# Supplementary material for: The RNA-binding protein landscapes differ between mammalian organs and cultured cells
Source: Nat Commun. 2023 Apr 12;14:2074. doi: 10.1038/s41467-023-37494-w (PMC10097726; doi:10.1038/s41467-023-37494-w)
Supplement: Supplementary file 4 — Supplementary Data 1 [file 41467_2023_37494_MOESM4_ESM.xlsx]

## Sheet: Content
Sheet	Description
Full_dataset	Normalized batch-cleaned signal sum of each detected protein in input or eRIC samples. Also, log2 fold change of protein intensities in eRIC eluates of irradiated vs non irradiated samples (+UV/-UV) and corresponding fold discovery rate (FDR). NA, not available. Rep, replicate.
organ RBPs in published reports	Occurrence of the RBPs detected in brain, kidney or liver in previous RBP profiling studies performed in mouse or human cultured cells.
Novel RBPs	Occurrence of the novel RBPs identified in organs in total proteomes of cell lines where previous RBP profiling studies were performed. The ‘Enzyme’ annotation is ‘true’ when the protein is listed in the six enzyme commission groups (EC 1-6) from the IntEnz database (release May 2017). TP, total proteome; Mm, Mus musmulus; Hs, Homo sapiens.
RBPs not detected in organs	RBPs found in published RBP libraries performed in cultured cells that were not detected in eRIC eluates from organs. For the proteins identified in at least 50% of reported RBP libraries, information about their detection in inputs, poly(A) and non-poly(A) RBP profiles of organs is provided.

## Sheet: Full_dataset
gene_name	protein_id	description	Signal in input	Signal in eRIC	eRIC_hit_Any organ	eRIC_hit_Brain	eRIC_hit_Kidney	eRIC_hit_Liver	eRIC_Log2(+UV/-UV)_Brain	eRIC_FDR(+UV/-UV)_Brain	eRIC_Log2(+UV/-UV)_Kidney	eRIC_FDR(+UV/-UV)_Kidney	eRIC_Log2(+UV/-UV)_Liver	eRIC_FDR(+UV/-UV)_Liver	eRIC_Brain_-UV	eRIC_Brain_+UV_rep1	eRIC_Brain_+UV_rep2	eRIC_Brain_+UV_average	eRIC_Kidney_-UV	eRIC_Kidney_+UV_rep1	eRIC_Kidney_+UV_rep2	eRIC_Kidney_+UV_average	eRIC_Liver_-UV	eRIC_Liver_+UV_rep1	eRIC_Liver_+UV_rep2	eRIC_Liver_+UV_average	Input_Brain_-UV	Input_Brain_+UV_rep1	Input_Brain_+UV_rep2	Input_Brain_-/+UV_average	Input_Kidney_-UV	Input_Kidney_+UV_rep1	Input_Kidney_+UV_rep2	Input_Kidney_-/+UV_average	Input_Liver_-UV	Input_Liver_+UV_rep1	Input_Liver_+UV_rep2	Input_Liver_-/+UV_average
TM9SF4	Q8BH24	Transmembrane 9 superfamily member 4 OS=Mus musculus GN=Tm9sf4 PE=1 SV=1	TRUE	FALSE	FALSE	FALSE	FALSE	FALSE	NA	NA	NA	NA	NA	NA	NA	NA	NA	NA	NA	NA	NA	NA	NA	NA	NA	NA	7.39796e+06	7.4903e+06	8.427e+06	7.77175e+06	1.14806e+07	1.08984e+07	1.02725e+07	1.08838e+07	1.19118e+07	1.08196e+07	1.02011e+07	1.09775e+07
HIST1H1D	P43277|Q149Z9	Histone H1.3 OS=Mus musculus GN=Hist1h1d PE=1 SV=2|Histone H1.3 OS=Mus musculus GN=Hist1h1d PE=1 SV=1	TRUE	FALSE	FALSE	FALSE	FALSE	FALSE	NA	NA	NA	NA	NA	NA	NA	NA	NA	NA	NA	NA	NA	NA	NA	NA	NA	NA	4.05316e+07	2.03333e+07	2.30752e+07	2.798e+07	2.526e+07	2.55027e+07	2.31158e+07	2.46262e+07	3.16526e+07	2.90421e+07	2.82288e+07	2.96411e+07
GRM3	Q9QYS2	Metabotropic glutamate receptor 3 OS=Mus musculus GN=Grm3 PE=1 SV=1	TRUE	FALSE	FALSE	FALSE	FALSE	FALSE	NA	NA	NA	NA	NA	NA	NA	NA	NA	NA	NA	NA	NA	NA	NA	NA	NA	NA	5.38551e+07	4.83719e+07	4.06506e+07	4.76258e+07	5.59406e+06	5.58504e+06	5.76288e+06	5.64732e+06	5.08052e+06	6.41795e+06	7.40004e+06	6.2995e+06
MAGED1	Q9QYH6	Melanoma-associated antigen D1 OS=Mus musculus GN=Maged1 PE=1 SV=1	TRUE	TRUE	FALSE	FALSE	FALSE	FALSE	2.30496	NA	4.79031	NA	NA	NA	807748	3.32555e+06	4.77129e+06	4.04842e+06	282577	9.05977e+06	6.72106e+06	7.89041e+06	NA	2.2561e+06	2.09383e+06	2.17497e+06	2.06839e+06	2.53693e+06	2.75835e+06	2.45456e+06	1.61312e+06	1.58574e+06	1.6701e+06	1.62299e+06	2.00708e+06	2.30368e+06	2.01139e+06	2.10738e+06
RAI14	Q9EP71	Ankycorbin OS=Mus musculus GN=Rai14 PE=1 SV=1	TRUE	TRUE	TRUE	FALSE	TRUE	TRUE	-0.527158	0.414849	3.30428	0.000641406	2.73084	0.00202796	986470	712464	655013	683738	617802	8.04219e+06	4.61235e+06	6.32727e+06	145289	703219	1.31744e+06	1.01033e+06	1.77834e+06	1.94597e+06	1.88401e+06	1.86944e+06	3.26021e+06	3.8723e+06	4.03829e+06	3.7236e+06	3.50683e+06	4.14993e+06	4.10949e+06	3.92208e+06
CYP4F14	Q9EP75	Leukotriene-B4 omega-hydroxylase 3 OS=Mus musculus GN=Cyp4f14 PE=1 SV=1	TRUE	FALSE	FALSE	FALSE	FALSE	FALSE	NA	NA	NA	NA	NA	NA	NA	NA	NA	NA	NA	NA	NA	NA	NA	NA	NA	NA	2.20694e+06	2.31093e+06	2.018e+06	2.17862e+06	2.12824e+06	1.88511e+06	2.33104e+06	2.1148e+06	1.68836e+07	1.66519e+07	1.54185e+07	1.6318e+07
HCCS	P53702	Cytochrome c-type heme lyase OS=Mus musculus GN=Hccs PE=1 SV=2	TRUE	FALSE	FALSE	FALSE	FALSE	FALSE	NA	NA	NA	NA	NA	NA	NA	NA	NA	NA	NA	NA	NA	NA	NA	NA	NA	NA	3.95811e+06	4.42016e+06	4.48592e+06	4.28807e+06	5.13362e+06	6.34527e+06	5.49028e+06	5.65639e+06	3.53602e+06	3.9121e+06	4.45428e+06	3.96747e+06
GALNT1	O08912	Polypeptide N-acetylgalactosaminyltransferase 1 OS=Mus musculus GN=Galnt1 PE=1 SV=1	TRUE	FALSE	FALSE	FALSE	FALSE	FALSE	NA	NA	NA	NA	NA	NA	NA	NA	NA	NA	NA	NA	NA	NA	NA	NA	NA	NA	1.1389e+06	1.38397e+06	1.28152e+06	1.26813e+06	3.45709e+06	3.46332e+06	3.30456e+06	3.40832e+06	1.52243e+06	1.49436e+06	1.69108e+06	1.56929e+06
FAAH	O08914	Fatty-acid amide hydrolase 1 OS=Mus musculus GN=Faah PE=1 SV=1	TRUE	FALSE	FALSE	FALSE	FALSE	FALSE	NA	NA	NA	NA	NA	NA	NA	NA	NA	NA	NA	NA	NA	NA	NA	NA	NA	NA	1.33199e+07	1.2471e+07	1.07635e+07	1.21848e+07	2.03962e+07	1.33602e+07	1.79598e+07	1.72387e+07	5.85133e+07	5.29912e+07	4.56655e+07	5.239e+07
NUMBL	O08919	Numb-like protein OS=Mus musculus GN=Numbl PE=1 SV=3	TRUE	FALSE	FALSE	FALSE	FALSE	FALSE	NA	NA	NA	NA	NA	NA	NA	NA	NA	NA	NA	NA	NA	NA	NA	NA	NA	NA	7.52258e+06	7.45604e+06	6.46238e+06	7.147e+06	3.25234e+06	1.3058e+06	1.94692e+06	2.16836e+06	1.33596e+06	1.39739e+06	1.08115e+06	1.2715e+06
COMT	O88587|O88587-2	Catechol O-methyltransferase OS=Mus musculus GN=Comt PE=1 SV=2|Isoform Soluble of Catechol O-methyltransferase OS=Mus musculus GN=Comt	TRUE	FALSE	FALSE	FALSE	FALSE	FALSE	NA	NA	NA	NA	NA	NA	NA	NA	NA	NA	NA	NA	NA	NA	NA	NA	NA	NA	8.97339e+06	7.99792e+06	7.43745e+06	8.13625e+06	1.36572e+07	1.27913e+07	1.41783e+07	1.35423e+07	1.15765e+08	1.05729e+08	1.02556e+08	1.08017e+08
PTPMT1	Q66GT5	Phosphatidylglycerophosphatase and protein-tyrosine phosphatase 1 OS=Mus musculus GN=Ptpmt1 PE=1 SV=1	TRUE	FALSE	FALSE	FALSE	FALSE	FALSE	NA	NA	NA	NA	NA	NA	NA	NA	NA	NA	NA	NA	NA	NA	NA	NA	NA	NA	1.76426e+06	1.80872e+06	2.07597e+06	1.88298e+06	1.51489e+06	2.26249e+06	2.26762e+06	2.015e+06	2.31807e+06	2.87549e+06	2.49921e+06	2.56426e+06
ARSB	A0A0R4J138|P50429	Arylsulfatase B OS=Mus musculus GN=Arsb PE=1 SV=1|Arylsulfatase B OS=Mus musculus GN=Arsb PE=1 SV=3	TRUE	FALSE	FALSE	FALSE	FALSE	FALSE	NA	NA	NA	NA	NA	NA	NA	NA	NA	NA	NA	NA	NA	NA	NA	NA	NA	NA	4.26223e+06	3.88967e+06	4.36301e+06	4.17164e+06	6.78584e+06	8.21162e+06	7.70661e+06	7.56802e+06	5.71328e+06	5.77125e+06	5.48134e+06	5.65529e+06
STS	P50427	Steryl-sulfatase OS=Mus musculus GN=Sts PE=1 SV=1	TRUE	FALSE	FALSE	FALSE	FALSE	FALSE	NA	NA	NA	NA	NA	NA	NA	NA	NA	NA	NA	NA	NA	NA	NA	NA	NA	NA	2.92771e+06	3.25197e+06	3.43389e+06	3.20453e+06	3.49416e+06	3.32003e+06	2.79875e+06	3.20431e+06	1.98345e+07	1.48571e+07	1.66877e+07	1.71264e+07
SASH1	F8VQK5	SAM and SH3 domain-containing protein 1 OS=Mus musculus GN=Sash1 PE=1 SV=1	TRUE	FALSE	FALSE	FALSE	FALSE	FALSE	NA	NA	NA	NA	NA	NA	NA	NA	NA	NA	NA	NA	NA	NA	NA	NA	NA	NA	3.48677e+06	5.01634e+06	4.5352e+06	4.3461e+06	4.50545e+06	4.26341e+06	3.75519e+06	4.17469e+06	3.27172e+06	2.86921e+06	3.60249e+06	3.24781e+06
GUCY1A2	F8VQK3	Protein Gucy1a2 OS=Mus musculus GN=Gucy1a2 PE=1 SV=1	TRUE	FALSE	FALSE	FALSE	FALSE	FALSE	NA	NA	NA	NA	NA	NA	NA	NA	NA	NA	NA	NA	NA	NA	NA	NA	NA	NA	1.34567e+07	1.41066e+07	1.37899e+07	1.37844e+07	6.36639e+06	6.08501e+06	5.80802e+06	6.08647e+06	5.13669e+06	4.64943e+06	4.98216e+06	4.92276e+06
PACS2	E9Q7E9|Q3V3Q7	Phosphofurin acidic cluster sorting protein 2 OS=Mus musculus GN=Pacs2 PE=1 SV=1|Phosphofurin acidic cluster sorting protein 2 OS=Mus musculus GN=Pacs2 PE=1 SV=2	TRUE	FALSE	FALSE	FALSE	FALSE	FALSE	NA	NA	NA	NA	NA	NA	NA	NA	NA	NA	NA	NA	NA	NA	NA	NA	NA	NA	4.505e+06	4.60237e+06	4.78423e+06	4.63054e+06	2.55311e+06	2.18679e+06	2.09048e+06	2.27679e+06	1.83869e+06	2.00746e+06	2.01978e+06	1.95531e+06
AGPAT3	Q9D517	1-acyl-sn-glycerol-3-phosphate acyltransferase gamma OS=Mus musculus GN=Agpat3 PE=1 SV=2	TRUE	FALSE	FALSE	FALSE	FALSE	FALSE	NA	NA	NA	NA	NA	NA	NA	NA	NA	NA	NA	NA	NA	NA	NA	NA	NA	NA	2.72095e+07	2.31428e+07	2.1606e+07	2.39861e+07	4.45871e+07	3.24932e+07	3.64232e+07	3.78345e+07	3.39257e+07	3.00403e+07	2.87002e+07	3.08887e+07
EML3	Q8VC03	Echinoderm microtubule-associated protein-like 3 OS=Mus musculus GN=Eml3 PE=1 SV=1	TRUE	FALSE	FALSE	FALSE	FALSE	FALSE	NA	NA	NA	NA	NA	NA	NA	NA	NA	NA	NA	NA	NA	NA	NA	NA	NA	NA	3.40435e+06	3.18907e+06	3.33671e+06	3.31004e+06	4.24965e+06	5.0277e+06	4.79474e+06	4.6907e+06	4.84263e+06	5.06647e+06	5.07668e+06	4.99526e+06
FTO	Q8BGW1	Alpha-ketoglutarate-dependent dioxygenase FTO OS=Mus musculus GN=Fto PE=1 SV=1	TRUE	FALSE	FALSE	FALSE	FALSE	FALSE	NA	NA	NA	NA	NA	NA	NA	NA	NA	NA	NA	NA	NA	NA	NA	NA	NA	NA	3.9115e+06	3.54978e+06	2.952e+06	3.47109e+06	2.042e+06	1.7966e+06	1.76097e+06	1.86653e+06	2.72562e+06	2.00013e+06	2.4534e+06	2.39305e+06
STX1A	O35526|Q497P1	Syntaxin-1A OS=Mus musculus GN=Stx1a PE=1 SV=3|Syntaxin 1A (Brain) OS=Mus musculus GN=Stx1a PE=1 SV=1	TRUE	FALSE	FALSE	FALSE	FALSE	FALSE	NA	NA	NA	NA	NA	NA	NA	NA	NA	NA	NA	NA	NA	NA	NA	NA	NA	NA	1.28466e+08	1.12152e+08	8.64014e+07	1.09006e+08	3.75138e+06	3.69544e+06	4.29088e+06	3.91257e+06	3.68925e+06	3.55621e+06	3.97483e+06	3.7401e+06
RPL37A	P61514|Q4VAF2	60S ribosomal protein L37a OS=Mus musculus GN=Rpl37a PE=1 SV=2|60S ribosomal protein L37a OS=Mus musculus GN=Rpl37a PE=1 SV=1	TRUE	FALSE	FALSE	FALSE	FALSE	FALSE	NA	NA	NA	NA	NA	NA	NA	NA	NA	NA	NA	NA	NA	NA	NA	NA	NA	NA	4.85418e+06	5.23732e+06	5.86915e+06	5.32022e+06	8.93605e+06	1.56429e+07	1.23248e+07	1.23012e+07	2.29241e+07	1.94434e+07	2.20175e+07	2.14617e+07
H2AFY	Q9QZQ8	Core histone macro-H2A.1 OS=Mus musculus GN=H2afy PE=1 SV=3	TRUE	FALSE	FALSE	FALSE	FALSE	FALSE	NA	NA	NA	NA	NA	NA	NA	NA	NA	NA	NA	NA	NA	NA	NA	NA	NA	NA	3.02687e+07	2.52256e+07	2.7061e+07	2.75184e+07	4.2602e+07	5.00694e+07	4.52525e+07	4.59746e+07	3.84233e+07	3.53696e+07	3.64739e+07	3.67556e+07
GNAZ	O70443|Q542R8	Guanine nucleotide-binding protein G(z) subunit alpha OS=Mus musculus GN=Gnaz PE=1 SV=4|Guanine nucleotide binding protein, alpha z subunit, isoform CRA_a OS=Mus musculus GN=Gnaz PE=1 SV=1	TRUE	FALSE	FALSE	FALSE	FALSE	FALSE	NA	NA	NA	NA	NA	NA	NA	NA	NA	NA	NA	NA	NA	NA	NA	NA	NA	NA	5.80959e+07	5.3234e+07	4.46832e+07	5.20044e+07	7.77928e+06	7.04245e+06	6.40304e+06	7.07492e+06	3.69314e+06	4.04031e+06	5.29324e+06	4.34223e+06
PLCXD3	G3X9A7|Q8BLJ3	MCG49978 OS=Mus musculus GN=Plcxd3 PE=1 SV=1|PI-PLC X domain-containing protein 3 OS=Mus musculus GN=Plcxd3 PE=1 SV=1	TRUE	FALSE	FALSE	FALSE	FALSE	FALSE	NA	NA	NA	NA	NA	NA	NA	NA	NA	NA	NA	NA	NA	NA	NA	NA	NA	NA	8.04544e+06	6.73253e+06	5.98193e+06	6.91997e+06	721748	965134	759850	815577	167849	419054	598951	395285
EIF3I	Q9QZD9	Eukaryotic translation initiation factor 3 subunit I OS=Mus musculus GN=Eif3i PE=1 SV=1	TRUE	TRUE	TRUE	TRUE	TRUE	TRUE	1.08013	0.0141538	3.37464	1.75895e-05	2.22734	0.000183635	1.3657e+06	2.80506e+06	2.96006e+06	2.88256e+06	1.25101e+06	1.26375e+07	1.32685e+07	1.2953e+07	876239	4.33666e+06	3.86643e+06	4.10155e+06	1.33576e+07	1.27022e+07	1.20766e+07	1.27121e+07	1.77459e+07	1.48232e+07	1.64853e+07	1.63514e+07	2.76369e+07	2.428e+07	2.29591e+07	2.49587e+07
SLC25A10	Q9QZD8	Mitochondrial dicarboxylate carrier OS=Mus musculus GN=Slc25a10 PE=1 SV=2	TRUE	FALSE	FALSE	FALSE	FALSE	FALSE	NA	NA	NA	NA	NA	NA	NA	NA	NA	NA	NA	NA	NA	NA	NA	NA	NA	NA	8.22987e+06	9.50028e+06	9.50851e+06	9.07955e+06	4.58819e+07	4.66213e+07	4.99952e+07	4.74994e+07	2.64785e+07	2.82441e+07	2.63108e+07	2.70111e+07
DGKB	Q6NS52-2	Isoform 2 of Diacylglycerol kinase beta OS=Mus musculus GN=Dgkb	TRUE	FALSE	FALSE	FALSE	FALSE	FALSE	NA	NA	NA	NA	NA	NA	NA	NA	NA	NA	NA	NA	NA	NA	NA	NA	NA	NA	3.03399e+07	2.22892e+07	1.98071e+07	2.41454e+07	4.31743e+06	4.33306e+06	4.13757e+06	4.26269e+06	2.55819e+06	3.78515e+06	4.45994e+06	3.60109e+06
CHD2	E9PZM4	Chromodomain-helicase-DNA-binding protein 2 OS=Mus musculus GN=Chd2 PE=1 SV=1	TRUE	FALSE	FALSE	FALSE	FALSE	FALSE	NA	NA	NA	NA	NA	NA	NA	NA	NA	NA	NA	NA	NA	NA	NA	NA	NA	NA	4.01595e+06	4.0608e+06	3.29287e+06	3.78988e+06	4.42012e+06	4.02112e+06	4.67562e+06	4.37229e+06	5.7645e+06	4.7259e+06	5.01134e+06	5.16725e+06
SCAF11	E9PZM7	Protein Scaf11 OS=Mus musculus GN=Scaf11 PE=1 SV=1	TRUE	FALSE	FALSE	FALSE	FALSE	FALSE	NA	NA	NA	NA	NA	NA	NA	NA	NA	NA	NA	NA	NA	NA	NA	NA	NA	NA	1.73641e+06	1.53238e+06	1.92694e+06	1.73191e+06	3.15258e+06	4.42302e+06	3.27483e+06	3.61681e+06	2.84913e+06	2.6606e+06	2.85715e+06	2.78896e+06
ASL	Q91YI0	Argininosuccinate lyase OS=Mus musculus GN=Asl PE=1 SV=1	TRUE	TRUE	TRUE	FALSE	TRUE	TRUE	0.417593	0.257349	3.64568	1.93341e-05	5.05177	1.25847e-05	2.26591e+06	2.83028e+06	3.22327e+06	3.02677e+06	1.95197e+06	2.34853e+07	2.53101e+07	2.43977e+07	831137	3.06664e+07	2.46817e+07	2.7674e+07	2.33731e+07	2.52493e+07	2.49888e+07	2.45371e+07	7.61595e+07	6.54812e+07	6.76591e+07	6.97666e+07	3.36069e+08	2.87994e+08	2.8158e+08	3.01881e+08
CD38	P56528|Q4FJL8	ADP-ribosyl cyclase/cyclic ADP-ribose hydrolase 1 OS=Mus musculus GN=Cd38 PE=1 SV=2|ADP-ribosyl cyclase/cyclic ADP-ribose hydrolase 1 OS=Mus musculus GN=Cd38 PE=1 SV=1	TRUE	FALSE	FALSE	FALSE	FALSE	FALSE	NA	NA	NA	NA	NA	NA	NA	NA	NA	NA	NA	NA	NA	NA	NA	NA	NA	NA	2.60486e+06	2.59147e+06	2.24361e+06	2.47998e+06	2.00061e+06	1.68896e+06	1.91588e+06	1.86848e+06	3.65587e+06	3.1004e+06	3.1564e+06	3.30422e+06
RAB10	P61027|Q4FJL0	Ras-related protein Rab-10 OS=Mus musculus GN=Rab10 PE=1 SV=1|RAB10, member RAS oncogene family OS=Mus musculus GN=Rab10 PE=1 SV=1	TRUE	TRUE	TRUE	TRUE	TRUE	TRUE	1.36168	0.00636344	3.97589	1.03357e-05	4.42917	1.37273e-05	1.14647e+06	3.06261e+06	2.82279e+06	2.9427e+06	739348	1.10046e+07	1.22481e+07	1.16264e+07	127077	2.78417e+06	2.68097e+06	2.73257e+06	6.27483e+07	5.10686e+07	5.04325e+07	5.47498e+07	3.25201e+07	2.35719e+07	2.51426e+07	2.70782e+07	3.01157e+07	2.38207e+07	2.26105e+07	2.55156e+07
ZFP512|ZNF512	A0A0J9YTU9|Q69Z99	Zinc finger protein 512 OS=Mus musculus GN=Zfp512 PE=1 SV=1|Zinc finger protein 512 OS=Mus musculus GN=Znf512 PE=2 SV=2	TRUE	FALSE	FALSE	FALSE	FALSE	FALSE	NA	NA	NA	NA	NA	NA	NA	NA	NA	NA	NA	NA	NA	NA	NA	NA	NA	NA	4.01622e+06	3.25255e+06	3.26179e+06	3.51019e+06	3.13147e+06	2.52065e+06	3.10338e+06	2.9185e+06	1.25265e+06	1.73042e+06	1.40128e+06	1.46145e+06
TRIM2	E9QKC6|Q3UHH4|Q9ESN6	Tripartite motif-containing protein 2 OS=Mus musculus GN=Trim2 PE=1 SV=1|Tripartite motif-containing protein 2 OS=Mus musculus GN=Trim2 PE=1 SV=1|Tripartite motif-containing protein 2 OS=Mus musculus GN=Trim2 PE=1 SV=1	TRUE	FALSE	FALSE	FALSE	FALSE	FALSE	NA	NA	NA	NA	NA	NA	NA	NA	NA	NA	NA	NA	NA	NA	NA	NA	NA	NA	3.57958e+07	3.24067e+07	3.18647e+07	3.33557e+07	5.76226e+06	5.97938e+06	5.12868e+06	5.62344e+06	3.55619e+06	3.42414e+06	4.05931e+06	3.67988e+06
TNIK	B2RQ80|E9PUL9	Tnik protein OS=Mus musculus GN=Tnik PE=1 SV=1|Traf2 and NCK-interacting protein kinase OS=Mus musculus GN=Tnik PE=1 SV=1	TRUE	FALSE	FALSE	FALSE	FALSE	FALSE	NA	NA	NA	NA	NA	NA	NA	NA	NA	NA	NA	NA	NA	NA	NA	NA	NA	NA	1.70176e+07	1.60508e+07	1.80607e+07	1.7043e+07	3.1103e+06	3.37914e+06	2.82185e+06	3.10377e+06	2.74105e+06	2.65279e+06	2.82269e+06	2.73885e+06
PRRT2	E9PUL5	Proline-rich transmembrane protein 2 OS=Mus musculus GN=Prrt2 PE=1 SV=1	TRUE	FALSE	FALSE	FALSE	FALSE	FALSE	NA	NA	NA	NA	NA	NA	NA	NA	NA	NA	NA	NA	NA	NA	NA	NA	NA	NA	2.33281e+07	1.57214e+07	1.45218e+07	1.78571e+07	575743	736623	617613	643326	79178.7	295442	381413	252011
ATAD1	Q9D5T0	ATPase family AAA domain-containing protein 1 OS=Mus musculus GN=Atad1 PE=1 SV=1	TRUE	FALSE	FALSE	FALSE	FALSE	FALSE	NA	NA	NA	NA	NA	NA	NA	NA	NA	NA	NA	NA	NA	NA	NA	NA	NA	NA	9.94488e+06	9.5876e+06	1.00169e+07	9.84979e+06	1.22902e+07	1.1727e+07	1.07288e+07	1.1582e+07	9.14347e+06	8.15436e+06	8.52957e+06	8.60914e+06
SLCO1B2	A0A0N4SUN2|Q9JJL3|Q9JJL3-2	Solute carrier organic anion transporter family member OS=Mus musculus GN=Slco1b2 PE=1 SV=1|Solute carrier organic anion transporter family member 1B2 OS=Mus musculus GN=Slco1b2 PE=1 SV=1|Isoform 2 of Solute carrier organic anion transporter family member 1B2 OS=Mus musculus GN=Slco1b2	TRUE	FALSE	FALSE	FALSE	FALSE	FALSE	NA	NA	NA	NA	NA	NA	NA	NA	NA	NA	NA	NA	NA	NA	NA	NA	NA	NA	1.62007e+06	2.15251e+06	1.07539e+06	1.61599e+06	1.51355e+06	684287	1.62434e+06	1.27406e+06	4.81095e+07	4.17654e+07	3.52113e+07	4.16954e+07
SORL1	O88307	Sortilin-related receptor OS=Mus musculus GN=Sorl1 PE=1 SV=3	TRUE	TRUE	TRUE	TRUE	TRUE	FALSE	1.94079	0.00448044	4.02662	2.37768e-05	0.632792	0.10632	432996	1.701e+06	1.61794e+06	1.65947e+06	200869	2.80612e+06	3.80374e+06	3.30493e+06	314363	555747	425784	490766	1.57685e+07	1.52049e+07	1.77922e+07	1.62552e+07	1.34695e+07	1.46515e+07	1.3802e+07	1.39743e+07	5.07744e+06	5.4943e+06	4.98347e+06	5.18507e+06
GPLD1	Q8VCU2	Glycosylphosphatidylinositol specific phospholipase D1 OS=Mus musculus GN=Gpld1 PE=1 SV=1	TRUE	FALSE	FALSE	FALSE	FALSE	FALSE	NA	NA	NA	NA	NA	NA	NA	NA	NA	NA	NA	NA	NA	NA	NA	NA	NA	NA	2.99795e+06	3.155e+06	3.25228e+06	3.13508e+06	3.68729e+06	5.058e+06	4.63207e+06	4.45912e+06	6.84387e+06	6.16934e+06	6.53399e+06	6.51574e+06
RRP12	Q3UJA1|Q6P5B0	RRP12-like protein OS=Mus musculus GN=Rrp12 PE=1 SV=1|RRP12-like protein OS=Mus musculus GN=Rrp12 PE=1 SV=1	TRUE	FALSE	FALSE	FALSE	FALSE	FALSE	NA	NA	NA	NA	NA	NA	NA	NA	NA	NA	NA	NA	NA	NA	NA	NA	NA	NA	4.68421e+06	5.04189e+06	4.4593e+06	4.72847e+06	7.44097e+06	6.22413e+06	7.05255e+06	6.90588e+06	1.00772e+07	8.1821e+06	8.16298e+06	8.80744e+06
FXR2	Q6P5B5	Fragile X mental retardation syndrome-related protein 2 OS=Mus musculus GN=Fxr2 PE=1 SV=1	TRUE	TRUE	TRUE	TRUE	TRUE	TRUE	1.84359	0.00288262	4.81374	8.81108e-06	3.73467	2.71374e-05	1.12317e+06	3.72089e+06	4.34935e+06	4.03512e+06	506892	1.53927e+07	1.31492e+07	1.4271e+07	213479	2.85141e+06	2.82081e+06	2.83611e+06	7.72568e+06	7.19323e+06	6.84458e+06	7.2545e+06	4.78872e+06	4.13994e+06	4.82542e+06	4.58469e+06	8.40376e+06	6.58429e+06	5.93567e+06	6.97457e+06
HDHD2	D3YZI3|Q3UGR5|Q3UGR5-2	Haloacid dehalogenase-like hydrolase domain-containing protein 2 (Fragment) OS=Mus musculus GN=Hdhd2 PE=1 SV=1|Haloacid dehalogenase-like hydrolase domain-containing protein 2 OS=Mus musculus GN=Hdhd2 PE=1 SV=2|Isoform 2 of Haloacid dehalogenase-like hydrolase domain-containing protein 2 OS=Mus musculus GN=Hdhd2	TRUE	FALSE	FALSE	FALSE	FALSE	FALSE	NA	NA	NA	NA	NA	NA	NA	NA	NA	NA	NA	NA	NA	NA	NA	NA	NA	NA	9.56493e+06	1.0991e+07	9.13158e+06	9.89585e+06	5.25064e+06	4.26455e+06	6.41703e+06	5.31074e+06	3.62324e+06	5.54821e+06	4.4372e+06	4.53622e+06
SAMM50	Q8BGH2	Sorting and assembly machinery component 50 homolog OS=Mus musculus GN=Samm50 PE=1 SV=1	TRUE	TRUE	TRUE	FALSE	TRUE	TRUE	0.959145	0.0208848	4.47399	8.77516e-06	2.69094	7.21755e-05	1.08218e+06	2.13908e+06	2.0609e+06	2.09999e+06	709658	1.50642e+07	1.64434e+07	1.57538e+07	376811	2.50547e+06	2.35338e+06	2.42943e+06	4.7044e+07	3.90135e+07	4.16455e+07	4.25677e+07	5.95544e+07	6.29399e+07	6.21419e+07	6.15454e+07	3.02289e+07	2.98743e+07	2.83407e+07	2.94813e+07
REEP1	Q8BGH4	Receptor expression-enhancing protein 1 OS=Mus musculus GN=Reep1 PE=1 SV=1	TRUE	FALSE	FALSE	FALSE	FALSE	FALSE	NA	NA	NA	NA	NA	NA	NA	NA	NA	NA	NA	NA	NA	NA	NA	NA	NA	NA	2.80773e+06	3.01572e+06	1.59396e+06	2.47247e+06	388724	242111	294415	308416	471244	426623	NA	NA
HYAL2	O35632|Q3UZE4	Hyaluronidase-2 OS=Mus musculus GN=Hyal2 PE=1 SV=2|Hyaluronidase OS=Mus musculus GN=Hyal2 PE=1 SV=1	TRUE	FALSE	FALSE	FALSE	FALSE	FALSE	NA	NA	NA	NA	NA	NA	NA	NA	NA	NA	NA	NA	NA	NA	NA	NA	NA	NA	448278	547374	543143	512931	1.20777e+06	1.38329e+06	1.43764e+06	1.3429e+06	1.24019e+06	1.19206e+06	1.15573e+06	1.19599e+06
HNRNPU	Q8VEK3	Heterogeneous nuclear ribonucleoprotein U OS=Mus musculus GN=Hnrnpu PE=1 SV=1	TRUE	FALSE	FALSE	FALSE	FALSE	FALSE	NA	NA	NA	NA	NA	NA	NA	NA	NA	NA	NA	NA	NA	NA	NA	NA	NA	NA	1.283e+08	1.05145e+08	1.16989e+08	1.16811e+08	1.27555e+08	1.43956e+08	1.32114e+08	1.34541e+08	1.40185e+08	1.21147e+08	1.18621e+08	1.26651e+08
TMEM30A	Q8VEK0	Cell cycle control protein 50A OS=Mus musculus GN=Tmem30a PE=1 SV=1	TRUE	FALSE	FALSE	FALSE	FALSE	FALSE	NA	NA	NA	NA	NA	NA	NA	NA	NA	NA	NA	NA	NA	NA	NA	NA	NA	NA	2.2875e+06	1.99025e+06	2.29406e+06	2.19061e+06	2.3465e+06	2.16623e+06	2.01783e+06	2.17685e+06	3.86854e+06	3.36141e+06	3.1302e+06	3.45339e+06
STRAP	B2RUC7|Q9Z1Z2	Serine-threonine kinase receptor-associated protein OS=Mus musculus GN=Strap PE=1 SV=1|Serine-threonine kinase receptor-associated protein OS=Mus musculus GN=Strap PE=1 SV=2	TRUE	TRUE	TRUE	TRUE	TRUE	TRUE	3.1744	0.00083718	6.03617	8.67224e-06	4.29455	1.41014e-05	3.81419e+06	3.31415e+07	3.56316e+07	3.43866e+07	1.29454e+06	8.4955e+07	8.46065e+07	8.47807e+07	1.13019e+06	2.30438e+07	2.12595e+07	2.21517e+07	3.28442e+07	2.75185e+07	2.3883e+07	2.80819e+07	2.41599e+07	1.4821e+07	1.99848e+07	1.96552e+07	2.82345e+07	2.64088e+07	2.25624e+07	2.57352e+07
CALCOCO1	E9Q7U2|Q8CGU1	Calcium-binding and coiled-coil domain-containing protein 1 OS=Mus musculus GN=Calcoco1 PE=1 SV=1|Calcium-binding and coiled-coil domain-containing protein 1 OS=Mus musculus GN=Calcoco1 PE=1 SV=2	TRUE	FALSE	FALSE	FALSE	FALSE	FALSE	NA	NA	NA	NA	NA	NA	NA	NA	NA	NA	NA	NA	NA	NA	NA	NA	NA	NA	2.69682e+06	3.07821e+06	3.83939e+06	3.20481e+06	1.18165e+06	1.84564e+06	1.50953e+06	1.51227e+06	978778	1.13828e+06	1.11562e+06	1.07756e+06
EIF2B5	Q8CHW4	Translation initiation factor eIF-2B subunit epsilon OS=Mus musculus GN=Eif2b5 PE=1 SV=1	TRUE	TRUE	TRUE	TRUE	TRUE	TRUE	1.98522	0.00405733	5.11991	9.95484e-06	3.09413	0.000118397	352407	1.27022e+06	1.52637e+06	1.3983e+06	149545	4.85947e+06	5.54205e+06	5.20076e+06	181948	1.82634e+06	1.31643e+06	1.57138e+06	5.35604e+06	4.95625e+06	6.17639e+06	5.49623e+06	6.52847e+06	8.24005e+06	6.37613e+06	7.04822e+06	8.90879e+06	7.02144e+06	7.28018e+06	7.7368e+06
KSR1	Q61097|Q61097-2	Kinase suppressor of Ras 1 OS=Mus musculus GN=Ksr1 PE=1 SV=1|Isoform 2 of Kinase suppressor of Ras 1 OS=Mus musculus GN=Ksr1	TRUE	FALSE	FALSE	FALSE	FALSE	FALSE	NA	NA	NA	NA	NA	NA	NA	NA	NA	NA	NA	NA	NA	NA	NA	NA	NA	NA	815638	797918	773992	795849	273131	485399	336003	364844	508242	355202	528905	464116
HSD3B6|HSD3B2|HSD3B3	O35469|P26149|P26150	3 beta-hydroxysteroid dehydrogenase/Delta 5-->4-isomerase type 6 OS=Mus musculus GN=Hsd3b6 PE=1 SV=4|3 beta-hydroxysteroid dehydrogenase/Delta 5-->4-isomerase type 2 OS=Mus musculus GN=Hsd3b2 PE=1 SV=4|3 beta-hydroxysteroid dehydrogenase/Delta 5-->4-isomerase type 3 OS=Mus musculus GN=Hsd3b3 PE=1 SV=3	TRUE	FALSE	FALSE	FALSE	FALSE	FALSE	NA	NA	NA	NA	NA	NA	NA	NA	NA	NA	NA	NA	NA	NA	NA	NA	NA	NA	928427	1.02993e+06	756340	904900	1.28989e+07	1.24299e+07	1.35559e+07	1.29616e+07	2.71676e+07	2.47472e+07	3.08946e+07	2.76031e+07
SLC1A2	P43006	Excitatory amino acid transporter 2 OS=Mus musculus GN=Slc1a2 PE=1 SV=1	TRUE	FALSE	FALSE	FALSE	FALSE	FALSE	NA	NA	NA	NA	NA	NA	NA	NA	NA	NA	NA	NA	NA	NA	NA	NA	NA	NA	2.21825e+08	2.16179e+08	1.75143e+08	2.04382e+08	1.3594e+07	1.17698e+07	1.16556e+07	1.23398e+07	7.89693e+06	9.03554e+06	1.12598e+07	9.39743e+06
WBSCR27	A0A0J9YUG5|Q8BGM4|Q8BY07	Protein Wbscr27 (Fragment) OS=Mus musculus GN=Wbscr27 PE=1 SV=2|Protein Wbscr27 OS=Mus musculus GN=Wbscr27 PE=1 SV=1|Protein Wbscr27 OS=Mus musculus GN=Wbscr27 PE=1 SV=1	TRUE	FALSE	FALSE	FALSE	FALSE	FALSE	NA	NA	NA	NA	NA	NA	NA	NA	NA	NA	NA	NA	NA	NA	NA	NA	NA	NA	233782	244205	164848	214279	918049	1.05284e+06	1.58483e+06	1.18524e+06	1.58487e+06	1.2992e+06	1.27836e+06	1.38748e+06
CBR4	Q91VT4	Carbonyl reductase family member 4 OS=Mus musculus GN=Cbr4 PE=1 SV=2	TRUE	FALSE	FALSE	FALSE	FALSE	FALSE	NA	NA	NA	NA	NA	NA	NA	NA	NA	NA	NA	NA	NA	NA	NA	NA	NA	NA	6.88655e+06	6.60272e+06	6.99652e+06	6.8286e+06	1.58902e+07	2.27447e+07	1.92048e+07	1.92799e+07	1.99147e+07	1.95117e+07	2.18038e+07	2.04101e+07
ANK1	A0A0R4J1N7|B7ZW98|D3YTV8|E9QNT8|G5E8J2|Q02357|Q02357-2|Q02357-4|Q02357-5|Q02357-6|Q0VGY9	Ankyrin-1 OS=Mus musculus GN=Ank1 PE=1 SV=1|Ank1 protein OS=Mus musculus GN=Ank1 PE=1 SV=1|Ankyrin-1 OS=Mus musculus GN=Ank1 PE=1 SV=1|Ankyrin-1 OS=Mus musculus GN=Ank1 PE=1 SV=1|Ankyrin 1, erythroid OS=Mus musculus GN=Ank1 PE=1 SV=1|Ankyrin-1 OS=Mus musculus GN=Ank1 PE=1 SV=2|Isoform Br2 of Ankyrin-1 OS=Mus musculus GN=Ank1|Isoform Br4 of Ankyrin-1 OS=Mus musculus GN=Ank1|Isoform 5 of Ankyrin-1 …	TRUE	FALSE	FALSE	FALSE	FALSE	FALSE	NA	NA	NA	NA	NA	NA	NA	NA	NA	NA	NA	NA	NA	NA	NA	NA	NA	NA	5.98872e+07	5.15873e+07	6.86261e+07	6.00335e+07	2.48963e+07	2.76926e+07	2.46632e+07	2.57507e+07	2.54308e+07	2.85324e+07	2.40785e+07	2.60139e+07
PSME4	Q5SSW2	Proteasome activator complex subunit 4 OS=Mus musculus GN=Psme4 PE=1 SV=1	TRUE	FALSE	FALSE	FALSE	FALSE	FALSE	NA	NA	NA	NA	NA	NA	NA	NA	NA	NA	NA	NA	NA	NA	NA	NA	NA	NA	6.40626e+06	6.10128e+06	6.26184e+06	6.25646e+06	1.49778e+07	1.22845e+07	1.34331e+07	1.35651e+07	2.0513e+07	1.74254e+07	1.55241e+07	1.78208e+07
F9	P16294	Coagulation factor IX OS=Mus musculus GN=F9 PE=2 SV=3	TRUE	FALSE	FALSE	FALSE	FALSE	FALSE	NA	NA	NA	NA	NA	NA	NA	NA	NA	NA	NA	NA	NA	NA	NA	NA	NA	NA	695198	594992	609899	633363	2.8321e+06	2.76289e+06	2.77892e+06	2.7913e+06	3.54509e+06	3.14965e+06	3.05442e+06	3.24972e+06
GTF3C1	A0A0U1RPD8|Q8K284|Q8K284-2	General transcription factor 3C polypeptide 1 OS=Mus musculus GN=Gtf3c1 PE=1 SV=1|General transcription factor 3C polypeptide 1 OS=Mus musculus GN=Gtf3c1 PE=1 SV=2|Isoform 2 of General transcription factor 3C polypeptide 1 OS=Mus musculus GN=Gtf3c1	TRUE	FALSE	FALSE	FALSE	FALSE	FALSE	NA	NA	NA	NA	NA	NA	NA	NA	NA	NA	NA	NA	NA	NA	NA	NA	NA	NA	4.91062e+06	5.60242e+06	4.52526e+06	5.01277e+06	7.00265e+06	5.0731e+06	5.91207e+06	5.99594e+06	5.82166e+06	5.25207e+06	5.57855e+06	5.55076e+06
KCNC1	E9PVV3	Potassium voltage-gated channel subfamily C member 1 OS=Mus musculus GN=Kcnc1 PE=1 SV=1	TRUE	FALSE	FALSE	FALSE	FALSE	FALSE	NA	NA	NA	NA	NA	NA	NA	NA	NA	NA	NA	NA	NA	NA	NA	NA	NA	NA	1.57084e+07	1.27788e+07	1.29561e+07	1.38144e+07	2.04937e+06	1.64725e+06	1.55557e+06	1.75073e+06	1.67817e+06	1.77258e+06	1.85105e+06	1.76727e+06
SLC25A24	Q8BMD8	Calcium-binding mitochondrial carrier protein SCaMC-1 OS=Mus musculus GN=Slc25a24 PE=1 SV=1	TRUE	FALSE	FALSE	FALSE	FALSE	FALSE	NA	NA	NA	NA	NA	NA	NA	NA	NA	NA	NA	NA	NA	NA	NA	NA	NA	NA	2.82982e+06	2.8151e+06	2.65956e+06	2.76816e+06	2.65445e+06	2.81918e+06	3.36352e+06	2.94572e+06	2.52184e+06	2.53084e+06	2.24493e+06	2.43254e+06
Q6PD19	Q6PD19	UPF0668 protein C10orf76 homolog OS=Mus musculus PE=1 SV=2	TRUE	FALSE	FALSE	FALSE	FALSE	FALSE	NA	NA	NA	NA	NA	NA	NA	NA	NA	NA	NA	NA	NA	NA	NA	NA	NA	NA	1.01525e+07	8.76057e+06	8.7237e+06	9.21227e+06	5.81122e+06	5.33104e+06	5.86305e+06	5.66844e+06	8.32629e+06	8.16785e+06	7.45682e+06	7.98365e+06
IP6K1	Q6PD10	Inositol hexakisphosphate kinase 1 OS=Mus musculus GN=Ip6k1 PE=2 SV=1	TRUE	FALSE	FALSE	FALSE	FALSE	FALSE	NA	NA	NA	NA	NA	NA	NA	NA	NA	NA	NA	NA	NA	NA	NA	NA	NA	NA	2.34066e+06	2.44553e+06	2.72607e+06	2.50409e+06	1.51846e+06	1.41524e+06	1.35837e+06	1.43069e+06	2.09355e+06	1.74063e+06	1.62659e+06	1.82026e+06
PODXL	Q791G4|Q9R0M4	Podocalyxin OS=Mus musculus GN=Podxl PE=1 SV=1|Podocalyxin OS=Mus musculus GN=Podxl PE=1 SV=2	TRUE	TRUE	TRUE	FALSE	TRUE	TRUE	0.440179	0.246856	5.16903	8.67224e-06	1.94215	0.000655511	1.1431e+06	1.71373e+06	1.39787e+06	1.5558e+06	908951	3.28631e+07	3.2409e+07	3.26361e+07	234252	810672	995497	903084	4.87418e+06	4.70035e+06	3.2211e+06	4.26521e+06	5.13732e+07	2.337e+07	3.70385e+07	3.72605e+07	7.18826e+06	5.50069e+06	5.06376e+06	5.91757e+06
RAB9|RAB9A	Q0PD48|Q9R0M6	MCG116026, isoform CRA_a OS=Mus musculus GN=Rab9 PE=1 SV=1|Ras-related protein Rab-9A OS=Mus musculus GN=Rab9a PE=1 SV=1	TRUE	FALSE	FALSE	FALSE	FALSE	FALSE	NA	NA	NA	NA	NA	NA	NA	NA	NA	NA	NA	NA	NA	NA	NA	NA	NA	NA	3.23548e+06	2.65125e+06	2.66443e+06	2.85039e+06	2.64854e+06	2.37539e+06	2.48384e+06	2.50259e+06	5.58534e+06	4.31265e+06	4.10325e+06	4.66708e+06
THNSL2	Q80W22	Threonine synthase-like 2 OS=Mus musculus GN=Thnsl2 PE=1 SV=1	TRUE	TRUE	TRUE	TRUE	TRUE	TRUE	1.92329	0.0433852	4.91794	0.000238261	3.16681	0.00272501	1.25597e+06	7.37221e+06	3.06561e+06	5.21891e+06	1.58921e+06	3.56995e+07	6.43896e+07	5.00446e+07	606461	4.73606e+06	6.23765e+06	5.48686e+06	7.81016e+06	9.31452e+06	1.00959e+07	9.07354e+06	7.24425e+07	9.49856e+07	8.15628e+07	8.2997e+07	3.52732e+07	3.56229e+07	3.82678e+07	3.6388e+07
FLNC	D3YW87|D3Z576|Q8VHX6|Q8VHX6-2	Filamin-C OS=Mus musculus GN=Flnc PE=1 SV=2|Filamin-C OS=Mus musculus GN=Flnc PE=1 SV=2|Filamin-C OS=Mus musculus GN=Flnc PE=1 SV=3|Isoform 2 of Filamin-C OS=Mus musculus GN=Flnc	TRUE	FALSE	FALSE	FALSE	FALSE	FALSE	NA	NA	NA	NA	NA	NA	NA	NA	NA	NA	NA	NA	NA	NA	NA	NA	NA	NA	1.44872e+07	2.14984e+07	5.43206e+07	3.01021e+07	8.13317e+06	2.22668e+07	1.06174e+07	1.36724e+07	4.42678e+07	2.76356e+07	2.29338e+07	3.16124e+07
MDM1	B2RPU6|E9PW14|E9Q0B1|Q9D067|Q9D067-2|Q9D067-4	Mdm1 protein OS=Mus musculus GN=Mdm1 PE=1 SV=1|Nuclear protein MDM1 OS=Mus musculus GN=Mdm1 PE=1 SV=1|Nuclear protein MDM1 OS=Mus musculus GN=Mdm1 PE=1 SV=1|Nuclear protein MDM1 OS=Mus musculus GN=Mdm1 PE=1 SV=2|Isoform 2 of Nuclear protein MDM1 OS=Mus musculus GN=Mdm1|Isoform 4 of Nuclear protein MDM1 OS=Mus musculus GN=Mdm1	TRUE	FALSE	FALSE	FALSE	FALSE	FALSE	NA	NA	NA	NA	NA	NA	NA	NA	NA	NA	NA	NA	NA	NA	NA	NA	NA	NA	945861	870837	942207	919635	1.62321e+06	1.23553e+06	1.39682e+06	1.41852e+06	3.15212e+06	2.65923e+06	2.17363e+06	2.66166e+06
IGHV1	A0A075B5V1|A0A0A6YVW3|A0A0A6YXA5|A0A0G2JFE9|P01754	Protein Ighv1-31 OS=Mus musculus GN=Ighv1-31 PE=4 SV=1|Protein Ighv1-23 (Fragment) OS=Mus musculus GN=Ighv1-23 PE=4 SV=1|MCG114298 (Fragment) OS=Mus musculus GN=Ighv1-15 PE=4 SV=1|Protein Ighv1-76 (Fragment) OS=Mus musculus GN=Ighv1-76 PE=4 SV=1|Ig heavy chain V region 1-62-3 OS=Mus musculus GN=Ighv1-62-3 PE=4 SV=2	TRUE	FALSE	FALSE	FALSE	FALSE	FALSE	NA	NA	NA	NA	NA	NA	NA	NA	NA	NA	NA	NA	NA	NA	NA	NA	NA	NA	5.59119e+06	6.11969e+06	7.31464e+06	6.34184e+06	1.46782e+07	1.44992e+07	1.5369e+07	1.48488e+07	1.71222e+07	2.05594e+07	1.62244e+07	1.79687e+07
GSTO1	O09131	Glutathione S-transferase omega-1 OS=Mus musculus GN=Gsto1 PE=1 SV=2	TRUE	FALSE	FALSE	FALSE	FALSE	FALSE	NA	NA	NA	NA	NA	NA	NA	NA	NA	NA	NA	NA	NA	NA	NA	NA	NA	NA	3.92375e+06	4.25209e+06	4.63034e+06	4.26872e+06	3.83868e+06	4.09623e+06	4.60338e+06	4.17943e+06	1.54762e+07	1.87117e+07	1.52874e+07	1.64918e+07
NUP93	Q8BJ71	Nuclear pore complex protein Nup93 OS=Mus musculus GN=Nup93 PE=1 SV=1	TRUE	FALSE	FALSE	FALSE	FALSE	FALSE	NA	NA	NA	NA	NA	NA	NA	NA	NA	NA	NA	NA	NA	NA	NA	NA	NA	NA	7.30023e+06	7.75368e+06	7.61645e+06	7.55679e+06	8.27983e+06	8.15823e+06	7.50785e+06	7.98197e+06	7.98042e+06	7.62616e+06	8.43463e+06	8.01374e+06
SAFB	D3YXK2|S4R1M2	Scaffold attachment factor B1 OS=Mus musculus GN=Safb PE=1 SV=2|Scaffold attachment factor B1 OS=Mus musculus GN=Safb PE=1 SV=1	TRUE	TRUE	TRUE	FALSE	TRUE	TRUE	0.367653	0.3337	2.06231	0.000435793	1.18667	0.00775724	3.5584e+06	4.89103e+06	4.29225e+06	4.59164e+06	2.6331e+06	1.17274e+07	1.02704e+07	1.09989e+07	1.33896e+06	2.68289e+06	3.44833e+06	3.06561e+06	2.91221e+07	2.71525e+07	2.55049e+07	2.72598e+07	2.6403e+07	2.7843e+07	2.74634e+07	2.72365e+07	2.94261e+07	2.56218e+07	2.76491e+07	2.75657e+07
TGM1	A0A0R4J293|Q9JLF6	Protein-glutamine gamma-glutamyltransferase K OS=Mus musculus GN=Tgm1 PE=1 SV=1|Protein-glutamine gamma-glutamyltransferase K OS=Mus musculus GN=Tgm1 PE=1 SV=2	TRUE	TRUE	FALSE	FALSE	FALSE	FALSE	-0.607005	0.626604	1.32725	0.230996	0.690246	0.520131	1.39136e+07	1.90455e+07	4.36375e+06	1.17046e+07	1.19967e+07	1.95276e+07	4.62152e+07	3.28714e+07	4.9216e+06	5.87175e+06	1.06965e+07	8.2841e+06	8.14082e+06	8.58774e+06	8.62241e+06	8.45033e+06	4.17913e+07	4.32778e+07	3.87271e+07	4.12654e+07	2.34839e+07	1.90678e+07	2.1219e+07	2.12569e+07
GPHN	A0JNY3|Q8BUV3	Gephyrin OS=Mus musculus GN=Gphn PE=1 SV=1|Gephyrin OS=Mus musculus GN=Gphn PE=1 SV=2	TRUE	TRUE	TRUE	TRUE	TRUE	TRUE	1.00249	0.0211982	3.36463	2.07206e-05	3.00597	5.56428e-05	2.66183e+06	4.95406e+06	5.71723e+06	5.33564e+06	2.24494e+06	2.45145e+07	2.17232e+07	2.31188e+07	1.18637e+06	9.67703e+06	9.34749e+06	9.51226e+06	4.62825e+07	4.24953e+07	4.64138e+07	4.50639e+07	2.34981e+07	2.45705e+07	2.09413e+07	2.30033e+07	3.15253e+07	2.94965e+07	3.16811e+07	3.0901e+07
GPR107	Q148Z6|Q8BUV8	Expressed sequence AI790205 OS=Mus musculus GN=Gpr107 PE=1 SV=1|Protein GPR107 OS=Mus musculus GN=Gpr107 PE=1 SV=2	TRUE	FALSE	FALSE	FALSE	FALSE	FALSE	NA	NA	NA	NA	NA	NA	NA	NA	NA	NA	NA	NA	NA	NA	NA	NA	NA	NA	1.21042e+06	1.22315e+06	1.1388e+06	1.19079e+06	2.1419e+06	2.07616e+06	2.11624e+06	2.11144e+06	1.69548e+06	1.36435e+06	1.43741e+06	1.49908e+06
ANKIB1	A0A0G2JEA0|Q6ZPS6	Ankyrin repeat and IBR domain-containing protein 1 (Fragment) OS=Mus musculus GN=Ankib1 PE=1 SV=1|Ankyrin repeat and IBR domain-containing protein 1 OS=Mus musculus GN=Ankib1 PE=1 SV=2	TRUE	FALSE	FALSE	FALSE	FALSE	FALSE	NA	NA	NA	NA	NA	NA	NA	NA	NA	NA	NA	NA	NA	NA	NA	NA	NA	NA	1.05977e+06	1.13915e+06	1.16264e+06	1.12052e+06	1.20943e+06	1.05522e+06	1.16167e+06	1.14211e+06	623527	522011	464515	536684
IGHG1	A0A075B5P4|A0A0A6YWR2|P01868|P01869	Ig gamma-1 chain C region secreted form (Fragment) OS=Mus musculus GN=Ighg1 PE=1 SV=1|Ig gamma-1 chain C region secreted form (Fragment) OS=Mus musculus GN=Ighg1 PE=1 SV=1|Ig gamma-1 chain C region secreted form OS=Mus musculus GN=Ighg1 PE=1 SV=1|Ig gamma-1 chain C region, membrane-bound form OS=Mus musculus GN=Ighg1 PE=1 SV=2	TRUE	FALSE	FALSE	FALSE	FALSE	FALSE	NA	NA	NA	NA	NA	NA	NA	NA	NA	NA	NA	NA	NA	NA	NA	NA	NA	NA	1.87989e+06	1.85422e+06	2.33834e+06	2.02415e+06	4.94713e+06	3.97253e+06	4.28225e+06	4.40064e+06	5.1042e+06	5.59599e+06	4.11578e+06	4.93865e+06
ENTPD2	O55026	Ectonucleoside triphosphate diphosphohydrolase 2 OS=Mus musculus GN=Entpd2 PE=1 SV=2	TRUE	FALSE	FALSE	FALSE	FALSE	FALSE	NA	NA	NA	NA	NA	NA	NA	NA	NA	NA	NA	NA	NA	NA	NA	NA	NA	NA	5.12402e+06	5.38117e+06	5.6332e+06	5.37946e+06	2.90241e+06	2.70767e+06	2.57117e+06	2.72709e+06	1.27544e+06	1.22996e+06	1.23709e+06	1.2475e+06
COPB2	O55029	Coatomer subunit beta' OS=Mus musculus GN=Copb2 PE=1 SV=2	TRUE	TRUE	TRUE	TRUE	TRUE	TRUE	1.08687	0.0146843	3.89421	1.13308e-05	2.98035	5.28704e-05	4.8891e+06	1.10646e+07	9.70752e+06	1.03861e+07	3.28108e+06	4.65534e+07	5.09159e+07	4.87347e+07	1.20549e+06	9.35733e+06	9.63284e+06	9.49509e+06	3.1998e+07	2.84989e+07	2.81069e+07	2.95346e+07	5.28331e+07	4.67799e+07	4.91483e+07	4.95871e+07	8.52418e+07	7.73478e+07	7.46344e+07	7.90747e+07
CNTNAP1	O54991	Contactin-associated protein 1 OS=Mus musculus GN=Cntnap1 PE=1 SV=2	TRUE	FALSE	FALSE	FALSE	FALSE	FALSE	NA	NA	NA	NA	NA	NA	NA	NA	NA	NA	NA	NA	NA	NA	NA	NA	NA	NA	4.66426e+07	4.36453e+07	4.25664e+07	4.42848e+07	8.85945e+06	7.89911e+06	7.39023e+06	8.0496e+06	1.25741e+07	1.38532e+07	1.51798e+07	1.3869e+07
PPP3CA	P63328-2	Isoform 2 of Serine/threonine-protein phosphatase 2B catalytic subunit alpha isoform OS=Mus musculus GN=Ppp3ca	TRUE	FALSE	FALSE	FALSE	FALSE	FALSE	NA	NA	NA	NA	NA	NA	NA	NA	NA	NA	NA	NA	NA	NA	NA	NA	NA	NA	8.57225e+07	8.52095e+07	7.63217e+07	8.24179e+07	1.21487e+07	1.63628e+07	1.10532e+07	1.31882e+07	4.17784e+06	6.99284e+06	1.15555e+07	7.57538e+06
HAPLN1	Q9QUP5	Hyaluronan and proteoglycan link protein 1 OS=Mus musculus GN=Hapln1 PE=1 SV=1	TRUE	FALSE	FALSE	FALSE	FALSE	FALSE	NA	NA	NA	NA	NA	NA	NA	NA	NA	NA	NA	NA	NA	NA	NA	NA	NA	NA	4.80578e+07	4.5328e+07	3.36766e+07	4.23541e+07	5.29728e+06	4.03397e+06	3.673e+06	4.33475e+06	7.04067e+06	4.83996e+06	7.15347e+06	6.3447e+06
OSBPL3	D3YTT6	Oxysterol-binding protein OS=Mus musculus GN=Osbpl3 PE=1 SV=1	TRUE	FALSE	FALSE	FALSE	FALSE	FALSE	NA	NA	NA	NA	NA	NA	NA	NA	NA	NA	NA	NA	NA	NA	NA	NA	NA	NA	1.67585e+06	1.36383e+06	1.35412e+06	1.4646e+06	5.34173e+06	4.13302e+06	4.09835e+06	4.52437e+06	1.45682e+06	1.28738e+06	1.30736e+06	1.35052e+06
ACAD8	A0A0R4J0P1|D3YTT4	Acyl-Coenzyme A dehydrogenase family, member 8 OS=Mus musculus GN=Acad8 PE=1 SV=1|Isobutyryl-CoA dehydrogenase, mitochondrial OS=Mus musculus GN=Acad8 PE=1 SV=1	TRUE	FALSE	FALSE	FALSE	FALSE	FALSE	NA	NA	NA	NA	NA	NA	NA	NA	NA	NA	NA	NA	NA	NA	NA	NA	NA	NA	1.58279e+07	1.44619e+07	1.57275e+07	1.53391e+07	4.28168e+07	4.60071e+07	4.24056e+07	4.37432e+07	3.64073e+07	3.48308e+07	3.47422e+07	3.53267e+07
TBC1D8B	A3KGB4	TBC1 domain family member 8B OS=Mus musculus GN=Tbc1d8b PE=1 SV=1	TRUE	TRUE	FALSE	FALSE	FALSE	FALSE	0.695407	NA	5.25854	NA	NA	NA	262193	423236	424190	423713	177788	6.76836e+06	6.81565e+06	6.79201e+06	NA	1.45376e+06	1.42288e+06	1.43832e+06	8.18075e+06	7.41751e+06	6.41362e+06	7.33729e+06	1.25701e+07	7.60883e+06	1.09174e+07	1.03654e+07	1.75773e+07	1.58454e+07	1.27698e+07	1.53975e+07
AP2S1	P62743|Q3UJ76	AP-2 complex subunit sigma OS=Mus musculus GN=Ap2s1 PE=1 SV=1|AP-2 complex subunit sigma OS=Mus musculus GN=Ap2s1 PE=1 SV=1	TRUE	FALSE	FALSE	FALSE	FALSE	FALSE	NA	NA	NA	NA	NA	NA	NA	NA	NA	NA	NA	NA	NA	NA	NA	NA	NA	NA	2.77861e+07	2.25584e+07	2.10312e+07	2.37919e+07	7.53593e+06	7.44514e+06	7.90478e+06	7.62862e+06	8.33132e+06	7.74681e+06	7.82484e+06	7.96766e+06
PSMD4	O35226-2|O35226-3	Isoform Rpn10B of 26S proteasome non-ATPase regulatory subunit 4 OS=Mus musculus GN=Psmd4|Isoform Rpn10C of 26S proteasome non-ATPase regulatory subunit 4 OS=Mus musculus GN=Psmd4	TRUE	FALSE	FALSE	FALSE	FALSE	FALSE	NA	NA	NA	NA	NA	NA	NA	NA	NA	NA	NA	NA	NA	NA	NA	NA	NA	NA	1.62666e+06	1.86957e+06	1.47581e+06	1.65735e+06	2.14105e+06	1.95732e+06	2.40074e+06	2.16637e+06	2.5323e+06	2.39887e+06	2.4772e+06	2.46946e+06
SPRYD4	Q91WK1	SPRY domain-containing protein 4 OS=Mus musculus GN=Spryd4 PE=1 SV=1	TRUE	FALSE	FALSE	FALSE	FALSE	FALSE	NA	NA	NA	NA	NA	NA	NA	NA	NA	NA	NA	NA	NA	NA	NA	NA	NA	NA	5.02071e+06	4.42478e+06	4.40547e+06	4.61699e+06	6.52098e+06	6.57035e+06	6.73728e+06	6.60954e+06	9.99756e+06	8.17785e+06	8.0088e+06	8.72807e+06
EIF3H	Q5M9L0|Q91WK2	Eukaryotic translation initiation factor 3 subunit H OS=Mus musculus GN=Eif3h PE=1 SV=1|Eukaryotic translation initiation factor 3 subunit H OS=Mus musculus GN=Eif3h PE=1 SV=1	TRUE	TRUE	TRUE	TRUE	TRUE	TRUE	2.06499	0.00161007	4.20078	9.25033e-06	3.286	3.12457e-05	2.28711e+06	9.42785e+06	9.67466e+06	9.55126e+06	2.71146e+06	4.86562e+07	5.08881e+07	4.97721e+07	1.35828e+06	1.37815e+07	1.26845e+07	1.3233e+07	1.1966e+07	1.19869e+07	1.19518e+07	1.19682e+07	1.44499e+07	1.33934e+07	1.40596e+07	1.39676e+07	2.13808e+07	2.04096e+07	1.94962e+07	2.04288e+07
GDAP2	Q9DBL2|Q9DBL2-2	Ganglioside-induced differentiation-associated protein 2 OS=Mus musculus GN=Gdap2 PE=1 SV=1|Isoform 2 of Ganglioside-induced differentiation-associated protein 2 OS=Mus musculus GN=Gdap2	TRUE	FALSE	FALSE	FALSE	FALSE	FALSE	NA	NA	NA	NA	NA	NA	NA	NA	NA	NA	NA	NA	NA	NA	NA	NA	NA	NA	732212	444699	935512	704141	386311	389081	320341	365244	879107	873778	504395	752427
SNRPA1	P57784	U2 small nuclear ribonucleoprotein A' OS=Mus musculus GN=Snrpa1 PE=1 SV=2	TRUE	FALSE	FALSE	FALSE	FALSE	FALSE	NA	NA	NA	NA	NA	NA	NA	NA	NA	NA	NA	NA	NA	NA	NA	NA	NA	NA	1.96772e+06	2.11766e+06	2.0868e+06	2.05739e+06	2.65302e+06	2.7268e+06	3.1652e+06	2.84834e+06	3.43605e+06	3.61996e+06	3.16415e+06	3.40672e+06
PPOX	A0A0A6YX50|P51175	Protoporphyrinogen oxidase (Fragment) OS=Mus musculus GN=Ppox PE=1 SV=1|Protoporphyrinogen oxidase OS=Mus musculus GN=Ppox PE=1 SV=1	TRUE	FALSE	FALSE	FALSE	FALSE	FALSE	NA	NA	NA	NA	NA	NA	NA	NA	NA	NA	NA	NA	NA	NA	NA	NA	NA	NA	2.23089e+06	1.98489e+06	2.34347e+06	2.18642e+06	2.96476e+06	4.5219e+06	3.56159e+06	3.68275e+06	3.42351e+06	2.92347e+06	3.14324e+06	3.16341e+06
PDIA5	Q921X9	Protein disulfide-isomerase A5 OS=Mus musculus GN=Pdia5 PE=1 SV=1	TRUE	FALSE	FALSE	FALSE	FALSE	FALSE	NA	NA	NA	NA	NA	NA	NA	NA	NA	NA	NA	NA	NA	NA	NA	NA	NA	NA	4.36358e+06	4.80434e+06	4.25821e+06	4.47538e+06	6.52591e+06	5.05541e+06	6.34883e+06	5.97672e+06	2.52849e+07	2.30648e+07	2.07179e+07	2.30225e+07
STBD1	Q8C7E7	Starch-binding domain-containing protein 1 OS=Mus musculus GN=Stbd1 PE=1 SV=1	TRUE	FALSE	FALSE	FALSE	FALSE	FALSE	NA	NA	NA	NA	NA	NA	NA	NA	NA	NA	NA	NA	NA	NA	NA	NA	NA	NA	5.28466e+06	5.45083e+06	5.44977e+06	5.39508e+06	6.6538e+06	8.78492e+06	8.59672e+06	8.01181e+06	7.60107e+07	6.76105e+07	6.90921e+07	7.09044e+07
VPS39	Q8R5L3|Q8R5L3-2	Vam6/Vps39-like protein OS=Mus musculus GN=Vps39 PE=1 SV=1|Isoform 2 of Vam6/Vps39-like protein OS=Mus musculus GN=Vps39	TRUE	FALSE	FALSE	FALSE	FALSE	FALSE	NA	NA	NA	NA	NA	NA	NA	NA	NA	NA	NA	NA	NA	NA	NA	NA	NA	NA	1.54377e+06	1.45601e+06	1.9077e+06	1.63583e+06	3.13532e+06	4.73645e+06	3.83465e+06	3.90214e+06	5.8522e+06	4.87914e+06	4.59887e+06	5.11007e+06
MAP7	D3YWN7|E9QMU3	Ensconsin OS=Mus musculus GN=Map7 PE=1 SV=2|Ensconsin OS=Mus musculus GN=Map7 PE=1 SV=2	TRUE	FALSE	FALSE	FALSE	FALSE	FALSE	NA	NA	NA	NA	NA	NA	NA	NA	NA	NA	NA	NA	NA	NA	NA	NA	NA	NA	1.45673e+07	1.2138e+07	1.28521e+07	1.31858e+07	2.32875e+07	2.28884e+07	2.29126e+07	2.30295e+07	1.82354e+07	1.49017e+07	1.40565e+07	1.57312e+07
RALGAPB	A2ACC6|E9Q0J2	Ral GTPase-activating protein subunit beta OS=Mus musculus GN=Ralgapb PE=1 SV=1|Ral GTPase-activating protein subunit beta OS=Mus musculus GN=Ralgapb PE=1 SV=1	TRUE	FALSE	FALSE	FALSE	FALSE	FALSE	NA	NA	NA	NA	NA	NA	NA	NA	NA	NA	NA	NA	NA	NA	NA	NA	NA	NA	1.92057e+07	1.8076e+07	1.54457e+07	1.75758e+07	1.35181e+07	9.11942e+06	1.16673e+07	1.14349e+07	1.06447e+07	9.80704e+06	8.96921e+06	9.80697e+06
DIS3	Q9CSH3	Exosome complex exonuclease RRP44 OS=Mus musculus GN=Dis3 PE=1 SV=4	TRUE	FALSE	FALSE	FALSE	FALSE	FALSE	NA	NA	NA	NA	NA	NA	NA	NA	NA	NA	NA	NA	NA	NA	NA	NA	NA	NA	1.02745e+07	9.74094e+06	9.53639e+06	9.85062e+06	1.10486e+07	1.15266e+07	1.25049e+07	1.16934e+07	1.20676e+07	1.46259e+07	1.37684e+07	1.34873e+07
SLC6A18	O88576|O88576-2|O88576-3	Sodium-dependent neutral amino acid transporter B(0)AT3 OS=Mus musculus GN=Slc6a18 PE=1 SV=1|Isoform 2 of Sodium-dependent neutral amino acid transporter B(0)AT3 OS=Mus musculus GN=Slc6a18|Isoform 3 of Sodium-dependent neutral amino acid transporter B(0)AT3 OS=Mus musculus GN=Slc6a18	TRUE	FALSE	FALSE	FALSE	FALSE	FALSE	NA	NA	NA	NA	NA	NA	NA	NA	NA	NA	NA	NA	NA	NA	NA	NA	NA	NA	2.57212e+06	2.03695e+06	2.68826e+06	2.43244e+06	1.6094e+07	2.31015e+07	1.93342e+07	1.95099e+07	1.76249e+06	1.72544e+06	1.56188e+06	1.68327e+06
SGPL1	Q8R0X7	Sphingosine-1-phosphate lyase 1 OS=Mus musculus GN=Sgpl1 PE=1 SV=1	TRUE	FALSE	FALSE	FALSE	FALSE	FALSE	NA	NA	NA	NA	NA	NA	NA	NA	NA	NA	NA	NA	NA	NA	NA	NA	NA	NA	1.08958e+07	8.75595e+06	9.50648e+06	9.7194e+06	2.01936e+07	1.98315e+07	2.00215e+07	2.00156e+07	4.57172e+07	3.76925e+07	3.43813e+07	3.92637e+07
FMN2	Q9JL04	Formin-2 OS=Mus musculus GN=Fmn2 PE=1 SV=2	TRUE	FALSE	FALSE	FALSE	FALSE	FALSE	NA	NA	NA	NA	NA	NA	NA	NA	NA	NA	NA	NA	NA	NA	NA	NA	NA	NA	1.35838e+07	1.53988e+07	1.14582e+07	1.34802e+07	5.56205e+06	7.27104e+06	4.49506e+06	5.77605e+06	5.23252e+06	1.71663e+06	3.73107e+06	3.56008e+06
SGIP1	Q8VD37|Q8VD37-6|Q8VD37-8	SH3-containing GRB2-like protein 3-interacting protein 1 OS=Mus musculus GN=Sgip1 PE=1 SV=1|Isoform 6 of SH3-containing GRB2-like protein 3-interacting protein 1 OS=Mus musculus GN=Sgip1|Isoform 7 of SH3-containing GRB2-like protein 3-interacting protein 1 OS=Mus musculus GN=Sgip1	TRUE	FALSE	FALSE	FALSE	FALSE	FALSE	NA	NA	NA	NA	NA	NA	NA	NA	NA	NA	NA	NA	NA	NA	NA	NA	NA	NA	5.11371e+07	4.46123e+07	4.18344e+07	4.58613e+07	7.1342e+06	8.04441e+06	8.15318e+06	7.77726e+06	7.08949e+06	8.80981e+06	9.26787e+06	8.38906e+06
SLC30A9	Q5IRJ6|Q5IRJ6-2	Zinc transporter 9 OS=Mus musculus GN=Slc30a9 PE=1 SV=2|Isoform 2 of Zinc transporter 9 OS=Mus musculus GN=Slc30a9	TRUE	FALSE	FALSE	FALSE	FALSE	FALSE	NA	NA	NA	NA	NA	NA	NA	NA	NA	NA	NA	NA	NA	NA	NA	NA	NA	NA	7.55811e+06	7.27684e+06	7.70503e+06	7.51332e+06	5.65274e+06	6.85465e+06	5.66138e+06	6.05626e+06	3.014e+06	2.5015e+06	2.85994e+06	2.79182e+06
HIBCH	Q8QZS1	3-hydroxyisobutyryl-CoA hydrolase, mitochondrial OS=Mus musculus GN=Hibch PE=1 SV=1	TRUE	TRUE	FALSE	FALSE	FALSE	FALSE	1.06517	NA	5.27568	NA	NA	NA	267451	650063	479793	564928	192287	6.4576e+06	8.55709e+06	7.50734e+06	NA	3.06177e+06	3.0924e+06	3.07709e+06	3.29788e+07	3.53403e+07	3.23157e+07	3.3545e+07	7.20999e+07	6.77437e+07	7.33625e+07	7.10687e+07	9.50583e+07	1.01359e+08	1.02338e+08	9.95851e+07
GLUL	P15105	Glutamine synthetase OS=Mus musculus GN=Glul PE=1 SV=6	TRUE	TRUE	TRUE	FALSE	TRUE	TRUE	0.895065	0.0636457	2.61862	0.000227304	2.56363	0.000331623	1.44874e+06	3.04976e+06	2.37041e+06	2.71008e+06	725924	3.77662e+06	5.24169e+06	4.50916e+06	641038	3.9523e+06	3.6191e+06	3.7857e+06	9.98808e+07	9.90255e+07	9.60208e+07	9.83091e+07	1.32379e+07	1.63232e+07	1.90605e+07	1.62072e+07	8.60903e+07	9.69834e+07	8.56395e+07	8.95711e+07
NDST1	Q3UHN9	Bifunctional heparan sulfate N-deacetylase/N-sulfotransferase 1 OS=Mus musculus GN=Ndst1 PE=1 SV=2	TRUE	FALSE	FALSE	FALSE	FALSE	FALSE	NA	NA	NA	NA	NA	NA	NA	NA	NA	NA	NA	NA	NA	NA	NA	NA	NA	NA	3.14764e+06	3.04256e+06	3.42527e+06	3.20516e+06	4.15853e+06	5.09612e+06	4.80837e+06	4.68767e+06	8.24152e+06	7.39991e+06	6.96526e+06	7.53556e+06
NOP2	E9QN31	Probable 28S rRNA (cytosine-C(5))-methyltransferase OS=Mus musculus GN=Nop2 PE=1 SV=1	TRUE	FALSE	FALSE	FALSE	FALSE	FALSE	NA	NA	NA	NA	NA	NA	NA	NA	NA	NA	NA	NA	NA	NA	NA	NA	NA	NA	2.95837e+06	3.25188e+06	3.07248e+06	3.09424e+06	5.0641e+06	4.45492e+06	5.00309e+06	4.8407e+06	1.55941e+07	1.36766e+07	1.2887e+07	1.40526e+07
MKRN2	Q9ERV1	Probable E3 ubiquitin-protein ligase makorin-2 OS=Mus musculus GN=Mkrn2 PE=1 SV=2	TRUE	TRUE	TRUE	FALSE	TRUE	TRUE	0.781781	0.048923	3.91987	1.20742e-05	3.64808	2.72054e-05	1.395e+06	2.2651e+06	2.52909e+06	2.39709e+06	893958	1.32702e+07	1.37398e+07	1.3505e+07	416304	5.63448e+06	4.81451e+06	5.2245e+06	1.70218e+06	1.74568e+06	1.59875e+06	1.6822e+06	1.83055e+06	1.48363e+06	1.90372e+06	1.7393e+06	1.58106e+06	2.25715e+06	1.9204e+06	1.91954e+06
PTPRK	P35822	Receptor-type tyrosine-protein phosphatase kappa OS=Mus musculus GN=Ptprk PE=1 SV=1	TRUE	FALSE	FALSE	FALSE	FALSE	FALSE	NA	NA	NA	NA	NA	NA	NA	NA	NA	NA	NA	NA	NA	NA	NA	NA	NA	NA	3.0401e+06	3.26856e+06	3.6773e+06	3.32865e+06	1.36355e+07	1.51393e+07	1.54327e+07	1.47358e+07	5.47341e+06	4.42963e+06	3.86174e+06	4.58826e+06
BC003331|ODR4	A0A0A0MQB0|Q4PJX1|Q4PJX1-2	Protein BC003331 OS=Mus musculus GN=BC003331 PE=1 SV=1|Protein odr-4 homolog OS=Mus musculus GN=Odr4 PE=1 SV=2|Isoform 2 of Protein odr-4 homolog OS=Mus musculus GN=Odr4	TRUE	FALSE	FALSE	FALSE	FALSE	FALSE	NA	NA	NA	NA	NA	NA	NA	NA	NA	NA	NA	NA	NA	NA	NA	NA	NA	NA	3.47336e+06	2.94959e+06	3.39057e+06	3.27118e+06	7.18788e+06	7.99958e+06	6.58534e+06	7.2576e+06	8.44931e+06	7.2034e+06	7.61097e+06	7.75456e+06
ASAP2	D3YX85|Q7SIG6	Arf-GAP with SH3 domain, ANK repeat and PH domain-containing protein 2 OS=Mus musculus GN=Asap2 PE=1 SV=2|Arf-GAP with SH3 domain, ANK repeat and PH domain-containing protein 2 OS=Mus musculus GN=Asap2 PE=1 SV=3	TRUE	FALSE	FALSE	FALSE	FALSE	FALSE	NA	NA	NA	NA	NA	NA	NA	NA	NA	NA	NA	NA	NA	NA	NA	NA	NA	NA	6.31886e+06	6.11634e+06	5.61249e+06	6.0159e+06	2.7919e+06	3.03548e+06	3.34472e+06	3.05737e+06	3.4695e+06	3.03501e+06	3.00115e+06	3.16856e+06
CA14	Q9WVT6	Carbonic anhydrase 14 OS=Mus musculus GN=Ca14 PE=1 SV=1	TRUE	FALSE	FALSE	FALSE	FALSE	FALSE	NA	NA	NA	NA	NA	NA	NA	NA	NA	NA	NA	NA	NA	NA	NA	NA	NA	NA	7.69418e+06	7.51077e+06	8.84745e+06	8.01747e+06	8.43652e+06	9.17111e+06	8.55346e+06	8.72036e+06	5.34607e+06	5.37174e+06	4.88862e+06	5.20214e+06
RBM12	Q8R4X3	RNA-binding protein 12 OS=Mus musculus GN=Rbm12 PE=1 SV=3	TRUE	TRUE	TRUE	TRUE	TRUE	TRUE	1.2459	0.0104872	4.02221	1.18923e-05	2.16701	0.000283484	941311	2.0903e+06	2.37461e+06	2.23245e+06	412386	7.31173e+06	6.11542e+06	6.71358e+06	488266	2.14616e+06	2.23125e+06	2.18871e+06	2.50377e+06	2.86981e+06	3.0815e+06	2.81836e+06	2.63615e+06	2.98625e+06	2.64399e+06	2.75547e+06	2.04177e+06	2.23356e+06	2.34898e+06	2.2081e+06
TUBGCP4	Q543T6|Q8BYN2|Q9D4F8	Gamma-tubulin complex component OS=Mus musculus GN=Tubgcp4 PE=1 SV=1|Gamma-tubulin complex component OS=Mus musculus GN=Tubgcp4 PE=1 SV=1|Gamma-tubulin complex component 4 OS=Mus musculus GN=Tubgcp4 PE=1 SV=2	TRUE	FALSE	FALSE	FALSE	FALSE	FALSE	NA	NA	NA	NA	NA	NA	NA	NA	NA	NA	NA	NA	NA	NA	NA	NA	NA	NA	1.46986e+07	1.58452e+07	1.41277e+07	1.48905e+07	1.73116e+06	1.16698e+06	1.14379e+06	1.34731e+06	1.29996e+06	1.78802e+06	2.04568e+06	1.71122e+06
CBR1	B2RXY7|P48758	Carbonyl reductase 1 OS=Mus musculus GN=Cbr1 PE=1 SV=1|Carbonyl reductase [NADPH] 1 OS=Mus musculus GN=Cbr1 PE=1 SV=3	TRUE	FALSE	FALSE	FALSE	FALSE	FALSE	NA	NA	NA	NA	NA	NA	NA	NA	NA	NA	NA	NA	NA	NA	NA	NA	NA	NA	2.05129e+07	1.97921e+07	2.05475e+07	2.02842e+07	1.23419e+07	1.19712e+07	1.45335e+07	1.29489e+07	2.51056e+07	2.85095e+07	2.26159e+07	2.54103e+07
HEPACAM	B2RSY3|Q640R3	Hepatocyte cell adhesion molecule OS=Mus musculus GN=Hepacam PE=1 SV=1|Hepatocyte cell adhesion molecule OS=Mus musculus GN=Hepacam PE=1 SV=2	TRUE	FALSE	FALSE	FALSE	FALSE	FALSE	NA	NA	NA	NA	NA	NA	NA	NA	NA	NA	NA	NA	NA	NA	NA	NA	NA	NA	1.55845e+07	1.34465e+07	1.46324e+07	1.45544e+07	1.98213e+06	1.97011e+06	1.43733e+06	1.79652e+06	1.80431e+06	2.14942e+06	2.7069e+06	2.22021e+06
ALPL	P09242	Alkaline phosphatase, tissue-nonspecific isozyme OS=Mus musculus GN=Alpl PE=1 SV=2	TRUE	FALSE	FALSE	FALSE	FALSE	FALSE	NA	NA	NA	NA	NA	NA	NA	NA	NA	NA	NA	NA	NA	NA	NA	NA	NA	NA	1.03145e+07	9.90937e+06	9.3324e+06	9.85208e+06	7.41104e+07	6.07361e+07	6.44436e+07	6.643e+07	8.75007e+06	9.0219e+06	9.027e+06	8.93299e+06
SKT|ETL4	A2AQ25|E9QAU4	Sickle tail protein OS=Mus musculus GN=Skt PE=1 SV=1|Sickle tail protein OS=Mus musculus GN=Etl4 PE=1 SV=1	TRUE	FALSE	FALSE	FALSE	FALSE	FALSE	NA	NA	NA	NA	NA	NA	NA	NA	NA	NA	NA	NA	NA	NA	NA	NA	NA	NA	1.31098e+07	1.79361e+07	1.58224e+07	1.56228e+07	8.06458e+06	7.56713e+06	8.27357e+06	7.96842e+06	7.13295e+06	7.95321e+06	8.24446e+06	7.77687e+06
ETNPPL	E9PYH3|Q8BWU8	Ethanolamine-phosphate phospho-lyase OS=Mus musculus GN=Etnppl PE=1 SV=1|Ethanolamine-phosphate phospho-lyase OS=Mus musculus GN=Etnppl PE=2 SV=1	TRUE	FALSE	FALSE	FALSE	FALSE	FALSE	NA	NA	NA	NA	NA	NA	NA	NA	NA	NA	NA	NA	NA	NA	NA	NA	NA	NA	8.91831e+06	8.34297e+06	9.75687e+06	9.00605e+06	6.67277e+06	7.03877e+06	7.03906e+06	6.91687e+06	2.07066e+07	2.04021e+07	1.74419e+07	1.95169e+07
OSGEP	A0A0R4J1Y3|Q8BWU5	Probable tRNA N6-adenosine threonylcarbamoyltransferase OS=Mus musculus GN=Osgep PE=1 SV=1|Probable tRNA N6-adenosine threonylcarbamoyltransferase OS=Mus musculus GN=Osgep PE=1 SV=2	TRUE	FALSE	FALSE	FALSE	FALSE	FALSE	NA	NA	NA	NA	NA	NA	NA	NA	NA	NA	NA	NA	NA	NA	NA	NA	NA	NA	3.23116e+06	3.79888e+06	4.78356e+06	3.93787e+06	3.70036e+06	6.1548e+06	4.05454e+06	4.63657e+06	6.16442e+06	5.12318e+06	6.17508e+06	5.82089e+06
EXOSC8	Q546F8|Q9D753	CBP-interacting protein 3 OS=Mus musculus GN=Exosc8 PE=1 SV=1|Exosome complex component RRP43 OS=Mus musculus GN=Exosc8 PE=1 SV=1	TRUE	FALSE	FALSE	FALSE	FALSE	FALSE	NA	NA	NA	NA	NA	NA	NA	NA	NA	NA	NA	NA	NA	NA	NA	NA	NA	NA	1.39506e+07	1.41203e+07	1.20969e+07	1.33893e+07	1.59813e+06	1.7327e+06	987944	1.43959e+06	529218	719950	1.47363e+06	907598
PTPN1	P35821|Q3TZW9	Tyrosine-protein phosphatase non-receptor type 1 OS=Mus musculus GN=Ptpn1 PE=1 SV=2|Tyrosine-protein phosphatase non-receptor type OS=Mus musculus GN=Ptpn1 PE=1 SV=1	TRUE	FALSE	FALSE	FALSE	FALSE	FALSE	NA	NA	NA	NA	NA	NA	NA	NA	NA	NA	NA	NA	NA	NA	NA	NA	NA	NA	5.63603e+06	6.04992e+06	4.76681e+06	5.48425e+06	6.11197e+06	5.27268e+06	5.97259e+06	5.78574e+06	7.56601e+06	6.86466e+06	7.69014e+06	7.3736e+06
MYH4	Q5SX39	Myosin-4 OS=Mus musculus GN=Myh4 PE=2 SV=1	TRUE	FALSE	FALSE	FALSE	FALSE	FALSE	NA	NA	NA	NA	NA	NA	NA	NA	NA	NA	NA	NA	NA	NA	NA	NA	NA	NA	4.94167e+06	6.37249e+06	2.92243e+06	4.74553e+06	893993	1.41826e+06	2.30624e+06	1.5395e+06	1.22393e+06	1.93856e+06	2.59908e+06	1.92052e+06
PPIA	P17742|Q5SVY2	Peptidyl-prolyl cis-trans isomerase A OS=Mus musculus GN=Ppia PE=1 SV=2|Peptidyl-prolyl cis-trans isomerase OS=Mus musculus GN=Ppia PE=1 SV=1	TRUE	TRUE	TRUE	TRUE	TRUE	TRUE	1.60433	0.0053479	4.5117	1.01526e-05	8.14317	7.61556e-06	2.40986e+06	6.5273e+06	8.19184e+06	7.35957e+06	1.81149e+06	4.34626e+07	3.91289e+07	4.12957e+07	44729.7	1.34966e+07	1.17997e+07	1.26481e+07	7.50707e+07	7.75768e+07	8.9794e+07	8.08139e+07	5.77254e+07	8.17199e+07	7.56977e+07	7.17143e+07	7.11334e+07	7.77036e+07	7.24595e+07	7.37655e+07
EIF5B	Q05D44	Eukaryotic translation initiation factor 5B OS=Mus musculus GN=Eif5b PE=1 SV=2	TRUE	TRUE	TRUE	FALSE	TRUE	TRUE	0.5105	0.151555	3.92624	1.16203e-05	3.13834	4.65842e-05	2.11761e+06	3.06923e+06	2.95285e+06	3.01104e+06	1.17916e+06	1.66789e+07	1.91881e+07	1.79335e+07	675210	6.28036e+06	5.60513e+06	5.94274e+06	2.72337e+07	2.44342e+07	2.1719e+07	2.44623e+07	4.31462e+07	3.02016e+07	3.21675e+07	3.51718e+07	6.59058e+07	5.12082e+07	5.40798e+07	5.70646e+07
SYT3	G3X9Y1	Synaptotagmin III, isoform CRA_a OS=Mus musculus GN=Syt3 PE=1 SV=1	TRUE	FALSE	FALSE	FALSE	FALSE	FALSE	NA	NA	NA	NA	NA	NA	NA	NA	NA	NA	NA	NA	NA	NA	NA	NA	NA	NA	7.9585e+06	7.36763e+06	6.5765e+06	7.30087e+06	1.69236e+06	1.29225e+06	1.46777e+06	1.48412e+06	1.11706e+06	1.9241e+06	1.89746e+06	1.64621e+06
PCDHGC3	Q91XX1	Protein Pcdhgc3 OS=Mus musculus GN=Pcdhgc3 PE=1 SV=1	TRUE	FALSE	FALSE	FALSE	FALSE	FALSE	NA	NA	NA	NA	NA	NA	NA	NA	NA	NA	NA	NA	NA	NA	NA	NA	NA	NA	1.34088e+06	1.36672e+06	2.00726e+06	1.57162e+06	447206	881382	771567	700052	924393	908802	706741	846645
NAA16	Q9DBB4	N-alpha-acetyltransferase 16, NatA auxiliary subunit OS=Mus musculus GN=Naa16 PE=2 SV=1	TRUE	FALSE	FALSE	FALSE	FALSE	FALSE	NA	NA	NA	NA	NA	NA	NA	NA	NA	NA	NA	NA	NA	NA	NA	NA	NA	NA	1.74662e+06	1.827e+06	1.86552e+06	1.81305e+06	2.07915e+06	1.93798e+06	1.95633e+06	1.99115e+06	3.60685e+06	3.34492e+06	3.24457e+06	3.39878e+06
DHDH	Q9DBB8	Trans-1,2-dihydrobenzene-1,2-diol dehydrogenase OS=Mus musculus GN=Dhdh PE=1 SV=1	TRUE	FALSE	FALSE	FALSE	FALSE	FALSE	NA	NA	NA	NA	NA	NA	NA	NA	NA	NA	NA	NA	NA	NA	NA	NA	NA	NA	8.72085e+06	8.15718e+06	8.63004e+06	8.50269e+06	5.88273e+06	1.00374e+07	1.16276e+07	9.18255e+06	8.61344e+07	8.34902e+07	6.81113e+07	7.92453e+07
CPN2	Q9DBB9	Carboxypeptidase N subunit 2 OS=Mus musculus GN=Cpn2 PE=1 SV=2	TRUE	TRUE	TRUE	FALSE	TRUE	TRUE	0.71525	0.10098	3.91798	2.24813e-05	4.641	2.15342e-05	167650	318962	236546	277754	127855	1.74773e+06	2.12836e+06	1.93804e+06	22262.3	530025	579731	554878	1.48248e+06	1.07184e+06	1.32015e+06	1.29149e+06	3.48579e+06	2.77996e+06	3.28094e+06	3.18223e+06	6.0627e+06	6.12183e+06	4.2107e+06	5.46508e+06
ABCB6	Q9DC29	ATP-binding cassette sub-family B member 6, mitochondrial OS=Mus musculus GN=Abcb6 PE=1 SV=1	TRUE	FALSE	FALSE	FALSE	FALSE	FALSE	NA	NA	NA	NA	NA	NA	NA	NA	NA	NA	NA	NA	NA	NA	NA	NA	NA	NA	1.21461e+06	1.00936e+06	1.18607e+06	1.13668e+06	2.3315e+06	2.84002e+06	2.57492e+06	2.58214e+06	2.60645e+06	2.68041e+06	2.51547e+06	2.60077e+06
DNAJC10	Q9DC23	DnaJ homolog subfamily C member 10 OS=Mus musculus GN=Dnajc10 PE=1 SV=2	TRUE	FALSE	FALSE	FALSE	FALSE	FALSE	NA	NA	NA	NA	NA	NA	NA	NA	NA	NA	NA	NA	NA	NA	NA	NA	NA	NA	4.2647e+06	3.94078e+06	4.19172e+06	4.1324e+06	3.72491e+06	3.58384e+06	3.70532e+06	3.67136e+06	4.90872e+06	4.38427e+06	3.98598e+06	4.42632e+06
ENTPD5	Q3TQC7|Q9WUZ9	Ectonucleoside triphosphate diphosphohydrolase 5 OS=Mus musculus GN=Entpd5 PE=1 SV=1|Ectonucleoside triphosphate diphosphohydrolase 5 OS=Mus musculus GN=Entpd5 PE=1 SV=1	TRUE	TRUE	TRUE	TRUE	TRUE	TRUE	1.2818	0.00760064	6.66871	8.67224e-06	3.5946	2.51778e-05	339747	796578	853150	824864	88318.7	9.45629e+06	8.50302e+06	8.97966e+06	131203	1.5618e+06	1.60196e+06	1.58188e+06	3.53109e+06	4.89065e+06	3.7598e+06	4.06051e+06	2.25829e+07	2.14337e+07	2.63055e+07	2.34407e+07	2.24124e+07	1.97757e+07	2.0956e+07	2.1048e+07
AP2A2	P17427	AP-2 complex subunit alpha-2 OS=Mus musculus GN=Ap2a2 PE=1 SV=2	TRUE	TRUE	FALSE	FALSE	FALSE	FALSE	1.58451	NA	4.85836	NA	NA	NA	682930	1.86562e+06	2.23938e+06	2.0525e+06	218877	6.62299e+06	6.06169e+06	6.34234e+06	NA	1.12778e+06	1.01404e+06	1.07091e+06	8.89497e+07	7.93112e+07	7.53613e+07	8.12074e+07	3.82889e+07	3.28591e+07	3.57236e+07	3.56239e+07	4.07313e+07	3.94608e+07	3.81925e+07	3.94615e+07
NDUFB4	Q9CQC7	NADH dehydrogenase [ubiquinone] 1 beta subcomplex subunit 4 OS=Mus musculus GN=Ndufb4 PE=1 SV=3	TRUE	FALSE	FALSE	FALSE	FALSE	FALSE	NA	NA	NA	NA	NA	NA	NA	NA	NA	NA	NA	NA	NA	NA	NA	NA	NA	NA	4.50691e+06	8.21819e+06	1.00744e+07	7.59984e+06	7.31046e+06	1.09984e+07	8.50473e+06	8.93786e+06	7.58541e+06	6.78004e+06	7.15126e+06	7.17224e+06
BZW1	A0A087WQS2|Q9CQC6	Basic leucine zipper and W2 domain-containing protein 1 OS=Mus musculus GN=Bzw1 PE=1 SV=1|Basic leucine zipper and W2 domain-containing protein 1 OS=Mus musculus GN=Bzw1 PE=1 SV=1	TRUE	TRUE	TRUE	TRUE	TRUE	TRUE	1.22983	0.0120648	5.32076	8.67224e-06	4.00777	2.37227e-05	3.32083e+06	7.13539e+06	8.46707e+06	7.80123e+06	1.6291e+06	7.10932e+07	5.93892e+07	6.52412e+07	1.26668e+06	2.03704e+07	2.02993e+07	2.03349e+07	1.84621e+07	1.94116e+07	1.50593e+07	1.76443e+07	2.09344e+07	1.73464e+07	2.20218e+07	2.01009e+07	3.04631e+07	3.16289e+07	3.21086e+07	3.14002e+07
CCS	Q543K2|Q9WU84	Copper chaperone for superoxide dismutase OS=Mus musculus GN=Ccs PE=1 SV=1|Copper chaperone for superoxide dismutase OS=Mus musculus GN=Ccs PE=1 SV=1	TRUE	TRUE	TRUE	FALSE	TRUE	TRUE	-0.138153	0.687507	4.19751	1.05466e-05	8.57727	7.61556e-06	582062	482308	577649	529978	216928	4.12863e+06	3.82122e+06	3.97493e+06	7991.71	3.227e+06	2.87567e+06	3.05134e+06	4.87205e+06	4.91018e+06	5.01573e+06	4.93265e+06	9.0851e+06	1.04011e+07	9.83666e+06	9.77428e+06	1.97171e+07	1.8905e+07	1.95657e+07	1.93959e+07
SPG21	Q9CQC8	Maspardin OS=Mus musculus GN=Spg21 PE=1 SV=1	TRUE	FALSE	FALSE	FALSE	FALSE	FALSE	NA	NA	NA	NA	NA	NA	NA	NA	NA	NA	NA	NA	NA	NA	NA	NA	NA	NA	598311	702456	814351	705039	933915	887103	1.12925e+06	983424	422473	687297	465649	525140
GYS2	Q8VCB3	Glycogen [starch] synthase, liver OS=Mus musculus GN=Gys2 PE=1 SV=2	TRUE	TRUE	TRUE	FALSE	FALSE	TRUE	-0.187138	0.75696	0.144216	0.77454	4.18331	0.000180285	858464	562451	1.00674e+06	784595	1.90948e+06	2.20869e+06	2.00793e+06	2.10831e+06	675391	1.57165e+07	9.54086e+06	1.26287e+07	3.63502e+06	4.46483e+06	4.79309e+06	4.29765e+06	4.50171e+06	5.92669e+06	5.56178e+06	5.33006e+06	4.44401e+07	4.07687e+07	4.04613e+07	4.189e+07
CLSTN1	Q9EPL2|Q9EPL2-2	Calsyntenin-1 OS=Mus musculus GN=Clstn1 PE=1 SV=1|Isoform 2 of Calsyntenin-1 OS=Mus musculus GN=Clstn1	TRUE	FALSE	FALSE	FALSE	FALSE	FALSE	NA	NA	NA	NA	NA	NA	NA	NA	NA	NA	NA	NA	NA	NA	NA	NA	NA	NA	1.41087e+07	1.44091e+07	1.25862e+07	1.37013e+07	3.21202e+06	4.90452e+06	3.34384e+06	3.82013e+06	1.54107e+06	1.76381e+06	2.96121e+06	2.0887e+06
SH3BGRL	Q9JJU8	SH3 domain-binding glutamic acid-rich-like protein OS=Mus musculus GN=Sh3bgrl PE=1 SV=1	TRUE	FALSE	FALSE	FALSE	FALSE	FALSE	NA	NA	NA	NA	NA	NA	NA	NA	NA	NA	NA	NA	NA	NA	NA	NA	NA	NA	1.0517e+06	1.08032e+06	1.68172e+06	1.27124e+06	1.06575e+06	1.45443e+06	1.06023e+06	1.19347e+06	1.96158e+06	2.00717e+06	1.76848e+06	1.91241e+06
Q9CWU4	Q9CWU4	UPF0690 protein C1orf52 homolog OS=Mus musculus PE=1 SV=1	TRUE	FALSE	FALSE	FALSE	FALSE	FALSE	NA	NA	NA	NA	NA	NA	NA	NA	NA	NA	NA	NA	NA	NA	NA	NA	NA	NA	1.07287e+06	924079	745185	914045	1.40677e+06	855562	1.09952e+06	1.12062e+06	1.07843e+06	780729	753213	870790
PACSIN2	Q3TDA7|Q9WVE8	Protein kinase C and casein kinase substrate in neurons 2, isoform CRA_a OS=Mus musculus GN=Pacsin2 PE=1 SV=1|Protein kinase C and casein kinase substrate in neurons protein 2 OS=Mus musculus GN=Pacsin2 PE=1 SV=1	TRUE	TRUE	FALSE	FALSE	FALSE	FALSE	1.06263	NA	NA	NA	2.34122	NA	974273	1.62664e+06	2.53549e+06	2.08106e+06	NA	3.74184e+07	2.48427e+07	3.11305e+07	415997	2.1532e+06	2.05531e+06	2.10425e+06	2.51492e+07	2.60997e+07	2.47359e+07	2.53282e+07	6.21476e+07	5.61397e+07	6.33434e+07	6.05436e+07	3.62623e+07	3.70469e+07	3.46381e+07	3.59824e+07
PCBD1	P61458	Pterin-4-alpha-carbinolamine dehydratase OS=Mus musculus GN=Pcbd1 PE=1 SV=2	TRUE	TRUE	TRUE	FALSE	TRUE	TRUE	-0.427846	0.284733	3.22572	5.16664e-05	4.84231	1.85847e-05	1.29401e+06	920281	1.00136e+06	960819	957090	8.1318e+06	9.81802e+06	8.97491e+06	219898	7.25987e+06	5.45883e+06	6.35935e+06	1.78128e+06	1.72372e+06	1.94857e+06	1.81786e+06	7.19702e+06	9.78736e+06	9.22375e+06	8.73604e+06	1.10332e+07	1.1372e+07	1.06725e+07	1.10259e+07
MVP	E9Q3X0|Q9EQK5	Major vault protein OS=Mus musculus GN=Mvp PE=1 SV=1|Major vault protein OS=Mus musculus GN=Mvp PE=1 SV=4	TRUE	TRUE	TRUE	FALSE	TRUE	TRUE	0.258765	0.406321	3.64562	1.17263e-05	3.3965	2.66651e-05	487127	586507	576805	581656	523483	6.45459e+06	6.62281e+06	6.5387e+06	137726	1.46286e+06	1.43203e+06	1.44744e+06	1.05072e+07	9.88153e+06	8.9384e+06	9.7757e+06	1.78693e+07	1.74696e+07	2.00914e+07	1.84767e+07	6.16365e+07	5.7592e+07	5.53508e+07	5.81931e+07
RYR2	E9Q401|F6U7V1	Ryanodine receptor 2 OS=Mus musculus GN=Ryr2 PE=1 SV=1|Ryanodine receptor 2 OS=Mus musculus GN=Ryr2 PE=1 SV=1	TRUE	FALSE	FALSE	FALSE	FALSE	FALSE	NA	NA	NA	NA	NA	NA	NA	NA	NA	NA	NA	NA	NA	NA	NA	NA	NA	NA	3.92207e+07	4.79307e+07	3.75849e+07	4.15788e+07	1.10347e+07	1.57733e+07	8.22949e+06	1.16791e+07	6.99942e+06	7.95133e+06	1.94318e+07	1.14609e+07
CAMK2G	Q923T9|Q923T9-2|Q923T9-3	Calcium/calmodulin-dependent protein kinase type II subunit gamma OS=Mus musculus GN=Camk2g PE=1 SV=1|Isoform 2 of Calcium/calmodulin-dependent protein kinase type II subunit gamma OS=Mus musculus GN=Camk2g|Isoform 3 of Calcium/calmodulin-dependent protein kinase type II subunit gamma OS=Mus musculus GN=Camk2g	TRUE	FALSE	FALSE	FALSE	FALSE	FALSE	NA	NA	NA	NA	NA	NA	NA	NA	NA	NA	NA	NA	NA	NA	NA	NA	NA	NA	7.30453e+07	7.1317e+07	1.14463e+07	5.19362e+07	4.23942e+06	3.07223e+06	864997	2.72555e+06	NA	27054.9	598604	NA
KATNB1	Q8BG40	Katanin p80 WD40 repeat-containing subunit B1 OS=Mus musculus GN=Katnb1 PE=1 SV=1	TRUE	FALSE	FALSE	FALSE	FALSE	FALSE	NA	NA	NA	NA	NA	NA	NA	NA	NA	NA	NA	NA	NA	NA	NA	NA	NA	NA	1.13924e+07	1.01561e+07	1.03881e+07	1.06455e+07	3.14024e+06	2.99668e+06	2.72947e+06	2.95546e+06	2.22376e+06	2.03026e+06	2.17887e+06	2.1443e+06
CLASP2	E9Q8N5|Q08EB6|Q8BRT1	CLIP-associating protein 2 OS=Mus musculus GN=Clasp2 PE=1 SV=1|CLIP associating protein 2 OS=Mus musculus GN=Clasp2 PE=1 SV=1|CLIP-associating protein 2 OS=Mus musculus GN=Clasp2 PE=1 SV=1	TRUE	FALSE	FALSE	FALSE	FALSE	FALSE	NA	NA	NA	NA	NA	NA	NA	NA	NA	NA	NA	NA	NA	NA	NA	NA	NA	NA	7.88571e+07	7.1014e+07	7.36299e+07	7.45004e+07	2.40105e+07	2.69033e+07	2.27018e+07	2.45385e+07	1.47069e+07	1.54884e+07	1.76998e+07	1.5965e+07
HGS	B1ATZ0|B1ATZ1|Q3UMA3|Q99LI8	Hepatocyte growth factor-regulated tyrosine kinase substrate OS=Mus musculus GN=Hgs PE=1 SV=1|Hepatocyte growth factor-regulated tyrosine kinase substrate OS=Mus musculus GN=Hgs PE=1 SV=1|Hepatocyte growth factor-regulated tyrosine kinase substrate OS=Mus musculus GN=Hgs PE=1 SV=1|Hepatocyte growth factor-regulated tyrosine kinase substrate OS=Mus musculus GN=Hgs PE=1 SV=2	TRUE	FALSE	FALSE	FALSE	FALSE	FALSE	NA	NA	NA	NA	NA	NA	NA	NA	NA	NA	NA	NA	NA	NA	NA	NA	NA	NA	5.56443e+06	8.11283e+06	1.0793e+07	8.15676e+06	3.57043e+06	6.0546e+06	4.55453e+06	4.72652e+06	3.95843e+06	4.91089e+06	4.90631e+06	4.59188e+06
GRSF1	E9Q179|Q8C5Q4	G-rich sequence factor 1 OS=Mus musculus GN=Grsf1 PE=1 SV=1|G-rich sequence factor 1 OS=Mus musculus GN=Grsf1 PE=1 SV=2	TRUE	TRUE	TRUE	FALSE	TRUE	TRUE	0.863177	0.11275	3.97897	6.21205e-05	2.45432	0.000954005	3.89468e+06	6.06609e+06	8.24033e+06	7.15321e+06	5.00583e+06	9.96447e+07	6.22734e+07	8.0959e+07	3.36499e+06	1.70618e+07	1.98526e+07	1.84572e+07	1.22948e+06	1.46218e+06	1.42407e+06	1.37191e+06	2.45704e+06	2.93994e+06	3.11263e+06	2.83654e+06	1.92597e+06	2.27912e+06	2.2099e+06	2.13833e+06
PLTP	P55065|Q3UFS5	Phospholipid transfer protein OS=Mus musculus GN=Pltp PE=1 SV=1|Phospholipid transfer protein OS=Mus musculus GN=Pltp PE=1 SV=1	TRUE	FALSE	FALSE	FALSE	FALSE	FALSE	NA	NA	NA	NA	NA	NA	NA	NA	NA	NA	NA	NA	NA	NA	NA	NA	NA	NA	4.0022e+06	3.72111e+06	3.54588e+06	3.75639e+06	2.21981e+06	1.5724e+06	2.24299e+06	2.01173e+06	4.23768e+06	4.66914e+06	3.43437e+06	4.11373e+06
ZYG11B	Q3UFS0	Protein zyg-11 homolog B OS=Mus musculus GN=Zyg11b PE=1 SV=2	TRUE	FALSE	FALSE	FALSE	FALSE	FALSE	NA	NA	NA	NA	NA	NA	NA	NA	NA	NA	NA	NA	NA	NA	NA	NA	NA	NA	6.28387e+06	5.79717e+06	6.08367e+06	6.0549e+06	2.89191e+06	2.86168e+06	2.71083e+06	2.82148e+06	2.82268e+06	2.98344e+06	3.00063e+06	2.93558e+06
TTYH1	Q9D3A9|Q9D3A9-4	Protein tweety homolog 1 OS=Mus musculus GN=Ttyh1 PE=1 SV=1|Isoform 4 of Protein tweety homolog 1 OS=Mus musculus GN=Ttyh1	TRUE	FALSE	FALSE	FALSE	FALSE	FALSE	NA	NA	NA	NA	NA	NA	NA	NA	NA	NA	NA	NA	NA	NA	NA	NA	NA	NA	2.6229e+07	2.60093e+07	2.71004e+07	2.64462e+07	4.18937e+06	4.42104e+06	3.53795e+06	4.04945e+06	2.99447e+06	3.86314e+06	4.63225e+06	3.82995e+06
EIF6	O55135|Q545K4	Eukaryotic translation initiation factor 6 OS=Mus musculus GN=Eif6 PE=1 SV=2|Eukaryotic translation initiation factor 6 OS=Mus musculus GN=Eif6 PE=1 SV=1	TRUE	FALSE	FALSE	FALSE	FALSE	FALSE	NA	NA	NA	NA	NA	NA	NA	NA	NA	NA	NA	NA	NA	NA	NA	NA	NA	NA	3.48483e+06	3.27254e+06	3.28274e+06	3.3467e+06	3.79685e+06	3.42711e+06	3.98873e+06	3.73757e+06	7.76796e+06	7.03975e+06	6.02871e+06	6.94547e+06
NME1	P15532|Q5NC81	Nucleoside diphosphate kinase A OS=Mus musculus GN=Nme1 PE=1 SV=1|Nucleoside diphosphate kinase OS=Mus musculus GN=Nme1 PE=1 SV=1	TRUE	FALSE	FALSE	FALSE	FALSE	FALSE	NA	NA	NA	NA	NA	NA	NA	NA	NA	NA	NA	NA	NA	NA	NA	NA	NA	NA	7.13865e+06	7.44011e+06	7.58571e+06	7.38816e+06	7.42199e+06	7.15435e+06	5.97972e+06	6.85202e+06	6.60912e+06	5.64135e+06	6.61883e+06	6.28977e+06
SNX3	D3Z6Z0|O70492|Q78ZM0	Sorting nexin-3 OS=Mus musculus GN=Snx3 PE=1 SV=1|Sorting nexin-3 OS=Mus musculus GN=Snx3 PE=1 SV=3|Sorting nexin 3 OS=Mus musculus GN=Snx3 PE=1 SV=1	TRUE	FALSE	FALSE	FALSE	FALSE	FALSE	NA	NA	NA	NA	NA	NA	NA	NA	NA	NA	NA	NA	NA	NA	NA	NA	NA	NA	1.37632e+06	1.79225e+06	1.62139e+06	1.59666e+06	2.68185e+06	3.6308e+06	3.08002e+06	3.13089e+06	1.94955e+06	2.16677e+06	2.82291e+06	2.31308e+06
SRRT	Q99MR6|Q99MR6-2|Q99MR6-3|Q99MR6-4	Serrate RNA effector molecule homolog OS=Mus musculus GN=Srrt PE=1 SV=1|Isoform B of Serrate RNA effector molecule homolog OS=Mus musculus GN=Srrt|Isoform C of Serrate RNA effector molecule homolog OS=Mus musculus GN=Srrt|Isoform D of Serrate RNA effector molecule homolog OS=Mus musculus GN=Srrt	TRUE	TRUE	TRUE	TRUE	TRUE	TRUE	1.3892	0.0165606	4.23389	2.36022e-05	2.18373	0.000862052	3.94083e+06	9.05084e+06	1.17245e+07	1.03877e+07	2.34595e+06	5.27458e+07	3.679e+07	4.47679e+07	1.14673e+06	4.97253e+06	5.43634e+06	5.20444e+06	1.7346e+07	1.52668e+07	1.33206e+07	1.53111e+07	2.13895e+07	1.59273e+07	1.96115e+07	1.89761e+07	2.60411e+07	2.23013e+07	2.07544e+07	2.30323e+07
ACE	P09470	Angiotensin-converting enzyme OS=Mus musculus GN=Ace PE=1 SV=3	TRUE	FALSE	FALSE	FALSE	FALSE	FALSE	NA	NA	NA	NA	NA	NA	NA	NA	NA	NA	NA	NA	NA	NA	NA	NA	NA	NA	1.22124e+07	9.00213e+06	9.36346e+06	1.01927e+07	4.33176e+07	5.4037e+07	4.57481e+07	4.77009e+07	6.41335e+06	5.61435e+06	6.37457e+06	6.13409e+06
WDR43	Q6ZQL4	WD repeat-containing protein 43 OS=Mus musculus GN=Wdr43 PE=2 SV=2	TRUE	FALSE	FALSE	FALSE	FALSE	FALSE	NA	NA	NA	NA	NA	NA	NA	NA	NA	NA	NA	NA	NA	NA	NA	NA	NA	NA	1.66923e+06	1.37829e+06	1.33855e+06	1.46202e+06	3.79254e+06	2.54479e+06	2.75147e+06	3.0296e+06	4.28888e+06	3.66398e+06	3.48876e+06	3.81387e+06
BCO2	Q3KNZ2|Q99NF1	Beta,beta-carotene 9',10'-oxygenase OS=Mus musculus GN=Bco2 PE=1 SV=1|Beta,beta-carotene 9',10'-oxygenase OS=Mus musculus GN=Bco2 PE=1 SV=1	TRUE	FALSE	FALSE	FALSE	FALSE	FALSE	NA	NA	NA	NA	NA	NA	NA	NA	NA	NA	NA	NA	NA	NA	NA	NA	NA	NA	2.5974e+06	2.61004e+06	2.43574e+06	2.54773e+06	8.7762e+06	6.8915e+06	7.28201e+06	7.6499e+06	1.01361e+07	9.51816e+06	9.65065e+06	9.7683e+06
PPM1B	Q99NF7	Ppm1b protein OS=Mus musculus GN=Ppm1b PE=1 SV=1	TRUE	FALSE	FALSE	FALSE	FALSE	FALSE	NA	NA	NA	NA	NA	NA	NA	NA	NA	NA	NA	NA	NA	NA	NA	NA	NA	NA	1.48792e+07	1.32859e+07	1.20457e+07	1.34036e+07	1.61691e+07	1.38268e+07	1.7443e+07	1.5813e+07	2.7758e+07	2.62084e+07	2.291e+07	2.56255e+07
NLN	Q91YP2	Neurolysin, mitochondrial OS=Mus musculus GN=Nln PE=1 SV=1	TRUE	FALSE	FALSE	FALSE	FALSE	FALSE	NA	NA	NA	NA	NA	NA	NA	NA	NA	NA	NA	NA	NA	NA	NA	NA	NA	NA	1.40942e+07	1.3712e+07	1.30321e+07	1.36127e+07	1.65994e+07	1.25597e+07	1.48477e+07	1.46689e+07	1.81942e+07	1.721e+07	1.53149e+07	1.69063e+07
DERA	Q91YP3	Deoxyribose-phosphate aldolase OS=Mus musculus GN=Dera PE=1 SV=1	TRUE	FALSE	FALSE	FALSE	FALSE	FALSE	NA	NA	NA	NA	NA	NA	NA	NA	NA	NA	NA	NA	NA	NA	NA	NA	NA	NA	1.13993e+06	2.26109e+06	968538	1.45652e+06	2.61086e+06	2.84772e+06	3.75235e+06	3.07031e+06	4.20699e+06	5.19702e+06	9.20609e+06	6.20337e+06
CSNK2A2	O54833|Q545V8	Casein kinase II subunit alpha' OS=Mus musculus GN=Csnk2a2 PE=1 SV=1|Casein kinase II subunit alpha' OS=Mus musculus GN=Csnk2a2 PE=1 SV=1	TRUE	FALSE	FALSE	FALSE	FALSE	FALSE	NA	NA	NA	NA	NA	NA	NA	NA	NA	NA	NA	NA	NA	NA	NA	NA	NA	NA	7.13767e+06	8.66866e+06	7.33375e+06	7.71336e+06	5.08606e+06	4.1236e+06	4.1991e+06	4.46959e+06	4.55889e+06	4.81744e+06	5.59097e+06	4.9891e+06
ENO2	P17183|Q545V3	Gamma-enolase OS=Mus musculus GN=Eno2 PE=1 SV=2|Enolase 2, gamma neuronal, isoform CRA_a OS=Mus musculus GN=Eno2 PE=1 SV=1	TRUE	FALSE	FALSE	FALSE	FALSE	FALSE	NA	NA	NA	NA	NA	NA	NA	NA	NA	NA	NA	NA	NA	NA	NA	NA	NA	NA	2.6125e+08	2.3892e+08	2.18051e+08	2.39407e+08	1.08431e+07	1.17017e+07	1.28594e+07	1.18014e+07	1.32881e+07	1.48859e+07	1.48396e+07	1.43379e+07
HOMER3	J3QQ00|Q99JP6|Q99JP6-2	Homer protein homolog 3 (Fragment) OS=Mus musculus GN=Homer3 PE=1 SV=1|Homer protein homolog 3 OS=Mus musculus GN=Homer3 PE=1 SV=2|Isoform 2 of Homer protein homolog 3 OS=Mus musculus GN=Homer3	TRUE	FALSE	FALSE	FALSE	FALSE	FALSE	NA	NA	NA	NA	NA	NA	NA	NA	NA	NA	NA	NA	NA	NA	NA	NA	NA	NA	2.05128e+06	1.13495e+06	1.72112e+06	1.63579e+06	534881	642553	430762	536065	400762	437124	429902	422596
GIPC1	Q9Z0G0	PDZ domain-containing protein GIPC1 OS=Mus musculus GN=Gipc1 PE=1 SV=1	TRUE	FALSE	FALSE	FALSE	FALSE	FALSE	NA	NA	NA	NA	NA	NA	NA	NA	NA	NA	NA	NA	NA	NA	NA	NA	NA	NA	6.83002e+06	7.0352e+06	6.56923e+06	6.81148e+06	3.57742e+06	4.31709e+06	4.10631e+06	4.00027e+06	1.87011e+06	1.91869e+06	2.15988e+06	1.98289e+06
SGK2	Q9QZS5|Q9QZS5-2	Serine/threonine-protein kinase Sgk2 OS=Mus musculus GN=Sgk2 PE=1 SV=1|Isoform 2 of Serine/threonine-protein kinase Sgk2 OS=Mus musculus GN=Sgk2	TRUE	FALSE	FALSE	FALSE	FALSE	FALSE	NA	NA	NA	NA	NA	NA	NA	NA	NA	NA	NA	NA	NA	NA	NA	NA	NA	NA	621622	897885	1.2915e+06	937002	3.19055e+06	2.90121e+06	3.41856e+06	3.17011e+06	2.75421e+06	3.05228e+06	1.80058e+06	2.53569e+06
HSPE1	Q4KL76|Q64433	10 kDa heat shock protein, mitochondrial OS=Mus musculus GN=Hspe1 PE=1 SV=1|10 kDa heat shock protein, mitochondrial OS=Mus musculus GN=Hspe1 PE=1 SV=2	TRUE	TRUE	FALSE	FALSE	FALSE	FALSE	0.607996	NA	4.60066	NA	NA	NA	559461	906025	799235	852630	238269	5.34005e+06	6.23287e+06	5.78646e+06	NA	1.61529e+06	1.54971e+06	1.5825e+06	1.0236e+07	1.68071e+07	2.23469e+07	1.64633e+07	1.8753e+07	2.58334e+07	2.37507e+07	2.2779e+07	3.12699e+07	3.44526e+07	2.81791e+07	3.13005e+07
ATP7A	A2AG68|Q64430	Copper-transporting ATPase 1 OS=Mus musculus GN=Atp7a PE=1 SV=1|Copper-transporting ATPase 1 OS=Mus musculus GN=Atp7a PE=1 SV=3	TRUE	FALSE	FALSE	FALSE	FALSE	FALSE	NA	NA	NA	NA	NA	NA	NA	NA	NA	NA	NA	NA	NA	NA	NA	NA	NA	NA	3.92484e+06	4.58974e+06	4.10372e+06	4.2061e+06	8.04354e+06	8.04314e+06	8.60492e+06	8.23053e+06	3.18549e+06	3.01033e+06	3.14651e+06	3.11411e+06
UGT1A6	Q64435	UDP-glucuronosyltransferase 1-6 OS=Mus musculus GN=Ugt1a6 PE=1 SV=1	TRUE	FALSE	FALSE	FALSE	FALSE	FALSE	NA	NA	NA	NA	NA	NA	NA	NA	NA	NA	NA	NA	NA	NA	NA	NA	NA	NA	881905	1.10359e+06	967335	984278	1.30593e+06	1.11501e+06	1.1578e+06	1.19291e+06	1.13376e+07	1.04539e+07	1.14836e+07	1.10917e+07
IDH1	O88844	Isocitrate dehydrogenase [NADP] cytoplasmic OS=Mus musculus GN=Idh1 PE=1 SV=2	TRUE	TRUE	TRUE	FALSE	TRUE	TRUE	0.160292	0.605635	4.77175	8.67224e-06	5.56373	8.85733e-06	4.50241e+06	4.9386e+06	5.10525e+06	5.02193e+06	2.71516e+06	7.55987e+07	7.24737e+07	7.40362e+07	692331	3.27325e+07	3.2627e+07	3.26797e+07	2.9035e+07	3.00331e+07	3.35279e+07	3.08653e+07	1.10394e+08	1.15208e+08	1.10776e+08	1.12126e+08	1.87928e+08	1.84175e+08	1.71548e+08	1.81217e+08
PAKAP	F7AA26	Protein Pakap (Fragment) OS=Mus musculus GN=Pakap PE=1 SV=1	TRUE	FALSE	FALSE	FALSE	FALSE	FALSE	NA	NA	NA	NA	NA	NA	NA	NA	NA	NA	NA	NA	NA	NA	NA	NA	NA	NA	2.56022e+06	2.50074e+06	3.41831e+06	2.82642e+06	3.04168e+06	5.7239e+06	3.50542e+06	4.09033e+06	1.95938e+06	1.91997e+06	2.29314e+06	2.0575e+06
GBAS	O55126|Q7TMG8	Protein NipSnap homolog 2 OS=Mus musculus GN=Gbas PE=1 SV=1|Glioblastoma amplified sequence OS=Mus musculus GN=Gbas PE=1 SV=1	TRUE	FALSE	FALSE	FALSE	FALSE	FALSE	NA	NA	NA	NA	NA	NA	NA	NA	NA	NA	NA	NA	NA	NA	NA	NA	NA	NA	2.63884e+07	3.05264e+07	1.82092e+07	2.50413e+07	1.59185e+07	4.66342e+07	1.62208e+07	2.62578e+07	1.04655e+07	1.07311e+07	5.17115e+07	2.43027e+07
MAP7D2	A2AG50|A2AG50-2	MAP7 domain-containing protein 2 OS=Mus musculus GN=Map7d2 PE=1 SV=1|Isoform 2 of MAP7 domain-containing protein 2 OS=Mus musculus GN=Map7d2	TRUE	FALSE	FALSE	FALSE	FALSE	FALSE	NA	NA	NA	NA	NA	NA	NA	NA	NA	NA	NA	NA	NA	NA	NA	NA	NA	NA	4.50055e+06	4.35248e+06	4.66157e+06	4.50487e+06	2.0526e+06	1.49006e+06	1.88797e+06	1.81021e+06	1.70834e+06	2.03037e+06	1.49593e+06	1.74488e+06
TCEB1	A0A087WNT1|A0A087WQE6|P83940	Transcription elongation factor B polypeptide 1 OS=Mus musculus GN=Tceb1 PE=1 SV=1|Transcription elongation factor B polypeptide 1 (Fragment) OS=Mus musculus GN=Tceb1 PE=1 SV=1|Transcription elongation factor B polypeptide 1 OS=Mus musculus GN=Tceb1 PE=1 SV=1	TRUE	FALSE	FALSE	FALSE	FALSE	FALSE	NA	NA	NA	NA	NA	NA	NA	NA	NA	NA	NA	NA	NA	NA	NA	NA	NA	NA	3.20763e+06	3.34855e+06	4.37468e+06	3.64362e+06	3.08541e+06	3.47432e+06	2.51939e+06	3.02637e+06	4.34306e+06	3.32505e+06	3.50918e+06	3.72577e+06
FBLL1	Q80WS3	rRNA/tRNA 2'-O-methyltransferase fibrillarin-like protein 1 OS=Mus musculus GN=Fbll1 PE=2 SV=1	TRUE	FALSE	FALSE	FALSE	FALSE	FALSE	NA	NA	NA	NA	NA	NA	NA	NA	NA	NA	NA	NA	NA	NA	NA	NA	NA	NA	3.85434e+06	4.03048e+06	3.99248e+06	3.9591e+06	1.25683e+06	1.76185e+06	1.74993e+06	1.58954e+06	1.88632e+06	2.40932e+06	2.44839e+06	2.24801e+06
IVD	Q9JHI5	Isovaleryl-CoA dehydrogenase, mitochondrial OS=Mus musculus GN=Ivd PE=1 SV=1	TRUE	TRUE	TRUE	FALSE	TRUE	TRUE	-0.51646	0.15594	3.85863	1.32207e-05	3.09998	5.30088e-05	2.35371e+06	1.74348e+06	1.54659e+06	1.64503e+06	1.66738e+06	2.22006e+07	2.62455e+07	2.4223e+07	469934	4.14308e+06	3.90256e+06	4.02282e+06	2.93403e+07	2.76403e+07	2.40738e+07	2.70181e+07	9.82265e+07	1.09179e+08	9.85899e+07	1.01998e+08	5.34687e+07	5.1062e+07	6.49123e+07	5.6481e+07
EXOSC9	Q9JHI7	Exosome complex component RRP45 OS=Mus musculus GN=Exosc9 PE=1 SV=1	TRUE	FALSE	FALSE	FALSE	FALSE	FALSE	NA	NA	NA	NA	NA	NA	NA	NA	NA	NA	NA	NA	NA	NA	NA	NA	NA	NA	1.28925e+06	1.21343e+06	1.27881e+06	1.2605e+06	1.54002e+06	1.29149e+06	1.58161e+06	1.47104e+06	3.69314e+06	3.15801e+06	2.44645e+06	3.0992e+06
DOCK9	E9QMR2|F8VPN7|Q8BIK4|Q8BIK4-2	Dedicator of cytokinesis protein 9 OS=Mus musculus GN=Dock9 PE=1 SV=1|Dedicator of cytokinesis protein 9 OS=Mus musculus GN=Dock9 PE=1 SV=1|Dedicator of cytokinesis protein 9 OS=Mus musculus GN=Dock9 PE=1 SV=2|Isoform 2 of Dedicator of cytokinesis protein 9 OS=Mus musculus GN=Dock9	TRUE	FALSE	FALSE	FALSE	FALSE	FALSE	NA	NA	NA	NA	NA	NA	NA	NA	NA	NA	NA	NA	NA	NA	NA	NA	NA	NA	1.90886e+07	1.81969e+07	1.82784e+07	1.85213e+07	1.30855e+07	1.25222e+07	1.28171e+07	1.28083e+07	8.37508e+06	7.85503e+06	7.63879e+06	7.9563e+06
LARS2	Q8VDC0	Probable leucine--tRNA ligase, mitochondrial OS=Mus musculus GN=Lars2 PE=1 SV=1	TRUE	FALSE	FALSE	FALSE	FALSE	FALSE	NA	NA	NA	NA	NA	NA	NA	NA	NA	NA	NA	NA	NA	NA	NA	NA	NA	NA	5.63949e+06	4.87307e+06	5.3862e+06	5.29959e+06	1.00294e+07	1.11666e+07	9.90099e+06	1.03657e+07	3.88851e+06	3.8252e+06	3.90249e+06	3.87207e+06
FYCO1	Q8VDC1	FYVE and coiled-coil domain-containing protein 1 OS=Mus musculus GN=Fyco1 PE=1 SV=1	TRUE	TRUE	TRUE	FALSE	TRUE	TRUE	0.786064	0.0636457	4.55951	1.0184e-05	3.89836	2.99383e-05	2.22664e+06	3.52013e+06	4.17085e+06	3.84549e+06	1.48189e+06	3.38942e+07	3.58783e+07	3.48862e+07	722527	1.21154e+07	9.54207e+06	1.08287e+07	1.9034e+06	2.2057e+06	2.42143e+06	2.17684e+06	2.67597e+06	3.58469e+06	2.74322e+06	3.0013e+06	3.65927e+06	2.89191e+06	3.44171e+06	3.33096e+06
CYP1A2	B6VGH4|P00186	Cytochrome P450 OS=Mus musculus GN=Cyp1a2 PE=1 SV=1|Cytochrome P450 1A2 OS=Mus musculus GN=Cyp1a2 PE=1 SV=1	TRUE	FALSE	FALSE	FALSE	FALSE	FALSE	NA	NA	NA	NA	NA	NA	NA	NA	NA	NA	NA	NA	NA	NA	NA	NA	NA	NA	1.13033e+07	1.20682e+07	9.01464e+06	1.07954e+07	7.9857e+06	5.75349e+06	9.22436e+06	7.65452e+06	1.24657e+08	1.14555e+08	9.56378e+07	1.11617e+08
HAO1	Q3UEE8|Q9WU19	Hydroxyacid oxidase 1 OS=Mus musculus GN=Hao1 PE=1 SV=1|Hydroxyacid oxidase 1 OS=Mus musculus GN=Hao1 PE=1 SV=1	TRUE	FALSE	FALSE	FALSE	FALSE	FALSE	NA	NA	NA	NA	NA	NA	NA	NA	NA	NA	NA	NA	NA	NA	NA	NA	NA	NA	2.29213e+06	2.92223e+06	2.64492e+06	2.61976e+06	2.30033e+06	2.02267e+06	2.47873e+06	2.26724e+06	4.9958e+07	4.22961e+07	3.81263e+07	4.34601e+07
ALG10B	Q3UGP8	Putative Dol-P-Glc:Glc(2)Man(9)GlcNAc(2)-PP-Dol alpha-1,2-glucosyltransferase OS=Mus musculus GN=Alg10b PE=1 SV=1	TRUE	FALSE	FALSE	FALSE	FALSE	FALSE	NA	NA	NA	NA	NA	NA	NA	NA	NA	NA	NA	NA	NA	NA	NA	NA	NA	NA	1.32211e+06	1.38009e+06	1.89024e+06	1.53081e+06	1.466e+06	2.20841e+06	1.59367e+06	1.75603e+06	2.40191e+06	3.15304e+06	3.18953e+06	2.91483e+06
APOD	P51910	Apolipoprotein D OS=Mus musculus GN=Apod PE=1 SV=1	TRUE	FALSE	FALSE	FALSE	FALSE	FALSE	NA	NA	NA	NA	NA	NA	NA	NA	NA	NA	NA	NA	NA	NA	NA	NA	NA	NA	5.53891e+06	6.32752e+06	5.33044e+06	5.73229e+06	1.90901e+06	1.56515e+06	2.00498e+06	1.82638e+06	2.71082e+06	2.78968e+06	2.58461e+06	2.69504e+06
NRXN1	E0CY11|Q9CS84|Q9CS84-2|Q9CS84-3|Q9CS84-4|Q9CS84-5	Neurexin-1 OS=Mus musculus GN=Nrxn1 PE=1 SV=2|Neurexin-1 OS=Mus musculus GN=Nrxn1 PE=1 SV=3|Isoform 2a of Neurexin-1 OS=Mus musculus GN=Nrxn1|Isoform 3a of Neurexin-1 OS=Mus musculus GN=Nrxn1|Isoform 4a of Neurexin-1 OS=Mus musculus GN=Nrxn1|Isoform 5a of Neurexin-1 OS=Mus musculus GN=Nrxn1	TRUE	FALSE	FALSE	FALSE	FALSE	FALSE	NA	NA	NA	NA	NA	NA	NA	NA	NA	NA	NA	NA	NA	NA	NA	NA	NA	NA	5.37493e+07	5.15182e+07	5.39159e+07	5.30611e+07	9.37032e+06	8.78677e+06	7.87734e+06	8.67814e+06	1.1579e+07	1.21631e+07	1.29617e+07	1.22346e+07
SRL	Q7TQ48	Sarcalumenin OS=Mus musculus GN=Srl PE=1 SV=1	TRUE	FALSE	FALSE	FALSE	FALSE	FALSE	NA	NA	NA	NA	NA	NA	NA	NA	NA	NA	NA	NA	NA	NA	NA	NA	NA	NA	4.30634e+07	4.50289e+07	2.61274e+07	3.80732e+07	3.64782e+07	5.8509e+07	9.52634e+06	3.48378e+07	1.21425e+07	1.18511e+07	1.25422e+08	4.98051e+07
HSPB6	Q5EBG6	Heat shock protein beta-6 OS=Mus musculus GN=Hspb6 PE=1 SV=1	TRUE	FALSE	FALSE	FALSE	FALSE	FALSE	NA	NA	NA	NA	NA	NA	NA	NA	NA	NA	NA	NA	NA	NA	NA	NA	NA	NA	1.61278e+06	2.84423e+06	3.64298e+06	2.7e+06	831178	3.20023e+06	1.20963e+06	1.74701e+06	1.83898e+06	1.94056e+06	4.00763e+06	2.59572e+06
LAMA2	Q60675	Laminin subunit alpha-2 OS=Mus musculus GN=Lama2 PE=1 SV=2	TRUE	TRUE	TRUE	FALSE	TRUE	TRUE	-0.0452469	0.931866	3.22292	0.000175626	1.24742	0.0199548	1.49785e+06	1.77371e+06	1.18315e+06	1.47843e+06	1.43075e+06	1.33853e+07	1.32775e+07	1.33314e+07	406061	787407	1.17552e+06	981462	2.79693e+07	2.70482e+07	2.65845e+07	2.72007e+07	2.07379e+07	1.67148e+07	1.61223e+07	1.78584e+07	9.60498e+06	9.51872e+06	1.00389e+07	9.72088e+06
PPP5C	F7BX26|Q60676	Serine/threonine-protein phosphatase (Fragment) OS=Mus musculus GN=Ppp5c PE=1 SV=1|Serine/threonine-protein phosphatase 5 OS=Mus musculus GN=Ppp5c PE=1 SV=3	TRUE	TRUE	TRUE	TRUE	TRUE	TRUE	1.61974	0.00647588	4.50584	1.21323e-05	3.00202	0.000105766	593159	2.08175e+06	1.58972e+06	1.83573e+06	277867	5.66815e+06	7.00236e+06	6.33525e+06	173222	1.35339e+06	1.41711e+06	1.38525e+06	3.39099e+07	3.0333e+07	2.88884e+07	3.10437e+07	1.22449e+07	1.13649e+07	1.47088e+07	1.27729e+07	1.17818e+07	1.26429e+07	1.02554e+07	1.156e+07
PTPRN	A6MDD2|Q60673	Protein tyrosine phosphatase receptor type N OS=Mus musculus GN=Ptprn PE=1 SV=1|Receptor-type tyrosine-protein phosphatase-like N OS=Mus musculus GN=Ptprn PE=1 SV=2	TRUE	FALSE	FALSE	FALSE	FALSE	FALSE	NA	NA	NA	NA	NA	NA	NA	NA	NA	NA	NA	NA	NA	NA	NA	NA	NA	NA	2.84998e+06	3.11832e+06	3.32185e+06	3.09672e+06	797675	915371	668679	793908	921877	807725	1.03779e+06	922463
ABCB7	Q61102	ATP-binding cassette sub-family B member 7, mitochondrial OS=Mus musculus GN=Abcb7 PE=1 SV=3	TRUE	FALSE	FALSE	FALSE	FALSE	FALSE	NA	NA	NA	NA	NA	NA	NA	NA	NA	NA	NA	NA	NA	NA	NA	NA	NA	NA	2.51497e+07	2.225e+07	2.36859e+07	2.36952e+07	3.29068e+07	3.24541e+07	3.0854e+07	3.20716e+07	3.19565e+07	2.928e+07	2.89264e+07	3.00543e+07
PCDH7	A0A0A6YY83|E9Q2S0	Protein Pcdh7 OS=Mus musculus GN=Pcdh7 PE=1 SV=1|Protein Pcdh7 OS=Mus musculus GN=Pcdh7 PE=1 SV=2	TRUE	FALSE	FALSE	FALSE	FALSE	FALSE	NA	NA	NA	NA	NA	NA	NA	NA	NA	NA	NA	NA	NA	NA	NA	NA	NA	NA	7.7829e+06	7.65333e+06	6.46869e+06	7.30164e+06	2.87068e+06	2.64245e+06	3.034e+06	2.84904e+06	2.03661e+06	2.57515e+06	2.6531e+06	2.42162e+06
SLC15A2	E9PYQ9|E9QMN8|Q9ES07	Solute carrier family 15 member 2 OS=Mus musculus GN=Slc15a2 PE=1 SV=1|Solute carrier family 15 member 2 OS=Mus musculus GN=Slc15a2 PE=1 SV=1|Solute carrier family 15 member 2 OS=Mus musculus GN=Slc15a2 PE=1 SV=1	TRUE	FALSE	FALSE	FALSE	FALSE	FALSE	NA	NA	NA	NA	NA	NA	NA	NA	NA	NA	NA	NA	NA	NA	NA	NA	NA	NA	1.97048e+06	2.66285e+06	2.32483e+06	2.31939e+06	5.70659e+06	5.03698e+06	5.99005e+06	5.57787e+06	1.74725e+06	1.67246e+06	1.61055e+06	1.67675e+06
BDH1	D3Z2Y8|Q80XN0	D-beta-hydroxybutyrate dehydrogenase, mitochondrial (Fragment) OS=Mus musculus GN=Bdh1 PE=1 SV=1|D-beta-hydroxybutyrate dehydrogenase, mitochondrial OS=Mus musculus GN=Bdh1 PE=1 SV=2	TRUE	FALSE	FALSE	FALSE	FALSE	FALSE	NA	NA	NA	NA	NA	NA	NA	NA	NA	NA	NA	NA	NA	NA	NA	NA	NA	NA	2.99938e+07	2.7309e+07	2.87938e+07	2.86988e+07	6.5813e+07	7.13311e+07	8.09788e+07	7.27076e+07	6.81089e+07	7.11074e+07	5.93956e+07	6.6204e+07
PRPF31	Q8CCF0|Q8CCF0-2	U4/U6 small nuclear ribonucleoprotein Prp31 OS=Mus musculus GN=Prpf31 PE=1 SV=3|Isoform 2 of U4/U6 small nuclear ribonucleoprotein Prp31 OS=Mus musculus GN=Prpf31	TRUE	FALSE	FALSE	FALSE	FALSE	FALSE	NA	NA	NA	NA	NA	NA	NA	NA	NA	NA	NA	NA	NA	NA	NA	NA	NA	NA	8.06765e+06	7.93367e+06	7.81254e+06	7.93795e+06	7.21252e+06	7.44736e+06	7.71128e+06	7.45705e+06	8.83711e+06	8.15857e+06	8.00013e+06	8.33193e+06
CNTN1	P12960	Contactin-1 OS=Mus musculus GN=Cntn1 PE=1 SV=1	TRUE	FALSE	FALSE	FALSE	FALSE	FALSE	NA	NA	NA	NA	NA	NA	NA	NA	NA	NA	NA	NA	NA	NA	NA	NA	NA	NA	1.92214e+08	1.70022e+08	1.54067e+08	1.72101e+08	1.84162e+07	1.54233e+07	1.49546e+07	1.62647e+07	1.17407e+07	1.37804e+07	1.56814e+07	1.37342e+07
SEC61A1	P61620	Protein transport protein Sec61 subunit alpha isoform 1 OS=Mus musculus GN=Sec61a1 PE=1 SV=2	TRUE	TRUE	TRUE	FALSE	TRUE	TRUE	0.882068	0.0345701	4.52175	9.25033e-06	4.21138	1.86098e-05	1.46202e+06	2.87834e+06	2.51215e+06	2.69524e+06	693026	1.4653e+07	1.72252e+07	1.59391e+07	494920	9.32463e+06	8.97773e+06	9.15118e+06	3.85047e+06	3.7965e+06	4.60754e+06	4.08484e+06	8.00677e+06	1.15584e+07	8.76053e+06	9.44191e+06	2.86107e+07	2.29195e+07	2.49122e+07	2.54808e+07
ACSL5	Q3UC67|Q8JZR0	Acyl-CoA synthetase long-chain family member 5, isoform CRA_b OS=Mus musculus GN=Acsl5 PE=1 SV=1|Long-chain-fatty-acid--CoA ligase 5 OS=Mus musculus GN=Acsl5 PE=1 SV=1	TRUE	TRUE	TRUE	FALSE	TRUE	TRUE	0.744772	0.0496875	4.24613	9.31949e-06	5.49029	8.87321e-06	414407	712440	674107	693274	229496	4.12664e+06	4.57728e+06	4.35196e+06	133351	6.16607e+06	5.80355e+06	5.98481e+06	1.85994e+07	1.75623e+07	1.69748e+07	1.77122e+07	1.65355e+07	1.61628e+07	2.17099e+07	1.81361e+07	2.18663e+08	2.18608e+08	1.68354e+08	2.01875e+08
CCT8	P42932|Q3UL22	T-complex protein 1 subunit theta OS=Mus musculus GN=Cct8 PE=1 SV=3|Chaperonin subunit 8 (Theta), isoform CRA_a OS=Mus musculus GN=Cct8 PE=1 SV=1	TRUE	TRUE	TRUE	TRUE	TRUE	TRUE	2.0812	0.00235118	4.79956	9.25033e-06	5.71632	1.03004e-05	6.65282e+06	2.68669e+07	2.93782e+07	2.81225e+07	3.90716e+06	1.01717e+08	1.15925e+08	1.08821e+08	566259	3.3371e+07	2.64518e+07	2.99114e+07	1.05224e+08	9.40516e+07	1.07135e+08	1.02137e+08	8.4823e+07	7.42861e+07	7.13558e+07	7.68217e+07	1.09369e+08	1.06797e+08	9.75883e+07	1.04585e+08
MVK	A0A0G2JDI0|D3YV77|Q3UEB4|Q9R008	Mevalonate kinase (Fragment) OS=Mus musculus GN=Mvk PE=1 SV=1|Mevalonate kinase (Fragment) OS=Mus musculus GN=Mvk PE=1 SV=7|Mevalonate kinase OS=Mus musculus GN=Mvk PE=1 SV=1|Mevalonate kinase OS=Mus musculus GN=Mvk PE=1 SV=1	TRUE	FALSE	FALSE	FALSE	FALSE	FALSE	NA	NA	NA	NA	NA	NA	NA	NA	NA	NA	NA	NA	NA	NA	NA	NA	NA	NA	2.55544e+06	2.33164e+06	2.78509e+06	2.55739e+06	1.83531e+06	1.75385e+06	1.53759e+06	1.70892e+06	2.52226e+06	2.40832e+06	2.2994e+06	2.40999e+06
UBE2N	A2RTT4|P61089	MCG4297 OS=Mus musculus GN=Ube2n PE=1 SV=1|Ubiquitin-conjugating enzyme E2 N OS=Mus musculus GN=Ube2n PE=1 SV=1	TRUE	FALSE	FALSE	FALSE	FALSE	FALSE	NA	NA	NA	NA	NA	NA	NA	NA	NA	NA	NA	NA	NA	NA	NA	NA	NA	NA	8.93119e+06	1.22051e+07	1.50093e+07	1.20485e+07	4.65188e+06	7.70841e+06	5.59796e+06	5.98608e+06	4.50837e+06	5.78345e+06	6.47485e+06	5.58889e+06
UBE2M	P61082	NEDD8-conjugating enzyme Ubc12 OS=Mus musculus GN=Ube2m PE=1 SV=1	TRUE	FALSE	FALSE	FALSE	FALSE	FALSE	NA	NA	NA	NA	NA	NA	NA	NA	NA	NA	NA	NA	NA	NA	NA	NA	NA	NA	9.61218e+06	1.1943e+07	1.05707e+07	1.07086e+07	5.77732e+06	5.53491e+06	6.76006e+06	6.0241e+06	4.89215e+06	6.25334e+06	5.7837e+06	5.64307e+06
MAPK8IP3	E9Q6B6|E9Q6E0|J3QNR6|K3W4S4|Q9ESN9|Q9ESN9-2|Q9ESN9-3|Q9ESN9-4|Q9ESN9-5|Q9ESN9-6	C-Jun-amino-terminal kinase-interacting protein 3 OS=Mus musculus GN=Mapk8ip3 PE=1 SV=1|C-Jun-amino-terminal kinase-interacting protein 3 OS=Mus musculus GN=Mapk8ip3 PE=1 SV=1|C-Jun-amino-terminal kinase-interacting protein 3 OS=Mus musculus GN=Mapk8ip3 PE=1 SV=1|C-Jun-amino-terminal kinase-interacting protein 3 OS=Mus musculus GN=Mapk8ip3 PE=1 SV=1|C-Jun-amino-terminal kinase-interacting protein…	TRUE	FALSE	FALSE	FALSE	FALSE	FALSE	NA	NA	NA	NA	NA	NA	NA	NA	NA	NA	NA	NA	NA	NA	NA	NA	NA	NA	1.2603e+07	1.28945e+07	1.2646e+07	1.27145e+07	3.40491e+06	2.3569e+06	3.08526e+06	2.94902e+06	3.98105e+06	3.7063e+06	2.88645e+06	3.5246e+06
HNRNPA2B1	O88569	Heterogeneous nuclear ribonucleoproteins A2/B1 OS=Mus musculus GN=Hnrnpa2b1 PE=1 SV=2	TRUE	TRUE	TRUE	TRUE	TRUE	TRUE	2.18585	0.00648124	4.72358	3.35368e-05	3.44934	0.000228598	1.12291e+07	4.64991e+07	5.59095e+07	5.12043e+07	7.72778e+06	2.63025e+08	1.57839e+08	2.10432e+08	4.22429e+06	3.93562e+07	5.38805e+07	4.66183e+07	5.55743e+07	6.2907e+07	6.5563e+07	6.13481e+07	5.17421e+07	7.77319e+07	7.25289e+07	6.73343e+07	5.0756e+07	6.68163e+07	6.86967e+07	6.20897e+07
TMEM132A	D3Z4S6|Q922P8	Transmembrane protein 132A OS=Mus musculus GN=Tmem132a PE=1 SV=1|Transmembrane protein 132A OS=Mus musculus GN=Tmem132a PE=1 SV=2	TRUE	FALSE	FALSE	FALSE	FALSE	FALSE	NA	NA	NA	NA	NA	NA	NA	NA	NA	NA	NA	NA	NA	NA	NA	NA	NA	NA	2.41254e+06	2.24507e+06	2.28325e+06	2.31362e+06	689432	658743	459255	602476	197193	400391	564610	387398
GLYR1	D3YYT1|Q922P9	Putative oxidoreductase GLYR1 OS=Mus musculus GN=Glyr1 PE=1 SV=1|Putative oxidoreductase GLYR1 OS=Mus musculus GN=Glyr1 PE=1 SV=1	TRUE	FALSE	FALSE	FALSE	FALSE	FALSE	NA	NA	NA	NA	NA	NA	NA	NA	NA	NA	NA	NA	NA	NA	NA	NA	NA	NA	5.4535e+06	4.18968e+06	4.19888e+06	4.61402e+06	5.0556e+06	4.23353e+06	5.07784e+06	4.78899e+06	4.66893e+06	3.83983e+06	3.1938e+06	3.90085e+06
RAB9B	Q3KNA5|Q8BHH2	RAB9B, member RAS oncogene family OS=Mus musculus GN=Rab9b PE=1 SV=1|Ras-related protein Rab-9B OS=Mus musculus GN=Rab9b PE=1 SV=1	TRUE	FALSE	FALSE	FALSE	FALSE	FALSE	NA	NA	NA	NA	NA	NA	NA	NA	NA	NA	NA	NA	NA	NA	NA	NA	NA	NA	2.58426e+06	2.56088e+06	2.3999e+06	2.51501e+06	1.06847e+06	551942	825321	815245	872658	935194	667256	825036
ATP1B3	P97370|Q544Q7	Sodium/potassium-transporting ATPase subunit beta-3 OS=Mus musculus GN=Atp1b3 PE=1 SV=1|Sodium/potassium-transporting ATPase subunit beta OS=Mus musculus GN=Atp1b3 PE=1 SV=1	TRUE	FALSE	FALSE	FALSE	FALSE	FALSE	NA	NA	NA	NA	NA	NA	NA	NA	NA	NA	NA	NA	NA	NA	NA	NA	NA	NA	1.4275e+07	1.26782e+07	1.53657e+07	1.41063e+07	4.34861e+06	5.01463e+06	4.61761e+06	4.66028e+06	5.33339e+06	6.19624e+06	5.55111e+06	5.69358e+06
TMEM179	Q8BHH9	Transmembrane protein 179 OS=Mus musculus GN=Tmem179 PE=2 SV=1	TRUE	FALSE	FALSE	FALSE	FALSE	FALSE	NA	NA	NA	NA	NA	NA	NA	NA	NA	NA	NA	NA	NA	NA	NA	NA	NA	NA	4.7416e+06	5.27307e+06	3.76018e+06	4.59162e+06	674668	569779	461722	568723	216557	309767	535971	354098
CLRN3	Q8BHH8	Clarin-3 OS=Mus musculus GN=Clrn3 PE=1 SV=1	TRUE	FALSE	FALSE	FALSE	FALSE	FALSE	NA	NA	NA	NA	NA	NA	NA	NA	NA	NA	NA	NA	NA	NA	NA	NA	NA	NA	210633	508861	329881	349792	5.75541e+06	3.80143e+06	7.14128e+06	5.56604e+06	943621	1.35285e+06	1.11068e+06	1.13572e+06
BGN	P28653|Q3TNY9	Biglycan OS=Mus musculus GN=Bgn PE=1 SV=1|Biglycan OS=Mus musculus GN=Bgn PE=1 SV=1	TRUE	FALSE	FALSE	FALSE	FALSE	FALSE	NA	NA	NA	NA	NA	NA	NA	NA	NA	NA	NA	NA	NA	NA	NA	NA	NA	NA	2.69883e+06	2.59163e+06	3.12493e+06	2.80513e+06	1.43342e+07	1.83381e+07	1.56555e+07	1.61092e+07	9.72794e+06	8.0095e+06	7.77948e+06	8.50564e+06
ANXA2	P07356|Q542G9	Annexin A2 OS=Mus musculus GN=Anxa2 PE=1 SV=2|Annexin OS=Mus musculus GN=Anxa2 PE=1 SV=1	TRUE	TRUE	TRUE	FALSE	TRUE	TRUE	-0.280802	0.69487	2.84895	0.00241902	1.47141	0.0443483	1.15917e+07	1.41461e+07	6.4095e+06	1.02778e+07	9.027e+06	5.49987e+07	7.65944e+07	6.57965e+07	3.87582e+06	8.57218e+06	1.34195e+07	1.09958e+07	1.19618e+07	8.94861e+06	8.30311e+06	9.73784e+06	6.10824e+07	5.53005e+07	5.3291e+07	5.6558e+07	2.51654e+07	2.0742e+07	2.31935e+07	2.30336e+07
TSFM	Q9CZR8	Elongation factor Ts, mitochondrial OS=Mus musculus GN=Tsfm PE=1 SV=1	TRUE	FALSE	FALSE	FALSE	FALSE	FALSE	NA	NA	NA	NA	NA	NA	NA	NA	NA	NA	NA	NA	NA	NA	NA	NA	NA	NA	2.68334e+06	2.46157e+06	2.81036e+06	2.65176e+06	4.53184e+06	4.14248e+06	3.75223e+06	4.14218e+06	2.55605e+06	2.31526e+06	2.23845e+06	2.36992e+06
TOMM40L	Q9CZR3	Mitochondrial import receptor subunit TOM40B OS=Mus musculus GN=Tomm40l PE=1 SV=1	TRUE	FALSE	FALSE	FALSE	FALSE	FALSE	NA	NA	NA	NA	NA	NA	NA	NA	NA	NA	NA	NA	NA	NA	NA	NA	NA	NA	1.12699e+07	9.30186e+06	9.61718e+06	1.0063e+07	4.55856e+06	4.63932e+06	4.52267e+06	4.57352e+06	3.24445e+06	2.8999e+06	2.87667e+06	3.00701e+06
NAALAD2	G3UWC2|Q3UZV6|Q9CZR2	N-acetylated alpha-linked acidic dipeptidase 2, isoform CRA_a OS=Mus musculus GN=Naalad2 PE=1 SV=1|N-acetylated alpha-linked acidic dipeptidase 2 OS=Mus musculus GN=Naalad2 PE=1 SV=1|N-acetylated-alpha-linked acidic dipeptidase 2 OS=Mus musculus GN=Naalad2 PE=1 SV=2	TRUE	FALSE	FALSE	FALSE	FALSE	FALSE	NA	NA	NA	NA	NA	NA	NA	NA	NA	NA	NA	NA	NA	NA	NA	NA	NA	NA	1.77606e+06	1.97614e+06	1.98297e+06	1.91172e+06	5.15852e+06	5.41739e+06	5.32725e+06	5.30105e+06	3.87095e+06	4.06558e+06	4.11943e+06	4.01865e+06
DDX3X	Q3TQX5|Q62167	ATP-dependent RNA helicase DDX3X OS=Mus musculus GN=Ddx3x PE=1 SV=1|ATP-dependent RNA helicase DDX3X OS=Mus musculus GN=Ddx3x PE=1 SV=3	TRUE	TRUE	TRUE	TRUE	TRUE	TRUE	1.39007	0.00771493	4.61596	9.32605e-06	5.16743	1.14045e-05	3.82064e+06	9.25693e+06	1.07879e+07	1.00224e+07	2.46938e+06	6.64435e+07	5.49581e+07	6.07008e+07	652467	2.31158e+07	2.36885e+07	2.34022e+07	1.1258e+07	1.07521e+07	1.02125e+07	1.07409e+07	1.30466e+07	1.39848e+07	1.36995e+07	1.35769e+07	2.09487e+07	1.91441e+07	2.05718e+07	2.02215e+07
DAG1	Q544G5|Q62165	Dystroglycan OS=Mus musculus GN=Dag1 PE=1 SV=1|Dystroglycan OS=Mus musculus GN=Dag1 PE=1 SV=4	TRUE	TRUE	TRUE	FALSE	TRUE	TRUE	-0.695087	0.070694	3.90381	1.24239e-05	2.46442	0.0001412	749963	498172	428985	463578	403901	6.03795e+06	6.02856e+06	6.03326e+06	72211.6	371057	426314	398685	6.50583e+06	6.85847e+06	6.01366e+06	6.45932e+06	1.08515e+07	7.4223e+06	8.26048e+06	8.84475e+06	5.94451e+06	4.60186e+06	4.71498e+06	5.08712e+06
ADCY8	P97490	Adenylate cyclase type 8 OS=Mus musculus GN=Adcy8 PE=1 SV=2	TRUE	FALSE	FALSE	FALSE	FALSE	FALSE	NA	NA	NA	NA	NA	NA	NA	NA	NA	NA	NA	NA	NA	NA	NA	NA	NA	NA	2.73416e+06	3.04311e+06	4.52658e+06	3.43462e+06	399006	973104	706126	692745	756944	950652	880584	862726
CSNK2B	G3UXG7|P67871	Casein kinase II subunit beta OS=Mus musculus GN=Csnk2b PE=1 SV=1|Casein kinase II subunit beta OS=Mus musculus GN=Csnk2b PE=1 SV=1	TRUE	FALSE	FALSE	FALSE	FALSE	FALSE	NA	NA	NA	NA	NA	NA	NA	NA	NA	NA	NA	NA	NA	NA	NA	NA	NA	NA	4.37639e+06	4.28641e+06	4.89031e+06	4.5177e+06	2.49189e+06	2.79604e+06	2.48779e+06	2.59191e+06	2.94331e+06	3.46572e+06	3.41356e+06	3.2742e+06
DSG2	O55111	Desmoglein-2 OS=Mus musculus GN=Dsg2 PE=1 SV=3	TRUE	FALSE	FALSE	FALSE	FALSE	FALSE	NA	NA	NA	NA	NA	NA	NA	NA	NA	NA	NA	NA	NA	NA	NA	NA	NA	NA	1.39809e+06	1.59599e+06	1.70078e+06	1.56495e+06	2.26325e+06	2.50285e+06	2.68317e+06	2.48309e+06	7.54248e+06	6.68513e+06	5.85064e+06	6.69275e+06
SLC25A16	D3YVC9|Q8C0K5	Graves disease carrier protein homolog (Fragment) OS=Mus musculus GN=Slc25a16 PE=1 SV=1|Graves disease carrier protein homolog OS=Mus musculus GN=Slc25a16 PE=1 SV=1	TRUE	FALSE	FALSE	FALSE	FALSE	FALSE	NA	NA	NA	NA	NA	NA	NA	NA	NA	NA	NA	NA	NA	NA	NA	NA	NA	NA	4.16317e+06	4.10787e+06	4.16655e+06	4.14586e+06	1.1349e+07	1.38661e+07	1.18882e+07	1.23678e+07	1.09143e+07	1.00364e+07	1.15393e+07	1.083e+07
FAR1	Q922J9|Q922J9-3|Q922J9-4	Fatty acyl-CoA reductase 1 OS=Mus musculus GN=Far1 PE=1 SV=1|Isoform 3 of Fatty acyl-CoA reductase 1 OS=Mus musculus GN=Far1|Isoform 4 of Fatty acyl-CoA reductase 1 OS=Mus musculus GN=Far1	TRUE	FALSE	FALSE	FALSE	FALSE	FALSE	NA	NA	NA	NA	NA	NA	NA	NA	NA	NA	NA	NA	NA	NA	NA	NA	NA	NA	1.01539e+06	1.05122e+06	1.58031e+06	1.21564e+06	3.73957e+06	4.43836e+06	4.74358e+06	4.30717e+06	1.20032e+06	1.14665e+06	713547	1.02017e+06
SBF1	Q6ZPE2|Q6ZPE2-2	Myotubularin-related protein 5 OS=Mus musculus GN=Sbf1 PE=1 SV=2|Isoform 2 of Myotubularin-related protein 5 OS=Mus musculus GN=Sbf1	TRUE	FALSE	FALSE	FALSE	FALSE	FALSE	NA	NA	NA	NA	NA	NA	NA	NA	NA	NA	NA	NA	NA	NA	NA	NA	NA	NA	4.61711e+07	4.30378e+07	4.39422e+07	4.43837e+07	1.23417e+07	1.38172e+07	1.17483e+07	1.26357e+07	1.09401e+07	1.18353e+07	1.36306e+07	1.21353e+07
GRAMD1B	D3YWR0|F7BFL8|Q80TI0|Q80TI0-2|Q80TI0-3|Q80TI0-4	GRAM domain-containing protein 1B OS=Mus musculus GN=Gramd1b PE=1 SV=1|GRAM domain-containing protein 1B (Fragment) OS=Mus musculus GN=Gramd1b PE=1 SV=1|GRAM domain-containing protein 1B OS=Mus musculus GN=Gramd1b PE=1 SV=2|Isoform 2 of GRAM domain-containing protein 1B OS=Mus musculus GN=Gramd1b|Isoform 3 of GRAM domain-containing protein 1B OS=Mus musculus GN=Gramd1b|Isoform 4 of GRAM domain-co…	TRUE	TRUE	TRUE	FALSE	TRUE	TRUE	0.877939	0.0268505	3.54342	1.33793e-05	1.34428	0.00194698	461797	820511	874211	847361	319148	3.80146e+06	3.62752e+06	3.71449e+06	200881	516389	501720	509055	4.01513e+06	3.62728e+06	3.13871e+06	3.59371e+06	5.78335e+06	3.93802e+06	5.075e+06	4.93212e+06	1.35461e+06	1.21547e+06	1.08979e+06	1.21996e+06
PSMB4	P99026	Proteasome subunit beta type-4 OS=Mus musculus GN=Psmb4 PE=1 SV=1	TRUE	FALSE	FALSE	FALSE	FALSE	FALSE	NA	NA	NA	NA	NA	NA	NA	NA	NA	NA	NA	NA	NA	NA	NA	NA	NA	NA	7.72458e+06	6.92167e+06	6.83194e+06	7.1594e+06	7.74115e+06	5.60235e+06	7.06651e+06	6.80334e+06	1.18907e+07	1.19112e+07	9.56562e+06	1.11225e+07
RPLP2	P99027	60S acidic ribosomal protein P2 OS=Mus musculus GN=Rplp2 PE=1 SV=3	TRUE	FALSE	FALSE	FALSE	FALSE	FALSE	NA	NA	NA	NA	NA	NA	NA	NA	NA	NA	NA	NA	NA	NA	NA	NA	NA	NA	3.80311e+06	4.44546e+06	4.30162e+06	4.1834e+06	6.50961e+06	7.44852e+06	5.41995e+06	6.45936e+06	1.15216e+07	9.32891e+06	1.32469e+07	1.13658e+07
TUBB5	P99024	Tubulin beta-5 chain OS=Mus musculus GN=Tubb5 PE=1 SV=1	TRUE	FALSE	FALSE	FALSE	FALSE	FALSE	NA	NA	NA	NA	NA	NA	NA	NA	NA	NA	NA	NA	NA	NA	NA	NA	NA	NA	2.1584e+07	1.94171e+07	2.11341e+07	2.07117e+07	4.72197e+06	8.4433e+06	5.56125e+06	6.24218e+06	4.64116e+06	3.99562e+06	5.57249e+06	4.73642e+06
LRPPRC	Q6PB66	Leucine-rich PPR motif-containing protein, mitochondrial OS=Mus musculus GN=Lrpprc PE=1 SV=2	TRUE	TRUE	TRUE	TRUE	TRUE	TRUE	1.86025	0.00652858	5.55246	1.01526e-05	4.2239	4.54476e-05	9.58155e+07	3.16605e+08	3.80681e+08	3.48643e+08	7.54656e+07	3.20132e+09	3.90218e+09	3.55175e+09	3.74308e+07	8.50226e+08	5.73046e+08	7.11636e+08	5.84812e+07	5.6425e+07	5.21046e+07	5.56703e+07	9.50831e+07	1.11672e+08	1.07736e+08	1.0483e+08	9.67716e+07	9.98922e+07	1.12107e+08	1.02924e+08
CPNE4	Q8BLR2|Q9D6C8	Copine-4 OS=Mus musculus GN=Cpne4 PE=1 SV=1|Copine-4 OS=Mus musculus GN=Cpne4 PE=1 SV=1	TRUE	FALSE	FALSE	FALSE	FALSE	FALSE	NA	NA	NA	NA	NA	NA	NA	NA	NA	NA	NA	NA	NA	NA	NA	NA	NA	NA	1.51834e+06	1.74505e+06	2.07866e+06	1.78068e+06	400661	568295	421823	463593	250076	501812	567459	439782
LLGL1	A0A0R4J0S4|Q80Y17	Lethal(2) giant larvae protein homolog 1 OS=Mus musculus GN=Llgl1 PE=1 SV=1|Lethal(2) giant larvae protein homolog 1 OS=Mus musculus GN=Llgl1 PE=1 SV=1	TRUE	FALSE	FALSE	FALSE	FALSE	FALSE	NA	NA	NA	NA	NA	NA	NA	NA	NA	NA	NA	NA	NA	NA	NA	NA	NA	NA	1.82843e+07	1.68363e+07	1.9302e+07	1.81408e+07	5.14783e+06	6.6665e+06	5.90901e+06	5.90778e+06	5.21603e+06	6.77354e+06	6.66454e+06	6.21804e+06
GLRX5	Q80Y14	Glutaredoxin-related protein 5, mitochondrial OS=Mus musculus GN=Glrx5 PE=1 SV=2	TRUE	FALSE	FALSE	FALSE	FALSE	FALSE	NA	NA	NA	NA	NA	NA	NA	NA	NA	NA	NA	NA	NA	NA	NA	NA	NA	NA	1.70413e+06	1.67712e+06	1.60524e+06	1.66216e+06	3.04906e+06	2.96857e+06	3.82578e+06	3.28114e+06	4.15371e+06	4.03693e+06	3.27209e+06	3.82091e+06
ZSWIM8	Q3UHH1|Q3UHH1-2|Q3UHH1-3	Zinc finger SWIM domain-containing protein 8 OS=Mus musculus GN=Zswim8 PE=1 SV=1|Isoform 2 of Zinc finger SWIM domain-containing protein 8 OS=Mus musculus GN=Zswim8|Isoform 3 of Zinc finger SWIM domain-containing protein 8 OS=Mus musculus GN=Zswim8	TRUE	FALSE	FALSE	FALSE	FALSE	FALSE	NA	NA	NA	NA	NA	NA	NA	NA	NA	NA	NA	NA	NA	NA	NA	NA	NA	NA	5.56921e+06	5.75927e+06	5.78632e+06	5.70493e+06	7.84933e+06	6.98528e+06	6.73111e+06	7.18857e+06	7.57518e+06	6.59489e+06	6.81074e+06	6.9936e+06
LYN	P25911|P25911-2	Tyrosine-protein kinase Lyn OS=Mus musculus GN=Lyn PE=1 SV=4|Isoform 2 of Tyrosine-protein kinase Lyn OS=Mus musculus GN=Lyn	TRUE	FALSE	FALSE	FALSE	FALSE	FALSE	NA	NA	NA	NA	NA	NA	NA	NA	NA	NA	NA	NA	NA	NA	NA	NA	NA	NA	8.27935e+06	6.52138e+06	6.43673e+06	7.07915e+06	1.42295e+07	1.10312e+07	1.25632e+07	1.2608e+07	1.80675e+07	1.51147e+07	1.34437e+07	1.5542e+07
FMO4	Q8VHG0	Dimethylaniline monooxygenase [N-oxide-forming] 4 OS=Mus musculus GN=Fmo4 PE=1 SV=3	TRUE	FALSE	FALSE	FALSE	FALSE	FALSE	NA	NA	NA	NA	NA	NA	NA	NA	NA	NA	NA	NA	NA	NA	NA	NA	NA	NA	4.01458e+06	3.29643e+06	4.00342e+06	3.77148e+06	2.23987e+07	2.23364e+07	1.95377e+07	2.14243e+07	9.49604e+06	8.37537e+06	7.88281e+06	8.58474e+06
CLIC5	Q8BXK9	Chloride intracellular channel protein 5 OS=Mus musculus GN=Clic5 PE=1 SV=1	TRUE	FALSE	FALSE	FALSE	FALSE	FALSE	NA	NA	NA	NA	NA	NA	NA	NA	NA	NA	NA	NA	NA	NA	NA	NA	NA	NA	921715	1.05734e+06	703034	894030	5.34589e+06	2.77867e+06	4.7302e+06	4.28492e+06	1.27486e+06	1.44036e+06	1.27231e+06	1.32918e+06
CRK	Q64010	Adapter molecule crk OS=Mus musculus GN=Crk PE=1 SV=1	TRUE	FALSE	FALSE	FALSE	FALSE	FALSE	NA	NA	NA	NA	NA	NA	NA	NA	NA	NA	NA	NA	NA	NA	NA	NA	NA	NA	9.62381e+06	8.90709e+06	8.06563e+06	8.86551e+06	7.81831e+06	6.59807e+06	7.80227e+06	7.40622e+06	6.40214e+06	6.07895e+06	5.67606e+06	6.05238e+06
CRAT	H7BX88|P47934	Carnitine O-acetyltransferase OS=Mus musculus GN=Crat PE=1 SV=1|Carnitine O-acetyltransferase OS=Mus musculus GN=Crat PE=1 SV=3	TRUE	TRUE	TRUE	FALSE	TRUE	TRUE	0.263691	0.610002	4.98916	2.51432e-05	4.76013	5.13524e-05	1.75291e+06	2.48021e+06	1.77833e+06	2.12927e+06	1.09402e+06	3.7834e+07	3.17809e+07	3.48075e+07	68739.4	1.45153e+06	2.38065e+06	1.91609e+06	4.83489e+07	6.81192e+07	3.04458e+07	4.89713e+07	1.08911e+08	1.15096e+08	1.01104e+08	1.0837e+08	2.81661e+07	3.0998e+07	7.89387e+07	4.60343e+07
CARM1	D3YUP1|Q9WVG6|Q9WVG6-2	Histone-arginine methyltransferase CARM1 OS=Mus musculus GN=Carm1 PE=1 SV=1|Histone-arginine methyltransferase CARM1 OS=Mus musculus GN=Carm1 PE=1 SV=2|Isoform 2 of Histone-arginine methyltransferase CARM1 OS=Mus musculus GN=Carm1	TRUE	FALSE	FALSE	FALSE	FALSE	FALSE	NA	NA	NA	NA	NA	NA	NA	NA	NA	NA	NA	NA	NA	NA	NA	NA	NA	NA	1.27637e+07	1.23236e+07	1.38289e+07	1.29721e+07	6.56718e+06	8.61137e+06	7.50254e+06	7.56037e+06	7.89508e+06	7.59287e+06	7.76505e+06	7.751e+06
PRKAG1	O54950|Q3TWR3	5'-AMP-activated protein kinase subunit gamma-1 OS=Mus musculus GN=Prkag1 PE=1 SV=2|5'-AMP-activated protein kinase subunit gamma-1 OS=Mus musculus GN=Prkag1 PE=1 SV=1	TRUE	FALSE	FALSE	FALSE	FALSE	FALSE	NA	NA	NA	NA	NA	NA	NA	NA	NA	NA	NA	NA	NA	NA	NA	NA	NA	NA	7.91504e+06	7.56652e+06	6.40973e+06	7.2971e+06	1.21989e+07	7.62518e+06	1.03715e+07	1.00652e+07	1.25468e+07	1.35579e+07	1.17648e+07	1.26232e+07
TANC1	E9QAF9|Q0VGY8	Protein TANC1 OS=Mus musculus GN=Tanc1 PE=1 SV=1|Protein TANC1 OS=Mus musculus GN=Tanc1 PE=1 SV=2	TRUE	FALSE	FALSE	FALSE	FALSE	FALSE	NA	NA	NA	NA	NA	NA	NA	NA	NA	NA	NA	NA	NA	NA	NA	NA	NA	NA	4.58254e+06	4.64347e+06	3.5874e+06	4.27113e+06	4.37228e+06	2.7921e+06	3.40688e+06	3.52375e+06	2.1002e+06	2.35009e+06	2.49257e+06	2.31429e+06
MARCH5	A0A0R4J1H0|A2RTC8|Q3KNM2	E3 ubiquitin-protein ligase MARCH5 OS=Mus musculus GN=March5 PE=1 SV=1|E3 ubiquitin-protein ligase MARCH5 OS=Mus musculus GN=March5 PE=1 SV=1|E3 ubiquitin-protein ligase MARCH5 OS=Mus musculus GN=March5 PE=1 SV=1	TRUE	FALSE	FALSE	FALSE	FALSE	FALSE	NA	NA	NA	NA	NA	NA	NA	NA	NA	NA	NA	NA	NA	NA	NA	NA	NA	NA	2.42992e+06	1.9718e+06	2.38482e+06	2.26218e+06	1.67413e+06	1.94073e+06	1.7758e+06	1.79689e+06	2.03168e+06	1.74104e+06	1.57294e+06	1.78189e+06
CA2	P00920	Carbonic anhydrase 2 OS=Mus musculus GN=Ca2 PE=1 SV=4	TRUE	TRUE	TRUE	TRUE	TRUE	TRUE	1.69607	0.00307768	4.31201	9.25033e-06	2.10092	0.000249149	948106	2.94315e+06	3.19348e+06	3.06831e+06	615539	1.20572e+07	1.23475e+07	1.22023e+07	262496	1.19187e+06	1.05955e+06	1.12571e+06	3.63496e+07	3.73939e+07	5.43306e+07	4.26914e+07	3.13503e+07	5.99676e+07	4.22879e+07	4.45353e+07	1.42379e+07	1.78093e+07	1.73791e+07	1.64754e+07
GALE	Q8R059	UDP-glucose 4-epimerase OS=Mus musculus GN=Gale PE=1 SV=1	TRUE	FALSE	FALSE	FALSE	FALSE	FALSE	NA	NA	NA	NA	NA	NA	NA	NA	NA	NA	NA	NA	NA	NA	NA	NA	NA	NA	1.38479e+06	1.6333e+06	1.58456e+06	1.53422e+06	829334	1.33059e+06	1.47878e+06	1.2129e+06	6.41636e+06	7.31111e+06	6.77959e+06	6.83569e+06
PROM1	A0A0G2JDH9|A0A0G2JE50|A0A0R4J0B0|G3X9J8|G5E8G5|Q8CDK8|Q8R056	Prominin-1 OS=Mus musculus GN=Prom1 PE=1 SV=1|Prominin-1 OS=Mus musculus GN=Prom1 PE=1 SV=1|Prominin-1 OS=Mus musculus GN=Prom1 PE=1 SV=1|Prominin 1, isoform CRA_g OS=Mus musculus GN=Prom1 PE=1 SV=1|Prominin 1, isoform CRA_a OS=Mus musculus GN=Prom1 PE=1 SV=1|Prominin-1 OS=Mus musculus GN=Prom1 PE=1 SV=1|Prom1 protein OS=Mus musculus GN=Prom1 PE=1 SV=1	TRUE	FALSE	FALSE	FALSE	FALSE	FALSE	NA	NA	NA	NA	NA	NA	NA	NA	NA	NA	NA	NA	NA	NA	NA	NA	NA	NA	1.10665e+07	9.78448e+06	6.74344e+06	9.19814e+06	1.43993e+07	8.70329e+06	1.34495e+07	1.2184e+07	2.56489e+06	2.50136e+06	2.3482e+06	2.47148e+06
GVIN1	L7N451|Q80SU7	Interferon-induced very large GTPase 1 OS=Mus musculus GN=Gvin1 PE=1 SV=1|Interferon-induced very large GTPase 1 OS=Mus musculus GN=Gvin1 PE=1 SV=1	TRUE	TRUE	TRUE	FALSE	TRUE	TRUE	0.283914	0.371684	4.06363	9.40561e-06	2.53414	8.87469e-05	3.38286e+06	3.98757e+06	4.23661e+06	4.11209e+06	3.37432e+06	5.71488e+07	5.54804e+07	5.63146e+07	1.50618e+06	8.89656e+06	8.52032e+06	8.70844e+06	523942	560808	378895	487882	1.82096e+06	1.26483e+06	1.64632e+06	1.57737e+06	2.08829e+06	2.08576e+06	2.37138e+06	2.18181e+06
IST1	Q9CX00	IST1 homolog OS=Mus musculus GN=Ist1 PE=1 SV=1	TRUE	FALSE	FALSE	FALSE	FALSE	FALSE	NA	NA	NA	NA	NA	NA	NA	NA	NA	NA	NA	NA	NA	NA	NA	NA	NA	NA	3.2583e+06	4.56475e+06	3.99483e+06	3.93929e+06	4.43863e+06	4.01255e+06	5.28176e+06	4.57765e+06	4.54377e+06	5.77748e+06	5.01444e+06	5.1119e+06
SMARCE1	O54941	SWI/SNF-related matrix-associated actin-dependent regulator of chromatin subfamily E member 1 OS=Mus musculus GN=Smarce1 PE=1 SV=1	TRUE	FALSE	FALSE	FALSE	FALSE	FALSE	NA	NA	NA	NA	NA	NA	NA	NA	NA	NA	NA	NA	NA	NA	NA	NA	NA	NA	7.11032e+06	6.94832e+06	8.13722e+06	7.39862e+06	1.15277e+07	1.29293e+07	1.11807e+07	1.18792e+07	5.07124e+06	4.46645e+06	4.40959e+06	4.64909e+06
GM4951	Q3UED7	Interferon-gamma-inducible GTPase Ifgga2 protein OS=Mus musculus GN=Gm4951 PE=1 SV=1	TRUE	FALSE	FALSE	FALSE	FALSE	FALSE	NA	NA	NA	NA	NA	NA	NA	NA	NA	NA	NA	NA	NA	NA	NA	NA	NA	NA	1.21306e+06	1.43422e+06	1.4223e+06	1.35653e+06	1.27692e+06	1.99923e+06	1.96843e+06	1.74819e+06	1.31005e+07	1.29996e+07	1.33114e+07	1.31372e+07
ACAA1A	Q921H8	3-ketoacyl-CoA thiolase A, peroxisomal OS=Mus musculus GN=Acaa1a PE=1 SV=1	TRUE	FALSE	FALSE	FALSE	FALSE	FALSE	NA	NA	NA	NA	NA	NA	NA	NA	NA	NA	NA	NA	NA	NA	NA	NA	NA	NA	3.08722e+06	3.70528e+06	3.63082e+06	3.47444e+06	9.74563e+06	7.20483e+06	7.96483e+06	8.30509e+06	1.16736e+07	1.054e+07	9.72808e+06	1.06472e+07
KCND2	Q9Z0V2	Potassium voltage-gated channel subfamily D member 2 OS=Mus musculus GN=Kcnd2 PE=1 SV=1	TRUE	FALSE	FALSE	FALSE	FALSE	FALSE	NA	NA	NA	NA	NA	NA	NA	NA	NA	NA	NA	NA	NA	NA	NA	NA	NA	NA	2.06484e+07	1.76318e+07	1.84484e+07	1.89095e+07	4.73056e+06	6.8111e+06	5.91154e+06	5.81773e+06	2.35764e+06	6.9943e+06	7.7006e+06	5.68418e+06
TIMM17B	Q545H3|Q9Z0V7	Mitochondrial import inner membrane translocase subunit Tim17-B OS=Mus musculus GN=Timm17b PE=1 SV=1|Mitochondrial import inner membrane translocase subunit Tim17-B OS=Mus musculus GN=Timm17b PE=1 SV=1	TRUE	FALSE	FALSE	FALSE	FALSE	FALSE	NA	NA	NA	NA	NA	NA	NA	NA	NA	NA	NA	NA	NA	NA	NA	NA	NA	NA	1.73157e+06	1.67424e+06	1.98167e+06	1.79583e+06	2.98897e+06	3.91657e+06	3.56129e+06	3.48894e+06	3.35757e+06	3.31098e+06	3.07587e+06	3.24814e+06
GPRC5C	I7HPW4	G protein-coupled receptor, family C, group 5, member C OS=Mus musculus GN=Gprc5c PE=1 SV=1	TRUE	FALSE	FALSE	FALSE	FALSE	FALSE	NA	NA	NA	NA	NA	NA	NA	NA	NA	NA	NA	NA	NA	NA	NA	NA	NA	NA	1.62013e+06	1.45763e+06	1.41935e+06	1.49904e+06	1.23328e+07	9.16872e+06	9.81855e+06	1.044e+07	2.47404e+06	2.06679e+06	1.98171e+06	2.17418e+06
MPC1	P63030|Q3UX28	Mitochondrial pyruvate carrier 1 OS=Mus musculus GN=Mpc1 PE=1 SV=1|Brain protein 44-like OS=Mus musculus GN=Mpc1 PE=1 SV=1	TRUE	FALSE	FALSE	FALSE	FALSE	FALSE	NA	NA	NA	NA	NA	NA	NA	NA	NA	NA	NA	NA	NA	NA	NA	NA	NA	NA	9.49062e+06	1.14699e+07	1.28339e+07	1.12648e+07	2.07647e+07	4.25587e+07	3.33038e+07	3.22091e+07	1.47727e+07	1.88578e+07	2.15335e+07	1.8388e+07
MAPK1	P63085	Mitogen-activated protein kinase 1 OS=Mus musculus GN=Mapk1 PE=1 SV=3	TRUE	TRUE	TRUE	TRUE	TRUE	TRUE	3.98479	0.00083718	6.78658	8.67224e-06	3.88209	1.98414e-05	265610	4.37063e+06	4.02951e+06	4.20007e+06	74383.4	7.78903e+06	8.6223e+06	8.20567e+06	118773	1.7764e+06	1.71937e+06	1.74789e+06	6.29372e+07	6.18552e+07	5.2553e+07	5.91151e+07	1.53298e+07	1.44629e+07	1.59327e+07	1.52418e+07	1.46306e+07	1.72444e+07	1.84212e+07	1.67654e+07
ATP6V0C	A3KML5|E9Q9C5|P63082	V-type proton ATPase proteolipid subunit OS=Mus musculus GN=Atp6v0c PE=1 SV=1|V-type proton ATPase proteolipid subunit (Fragment) OS=Mus musculus GN=Atp6v0c PE=1 SV=1|V-type proton ATPase 16 kDa proteolipid subunit OS=Mus musculus GN=Atp6v0c PE=1 SV=1	TRUE	FALSE	FALSE	FALSE	FALSE	FALSE	NA	NA	NA	NA	NA	NA	NA	NA	NA	NA	NA	NA	NA	NA	NA	NA	NA	NA	1.57283e+07	1.44608e+07	1.94496e+07	1.65462e+07	7.31238e+06	1.08648e+07	7.56603e+06	8.58106e+06	858773	1.18077e+06	1.26044e+06	1.09999e+06
HINT2	Q5M9J2|Q9D0S9	Histidine triad nucleotide binding protein 2 OS=Mus musculus GN=Hint2 PE=1 SV=1|Histidine triad nucleotide-binding protein 2, mitochondrial OS=Mus musculus GN=Hint2 PE=1 SV=1	TRUE	FALSE	FALSE	FALSE	FALSE	FALSE	NA	NA	NA	NA	NA	NA	NA	NA	NA	NA	NA	NA	NA	NA	NA	NA	NA	NA	3.41529e+06	4.00415e+06	3.72883e+06	3.71609e+06	9.8767e+06	9.14148e+06	1.04202e+07	9.8128e+06	8.2088e+06	9.09207e+06	8.56379e+06	8.62156e+06
LDHD	Q7TNG8	Probable D-lactate dehydrogenase, mitochondrial OS=Mus musculus GN=Ldhd PE=1 SV=1	TRUE	TRUE	TRUE	FALSE	TRUE	TRUE	0.509996	0.372081	5.63209	2.16664e-05	2.66506	0.00119565	446788	804807	500939	652873	447868	2.28119e+07	2.15387e+07	2.21753e+07	293152	1.43122e+06	2.40565e+06	1.91843e+06	1.00725e+07	1.07198e+07	1.1614e+07	1.08021e+07	1.16002e+08	1.32113e+08	1.15189e+08	1.21102e+08	3.03106e+07	2.30686e+07	2.44166e+07	2.59319e+07
PLD3	O35405	Phospholipase D3 OS=Mus musculus GN=Pld3 PE=1 SV=1	TRUE	FALSE	FALSE	FALSE	FALSE	FALSE	NA	NA	NA	NA	NA	NA	NA	NA	NA	NA	NA	NA	NA	NA	NA	NA	NA	NA	1.01036e+07	8.61016e+06	8.92331e+06	9.21235e+06	4.06744e+06	4.77513e+06	3.93175e+06	4.25811e+06	4.12419e+06	3.89399e+06	4.56251e+06	4.19356e+06
ASPDH	Q9DCQ2	Putative L-aspartate dehydrogenase OS=Mus musculus GN=Aspdh PE=1 SV=1	TRUE	FALSE	FALSE	FALSE	FALSE	FALSE	NA	NA	NA	NA	NA	NA	NA	NA	NA	NA	NA	NA	NA	NA	NA	NA	NA	NA	6.15904e+06	6.42786e+06	7.62282e+06	6.73657e+06	1.68968e+07	2.11451e+07	1.96579e+07	1.92333e+07	4.5412e+07	4.60835e+07	4.17922e+07	4.44292e+07
LAD1	P57016	Ladinin-1 OS=Mus musculus GN=Lad1 PE=1 SV=1	TRUE	FALSE	FALSE	FALSE	FALSE	FALSE	NA	NA	NA	NA	NA	NA	NA	NA	NA	NA	NA	NA	NA	NA	NA	NA	NA	NA	1.03782e+06	1.17496e+06	1.35316e+06	1.18865e+06	7.02986e+06	1.21054e+07	1.16658e+07	1.0267e+07	2.56351e+06	3.09098e+06	2.78458e+06	2.81302e+06
LRRK2	Q5S006	Leucine-rich repeat serine/threonine-protein kinase 2 OS=Mus musculus GN=Lrrk2 PE=1 SV=2	TRUE	TRUE	TRUE	FALSE	TRUE	TRUE	0.912092	0.028796	4.26938	9.61941e-06	1.2092	0.00427749	1.04018e+06	1.86817e+06	2.04247e+06	1.95532e+06	905290	1.69609e+07	1.78968e+07	1.74289e+07	699238	1.74357e+06	1.49297e+06	1.61827e+06	2.36696e+06	1.95747e+06	2.01279e+06	2.11241e+06	4.30906e+06	4.15582e+06	4.20555e+06	4.22348e+06	1.31094e+06	1.57291e+06	1.51133e+06	1.46506e+06
DNM2	G3X9G4|P39054|Q3T9X3|Q3TCR7	Dynamin-2 OS=Mus musculus GN=Dnm2 PE=1 SV=1|Dynamin-2 OS=Mus musculus GN=Dnm2 PE=1 SV=2|Dynamin-2 OS=Mus musculus GN=Dnm2 PE=1 SV=1|Dynamin-2 OS=Mus musculus GN=Dnm2 PE=1 SV=1	TRUE	TRUE	TRUE	TRUE	TRUE	TRUE	2.44897	0.00420843	4.564	3.57896e-05	2.99703	0.00040623	799503	3.56581e+06	5.32275e+06	4.44428e+06	474471	1.09724e+07	1.14326e+07	1.12025e+07	298609	2.98526e+06	1.89601e+06	2.44063e+06	3.40596e+06	3.17936e+06	4.0218e+06	3.53571e+06	5.93604e+06	6.06241e+06	5.27502e+06	5.75782e+06	5.01377e+06	5.30931e+06	4.82285e+06	5.04864e+06
EARS2	Q9CXJ1	Probable glutamate--tRNA ligase, mitochondrial OS=Mus musculus GN=Ears2 PE=1 SV=1	TRUE	FALSE	FALSE	FALSE	FALSE	FALSE	NA	NA	NA	NA	NA	NA	NA	NA	NA	NA	NA	NA	NA	NA	NA	NA	NA	NA	1.85038e+06	1.45798e+06	1.17308e+06	1.49381e+06	1.69784e+06	1.7347e+06	1.90837e+06	1.78031e+06	1.52086e+06	1.91062e+06	2.15817e+06	1.86322e+06
CAMSAP1	A0A0A0MQE5|A2AHC3	Calmodulin-regulated spectrin-associated protein 1 OS=Mus musculus GN=Camsap1 PE=1 SV=1|Calmodulin-regulated spectrin-associated protein 1 OS=Mus musculus GN=Camsap1 PE=1 SV=1	TRUE	FALSE	FALSE	FALSE	FALSE	FALSE	NA	NA	NA	NA	NA	NA	NA	NA	NA	NA	NA	NA	NA	NA	NA	NA	NA	NA	9.63835e+06	1.5879e+07	1.07825e+07	1.21e+07	1.50596e+07	9.1242e+06	1.51504e+07	1.31114e+07	1.08886e+07	1.1935e+07	1.05833e+07	1.11357e+07
NAT10	Q8K224	RNA cytidine acetyltransferase OS=Mus musculus GN=Nat10 PE=1 SV=1	TRUE	FALSE	FALSE	FALSE	FALSE	FALSE	NA	NA	NA	NA	NA	NA	NA	NA	NA	NA	NA	NA	NA	NA	NA	NA	NA	NA	2.68814e+06	2.80163e+06	3.09797e+06	2.86258e+06	2.76334e+06	4.34245e+06	3.32325e+06	3.47635e+06	5.84263e+06	4.78025e+06	5.64782e+06	5.42357e+06
RABL3	Q9D4V7	Rab-like protein 3 OS=Mus musculus GN=Rabl3 PE=1 SV=1	TRUE	FALSE	FALSE	FALSE	FALSE	FALSE	NA	NA	NA	NA	NA	NA	NA	NA	NA	NA	NA	NA	NA	NA	NA	NA	NA	NA	4.36288e+06	4.02812e+06	3.73959e+06	4.04353e+06	3.2782e+06	2.80524e+06	3.16183e+06	3.08176e+06	6.60671e+06	6.01356e+06	5.74603e+06	6.1221e+06
ETNK1	A0A0N4SV10|A0A0N4SVC4|Q9D4V0	Ethanolamine kinase 1 OS=Mus musculus GN=Etnk1 PE=1 SV=1|Ethanolamine kinase 1 OS=Mus musculus GN=Etnk1 PE=1 SV=1|Ethanolamine kinase 1 OS=Mus musculus GN=Etnk1 PE=1 SV=2	TRUE	FALSE	FALSE	FALSE	FALSE	FALSE	NA	NA	NA	NA	NA	NA	NA	NA	NA	NA	NA	NA	NA	NA	NA	NA	NA	NA	4.05256e+06	4.17198e+06	3.11257e+06	3.77904e+06	2.09738e+06	2.07958e+06	2.82016e+06	2.33237e+06	2.66316e+06	2.48754e+06	2.45821e+06	2.5363e+06
TBC1D24	Q3UUG6	TBC1 domain family member 24 OS=Mus musculus GN=Tbc1d24 PE=1 SV=2	TRUE	FALSE	FALSE	FALSE	FALSE	FALSE	NA	NA	NA	NA	NA	NA	NA	NA	NA	NA	NA	NA	NA	NA	NA	NA	NA	NA	1.43687e+07	1.2466e+07	1.21346e+07	1.29897e+07	7.92732e+06	6.79249e+06	6.29038e+06	7.0034e+06	5.47778e+06	5.26433e+06	5.83878e+06	5.52696e+06
BCKDHB	Q6P3A8	2-oxoisovalerate dehydrogenase subunit beta, mitochondrial OS=Mus musculus GN=Bckdhb PE=1 SV=2	TRUE	FALSE	FALSE	FALSE	FALSE	FALSE	NA	NA	NA	NA	NA	NA	NA	NA	NA	NA	NA	NA	NA	NA	NA	NA	NA	NA	4.27435e+06	3.27434e+06	2.99599e+06	3.51489e+06	8.62097e+06	8.0564e+06	9.88251e+06	8.85329e+06	1.60241e+07	1.54453e+07	1.37587e+07	1.5076e+07
GCNT1	Q09324	Beta-1,3-galactosyl-O-glycosyl-glycoprotein beta-1,6-N-acetylglucosaminyltransferase OS=Mus musculus GN=Gcnt1 PE=1 SV=2	TRUE	FALSE	FALSE	FALSE	FALSE	FALSE	NA	NA	NA	NA	NA	NA	NA	NA	NA	NA	NA	NA	NA	NA	NA	NA	NA	NA	874983	958858	1.31686e+06	1.05023e+06	1.42924e+07	1.3039e+07	1.62957e+07	1.45424e+07	1.02871e+06	1.04032e+06	606009	891680
PEX10	B1AUE5	Peroxisome biogenesis factor 10 OS=Mus musculus GN=Pex10 PE=2 SV=1	TRUE	FALSE	FALSE	FALSE	FALSE	FALSE	NA	NA	NA	NA	NA	NA	NA	NA	NA	NA	NA	NA	NA	NA	NA	NA	NA	NA	1.16927e+06	1.26043e+06	1.55245e+06	1.32738e+06	2.48553e+06	2.53525e+06	2.1791e+06	2.39996e+06	1.77504e+06	1.468e+06	1.38642e+06	1.54315e+06
MARS2	A2RT28|Q499X9	Methionine--tRNA ligase, mitochondrial OS=Mus musculus GN=Mars2 PE=1 SV=1|Methionine--tRNA ligase, mitochondrial OS=Mus musculus GN=Mars2 PE=1 SV=2	TRUE	FALSE	FALSE	FALSE	FALSE	FALSE	NA	NA	NA	NA	NA	NA	NA	NA	NA	NA	NA	NA	NA	NA	NA	NA	NA	NA	2.7748e+06	3.08891e+06	3.15476e+06	3.00616e+06	3.08401e+06	3.15792e+06	2.88641e+06	3.04278e+06	1.49468e+06	1.92584e+06	2.06265e+06	1.82772e+06
GPRC5B	Q923Z0	G-protein coupled receptor family C group 5 member B OS=Mus musculus GN=Gprc5b PE=1 SV=1	TRUE	FALSE	FALSE	FALSE	FALSE	FALSE	NA	NA	NA	NA	NA	NA	NA	NA	NA	NA	NA	NA	NA	NA	NA	NA	NA	NA	5.3317e+06	4.78645e+06	5.60119e+06	5.23978e+06	776951	1.45607e+06	1.56121e+06	1.26474e+06	658488	1.16085e+06	925021	914785
GLUD1	P26443	Glutamate dehydrogenase 1, mitochondrial OS=Mus musculus GN=Glud1 PE=1 SV=1	TRUE	TRUE	TRUE	FALSE	TRUE	TRUE	0.53591	0.163336	3.64768	2.04005e-05	4.27981	2.10131e-05	5.58603e+06	8.97971e+06	7.27478e+06	8.12724e+06	5.03293e+06	5.7466e+07	6.89569e+07	6.32114e+07	1.91421e+06	3.6811e+07	3.74051e+07	3.71081e+07	8.61488e+07	8.5728e+07	8.64397e+07	8.61055e+07	9.24079e+07	9.1517e+07	9.63187e+07	9.34146e+07	2.82463e+08	2.71934e+08	2.56206e+08	2.70201e+08
BABAM1	Q3UI43	BRISC and BRCA1-A complex member 1 OS=Mus musculus GN=Babam1 PE=1 SV=1	TRUE	FALSE	FALSE	FALSE	FALSE	FALSE	NA	NA	NA	NA	NA	NA	NA	NA	NA	NA	NA	NA	NA	NA	NA	NA	NA	NA	6.36113e+06	5.2123e+06	5.26634e+06	5.61326e+06	5.19416e+06	5.64406e+06	5.68678e+06	5.50834e+06	6.09905e+06	5.88554e+06	5.7804e+06	5.92166e+06
VTI1B	F6UHS3|O88384|Q91XH6	Vesicle transport through interaction with t-SNAREs homolog 1B (Fragment) OS=Mus musculus GN=Vti1b PE=1 SV=1|Vesicle transport through interaction with t-SNAREs homolog 1B OS=Mus musculus GN=Vti1b PE=1 SV=1|Vesicle transport through interaction with t-SNAREs 1B homolog OS=Mus musculus GN=Vti1b PE=1 SV=1	TRUE	FALSE	FALSE	FALSE	FALSE	FALSE	NA	NA	NA	NA	NA	NA	NA	NA	NA	NA	NA	NA	NA	NA	NA	NA	NA	NA	2.0195e+06	2.04638e+06	2.41124e+06	2.15904e+06	1.38423e+06	1.91491e+06	1.74949e+06	1.68288e+06	930375	1.60341e+06	1.4892e+06	1.34099e+06
SPR	G3UXX3|Q91XH5	Sepiapterin reductase OS=Mus musculus GN=Spr PE=1 SV=1|Sepiapterin reductase OS=Mus musculus GN=Spr PE=1 SV=1	TRUE	FALSE	FALSE	FALSE	FALSE	FALSE	NA	NA	NA	NA	NA	NA	NA	NA	NA	NA	NA	NA	NA	NA	NA	NA	NA	NA	6.88435e+06	7.67363e+06	8.24618e+06	7.60139e+06	9.85949e+06	1.48695e+07	1.22569e+07	1.23286e+07	1.39992e+07	1.33131e+07	1.50269e+07	1.41131e+07
LPIN1	A0A0R4J0V3|E9QKQ5|Q91ZP3|Q91ZP3-2	Phosphatidate phosphatase LPIN1 OS=Mus musculus GN=Lpin1 PE=1 SV=1|Phosphatidate phosphatase LPIN1 OS=Mus musculus GN=Lpin1 PE=1 SV=1|Phosphatidate phosphatase LPIN1 OS=Mus musculus GN=Lpin1 PE=1 SV=1|Isoform 2 of Phosphatidate phosphatase LPIN1 OS=Mus musculus GN=Lpin1	TRUE	FALSE	FALSE	FALSE	FALSE	FALSE	NA	NA	NA	NA	NA	NA	NA	NA	NA	NA	NA	NA	NA	NA	NA	NA	NA	NA	3.37397e+06	3.77781e+06	3.99185e+06	3.71455e+06	5.21482e+06	5.21749e+06	4.5571e+06	4.99647e+06	1.35656e+07	8.85224e+06	9.58996e+06	1.06693e+07
USP25	P57080	Ubiquitin carboxyl-terminal hydrolase 25 OS=Mus musculus GN=Usp25 PE=1 SV=2	TRUE	FALSE	FALSE	FALSE	FALSE	FALSE	NA	NA	NA	NA	NA	NA	NA	NA	NA	NA	NA	NA	NA	NA	NA	NA	NA	NA	5.574e+06	9.60867e+06	1.15113e+07	8.89797e+06	2.89437e+06	4.92246e+06	4.33275e+06	4.04986e+06	2.85551e+06	4.312e+06	4.08848e+06	3.752e+06
PLD1	D6RH77|Q6NVF2|Q9Z280|Q9Z280-2	Phospholipase D1 OS=Mus musculus GN=Pld1 PE=1 SV=2|Phospholipase D1 OS=Mus musculus GN=Pld1 PE=1 SV=1|Phospholipase D1 OS=Mus musculus GN=Pld1 PE=2 SV=1|Isoform PLD1B of Phospholipase D1 OS=Mus musculus GN=Pld1	TRUE	FALSE	FALSE	FALSE	FALSE	FALSE	NA	NA	NA	NA	NA	NA	NA	NA	NA	NA	NA	NA	NA	NA	NA	NA	NA	NA	2.86345e+06	2.79007e+06	2.68248e+06	2.77867e+06	2.89579e+06	2.23398e+06	2.80104e+06	2.6436e+06	2.05312e+06	1.83423e+06	1.52131e+06	1.80289e+06
TRA2B	F8WJG3|P62996	Transformer-2 protein homolog beta OS=Mus musculus GN=Tra2b PE=1 SV=1|Transformer-2 protein homolog beta OS=Mus musculus GN=Tra2b PE=1 SV=1	TRUE	TRUE	TRUE	TRUE	TRUE	TRUE	4.50482	0.000914937	7.79311	8.67224e-06	3.7095	0.000124476	5.07755e+06	1.28967e+08	1.02619e+08	1.15793e+08	354933	6.2189e+07	9.92486e+07	8.07188e+07	1.29566e+06	1.91786e+07	1.49188e+07	1.70487e+07	1.21925e+07	9.97611e+06	9.38589e+06	1.05182e+07	1.2474e+07	1.20088e+07	1.25575e+07	1.23468e+07	1.34884e+07	1.27943e+07	1.30024e+07	1.3095e+07
ARFIP1	G5E8V9	MCG18094 OS=Mus musculus GN=Arfip1 PE=1 SV=1	TRUE	FALSE	FALSE	FALSE	FALSE	FALSE	NA	NA	NA	NA	NA	NA	NA	NA	NA	NA	NA	NA	NA	NA	NA	NA	NA	NA	1.74981e+06	2.23848e+06	1.57318e+06	1.85382e+06	2.94988e+06	2.546e+06	3.75963e+06	3.08517e+06	1.8371e+06	3.06938e+06	2.95707e+06	2.62118e+06
Q3UNZ8	Q3UNZ8	Quinone oxidoreductase-like protein 2 OS=Mus musculus PE=1 SV=1	TRUE	TRUE	TRUE	FALSE	TRUE	TRUE	-0.0298343	0.942672	4.29829	1.33842e-05	2.98744	0.000101845	1.31532e+06	1.38075e+06	1.19732e+06	1.28903e+06	1.0339e+06	2.17499e+07	1.89477e+07	2.03488e+07	161788	1.11976e+06	1.46423e+06	1.292e+06	5.61304e+06	5.24571e+06	6.14525e+06	5.668e+06	4.46366e+07	4.612e+07	4.17373e+07	4.41646e+07	8.86958e+06	9.01959e+06	8.50631e+06	8.79849e+06
SLC25A25	A2ASZ8-4|A2ASZ8-5	Isoform 4 of Calcium-binding mitochondrial carrier protein SCaMC-2 OS=Mus musculus GN=Slc25a25|Isoform 5 of Calcium-binding mitochondrial carrier protein SCaMC-2 OS=Mus musculus GN=Slc25a25	TRUE	FALSE	FALSE	FALSE	FALSE	FALSE	NA	NA	NA	NA	NA	NA	NA	NA	NA	NA	NA	NA	NA	NA	NA	NA	NA	NA	2.01116e+07	1.9044e+07	2.01648e+07	1.97735e+07	5.71368e+06	5.74751e+06	5.74975e+06	5.73698e+06	7.30312e+06	7.9797e+06	7.53192e+06	7.60491e+06
COL1A1	P11087|P11087-2	Collagen alpha-1(I) chain OS=Mus musculus GN=Col1a1 PE=1 SV=4|Isoform 2 of Collagen alpha-1(I) chain OS=Mus musculus GN=Col1a1	TRUE	FALSE	FALSE	FALSE	FALSE	FALSE	NA	NA	NA	NA	NA	NA	NA	NA	NA	NA	NA	NA	NA	NA	NA	NA	NA	NA	3.32114e+06	3.85689e+06	5.27709e+06	4.15171e+06	6.96258e+07	4.19508e+07	2.68201e+07	4.61322e+07	1.67497e+07	1.65206e+07	1.88831e+07	1.73845e+07
UGDH	O70475|Q3TS38	UDP-glucose 6-dehydrogenase OS=Mus musculus GN=Ugdh PE=1 SV=1|UDP-glucose 6-dehydrogenase OS=Mus musculus GN=Ugdh PE=1 SV=1	TRUE	TRUE	TRUE	FALSE	TRUE	TRUE	-0.408918	0.237936	2.83661	4.42779e-05	4.38034	1.50735e-05	1.8406e+06	1.29696e+06	1.47578e+06	1.38637e+06	2.39549e+06	1.723e+07	1.69254e+07	1.70777e+07	512984	1.13414e+07	1.00229e+07	1.06822e+07	5.01936e+06	4.79737e+06	4.99315e+06	4.93663e+06	2.69838e+07	2.64128e+07	2.85085e+07	2.73017e+07	9.22807e+07	8.63613e+07	7.68621e+07	8.51681e+07
SPTBN2	Q68FG2	Protein Sptbn2 OS=Mus musculus GN=Sptbn2 PE=1 SV=1	TRUE	TRUE	TRUE	TRUE	TRUE	TRUE	2.86474	0.000976276	4.5316	9.32605e-06	2.38788	0.000182697	6.81733e+06	4.88889e+07	5.02327e+07	4.95608e+07	2.44171e+06	5.25532e+07	6.04381e+07	5.64957e+07	2.98926e+06	1.70768e+07	1.42756e+07	1.56762e+07	2.03771e+08	2.24121e+08	2.15107e+08	2.14333e+08	4.30626e+07	4.83915e+07	5.04921e+07	4.73154e+07	6.51114e+07	8.53042e+07	8.51664e+07	7.85273e+07
GM8394|PSMA5	D3YX79|Q3UPK6|Q9Z2U1	Proteasome subunit alpha type OS=Mus musculus GN=Gm8394 PE=3 SV=1|Proteasome subunit alpha type OS=Mus musculus GN=Psma5 PE=1 SV=1|Proteasome subunit alpha type-5 OS=Mus musculus GN=Psma5 PE=1 SV=1	TRUE	FALSE	FALSE	FALSE	FALSE	FALSE	NA	NA	NA	NA	NA	NA	NA	NA	NA	NA	NA	NA	NA	NA	NA	NA	NA	NA	7.9898e+06	6.80552e+06	5.79185e+06	6.86239e+06	6.09994e+06	5.79722e+06	6.05857e+06	5.98524e+06	9.00882e+06	9.69508e+06	1.08986e+07	9.8675e+06
PSMA7	Q542H2|Q9Z2U0	Proteasome subunit alpha type OS=Mus musculus GN=Psma7 PE=1 SV=1|Proteasome subunit alpha type-7 OS=Mus musculus GN=Psma7 PE=1 SV=1	TRUE	TRUE	TRUE	FALSE	TRUE	TRUE	0.660193	0.335345	3.48458	0.000612592	2.98873	0.00161498	894586	2.02102e+06	984859	1.50294e+06	482775	4.80302e+06	6.05519e+06	5.42911e+06	196907	1.2301e+06	1.97788e+06	1.60399e+06	2.4506e+07	2.24623e+07	2.27428e+07	2.3237e+07	2.02767e+07	1.94782e+07	2.27849e+07	2.08466e+07	4.55565e+07	4.8115e+07	4.06181e+07	4.47632e+07
PPP3CB	E0CZ78|G3X8U7|P48453|P48453-2	Serine/threonine-protein phosphatase OS=Mus musculus GN=Ppp3cb PE=1 SV=1|Serine/threonine-protein phosphatase OS=Mus musculus GN=Ppp3cb PE=1 SV=1|Serine/threonine-protein phosphatase 2B catalytic subunit beta isoform OS=Mus musculus GN=Ppp3cb PE=1 SV=2|Isoform 1 of Serine/threonine-protein phosphatase 2B catalytic subunit beta isoform OS=Mus musculus GN=Ppp3cb	TRUE	FALSE	FALSE	FALSE	FALSE	FALSE	NA	NA	NA	NA	NA	NA	NA	NA	NA	NA	NA	NA	NA	NA	NA	NA	NA	NA	3.35279e+06	4.35034e+06	5.37011e+06	4.35775e+06	1.44985e+06	2.24759e+06	1.81923e+06	1.83889e+06	1.49994e+06	2.01771e+06	2.01908e+06	1.84557e+06
GALNT2	Q6PB93	Polypeptide N-acetylgalactosaminyltransferase 2 OS=Mus musculus GN=Galnt2 PE=1 SV=1	TRUE	FALSE	FALSE	FALSE	FALSE	FALSE	NA	NA	NA	NA	NA	NA	NA	NA	NA	NA	NA	NA	NA	NA	NA	NA	NA	NA	7.76921e+06	7.20061e+06	6.18028e+06	7.05003e+06	1.62089e+07	1.19469e+07	1.43636e+07	1.41731e+07	1.19055e+07	1.00304e+07	9.71848e+06	1.05515e+07
NUP43	P59235	Nucleoporin Nup43 OS=Mus musculus GN=Nup43 PE=1 SV=2	TRUE	FALSE	FALSE	FALSE	FALSE	FALSE	NA	NA	NA	NA	NA	NA	NA	NA	NA	NA	NA	NA	NA	NA	NA	NA	NA	NA	1.31338e+06	1.47942e+06	1.489e+06	1.42727e+06	2.14978e+06	1.89789e+06	1.42312e+06	1.8236e+06	1.35353e+06	1.42974e+06	1.89412e+06	1.55913e+06
RAB8A	P55258|Q0PD50	Ras-related protein Rab-8A OS=Mus musculus GN=Rab8a PE=1 SV=2|RAB8A, member RAS oncogene family, isoform CRA_a OS=Mus musculus GN=Rab8a PE=1 SV=1	TRUE	FALSE	FALSE	FALSE	FALSE	FALSE	NA	NA	NA	NA	NA	NA	NA	NA	NA	NA	NA	NA	NA	NA	NA	NA	NA	NA	1.33252e+07	1.01118e+07	1.06645e+07	1.13671e+07	2.72993e+07	2.28086e+07	2.34905e+07	2.45328e+07	1.99753e+07	1.57763e+07	1.4522e+07	1.67579e+07
PCDH1	F7BJK1|Q8CFX3	Protein Pcdh1 (Fragment) OS=Mus musculus GN=Pcdh1 PE=1 SV=1|Protein Pcdh1 OS=Mus musculus GN=Pcdh1 PE=1 SV=1	TRUE	FALSE	FALSE	FALSE	FALSE	FALSE	NA	NA	NA	NA	NA	NA	NA	NA	NA	NA	NA	NA	NA	NA	NA	NA	NA	NA	4.88131e+07	4.61822e+07	4.02951e+07	4.50968e+07	1.83661e+07	1.51513e+07	1.64023e+07	1.66399e+07	2.51224e+07	2.23596e+07	2.36678e+07	2.37166e+07
SLC17A6	A0A0R4J0A6|Q8BLE7	Solute carrier family 17 (Sodium-dependent inorganic phosphate cotransporter), member 6, isoform CRA_a OS=Mus musculus GN=Slc17a6 PE=1 SV=1|Vesicular glutamate transporter 2 OS=Mus musculus GN=Slc17a6 PE=1 SV=1	TRUE	FALSE	FALSE	FALSE	FALSE	FALSE	NA	NA	NA	NA	NA	NA	NA	NA	NA	NA	NA	NA	NA	NA	NA	NA	NA	NA	1.27467e+07	1.29154e+07	1.35826e+07	1.30815e+07	3.78957e+06	4.12686e+06	4.35774e+06	4.09139e+06	8.1799e+06	7.45798e+06	6.71474e+06	7.45087e+06
RAB18	P35293|Q0PD38	Ras-related protein Rab-18 OS=Mus musculus GN=Rab18 PE=1 SV=2|RAB18, member RAS oncogene family, isoform CRA_a OS=Mus musculus GN=Rab18 PE=1 SV=1	TRUE	FALSE	FALSE	FALSE	FALSE	FALSE	NA	NA	NA	NA	NA	NA	NA	NA	NA	NA	NA	NA	NA	NA	NA	NA	NA	NA	1.82212e+07	1.62143e+07	1.74237e+07	1.72864e+07	1.93475e+07	2.18924e+07	1.91419e+07	2.01273e+07	2.09685e+07	1.89177e+07	2.01307e+07	2.00056e+07
RAB22A	P35285|Q0PD34	Ras-related protein Rab-22A OS=Mus musculus GN=Rab22a PE=1 SV=2|RAB22A, member RAS oncogene family, isoform CRA_a OS=Mus musculus GN=Rab22a PE=1 SV=1	TRUE	FALSE	FALSE	FALSE	FALSE	FALSE	NA	NA	NA	NA	NA	NA	NA	NA	NA	NA	NA	NA	NA	NA	NA	NA	NA	NA	2.52751e+06	2.09106e+06	1.66382e+06	2.09413e+06	2.83736e+06	2.09361e+06	2.44666e+06	2.45921e+06	1.70741e+06	1.38514e+06	1.48936e+06	1.52731e+06
RAB21	P35282|Q0PD35	Ras-related protein Rab-21 OS=Mus musculus GN=Rab21 PE=1 SV=4|RAB21, member RAS oncogene family OS=Mus musculus GN=Rab21 PE=1 SV=1	TRUE	FALSE	FALSE	FALSE	FALSE	FALSE	NA	NA	NA	NA	NA	NA	NA	NA	NA	NA	NA	NA	NA	NA	NA	NA	NA	NA	9.5971e+06	8.22347e+06	8.5179e+06	8.77949e+06	7.98088e+06	1.06067e+07	8.03508e+06	8.87423e+06	7.19871e+06	6.71862e+06	8.56088e+06	7.49274e+06
RAB24	P35290|Q0PD31	Ras-related protein Rab-24 OS=Mus musculus GN=Rab24 PE=1 SV=2|RAB24, member RAS oncogene family OS=Mus musculus GN=Rab24 PE=1 SV=1	TRUE	FALSE	FALSE	FALSE	FALSE	FALSE	NA	NA	NA	NA	NA	NA	NA	NA	NA	NA	NA	NA	NA	NA	NA	NA	NA	NA	1.43508e+07	1.15632e+07	1.10398e+07	1.23179e+07	1.08704e+07	8.5443e+06	9.99353e+06	9.80273e+06	1.09807e+07	1.05497e+07	9.44585e+06	1.03254e+07
MCCC1	Q99MR8	Methylcrotonoyl-CoA carboxylase subunit alpha, mitochondrial OS=Mus musculus GN=Mccc1 PE=1 SV=2	TRUE	TRUE	TRUE	FALSE	TRUE	TRUE	0.345452	0.283457	4.73197	8.67224e-06	2.69531	6.67256e-05	2.979e+06	3.75389e+06	3.80073e+06	3.77731e+06	2.74045e+06	7.13374e+07	7.40424e+07	7.26899e+07	1.04527e+06	6.96859e+06	6.55047e+06	6.75953e+06	2.1707e+07	2.07485e+07	2.12704e+07	2.1242e+07	8.81869e+07	1.03508e+08	9.22143e+07	9.46365e+07	5.84296e+07	5.25968e+07	5.75801e+07	5.62022e+07
ABCB4	P21440	Phosphatidylcholine translocator ABCB4 OS=Mus musculus GN=Abcb4 PE=1 SV=2	TRUE	FALSE	FALSE	FALSE	FALSE	FALSE	NA	NA	NA	NA	NA	NA	NA	NA	NA	NA	NA	NA	NA	NA	NA	NA	NA	NA	4.22939e+06	4.57098e+06	3.61772e+06	4.13936e+06	4.42601e+06	3.19397e+06	4.35447e+06	3.99148e+06	3.90547e+07	3.53301e+07	3.2737e+07	3.57073e+07
ABCB1A	P21447	Multidrug resistance protein 1A OS=Mus musculus GN=Abcb1a PE=1 SV=3	TRUE	FALSE	FALSE	FALSE	FALSE	FALSE	NA	NA	NA	NA	NA	NA	NA	NA	NA	NA	NA	NA	NA	NA	NA	NA	NA	NA	1.43882e+07	1.37603e+07	1.37825e+07	1.3977e+07	5.7729e+06	5.86518e+06	5.97882e+06	5.8723e+06	4.83396e+06	5.43466e+06	5.32184e+06	5.19682e+06
MB	P04247|Q3UVB1	Myoglobin OS=Mus musculus GN=Mb PE=1 SV=3|Myoglobin OS=Mus musculus GN=Mb PE=1 SV=1	TRUE	FALSE	FALSE	FALSE	FALSE	FALSE	NA	NA	NA	NA	NA	NA	NA	NA	NA	NA	NA	NA	NA	NA	NA	NA	NA	NA	3.51468e+07	6.23317e+07	2.47495e+08	1.14991e+08	1.80441e+07	9.5703e+07	2.7106e+07	4.69511e+07	1.45958e+08	1.12559e+08	1.00071e+08	1.19529e+08
BBOX1	Q924Y0	Gamma-butyrobetaine dioxygenase OS=Mus musculus GN=Bbox1 PE=1 SV=1	TRUE	FALSE	FALSE	FALSE	FALSE	FALSE	NA	NA	NA	NA	NA	NA	NA	NA	NA	NA	NA	NA	NA	NA	NA	NA	NA	NA	3.72786e+06	3.83548e+06	4.02897e+06	3.8641e+06	2.66474e+06	2.59505e+06	3.00306e+06	2.75428e+06	3.14221e+07	2.92593e+07	2.40656e+07	2.8249e+07
AGO2	Q8CJG0	Protein argonaute-2 OS=Mus musculus GN=Ago2 PE=1 SV=3	TRUE	TRUE	TRUE	TRUE	TRUE	TRUE	1.17198	0.0100987	4.32995	9.09229e-06	2.4739	0.000107552	3.62976e+06	7.95756e+06	8.37155e+06	8.16456e+06	3.48002e+06	7.34757e+07	6.63946e+07	6.99352e+07	1.592e+06	8.65851e+06	8.99714e+06	8.82783e+06	4.35977e+06	3.71199e+06	4.03927e+06	4.03701e+06	3.20874e+06	3.21252e+06	3.49189e+06	3.30438e+06	3.85367e+06	4.14912e+06	3.50728e+06	3.83669e+06
MRI1	Q9CQT1	Methylthioribose-1-phosphate isomerase OS=Mus musculus GN=Mri1 PE=1 SV=1	TRUE	FALSE	FALSE	FALSE	FALSE	FALSE	NA	NA	NA	NA	NA	NA	NA	NA	NA	NA	NA	NA	NA	NA	NA	NA	NA	NA	7.31333e+06	6.76742e+06	8.36496e+06	7.4819e+06	1.65337e+07	2.06352e+07	1.91397e+07	1.87695e+07	2.47692e+07	2.36432e+07	2.06188e+07	2.30104e+07
NUP155	Q99P88	Nuclear pore complex protein Nup155 OS=Mus musculus GN=Nup155 PE=1 SV=1	TRUE	FALSE	FALSE	FALSE	FALSE	FALSE	NA	NA	NA	NA	NA	NA	NA	NA	NA	NA	NA	NA	NA	NA	NA	NA	NA	NA	1.20381e+07	1.11077e+07	1.17865e+07	1.16441e+07	1.47482e+07	1.40375e+07	1.43089e+07	1.43649e+07	1.62344e+07	1.58393e+07	1.46414e+07	1.55717e+07
STAB1	G3X973|Q8R4Y4|Q8R4Y4-2	Stabilin 1, isoform CRA_a OS=Mus musculus GN=Stab1 PE=1 SV=1|Stabilin-1 OS=Mus musculus GN=Stab1 PE=1 SV=1|Isoform 2 of Stabilin-1 OS=Mus musculus GN=Stab1	TRUE	TRUE	TRUE	FALSE	TRUE	TRUE	0.137807	0.761789	3.25473	0.000111102	1.05307	0.0283944	369442	369983	444738	407361	338318	2.89698e+06	3.58485e+06	3.24092e+06	389555	989859	657358	823609	1.46871e+06	1.48871e+06	1.28503e+06	1.41415e+06	1.7844e+06	1.6032e+06	2.19968e+06	1.86242e+06	6.81914e+06	5.87086e+06	4.95623e+06	5.88208e+06
ATIC	Q9CWJ9	Bifunctional purine biosynthesis protein PURH OS=Mus musculus GN=Atic PE=1 SV=2	TRUE	FALSE	FALSE	FALSE	FALSE	FALSE	NA	NA	NA	NA	NA	NA	NA	NA	NA	NA	NA	NA	NA	NA	NA	NA	NA	NA	2.15317e+07	2.22459e+07	2.32728e+07	2.23502e+07	1.84994e+07	2.08232e+07	1.922e+07	1.95142e+07	3.04877e+07	2.91208e+07	3.01525e+07	2.99203e+07
GNMT	Q9QXF8	Glycine N-methyltransferase OS=Mus musculus GN=Gnmt PE=1 SV=3	TRUE	TRUE	TRUE	FALSE	TRUE	TRUE	-0.542002	0.26821	2.7516	0.000336011	7.43476	1.03659e-05	194870	166590	107090	136840	166810	1.0171e+06	1.23576e+06	1.12643e+06	36146.5	5.54955e+06	7.0189e+06	6.28422e+06	6.4684e+06	5.44127e+06	6.24408e+06	6.05125e+06	6.81946e+06	7.34176e+06	9.59589e+06	7.91904e+06	1.07997e+08	1.14057e+08	7.60316e+07	9.93619e+07
CSNK2A1	Q60737	Casein kinase II subunit alpha OS=Mus musculus GN=Csnk2a1 PE=1 SV=2	TRUE	FALSE	FALSE	FALSE	FALSE	FALSE	NA	NA	NA	NA	NA	NA	NA	NA	NA	NA	NA	NA	NA	NA	NA	NA	NA	NA	1.68532e+07	1.61848e+07	1.5786e+07	1.62747e+07	9.52215e+06	1.0144e+07	1.01094e+07	9.92521e+06	1.06492e+07	9.96226e+06	1.02471e+07	1.02862e+07
SLC30A1	Q3UM63|Q60738	Solute carrier family 30 (Zinc transporter), member 1 OS=Mus musculus GN=Slc30a1 PE=1 SV=1|Zinc transporter 1 OS=Mus musculus GN=Slc30a1 PE=1 SV=1	TRUE	FALSE	FALSE	FALSE	FALSE	FALSE	NA	NA	NA	NA	NA	NA	NA	NA	NA	NA	NA	NA	NA	NA	NA	NA	NA	NA	1.20327e+06	1.26044e+06	1.17533e+06	1.21301e+06	1.31339e+06	1.02467e+06	1.46065e+06	1.26623e+06	1.18414e+06	941897	708480	944838
A830010M20RIK|KIAA1107	E9QLA8|G3X9V7|Q80TK0	Protein A830010M20Rik OS=Mus musculus GN=A830010M20Rik PE=1 SV=1|MCG19133, isoform CRA_b OS=Mus musculus GN=A830010M20Rik PE=1 SV=1|Uncharacterized protein KIAA1107 OS=Mus musculus GN=Kiaa1107 PE=1 SV=5	TRUE	FALSE	FALSE	FALSE	FALSE	FALSE	NA	NA	NA	NA	NA	NA	NA	NA	NA	NA	NA	NA	NA	NA	NA	NA	NA	NA	1.37333e+07	1.23895e+07	1.25405e+07	1.28878e+07	1.97986e+06	2.09426e+06	2.31478e+06	2.12964e+06	1.83824e+06	2.24823e+06	2.0092e+06	2.03189e+06
COMMD7	A2AU52|Q56A13|Q8BG94	COMM domain-containing protein 7 OS=Mus musculus GN=Commd7 PE=1 SV=1|COMM domain-containing protein 7 OS=Mus musculus GN=Commd7 PE=1 SV=1|COMM domain-containing protein 7 OS=Mus musculus GN=Commd7 PE=1 SV=1	TRUE	FALSE	FALSE	FALSE	FALSE	FALSE	NA	NA	NA	NA	NA	NA	NA	NA	NA	NA	NA	NA	NA	NA	NA	NA	NA	NA	2.52979e+06	2.57264e+06	1.68828e+06	2.26357e+06	2.93799e+06	1.40837e+06	2.6785e+06	2.34162e+06	2.78491e+06	2.79315e+06	2.23758e+06	2.60521e+06
AGPAT4	Q8K4X7	1-acyl-sn-glycerol-3-phosphate acyltransferase delta OS=Mus musculus GN=Agpat4 PE=1 SV=1	TRUE	FALSE	FALSE	FALSE	FALSE	FALSE	NA	NA	NA	NA	NA	NA	NA	NA	NA	NA	NA	NA	NA	NA	NA	NA	NA	NA	1.06036e+07	9.30679e+06	6.56268e+06	8.82436e+06	1.00855e+06	1.10518e+06	1.30556e+06	1.13976e+06	287531	864532	1.03767e+06	729912
RBMX	Q9WV02	RNA-binding motif protein, X chromosome OS=Mus musculus GN=Rbmx PE=1 SV=1	TRUE	FALSE	FALSE	FALSE	FALSE	FALSE	NA	NA	NA	NA	NA	NA	NA	NA	NA	NA	NA	NA	NA	NA	NA	NA	NA	NA	1.01572e+07	2.30188e+07	2.69928e+07	2.00563e+07	7.27713e+06	2.96035e+07	2.19326e+07	1.96044e+07	5.30639e+06	1.52127e+07	1.75073e+07	1.26754e+07
ASGR1	P34927	Asialoglycoprotein receptor 1 OS=Mus musculus GN=Asgr1 PE=1 SV=4	TRUE	FALSE	FALSE	FALSE	FALSE	FALSE	NA	NA	NA	NA	NA	NA	NA	NA	NA	NA	NA	NA	NA	NA	NA	NA	NA	NA	1.60044e+06	2.2616e+06	2.2232e+06	2.02841e+06	3.19053e+06	2.91513e+06	2.776e+06	2.96055e+06	4.27548e+07	3.12857e+07	3.34153e+07	3.58186e+07
CSNK1E	Q9JMK2	Casein kinase I isoform epsilon OS=Mus musculus GN=Csnk1e PE=1 SV=2	TRUE	FALSE	FALSE	FALSE	FALSE	FALSE	NA	NA	NA	NA	NA	NA	NA	NA	NA	NA	NA	NA	NA	NA	NA	NA	NA	NA	7.02542e+06	7.08435e+06	6.96931e+06	7.02636e+06	2.94027e+06	2.70838e+06	2.84265e+06	2.83043e+06	3.81093e+06	3.94966e+06	3.82455e+06	3.86172e+06
ATP5E	P56382|Q545F5	ATP synthase subunit epsilon, mitochondrial OS=Mus musculus GN=Atp5e PE=1 SV=2|ATP synthase subunit epsilon, mitochondrial OS=Mus musculus GN=Atp5e PE=1 SV=1	TRUE	FALSE	FALSE	FALSE	FALSE	FALSE	NA	NA	NA	NA	NA	NA	NA	NA	NA	NA	NA	NA	NA	NA	NA	NA	NA	NA	2.91943e+07	2.43285e+07	2.24502e+07	2.53243e+07	3.60475e+07	4.42107e+07	3.30553e+07	3.77712e+07	2.3041e+07	2.44977e+07	3.55004e+07	2.76797e+07
GRM7	G5E8D5|Q68ED2	Metabotropic glutamate receptor 7 OS=Mus musculus GN=Grm7 PE=1 SV=1|Metabotropic glutamate receptor 7 OS=Mus musculus GN=Grm7 PE=1 SV=1	TRUE	FALSE	FALSE	FALSE	FALSE	FALSE	NA	NA	NA	NA	NA	NA	NA	NA	NA	NA	NA	NA	NA	NA	NA	NA	NA	NA	9.381e+06	8.87006e+06	9.55222e+06	9.26776e+06	2.1556e+06	2.22844e+06	2.12598e+06	2.17001e+06	2.4911e+06	2.52771e+06	2.45989e+06	2.4929e+06
PAPD5	E9QJT6|Q68ED3	Non-canonical poly(A) RNA polymerase PAPD5 OS=Mus musculus GN=Papd5 PE=1 SV=1|Non-canonical poly(A) RNA polymerase PAPD5 OS=Mus musculus GN=Papd5 PE=1 SV=2	TRUE	FALSE	FALSE	FALSE	FALSE	FALSE	NA	NA	NA	NA	NA	NA	NA	NA	NA	NA	NA	NA	NA	NA	NA	NA	NA	NA	1.56464e+06	1.45606e+06	1.633e+06	1.55123e+06	2.64859e+06	2.54606e+06	2.23118e+06	2.47528e+06	3.146e+06	2.62197e+06	2.66734e+06	2.81177e+06
MTMR2	Q6P572|Q9Z2D1	Mtmr2 protein OS=Mus musculus GN=Mtmr2 PE=1 SV=1|Myotubularin-related protein 2 OS=Mus musculus GN=Mtmr2 PE=1 SV=3	TRUE	FALSE	FALSE	FALSE	FALSE	FALSE	NA	NA	NA	NA	NA	NA	NA	NA	NA	NA	NA	NA	NA	NA	NA	NA	NA	NA	1.66499e+07	1.4146e+07	1.55349e+07	1.54436e+07	1.22677e+07	1.06597e+07	1.01861e+07	1.10378e+07	6.54095e+06	6.99389e+06	6.66355e+06	6.7328e+06
NANS	Q99J77	N-acetylneuraminic acid synthase (Sialic acid synthase) OS=Mus musculus GN=Nans PE=1 SV=1	TRUE	FALSE	FALSE	FALSE	FALSE	FALSE	NA	NA	NA	NA	NA	NA	NA	NA	NA	NA	NA	NA	NA	NA	NA	NA	NA	NA	7.86705e+06	7.90473e+06	8.16792e+06	7.9799e+06	6.64515e+06	7.64038e+06	7.4855e+06	7.25701e+06	1.37981e+07	1.38049e+07	1.36342e+07	1.37457e+07
LYPLAL1	E9QLB2|Q3UFF7	Lysophospholipase-like protein 1 OS=Mus musculus GN=Lyplal1 PE=1 SV=1|Lysophospholipase-like protein 1 OS=Mus musculus GN=Lyplal1 PE=1 SV=3	TRUE	FALSE	FALSE	FALSE	FALSE	FALSE	NA	NA	NA	NA	NA	NA	NA	NA	NA	NA	NA	NA	NA	NA	NA	NA	NA	NA	892945	1.07782e+06	1.21243e+06	1.06106e+06	2.70304e+06	3.59943e+06	3.12109e+06	3.14119e+06	1.52591e+06	1.70366e+06	1.74633e+06	1.65863e+06
NDUFA3	Q9CQ91	NADH dehydrogenase [ubiquinone] 1 alpha subcomplex subunit 3 OS=Mus musculus GN=Ndufa3 PE=1 SV=1	TRUE	FALSE	FALSE	FALSE	FALSE	FALSE	NA	NA	NA	NA	NA	NA	NA	NA	NA	NA	NA	NA	NA	NA	NA	NA	NA	NA	2.98554e+06	3.20501e+06	5.04302e+06	3.74452e+06	3.21892e+06	5.44504e+06	3.5821e+06	4.08202e+06	4.59395e+06	3.54682e+06	3.42582e+06	3.85553e+06
PTGS1	P22437|Q543T1	Prostaglandin G/H synthase 1 OS=Mus musculus GN=Ptgs1 PE=1 SV=1|Prostaglandin G/H synthase 1 OS=Mus musculus GN=Ptgs1 PE=1 SV=1	TRUE	FALSE	FALSE	FALSE	FALSE	FALSE	NA	NA	NA	NA	NA	NA	NA	NA	NA	NA	NA	NA	NA	NA	NA	NA	NA	NA	1.48514e+06	1.62757e+06	1.64011e+06	1.58427e+06	3.44105e+06	3.89797e+06	3.55873e+06	3.63258e+06	4.29516e+06	3.79971e+06	4.12938e+06	4.07475e+06
NOLC1	E9Q5C9	Protein Nolc1 OS=Mus musculus GN=Nolc1 PE=1 SV=1	TRUE	FALSE	FALSE	FALSE	FALSE	FALSE	NA	NA	NA	NA	NA	NA	NA	NA	NA	NA	NA	NA	NA	NA	NA	NA	NA	NA	3.73529e+07	3.97757e+07	4.0122e+07	3.90835e+07	5.18989e+07	4.40297e+07	4.13161e+07	4.57482e+07	8.47708e+07	6.82879e+07	7.21321e+07	7.50636e+07
ISOC2A	P85094	Isochorismatase domain-containing protein 2A OS=Mus musculus GN=Isoc2a PE=1 SV=1	TRUE	FALSE	FALSE	FALSE	FALSE	FALSE	NA	NA	NA	NA	NA	NA	NA	NA	NA	NA	NA	NA	NA	NA	NA	NA	NA	NA	2.33323e+06	2.58216e+06	3.67849e+06	2.86463e+06	9.18891e+06	1.51441e+07	1.16412e+07	1.19914e+07	7.00451e+06	8.59965e+06	7.85167e+06	7.81861e+06
SKP1A|SKP1	Q5SUR3|Q9WTX5	MCG3634, isoform CRA_b OS=Mus musculus GN=Skp1a PE=1 SV=1|S-phase kinase-associated protein 1 OS=Mus musculus GN=Skp1 PE=1 SV=3	TRUE	FALSE	FALSE	FALSE	FALSE	FALSE	NA	NA	NA	NA	NA	NA	NA	NA	NA	NA	NA	NA	NA	NA	NA	NA	NA	NA	1.24598e+07	1.40239e+07	1.44319e+07	1.36385e+07	5.02075e+06	6.20011e+06	6.12373e+06	5.78153e+06	5.46825e+06	5.7756e+06	5.68135e+06	5.64174e+06
SBF2	E9PXF8|E9Q0D4|E9Q305	Protein Sbf2 OS=Mus musculus GN=Sbf2 PE=1 SV=1|Protein Sbf2 OS=Mus musculus GN=Sbf2 PE=1 SV=1|Protein Sbf2 OS=Mus musculus GN=Sbf2 PE=1 SV=1	TRUE	FALSE	FALSE	FALSE	FALSE	FALSE	NA	NA	NA	NA	NA	NA	NA	NA	NA	NA	NA	NA	NA	NA	NA	NA	NA	NA	5.35915e+06	4.81419e+06	6.13746e+06	5.43694e+06	5.10282e+06	6.72918e+06	5.48183e+06	5.77127e+06	4.16658e+06	3.90379e+06	3.75822e+06	3.94286e+06
VNN1	Q9Z0K8	Pantetheinase OS=Mus musculus GN=Vnn1 PE=1 SV=3	TRUE	FALSE	FALSE	FALSE	FALSE	FALSE	NA	NA	NA	NA	NA	NA	NA	NA	NA	NA	NA	NA	NA	NA	NA	NA	NA	NA	957143	1.2386e+06	1.4364e+06	1.21071e+06	1.46188e+07	1.37044e+07	1.55628e+07	1.46287e+07	6.72929e+06	6.74162e+06	5.11822e+06	6.19638e+06
RICTOR	Q6QI06	Rapamycin-insensitive companion of mTOR OS=Mus musculus GN=Rictor PE=1 SV=2	TRUE	FALSE	FALSE	FALSE	FALSE	FALSE	NA	NA	NA	NA	NA	NA	NA	NA	NA	NA	NA	NA	NA	NA	NA	NA	NA	NA	2.69028e+06	3.49754e+06	3.42647e+06	3.20476e+06	2.9032e+06	2.81191e+06	3.14167e+06	2.95226e+06	2.92435e+06	3.0104e+06	2.74983e+06	2.89486e+06
LSG1	Q3UM18	Large subunit GTPase 1 homolog OS=Mus musculus GN=Lsg1 PE=1 SV=2	TRUE	FALSE	FALSE	FALSE	FALSE	FALSE	NA	NA	NA	NA	NA	NA	NA	NA	NA	NA	NA	NA	NA	NA	NA	NA	NA	NA	3.30828e+06	3.67864e+06	3.06868e+06	3.35187e+06	5.91079e+06	4.46038e+06	5.15076e+06	5.17398e+06	7.89754e+06	5.9076e+06	6.13157e+06	6.64557e+06
EFR3B	Q6ZQ18	Protein EFR3 homolog B OS=Mus musculus GN=Efr3b PE=1 SV=2	TRUE	FALSE	FALSE	FALSE	FALSE	FALSE	NA	NA	NA	NA	NA	NA	NA	NA	NA	NA	NA	NA	NA	NA	NA	NA	NA	NA	1.70997e+07	1.58493e+07	1.64909e+07	1.64799e+07	4.41456e+06	5.00725e+06	4.27078e+06	4.5642e+06	2.73506e+06	3.21514e+06	3.6223e+06	3.19083e+06
USP46	D3YVU0|P62069	Ubiquitin carboxyl-terminal hydrolase 46 OS=Mus musculus GN=Usp46 PE=1 SV=1|Ubiquitin carboxyl-terminal hydrolase 46 OS=Mus musculus GN=Usp46 PE=1 SV=1	TRUE	FALSE	FALSE	FALSE	FALSE	FALSE	NA	NA	NA	NA	NA	NA	NA	NA	NA	NA	NA	NA	NA	NA	NA	NA	NA	NA	8.25324e+06	7.8226e+06	8.82023e+06	8.29869e+06	2.23048e+06	2.48843e+06	2.07059e+06	2.26317e+06	2.11959e+06	1.95486e+06	2.08325e+06	2.05257e+06
SCYL1	Q9EQC5	N-terminal kinase-like protein OS=Mus musculus GN=Scyl1 PE=1 SV=1	TRUE	FALSE	FALSE	FALSE	FALSE	FALSE	NA	NA	NA	NA	NA	NA	NA	NA	NA	NA	NA	NA	NA	NA	NA	NA	NA	NA	1.6893e+06	1.55276e+06	1.16559e+06	1.46922e+06	1.54737e+06	873967	1.27182e+06	1.23105e+06	1.53541e+06	1.53254e+06	1.40269e+06	1.49021e+06
HSD3B7	Q9EQC1	3 beta-hydroxysteroid dehydrogenase type 7 OS=Mus musculus GN=Hsd3b7 PE=1 SV=1	TRUE	FALSE	FALSE	FALSE	FALSE	FALSE	NA	NA	NA	NA	NA	NA	NA	NA	NA	NA	NA	NA	NA	NA	NA	NA	NA	NA	2.37653e+06	2.46881e+06	2.36239e+06	2.40258e+06	1.97065e+06	2.08289e+06	2.23952e+06	2.09769e+06	1.63716e+07	1.52423e+07	1.48124e+07	1.54754e+07
SSR4	Q3TVJ8|Q62186|Q9D8L3	Signal sequence receptor, delta, isoform CRA_b OS=Mus musculus GN=Ssr4 PE=1 SV=1|Translocon-associated protein subunit delta OS=Mus musculus GN=Ssr4 PE=1 SV=1|Signal sequence receptor, delta OS=Mus musculus GN=Ssr4 PE=1 SV=1	TRUE	FALSE	FALSE	FALSE	FALSE	FALSE	NA	NA	NA	NA	NA	NA	NA	NA	NA	NA	NA	NA	NA	NA	NA	NA	NA	NA	5.465e+06	5.15627e+06	4.82019e+06	5.14715e+06	7.2852e+06	7.57562e+06	7.72895e+06	7.52992e+06	2.69559e+07	2.43576e+07	2.55346e+07	2.56161e+07
SOS1	Q62245	Son of sevenless homolog 1 OS=Mus musculus GN=Sos1 PE=1 SV=2	TRUE	FALSE	FALSE	FALSE	FALSE	FALSE	NA	NA	NA	NA	NA	NA	NA	NA	NA	NA	NA	NA	NA	NA	NA	NA	NA	NA	5.17735e+06	4.49091e+06	4.555e+06	4.74108e+06	2.50506e+06	1.9877e+06	2.2771e+06	2.25662e+06	3.37403e+06	3.61656e+06	3.11197e+06	3.36752e+06
DIDO1	Q8C9B9	Death-inducer obliterator 1 OS=Mus musculus GN=Dido1 PE=1 SV=4	TRUE	FALSE	FALSE	FALSE	FALSE	FALSE	NA	NA	NA	NA	NA	NA	NA	NA	NA	NA	NA	NA	NA	NA	NA	NA	NA	NA	1.55904e+06	1.43067e+06	1.39426e+06	1.46132e+06	2.04285e+06	1.46076e+06	1.92631e+06	1.80997e+06	1.86869e+06	2.07234e+06	1.61225e+06	1.85109e+06
SLC4A8	Q8JZR6|Q8JZR6-2	Electroneutral sodium bicarbonate exchanger 1 OS=Mus musculus GN=Slc4a8 PE=2 SV=1|Isoform 2 of Electroneutral sodium bicarbonate exchanger 1 OS=Mus musculus GN=Slc4a8	TRUE	FALSE	FALSE	FALSE	FALSE	FALSE	NA	NA	NA	NA	NA	NA	NA	NA	NA	NA	NA	NA	NA	NA	NA	NA	NA	NA	4.07931e+06	3.54981e+06	3.70308e+06	3.7774e+06	1.45654e+06	1.0069e+06	910949	1.1248e+06	637337	781050	827441	748609
PLXNB2	B2RXS4	Plexin-B2 OS=Mus musculus GN=Plxnb2 PE=1 SV=1	TRUE	TRUE	TRUE	FALSE	TRUE	FALSE	-0.49477	0.328021	3.68521	9.12466e-05	0.867943	0.0730753	540908	303245	483946	393596	297157	4.28458e+06	3.39629e+06	3.84044e+06	319881	659310	514832	587071	2.0671e+07	1.87606e+07	1.88204e+07	1.94173e+07	3.36401e+07	3.17623e+07	3.05289e+07	3.19771e+07	3.54235e+07	2.91553e+07	3.02316e+07	3.16035e+07
THNSL1	Q149D1|Q8BH55	Threonine synthase-like 1 OS=Mus musculus GN=Thnsl1 PE=1 SV=1|Threonine synthase-like 1 OS=Mus musculus GN=Thnsl1 PE=1 SV=1	TRUE	FALSE	FALSE	FALSE	FALSE	FALSE	NA	NA	NA	NA	NA	NA	NA	NA	NA	NA	NA	NA	NA	NA	NA	NA	NA	NA	7.96217e+06	7.39359e+06	7.39287e+06	7.58288e+06	2.65024e+06	3.09271e+06	3.07503e+06	2.93933e+06	2.12817e+06	2.11074e+06	2.12271e+06	2.12054e+06
TIPRL	Q8BH58	TIP41-like protein OS=Mus musculus GN=Tiprl PE=1 SV=1	TRUE	TRUE	TRUE	TRUE	TRUE	TRUE	1.40874	0.00514181	4.44271	8.67224e-06	4.97977	1.03004e-05	567483	1.50958e+06	1.49769e+06	1.50363e+06	306724	6.47771e+06	6.8404e+06	6.65906e+06	69043.4	2.23908e+06	2.11115e+06	2.17512e+06	6.79431e+06	5.99756e+06	5.47308e+06	6.08832e+06	3.2475e+06	2.92805e+06	3.11126e+06	3.0956e+06	3.3134e+06	3.38343e+06	3.48873e+06	3.39519e+06
SLC25A12	Q8BH59	Calcium-binding mitochondrial carrier protein Aralar1 OS=Mus musculus GN=Slc25a12 PE=1 SV=1	TRUE	FALSE	FALSE	FALSE	FALSE	FALSE	NA	NA	NA	NA	NA	NA	NA	NA	NA	NA	NA	NA	NA	NA	NA	NA	NA	NA	9.27863e+07	7.58334e+07	7.51506e+07	8.12568e+07	3.84109e+07	4.01507e+07	3.66154e+07	3.83923e+07	1.46641e+07	1.73888e+07	1.92376e+07	1.70968e+07
BCAS1	F7BNZ5|Q80YN3	Breast carcinoma-amplified sequence 1 homolog (Fragment) OS=Mus musculus GN=Bcas1 PE=1 SV=1|Breast carcinoma-amplified sequence 1 homolog OS=Mus musculus GN=Bcas1 PE=1 SV=3	TRUE	FALSE	FALSE	FALSE	FALSE	FALSE	NA	NA	NA	NA	NA	NA	NA	NA	NA	NA	NA	NA	NA	NA	NA	NA	NA	NA	6.9673e+06	1.70507e+07	1.69504e+07	1.36561e+07	886046	1.12517e+06	774452	928558	701390	1.40711e+06	2.05609e+06	1.3882e+06
STAT3	P42227|P42227-2|P42227-3	Signal transducer and activator of transcription 3 OS=Mus musculus GN=Stat3 PE=1 SV=2|Isoform Stat3B of Signal transducer and activator of transcription 3 OS=Mus musculus GN=Stat3|Isoform Del-701 of Signal transducer and activator of transcription 3 OS=Mus musculus GN=Stat3	TRUE	FALSE	FALSE	FALSE	FALSE	FALSE	NA	NA	NA	NA	NA	NA	NA	NA	NA	NA	NA	NA	NA	NA	NA	NA	NA	NA	8.59023e+06	8.25194e+06	8.03744e+06	8.2932e+06	1.0308e+07	9.4504e+06	9.99391e+06	9.91744e+06	2.36898e+07	2.25467e+07	2.18857e+07	2.27074e+07
IFT172	Q6VH22	Intraflagellar transport protein 172 homolog OS=Mus musculus GN=Ift172 PE=1 SV=1	TRUE	FALSE	FALSE	FALSE	FALSE	FALSE	NA	NA	NA	NA	NA	NA	NA	NA	NA	NA	NA	NA	NA	NA	NA	NA	NA	NA	568052	838219	810915	739062	641089	737572	704496	694386	419882	384624	416169	406891
ACSM3	Q3UNX5|Q3UNX5-2	Acyl-coenzyme A synthetase ACSM3, mitochondrial OS=Mus musculus GN=Acsm3 PE=1 SV=2|Isoform 2 of Acyl-coenzyme A synthetase ACSM3, mitochondrial OS=Mus musculus GN=Acsm3	TRUE	TRUE	TRUE	FALSE	TRUE	FALSE	-0.930506	0.0420127	3.32007	4.01277e-05	0.755311	0.0493801	2.33498e+06	1.30335e+06	1.14686e+06	1.22511e+06	3.56217e+06	3.82906e+07	3.29187e+07	3.56046e+07	1.03826e+06	1.53057e+06	1.99861e+06	1.76459e+06	6.01538e+06	8.34625e+06	9.24815e+06	7.86992e+06	1.4046e+08	1.38111e+08	1.4971e+08	1.4276e+08	2.3785e+07	2.19976e+07	1.83111e+07	2.13645e+07
RENBP	D6RHA2|P82343|P82343-2	N-acylglucosamine 2-epimerase OS=Mus musculus GN=Renbp PE=1 SV=2|N-acylglucosamine 2-epimerase OS=Mus musculus GN=Renbp PE=1 SV=3|Isoform 2 of N-acylglucosamine 2-epimerase OS=Mus musculus GN=Renbp	TRUE	FALSE	FALSE	FALSE	FALSE	FALSE	NA	NA	NA	NA	NA	NA	NA	NA	NA	NA	NA	NA	NA	NA	NA	NA	NA	NA	1.06022e+06	1.11054e+06	1.38598e+06	1.18558e+06	6.49941e+06	5.83775e+06	6.206e+06	6.18106e+06	1.54593e+06	1.62955e+06	1.22802e+06	1.46783e+06
DMXL2	Q8BPN8|Q8BPN8-2	DmX-like protein 2 OS=Mus musculus GN=Dmxl2 PE=1 SV=3|Isoform 2 of DmX-like protein 2 OS=Mus musculus GN=Dmxl2	TRUE	FALSE	FALSE	FALSE	FALSE	FALSE	NA	NA	NA	NA	NA	NA	NA	NA	NA	NA	NA	NA	NA	NA	NA	NA	NA	NA	1.3367e+08	1.24829e+08	1.1961e+08	1.26036e+08	2.23004e+07	1.99753e+07	1.64938e+07	1.95898e+07	1.66154e+07	1.80575e+07	2.28194e+07	1.91641e+07
DCAF8	Q8N7N5	DDB1- and CUL4-associated factor 8 OS=Mus musculus GN=Dcaf8 PE=1 SV=1	TRUE	FALSE	FALSE	FALSE	FALSE	FALSE	NA	NA	NA	NA	NA	NA	NA	NA	NA	NA	NA	NA	NA	NA	NA	NA	NA	NA	4.57862e+06	4.16874e+06	3.37725e+06	4.04154e+06	1.55091e+07	8.40242e+06	1.05187e+07	1.14767e+07	1.85508e+07	1.28651e+07	1.2683e+07	1.46996e+07
CAR12|CA12	A0A0R4J0W4|Q8CI85|Q8K2J1	Carbonic anhydrase 12 OS=Mus musculus GN=Car12 PE=1 SV=1|Carbonic anhydrase 12 OS=Mus musculus GN=Ca12 PE=1 SV=1|Car12 protein OS=Mus musculus GN=Car12 PE=1 SV=1	TRUE	FALSE	FALSE	FALSE	FALSE	FALSE	NA	NA	NA	NA	NA	NA	NA	NA	NA	NA	NA	NA	NA	NA	NA	NA	NA	NA	1.02192e+06	1.10451e+06	1.0875e+06	1.07131e+06	8.79512e+06	7.29769e+06	6.55709e+06	7.54997e+06	1.25139e+06	1.25032e+06	1.41306e+06	1.30492e+06
NOC2L	J3QK52|Q8BHX6	Nucleolar complex protein 2 homolog OS=Mus musculus GN=Noc2l PE=1 SV=1|Nucleolar complex protein 2 homolog OS=Mus musculus GN=Noc2l PE=1 SV=1	TRUE	FALSE	FALSE	FALSE	FALSE	FALSE	NA	NA	NA	NA	NA	NA	NA	NA	NA	NA	NA	NA	NA	NA	NA	NA	NA	NA	2.09184e+06	1.98933e+06	1.46785e+06	1.84967e+06	5.44425e+06	3.11787e+06	3.77095e+06	4.11102e+06	5.91756e+06	4.05838e+06	4.54684e+06	4.84093e+06
WBP2	P97765|Q544A1	WW domain-binding protein 2 OS=Mus musculus GN=Wbp2 PE=1 SV=1|WW domain binding protein 2 OS=Mus musculus GN=Wbp2 PE=1 SV=1	TRUE	FALSE	FALSE	FALSE	FALSE	FALSE	NA	NA	NA	NA	NA	NA	NA	NA	NA	NA	NA	NA	NA	NA	NA	NA	NA	NA	1.14793e+07	1.44121e+07	1.33277e+07	1.30731e+07	6.15692e+06	6.95878e+06	5.84914e+06	6.32161e+06	4.94021e+06	5.44369e+06	7.00214e+06	5.79535e+06
VPS11	Q91W86	Vacuolar protein sorting-associated protein 11 homolog OS=Mus musculus GN=Vps11 PE=1 SV=3	TRUE	FALSE	FALSE	FALSE	FALSE	FALSE	NA	NA	NA	NA	NA	NA	NA	NA	NA	NA	NA	NA	NA	NA	NA	NA	NA	NA	2.03758e+07	1.95465e+07	1.83676e+07	1.943e+07	1.43262e+07	1.30252e+07	1.27767e+07	1.3376e+07	1.21679e+07	1.24657e+07	1.35215e+07	1.27183e+07
MAN2C1	E9PZ88|F8WIE1|Q3ZCX9|Q91W89	Alpha-mannosidase OS=Mus musculus GN=Man2c1 PE=1 SV=1|Alpha-mannosidase OS=Mus musculus GN=Man2c1 PE=1 SV=1|Alpha-mannosidase OS=Mus musculus GN=Man2c1 PE=1 SV=1|Alpha-mannosidase 2C1 OS=Mus musculus GN=Man2c1 PE=1 SV=1	TRUE	FALSE	FALSE	FALSE	FALSE	FALSE	NA	NA	NA	NA	NA	NA	NA	NA	NA	NA	NA	NA	NA	NA	NA	NA	NA	NA	5.74808e+06	5.28355e+06	5.40155e+06	5.47773e+06	4.9309e+06	5.21806e+06	5.91198e+06	5.35365e+06	5.56087e+06	5.55186e+06	4.79233e+06	5.30169e+06
CASKIN1	Q6P9K8|Q6P9K8-2	Caskin-1 OS=Mus musculus GN=Caskin1 PE=1 SV=2|Isoform 2 of Caskin-1 OS=Mus musculus GN=Caskin1	TRUE	FALSE	FALSE	FALSE	FALSE	FALSE	NA	NA	NA	NA	NA	NA	NA	NA	NA	NA	NA	NA	NA	NA	NA	NA	NA	NA	2.19774e+07	3.12188e+07	2.89378e+07	2.7378e+07	5.13425e+06	5.09345e+06	5.48243e+06	5.23671e+06	4.60787e+06	5.24652e+06	5.25758e+06	5.03732e+06
ASCC3	E9PZJ8	Activating signal cointegrator 1 complex subunit 3 OS=Mus musculus GN=Ascc3 PE=1 SV=1	TRUE	TRUE	TRUE	FALSE	TRUE	FALSE	0.440411	0.348952	2.74063	0.000300308	0.713771	0.104734	1.02851e+07	1.36889e+07	1.41719e+07	1.39304e+07	1.18608e+07	6.68107e+07	9.36771e+07	8.02439e+07	1.40107e+07	2.77988e+07	1.89171e+07	2.33579e+07	6.65132e+06	7.31171e+06	6.95773e+06	6.97358e+06	9.40668e+06	7.35554e+06	8.1367e+06	8.29964e+06	1.71469e+07	1.48548e+07	1.41094e+07	1.53704e+07
RB1CC1	F7CC56|Q9ESK9	RB1-inducible coiled-coil protein 1 (Fragment) OS=Mus musculus GN=Rb1cc1 PE=1 SV=1|RB1-inducible coiled-coil protein 1 OS=Mus musculus GN=Rb1cc1 PE=1 SV=3	TRUE	TRUE	TRUE	FALSE	TRUE	FALSE	0.254301	0.533578	3.80918	2.898e-05	0.883206	0.036469	4.60446e+06	5.09403e+06	5.89693e+06	5.49548e+06	1.10864e+06	1.42473e+07	1.68823e+07	1.55648e+07	2.03867e+06	4.42208e+06	3.18448e+06	3.80328e+06	6.82812e+06	7.56679e+06	7.76365e+06	7.38619e+06	3.01765e+06	3.02955e+06	2.99711e+06	3.01477e+06	3.87281e+06	3.57775e+06	3.52417e+06	3.65825e+06
AHCYL1	Q80SW1	Putative adenosylhomocysteinase 2 OS=Mus musculus GN=Ahcyl1 PE=1 SV=1	TRUE	TRUE	TRUE	FALSE	TRUE	TRUE	0.572144	0.102818	4.00587	9.92896e-06	1.58908	0.000909012	1.17222e+06	1.75461e+06	1.72395e+06	1.73928e+06	303881	5.06584e+06	4.68549e+06	4.87566e+06	356634	1.02703e+06	1.11638e+06	1.0717e+06	6.87468e+07	6.16259e+07	5.86006e+07	6.29911e+07	1.39837e+07	1.14313e+07	1.10252e+07	1.21467e+07	6.85392e+06	8.47874e+06	9.24328e+06	8.19198e+06
CYP2C37	P56654	Cytochrome P450 2C37 OS=Mus musculus GN=Cyp2c37 PE=1 SV=2	TRUE	FALSE	FALSE	FALSE	FALSE	FALSE	NA	NA	NA	NA	NA	NA	NA	NA	NA	NA	NA	NA	NA	NA	NA	NA	NA	NA	786883	952759	684763	808135	540602	578222	989641	702822	1.3095e+07	1.44887e+07	1.17764e+07	1.312e+07
UBR4	A2AN08|A2AN08-3|A2AN08-5	E3 ubiquitin-protein ligase UBR4 OS=Mus musculus GN=Ubr4 PE=1 SV=1|Isoform 3 of E3 ubiquitin-protein ligase UBR4 OS=Mus musculus GN=Ubr4|Isoform 5 of E3 ubiquitin-protein ligase UBR4 OS=Mus musculus GN=Ubr4	TRUE	TRUE	TRUE	TRUE	TRUE	TRUE	1.36876	0.0121123	3.95763	2.03498e-05	2.35409	0.00035933	9.84262e+06	2.68014e+07	2.40085e+07	2.54049e+07	8.28895e+06	1.11459e+08	1.48197e+08	1.29828e+08	4.73006e+06	2.65008e+07	2.19788e+07	2.42398e+07	6.79485e+07	6.26966e+07	6.84652e+07	6.63701e+07	5.9628e+07	6.34269e+07	5.91802e+07	6.07451e+07	7.98105e+07	7.24081e+07	7.10531e+07	7.44239e+07
ASGR2	B1AR35|J3QMY0|P24721	Asialoglycoprotein receptor 2 (Fragment) OS=Mus musculus GN=Asgr2 PE=1 SV=1|Asialoglycoprotein receptor 2 (Fragment) OS=Mus musculus GN=Asgr2 PE=1 SV=1|Asialoglycoprotein receptor 2 OS=Mus musculus GN=Asgr2 PE=1 SV=1	TRUE	FALSE	FALSE	FALSE	FALSE	FALSE	NA	NA	NA	NA	NA	NA	NA	NA	NA	NA	NA	NA	NA	NA	NA	NA	NA	NA	246641	542092	190016	326250	286813	59052.9	317832	221233	8.51957e+06	7.74935e+06	4.10692e+06	6.79195e+06
FASTKD2	Q922E6	FAST kinase domain-containing protein 2, mitochondrial OS=Mus musculus GN=Fastkd2 PE=2 SV=2	TRUE	TRUE	TRUE	TRUE	TRUE	TRUE	1.13461	0.025736	5.91223	8.67224e-06	5.72578	1.24606e-05	3.7319e+06	7.80302e+06	8.56887e+06	8.18594e+06	2.292e+06	1.2441e+08	1.52516e+08	1.38463e+08	465904	2.87252e+07	2.10776e+07	2.49014e+07	1.79573e+06	2.07486e+06	2.10612e+06	1.99224e+06	4.2552e+06	3.90836e+06	4.10957e+06	4.09104e+06	3.42061e+06	3.38837e+06	3.1741e+06	3.32769e+06
DCAKD	Q8BHC4	Dephospho-CoA kinase domain-containing protein OS=Mus musculus GN=Dcakd PE=1 SV=1	TRUE	FALSE	FALSE	FALSE	FALSE	FALSE	NA	NA	NA	NA	NA	NA	NA	NA	NA	NA	NA	NA	NA	NA	NA	NA	NA	NA	2.48776e+06	3.36075e+06	3.26914e+06	3.03922e+06	3.34586e+06	4.45961e+06	4.36158e+06	4.05568e+06	3.80619e+06	3.71398e+06	3.90319e+06	3.80779e+06
RAB39B	Q0PD14|Q8BHC1	RAB39B, member RAS oncogene family OS=Mus musculus GN=Rab39b PE=1 SV=1|Ras-related protein Rab-39B OS=Mus musculus GN=Rab39b PE=1 SV=1	TRUE	FALSE	FALSE	FALSE	FALSE	FALSE	NA	NA	NA	NA	NA	NA	NA	NA	NA	NA	NA	NA	NA	NA	NA	NA	NA	NA	8.9338e+06	8.41472e+06	9.12859e+06	8.8257e+06	802737	1.18181e+06	815018	933188	321522	862734	1.15297e+06	779075
GYS1	Q9Z1E4	Glycogen [starch] synthase, muscle OS=Mus musculus GN=Gys1 PE=1 SV=2	TRUE	FALSE	FALSE	FALSE	FALSE	FALSE	NA	NA	NA	NA	NA	NA	NA	NA	NA	NA	NA	NA	NA	NA	NA	NA	NA	NA	2.9833e+06	2.94845e+06	3.89203e+06	3.2746e+06	4.87064e+06	5.53362e+06	4.2001e+06	4.86812e+06	2.52522e+06	2.32947e+06	2.3246e+06	2.3931e+06
SLC2A3	P32037|Q3TPL8	Solute carrier family 2, facilitated glucose transporter member 3 OS=Mus musculus GN=Slc2a3 PE=1 SV=1|Solute carrier family 2 (Facilitated glucose transporter), member 3 OS=Mus musculus GN=Slc2a3 PE=1 SV=1	TRUE	FALSE	FALSE	FALSE	FALSE	FALSE	NA	NA	NA	NA	NA	NA	NA	NA	NA	NA	NA	NA	NA	NA	NA	NA	NA	NA	1.50127e+07	1.28503e+07	1.12596e+07	1.30409e+07	704444	679715	554088	646082	720482	1.02504e+06	1.43484e+06	1.06012e+06
CAPN5	O08688|Q3TPL4	Calpain-5 OS=Mus musculus GN=Capn5 PE=1 SV=1|Calpain-5 OS=Mus musculus GN=Capn5 PE=1 SV=1	TRUE	FALSE	FALSE	FALSE	FALSE	FALSE	NA	NA	NA	NA	NA	NA	NA	NA	NA	NA	NA	NA	NA	NA	NA	NA	NA	NA	1.03857e+07	1.00374e+07	1.01196e+07	1.01809e+07	2.54474e+06	3.13451e+06	2.83112e+06	2.83679e+06	1.88058e+06	2.17757e+06	2.39094e+06	2.14969e+06
GM10020|RPL15	E9QAZ2|Q5M8Q0|Q9CZM2	Ribosomal protein L15 OS=Mus musculus GN=Gm10020 PE=3 SV=1|Ribosomal protein L15 OS=Mus musculus GN=Rpl15 PE=2 SV=1|60S ribosomal protein L15 OS=Mus musculus GN=Rpl15 PE=2 SV=4	TRUE	FALSE	FALSE	FALSE	FALSE	FALSE	NA	NA	NA	NA	NA	NA	NA	NA	NA	NA	NA	NA	NA	NA	NA	NA	NA	NA	1.53992e+07	1.43368e+07	1.4515e+07	1.47503e+07	3.89949e+07	4.50505e+07	3.61296e+07	4.00583e+07	9.14932e+07	7.03948e+07	8.66836e+07	8.28572e+07
PARVB	Q3UGT9|Q9ES46	Beta-parvin OS=Mus musculus GN=Parvb PE=1 SV=1|Beta-parvin OS=Mus musculus GN=Parvb PE=1 SV=1	TRUE	FALSE	FALSE	FALSE	FALSE	FALSE	NA	NA	NA	NA	NA	NA	NA	NA	NA	NA	NA	NA	NA	NA	NA	NA	NA	NA	3.35522e+06	2.89447e+06	2.6955e+06	2.98173e+06	6.844e+06	3.97532e+06	4.66076e+06	5.16003e+06	5.67836e+06	4.95424e+06	4.53676e+06	5.05645e+06
DHTKD1	A2ATU0	Probable 2-oxoglutarate dehydrogenase E1 component DHKTD1, mitochondrial OS=Mus musculus GN=Dhtkd1 PE=1 SV=1	TRUE	FALSE	FALSE	FALSE	FALSE	FALSE	NA	NA	NA	NA	NA	NA	NA	NA	NA	NA	NA	NA	NA	NA	NA	NA	NA	NA	795901	597330	867270	753500	9.06648e+06	1.02531e+07	8.38992e+06	9.23652e+06	9.86554e+06	1.00128e+07	8.42635e+06	9.4349e+06
PRPSAP1	B1AT82|Q9D0M1	MCG6846, isoform CRA_c OS=Mus musculus GN=Prpsap1 PE=1 SV=1|Phosphoribosyl pyrophosphate synthase-associated protein 1 OS=Mus musculus GN=Prpsap1 PE=1 SV=1	TRUE	FALSE	FALSE	FALSE	FALSE	FALSE	NA	NA	NA	NA	NA	NA	NA	NA	NA	NA	NA	NA	NA	NA	NA	NA	NA	NA	4.42807e+06	3.90617e+06	4.75349e+06	4.36257e+06	4.07575e+06	5.64817e+06	4.08632e+06	4.60341e+06	6.22268e+06	6.00416e+06	6.81854e+06	6.34846e+06
DYNLL2	Q9D0M5	Dynein light chain 2, cytoplasmic OS=Mus musculus GN=Dynll2 PE=1 SV=1	TRUE	FALSE	FALSE	FALSE	FALSE	FALSE	NA	NA	NA	NA	NA	NA	NA	NA	NA	NA	NA	NA	NA	NA	NA	NA	NA	NA	7.19825e+06	9.22642e+06	1.02736e+07	8.89941e+06	2.58603e+06	3.09353e+06	3.22207e+06	2.96721e+06	4.12822e+06	3.9743e+06	3.42622e+06	3.84291e+06
SCCPDH	Q8R127	Saccharopine dehydrogenase-like oxidoreductase OS=Mus musculus GN=Sccpdh PE=1 SV=1	TRUE	FALSE	FALSE	FALSE	FALSE	FALSE	NA	NA	NA	NA	NA	NA	NA	NA	NA	NA	NA	NA	NA	NA	NA	NA	NA	NA	2.8482e+07	2.2904e+07	1.82721e+07	2.32193e+07	6.43027e+06	5.05371e+06	4.59668e+06	5.36022e+06	878249	968111	1.33395e+06	1.0601e+06
MAPK3	D3Z3G6|Q63844	Mitogen-activated protein kinase OS=Mus musculus GN=Mapk3 PE=1 SV=1|Mitogen-activated protein kinase 3 OS=Mus musculus GN=Mapk3 PE=1 SV=5	TRUE	FALSE	FALSE	FALSE	FALSE	FALSE	NA	NA	NA	NA	NA	NA	NA	NA	NA	NA	NA	NA	NA	NA	NA	NA	NA	NA	8.11003e+06	9.35298e+06	1.00627e+07	9.17524e+06	4.3554e+06	5.62161e+06	4.42068e+06	4.79923e+06	3.10729e+06	3.89288e+06	4.60047e+06	3.86688e+06
GPX1	P11352	Glutathione peroxidase 1 OS=Mus musculus GN=Gpx1 PE=1 SV=2	TRUE	FALSE	FALSE	FALSE	FALSE	FALSE	NA	NA	NA	NA	NA	NA	NA	NA	NA	NA	NA	NA	NA	NA	NA	NA	NA	NA	7.14127e+06	7.41177e+06	6.26236e+06	6.93846e+06	2.69604e+07	2.45458e+07	3.28047e+07	2.81036e+07	5.4914e+07	6.22147e+07	5.50863e+07	5.7405e+07
TRPM3	B2RUS0|Q5F4S8|Q5F4S9|Q5F4T0	Protein Trpm3 OS=Mus musculus GN=Trpm3 PE=1 SV=1|Protein Trpm3 OS=Mus musculus GN=Trpm3 PE=1 SV=1|Protein Trpm3 OS=Mus musculus GN=Trpm3 PE=1 SV=1|Protein Trpm3 OS=Mus musculus GN=Trpm3 PE=1 SV=1	TRUE	FALSE	FALSE	FALSE	FALSE	FALSE	NA	NA	NA	NA	NA	NA	NA	NA	NA	NA	NA	NA	NA	NA	NA	NA	NA	NA	3.89894e+06	4.25007e+06	4.72484e+06	4.29128e+06	673252	709321	735985	706186	465265	458448	397371	440361
PRKAR2A	Q8K1M3	Protein kinase, cAMP dependent regulatory, type II alpha OS=Mus musculus GN=Prkar2a PE=1 SV=1	TRUE	TRUE	TRUE	TRUE	TRUE	TRUE	1.03368	0.0258326	5.36808	8.67224e-06	6.79124	8.09475e-06	1.92758e+06	3.92667e+06	3.94969e+06	3.93818e+06	981781	3.66545e+07	4.46715e+07	4.0663e+07	200852	2.47308e+07	1.99284e+07	2.23296e+07	3.06755e+07	3.05493e+07	3.2638e+07	3.12876e+07	1.57682e+07	1.68641e+07	1.64304e+07	1.63542e+07	1.98335e+07	1.99909e+07	1.92022e+07	1.96755e+07
PXDN	Q3UQ28	Peroxidasin homolog OS=Mus musculus GN=Pxdn PE=1 SV=2	TRUE	TRUE	TRUE	TRUE	TRUE	FALSE	1.46285	0.04327	4.58315	8.17165e-05	-0.159165	0.757786	158320	550879	344322	447600	167050	4.28776e+06	3.72403e+06	4.0059e+06	215594	142838	259913	201376	530641	420353	408492	453162	1.05947e+06	853018	1.02107e+06	977854	755546	771179	662848	729858
PABPC1	P29341	Polyadenylate-binding protein 1 OS=Mus musculus GN=Pabpc1 PE=1 SV=2	TRUE	TRUE	TRUE	FALSE	TRUE	TRUE	1.02275	0.0580687	5.37742	1.23267e-05	5.79905	1.84156e-05	1.17279e+07	2.09725e+07	2.69636e+07	2.39681e+07	4.94069e+06	2.53046e+08	1.66008e+08	2.09527e+08	1.42901e+06	7.33712e+07	8.59304e+07	7.96508e+07	1.4755e+07	1.6654e+07	1.62323e+07	1.58804e+07	1.445e+07	1.69651e+07	1.8995e+07	1.68034e+07	2.67746e+07	3.07657e+07	2.81869e+07	2.85757e+07
IPO11	Q8K2V6|Q8K2V6-2	Importin-11 OS=Mus musculus GN=Ipo11 PE=1 SV=1|Isoform 2 of Importin-11 OS=Mus musculus GN=Ipo11	TRUE	FALSE	FALSE	FALSE	FALSE	FALSE	NA	NA	NA	NA	NA	NA	NA	NA	NA	NA	NA	NA	NA	NA	NA	NA	NA	NA	2.43733e+06	2.45492e+06	2.56231e+06	2.48486e+06	2.27499e+06	2.15484e+06	1.57936e+06	2.00306e+06	1.89016e+06	1.66697e+06	2.17868e+06	1.91194e+06
SEPT8	B1AQZ0	Septin-8 OS=Mus musculus GN=Sept8 PE=1 SV=1	TRUE	FALSE	FALSE	FALSE	FALSE	FALSE	NA	NA	NA	NA	NA	NA	NA	NA	NA	NA	NA	NA	NA	NA	NA	NA	NA	NA	4.02878e+07	3.28711e+07	3.16465e+07	3.49352e+07	4.22134e+06	4.50137e+06	3.84129e+06	4.188e+06	2.82398e+06	2.88531e+06	3.51136e+06	3.07355e+06
NAGA	Q9QWR8	Alpha-N-acetylgalactosaminidase OS=Mus musculus GN=Naga PE=1 SV=2	TRUE	FALSE	FALSE	FALSE	FALSE	FALSE	NA	NA	NA	NA	NA	NA	NA	NA	NA	NA	NA	NA	NA	NA	NA	NA	NA	NA	1.00227e+07	8.91522e+06	8.87241e+06	9.27011e+06	1.96682e+07	1.6806e+07	1.83287e+07	1.82676e+07	4.01474e+07	3.24284e+07	2.98727e+07	3.41495e+07
CYP4F15	Q8VCA4|Q99N18	Cyp4f15 protein OS=Mus musculus GN=Cyp4f15 PE=1 SV=1|Cytochrome P450 CYP4F15 OS=Mus musculus GN=Cyp4f15 PE=1 SV=1	TRUE	FALSE	FALSE	FALSE	FALSE	FALSE	NA	NA	NA	NA	NA	NA	NA	NA	NA	NA	NA	NA	NA	NA	NA	NA	NA	NA	530211	686325	784350	666962	182559	369782	365650	305997	1.01344e+07	9.71175e+06	8.59256e+06	9.47958e+06
CYP4F13	B8JK07|Q99N19	Protein Cyp4f13 OS=Mus musculus GN=Cyp4f13 PE=1 SV=1|Cytochrome P450 CYP4F13 OS=Mus musculus GN=Cyp4f13 PE=1 SV=1	TRUE	FALSE	FALSE	FALSE	FALSE	FALSE	NA	NA	NA	NA	NA	NA	NA	NA	NA	NA	NA	NA	NA	NA	NA	NA	NA	NA	1.34704e+06	1.20125e+06	1.02726e+06	1.19185e+06	2.07431e+06	1.76917e+06	2.15216e+06	1.99855e+06	1.65902e+07	1.57124e+07	1.51012e+07	1.58013e+07
CRMP1	P97427|Q6P1J1	Dihydropyrimidinase-related protein 1 OS=Mus musculus GN=Crmp1 PE=1 SV=1|Crmp1 protein OS=Mus musculus GN=Crmp1 PE=1 SV=1	TRUE	FALSE	FALSE	FALSE	FALSE	FALSE	NA	NA	NA	NA	NA	NA	NA	NA	NA	NA	NA	NA	NA	NA	NA	NA	NA	NA	1.44954e+08	1.17126e+08	1.05846e+08	1.22642e+08	1.04625e+07	8.89543e+06	8.66498e+06	9.34098e+06	7.02769e+06	9.48848e+06	1.07771e+07	9.09776e+06
NGLY1	Q9JI78	Peptide-N(4)-(N-acetyl-beta-glucosaminyl)asparagine amidase OS=Mus musculus GN=Ngly1 PE=1 SV=2	TRUE	FALSE	FALSE	FALSE	FALSE	FALSE	NA	NA	NA	NA	NA	NA	NA	NA	NA	NA	NA	NA	NA	NA	NA	NA	NA	NA	9.32059e+06	8.44322e+06	9.29912e+06	9.02098e+06	1.17086e+07	1.22857e+07	1.22313e+07	1.20752e+07	1.76489e+07	1.65627e+07	1.51026e+07	1.6438e+07
PARS2	A8Y5T6|Q8CFI5	Probable proline--tRNA ligase, mitochondrial OS=Mus musculus GN=Pars2 PE=1 SV=1|Probable proline--tRNA ligase, mitochondrial OS=Mus musculus GN=Pars2 PE=1 SV=2	TRUE	FALSE	FALSE	FALSE	FALSE	FALSE	NA	NA	NA	NA	NA	NA	NA	NA	NA	NA	NA	NA	NA	NA	NA	NA	NA	NA	636782	573332	599832	603316	620589	362790	500020	494466	406234	405284	281015	364178
POLR2B	Q8CFI7	DNA-directed RNA polymerase II subunit RPB2 OS=Mus musculus GN=Polr2b PE=1 SV=2	TRUE	TRUE	TRUE	TRUE	TRUE	TRUE	1.56448	0.00435538	6.14443	8.67224e-06	5.77633	8.85733e-06	488766	1.50224e+06	1.38548e+06	1.44386e+06	138073	1.00595e+07	9.44451e+06	9.752e+06	33048.6	1.69242e+06	1.93072e+06	1.81157e+06	2.26361e+07	1.86957e+07	1.87484e+07	2.00267e+07	2.41031e+07	2.2408e+07	2.40759e+07	2.3529e+07	2.42398e+07	2.26446e+07	2.10131e+07	2.26325e+07
NQO2	Q9JI75	Ribosyldihydronicotinamide dehydrogenase [quinone] OS=Mus musculus GN=Nqo2 PE=1 SV=3	TRUE	FALSE	FALSE	FALSE	FALSE	FALSE	NA	NA	NA	NA	NA	NA	NA	NA	NA	NA	NA	NA	NA	NA	NA	NA	NA	NA	6.49799e+06	6.03287e+06	5.66968e+06	6.06685e+06	1.0907e+07	7.52558e+06	1.08324e+07	9.755e+06	2.96041e+07	2.79589e+07	2.06645e+07	2.60758e+07
CASQ2	F6QYE1|O09161	Calsequestrin OS=Mus musculus GN=Casq2 PE=1 SV=1|Calsequestrin-2 OS=Mus musculus GN=Casq2 PE=1 SV=3	TRUE	FALSE	FALSE	FALSE	FALSE	FALSE	NA	NA	NA	NA	NA	NA	NA	NA	NA	NA	NA	NA	NA	NA	NA	NA	NA	NA	3.43577e+07	2.70895e+07	1.28416e+07	2.47629e+07	2.73922e+07	4.48589e+07	8.28312e+06	2.68447e+07	7.25663e+06	8.59844e+06	9.8216e+07	3.80237e+07
WLS	Q6DID7	Protein wntless homolog OS=Mus musculus GN=Wls PE=1 SV=1	TRUE	FALSE	FALSE	FALSE	FALSE	FALSE	NA	NA	NA	NA	NA	NA	NA	NA	NA	NA	NA	NA	NA	NA	NA	NA	NA	NA	3.15953e+06	2.85644e+06	3.13476e+06	3.05024e+06	9.67644e+06	9.9149e+06	1.02926e+07	9.9613e+06	2.99021e+06	2.86687e+06	2.51605e+06	2.79104e+06
FAM131B	E9Q8P8|Q3TY60|Q3TY60-2	Protein FAM131B OS=Mus musculus GN=Fam131b PE=1 SV=1|Protein FAM131B OS=Mus musculus GN=Fam131b PE=1 SV=1|Isoform 2 of Protein FAM131B OS=Mus musculus GN=Fam131b	TRUE	FALSE	FALSE	FALSE	FALSE	FALSE	NA	NA	NA	NA	NA	NA	NA	NA	NA	NA	NA	NA	NA	NA	NA	NA	NA	NA	1.14709e+07	1.04066e+07	1.01596e+07	1.0679e+07	2.17382e+06	2.17321e+06	2.29134e+06	2.21279e+06	3.54495e+06	4.11239e+06	3.9945e+06	3.88394e+06
MPST	Q3UW66|Q99J99	Sulfurtransferase OS=Mus musculus GN=Mpst PE=1 SV=1|3-mercaptopyruvate sulfurtransferase OS=Mus musculus GN=Mpst PE=1 SV=3	TRUE	FALSE	FALSE	FALSE	FALSE	FALSE	NA	NA	NA	NA	NA	NA	NA	NA	NA	NA	NA	NA	NA	NA	NA	NA	NA	NA	4.28418e+06	4.51363e+06	5.04667e+06	4.61483e+06	8.52236e+06	1.0638e+07	9.36944e+06	9.50993e+06	1.39458e+07	1.35126e+07	1.37193e+07	1.37259e+07
STXBP1	O08599|O08599-2	Syntaxin-binding protein 1 OS=Mus musculus GN=Stxbp1 PE=1 SV=2|Isoform 2 of Syntaxin-binding protein 1 OS=Mus musculus GN=Stxbp1	TRUE	TRUE	TRUE	TRUE	TRUE	FALSE	3.07124	0.000914937	3.25688	2.80176e-05	0.834755	0.0244784	1.61194e+06	1.31031e+07	1.39515e+07	1.35273e+07	716547	6.44942e+06	7.24485e+06	6.84713e+06	796503	1.56001e+06	1.28839e+06	1.4242e+06	3.02441e+08	2.81912e+08	2.77137e+08	2.87163e+08	2.28671e+07	2.68008e+07	2.39572e+07	2.45417e+07	1.94998e+07	2.44165e+07	2.77805e+07	2.38989e+07
TOLLIP	A9JEI5|Q9QZ06	Toll interacting protein, isoform CRA_b OS=Mus musculus GN=Tollip PE=1 SV=1|Toll-interacting protein OS=Mus musculus GN=Tollip PE=1 SV=1	TRUE	FALSE	FALSE	FALSE	FALSE	FALSE	NA	NA	NA	NA	NA	NA	NA	NA	NA	NA	NA	NA	NA	NA	NA	NA	NA	NA	2.43471e+06	2.63282e+06	4.31022e+06	3.12592e+06	2.54135e+06	1.49072e+06	2.08527e+06	2.03911e+06	972994	5.29381e+06	2.31125e+06	2.85935e+06
PICK1	E9PUZ5|Q62083	PRKCA-binding protein OS=Mus musculus GN=Pick1 PE=1 SV=1|PRKCA-binding protein OS=Mus musculus GN=Pick1 PE=1 SV=2	TRUE	FALSE	FALSE	FALSE	FALSE	FALSE	NA	NA	NA	NA	NA	NA	NA	NA	NA	NA	NA	NA	NA	NA	NA	NA	NA	NA	1.06199e+06	1.09623e+06	1.61376e+06	1.25733e+06	792357	849832	631916	758035	1.06926e+06	996245	909968	991826
PON3	Q62087	Serum paraoxonase/lactonase 3 OS=Mus musculus GN=Pon3 PE=1 SV=2	TRUE	FALSE	FALSE	FALSE	FALSE	FALSE	NA	NA	NA	NA	NA	NA	NA	NA	NA	NA	NA	NA	NA	NA	NA	NA	NA	NA	2.93631e+06	2.96801e+06	2.73281e+06	2.87905e+06	4.63484e+06	3.92928e+06	4.35643e+06	4.30685e+06	3.10191e+07	2.81636e+07	2.75837e+07	2.89221e+07
GNA11	P21278|Q3UPA1	Guanine nucleotide-binding protein subunit alpha-11 OS=Mus musculus GN=Gna11 PE=1 SV=1|Guanine nucleotide binding protein, alpha 11 OS=Mus musculus GN=Gna11 PE=1 SV=1	TRUE	FALSE	FALSE	FALSE	FALSE	FALSE	NA	NA	NA	NA	NA	NA	NA	NA	NA	NA	NA	NA	NA	NA	NA	NA	NA	NA	2.33548e+07	1.96172e+07	1.70667e+07	2.00129e+07	1.75983e+07	1.38754e+07	1.62372e+07	1.59036e+07	1.21157e+07	1.03392e+07	1.01539e+07	1.08696e+07
SRGAP3	E9QN14|F8VPQ4|Q812A2	SLIT-ROBO Rho GTPase-activating protein 3 OS=Mus musculus GN=Srgap3 PE=1 SV=1|SLIT-ROBO Rho GTPase-activating protein 3 OS=Mus musculus GN=Srgap3 PE=1 SV=1|SLIT-ROBO Rho GTPase-activating protein 3 OS=Mus musculus GN=Srgap3 PE=1 SV=1	TRUE	FALSE	FALSE	FALSE	FALSE	FALSE	NA	NA	NA	NA	NA	NA	NA	NA	NA	NA	NA	NA	NA	NA	NA	NA	NA	NA	4.29316e+07	4.30877e+07	4.29363e+07	4.29852e+07	9.21775e+06	9.1409e+06	8.57077e+06	8.97647e+06	7.47464e+06	8.92252e+06	9.54794e+06	8.64837e+06
HIST1H2BM|HIST1H2BH|HIST2H2BB|HIST1H2BC	B2RTK3|P10854|Q64478|Q64525|Q6ZWY9	Histone H2B OS=Mus musculus GN=Hist1h2bm PE=1 SV=1|Histone H2B type 1-M OS=Mus musculus GN=Hist1h2bm PE=1 SV=2|Histone H2B type 1-H OS=Mus musculus GN=Hist1h2bh PE=1 SV=3|Histone H2B type 2-B OS=Mus musculus GN=Hist2h2bb PE=1 SV=3|Histone H2B type 1-C/E/G OS=Mus musculus GN=Hist1h2bc PE=1 SV=3	TRUE	FALSE	FALSE	FALSE	FALSE	FALSE	NA	NA	NA	NA	NA	NA	NA	NA	NA	NA	NA	NA	NA	NA	NA	NA	NA	NA	1.09473e+08	6.4488e+07	8.41264e+07	8.60292e+07	3.27785e+08	3.70354e+08	2.9527e+08	3.31137e+08	2.04027e+08	1.53908e+08	1.47956e+08	1.6863e+08
NQO1	Q542Y0|Q64669	NAD(P)H dehydrogenase [quinone] 1 OS=Mus musculus GN=Nqo1 PE=1 SV=1|NAD(P)H dehydrogenase [quinone] 1 OS=Mus musculus GN=Nqo1 PE=1 SV=3	TRUE	FALSE	FALSE	FALSE	FALSE	FALSE	NA	NA	NA	NA	NA	NA	NA	NA	NA	NA	NA	NA	NA	NA	NA	NA	NA	NA	5.1298e+06	4.41865e+06	4.63559e+06	4.72801e+06	2.01954e+07	1.48309e+07	1.86215e+07	1.78826e+07	6.45204e+06	5.60138e+06	4.25164e+06	5.43502e+06
ITGAM	Q3U1U4	Integrin alpha-M OS=Mus musculus GN=Itgam PE=1 SV=1	TRUE	FALSE	FALSE	FALSE	FALSE	FALSE	NA	NA	NA	NA	NA	NA	NA	NA	NA	NA	NA	NA	NA	NA	NA	NA	NA	NA	1.69109e+06	1.34686e+06	1.42044e+06	1.48613e+06	815747	876673	1.08069e+06	924371	953995	807804	621252	794350
SULT1C2	Q9D939	Sulfotransferase 1C2 OS=Mus musculus GN=Sult1c2 PE=1 SV=1	TRUE	FALSE	FALSE	FALSE	FALSE	FALSE	NA	NA	NA	NA	NA	NA	NA	NA	NA	NA	NA	NA	NA	NA	NA	NA	NA	NA	1.17961e+06	2.42052e+06	1.53614e+06	1.71209e+06	7.10058e+06	6.51305e+06	9.39629e+06	7.66998e+06	2.50598e+06	1.56129e+06	1.70495e+06	1.92408e+06
IMPACT	O55091	Protein IMPACT OS=Mus musculus GN=Impact PE=1 SV=2	TRUE	FALSE	FALSE	FALSE	FALSE	FALSE	NA	NA	NA	NA	NA	NA	NA	NA	NA	NA	NA	NA	NA	NA	NA	NA	NA	NA	6.71314e+06	8.56067e+06	9.2416e+06	8.1718e+06	1.05457e+06	937768	1.27014e+06	1.08749e+06	642701	1.02729e+06	702460	790816
OXSR1	Q6P9R2	Serine/threonine-protein kinase OSR1 OS=Mus musculus GN=Oxsr1 PE=1 SV=1	TRUE	FALSE	FALSE	FALSE	FALSE	FALSE	NA	NA	NA	NA	NA	NA	NA	NA	NA	NA	NA	NA	NA	NA	NA	NA	NA	NA	6.03637e+06	6.16189e+06	6.94946e+06	6.38258e+06	7.32496e+06	1.05364e+07	9.82491e+06	9.22875e+06	7.69469e+06	8.30281e+06	7.89361e+06	7.9637e+06
TMEM63B	D3Z2D8|Q3TWI9	CSC1-like protein 2 (Fragment) OS=Mus musculus GN=Tmem63b PE=1 SV=7|CSC1-like protein 2 OS=Mus musculus GN=Tmem63b PE=1 SV=1	TRUE	FALSE	FALSE	FALSE	FALSE	FALSE	NA	NA	NA	NA	NA	NA	NA	NA	NA	NA	NA	NA	NA	NA	NA	NA	NA	NA	6.08166e+06	5.27946e+06	5.19384e+06	5.51832e+06	2.8974e+06	2.74255e+06	2.43423e+06	2.69139e+06	3.03752e+06	3.04243e+06	3.48369e+06	3.18788e+06
SIGMAR1	O55242|O55242-2	Sigma non-opioid intracellular receptor 1 OS=Mus musculus GN=Sigmar1 PE=1 SV=1|Isoform 2 of Sigma non-opioid intracellular receptor 1 OS=Mus musculus GN=Sigmar1	TRUE	FALSE	FALSE	FALSE	FALSE	FALSE	NA	NA	NA	NA	NA	NA	NA	NA	NA	NA	NA	NA	NA	NA	NA	NA	NA	NA	2.68199e+06	2.69373e+06	3.14769e+06	2.84113e+06	1.95504e+06	2.38851e+06	2.23204e+06	2.19186e+06	1.12528e+07	1.18445e+07	1.0845e+07	1.13141e+07
SEPHS2	P97364	Selenide, water dikinase 2 OS=Mus musculus GN=Sephs2 PE=1 SV=3	TRUE	TRUE	TRUE	FALSE	TRUE	TRUE	-0.543064	0.182616	3.50284	3.32346e-05	7.44533	8.09475e-06	790412	583492	502273	542883	566982	5.58303e+06	7.36911e+06	6.47607e+06	37423.6	6.98092e+06	6.06932e+06	6.52512e+06	5.46228e+06	5.01968e+06	5.80023e+06	5.42739e+06	1.96774e+07	2.31271e+07	2.17675e+07	2.1524e+07	6.08775e+07	5.5471e+07	5.09959e+07	5.57815e+07
SUOX	Q8R086	Sulfite oxidase, mitochondrial OS=Mus musculus GN=Suox PE=1 SV=2	TRUE	FALSE	FALSE	FALSE	FALSE	FALSE	NA	NA	NA	NA	NA	NA	NA	NA	NA	NA	NA	NA	NA	NA	NA	NA	NA	NA	1.19155e+07	1.17545e+07	1.32129e+07	1.22943e+07	3.28407e+07	3.54688e+07	3.55001e+07	3.46032e+07	6.91755e+07	6.74458e+07	5.99383e+07	6.55199e+07
UGT2B1	Q8R084	UDP-glucuronosyltransferase OS=Mus musculus GN=Ugt2b1 PE=1 SV=1	TRUE	FALSE	FALSE	FALSE	FALSE	FALSE	NA	NA	NA	NA	NA	NA	NA	NA	NA	NA	NA	NA	NA	NA	NA	NA	NA	NA	5.66747e+06	6.03524e+06	6.14659e+06	5.94977e+06	5.02666e+06	3.31817e+06	3.42065e+06	3.92182e+06	2.2538e+08	1.9224e+08	1.83071e+08	2.0023e+08
GM4952	Q5FW57	Glycine N-acyltransferase-like protein OS=Mus musculus GN=Gm4952 PE=1 SV=3	TRUE	FALSE	FALSE	FALSE	FALSE	FALSE	NA	NA	NA	NA	NA	NA	NA	NA	NA	NA	NA	NA	NA	NA	NA	NA	NA	NA	2.67786e+06	3.33409e+06	3.58372e+06	3.19856e+06	1.81955e+06	3.22543e+06	3.85073e+06	2.96524e+06	3.10235e+07	4.00554e+07	3.12086e+07	3.40959e+07
NDUFS2	Q91WD5	NADH dehydrogenase [ubiquinone] iron-sulfur protein 2, mitochondrial OS=Mus musculus GN=Ndufs2 PE=1 SV=1	TRUE	FALSE	FALSE	FALSE	FALSE	FALSE	NA	NA	NA	NA	NA	NA	NA	NA	NA	NA	NA	NA	NA	NA	NA	NA	NA	NA	3.98263e+07	3.7911e+07	3.848e+07	3.87391e+07	5.32894e+07	5.37538e+07	5.2089e+07	5.30441e+07	3.21194e+07	3.19482e+07	3.24762e+07	3.21813e+07
STX16	F7CJY7|Q8BVI5	Syntaxin-16 (Fragment) OS=Mus musculus GN=Stx16 PE=1 SV=1|Syntaxin-16 OS=Mus musculus GN=Stx16 PE=1 SV=3	TRUE	FALSE	FALSE	FALSE	FALSE	FALSE	NA	NA	NA	NA	NA	NA	NA	NA	NA	NA	NA	NA	NA	NA	NA	NA	NA	NA	6.41445e+06	6.2508e+06	6.17397e+06	6.27974e+06	5.18531e+06	4.49434e+06	5.28416e+06	4.98794e+06	8.75714e+06	8.56637e+06	7.37536e+06	8.23296e+06
GPR180	Q8BPS4	Integral membrane protein GPR180 OS=Mus musculus GN=Gpr180 PE=1 SV=1	TRUE	FALSE	FALSE	FALSE	FALSE	FALSE	NA	NA	NA	NA	NA	NA	NA	NA	NA	NA	NA	NA	NA	NA	NA	NA	NA	NA	2.69696e+06	2.65107e+06	2.52155e+06	2.62319e+06	2.88992e+06	3.37083e+06	3.31842e+06	3.19306e+06	6.90139e+06	5.8669e+06	6.26461e+06	6.3443e+06
MRPL37	Q921S7	39S ribosomal protein L37, mitochondrial OS=Mus musculus GN=Mrpl37 PE=1 SV=1	TRUE	TRUE	TRUE	TRUE	TRUE	TRUE	1.04347	0.0224278	4.2022	1.14241e-05	4.03244	2.39721e-05	1.60723e+06	3.50314e+06	3.11999e+06	3.31157e+06	1.09888e+06	2.12648e+07	1.91619e+07	2.02133e+07	463257	6.81899e+06	8.3931e+06	7.60605e+06	4.84862e+06	4.92479e+06	5.54673e+06	5.10671e+06	1.04242e+07	1.13723e+07	1.06577e+07	1.08181e+07	1.09502e+07	1.08673e+07	1.02939e+07	1.07038e+07
RRAS	P10833|Q3U1N3	Ras-related protein R-Ras OS=Mus musculus GN=Rras PE=1 SV=1|Harvey rat sarcoma oncogene, subgroup R OS=Mus musculus GN=Rras PE=1 SV=1	TRUE	FALSE	FALSE	FALSE	FALSE	FALSE	NA	NA	NA	NA	NA	NA	NA	NA	NA	NA	NA	NA	NA	NA	NA	NA	NA	NA	6.31866e+06	5.60175e+06	5.34451e+06	5.75497e+06	1.03294e+07	9.33692e+06	9.90443e+06	9.85691e+06	8.09691e+06	6.78002e+06	6.698e+06	7.19164e+06
LNPEP	Q8C129	Leucyl-cystinyl aminopeptidase OS=Mus musculus GN=Lnpep PE=1 SV=1	TRUE	FALSE	FALSE	FALSE	FALSE	FALSE	NA	NA	NA	NA	NA	NA	NA	NA	NA	NA	NA	NA	NA	NA	NA	NA	NA	NA	1.12018e+07	1.0631e+07	9.93394e+06	1.05889e+07	1.66454e+07	1.33623e+07	1.58794e+07	1.52957e+07	1.23001e+07	1.08822e+07	9.79821e+06	1.09935e+07
ITM2B	O89051	Integral membrane protein 2B OS=Mus musculus GN=Itm2b PE=1 SV=1	TRUE	FALSE	FALSE	FALSE	FALSE	FALSE	NA	NA	NA	NA	NA	NA	NA	NA	NA	NA	NA	NA	NA	NA	NA	NA	NA	NA	1.11635e+07	8.91492e+06	9.08919e+06	9.72255e+06	8.55691e+06	8.83483e+06	8.52593e+06	8.63923e+06	6.35422e+06	5.87944e+06	5.97461e+06	6.06942e+06
ITIH5	Q8BJD1	Inter-alpha-trypsin inhibitor heavy chain H5 OS=Mus musculus GN=Itih5 PE=1 SV=1	TRUE	TRUE	TRUE	FALSE	TRUE	FALSE	-0.226729	0.58999	3.53896	4.75825e-05	0.919061	0.0350988	2.33235e+06	2.14785e+06	1.84207e+06	1.99496e+06	1.768e+06	2.26654e+07	1.85562e+07	2.06108e+07	851885	1.3553e+06	1.9067e+06	1.631e+06	9.53148e+06	8.58325e+06	1.00461e+07	9.38695e+06	1.98494e+07	2.33335e+07	1.86911e+07	2.06247e+07	6.33137e+06	5.33753e+06	5.692e+06	5.78697e+06
SCRIB	Q80U72|Q80U72-2|Q80U72-3	Protein scribble homolog OS=Mus musculus GN=Scrib PE=1 SV=2|Isoform 2 of Protein scribble homolog OS=Mus musculus GN=Scrib|Isoform 3 of Protein scribble homolog OS=Mus musculus GN=Scrib	TRUE	FALSE	FALSE	FALSE	FALSE	FALSE	NA	NA	NA	NA	NA	NA	NA	NA	NA	NA	NA	NA	NA	NA	NA	NA	NA	NA	6.1495e+06	6.83492e+06	7.75797e+06	6.91413e+06	1.29655e+07	1.58058e+07	1.51539e+07	1.46417e+07	1.21065e+07	1.16125e+07	1.06691e+07	1.14627e+07
MYCBP2	E9PUJ6|F6SMY7|Q7TPH6|Q7TPH6-2	E3 ubiquitin-protein ligase MYCBP2 OS=Mus musculus GN=Mycbp2 PE=1 SV=1|E3 ubiquitin-protein ligase MYCBP2 (Fragment) OS=Mus musculus GN=Mycbp2 PE=1 SV=1|E3 ubiquitin-protein ligase MYCBP2 OS=Mus musculus GN=Mycbp2 PE=1 SV=2|Isoform 2 of E3 ubiquitin-protein ligase MYCBP2 OS=Mus musculus GN=Mycbp2	TRUE	FALSE	FALSE	FALSE	FALSE	FALSE	NA	NA	NA	NA	NA	NA	NA	NA	NA	NA	NA	NA	NA	NA	NA	NA	NA	NA	6.47052e+06	6.59785e+06	6.06926e+06	6.37921e+06	4.54152e+06	3.63024e+06	4.11939e+06	4.09705e+06	3.33044e+06	3.04397e+06	2.91565e+06	3.09669e+06
GIMAP4	D3YTN4	GTPase IMAP family member 4 OS=Mus musculus GN=Gimap4 PE=1 SV=1	TRUE	TRUE	TRUE	FALSE	TRUE	TRUE	-0.0549596	0.871335	4.52545	8.87075e-06	4.84281	1.1394e-05	1.00709e+06	1.02736e+06	911071	969215	727154	1.60445e+07	1.7408e+07	1.67262e+07	113131	3.19752e+06	3.28275e+06	3.24014e+06	2.52037e+06	2.05842e+06	1.79265e+06	2.12382e+06	1.33637e+07	8.78482e+06	1.00845e+07	1.07444e+07	1.20823e+07	1.0797e+07	1.0798e+07	1.12258e+07
NDUFS4	E9QPX3|Q9CXZ1	NADH dehydrogenase [ubiquinone] iron-sulfur protein 4, mitochondrial OS=Mus musculus GN=Ndufs4 PE=1 SV=1|NADH dehydrogenase [ubiquinone] iron-sulfur protein 4, mitochondrial OS=Mus musculus GN=Ndufs4 PE=1 SV=3	TRUE	FALSE	FALSE	FALSE	FALSE	FALSE	NA	NA	NA	NA	NA	NA	NA	NA	NA	NA	NA	NA	NA	NA	NA	NA	NA	NA	2.03579e+07	2.01327e+07	1.62494e+07	1.89133e+07	2.82519e+07	2.15918e+07	3.10919e+07	2.69786e+07	1.19287e+07	1.40734e+07	1.21068e+07	1.27029e+07
GGCT	Q9D7X8	Gamma-glutamylcyclotransferase OS=Mus musculus GN=Ggct PE=1 SV=1	TRUE	TRUE	TRUE	TRUE	TRUE	TRUE	1.85242	0.00240325	5.10378	8.67224e-06	9.59142	6.63893e-06	677379	2.57861e+06	2.31085e+06	2.44473e+06	780618	2.54435e+07	2.82037e+07	2.68236e+07	2988.71	2.30739e+06	2.29447e+06	2.30093e+06	1.19698e+07	1.18405e+07	9.43473e+06	1.10817e+07	2.35115e+07	1.41719e+07	1.97076e+07	1.91303e+07	6.07584e+06	5.98615e+06	5.40141e+06	5.82113e+06
SNTB2	Q542S9|Q61235	Beta-2-syntrophin OS=Mus musculus GN=Sntb2 PE=1 SV=1|Beta-2-syntrophin OS=Mus musculus GN=Sntb2 PE=1 SV=2	TRUE	TRUE	TRUE	FALSE	TRUE	TRUE	0.619502	0.170448	4.09207	2.52709e-05	1.61215	0.00348477	323967	568160	434245	501202	322210	5.70605e+06	5.27036e+06	5.48821e+06	208594	537978	752787	645383	4.07181e+06	3.55984e+06	3.55921e+06	3.73029e+06	1.46262e+07	1.45386e+07	1.33612e+07	1.41753e+07	4.96203e+06	4.27223e+06	4.64874e+06	4.62766e+06
LCP1	Q61233	Plastin-2 OS=Mus musculus GN=Lcp1 PE=1 SV=4	TRUE	TRUE	TRUE	FALSE	TRUE	TRUE	0.0326289	0.941648	4.00028	2.33574e-05	3.48465	6.89375e-05	2.59831e+06	2.81363e+06	2.50026e+06	2.65695e+06	1.88168e+06	2.56597e+07	3.51947e+07	3.04272e+07	1.41759e+06	1.75907e+07	1.42566e+07	1.59236e+07	8.0066e+06	6.6066e+06	7.07613e+06	7.22978e+06	1.7093e+07	1.76216e+07	1.82014e+07	1.76387e+07	4.13558e+07	3.97175e+07	3.58945e+07	3.89892e+07
AKR1C6	P70694|Q3UEM0	Estradiol 17 beta-dehydrogenase 5 OS=Mus musculus GN=Akr1c6 PE=1 SV=1|Estradiol 17 beta-dehydrogenase 5 OS=Mus musculus GN=Akr1c6 PE=1 SV=1	TRUE	TRUE	TRUE	FALSE	TRUE	TRUE	0.442277	0.308805	2.71976	0.000199367	6.41484	1.08104e-05	1.8167e+06	2.39873e+06	2.52982e+06	2.46428e+06	1.12133e+06	6.44087e+06	8.43735e+06	7.43911e+06	287099	2.89101e+07	2.06707e+07	2.47904e+07	4.07733e+06	4.11369e+06	3.78036e+06	3.99046e+06	3.36324e+06	3.35947e+06	5.17487e+06	3.96586e+06	1.6827e+08	1.82023e+08	1.28565e+08	1.59619e+08
CTNNB1	Q02248	Catenin beta-1 OS=Mus musculus GN=Ctnnb1 PE=1 SV=1	TRUE	TRUE	TRUE	FALSE	TRUE	TRUE	0.337305	0.641351	2.31364	0.00674383	2.42646	0.00605002	6.23266e+06	1.17054e+07	5.27549e+06	8.49046e+06	6.94593e+06	2.90453e+07	4.08846e+07	3.49649e+07	1.51755e+06	6.52428e+06	1.0159e+07	8.34162e+06	2.29633e+07	2.15198e+07	1.8893e+07	2.11254e+07	1.7108e+07	1.35928e+07	1.50271e+07	1.52426e+07	1.78167e+07	1.76292e+07	1.81606e+07	1.78689e+07
DAPK1	Q80YE7|Q80YE7-2	Death-associated protein kinase 1 OS=Mus musculus GN=Dapk1 PE=1 SV=3|Isoform 2 of Death-associated protein kinase 1 OS=Mus musculus GN=Dapk1	TRUE	FALSE	FALSE	FALSE	FALSE	FALSE	NA	NA	NA	NA	NA	NA	NA	NA	NA	NA	NA	NA	NA	NA	NA	NA	NA	NA	1.55145e+06	1.59811e+06	1.04654e+06	1.3987e+06	1.64189e+06	1.21968e+06	1.76057e+06	1.54071e+06	2.27732e+06	1.67113e+06	1.76758e+06	1.90535e+06
DIS3L2	Q8CI75|Q8CI75-2	DIS3-like exonuclease 2 OS=Mus musculus GN=Dis3l2 PE=1 SV=1|Isoform 2 of DIS3-like exonuclease 2 OS=Mus musculus GN=Dis3l2	TRUE	TRUE	TRUE	TRUE	TRUE	TRUE	1.35021	0.00744591	5.77619	8.67224e-06	3.79693	2.44903e-05	1.01987e+06	2.40386e+06	2.80097e+06	2.60242e+06	270664	1.56407e+07	1.40101e+07	1.48254e+07	347880	4.96004e+06	4.69439e+06	4.82721e+06	1.50412e+07	1.38018e+07	1.47919e+07	1.4545e+07	1.39984e+07	1.33995e+07	1.35042e+07	1.3634e+07	1.24384e+07	1.37323e+07	1.27116e+07	1.29608e+07
GIT2	E9PVA6|F7BIK4	ARF GTPase-activating protein GIT2 OS=Mus musculus GN=Git2 PE=1 SV=1|ARF GTPase-activating protein GIT2 OS=Mus musculus GN=Git2 PE=1 SV=2	TRUE	FALSE	FALSE	FALSE	FALSE	FALSE	NA	NA	NA	NA	NA	NA	NA	NA	NA	NA	NA	NA	NA	NA	NA	NA	NA	NA	2.64713e+06	2.81812e+06	3.2617e+06	2.90898e+06	3.58309e+06	4.94486e+06	3.84826e+06	4.1254e+06	2.59919e+06	2.93067e+06	3.25309e+06	2.92765e+06
PNP	P23492|Q543K9	Purine nucleoside phosphorylase OS=Mus musculus GN=Pnp PE=1 SV=2|Purine nucleoside phosphorylase OS=Mus musculus GN=Pnp PE=1 SV=1	TRUE	FALSE	FALSE	FALSE	FALSE	FALSE	NA	NA	NA	NA	NA	NA	NA	NA	NA	NA	NA	NA	NA	NA	NA	NA	NA	NA	1.36796e+07	1.25359e+07	1.16895e+07	1.2635e+07	2.95865e+07	2.23472e+07	2.72269e+07	2.63869e+07	4.58183e+07	4.32662e+07	3.80767e+07	4.23871e+07
CDK4	D3YWB0	Cyclin-dependent kinase 4 OS=Mus musculus GN=Cdk4 PE=1 SV=1	TRUE	FALSE	FALSE	FALSE	FALSE	FALSE	NA	NA	NA	NA	NA	NA	NA	NA	NA	NA	NA	NA	NA	NA	NA	NA	NA	NA	763509	834293	671990	756598	594162	675821	1.00654e+06	758842	275533	232301	193611	233815
SRSF5	O35326|Q9D8S5	Serine/arginine-rich splicing factor 5 OS=Mus musculus GN=Srsf5 PE=1 SV=2|MCG7614, isoform CRA_c OS=Mus musculus GN=Srsf5 PE=1 SV=1	TRUE	TRUE	TRUE	TRUE	TRUE	TRUE	3.20166	0.00161701	2.46933	0.000745599	1.8883	0.00335253	7.7566e+06	6.89359e+07	7.35723e+07	7.12541e+07	9.06188e+06	4.17275e+07	6.01069e+07	5.09172e+07	4.41561e+06	2.0351e+07	1.30765e+07	1.67138e+07	1.71925e+07	1.65142e+07	1.45063e+07	1.6071e+07	2.68019e+07	1.84891e+07	1.93616e+07	2.15509e+07	2.77496e+07	2.17188e+07	2.36068e+07	2.43584e+07
RPL5	P47962|Q58EU6	60S ribosomal protein L5 OS=Mus musculus GN=Rpl5 PE=1 SV=3|60S ribosomal protein L5 OS=Mus musculus GN=Rpl5 PE=1 SV=1	TRUE	TRUE	TRUE	TRUE	TRUE	TRUE	1.6966	0.00766439	4.38976	1.89034e-05	6.35937	1.1394e-05	2.84058e+06	1.05273e+07	8.02001e+06	9.27367e+06	2.61105e+06	5.67214e+07	5.26027e+07	5.46621e+07	179519	1.24395e+07	1.73926e+07	1.49161e+07	2.98052e+07	3.38739e+07	3.16228e+07	3.17673e+07	5.73206e+07	5.93292e+07	6.44041e+07	6.03513e+07	1.41797e+08	1.47044e+08	1.45075e+08	1.44639e+08
RBP1	Q00915|Q58EU7	Retinol-binding protein 1 OS=Mus musculus GN=Rbp1 PE=1 SV=2|Rbp1 protein OS=Mus musculus GN=Rbp1 PE=1 SV=1	TRUE	FALSE	FALSE	FALSE	FALSE	FALSE	NA	NA	NA	NA	NA	NA	NA	NA	NA	NA	NA	NA	NA	NA	NA	NA	NA	NA	8.38369e+06	7.33175e+06	7.18118e+06	7.6322e+06	7.78344e+06	6.3434e+06	6.90358e+06	7.01014e+06	1.21395e+07	1.01024e+07	9.47564e+06	1.05725e+07
NRXN3	Q6P9K9	Neurexin-3 OS=Mus musculus GN=Nrxn3 PE=1 SV=2	TRUE	FALSE	FALSE	FALSE	FALSE	FALSE	NA	NA	NA	NA	NA	NA	NA	NA	NA	NA	NA	NA	NA	NA	NA	NA	NA	NA	2.73021e+07	2.55573e+07	2.47458e+07	2.58684e+07	2.26155e+06	2.55662e+06	2.36907e+06	2.39575e+06	3.13873e+06	3.14954e+06	3.50972e+06	3.266e+06
TRIM56	A0A0R4J0Q6|Q80VI1	E3 ubiquitin-protein ligase TRIM56 OS=Mus musculus GN=Trim56 PE=1 SV=1|E3 ubiquitin-protein ligase TRIM56 OS=Mus musculus GN=Trim56 PE=1 SV=1	TRUE	TRUE	TRUE	FALSE	TRUE	TRUE	0.0351597	0.926128	5.01795	8.67224e-06	4.82929	1.37273e-05	1.55542e+06	1.76361e+06	1.43446e+06	1.59903e+06	1.01375e+06	3.10528e+07	3.46016e+07	3.28272e+07	234789	6.38048e+06	6.95423e+06	6.66735e+06	1.43828e+06	2.07443e+06	1.85144e+06	1.78805e+06	3.67409e+06	2.53479e+06	3.30889e+06	3.17259e+06	4.01782e+06	4.25827e+06	3.65432e+06	3.9768e+06
ROCK2	F8VPK5|P70336|P70336-2	Rho-associated protein kinase OS=Mus musculus GN=Rock2 PE=1 SV=1|Rho-associated protein kinase 2 OS=Mus musculus GN=Rock2 PE=1 SV=1|Isoform 2 of Rho-associated protein kinase 2 OS=Mus musculus GN=Rock2	TRUE	TRUE	TRUE	TRUE	TRUE	TRUE	2.57056	0.0012731	5.62696	8.67224e-06	3.12113	6.11136e-05	1.56101e+06	1.03012e+07	8.31337e+06	9.30728e+06	609704	2.82389e+07	3.20172e+07	3.0128e+07	357110	2.9843e+06	3.22177e+06	3.10304e+06	5.49876e+07	5.64255e+07	4.84173e+07	5.32768e+07	1.69058e+07	1.51671e+07	1.59234e+07	1.59988e+07	1.27684e+07	1.47487e+07	1.63689e+07	1.46287e+07
TMLHE	Q91ZE0	Trimethyllysine dioxygenase, mitochondrial OS=Mus musculus GN=Tmlhe PE=1 SV=2	TRUE	FALSE	FALSE	FALSE	FALSE	FALSE	NA	NA	NA	NA	NA	NA	NA	NA	NA	NA	NA	NA	NA	NA	NA	NA	NA	NA	2.08835e+06	1.91191e+06	3.43504e+06	2.47844e+06	8.20682e+06	1.23834e+07	1.02272e+07	1.02725e+07	4.6364e+06	9.61625e+06	6.47962e+06	6.91076e+06
DTNA	Q8CFR5|Q9D2N4|Q9D2N4-2	Dystrobrevin OS=Mus musculus GN=Dtna PE=1 SV=1|Dystrobrevin alpha OS=Mus musculus GN=Dtna PE=1 SV=2|Isoform 2 of Dystrobrevin alpha OS=Mus musculus GN=Dtna	TRUE	FALSE	FALSE	FALSE	FALSE	FALSE	NA	NA	NA	NA	NA	NA	NA	NA	NA	NA	NA	NA	NA	NA	NA	NA	NA	NA	3.53291e+06	3.47684e+06	3.30787e+06	3.43921e+06	1.10397e+06	730886	549368	794742	721349	613458	857693	730833
ALDH1A7	B2RTL5|O35945	Aldehyde dehydrogenase family 1, subfamily A7 OS=Mus musculus GN=Aldh1a7 PE=1 SV=1|Aldehyde dehydrogenase, cytosolic 1 OS=Mus musculus GN=Aldh1a7 PE=1 SV=1	TRUE	FALSE	FALSE	FALSE	FALSE	FALSE	NA	NA	NA	NA	NA	NA	NA	NA	NA	NA	NA	NA	NA	NA	NA	NA	NA	NA	1.99982e+06	2.43617e+06	2.4013e+06	2.27909e+06	3.669e+06	3.35011e+06	4.3149e+06	3.778e+06	1.9627e+07	1.83385e+07	1.44424e+07	1.74693e+07
MAT1A	Q91X83	S-adenosylmethionine synthase isoform type-1 OS=Mus musculus GN=Mat1a PE=1 SV=1	TRUE	TRUE	TRUE	FALSE	TRUE	TRUE	0.564569	0.188294	2.92224	0.000109837	4.48845	2.63137e-05	1.19959e+06	1.9424e+06	1.61383e+06	1.77811e+06	856754	5.52992e+06	7.59594e+06	6.56293e+06	650414	1.56607e+07	1.35553e+07	1.4608e+07	8.39696e+06	9.16626e+06	9.43595e+06	8.99972e+06	1.11859e+07	8.67874e+06	9.68536e+06	9.85001e+06	1.42758e+08	1.27231e+08	1.1073e+08	1.26906e+08
ITCH	Q8C863	E3 ubiquitin-protein ligase Itchy OS=Mus musculus GN=Itch PE=1 SV=2	TRUE	FALSE	FALSE	FALSE	FALSE	FALSE	NA	NA	NA	NA	NA	NA	NA	NA	NA	NA	NA	NA	NA	NA	NA	NA	NA	NA	2.71763e+06	2.06458e+06	1.95877e+06	2.24699e+06	2.37678e+06	2.08022e+06	2.04401e+06	2.167e+06	2.56362e+06	2.72543e+06	2.92304e+06	2.73736e+06
EIF2B2	Q99LD9	Translation initiation factor eIF-2B subunit beta OS=Mus musculus GN=Eif2b2 PE=1 SV=1	TRUE	FALSE	FALSE	FALSE	FALSE	FALSE	NA	NA	NA	NA	NA	NA	NA	NA	NA	NA	NA	NA	NA	NA	NA	NA	NA	NA	3.84425e+06	3.44383e+06	2.99011e+06	3.42606e+06	6.55377e+06	3.59762e+06	4.30235e+06	4.81791e+06	1.22317e+07	8.74074e+06	8.41661e+06	9.79636e+06
DDAH2	Q99LD8	N(G),N(G)-dimethylarginine dimethylaminohydrolase 2 OS=Mus musculus GN=Ddah2 PE=1 SV=1	TRUE	FALSE	FALSE	FALSE	FALSE	FALSE	NA	NA	NA	NA	NA	NA	NA	NA	NA	NA	NA	NA	NA	NA	NA	NA	NA	NA	4.07733e+06	3.71348e+06	4.68109e+06	4.1573e+06	3.9921e+06	4.83641e+06	4.17622e+06	4.33491e+06	1.74588e+06	2.3528e+06	2.16114e+06	2.08661e+06
PSMC3	O88685	26S protease regulatory subunit 6A OS=Mus musculus GN=Psmc3 PE=1 SV=2	TRUE	FALSE	FALSE	FALSE	FALSE	FALSE	NA	NA	NA	NA	NA	NA	NA	NA	NA	NA	NA	NA	NA	NA	NA	NA	NA	NA	1.05508e+07	1.11876e+07	1.062e+07	1.07862e+07	1.28628e+07	1.19703e+07	1.34316e+07	1.27549e+07	1.76493e+07	1.82987e+07	1.71765e+07	1.77082e+07
NDUFA13	Q9ERS2	NADH dehydrogenase [ubiquinone] 1 alpha subcomplex subunit 13 OS=Mus musculus GN=Ndufa13 PE=1 SV=3	TRUE	TRUE	FALSE	FALSE	FALSE	FALSE	0.941042	NA	NA	NA	NA	NA	345886	578419	759300	668860	NA	4.08846e+06	3.49458e+06	3.79152e+06	NA	860364	757448	808906	5.48135e+06	8.81666e+06	8.87441e+06	7.72414e+06	6.80185e+06	9.28759e+06	9.08739e+06	8.39228e+06	3.57474e+06	5.18285e+06	5.26165e+06	4.67308e+06
ACOT4	Q14DI6|Q8BWN8	Acyl-CoA thioesterase 4 OS=Mus musculus GN=Acot4 PE=1 SV=1|Acyl-coenzyme A thioesterase 4 OS=Mus musculus GN=Acot4 PE=1 SV=1	TRUE	FALSE	FALSE	FALSE	FALSE	FALSE	NA	NA	NA	NA	NA	NA	NA	NA	NA	NA	NA	NA	NA	NA	NA	NA	NA	NA	2.69951e+06	2.64385e+06	3.05151e+06	2.79829e+06	1.86541e+07	1.78103e+07	1.93242e+07	1.85962e+07	9.40197e+06	8.37023e+06	6.68273e+06	8.15164e+06
DEPTOR	Q570Y9	DEP domain-containing mTOR-interacting protein OS=Mus musculus GN=Deptor PE=1 SV=2	TRUE	FALSE	FALSE	FALSE	FALSE	FALSE	NA	NA	NA	NA	NA	NA	NA	NA	NA	NA	NA	NA	NA	NA	NA	NA	NA	NA	3.22143e+06	3.10702e+06	3.16414e+06	3.16419e+06	5.58564e+06	6.24963e+06	6.48699e+06	6.10742e+06	1.54166e+07	1.36454e+07	1.29066e+07	1.39895e+07
FAM171A2	A2A699	Protein FAM171A2 OS=Mus musculus GN=Fam171a2 PE=1 SV=1	TRUE	FALSE	FALSE	FALSE	FALSE	FALSE	NA	NA	NA	NA	NA	NA	NA	NA	NA	NA	NA	NA	NA	NA	NA	NA	NA	NA	9.42621e+06	9.12527e+06	9.38632e+06	9.3126e+06	1.2249e+06	1.16546e+06	1.26378e+06	1.21805e+06	574241	1.01433e+06	909245	832606
CLYBL	Q8R4N0	Citrate lyase subunit beta-like protein, mitochondrial OS=Mus musculus GN=Clybl PE=1 SV=2	TRUE	FALSE	FALSE	FALSE	FALSE	FALSE	NA	NA	NA	NA	NA	NA	NA	NA	NA	NA	NA	NA	NA	NA	NA	NA	NA	NA	2.35708e+07	2.24377e+07	2.20887e+07	2.26991e+07	7.57859e+07	7.25847e+07	7.52942e+07	7.45549e+07	3.96457e+07	3.84986e+07	3.76931e+07	3.86125e+07
EPS15L1	Q60902|Q60902-2|Q60902-4	Epidermal growth factor receptor substrate 15-like 1 OS=Mus musculus GN=Eps15l1 PE=1 SV=3|Isoform 2 of Epidermal growth factor receptor substrate 15-like 1 OS=Mus musculus GN=Eps15l1|Isoform 4 of Epidermal growth factor receptor substrate 15-like 1 OS=Mus musculus GN=Eps15l1	TRUE	FALSE	FALSE	FALSE	FALSE	FALSE	NA	NA	NA	NA	NA	NA	NA	NA	NA	NA	NA	NA	NA	NA	NA	NA	NA	NA	1.49452e+07	1.8692e+07	1.77915e+07	1.71429e+07	7.24406e+06	7.95288e+06	8.22273e+06	7.80655e+06	6.28149e+06	8.16666e+06	8.29698e+06	7.58171e+06
EIF5	P59325|Q3TQR3	Eukaryotic translation initiation factor 5 OS=Mus musculus GN=Eif5 PE=1 SV=1|Eukaryotic translation initiation factor 5 OS=Mus musculus GN=Eif5 PE=1 SV=1	TRUE	TRUE	TRUE	FALSE	TRUE	TRUE	0.808853	0.112918	4.54026	2.38598e-05	6.06748	1.5785e-05	967606	1.41806e+06	2.01792e+06	1.71799e+06	712414	2.00339e+07	1.36595e+07	1.68467e+07	85124.9	5.64629e+06	5.74861e+06	5.69745e+06	3.67994e+06	3.68491e+06	3.87554e+06	3.7468e+06	3.30634e+06	3.52791e+06	3.61829e+06	3.48418e+06	5.91755e+06	6.5972e+06	6.11495e+06	6.2099e+06
PDXDC1	A0A0R4J034|Q99K01-2	MCG129810, isoform CRA_c OS=Mus musculus GN=Pdxdc1 PE=1 SV=1|Isoform 2 of Pyridoxal-dependent decarboxylase domain-containing protein 1 OS=Mus musculus GN=Pdxdc1	TRUE	FALSE	FALSE	FALSE	FALSE	FALSE	NA	NA	NA	NA	NA	NA	NA	NA	NA	NA	NA	NA	NA	NA	NA	NA	NA	NA	6.8876e+06	7.23853e+06	7.93773e+06	7.35462e+06	1.20604e+07	1.15914e+07	1.04539e+07	1.13686e+07	1.22438e+07	1.13285e+07	1.14528e+07	1.1675e+07
MPP2	Q9WV34|Q9WV34-2	MAGUK p55 subfamily member 2 OS=Mus musculus GN=Mpp2 PE=1 SV=1|Isoform 2 of MAGUK p55 subfamily member 2 OS=Mus musculus GN=Mpp2	TRUE	FALSE	FALSE	FALSE	FALSE	FALSE	NA	NA	NA	NA	NA	NA	NA	NA	NA	NA	NA	NA	NA	NA	NA	NA	NA	NA	6.84051e+07	6.0135e+07	5.90123e+07	6.25174e+07	7.23134e+06	1.03907e+07	7.40311e+06	8.34171e+06	3.39074e+06	4.65533e+06	6.65718e+06	4.90109e+06
SLU7	Q8BHJ9|Z4YM25	Pre-mRNA-splicing factor SLU7 OS=Mus musculus GN=Slu7 PE=1 SV=1|Pre-mRNA-splicing factor SLU7 (Fragment) OS=Mus musculus GN=Slu7 PE=1 SV=1	TRUE	FALSE	FALSE	FALSE	FALSE	FALSE	NA	NA	NA	NA	NA	NA	NA	NA	NA	NA	NA	NA	NA	NA	NA	NA	NA	NA	897521	876002	997491	923671	1.33429e+06	1.69663e+06	1.66189e+06	1.56427e+06	1.6243e+06	1.27751e+06	1.14518e+06	1.349e+06
STT3A	P46978|Q3U573	Dolichyl-diphosphooligosaccharide--protein glycosyltransferase subunit STT3A OS=Mus musculus GN=Stt3a PE=1 SV=1|Dolichyl-diphosphooligosaccharide--protein glycosyltransferase subunit STT3A OS=Mus musculus GN=Stt3a PE=1 SV=1	TRUE	TRUE	TRUE	FALSE	TRUE	TRUE	0.986402	0.0583496	4.84097	1.56011e-05	4.1288	5.04605e-05	997074	2.3953e+06	1.62254e+06	2.00892e+06	584997	1.46726e+07	1.908e+07	1.68763e+07	496515	8.18563e+06	9.17955e+06	8.68259e+06	1.004e+07	7.57303e+06	7.17248e+06	8.26182e+06	1.87206e+07	1.42433e+07	1.5703e+07	1.62223e+07	5.59539e+07	4.65773e+07	4.45994e+07	4.90435e+07
PARP12	Q8BZ20	Poly [ADP-ribose] polymerase 12 OS=Mus musculus GN=Parp12 PE=1 SV=3	TRUE	TRUE	TRUE	FALSE	TRUE	TRUE	0.633326	0.123591	3.95769	1.7819e-05	5.47376	1.20259e-05	1.82479e+06	3.2318e+06	2.46892e+06	2.85036e+06	1.04369e+06	1.54279e+07	1.69759e+07	1.62019e+07	278357	1.13877e+07	1.33821e+07	1.23849e+07	1.85576e+06	1.71728e+06	1.6687e+06	1.74725e+06	2.06882e+06	2.51183e+06	2.73154e+06	2.4374e+06	5.85491e+06	5.58277e+06	5.28227e+06	5.57332e+06
INA	P46660	Alpha-internexin OS=Mus musculus GN=Ina PE=1 SV=3	TRUE	TRUE	TRUE	TRUE	TRUE	TRUE	3.51972	0.00083718	2.38787	0.000109343	1.09713	0.00653828	3.44115e+06	3.76661e+07	4.11873e+07	3.94267e+07	1.74735e+06	8.90798e+06	9.35077e+06	9.12937e+06	1.71566e+06	3.94835e+06	3.3979e+06	3.67313e+06	1.25989e+08	1.57182e+08	1.41359e+08	1.4151e+08	1.15336e+07	1.02046e+07	9.42824e+06	1.03888e+07	5.97112e+06	8.39695e+06	1.01039e+07	8.15734e+06
C1QB	P14106	Complement C1q subcomponent subunit B OS=Mus musculus GN=C1qb PE=1 SV=2	TRUE	FALSE	FALSE	FALSE	FALSE	FALSE	NA	NA	NA	NA	NA	NA	NA	NA	NA	NA	NA	NA	NA	NA	NA	NA	NA	NA	4.05547e+06	3.32544e+06	3.5986e+06	3.65984e+06	827886	1.03095e+06	1.17605e+06	1.01163e+06	2.8439e+06	2.02404e+06	1.63934e+06	2.16909e+06
DGKI	D3YWQ0|D3Z2W1|D3Z519	Diacylglycerol kinase OS=Mus musculus GN=Dgki PE=1 SV=1|Diacylglycerol kinase OS=Mus musculus GN=Dgki PE=1 SV=1|Diacylglycerol kinase OS=Mus musculus GN=Dgki PE=1 SV=1	TRUE	FALSE	FALSE	FALSE	FALSE	FALSE	NA	NA	NA	NA	NA	NA	NA	NA	NA	NA	NA	NA	NA	NA	NA	NA	NA	NA	8.6053e+06	7.01066e+06	8.02036e+06	7.87877e+06	1.6367e+06	2.20161e+06	1.94691e+06	1.92841e+06	1.64051e+06	1.5932e+06	1.57454e+06	1.60275e+06
RPS3A|RPS3A1	P97351|Q564F3	40S ribosomal protein S3a OS=Mus musculus GN=Rps3a PE=1 SV=3|40S ribosomal protein S3a OS=Mus musculus GN=Rps3a1 PE=1 SV=1	TRUE	TRUE	FALSE	FALSE	FALSE	FALSE	0.433282	NA	2.25098	NA	NA	NA	1.80373e+06	2.47111e+06	2.39077e+06	2.43094e+06	5.65161e+06	2.95455e+07	2.43953e+07	2.69704e+07	NA	6.76646e+06	8.36717e+06	7.56681e+06	2.07895e+07	2.31739e+07	2.32275e+07	2.23969e+07	3.48955e+07	4.11444e+07	4.25464e+07	3.95288e+07	8.244e+07	9.50385e+07	9.16789e+07	8.97191e+07
ITPR2	Q9Z329|Q9Z329-3	Inositol 1,4,5-trisphosphate receptor type 2 OS=Mus musculus GN=Itpr2 PE=1 SV=4|Isoform 3 of Inositol 1,4,5-trisphosphate receptor type 2 OS=Mus musculus GN=Itpr2	TRUE	FALSE	FALSE	FALSE	FALSE	FALSE	NA	NA	NA	NA	NA	NA	NA	NA	NA	NA	NA	NA	NA	NA	NA	NA	NA	NA	8.67889e+06	9.56264e+06	9.6993e+06	9.31361e+06	1.13716e+07	9.76932e+06	9.62628e+06	1.02558e+07	1.62414e+07	1.39865e+07	1.39919e+07	1.47399e+07
TMEM2	Q5FWI3	Transmembrane protein 2 OS=Mus musculus GN=Tmem2 PE=1 SV=1	TRUE	FALSE	FALSE	FALSE	FALSE	FALSE	NA	NA	NA	NA	NA	NA	NA	NA	NA	NA	NA	NA	NA	NA	NA	NA	NA	NA	2.27669e+06	2.8512e+06	2.44069e+06	2.52286e+06	2.99361e+06	3.05764e+06	3.06671e+06	3.03932e+06	3.97982e+06	3.26021e+06	3.79664e+06	3.67889e+06
CAPN1	O35350|Q3TI07	Calpain-1 catalytic subunit OS=Mus musculus GN=Capn1 PE=1 SV=1|Calpain-1 catalytic subunit OS=Mus musculus GN=Capn1 PE=1 SV=1	TRUE	TRUE	TRUE	FALSE	TRUE	TRUE	0.280781	0.521735	3.64184	5.0769e-05	3.9818	5.28704e-05	890554	1.29922e+06	897243	1.09823e+06	520777	5.70188e+06	7.38106e+06	6.54147e+06	92168.8	1.3825e+06	1.52761e+06	1.45506e+06	1.42008e+07	1.40119e+07	1.5055e+07	1.44226e+07	2.35624e+07	2.28275e+07	2.15379e+07	2.26426e+07	2.81265e+07	2.39343e+07	2.36057e+07	2.52221e+07
GAD2	P48320|Q548L4	Glutamate decarboxylase 2 OS=Mus musculus GN=Gad2 PE=1 SV=1|Glutamate decarboxylase OS=Mus musculus GN=Gad2 PE=1 SV=1	TRUE	FALSE	FALSE	FALSE	FALSE	FALSE	NA	NA	NA	NA	NA	NA	NA	NA	NA	NA	NA	NA	NA	NA	NA	NA	NA	NA	4.48814e+07	3.87239e+07	4.39863e+07	4.25305e+07	3.30101e+06	3.52154e+06	2.78533e+06	3.20263e+06	1.97445e+06	2.38551e+06	2.65476e+06	2.33824e+06
GAD1	P48318|Q548L6	Glutamate decarboxylase 1 OS=Mus musculus GN=Gad1 PE=1 SV=2|Glutamate decarboxylase OS=Mus musculus GN=Gad1 PE=1 SV=1	TRUE	FALSE	FALSE	FALSE	FALSE	FALSE	NA	NA	NA	NA	NA	NA	NA	NA	NA	NA	NA	NA	NA	NA	NA	NA	NA	NA	5.33551e+07	4.61593e+07	4.35262e+07	4.76802e+07	5.69956e+06	6.99236e+06	5.71019e+06	6.13404e+06	1.92601e+06	3.364e+06	4.36779e+06	3.21926e+06
MGAM	A0A0J9YVE6|B5THE2	Protein Mgam OS=Mus musculus GN=Mgam PE=1 SV=1|Maltase-glucoamylase OS=Mus musculus GN=Mgam PE=1 SV=1	TRUE	FALSE	FALSE	FALSE	FALSE	FALSE	NA	NA	NA	NA	NA	NA	NA	NA	NA	NA	NA	NA	NA	NA	NA	NA	NA	NA	4.11397e+06	4.99709e+06	5.64372e+06	4.91826e+06	3.17238e+07	3.57937e+07	3.16042e+07	3.30405e+07	1.39064e+07	1.21656e+07	1.21976e+07	1.27565e+07
SFXN5	Q925N0	Sideroflexin-5 OS=Mus musculus GN=Sfxn5 PE=1 SV=2	TRUE	FALSE	FALSE	FALSE	FALSE	FALSE	NA	NA	NA	NA	NA	NA	NA	NA	NA	NA	NA	NA	NA	NA	NA	NA	NA	NA	3.4388e+07	3.55748e+07	3.60493e+07	3.53374e+07	1.0491e+07	1.07933e+07	9.91963e+06	1.04013e+07	9.24305e+06	1.3078e+07	1.404e+07	1.21203e+07
SFXN2	Q3UC14|Q925N2	Sideroflexin OS=Mus musculus GN=Sfxn2 PE=1 SV=1|Sideroflexin-2 OS=Mus musculus GN=Sfxn2 PE=1 SV=1	TRUE	FALSE	FALSE	FALSE	FALSE	FALSE	NA	NA	NA	NA	NA	NA	NA	NA	NA	NA	NA	NA	NA	NA	NA	NA	NA	NA	973650	1.13103e+06	1.01861e+06	1.0411e+06	5.93404e+06	6.72424e+06	7.69108e+06	6.78312e+06	7.10097e+06	7.51825e+06	7.29729e+06	7.3055e+06
ANAPC1	P53995	Anaphase-promoting complex subunit 1 OS=Mus musculus GN=Anapc1 PE=1 SV=2	TRUE	FALSE	FALSE	FALSE	FALSE	FALSE	NA	NA	NA	NA	NA	NA	NA	NA	NA	NA	NA	NA	NA	NA	NA	NA	NA	NA	2.15327e+06	2.49718e+06	2.31134e+06	2.32059e+06	1.59928e+06	2.44438e+06	2.18642e+06	2.07669e+06	1.4938e+06	1.30602e+06	1.57724e+06	1.45902e+06
EPPK1	Q8R0W0	Epiplakin OS=Mus musculus GN=Eppk1 PE=1 SV=2	TRUE	TRUE	TRUE	FALSE	TRUE	TRUE	0.661544	0.0912	2.49906	0.000116967	3.41649	4.17217e-05	484514	734355	796564	765459	765436	4.07555e+06	4.57553e+06	4.32554e+06	566078	6.69734e+06	5.43261e+06	6.06497e+06	4.51858e+06	4.60823e+06	3.92443e+06	4.35041e+06	5.83313e+06	4.47877e+06	4.7921e+06	5.03467e+06	3.71669e+07	3.24823e+07	3.56421e+07	3.50971e+07
RAB5A	Q9CQD1	Ras-related protein Rab-5A OS=Mus musculus GN=Rab5a PE=1 SV=1	TRUE	FALSE	FALSE	FALSE	FALSE	FALSE	NA	NA	NA	NA	NA	NA	NA	NA	NA	NA	NA	NA	NA	NA	NA	NA	NA	NA	7.86873e+06	6.11791e+06	7.27294e+06	7.08653e+06	3.62352e+06	4.5879e+06	3.84872e+06	4.02005e+06	2.86772e+06	3.44868e+06	3.45755e+06	3.25799e+06
NAPG	D3Z4B2|Q9CWZ7	Gamma-soluble NSF attachment protein (Fragment) OS=Mus musculus GN=Napg PE=1 SV=1|Gamma-soluble NSF attachment protein OS=Mus musculus GN=Napg PE=1 SV=1	TRUE	FALSE	FALSE	FALSE	FALSE	FALSE	NA	NA	NA	NA	NA	NA	NA	NA	NA	NA	NA	NA	NA	NA	NA	NA	NA	NA	2.96256e+07	3.94417e+07	3.79768e+07	3.56813e+07	6.38984e+06	6.79126e+06	6.5666e+06	6.58257e+06	2.67966e+06	5.62551e+06	6.04135e+06	4.78217e+06
LINGO1	A9DA50|Q9D1T0	Leucine-rich repeat and immunoglobulin-like domain-containing nogo receptor-interacting protein 1 OS=Mus musculus GN=Lingo1 PE=1 SV=1|Leucine-rich repeat and immunoglobulin-like domain-containing nogo receptor-interacting protein 1 OS=Mus musculus GN=Lingo1 PE=1 SV=1	TRUE	FALSE	FALSE	FALSE	FALSE	FALSE	NA	NA	NA	NA	NA	NA	NA	NA	NA	NA	NA	NA	NA	NA	NA	NA	NA	NA	7.33804e+06	6.8515e+06	6.43946e+06	6.87633e+06	1.55793e+06	1.31071e+06	1.39684e+06	1.42183e+06	2.07088e+06	2.20658e+06	2.20264e+06	2.16003e+06
LCLAT1	B0V2Q7|Q3UN02	Lclat1 protein OS=Mus musculus GN=Lclat1 PE=1 SV=1|Lysocardiolipin acyltransferase 1 OS=Mus musculus GN=Lclat1 PE=1 SV=2	TRUE	FALSE	FALSE	FALSE	FALSE	FALSE	NA	NA	NA	NA	NA	NA	NA	NA	NA	NA	NA	NA	NA	NA	NA	NA	NA	NA	8.66635e+06	7.6288e+06	7.06e+06	7.78505e+06	1.6877e+07	1.4506e+07	1.55791e+07	1.5654e+07	1.87112e+07	1.65953e+07	1.66942e+07	1.73336e+07
EHD4	Q3TM70|Q9EQP2	EH domain-containing protein 4 OS=Mus musculus GN=Ehd4 PE=1 SV=1|EH domain-containing protein 4 OS=Mus musculus GN=Ehd4 PE=1 SV=1	TRUE	TRUE	TRUE	FALSE	TRUE	FALSE	-0.544814	0.166096	3.97756	1.59874e-05	0.713033	0.0543544	1.44405e+06	1.01245e+06	963832	988143	1.28087e+06	2.21741e+07	1.82859e+07	2.023e+07	730124	1.06479e+06	1.33981e+06	1.2023e+06	6.22554e+06	6.96894e+06	6.15329e+06	6.44926e+06	2.53318e+07	2.55288e+07	3.05549e+07	2.71385e+07	6.0443e+06	5.5639e+06	5.26396e+06	5.62405e+06
CNPY3	Q9DAU1	Protein canopy homolog 3 OS=Mus musculus GN=Cnpy3 PE=1 SV=1	TRUE	FALSE	FALSE	FALSE	FALSE	FALSE	NA	NA	NA	NA	NA	NA	NA	NA	NA	NA	NA	NA	NA	NA	NA	NA	NA	NA	4.50928e+06	4.16921e+06	4.47616e+06	4.38488e+06	6.41884e+06	3.61558e+06	5.66227e+06	5.23223e+06	1.0469e+07	1.435e+07	8.5332e+06	1.11174e+07
CASP8	A0A087WQT6|O89110|Q3U607	Caspase-8 OS=Mus musculus GN=Casp8 PE=1 SV=1|Caspase-8 OS=Mus musculus GN=Casp8 PE=1 SV=1|Caspase 8, isoform CRA_a OS=Mus musculus GN=Casp8 PE=1 SV=1	TRUE	FALSE	FALSE	FALSE	FALSE	FALSE	NA	NA	NA	NA	NA	NA	NA	NA	NA	NA	NA	NA	NA	NA	NA	NA	NA	NA	1.2702e+06	1.56279e+06	1.70641e+06	1.51313e+06	5.48957e+06	5.31734e+06	6.07533e+06	5.62741e+06	9.28114e+06	9.02145e+06	7.23003e+06	8.51087e+06
NAMPT	Q99KQ4	Nicotinamide phosphoribosyltransferase OS=Mus musculus GN=Nampt PE=1 SV=1	TRUE	FALSE	FALSE	FALSE	FALSE	FALSE	NA	NA	NA	NA	NA	NA	NA	NA	NA	NA	NA	NA	NA	NA	NA	NA	NA	NA	1.60833e+07	1.68866e+07	1.62342e+07	1.64014e+07	4.30622e+07	4.06396e+07	4.44685e+07	4.27235e+07	2.92038e+07	2.80959e+07	2.6704e+07	2.80012e+07
POMGNT2	Q8BW41|Q8BW41-2	Protein O-linked-mannose beta-1,4-N-acetylglucosaminyltransferase 2 OS=Mus musculus GN=Pomgnt2 PE=1 SV=1|Isoform 2 of Protein O-linked-mannose beta-1,4-N-acetylglucosaminyltransferase 2 OS=Mus musculus GN=Pomgnt2	TRUE	FALSE	FALSE	FALSE	FALSE	FALSE	NA	NA	NA	NA	NA	NA	NA	NA	NA	NA	NA	NA	NA	NA	NA	NA	NA	NA	853956	842292	786395	827547	713097	412602	480215	535305	730485	534065	491400	585317
AFMID	Q8K4H1	Kynurenine formamidase OS=Mus musculus GN=Afmid PE=1 SV=1	TRUE	FALSE	FALSE	FALSE	FALSE	FALSE	NA	NA	NA	NA	NA	NA	NA	NA	NA	NA	NA	NA	NA	NA	NA	NA	NA	NA	2.88693e+06	3.5904e+06	4.41923e+06	3.63219e+06	1.00859e+07	9.70836e+06	9.11888e+06	9.63772e+06	2.45563e+07	2.48429e+07	2.14846e+07	2.36279e+07
GOLGA7B	Q9D428	Golgin subfamily A member 7B OS=Mus musculus GN=GOLGA7B PE=1 SV=1	TRUE	FALSE	FALSE	FALSE	FALSE	FALSE	NA	NA	NA	NA	NA	NA	NA	NA	NA	NA	NA	NA	NA	NA	NA	NA	NA	NA	1.15522e+07	1.38482e+07	1.41554e+07	1.31853e+07	1.53879e+06	1.34379e+06	859495	1.24736e+06	642049	1.1701e+06	1.7894e+06	1.20051e+06
STAG2	A2AFF6|O35638	Cohesin subunit SA-2 OS=Mus musculus GN=Stag2 PE=1 SV=1|Cohesin subunit SA-2 OS=Mus musculus GN=Stag2 PE=1 SV=3	TRUE	FALSE	FALSE	FALSE	FALSE	FALSE	NA	NA	NA	NA	NA	NA	NA	NA	NA	NA	NA	NA	NA	NA	NA	NA	NA	NA	2.87393e+06	2.73528e+06	2.557e+06	2.72207e+06	3.81903e+06	2.67996e+06	3.78301e+06	3.42733e+06	5.45793e+06	5.051e+06	3.82704e+06	4.77866e+06
ANXA3	O35639	Annexin A3 OS=Mus musculus GN=Anxa3 PE=1 SV=4	TRUE	TRUE	FALSE	FALSE	FALSE	FALSE	NA	NA	NA	NA	NA	NA	NA	504027	457530	480779	NA	6.86256e+06	6.38703e+06	6.62479e+06	NA	709561	829636	769599	8.7666e+06	9.52166e+06	8.99459e+06	9.09428e+06	1.46984e+07	1.56543e+07	1.66425e+07	1.5665e+07	8.87795e+06	9.29738e+06	9.25622e+06	9.14385e+06
VPS33A	Q9D2N9	Vacuolar protein sorting-associated protein 33A OS=Mus musculus GN=Vps33a PE=1 SV=2	TRUE	FALSE	FALSE	FALSE	FALSE	FALSE	NA	NA	NA	NA	NA	NA	NA	NA	NA	NA	NA	NA	NA	NA	NA	NA	NA	NA	4.01084e+06	4.56617e+06	4.21131e+06	4.26278e+06	3.10919e+06	2.53355e+06	2.62204e+06	2.75493e+06	2.38001e+06	2.1108e+06	2.21105e+06	2.23395e+06
STAMBP	Q9CQ26	STAM-binding protein OS=Mus musculus GN=Stambp PE=1 SV=1	TRUE	FALSE	FALSE	FALSE	FALSE	FALSE	NA	NA	NA	NA	NA	NA	NA	NA	NA	NA	NA	NA	NA	NA	NA	NA	NA	NA	4.04095e+06	4.03657e+06	3.26696e+06	3.78149e+06	1.90031e+06	1.57256e+06	2.01206e+06	1.82831e+06	2.0993e+06	2.20233e+06	2.12639e+06	2.14268e+06
LAMTOR1	A0A0A6YX02|Q9CQ22	Ragulator complex protein LAMTOR1 OS=Mus musculus GN=Lamtor1 PE=1 SV=1|Ragulator complex protein LAMTOR1 OS=Mus musculus GN=Lamtor1 PE=1 SV=1	TRUE	FALSE	FALSE	FALSE	FALSE	FALSE	NA	NA	NA	NA	NA	NA	NA	NA	NA	NA	NA	NA	NA	NA	NA	NA	NA	NA	1.08605e+07	8.84558e+06	7.09765e+06	8.93458e+06	1.41354e+07	7.48845e+06	1.0905e+07	1.0843e+07	7.69569e+06	6.01809e+06	5.14945e+06	6.28774e+06
ERLIN2	Q8BFZ9	Erlin-2 OS=Mus musculus GN=Erlin2 PE=1 SV=1	TRUE	TRUE	TRUE	TRUE	TRUE	TRUE	1.36348	0.0085884	4.17016	1.17263e-05	1.45903	0.00234755	847996	2.41436e+06	1.96385e+06	2.1891e+06	627069	1.04471e+07	1.21492e+07	1.12981e+07	473833	1.27216e+06	1.32849e+06	1.30033e+06	1.41795e+07	1.21482e+07	9.95637e+06	1.20947e+07	2.45159e+07	1.58489e+07	2.25368e+07	2.09672e+07	7.76368e+06	7.73927e+06	6.6396e+06	7.38085e+06
NUB1	A0A0G2JGQ4|P54729|Q3UYM1	NEDD8 ultimate buster 1 OS=Mus musculus GN=Nub1 PE=1 SV=1|NEDD8 ultimate buster 1 OS=Mus musculus GN=Nub1 PE=1 SV=2|NEDD8 ultimate buster 1 OS=Mus musculus GN=Nub1 PE=1 SV=1	TRUE	FALSE	FALSE	FALSE	FALSE	FALSE	NA	NA	NA	NA	NA	NA	NA	NA	NA	NA	NA	NA	NA	NA	NA	NA	NA	NA	1.15971e+07	1.0764e+07	1.09315e+07	1.10975e+07	7.01388e+06	5.96062e+06	7.00481e+06	6.65977e+06	1.19973e+07	1.1377e+07	9.53103e+06	1.09684e+07
HNRNPH3	D3YWT1|D3Z3N4	MCG11326, isoform CRA_b OS=Mus musculus GN=Hnrnph3 PE=1 SV=1|MCG11326, isoform CRA_a OS=Mus musculus GN=Hnrnph3 PE=1 SV=1	TRUE	TRUE	TRUE	TRUE	TRUE	TRUE	2.52325	0.00161405	5.83825	8.67224e-06	3.15443	8.74836e-05	1.21745e+06	6.74357e+06	7.23418e+06	6.98888e+06	332116	2.18329e+07	1.64691e+07	1.9151e+07	334973	2.69397e+06	3.28859e+06	2.99128e+06	9.19492e+06	1.0923e+07	1.02686e+07	1.01288e+07	5.61872e+06	8.13877e+06	7.85102e+06	7.20284e+06	4.5433e+06	5.20313e+06	5.73656e+06	5.16099e+06
COQ6	Q8R1S0	Ubiquinone biosynthesis monooxygenase COQ6, mitochondrial OS=Mus musculus GN=Coq6 PE=1 SV=3	TRUE	FALSE	FALSE	FALSE	FALSE	FALSE	NA	NA	NA	NA	NA	NA	NA	NA	NA	NA	NA	NA	NA	NA	NA	NA	NA	NA	7.98587e+06	7.51335e+06	6.87304e+06	7.45742e+06	9.45917e+06	1.18177e+07	9.2841e+06	1.0187e+07	9.74689e+06	1.02831e+07	1.43064e+07	1.14455e+07
SLC38A4	Q8R1S9	Sodium-coupled neutral amino acid transporter 4 OS=Mus musculus GN=Slc38a4 PE=1 SV=1	TRUE	FALSE	FALSE	FALSE	FALSE	FALSE	NA	NA	NA	NA	NA	NA	NA	NA	NA	NA	NA	NA	NA	NA	NA	NA	NA	NA	1.80751e+06	1.56318e+06	1.06173e+06	1.47747e+06	203743	275368	628751	369288	1.96236e+07	1.67641e+07	1.08078e+07	1.57318e+07
TRAPPC11	B2RXC1	Trafficking protein particle complex subunit 11 OS=Mus musculus GN=Trappc11 PE=1 SV=1	TRUE	FALSE	FALSE	FALSE	FALSE	FALSE	NA	NA	NA	NA	NA	NA	NA	NA	NA	NA	NA	NA	NA	NA	NA	NA	NA	NA	6.48153e+06	6.31232e+06	4.91522e+06	5.90302e+06	2.83723e+06	2.19618e+06	2.57607e+06	2.5365e+06	2.36474e+06	2.47317e+06	2.7073e+06	2.51507e+06
SNCB	Q91ZZ3	Beta-synuclein OS=Mus musculus GN=Sncb PE=1 SV=1	TRUE	FALSE	FALSE	FALSE	FALSE	FALSE	NA	NA	NA	NA	NA	NA	NA	NA	NA	NA	NA	NA	NA	NA	NA	NA	NA	NA	1.99212e+07	2.17983e+07	2.00577e+07	2.05924e+07	1.86452e+06	1.1661e+06	1.06593e+06	1.36551e+06	1.10383e+06	1.30228e+06	1.54802e+06	1.31804e+06
CYFIP1	Q7TMB8	Cytoplasmic FMR1-interacting protein 1 OS=Mus musculus GN=Cyfip1 PE=1 SV=1	TRUE	TRUE	TRUE	TRUE	TRUE	TRUE	1.14513	0.0101439	4.74933	8.67224e-06	1.28594	0.00236244	1.69486e+06	3.81897e+06	3.66423e+06	3.7416e+06	571341	1.55328e+07	1.51406e+07	1.53367e+07	769533	1.82211e+06	1.92451e+06	1.87331e+06	1.25886e+07	1.12899e+07	1.07705e+07	1.15497e+07	1.0486e+07	1.00543e+07	9.19628e+06	9.91219e+06	1.19033e+07	9.24095e+06	1.05885e+07	1.05776e+07
LRRC40	A0A0R4J0W6|Q9CRC8	Leucine rich repeat containing 40, isoform CRA_a OS=Mus musculus GN=Lrrc40 PE=1 SV=1|Leucine-rich repeat-containing protein 40 OS=Mus musculus GN=Lrrc40 PE=1 SV=2	TRUE	FALSE	FALSE	FALSE	FALSE	FALSE	NA	NA	NA	NA	NA	NA	NA	NA	NA	NA	NA	NA	NA	NA	NA	NA	NA	NA	1.15596e+06	1.10354e+06	1.01748e+06	1.09233e+06	761722	991376	847456	866851	819470	856584	1.08661e+06	920889
WDR48	Q8BH57|Q8BH57-2	WD repeat-containing protein 48 OS=Mus musculus GN=Wdr48 PE=1 SV=1|Isoform 2 of WD repeat-containing protein 48 OS=Mus musculus GN=Wdr48	TRUE	FALSE	FALSE	FALSE	FALSE	FALSE	NA	NA	NA	NA	NA	NA	NA	NA	NA	NA	NA	NA	NA	NA	NA	NA	NA	NA	2.11115e+07	1.7278e+07	1.54736e+07	1.79544e+07	8.01297e+06	8.66678e+06	9.04109e+06	8.57362e+06	7.1152e+06	7.3411e+06	7.8564e+06	7.43757e+06
GDPD1	Q9CRY7	Glycerophosphodiester phosphodiesterase domain-containing protein 1 OS=Mus musculus GN=Gdpd1 PE=1 SV=1	TRUE	FALSE	FALSE	FALSE	FALSE	FALSE	NA	NA	NA	NA	NA	NA	NA	NA	NA	NA	NA	NA	NA	NA	NA	NA	NA	NA	1.00581e+07	1.23467e+07	1.09977e+07	1.11342e+07	1.65993e+06	1.61505e+06	2.03182e+06	1.76893e+06	3.05744e+06	3.37211e+06	3.00867e+06	3.14607e+06
NAPRT	Q8CC86	Nicotinate phosphoribosyltransferase OS=Mus musculus GN=Naprt PE=1 SV=1	TRUE	FALSE	FALSE	FALSE	FALSE	FALSE	NA	NA	NA	NA	NA	NA	NA	NA	NA	NA	NA	NA	NA	NA	NA	NA	NA	NA	3.05237e+06	2.65636e+06	2.29978e+06	2.6695e+06	6.07495e+06	6.53403e+06	6.56167e+06	6.39022e+06	2.53298e+07	2.22233e+07	2.55565e+07	2.43699e+07
SIRT2	A0A140LHL5|Q8VDQ8|Q8VDQ8-2	NAD-dependent protein deacetylase sirtuin-2 OS=Mus musculus GN=Sirt2 PE=1 SV=1|NAD-dependent protein deacetylase sirtuin-2 OS=Mus musculus GN=Sirt2 PE=1 SV=2|Isoform 2 of NAD-dependent protein deacetylase sirtuin-2 OS=Mus musculus GN=Sirt2	TRUE	FALSE	FALSE	FALSE	FALSE	FALSE	NA	NA	NA	NA	NA	NA	NA	NA	NA	NA	NA	NA	NA	NA	NA	NA	NA	NA	3.75326e+07	3.6138e+07	3.50927e+07	3.62544e+07	6.23092e+06	5.62043e+06	5.0831e+06	5.64482e+06	4.63062e+06	4.5726e+06	5.20567e+06	4.80296e+06
TXLNB	Q8VBT1	Beta-taxilin OS=Mus musculus GN=Txlnb PE=1 SV=2	TRUE	FALSE	FALSE	FALSE	FALSE	FALSE	NA	NA	NA	NA	NA	NA	NA	NA	NA	NA	NA	NA	NA	NA	NA	NA	NA	NA	662429	1.14277e+06	1.89406e+06	1.23309e+06	399828	1.85845e+06	619137	959139	999597	1.03027e+06	1.86554e+06	1.29847e+06
TMX1	Q8VBT0	Thioredoxin-related transmembrane protein 1 OS=Mus musculus GN=Tmx1 PE=1 SV=1	TRUE	FALSE	FALSE	FALSE	FALSE	FALSE	NA	NA	NA	NA	NA	NA	NA	NA	NA	NA	NA	NA	NA	NA	NA	NA	NA	NA	2.38789e+06	1.80131e+06	2.12822e+06	2.1058e+06	2.59854e+06	2.47421e+06	2.41188e+06	2.49488e+06	3.46147e+06	3.2025e+06	2.78013e+06	3.14803e+06
SDS	Q3UEN6|Q8VBT2	L-serine dehydratase/L-threonine deaminase OS=Mus musculus GN=Sds PE=1 SV=1|L-serine dehydratase/L-threonine deaminase OS=Mus musculus GN=Sds PE=1 SV=3	TRUE	FALSE	FALSE	FALSE	FALSE	FALSE	NA	NA	NA	NA	NA	NA	NA	NA	NA	NA	NA	NA	NA	NA	NA	NA	NA	NA	3.44077e+06	3.57191e+06	3.06897e+06	3.36055e+06	1.153e+06	1.65914e+06	2.5736e+06	1.79524e+06	5.7397e+07	5.06176e+07	3.79731e+07	4.86626e+07
SERPINB6A|SERPINB6	F8WIV2|Q4FJQ6|Q60854	Serpin B6 OS=Mus musculus GN=Serpinb6a PE=1 SV=1|Serine (Or cysteine) peptidase inhibitor, clade B, member 6a, isoform CRA_a OS=Mus musculus GN=Serpinb6a PE=1 SV=1|Serpin B6 OS=Mus musculus GN=Serpinb6 PE=1 SV=1	TRUE	FALSE	FALSE	FALSE	FALSE	FALSE	NA	NA	NA	NA	NA	NA	NA	NA	NA	NA	NA	NA	NA	NA	NA	NA	NA	NA	1.53951e+07	1.32887e+07	1.337e+07	1.40179e+07	1.0814e+07	1.05246e+07	1.20663e+07	1.1135e+07	1.11001e+07	1.05798e+07	9.17027e+06	1.02834e+07
RIPK1	Q60855	Receptor-interacting serine/threonine-protein kinase 1 OS=Mus musculus GN=Ripk1 PE=1 SV=1	TRUE	TRUE	TRUE	FALSE	TRUE	TRUE	-0.290321	0.372269	4.37774	9.01017e-06	3.899	1.96611e-05	491667	417846	385267	401556	380371	7.50386e+06	8.29883e+06	7.90135e+06	145531	2.20132e+06	2.13246e+06	2.16689e+06	1.65022e+06	2.35101e+06	2.43581e+06	2.14568e+06	6.61368e+06	5.19641e+06	5.55585e+06	5.78865e+06	6.818e+06	6.24497e+06	5.63662e+06	6.23319e+06
TCIRG1	Q9JHF5	V-type proton ATPase subunit a OS=Mus musculus GN=Tcirg1 PE=1 SV=1	TRUE	FALSE	FALSE	FALSE	FALSE	FALSE	NA	NA	NA	NA	NA	NA	NA	NA	NA	NA	NA	NA	NA	NA	NA	NA	NA	NA	2.69677e+06	2.75142e+06	2.54518e+06	2.66446e+06	4.13066e+06	4.54888e+06	4.11655e+06	4.26536e+06	8.52132e+06	6.23691e+06	7.44907e+06	7.40244e+06
NCBP1	Q3UYV9	Nuclear cap-binding protein subunit 1 OS=Mus musculus GN=Ncbp1 PE=1 SV=2	TRUE	FALSE	FALSE	FALSE	FALSE	FALSE	NA	NA	NA	NA	NA	NA	NA	NA	NA	NA	NA	NA	NA	NA	NA	NA	NA	NA	3.59417e+06	4.1735e+06	3.32743e+06	3.69836e+06	3.74778e+06	2.63964e+06	3.44064e+06	3.27602e+06	4.61235e+06	3.9613e+06	3.81118e+06	4.12828e+06
DMTN	Q9WV69|Q9WV69-2|Q9WV69-3|Q9WV69-4	Dematin OS=Mus musculus GN=Dmtn PE=1 SV=1|Isoform 2 of Dematin OS=Mus musculus GN=Dmtn|Isoform 3 of Dematin OS=Mus musculus GN=Dmtn|Isoform 4 of Dematin OS=Mus musculus GN=Dmtn	TRUE	FALSE	FALSE	FALSE	FALSE	FALSE	NA	NA	NA	NA	NA	NA	NA	NA	NA	NA	NA	NA	NA	NA	NA	NA	NA	NA	5.5797e+06	9.49433e+06	8.61363e+06	7.89589e+06	4.22006e+06	5.27221e+06	5.15527e+06	4.88251e+06	2.88284e+06	3.24948e+06	3.66234e+06	3.26489e+06
FAM120A	Q6A0A9	Constitutive coactivator of PPAR-gamma-like protein 1 OS=Mus musculus GN=FAM120A PE=1 SV=2	TRUE	TRUE	TRUE	FALSE	TRUE	TRUE	0.479932	0.163299	4.65196	8.67224e-06	3.58967	2.59342e-05	3.26619e+07	4.39822e+07	4.69871e+07	4.54847e+07	2.02979e+07	5.40255e+08	4.80047e+08	5.10151e+08	1.01404e+07	1.19432e+08	1.24283e+08	1.21858e+08	2.2031e+07	2.29806e+07	2.02379e+07	2.17499e+07	3.35129e+07	2.78808e+07	3.26582e+07	3.13506e+07	4.16959e+07	4.53752e+07	4.39796e+07	4.36836e+07
SPCS2	A0A140LHG8|A0A140LHR3|A0A140LJ01|Q9CYN2	Signal peptidase complex subunit 2 OS=Mus musculus GN=Spcs2 PE=1 SV=1|Signal peptidase complex subunit 2 OS=Mus musculus GN=Spcs2 PE=1 SV=1|Signal peptidase complex subunit 2 (Fragment) OS=Mus musculus GN=Spcs2 PE=1 SV=1|Signal peptidase complex subunit 2 OS=Mus musculus GN=Spcs2 PE=1 SV=1	TRUE	FALSE	FALSE	FALSE	FALSE	FALSE	NA	NA	NA	NA	NA	NA	NA	NA	NA	NA	NA	NA	NA	NA	NA	NA	NA	NA	6.95114e+06	6.70826e+06	5.79105e+06	6.48349e+06	7.95938e+06	7.7886e+06	9.04496e+06	8.26431e+06	2.15569e+07	2.23019e+07	2.22419e+07	2.20336e+07
ZFYVE1	Q810J8	Zinc finger FYVE domain-containing protein 1 OS=Mus musculus GN=Zfyve1 PE=1 SV=2	TRUE	FALSE	FALSE	FALSE	FALSE	FALSE	NA	NA	NA	NA	NA	NA	NA	NA	NA	NA	NA	NA	NA	NA	NA	NA	NA	NA	1.14008e+07	1.11765e+07	1.10023e+07	1.11932e+07	8.15914e+06	6.51815e+06	6.36141e+06	7.0129e+06	1.52299e+07	1.23864e+07	1.28904e+07	1.35022e+07
UGGT1	Q6P5E4	UDP-glucose:glycoprotein glucosyltransferase 1 OS=Mus musculus GN=Uggt1 PE=1 SV=4	TRUE	TRUE	TRUE	TRUE	TRUE	TRUE	1.71043	0.00356505	4.58196	9.09229e-06	2.91679	6.63594e-05	925205	3.02806e+06	3.01519e+06	3.02163e+06	598625	1.33351e+07	1.53515e+07	1.43433e+07	573206	4.6535e+06	4.01006e+06	4.33178e+06	2.58887e+07	2.38668e+07	2.36949e+07	2.44835e+07	2.8909e+07	2.78198e+07	2.8281e+07	2.83366e+07	6.19344e+07	5.42802e+07	5.37732e+07	5.66626e+07
ACOT2	Q9QYR9	Acyl-coenzyme A thioesterase 2, mitochondrial OS=Mus musculus GN=Acot2 PE=1 SV=2	TRUE	FALSE	FALSE	FALSE	FALSE	FALSE	NA	NA	NA	NA	NA	NA	NA	NA	NA	NA	NA	NA	NA	NA	NA	NA	NA	NA	4.1562e+06	4.61777e+06	5.1229e+06	4.63229e+06	9.04589e+06	1.21086e+07	8.58882e+06	9.91444e+06	5.60865e+06	5.32495e+06	6.76577e+06	5.89979e+06
PTPRD	Q64487|Q64487-5	Receptor-type tyrosine-protein phosphatase delta OS=Mus musculus GN=Ptprd PE=1 SV=3|Isoform E of Receptor-type tyrosine-protein phosphatase delta OS=Mus musculus GN=Ptprd	TRUE	FALSE	FALSE	FALSE	FALSE	FALSE	NA	NA	NA	NA	NA	NA	NA	NA	NA	NA	NA	NA	NA	NA	NA	NA	NA	NA	1.68352e+07	1.68382e+07	1.59625e+07	1.65453e+07	7.95043e+06	6.37823e+06	8.41837e+06	7.58234e+06	9.57547e+06	1.02108e+07	8.1593e+06	9.31521e+06
GALC	P54818	Galactocerebrosidase OS=Mus musculus GN=Galc PE=1 SV=2	TRUE	FALSE	FALSE	FALSE	FALSE	FALSE	NA	NA	NA	NA	NA	NA	NA	NA	NA	NA	NA	NA	NA	NA	NA	NA	NA	NA	3.42184e+06	3.33406e+06	3.3635e+06	3.37313e+06	7.69905e+06	6.34175e+06	6.26266e+06	6.76782e+06	2.94482e+06	2.35993e+06	2.36841e+06	2.55772e+06
SH3GLB2	A2AWI7	Endophilin-B2 OS=Mus musculus GN=Sh3glb2 PE=1 SV=1	TRUE	FALSE	FALSE	FALSE	FALSE	FALSE	NA	NA	NA	NA	NA	NA	NA	NA	NA	NA	NA	NA	NA	NA	NA	NA	NA	NA	1.03967e+07	1.76256e+07	1.4553e+07	1.41918e+07	1.8589e+06	2.3184e+06	2.45386e+06	2.21039e+06	2.09458e+06	2.4591e+06	2.8134e+06	2.45569e+06
ARG1	Q61176	Arginase-1 OS=Mus musculus GN=Arg1 PE=1 SV=1	TRUE	TRUE	TRUE	FALSE	TRUE	TRUE	0.200756	0.687507	2.30588	0.00113095	5.26205	3.03941e-05	1.19966e+06	1.60244e+06	1.18149e+06	1.39196e+06	1.28713e+06	5.0204e+06	8.03548e+06	6.52794e+06	503831	2.10889e+07	1.76526e+07	1.93707e+07	1.4684e+07	1.51633e+07	1.23378e+07	1.40617e+07	1.56237e+07	1.10283e+07	1.35139e+07	1.33886e+07	3.28245e+08	2.04982e+08	2.05552e+08	2.4626e+08
BIN2	D3Z6Q9|S4R270	Bridging integrator 2 OS=Mus musculus GN=Bin2 PE=1 SV=1|Bridging integrator 2 OS=Mus musculus GN=Bin2 PE=1 SV=1	TRUE	FALSE	FALSE	FALSE	FALSE	FALSE	NA	NA	NA	NA	NA	NA	NA	NA	NA	NA	NA	NA	NA	NA	NA	NA	NA	NA	4.5672e+06	5.57028e+06	5.72438e+06	5.28728e+06	3.55116e+06	3.70713e+06	3.48927e+06	3.58252e+06	6.64871e+06	5.00109e+06	5.16941e+06	5.60641e+06
DHX8	A2A4N9|A2A4P0	ATP-dependent RNA helicase DHX8 (Fragment) OS=Mus musculus GN=Dhx8 PE=1 SV=7|ATP-dependent RNA helicase DHX8 OS=Mus musculus GN=Dhx8 PE=2 SV=1	TRUE	FALSE	FALSE	FALSE	FALSE	FALSE	NA	NA	NA	NA	NA	NA	NA	NA	NA	NA	NA	NA	NA	NA	NA	NA	NA	NA	1.68139e+06	1.79656e+06	1.78245e+06	1.75347e+06	6.53434e+06	4.9119e+06	5.09402e+06	5.51342e+06	6.00477e+06	4.55828e+06	4.42934e+06	4.99746e+06
NUCKS1	A0A087WRY3|Q80XU3	Nuclear ubiquitous casein and cyclin-dependent kinase substrate 1 OS=Mus musculus GN=Nucks1 PE=1 SV=1|Nuclear ubiquitous casein and cyclin-dependent kinase substrate 1 OS=Mus musculus GN=Nucks1 PE=1 SV=1	TRUE	TRUE	TRUE	TRUE	TRUE	TRUE	2.57705	0.0126829	5.67893	8.03809e-05	1.72804	0.0284231	2.33298e+06	1.05646e+07	1.82699e+07	1.44172e+07	205299	9.24592e+06	1.19152e+07	1.05806e+07	1.01616e+06	5.04599e+06	2.23659e+06	3.64129e+06	7.74968e+06	7.5362e+06	7.99215e+06	7.75934e+06	1.2788e+07	1.24485e+07	1.087e+07	1.20355e+07	1.46084e+07	1.02045e+07	1.10178e+07	1.19436e+07
CAB39L	Q9DB16|Q9DB16-2	Calcium-binding protein 39-like OS=Mus musculus GN=Cab39l PE=1 SV=3|Isoform 2 of Calcium-binding protein 39-like OS=Mus musculus GN=Cab39l	TRUE	TRUE	TRUE	TRUE	TRUE	TRUE	1.22474	0.01705	3.74011	2.40987e-05	4.04938	3.03941e-05	422741	1.01651e+06	956376	986442	371730	4.34959e+06	5.6494e+06	4.99949e+06	117005	2.15029e+06	1.73821e+06	1.94425e+06	2.5026e+06	2.91976e+06	3.43636e+06	2.95291e+06	3.31508e+06	5.4502e+06	4.84529e+06	4.53686e+06	3.41074e+06	4.26851e+06	4.0789e+06	3.91939e+06
COPG2	A0A0M3HEQ7|Q9QXK3|Q9QXK3-4	Coatomer subunit gamma OS=Mus musculus GN=Copg2 PE=1 SV=2|Coatomer subunit gamma-2 OS=Mus musculus GN=Copg2 PE=1 SV=1|Isoform 4 of Coatomer subunit gamma-2 OS=Mus musculus GN=Copg2	TRUE	TRUE	TRUE	FALSE	TRUE	FALSE	0.982263	0.0320672	3.61208	2.38058e-05	0.893627	0.0244713	838661	1.81026e+06	1.51021e+06	1.66024e+06	523109	5.67352e+06	7.18199e+06	6.42775e+06	800827	1.5352e+06	1.436e+06	1.4856e+06	8.32711e+06	7.03133e+06	7.0641e+06	7.47418e+06	1.06773e+07	9.24076e+06	9.76181e+06	9.89329e+06	1.36498e+07	1.19149e+07	1.12247e+07	1.22631e+07
DOCK4	P59764	Dedicator of cytokinesis protein 4 OS=Mus musculus GN=Dock4 PE=1 SV=1	TRUE	FALSE	FALSE	FALSE	FALSE	FALSE	NA	NA	NA	NA	NA	NA	NA	NA	NA	NA	NA	NA	NA	NA	NA	NA	NA	NA	8.44354e+06	9.25707e+06	9.80402e+06	9.16821e+06	5.35126e+06	4.79939e+06	4.52446e+06	4.8917e+06	6.27302e+06	5.21805e+06	5.22542e+06	5.57216e+06
SAE1	Q9R1T2	SUMO-activating enzyme subunit 1 OS=Mus musculus GN=Sae1 PE=1 SV=1	TRUE	FALSE	FALSE	FALSE	FALSE	FALSE	NA	NA	NA	NA	NA	NA	NA	NA	NA	NA	NA	NA	NA	NA	NA	NA	NA	NA	1.17858e+07	1.12003e+07	9.18963e+06	1.07253e+07	1.09281e+07	7.89594e+06	1.02108e+07	9.67828e+06	9.57351e+06	8.34338e+06	7.86218e+06	8.59302e+06
ALAD	P10518	Delta-aminolevulinic acid dehydratase OS=Mus musculus GN=Alad PE=1 SV=1	TRUE	FALSE	FALSE	FALSE	FALSE	FALSE	NA	NA	NA	NA	NA	NA	NA	NA	NA	NA	NA	NA	NA	NA	NA	NA	NA	NA	651558	760947	778675	730394	878193	1.30507e+06	1.21757e+06	1.13361e+06	3.20104e+06	2.98419e+06	3.12528e+06	3.10351e+06
NCS1	Q8BNY6	Neuronal calcium sensor 1 OS=Mus musculus GN=Ncs1 PE=1 SV=3	TRUE	FALSE	FALSE	FALSE	FALSE	FALSE	NA	NA	NA	NA	NA	NA	NA	NA	NA	NA	NA	NA	NA	NA	NA	NA	NA	NA	6.28203e+06	6.78541e+06	7.12234e+06	6.72993e+06	763015	974744	934750	890836	1.16902e+06	909885	903774	994225
PRPF3	Q922U1	U4/U6 small nuclear ribonucleoprotein Prp3 OS=Mus musculus GN=Prpf3 PE=1 SV=1	TRUE	FALSE	FALSE	FALSE	FALSE	FALSE	NA	NA	NA	NA	NA	NA	NA	NA	NA	NA	NA	NA	NA	NA	NA	NA	NA	NA	4.98688e+06	3.79634e+06	4.31992e+06	4.36771e+06	5.28697e+06	5.49016e+06	5.34446e+06	5.37386e+06	8.42901e+06	7.72065e+06	6.96866e+06	7.70611e+06
CYB5A	G5E850|P56395|Q544Z9	Cytochrome b-5, isoform CRA_a OS=Mus musculus GN=Cyb5a PE=1 SV=1|Cytochrome b5 OS=Mus musculus GN=Cyb5a PE=1 SV=2|Cytochrome b-5, isoform CRA_d OS=Mus musculus GN=Cyb5a PE=1 SV=1	TRUE	TRUE	TRUE	FALSE	TRUE	TRUE	1.35216	0.0895474	4.9399	0.000134404	6.53405	5.24621e-05	486610	1.82732e+06	841110	1.33421e+06	332951	7.88396e+06	1.31935e+07	1.05387e+07	68827.5	5.62093e+06	7.20825e+06	6.41459e+06	8.62456e+06	8.14319e+06	7.07749e+06	7.94841e+06	2.4809e+07	3.27931e+07	3.23693e+07	2.99905e+07	3.47618e+07	3.65469e+07	4.25932e+07	3.79673e+07
APEX1	P28352|Q544Z7	DNA-(apurinic or apyrimidinic site) lyase OS=Mus musculus GN=Apex1 PE=1 SV=2|DNA-(apurinic or apyrimidinic site) lyase OS=Mus musculus GN=Apex1 PE=1 SV=1	TRUE	FALSE	FALSE	FALSE	FALSE	FALSE	NA	NA	NA	NA	NA	NA	NA	NA	NA	NA	NA	NA	NA	NA	NA	NA	NA	NA	2.70197e+06	2.54518e+06	2.72567e+06	2.65761e+06	2.25588e+06	2.75189e+06	2.74341e+06	2.58373e+06	3.67937e+06	4.47745e+06	4.19316e+06	4.11666e+06
DAD1	P61804	Dolichyl-diphosphooligosaccharide--protein glycosyltransferase subunit DAD1 OS=Mus musculus GN=Dad1 PE=1 SV=3	TRUE	FALSE	FALSE	FALSE	FALSE	FALSE	NA	NA	NA	NA	NA	NA	NA	NA	NA	NA	NA	NA	NA	NA	NA	NA	NA	NA	5.7082e+06	5.78973e+06	5.93868e+06	5.8122e+06	9.68318e+06	9.67977e+06	1.01576e+07	9.84017e+06	2.22771e+07	2.13913e+07	1.98704e+07	2.11796e+07
CBR3	Q8K354	Carbonyl reductase [NADPH] 3 OS=Mus musculus GN=Cbr3 PE=1 SV=1	TRUE	FALSE	FALSE	FALSE	FALSE	FALSE	NA	NA	NA	NA	NA	NA	NA	NA	NA	NA	NA	NA	NA	NA	NA	NA	NA	NA	2.04551e+06	1.71878e+06	1.74648e+06	1.83692e+06	1.53907e+06	1.51452e+06	1.67961e+06	1.57773e+06	979760	1.03153e+06	915237	975511
PIGU	Q3TAA8|Q8K358	Phosphatidylinositol glycan anchor biosynthesis class U protein OS=Mus musculus GN=Pigu PE=1 SV=1|Phosphatidylinositol glycan anchor biosynthesis class U protein OS=Mus musculus GN=Pigu PE=1 SV=4	TRUE	FALSE	FALSE	FALSE	FALSE	FALSE	NA	NA	NA	NA	NA	NA	NA	NA	NA	NA	NA	NA	NA	NA	NA	NA	NA	NA	2.49785e+06	2.33249e+06	2.80425e+06	2.54486e+06	2.64761e+06	2.75512e+06	2.58032e+06	2.66102e+06	2.66576e+06	2.44346e+06	2.1697e+06	2.42631e+06
TTC37	F8VPK0	Protein Ttc37 OS=Mus musculus GN=Ttc37 PE=1 SV=1	TRUE	TRUE	TRUE	FALSE	TRUE	TRUE	0.901594	0.0271422	5.27909	8.67224e-06	3.36088	3.14163e-05	633828	1.14801e+06	1.21628e+06	1.18215e+06	373211	1.40946e+07	1.48391e+07	1.44669e+07	310830	3.38645e+06	2.99902e+06	3.19274e+06	1.44723e+06	1.55206e+06	1.62996e+06	1.54308e+06	1.91004e+06	1.81279e+06	1.87002e+06	1.86428e+06	2.66401e+06	2.95627e+06	2.72837e+06	2.78288e+06
AGPAT1	A0A0R4J263|O35083	1-acyl-sn-glycerol-3-phosphate acyltransferase OS=Mus musculus GN=Agpat1 PE=1 SV=1|1-acyl-sn-glycerol-3-phosphate acyltransferase alpha OS=Mus musculus GN=Agpat1 PE=1 SV=1	TRUE	FALSE	FALSE	FALSE	FALSE	FALSE	NA	NA	NA	NA	NA	NA	NA	NA	NA	NA	NA	NA	NA	NA	NA	NA	NA	NA	1.6362e+06	1.45307e+06	939532	1.34293e+06	848264	840820	838318	842467	223782	174198	270170	222716
MRPS7	Q80X85	28S ribosomal protein S7, mitochondrial OS=Mus musculus GN=Mrps7 PE=1 SV=1	TRUE	TRUE	FALSE	FALSE	FALSE	FALSE	1.04995	NA	7.00955	NA	NA	NA	285073	662141	523989	593065	46955.1	5.82298e+06	6.26057e+06	6.04177e+06	NA	1.52483e+06	1.77034e+06	1.64758e+06	340305	842931	890669	691302	872178	1.66207e+06	1.57789e+06	1.37071e+06	830043	1.11892e+06	1.11525e+06	1.0214e+06
ACAT3	Q80X81	Acetyl-Coenzyme A acetyltransferase 3 OS=Mus musculus GN=Acat3 PE=1 SV=1	TRUE	TRUE	TRUE	FALSE	TRUE	TRUE	0.444901	0.277529	3.16061	6.44889e-05	5.5363	1.33142e-05	978720	1.19916e+06	1.47409e+06	1.33662e+06	854041	7.31498e+06	7.94045e+06	7.62772e+06	271864	1.46338e+07	1.08332e+07	1.27335e+07	978331	1.46229e+06	1.54046e+06	1.32703e+06	1.41777e+06	1.71833e+06	1.62176e+06	1.58596e+06	8.98703e+06	9.29875e+06	9.35089e+06	9.21223e+06
C2CD2L	Q80X80	C2 domain-containing protein 2-like OS=Mus musculus GN=C2cd2l PE=1 SV=3	TRUE	FALSE	FALSE	FALSE	FALSE	FALSE	NA	NA	NA	NA	NA	NA	NA	NA	NA	NA	NA	NA	NA	NA	NA	NA	NA	NA	1.28743e+07	1.14504e+07	1.09031e+07	1.17426e+07	1.11066e+07	1.07285e+07	1.03559e+07	1.07303e+07	6.05631e+06	5.24914e+06	5.70996e+06	5.6718e+06
CAMK1	Q3UY68|Q91YS8	Calcium/calmodulin-dependent protein kinase I OS=Mus musculus GN=Camk1 PE=1 SV=1|Calcium/calmodulin-dependent protein kinase type 1 OS=Mus musculus GN=Camk1 PE=1 SV=1	TRUE	FALSE	FALSE	FALSE	FALSE	FALSE	NA	NA	NA	NA	NA	NA	NA	NA	NA	NA	NA	NA	NA	NA	NA	NA	NA	NA	4.70365e+06	5.73597e+06	6.61115e+06	5.68359e+06	2.35202e+06	3.29357e+06	2.51479e+06	2.72013e+06	2.18643e+06	2.62925e+06	2.98712e+06	2.60093e+06
SLC6A11	P31650	Sodium- and chloride-dependent GABA transporter 3 OS=Mus musculus GN=Slc6a11 PE=1 SV=2	TRUE	FALSE	FALSE	FALSE	FALSE	FALSE	NA	NA	NA	NA	NA	NA	NA	NA	NA	NA	NA	NA	NA	NA	NA	NA	NA	NA	1.03563e+08	1.11593e+08	1.02502e+08	1.05886e+08	7.90445e+06	6.20384e+06	6.83959e+06	6.98263e+06	4.14635e+06	7.32222e+06	7.22941e+06	6.23266e+06
MAP2K2	Q63932|Q91YS7	Dual specificity mitogen-activated protein kinase kinase 2 OS=Mus musculus GN=Map2k2 PE=1 SV=2|Dual-specificity mitogen-activated protein kinase kinase 2 OS=Mus musculus GN=Map2k2 PE=1 SV=1	TRUE	FALSE	FALSE	FALSE	FALSE	FALSE	NA	NA	NA	NA	NA	NA	NA	NA	NA	NA	NA	NA	NA	NA	NA	NA	NA	NA	4.19698e+06	4.16664e+06	3.5529e+06	3.97217e+06	3.99162e+06	2.86961e+06	4.06003e+06	3.64042e+06	6.31093e+06	5.7895e+06	4.79802e+06	5.63282e+06
KLC2	D3YXZ3|Q91YS4	Kinesin light chain 2 OS=Mus musculus GN=Klc2 PE=1 SV=1|Kinesin light chain 2 OS=Mus musculus GN=Klc2 PE=1 SV=1	TRUE	FALSE	FALSE	FALSE	FALSE	FALSE	NA	NA	NA	NA	NA	NA	NA	NA	NA	NA	NA	NA	NA	NA	NA	NA	NA	NA	866013	1.56836e+06	1.66537e+06	1.36658e+06	1.28908e+06	1.12497e+06	622483	1.01218e+06	669739	569045	968320	735701
ANXA1	P10107|Q4FJV4	Annexin A1 OS=Mus musculus GN=Anxa1 PE=1 SV=2|Annexin OS=Mus musculus GN=Anxa1 PE=1 SV=1	TRUE	TRUE	TRUE	FALSE	TRUE	FALSE	-1.41653	0.0279681	4.26567	5.08962e-05	0.653145	0.165971	3.05319e+06	1.45844e+06	893325	1.17588e+06	393126	7.02692e+06	8.10431e+06	7.56562e+06	749450	994648	1.39083e+06	1.19274e+06	1.42216e+06	1.2414e+06	1.33855e+06	1.33404e+06	4.15347e+06	4.78984e+06	4.81046e+06	4.58459e+06	4.03031e+06	2.88397e+06	2.66273e+06	3.19233e+06
BZW2	Q91VK1	Basic leucine zipper and W2 domain-containing protein 2 OS=Mus musculus GN=Bzw2 PE=1 SV=1	TRUE	FALSE	FALSE	FALSE	FALSE	FALSE	NA	NA	NA	NA	NA	NA	NA	NA	NA	NA	NA	NA	NA	NA	NA	NA	NA	NA	5.43844e+06	6.74947e+06	4.5533e+06	5.5804e+06	7.40167e+06	5.41286e+06	8.15936e+06	6.9913e+06	9.42961e+06	9.81692e+06	9.65193e+06	9.63282e+06
ITM2C	Q91VK4	Integral membrane protein 2C OS=Mus musculus GN=Itm2c PE=1 SV=2	TRUE	FALSE	FALSE	FALSE	FALSE	FALSE	NA	NA	NA	NA	NA	NA	NA	NA	NA	NA	NA	NA	NA	NA	NA	NA	NA	NA	3.34171e+06	3.44623e+06	3.21098e+06	3.33297e+06	1.24074e+06	1.14311e+06	1.09818e+06	1.16068e+06	1.54066e+06	1.14694e+06	1.28111e+06	1.3229e+06
FAM20B	Q8VCS3	Glycosaminoglycan xylosylkinase OS=Mus musculus GN=Fam20b PE=1 SV=1	TRUE	FALSE	FALSE	FALSE	FALSE	FALSE	NA	NA	NA	NA	NA	NA	NA	NA	NA	NA	NA	NA	NA	NA	NA	NA	NA	NA	549420	535031	494143	526198	998194	792426	762500	851040	1.18e+06	837158	941841	986334
GTF3C4	Q8BMQ2	General transcription factor 3C polypeptide 4 OS=Mus musculus GN=Gtf3c4 PE=1 SV=2	TRUE	FALSE	FALSE	FALSE	FALSE	FALSE	NA	NA	NA	NA	NA	NA	NA	NA	NA	NA	NA	NA	NA	NA	NA	NA	NA	NA	1.6509e+06	1.61564e+06	1.84234e+06	1.70296e+06	1.89245e+06	2.56561e+06	1.97886e+06	2.14564e+06	1.91229e+06	1.85202e+06	2.10532e+06	1.95654e+06
CCDC127	E0CYP1|E0CYX9|Q3TC33|Q3TC33-2	Coiled-coil domain-containing protein 127 OS=Mus musculus GN=Ccdc127 PE=1 SV=1|Coiled-coil domain-containing protein 127 (Fragment) OS=Mus musculus GN=Ccdc127 PE=1 SV=1|Coiled-coil domain-containing protein 127 OS=Mus musculus GN=Ccdc127 PE=1 SV=2|Isoform 2 of Coiled-coil domain-containing protein 127 OS=Mus musculus GN=Ccdc127	TRUE	FALSE	FALSE	FALSE	FALSE	FALSE	NA	NA	NA	NA	NA	NA	NA	NA	NA	NA	NA	NA	NA	NA	NA	NA	NA	NA	1.72073e+06	1.91993e+06	2.02742e+06	1.88936e+06	2.53942e+06	2.93112e+06	2.73776e+06	2.7361e+06	3.02999e+06	2.77493e+06	2.81291e+06	2.87261e+06
MLC1	E9QP87|Q8VHK5	Membrane protein MLC1 OS=Mus musculus GN=Mlc1 PE=1 SV=1|Membrane protein MLC1 OS=Mus musculus GN=Mlc1 PE=1 SV=1	TRUE	FALSE	FALSE	FALSE	FALSE	FALSE	NA	NA	NA	NA	NA	NA	NA	NA	NA	NA	NA	NA	NA	NA	NA	NA	NA	NA	1.48733e+07	1.16057e+07	9.03959e+06	1.18395e+07	822076	500741	598246	640354	249088	437534	470104	385575
DHX36	Q8VHK9	ATP-dependent RNA helicase DHX36 OS=Mus musculus GN=Dhx36 PE=1 SV=2	TRUE	TRUE	TRUE	TRUE	TRUE	TRUE	1.32631	0.0247996	4.26366	3.13418e-05	3.10274	0.000217026	3.41889e+06	8.57858e+06	8.5329e+06	8.55574e+06	4.52608e+06	1.04352e+08	7.21351e+07	8.82436e+07	755723	5.40527e+06	7.76546e+06	6.58536e+06	3.75887e+06	2.62576e+06	3.12686e+06	3.17049e+06	4.06836e+06	3.22361e+06	2.76814e+06	3.35337e+06	5.0565e+06	3.873e+06	3.78681e+06	4.23877e+06
RPA1	Q5SWN2|Q8VEE4	Replication protein A 70 kDa DNA-binding subunit OS=Mus musculus GN=Rpa1 PE=1 SV=2|Replication protein A 70 kDa DNA-binding subunit OS=Mus musculus GN=Rpa1 PE=1 SV=1	TRUE	FALSE	FALSE	FALSE	FALSE	FALSE	NA	NA	NA	NA	NA	NA	NA	NA	NA	NA	NA	NA	NA	NA	NA	NA	NA	NA	3.79075e+06	2.82474e+06	3.75784e+06	3.45778e+06	3.35114e+06	3.95866e+06	3.40061e+06	3.57014e+06	3.80254e+06	3.41395e+06	2.98685e+06	3.40111e+06
KANK3	Q9Z1P7	KN motif and ankyrin repeat domain-containing protein 3 OS=Mus musculus GN=Kank3 PE=1 SV=1	TRUE	FALSE	FALSE	FALSE	FALSE	FALSE	NA	NA	NA	NA	NA	NA	NA	NA	NA	NA	NA	NA	NA	NA	NA	NA	NA	NA	4.88501e+06	5.24367e+06	5.11309e+06	5.08059e+06	2.15019e+07	2.32753e+07	2.16934e+07	2.21569e+07	1.11871e+07	9.37004e+06	1.03083e+07	1.02885e+07
NDUFA7	Q9Z1P6	NADH dehydrogenase [ubiquinone] 1 alpha subcomplex subunit 7 OS=Mus musculus GN=Ndufa7 PE=1 SV=3	TRUE	FALSE	FALSE	FALSE	FALSE	FALSE	NA	NA	NA	NA	NA	NA	NA	NA	NA	NA	NA	NA	NA	NA	NA	NA	NA	NA	4.8258e+06	9.45512e+06	1.01886e+07	8.1565e+06	8.62814e+06	1.16539e+07	1.15221e+07	1.06014e+07	6.48933e+06	7.10906e+06	6.67158e+06	6.75666e+06
2200002D01RIK	Q9D809	MCG22941 OS=Mus musculus GN=2200002D01Rik PE=1 SV=1	TRUE	TRUE	TRUE	FALSE	TRUE	FALSE	-0.680028	0.0628769	1.57209	0.000766872	-0.497643	0.0999629	6.11744e+06	3.8227e+06	3.7982e+06	3.81045e+06	9.74415e+06	2.79153e+07	2.99476e+07	2.89315e+07	9.62123e+06	7.06419e+06	6.54655e+06	6.80537e+06	3.19177e+06	3.74163e+06	3.06381e+06	3.3324e+06	1.50255e+07	1.46963e+07	1.27681e+07	1.41633e+07	2.38072e+07	1.40984e+07	1.98143e+07	1.924e+07
INF2	E9QLA5	Inverted formin-2 OS=Mus musculus GN=Inf2 PE=1 SV=1	TRUE	FALSE	FALSE	FALSE	FALSE	FALSE	NA	NA	NA	NA	NA	NA	NA	NA	NA	NA	NA	NA	NA	NA	NA	NA	NA	NA	1.59801e+07	1.17717e+07	1.01083e+07	1.262e+07	2.34135e+06	2.45827e+06	2.52012e+06	2.43991e+06	7.85468e+06	7.18753e+06	8.16345e+06	7.73522e+06
PAOX	Q3TXR6|Q8C0L6	Peroxisomal N(1)-acetyl-spermine/spermidine oxidase OS=Mus musculus GN=Paox PE=1 SV=1|Peroxisomal N(1)-acetyl-spermine/spermidine oxidase OS=Mus musculus GN=Paox PE=1 SV=3	TRUE	FALSE	FALSE	FALSE	FALSE	FALSE	NA	NA	NA	NA	NA	NA	NA	NA	NA	NA	NA	NA	NA	NA	NA	NA	NA	NA	3.83648e+06	3.69555e+06	3.56122e+06	3.69775e+06	3.36503e+06	3.49351e+06	3.43568e+06	3.43141e+06	2.11911e+06	1.87313e+06	1.97617e+06	1.98947e+06
FMNL2	A2APV2|A2APV2-2|A2APV2-3|E9PXE6|F8VPR2	Formin-like protein 2 OS=Mus musculus GN=Fmnl2 PE=1 SV=2|Isoform 2 of Formin-like protein 2 OS=Mus musculus GN=Fmnl2|Isoform 3 of Formin-like protein 2 OS=Mus musculus GN=Fmnl2|Formin-like protein 2 OS=Mus musculus GN=Fmnl2 PE=1 SV=2|Formin-like protein 2 OS=Mus musculus GN=Fmnl2 PE=1 SV=1	TRUE	FALSE	FALSE	FALSE	FALSE	FALSE	NA	NA	NA	NA	NA	NA	NA	NA	NA	NA	NA	NA	NA	NA	NA	NA	NA	NA	9.78227e+06	1.02389e+07	7.06049e+06	9.02722e+06	4.06778e+06	2.46182e+06	3.27466e+06	3.26808e+06	3.13798e+06	2.59654e+06	2.83029e+06	2.85494e+06
ZDHHC17	Q80TN5|Q80TN5-2	Palmitoyltransferase ZDHHC17 OS=Mus musculus GN=Zdhhc17 PE=1 SV=2|Isoform 2 of Palmitoyltransferase ZDHHC17 OS=Mus musculus GN=Zdhhc17	TRUE	FALSE	FALSE	FALSE	FALSE	FALSE	NA	NA	NA	NA	NA	NA	NA	NA	NA	NA	NA	NA	NA	NA	NA	NA	NA	NA	3.40939e+06	3.00011e+06	2.9326e+06	3.11403e+06	1.86451e+06	1.40882e+06	1.71906e+06	1.66413e+06	1.47361e+06	1.5605e+06	1.30809e+06	1.4474e+06
GCH1	Q05915|Q3U7P6	GTP cyclohydrolase 1 OS=Mus musculus GN=Gch1 PE=1 SV=1|GTP cyclohydrolase 1 OS=Mus musculus GN=Gch1 PE=1 SV=1	TRUE	FALSE	FALSE	FALSE	FALSE	FALSE	NA	NA	NA	NA	NA	NA	NA	NA	NA	NA	NA	NA	NA	NA	NA	NA	NA	NA	712645	1.46687e+06	1.43008e+06	1.2032e+06	547900	828232	796341	724158	5.34905e+06	5.98834e+06	6.38729e+06	5.90823e+06
ADCY5	P84309|P84309-2	Adenylate cyclase type 5 OS=Mus musculus GN=Adcy5 PE=1 SV=2|Isoform 2 of Adenylate cyclase type 5 OS=Mus musculus GN=Adcy5	TRUE	FALSE	FALSE	FALSE	FALSE	FALSE	NA	NA	NA	NA	NA	NA	NA	NA	NA	NA	NA	NA	NA	NA	NA	NA	NA	NA	1.2435e+07	5.80942e+06	4.68505e+06	7.64316e+06	1.71052e+06	1.21484e+06	1.59194e+06	1.50576e+06	1.79505e+06	1.78032e+06	1.68437e+06	1.75325e+06
MARK2	E9QMP6|F6ZS70|Q05512|Q05512-2	Serine/threonine-protein kinase MARK2 OS=Mus musculus GN=Mark2 PE=1 SV=2|Serine/threonine-protein kinase MARK2 (Fragment) OS=Mus musculus GN=Mark2 PE=1 SV=1|Serine/threonine-protein kinase MARK2 OS=Mus musculus GN=Mark2 PE=1 SV=3|Isoform 2 of Serine/threonine-protein kinase MARK2 OS=Mus musculus GN=Mark2	TRUE	FALSE	FALSE	FALSE	FALSE	FALSE	NA	NA	NA	NA	NA	NA	NA	NA	NA	NA	NA	NA	NA	NA	NA	NA	NA	NA	1.29779e+07	1.19825e+07	1.25854e+07	1.25153e+07	7.92574e+06	8.37012e+06	7.79658e+06	8.03081e+06	4.55001e+06	4.97371e+06	5.08293e+06	4.86888e+06
TMX3	Q8BXZ1	Protein disulfide-isomerase TMX3 OS=Mus musculus GN=Tmx3 PE=1 SV=2	TRUE	TRUE	TRUE	TRUE	TRUE	FALSE	1.28403	0.0115926	2.53831	0.000124908	0.929874	0.0192876	1.30847e+06	3.01524e+06	3.35348e+06	3.18436e+06	1.66349e+06	9.09723e+06	1.02228e+07	9.66003e+06	847907	1.81327e+06	1.43318e+06	1.62322e+06	2.34554e+07	1.72288e+07	1.80828e+07	1.9589e+07	1.12708e+07	9.83597e+06	1.00914e+07	1.03994e+07	1.02187e+07	9.25587e+06	8.59406e+06	9.35622e+06
PDCD10	Q8VE70	Programmed cell death protein 10 OS=Mus musculus GN=Pdcd10 PE=1 SV=1	TRUE	FALSE	FALSE	FALSE	FALSE	FALSE	NA	NA	NA	NA	NA	NA	NA	NA	NA	NA	NA	NA	NA	NA	NA	NA	NA	NA	5.04938e+06	5.19673e+06	5.67538e+06	5.30716e+06	5.54626e+06	6.71819e+06	5.64006e+06	5.96817e+06	5.09399e+06	4.88358e+06	5.32558e+06	5.10105e+06
PXMP2	Q5D073	Peroxisomal membrane protein 2 OS=Mus musculus GN=Pxmp2 PE=1 SV=1	TRUE	FALSE	FALSE	FALSE	FALSE	FALSE	NA	NA	NA	NA	NA	NA	NA	NA	NA	NA	NA	NA	NA	NA	NA	NA	NA	NA	1.2754e+06	1.63458e+06	1.4423e+06	1.45076e+06	4.7118e+06	4.87271e+06	6.91587e+06	5.50013e+06	8.67516e+06	1.50908e+07	1.20479e+07	1.1938e+07
PRPF4B	Q61136	Serine/threonine-protein kinase PRP4 homolog OS=Mus musculus GN=Prpf4b PE=1 SV=3	TRUE	FALSE	FALSE	FALSE	FALSE	FALSE	NA	NA	NA	NA	NA	NA	NA	NA	NA	NA	NA	NA	NA	NA	NA	NA	NA	NA	1.55232e+07	1.63763e+07	1.30602e+07	1.49866e+07	2.30012e+07	1.80745e+07	2.03182e+07	2.04646e+07	1.85071e+07	1.34959e+07	1.50512e+07	1.56847e+07
BAG5	Q8CI32	BAG family molecular chaperone regulator 5 OS=Mus musculus GN=Bag5 PE=1 SV=1	TRUE	FALSE	FALSE	FALSE	FALSE	FALSE	NA	NA	NA	NA	NA	NA	NA	NA	NA	NA	NA	NA	NA	NA	NA	NA	NA	NA	3.71762e+06	3.61431e+06	2.56709e+06	3.29967e+06	3.12028e+06	1.78213e+06	2.66084e+06	2.52108e+06	3.85316e+06	3.12986e+06	2.95089e+06	3.3113e+06
SNAP47	Q8R570	Synaptosomal-associated protein 47 OS=Mus musculus GN=Snap47 PE=1 SV=1	TRUE	FALSE	FALSE	FALSE	FALSE	FALSE	NA	NA	NA	NA	NA	NA	NA	NA	NA	NA	NA	NA	NA	NA	NA	NA	NA	NA	1.94044e+07	2.12815e+07	1.94586e+07	2.00482e+07	5.02512e+06	5.16411e+06	4.84978e+06	5.013e+06	5.59479e+06	6.49361e+06	7.56093e+06	6.54978e+06
PAK7	Q8C015	Serine/threonine-protein kinase PAK 7 OS=Mus musculus GN=Pak7 PE=1 SV=1	TRUE	FALSE	FALSE	FALSE	FALSE	FALSE	NA	NA	NA	NA	NA	NA	NA	NA	NA	NA	NA	NA	NA	NA	NA	NA	NA	NA	1.75951e+06	1.63922e+06	1.17046e+06	1.52307e+06	406437	330483	516354	417758	277956	356389	319398	317914
STX2	Q00262|Q3TJ55|Q80W45	Syntaxin-2 OS=Mus musculus GN=Stx2 PE=1 SV=1|Syntaxin-2 OS=Mus musculus GN=Stx2 PE=1 SV=1|Syntaxin 2 OS=Mus musculus GN=Stx2 PE=1 SV=1	TRUE	FALSE	FALSE	FALSE	FALSE	FALSE	NA	NA	NA	NA	NA	NA	NA	NA	NA	NA	NA	NA	NA	NA	NA	NA	NA	NA	1.12608e+06	983327	934767	1.01472e+06	2.47083e+06	1.86043e+06	2.30515e+06	2.21214e+06	2.42231e+06	2.42415e+06	2.05775e+06	2.3014e+06
MTTP	O08601	Microsomal triglyceride transfer protein large subunit OS=Mus musculus GN=Mttp PE=1 SV=2	TRUE	FALSE	FALSE	FALSE	FALSE	FALSE	NA	NA	NA	NA	NA	NA	NA	NA	NA	NA	NA	NA	NA	NA	NA	NA	NA	NA	1.56888e+07	1.52775e+07	1.29457e+07	1.46373e+07	2.75091e+07	1.89792e+07	1.95537e+07	2.2014e+07	4.03196e+08	2.69944e+08	3.09154e+08	3.27431e+08
KLKB1	P26262	Plasma kallikrein OS=Mus musculus GN=Klkb1 PE=1 SV=2	TRUE	FALSE	FALSE	FALSE	FALSE	FALSE	NA	NA	NA	NA	NA	NA	NA	NA	NA	NA	NA	NA	NA	NA	NA	NA	NA	NA	3.57669e+06	3.33078e+06	3.61366e+06	3.50704e+06	8.18787e+06	7.63419e+06	8.04118e+06	7.95441e+06	1.33643e+07	1.27402e+07	1.11466e+07	1.24171e+07
RPS5	P97461|Q91V55	40S ribosomal protein S5 OS=Mus musculus GN=Rps5 PE=1 SV=3|40S ribosomal protein S5 OS=Mus musculus GN=Rps5 PE=1 SV=1	TRUE	TRUE	TRUE	FALSE	TRUE	TRUE	0.378939	0.258966	3.81137	1.17263e-05	2.97821	5.13524e-05	2.67378e+06	3.2756e+06	3.67562e+06	3.47561e+06	1.34374e+06	1.94113e+07	1.82589e+07	1.88351e+07	1.18676e+06	9.64716e+06	9.02851e+06	9.33784e+06	4.93764e+06	6.14067e+06	7.07687e+06	6.05173e+06	6.74045e+06	1.04047e+07	8.63182e+06	8.59231e+06	1.67962e+07	1.85967e+07	1.94474e+07	1.82801e+07
IGHG2B	A0A075B5P3	Protein Ighg2b (Fragment) OS=Mus musculus GN=Ighg2b PE=1 SV=1	TRUE	FALSE	FALSE	FALSE	FALSE	FALSE	NA	NA	NA	NA	NA	NA	NA	NA	NA	NA	NA	NA	NA	NA	NA	NA	NA	NA	3.95606e+06	3.34824e+06	4.24285e+06	3.84905e+06	4.96847e+06	6.04479e+06	6.05707e+06	5.69011e+06	5.41173e+06	5.39472e+06	4.24787e+06	5.01811e+06
AKT1	P31750	RAC-alpha serine/threonine-protein kinase OS=Mus musculus GN=Akt1 PE=1 SV=2	TRUE	FALSE	FALSE	FALSE	FALSE	FALSE	NA	NA	NA	NA	NA	NA	NA	NA	NA	NA	NA	NA	NA	NA	NA	NA	NA	NA	4.93113e+06	4.67945e+06	3.90484e+06	4.50514e+06	2.2053e+06	1.70482e+06	1.87988e+06	1.93e+06	1.69149e+06	1.74754e+06	1.89885e+06	1.77929e+06
DNTTIP2	Q8R2M2	Deoxynucleotidyltransferase terminal-interacting protein 2 OS=Mus musculus GN=Dnttip2 PE=1 SV=1	TRUE	FALSE	FALSE	FALSE	FALSE	FALSE	NA	NA	NA	NA	NA	NA	NA	NA	NA	NA	NA	NA	NA	NA	NA	NA	NA	NA	3.16986e+06	3.07676e+06	3.32312e+06	3.18991e+06	4.45183e+06	4.06877e+06	4.00486e+06	4.17515e+06	7.60473e+06	5.7345e+06	5.39315e+06	6.24413e+06
UBE2Q1	Q7TSS2|Q7TSS2-2	Ubiquitin-conjugating enzyme E2 Q1 OS=Mus musculus GN=Ube2q1 PE=1 SV=2|Isoform 2 of Ubiquitin-conjugating enzyme E2 Q1 OS=Mus musculus GN=Ube2q1	TRUE	FALSE	FALSE	FALSE	FALSE	FALSE	NA	NA	NA	NA	NA	NA	NA	NA	NA	NA	NA	NA	NA	NA	NA	NA	NA	NA	2.95363e+06	3.25925e+06	2.63895e+06	2.95061e+06	1.4419e+06	1.59171e+06	1.83339e+06	1.62233e+06	1.64788e+06	1.80314e+06	1.93308e+06	1.7947e+06
CTBP1	A0A0J9YU62|O88712|O88712-2	C-terminal-binding protein 1 OS=Mus musculus GN=Ctbp1 PE=1 SV=1|C-terminal-binding protein 1 OS=Mus musculus GN=Ctbp1 PE=1 SV=2|Isoform 2 of C-terminal-binding protein 1 OS=Mus musculus GN=Ctbp1	TRUE	FALSE	FALSE	FALSE	FALSE	FALSE	NA	NA	NA	NA	NA	NA	NA	NA	NA	NA	NA	NA	NA	NA	NA	NA	NA	NA	2.70151e+07	2.49741e+07	2.27366e+07	2.49086e+07	5.38789e+06	6.31277e+06	4.85009e+06	5.51692e+06	5.62259e+06	5.37065e+06	7.67693e+06	6.22339e+06
PLXNA1	P70206	Plexin-A1 OS=Mus musculus GN=Plxna1 PE=1 SV=1	TRUE	FALSE	FALSE	FALSE	FALSE	FALSE	NA	NA	NA	NA	NA	NA	NA	NA	NA	NA	NA	NA	NA	NA	NA	NA	NA	NA	1.85458e+07	1.83523e+07	1.59489e+07	1.76157e+07	5.22993e+06	4.74328e+06	5.30895e+06	5.09405e+06	2.24472e+06	2.78267e+06	2.86033e+06	2.62924e+06
RNF123	Q5XPI3|Q5XPI3-2	E3 ubiquitin-protein ligase RNF123 OS=Mus musculus GN=Rnf123 PE=1 SV=1|Isoform 2 of E3 ubiquitin-protein ligase RNF123 OS=Mus musculus GN=Rnf123	TRUE	FALSE	FALSE	FALSE	FALSE	FALSE	NA	NA	NA	NA	NA	NA	NA	NA	NA	NA	NA	NA	NA	NA	NA	NA	NA	NA	8.44331e+06	7.6793e+06	8.45203e+06	8.19155e+06	7.42997e+06	8.01101e+06	7.46541e+06	7.63546e+06	9.64092e+06	8.39193e+06	8.18052e+06	8.73779e+06
PRKCI	Q62074	Protein kinase C iota type OS=Mus musculus GN=Prkci PE=1 SV=3	TRUE	FALSE	FALSE	FALSE	FALSE	FALSE	NA	NA	NA	NA	NA	NA	NA	NA	NA	NA	NA	NA	NA	NA	NA	NA	NA	NA	1.68416e+06	1.77686e+06	1.30231e+06	1.58778e+06	1.36219e+06	1.93231e+06	1.28185e+06	1.52545e+06	1.2577e+06	1.29681e+06	2.66673e+06	1.74042e+06
PLCG1	A2A4A6|Q62077	Phosphoinositide phospholipase C OS=Mus musculus GN=Plcg1 PE=1 SV=1|1-phosphatidylinositol 4,5-bisphosphate phosphodiesterase gamma-1 OS=Mus musculus GN=Plcg1 PE=1 SV=2	TRUE	FALSE	FALSE	FALSE	FALSE	FALSE	NA	NA	NA	NA	NA	NA	NA	NA	NA	NA	NA	NA	NA	NA	NA	NA	NA	NA	1.37222e+07	1.25798e+07	1.02267e+07	1.21762e+07	5.70126e+06	3.4885e+06	5.14022e+06	4.77666e+06	9.18281e+06	8.22971e+06	6.86918e+06	8.0939e+06
USP47	Q8BY87|Q8BY87-2	Ubiquitin carboxyl-terminal hydrolase 47 OS=Mus musculus GN=Usp47 PE=1 SV=2|Isoform 2 of Ubiquitin carboxyl-terminal hydrolase 47 OS=Mus musculus GN=Usp47	TRUE	TRUE	TRUE	TRUE	TRUE	TRUE	2.13897	0.00300586	5.03611	1.01189e-05	3.61566	5.62793e-05	2.04486e+06	9.20917e+06	8.77249e+06	8.99083e+06	1.30838e+06	3.70802e+07	4.94981e+07	4.32891e+07	1.11271e+06	1.54438e+07	1.19973e+07	1.37205e+07	1.80522e+07	1.7666e+07	1.97797e+07	1.84993e+07	2.09593e+07	2.01664e+07	1.91679e+07	2.00979e+07	2.98e+07	2.83093e+07	2.65966e+07	2.82353e+07
AKR1C14	Q91WT7	3-alpha-hydroxysteroid dehydrogenase type 1 OS=Mus musculus GN=Akr1c14 PE=1 SV=1	TRUE	TRUE	FALSE	FALSE	FALSE	FALSE	-0.231143	NA	4.46267	NA	NA	NA	461038	272365	564138	418252	422252	1.04465e+07	8.26404e+06	9.35527e+06	NA	8.94272e+06	5.39128e+06	7.167e+06	5.40671e+06	5.69599e+06	6.85701e+06	5.98657e+06	1.53681e+07	2.45769e+07	2.15058e+07	2.04836e+07	4.80692e+07	5.11965e+07	4.85928e+07	4.92862e+07
FSD1L	E0CXZ1|F8WGT4|J3QM95|Q8BYN5|Q8BYN5-2	FSD1-like protein (Fragment) OS=Mus musculus GN=Fsd1l PE=1 SV=2|FSD1-like protein (Fragment) OS=Mus musculus GN=Fsd1l PE=1 SV=7|FSD1-like protein OS=Mus musculus GN=Fsd1l PE=1 SV=1|FSD1-like protein OS=Mus musculus GN=Fsd1l PE=1 SV=2|Isoform 2 of FSD1-like protein OS=Mus musculus GN=Fsd1l	TRUE	FALSE	FALSE	FALSE	FALSE	FALSE	NA	NA	NA	NA	NA	NA	NA	NA	NA	NA	NA	NA	NA	NA	NA	NA	NA	NA	4.392e+06	5.24244e+06	5.53671e+06	5.05705e+06	1.45901e+06	1.39014e+06	1.25365e+06	1.3676e+06	3.04796e+06	2.34546e+06	2.46215e+06	2.61852e+06
BMS1	Q6PGF5	BMS1 homolog, ribosome assembly protein (Yeast) OS=Mus musculus GN=Bms1 PE=1 SV=1	TRUE	FALSE	FALSE	FALSE	FALSE	FALSE	NA	NA	NA	NA	NA	NA	NA	NA	NA	NA	NA	NA	NA	NA	NA	NA	NA	NA	2.88793e+06	3.34649e+06	4.55666e+06	3.59703e+06	1.63202e+06	5.71215e+06	1.07255e+06	2.80557e+06	2.24545e+06	2.54588e+06	9.9561e+06	4.91581e+06
KIF1BP	Q6ZPU9	KIF1-binding protein OS=Mus musculus GN=Kif1bp PE=1 SV=2	TRUE	FALSE	FALSE	FALSE	FALSE	FALSE	NA	NA	NA	NA	NA	NA	NA	NA	NA	NA	NA	NA	NA	NA	NA	NA	NA	NA	1.36993e+06	2.03476e+06	1.93055e+06	1.77842e+06	758791	710229	918365	795795	1.10568e+06	1.03446e+06	843053	994399
TYW5	A2RSX7	tRNA wybutosine-synthesizing protein 5 OS=Mus musculus GN=Tyw5 PE=2 SV=2	TRUE	FALSE	FALSE	FALSE	FALSE	FALSE	NA	NA	NA	NA	NA	NA	NA	NA	NA	NA	NA	NA	NA	NA	NA	NA	NA	NA	1.27233e+06	1.28857e+06	1.68229e+06	1.4144e+06	1.30716e+06	1.42484e+06	1.26011e+06	1.33071e+06	997046	1.11986e+06	969734	1.02888e+06
SRR	Q9QZX7|Q9QZX7-2	Serine racemase OS=Mus musculus GN=Srr PE=1 SV=1|Isoform 2 of Serine racemase OS=Mus musculus GN=Srr	TRUE	FALSE	FALSE	FALSE	FALSE	FALSE	NA	NA	NA	NA	NA	NA	NA	NA	NA	NA	NA	NA	NA	NA	NA	NA	NA	NA	4.7296e+06	4.5258e+06	3.10445e+06	4.11995e+06	1.55807e+06	1.26392e+06	1.90072e+06	1.57424e+06	2.46014e+06	3.02982e+06	2.93666e+06	2.80887e+06
KIDINS220	E9Q9B7	Protein Kidins220 OS=Mus musculus GN=Kidins220 PE=1 SV=1	TRUE	FALSE	FALSE	FALSE	FALSE	FALSE	NA	NA	NA	NA	NA	NA	NA	NA	NA	NA	NA	NA	NA	NA	NA	NA	NA	NA	6.68071e+06	6.72371e+06	5.54006e+06	6.31483e+06	8.88441e+06	6.25928e+06	7.7699e+06	7.63786e+06	4.70769e+06	4.93206e+06	4.82123e+06	4.82033e+06
DTYMK	P97930	Thymidylate kinase OS=Mus musculus GN=Dtymk PE=1 SV=2	TRUE	FALSE	FALSE	FALSE	FALSE	FALSE	NA	NA	NA	NA	NA	NA	NA	NA	NA	NA	NA	NA	NA	NA	NA	NA	NA	NA	4.80302e+06	4.98137e+06	5.65844e+06	5.14761e+06	5.15728e+06	5.69853e+06	5.73204e+06	5.52928e+06	3.65682e+06	3.86093e+06	3.37849e+06	3.63208e+06
PSMA3	O70435|Q58EV4	Proteasome subunit alpha type-3 OS=Mus musculus GN=Psma3 PE=1 SV=3|Proteasome subunit alpha type OS=Mus musculus GN=Psma3 PE=1 SV=1	TRUE	TRUE	TRUE	FALSE	TRUE	TRUE	-0.0497787	0.915015	3.10303	0.000121187	2.86315	0.00024701	872501	1.01234e+06	698977	855656	320584	2.63882e+06	2.86359e+06	2.7512e+06	134759	852213	1.12353e+06	987873	3.25255e+07	3.24696e+07	3.41904e+07	3.30619e+07	3.41503e+07	3.37663e+07	3.38123e+07	3.39096e+07	6.88437e+07	6.48192e+07	6.14624e+07	6.50418e+07
SLC25A1	Q8JZU2	Tricarboxylate transport protein, mitochondrial OS=Mus musculus GN=Slc25a1 PE=1 SV=1	TRUE	FALSE	FALSE	FALSE	FALSE	FALSE	NA	NA	NA	NA	NA	NA	NA	NA	NA	NA	NA	NA	NA	NA	NA	NA	NA	NA	1.72719e+07	1.61166e+07	1.88964e+07	1.74283e+07	3.32438e+07	3.49571e+07	3.36569e+07	3.39526e+07	8.38582e+07	7.92656e+07	7.02045e+07	7.77761e+07
SIK3	E9PU87|F6S7W6|F6U6U5|Q6P4S6	Serine/threonine-protein kinase SIK3 OS=Mus musculus GN=Sik3 PE=1 SV=1|Serine/threonine-protein kinase SIK3 (Fragment) OS=Mus musculus GN=Sik3 PE=1 SV=1|Serine/threonine-protein kinase SIK3 (Fragment) OS=Mus musculus GN=Sik3 PE=1 SV=1|Serine/threonine-protein kinase SIK3 OS=Mus musculus GN=Sik3 PE=1 SV=3	TRUE	FALSE	FALSE	FALSE	FALSE	FALSE	NA	NA	NA	NA	NA	NA	NA	NA	NA	NA	NA	NA	NA	NA	NA	NA	NA	NA	6.53069e+06	8.57335e+06	7.80365e+06	7.6359e+06	2.63865e+06	2.61908e+06	2.96157e+06	2.73977e+06	2.30927e+06	2.97234e+06	2.88738e+06	2.723e+06
ACTR10	Q9QZB7	Actin-related protein 10 OS=Mus musculus GN=Actr10 PE=1 SV=2	TRUE	FALSE	FALSE	FALSE	FALSE	FALSE	NA	NA	NA	NA	NA	NA	NA	NA	NA	NA	NA	NA	NA	NA	NA	NA	NA	NA	8.02036e+06	7.96459e+06	5.27698e+06	7.08731e+06	3.11788e+06	2.32152e+06	3.33261e+06	2.924e+06	1.69065e+06	1.96062e+06	2.06104e+06	1.9041e+06
SPTA1	P08032	Spectrin alpha chain, erythrocytic 1 OS=Mus musculus GN=Spta1 PE=1 SV=3	TRUE	FALSE	FALSE	FALSE	FALSE	FALSE	NA	NA	NA	NA	NA	NA	NA	NA	NA	NA	NA	NA	NA	NA	NA	NA	NA	NA	1.66329e+07	1.72109e+07	2.08226e+07	1.82221e+07	2.32844e+07	1.9706e+07	2.27001e+07	2.18968e+07	2.69127e+07	3.06196e+07	2.19667e+07	2.64997e+07
APRT	P08030	Adenine phosphoribosyltransferase OS=Mus musculus GN=Aprt PE=1 SV=2	TRUE	FALSE	FALSE	FALSE	FALSE	FALSE	NA	NA	NA	NA	NA	NA	NA	NA	NA	NA	NA	NA	NA	NA	NA	NA	NA	NA	2.43542e+06	2.66343e+06	2.3389e+06	2.47925e+06	4.2853e+06	3.83395e+06	3.78598e+06	3.96841e+06	5.22236e+06	4.52168e+06	5.21341e+06	4.98582e+06
SLC17A3	G5E894	Protein Slc17a3 OS=Mus musculus GN=Slc17a3 PE=1 SV=1	TRUE	FALSE	FALSE	FALSE	FALSE	FALSE	NA	NA	NA	NA	NA	NA	NA	NA	NA	NA	NA	NA	NA	NA	NA	NA	NA	NA	553442	697983	621394	624273	1.11057e+07	1.07004e+07	9.78447e+06	1.05302e+07	2.35108e+06	1.76695e+06	2.17016e+06	2.09606e+06
TANC2	A2A690|A2A690-2	Protein TANC2 OS=Mus musculus GN=Tanc2 PE=1 SV=1|Isoform 2 of Protein TANC2 OS=Mus musculus GN=Tanc2	TRUE	FALSE	FALSE	FALSE	FALSE	FALSE	NA	NA	NA	NA	NA	NA	NA	NA	NA	NA	NA	NA	NA	NA	NA	NA	NA	NA	8.51567e+06	8.71052e+06	9.80462e+06	9.01027e+06	3.56716e+06	5.4401e+06	3.6581e+06	4.22179e+06	1.98312e+06	1.88518e+06	2.49024e+06	2.11952e+06
ARHGEF10L	A2AWP8|A2AWP8-2|A2AWP8-3|A2AWP8-4	Rho guanine nucleotide exchange factor 10-like protein OS=Mus musculus GN=Arhgef10l PE=1 SV=1|Isoform 2 of Rho guanine nucleotide exchange factor 10-like protein OS=Mus musculus GN=Arhgef10l|Isoform 3 of Rho guanine nucleotide exchange factor 10-like protein OS=Mus musculus GN=Arhgef10l|Isoform 4 of Rho guanine nucleotide exchange factor 10-like protein OS=Mus musculus GN=Arhgef10l	TRUE	FALSE	FALSE	FALSE	FALSE	FALSE	NA	NA	NA	NA	NA	NA	NA	NA	NA	NA	NA	NA	NA	NA	NA	NA	NA	NA	1.90038e+06	1.51827e+06	1.71801e+06	1.71222e+06	1.49501e+06	1.74254e+06	1.72383e+06	1.65379e+06	2.42823e+06	2.0455e+06	1.82699e+06	2.10024e+06
IQSEC3	Q3TES0	IQ motif and SEC7 domain-containing protein 3 OS=Mus musculus GN=Iqsec3 PE=1 SV=1	TRUE	FALSE	FALSE	FALSE	FALSE	FALSE	NA	NA	NA	NA	NA	NA	NA	NA	NA	NA	NA	NA	NA	NA	NA	NA	NA	NA	3.87048e+06	4.05346e+06	2.97565e+06	3.6332e+06	4.83474e+06	2.24802e+06	3.78644e+06	3.62307e+06	677926	670223	541947	630032
PLPP1	Q61469	Phospholipid phosphatase 1 OS=Mus musculus GN=Plpp1 PE=1 SV=1	TRUE	FALSE	FALSE	FALSE	FALSE	FALSE	NA	NA	NA	NA	NA	NA	NA	NA	NA	NA	NA	NA	NA	NA	NA	NA	NA	NA	3.27605e+06	2.7172e+06	1.8515e+06	2.61492e+06	7.97906e+06	5.16423e+06	8.44404e+06	7.19577e+06	3.43714e+06	2.85962e+06	2.56618e+06	2.95431e+06
L3HYPDH	Q9CXA2	Trans-L-3-hydroxyproline dehydratase OS=Mus musculus GN=L3hypdh PE=1 SV=1	TRUE	FALSE	FALSE	FALSE	FALSE	FALSE	NA	NA	NA	NA	NA	NA	NA	NA	NA	NA	NA	NA	NA	NA	NA	NA	NA	NA	3.21988e+06	2.8483e+06	3.48805e+06	3.18541e+06	7.9212e+06	1.0341e+07	8.49546e+06	8.91922e+06	1.10206e+07	1.02207e+07	1.01574e+07	1.04662e+07
TMEM65	Q4VAE3	Transmembrane protein 65 OS=Mus musculus GN=Tmem65 PE=1 SV=1	TRUE	FALSE	FALSE	FALSE	FALSE	FALSE	NA	NA	NA	NA	NA	NA	NA	NA	NA	NA	NA	NA	NA	NA	NA	NA	NA	NA	2.82222e+07	2.26433e+07	2.08926e+07	2.39193e+07	1.16936e+07	1.01766e+07	8.64755e+06	1.01726e+07	3.5355e+06	3.34855e+06	4.27012e+06	3.71806e+06
FRY	E9Q8I9|E9Q8I9-2	Protein furry homolog OS=Mus musculus GN=Fry PE=1 SV=1|Isoform 2 of Protein furry homolog OS=Mus musculus GN=Fry	TRUE	FALSE	FALSE	FALSE	FALSE	FALSE	NA	NA	NA	NA	NA	NA	NA	NA	NA	NA	NA	NA	NA	NA	NA	NA	NA	NA	5.76321e+06	5.4039e+06	5.85467e+06	5.67393e+06	2.50348e+06	2.69341e+06	2.11774e+06	2.43821e+06	1.23199e+06	1.6345e+06	1.91842e+06	1.59497e+06
PBLD2|PBLD1	K3W4L7|Q9DCG6	Phenazine biosynthesis-like domain-containing protein 2 OS=Mus musculus GN=Pbld2 PE=1 SV=1|Phenazine biosynthesis-like domain-containing protein 1 OS=Mus musculus GN=Pbld1 PE=1 SV=2	TRUE	TRUE	TRUE	FALSE	TRUE	TRUE	-0.980636	0.0816703	3.33068	0.000167172	5.94426	2.10209e-05	773446	309723	493982	401852	591526	6.38831e+06	5.5215e+06	5.9549e+06	59190.8	4.29669e+06	3.07894e+06	3.68782e+06	4.02085e+06	3.96367e+06	4.65828e+06	4.21427e+06	1.75285e+07	1.82131e+07	1.73316e+07	1.76911e+07	2.57177e+07	2.70673e+07	2.41985e+07	2.56611e+07
ABCD2	A0A0R4J0U5|Q61285	ATP-binding cassette sub-family D member 2 OS=Mus musculus GN=Abcd2 PE=1 SV=1|ATP-binding cassette sub-family D member 2 OS=Mus musculus GN=Abcd2 PE=1 SV=1	TRUE	FALSE	FALSE	FALSE	FALSE	FALSE	NA	NA	NA	NA	NA	NA	NA	NA	NA	NA	NA	NA	NA	NA	NA	NA	NA	NA	3.25519e+06	3.1247e+06	3.98545e+06	3.45512e+06	1.2894e+06	2.24533e+06	1.71102e+06	1.74858e+06	2.71253e+06	2.46658e+06	2.53733e+06	2.57215e+06
ACAN	Q61282	Aggrecan core protein OS=Mus musculus GN=Acan PE=1 SV=2	TRUE	FALSE	FALSE	FALSE	FALSE	FALSE	NA	NA	NA	NA	NA	NA	NA	NA	NA	NA	NA	NA	NA	NA	NA	NA	NA	NA	2.1096e+07	2.06829e+07	2.1561e+07	2.11133e+07	1.93756e+06	2.01733e+06	1.61337e+06	1.85608e+06	2.90709e+06	2.10768e+06	2.52763e+06	2.51413e+06
DOPEY2	Q3UHQ6|Q3UHQ6-2	Protein dopey-2 OS=Mus musculus GN=Dopey2 PE=1 SV=3|Isoform 2 of Protein dopey-2 OS=Mus musculus GN=Dopey2	TRUE	FALSE	FALSE	FALSE	FALSE	FALSE	NA	NA	NA	NA	NA	NA	NA	NA	NA	NA	NA	NA	NA	NA	NA	NA	NA	NA	2.11294e+06	2.06282e+06	2.36714e+06	2.18097e+06	1.30121e+06	1.7552e+06	1.54764e+06	1.53468e+06	3.05835e+06	3.13599e+06	3.0988e+06	3.09771e+06
CDHR5	A0PJK7|Q8VHF2|Q8VHF2-2	Cadherin-related family member 5 OS=Mus musculus GN=Cdhr5 PE=1 SV=1|Cadherin-related family member 5 OS=Mus musculus GN=Cdhr5 PE=1 SV=1|Isoform 2 of Cadherin-related family member 5 OS=Mus musculus GN=Cdhr5	TRUE	FALSE	FALSE	FALSE	FALSE	FALSE	NA	NA	NA	NA	NA	NA	NA	NA	NA	NA	NA	NA	NA	NA	NA	NA	NA	NA	1.30812e+06	1.7869e+06	1.56985e+06	1.55496e+06	1.44789e+07	1.16072e+07	1.35729e+07	1.32197e+07	2.46777e+06	2.41808e+06	2.35339e+06	2.41308e+06
MVD	Q3UYC1|Q99JF5	Diphosphomevalonate decarboxylase OS=Mus musculus GN=Mvd PE=1 SV=1|Diphosphomevalonate decarboxylase OS=Mus musculus GN=Mvd PE=1 SV=2	TRUE	FALSE	FALSE	FALSE	FALSE	FALSE	NA	NA	NA	NA	NA	NA	NA	NA	NA	NA	NA	NA	NA	NA	NA	NA	NA	NA	4.91604e+06	4.62047e+06	5.32404e+06	4.95352e+06	1.27281e+07	1.06436e+07	1.1891e+07	1.17542e+07	9.01356e+06	9.806e+06	7.61606e+06	8.81187e+06
PSIP1	A2BI12|Q99JF8	PC4 and SFRS1-interacting protein OS=Mus musculus GN=Psip1 PE=1 SV=1|PC4 and SFRS1-interacting protein OS=Mus musculus GN=Psip1 PE=1 SV=1	TRUE	FALSE	FALSE	FALSE	FALSE	FALSE	NA	NA	NA	NA	NA	NA	NA	NA	NA	NA	NA	NA	NA	NA	NA	NA	NA	NA	6.67222e+07	5.43015e+07	5.4141e+07	5.83882e+07	1.66643e+07	1.54005e+07	1.51532e+07	1.57393e+07	1.85983e+07	1.64632e+07	1.67785e+07	1.728e+07
SV2A	Q9JIS5	Synaptic vesicle glycoprotein 2A OS=Mus musculus GN=Sv2a PE=1 SV=1	TRUE	FALSE	FALSE	FALSE	FALSE	FALSE	NA	NA	NA	NA	NA	NA	NA	NA	NA	NA	NA	NA	NA	NA	NA	NA	NA	NA	7.56012e+07	6.80697e+07	6.12194e+07	6.82968e+07	5.70063e+06	7.04631e+06	5.47034e+06	6.07243e+06	2.36384e+06	3.61225e+06	5.17267e+06	3.71626e+06
FARP1	F8VPU2	FERM, RhoGEF and pleckstrin domain-containing protein 1 OS=Mus musculus GN=Farp1 PE=1 SV=1	TRUE	TRUE	TRUE	TRUE	TRUE	FALSE	2.65624	0.00108809	5.23926	8.67224e-06	0.702116	0.044884	467851	2.71902e+06	3.18599e+06	2.9525e+06	184919	7.55078e+06	6.43497e+06	6.99288e+06	420810	686930	679519	683224	1.30631e+07	1.30275e+07	1.26627e+07	1.29178e+07	1.10112e+07	1.21148e+07	1.08743e+07	1.13334e+07	9.45748e+06	7.83063e+06	8.97365e+06	8.75392e+06
CYFIP2	Q5SQX6	Cytoplasmic FMR1-interacting protein 2 OS=Mus musculus GN=Cyfip2 PE=1 SV=2	TRUE	FALSE	FALSE	FALSE	FALSE	FALSE	NA	NA	NA	NA	NA	NA	NA	NA	NA	NA	NA	NA	NA	NA	NA	NA	NA	NA	7.51846e+07	6.81283e+07	5.40662e+07	6.57931e+07	1.7136e+07	1.36856e+07	1.46161e+07	1.51459e+07	7.09162e+06	8.33312e+06	9.83029e+06	8.41834e+06
TSPAN14	Q8QZY6	Tetraspanin-14 OS=Mus musculus GN=Tspan14 PE=1 SV=1	TRUE	FALSE	FALSE	FALSE	FALSE	FALSE	NA	NA	NA	NA	NA	NA	NA	NA	NA	NA	NA	NA	NA	NA	NA	NA	NA	NA	5.46543e+06	4.95488e+06	5.19917e+06	5.20649e+06	1.40622e+07	1.07144e+07	1.12387e+07	1.20051e+07	3.15689e+06	3.36263e+06	3.05462e+06	3.19138e+06
TTYH2	Q3TH73	Protein tweety homolog 2 OS=Mus musculus GN=Ttyh2 PE=1 SV=1	TRUE	FALSE	FALSE	FALSE	FALSE	FALSE	NA	NA	NA	NA	NA	NA	NA	NA	NA	NA	NA	NA	NA	NA	NA	NA	NA	NA	8.63911e+06	8.28857e+06	9.89116e+06	8.93961e+06	5.70207e+06	4.87613e+06	4.73822e+06	5.10547e+06	1.04676e+07	9.66347e+06	8.33202e+06	9.4877e+06
TNNT2	J3QQ13|K3W4R6|K3W4R7|P50752|P50752-2|P50752-3|P50752-4|Q6P3Z7	Troponin T, cardiac muscle OS=Mus musculus GN=Tnnt2 PE=1 SV=1|Troponin T, cardiac muscle OS=Mus musculus GN=Tnnt2 PE=1 SV=1|Troponin T, cardiac muscle OS=Mus musculus GN=Tnnt2 PE=1 SV=1|Troponin T, cardiac muscle OS=Mus musculus GN=Tnnt2 PE=1 SV=2|Isoform A3B of Troponin T, cardiac muscle OS=Mus musculus GN=Tnnt2|Isoform A2 of Troponin T, cardiac muscle OS=Mus musculus GN=Tnnt2|Isoform A1 of Trop…	TRUE	FALSE	FALSE	FALSE	FALSE	FALSE	NA	NA	NA	NA	NA	NA	NA	NA	NA	NA	NA	NA	NA	NA	NA	NA	NA	NA	1.22229e+07	9.30762e+06	1.17394e+07	1.109e+07	3.91515e+06	2.05036e+07	2.91891e+06	9.11256e+06	5.60651e+06	5.8358e+06	3.24959e+07	1.46461e+07
BCL2L13	P59017	Bcl-2-like protein 13 OS=Mus musculus GN=Bcl2l13 PE=1 SV=2	TRUE	TRUE	TRUE	FALSE	TRUE	TRUE	0.71911	0.0608868	4.3224	9.36293e-06	4.13785	1.85498e-05	727109	1.18321e+06	1.2059e+06	1.19455e+06	440447	8.32693e+06	9.28693e+06	8.80693e+06	194497	3.66543e+06	3.18539e+06	3.42541e+06	3.29877e+06	3.72263e+06	3.22337e+06	3.41492e+06	5.79284e+06	3.5782e+06	4.75404e+06	4.70836e+06	5.36237e+06	5.77605e+06	5.01992e+06	5.38611e+06
RUNDC3B	D3YUQ5|Q6PDC0	Gene model 440, (NCBI) OS=Mus musculus GN=Rundc3b PE=1 SV=1|RUN domain-containing protein 3B OS=Mus musculus GN=Rundc3b PE=1 SV=1	TRUE	FALSE	FALSE	FALSE	FALSE	FALSE	NA	NA	NA	NA	NA	NA	NA	NA	NA	NA	NA	NA	NA	NA	NA	NA	NA	NA	4.24576e+06	4.32947e+06	5.05555e+06	4.5436e+06	875672	783920	417638	692410	142902	371481	597035	370473
ALG5	Q9DB25	Dolichyl-phosphate beta-glucosyltransferase OS=Mus musculus GN=Alg5 PE=1 SV=1	TRUE	FALSE	FALSE	FALSE	FALSE	FALSE	NA	NA	NA	NA	NA	NA	NA	NA	NA	NA	NA	NA	NA	NA	NA	NA	NA	NA	7.58475e+06	7.03394e+06	6.67294e+06	7.09721e+06	1.5721e+07	1.10201e+07	1.2552e+07	1.30977e+07	2.32221e+07	1.8113e+07	1.67598e+07	1.9365e+07
PHYHD1	A0A0R4J137|A2AQZ2|Q9DB26	Phytanoyl-CoA dioxygenase domain-containing protein 1 OS=Mus musculus GN=Phyhd1 PE=1 SV=1|Phytanoyl-CoA dioxygenase domain-containing protein 1 (Fragment) OS=Mus musculus GN=Phyhd1 PE=1 SV=1|Phytanoyl-CoA dioxygenase domain-containing protein 1 OS=Mus musculus GN=Phyhd1 PE=1 SV=2	TRUE	FALSE	FALSE	FALSE	FALSE	FALSE	NA	NA	NA	NA	NA	NA	NA	NA	NA	NA	NA	NA	NA	NA	NA	NA	NA	NA	3.21773e+06	2.97181e+06	3.26642e+06	3.15199e+06	6.58664e+06	5.56259e+06	6.42756e+06	6.19226e+06	1.63513e+07	1.43214e+07	1.12743e+07	1.39823e+07
IAH1	Q9DB29	Isoamyl acetate-hydrolyzing esterase 1 homolog OS=Mus musculus GN=Iah1 PE=1 SV=1	TRUE	FALSE	FALSE	FALSE	FALSE	FALSE	NA	NA	NA	NA	NA	NA	NA	NA	NA	NA	NA	NA	NA	NA	NA	NA	NA	NA	1.94966e+06	2.39434e+06	2.68486e+06	2.34295e+06	7.1669e+06	1.14207e+07	9.04055e+06	9.20938e+06	7.8298e+06	8.65979e+06	9.75425e+06	8.74795e+06
MAP4K4	A0A0A6YWM8|B2RUE8	Mitogen-activated protein kinase kinase kinase kinase 4 OS=Mus musculus GN=Map4k4 PE=1 SV=1|Map4k4 protein OS=Mus musculus GN=Map4k4 PE=1 SV=1	TRUE	FALSE	FALSE	FALSE	FALSE	FALSE	NA	NA	NA	NA	NA	NA	NA	NA	NA	NA	NA	NA	NA	NA	NA	NA	NA	NA	3.20263e+06	3.49657e+06	4.22157e+06	3.64026e+06	2.25255e+06	2.20627e+06	1.99017e+06	2.14966e+06	1.57504e+06	1.58627e+06	1.45626e+06	1.53919e+06
GPX4	F7A8H6|O70325|O70325-2	Phospholipid hydroperoxide glutathione peroxidase, mitochondrial OS=Mus musculus GN=Gpx4 PE=1 SV=1|Phospholipid hydroperoxide glutathione peroxidase, mitochondrial OS=Mus musculus GN=Gpx4 PE=1 SV=4|Isoform Cytoplasmic of Phospholipid hydroperoxide glutathione peroxidase, mitochondrial OS=Mus musculus GN=Gpx4	TRUE	FALSE	FALSE	FALSE	FALSE	FALSE	NA	NA	NA	NA	NA	NA	NA	NA	NA	NA	NA	NA	NA	NA	NA	NA	NA	NA	1.10156e+07	1.02682e+07	1.1419e+07	1.0901e+07	1.29012e+07	1.79886e+07	1.58167e+07	1.55688e+07	8.38709e+06	8.72697e+06	8.9235e+06	8.67919e+06
FAM160B1	Q8CDM8	Protein FAM160B1 OS=Mus musculus GN=Fam160b1 PE=1 SV=2	TRUE	FALSE	FALSE	FALSE	FALSE	FALSE	NA	NA	NA	NA	NA	NA	NA	NA	NA	NA	NA	NA	NA	NA	NA	NA	NA	NA	6.43113e+06	5.16491e+06	5.64438e+06	5.74681e+06	3.34941e+06	3.42788e+06	3.29725e+06	3.35818e+06	7.6466e+06	6.91678e+06	6.57884e+06	7.04741e+06
HPD	P49429	4-hydroxyphenylpyruvate dioxygenase OS=Mus musculus GN=Hpd PE=1 SV=3	TRUE	TRUE	TRUE	FALSE	TRUE	TRUE	0.0998596	0.761662	1.23653	0.00309707	4.14994	1.76395e-05	4.0239e+06	4.15563e+06	4.45662e+06	4.30612e+06	7.95239e+06	1.82041e+07	1.92096e+07	1.87069e+07	3.85286e+06	7.30591e+07	6.37722e+07	6.84156e+07	9.63244e+06	8.51468e+06	8.15675e+06	8.76796e+06	7.84806e+06	9.32431e+06	1.23358e+07	9.83606e+06	2.38261e+08	2.20477e+08	1.73935e+08	2.10891e+08
PSMD13	B2RT97|Q9WVJ2	26S proteasome non-ATPase regulatory subunit 13 OS=Mus musculus GN=Psmd13 PE=1 SV=1|26S proteasome non-ATPase regulatory subunit 13 OS=Mus musculus GN=Psmd13 PE=1 SV=1	TRUE	TRUE	TRUE	TRUE	TRUE	TRUE	2.45582	0.00135648	4.4765	9.55214e-06	5.68035	9.85689e-06	413791	2.1403e+06	2.39807e+06	2.26919e+06	487581	1.04583e+07	1.12196e+07	1.0839e+07	80988.2	4.57198e+06	3.75731e+06	4.16464e+06	2.56099e+07	2.55237e+07	2.22315e+07	2.4455e+07	2.08736e+07	1.54723e+07	1.90784e+07	1.84748e+07	4.49292e+07	4.00447e+07	3.72782e+07	4.07507e+07
SARM1	Q6PDS3|Q6PDS3-2|Q6PDS3-3	Sterile alpha and TIR motif-containing protein 1 OS=Mus musculus GN=Sarm1 PE=1 SV=1|Isoform 2 of Sterile alpha and TIR motif-containing protein 1 OS=Mus musculus GN=Sarm1|Isoform 3 of Sterile alpha and TIR motif-containing protein 1 OS=Mus musculus GN=Sarm1	TRUE	FALSE	FALSE	FALSE	FALSE	FALSE	NA	NA	NA	NA	NA	NA	NA	NA	NA	NA	NA	NA	NA	NA	NA	NA	NA	NA	2.63638e+06	2.88684e+06	3.03991e+06	2.85438e+06	611511	957379	565196	711362	735376	706461	1.13621e+06	859350
PEX16	Q91XC9	Peroxisomal membrane protein PEX16 OS=Mus musculus GN=Pex16 PE=1 SV=2	TRUE	FALSE	FALSE	FALSE	FALSE	FALSE	NA	NA	NA	NA	NA	NA	NA	NA	NA	NA	NA	NA	NA	NA	NA	NA	NA	NA	2.34389e+06	2.89217e+06	2.571e+06	2.60235e+06	3.21087e+06	4.09774e+06	4.68982e+06	3.99948e+06	7.45748e+06	6.94123e+06	6.82136e+06	7.07336e+06
WDR61	A0MNP4|Q8BVQ0|Q9ERF3	CDW13/WDR61 OS=Mus musculus GN=Wdr61 PE=1 SV=1|WD repeat-containing protein 61 OS=Mus musculus GN=Wdr61 PE=1 SV=1|WD repeat-containing protein 61 OS=Mus musculus GN=Wdr61 PE=1 SV=1	TRUE	FALSE	FALSE	FALSE	FALSE	FALSE	NA	NA	NA	NA	NA	NA	NA	NA	NA	NA	NA	NA	NA	NA	NA	NA	NA	NA	7.68214e+06	6.06848e+06	5.33286e+06	6.36116e+06	1.17712e+07	7.01133e+06	9.72642e+06	9.50297e+06	2.57187e+07	1.95685e+07	1.60491e+07	2.04454e+07
RHOT1	Q8BG51|Q8BG51-2|Q8BG51-3|Q8BG51-4	Mitochondrial Rho GTPase 1 OS=Mus musculus GN=Rhot1 PE=1 SV=1|Isoform 2 of Mitochondrial Rho GTPase 1 OS=Mus musculus GN=Rhot1|Isoform 3 of Mitochondrial Rho GTPase 1 OS=Mus musculus GN=Rhot1|Isoform 4 of Mitochondrial Rho GTPase 1 OS=Mus musculus GN=Rhot1	TRUE	FALSE	FALSE	FALSE	FALSE	FALSE	NA	NA	NA	NA	NA	NA	NA	NA	NA	NA	NA	NA	NA	NA	NA	NA	NA	NA	6.26743e+06	5.44268e+06	6.47226e+06	6.06079e+06	5.44504e+06	7.24564e+06	5.42445e+06	6.03838e+06	4.64016e+06	4.38007e+06	4.91908e+06	4.64643e+06
GPRIN3	B2RQZ6|Q8BWS5	G protein-regulated inducer of neurite outgrowth 3 OS=Mus musculus GN=Gprin3 PE=1 SV=1|G protein-regulated inducer of neurite outgrowth 3 OS=Mus musculus GN=Gprin3 PE=1 SV=1	TRUE	FALSE	FALSE	FALSE	FALSE	FALSE	NA	NA	NA	NA	NA	NA	NA	NA	NA	NA	NA	NA	NA	NA	NA	NA	NA	NA	4.69753e+06	3.54492e+06	3.26232e+06	3.83492e+06	1.21275e+06	1.1687e+06	1.24831e+06	1.20992e+06	3.69312e+06	4.39119e+06	4.46652e+06	4.18361e+06
ITGB8	Q0VBD0	Integrin beta OS=Mus musculus GN=Itgb8 PE=1 SV=1	TRUE	FALSE	FALSE	FALSE	FALSE	FALSE	NA	NA	NA	NA	NA	NA	NA	NA	NA	NA	NA	NA	NA	NA	NA	NA	NA	NA	5.75553e+06	5.14e+06	3.69584e+06	4.86379e+06	2.44467e+06	1.54301e+06	978409	1.65536e+06	NA	81585	178909	NA
EMC1	Q8C7X2|Q8C7X2-2|Z4YJW0	ER membrane protein complex subunit 1 OS=Mus musculus GN=Emc1 PE=1 SV=1|Isoform 2 of ER membrane protein complex subunit 1 OS=Mus musculus GN=Emc1|ER membrane protein complex subunit 1 OS=Mus musculus GN=Emc1 PE=1 SV=1	TRUE	TRUE	FALSE	FALSE	FALSE	FALSE	2.43584	NA	4.54396	NA	NA	NA	137162	864330	634644	749487	208609	4.69398e+06	5.02438e+06	4.85918e+06	NA	994668	1.25015e+06	1.12241e+06	1.79932e+07	1.56654e+07	1.5735e+07	1.64645e+07	2.2316e+07	1.67985e+07	1.91526e+07	1.94224e+07	2.77584e+07	2.60579e+07	2.275e+07	2.55221e+07
MOCS1	Q5RKZ7	Molybdenum cofactor biosynthesis protein 1 OS=Mus musculus GN=Mocs1 PE=1 SV=2	TRUE	FALSE	FALSE	FALSE	FALSE	FALSE	NA	NA	NA	NA	NA	NA	NA	NA	NA	NA	NA	NA	NA	NA	NA	NA	NA	NA	2.07779e+06	2.28283e+06	2.63371e+06	2.33144e+06	3.25905e+06	4.35536e+06	3.89816e+06	3.83753e+06	9.3207e+06	1.00627e+07	9.74334e+06	9.70891e+06
UBR1	O70481	E3 ubiquitin-protein ligase UBR1 OS=Mus musculus GN=Ubr1 PE=1 SV=2	TRUE	FALSE	FALSE	FALSE	FALSE	FALSE	NA	NA	NA	NA	NA	NA	NA	NA	NA	NA	NA	NA	NA	NA	NA	NA	NA	NA	1.23566e+07	1.12939e+07	9.87698e+06	1.11758e+07	7.22691e+06	5.47311e+06	6.56847e+06	6.42283e+06	6.39359e+06	6.47496e+06	6.16809e+06	6.34555e+06
ACTL6A	Q505L1|Q9Z2N8	Actin-like 6A, isoform CRA_a OS=Mus musculus GN=Actl6a PE=1 SV=1|Actin-like protein 6A OS=Mus musculus GN=Actl6a PE=1 SV=2	TRUE	FALSE	FALSE	FALSE	FALSE	FALSE	NA	NA	NA	NA	NA	NA	NA	NA	NA	NA	NA	NA	NA	NA	NA	NA	NA	NA	2.78417e+06	3.4395e+06	3.62997e+06	3.28455e+06	6.29301e+06	7.34469e+06	6.44661e+06	6.69477e+06	4.79136e+06	5.07832e+06	5.48125e+06	5.11698e+06
IGFBP7	E9Q5D9|F8WH23|Q61581	Insulin-like growth factor-binding protein 7 OS=Mus musculus GN=Igfbp7 PE=1 SV=1|Insulin-like growth factor-binding protein 7 OS=Mus musculus GN=Igfbp7 PE=1 SV=1|Insulin-like growth factor-binding protein 7 OS=Mus musculus GN=Igfbp7 PE=1 SV=3	TRUE	FALSE	FALSE	FALSE	FALSE	FALSE	NA	NA	NA	NA	NA	NA	NA	NA	NA	NA	NA	NA	NA	NA	NA	NA	NA	NA	657545	582251	609749	616515	1.74776e+06	2.2883e+06	2.13085e+06	2.05564e+06	743760	635703	651777	677080
GPAM	Q61586	Glycerol-3-phosphate acyltransferase 1, mitochondrial OS=Mus musculus GN=Gpam PE=1 SV=2	TRUE	FALSE	FALSE	FALSE	FALSE	FALSE	NA	NA	NA	NA	NA	NA	NA	NA	NA	NA	NA	NA	NA	NA	NA	NA	NA	NA	1.912e+06	1.9377e+06	2.16657e+06	2.00542e+06	4.05864e+06	4.59137e+06	4.15323e+06	4.26775e+06	1.1783e+07	1.06097e+07	1.04881e+07	1.09603e+07
PPP4R4	Q8C0Y0|Q8C0Y0-2|Q8C0Y0-3	Serine/threonine-protein phosphatase 4 regulatory subunit 4 OS=Mus musculus GN=Ppp4r4 PE=1 SV=2|Isoform 2 of Serine/threonine-protein phosphatase 4 regulatory subunit 4 OS=Mus musculus GN=Ppp4r4|Isoform 3 of Serine/threonine-protein phosphatase 4 regulatory subunit 4 OS=Mus musculus GN=Ppp4r4	TRUE	FALSE	FALSE	FALSE	FALSE	FALSE	NA	NA	NA	NA	NA	NA	NA	NA	NA	NA	NA	NA	NA	NA	NA	NA	NA	NA	4.79815e+06	4.44031e+06	4.87696e+06	4.70514e+06	1.05724e+06	1.35543e+06	1.31065e+06	1.24111e+06	1.28178e+06	1.61731e+06	1.52255e+06	1.47388e+06
LRRC59	Q922Q8	Leucine-rich repeat-containing protein 59 OS=Mus musculus GN=Lrrc59 PE=1 SV=1	TRUE	TRUE	TRUE	FALSE	TRUE	TRUE	0.517937	0.139972	2.876	3.87511e-05	2.91524	5.80376e-05	1.16479e+06	1.66634e+06	1.6626e+06	1.66447e+06	1.56788e+06	1.21877e+07	1.08256e+07	1.15067e+07	943799	6.72987e+06	7.50118e+06	7.11552e+06	1.81651e+07	1.71047e+07	1.40604e+07	1.64434e+07	2.62936e+07	1.96849e+07	2.26009e+07	2.28598e+07	1.18672e+08	8.80205e+07	9.32469e+07	9.99798e+07
GOT2	P05202	Aspartate aminotransferase, mitochondrial OS=Mus musculus GN=Got2 PE=1 SV=1	TRUE	TRUE	TRUE	TRUE	TRUE	TRUE	1.24544	0.0284626	3.97143	3.93427e-05	3.98559	6.12593e-05	4.60204e+06	1.19724e+07	9.90319e+06	1.09378e+07	3.03019e+06	3.88384e+07	5.79354e+07	4.83869e+07	1.67955e+06	2.96748e+07	2.37568e+07	2.67158e+07	1.76287e+08	1.64596e+08	1.95405e+08	1.78763e+08	1.12661e+08	1.84994e+08	1.12476e+08	1.3671e+08	1.90221e+08	1.85812e+08	2.57383e+08	2.11139e+08
GOT1	P05201	Aspartate aminotransferase, cytoplasmic OS=Mus musculus GN=Got1 PE=1 SV=3	TRUE	TRUE	TRUE	TRUE	TRUE	TRUE	2.06327	0.0022723	5.53076	8.67224e-06	4.86128	1.37273e-05	1.83635e+06	7.90432e+06	7.4213e+06	7.66281e+06	493112	2.05792e+07	2.51501e+07	2.28647e+07	310523	9.70784e+06	8.35744e+06	9.03264e+06	1.0765e+08	1.11622e+08	1.47824e+08	1.22365e+08	3.26194e+07	7.65639e+07	4.10708e+07	5.00847e+07	6.99783e+07	6.74492e+07	9.49283e+07	7.7452e+07
SEZ6L	A0A0G2JFG4|A0A0G2JG23|A0A0R4J0Y4|Q6P1D5|Q6P1D5-2	Seizure 6-like protein (Fragment) OS=Mus musculus GN=Sez6l PE=1 SV=1|Seizure 6-like protein OS=Mus musculus GN=Sez6l PE=1 SV=1|MCG3478 OS=Mus musculus GN=Sez6l PE=1 SV=1|Seizure 6-like protein OS=Mus musculus GN=Sez6l PE=1 SV=1|Isoform 2 of Seizure 6-like protein OS=Mus musculus GN=Sez6l	TRUE	FALSE	FALSE	FALSE	FALSE	FALSE	NA	NA	NA	NA	NA	NA	NA	NA	NA	NA	NA	NA	NA	NA	NA	NA	NA	NA	4.05009e+06	4.59149e+06	5.19274e+06	4.61144e+06	448432	724661	875115	682736	593847	951942	696888	747559
PIKFYVE	D3Z5N5|Q9Z1T6|Q9Z1T6-1	1-phosphatidylinositol 3-phosphate 5-kinase OS=Mus musculus GN=Pikfyve PE=1 SV=2|1-phosphatidylinositol 3-phosphate 5-kinase OS=Mus musculus GN=Pikfyve PE=1 SV=3|Isoform 2 of 1-phosphatidylinositol 3-phosphate 5-kinase OS=Mus musculus GN=Pikfyve	TRUE	FALSE	FALSE	FALSE	FALSE	FALSE	NA	NA	NA	NA	NA	NA	NA	NA	NA	NA	NA	NA	NA	NA	NA	NA	NA	NA	2.88421e+06	2.93051e+06	2.50832e+06	2.77435e+06	3.20236e+06	2.81272e+06	2.03274e+06	2.68261e+06	2.04623e+06	1.80353e+06	2.9151e+06	2.25495e+06
U2AF1	Q14C24|Q9D883	MCG14259, isoform CRA_a OS=Mus musculus GN=U2af1 PE=1 SV=1|Splicing factor U2AF 35 kDa subunit OS=Mus musculus GN=U2af1 PE=1 SV=4	TRUE	FALSE	FALSE	FALSE	FALSE	FALSE	NA	NA	NA	NA	NA	NA	NA	NA	NA	NA	NA	NA	NA	NA	NA	NA	NA	NA	3.70003e+06	3.73584e+06	4.11406e+06	3.84998e+06	5.17626e+06	5.98315e+06	5.10138e+06	5.42027e+06	5.57806e+06	4.76644e+06	5.07551e+06	5.14e+06
PELP1	Q9DBD5	Proline-, glutamic acid- and leucine-rich protein 1 OS=Mus musculus GN=Pelp1 PE=1 SV=2	TRUE	FALSE	FALSE	FALSE	FALSE	FALSE	NA	NA	NA	NA	NA	NA	NA	NA	NA	NA	NA	NA	NA	NA	NA	NA	NA	NA	2.58918e+06	2.61489e+06	3.07651e+06	2.7602e+06	4.45786e+06	4.85544e+06	4.50422e+06	4.60584e+06	3.62731e+06	3.01849e+06	2.76514e+06	3.13698e+06
1300017J02RIK|ICA	D3YY36|Q9DBD0	Protein 1300017J02Rik OS=Mus musculus GN=1300017J02Rik PE=1 SV=1|Inhibitor of carbonic anhydrase OS=Mus musculus GN=Ica PE=1 SV=1	TRUE	FALSE	FALSE	FALSE	FALSE	FALSE	NA	NA	NA	NA	NA	NA	NA	NA	NA	NA	NA	NA	NA	NA	NA	NA	NA	NA	1.78748e+06	1.58811e+06	1.87839e+06	1.75132e+06	4.44904e+06	3.85298e+06	3.99352e+06	4.09851e+06	9.68501e+06	9.20147e+06	7.50444e+06	8.79697e+06
TMED10	Q9D1D4	Transmembrane emp24 domain-containing protein 10 OS=Mus musculus GN=Tmed10 PE=1 SV=1	TRUE	FALSE	FALSE	FALSE	FALSE	FALSE	NA	NA	NA	NA	NA	NA	NA	NA	NA	NA	NA	NA	NA	NA	NA	NA	NA	NA	7.182e+06	6.48868e+06	7.61436e+06	7.09501e+06	1.35806e+07	1.97579e+07	1.54927e+07	1.62771e+07	2.17252e+07	1.82869e+07	1.98701e+07	1.99607e+07
PRKAA2	Q8BRK8	5'-AMP-activated protein kinase catalytic subunit alpha-2 OS=Mus musculus GN=Prkaa2 PE=1 SV=3	TRUE	FALSE	FALSE	FALSE	FALSE	FALSE	NA	NA	NA	NA	NA	NA	NA	NA	NA	NA	NA	NA	NA	NA	NA	NA	NA	NA	3.44616e+06	2.82385e+06	2.7386e+06	3.00287e+06	4.56683e+06	3.47493e+06	3.731e+06	3.92425e+06	5.40136e+06	5.12847e+06	4.92434e+06	5.15139e+06
RABL6	Q5U3K5	Rab-like protein 6 OS=Mus musculus GN=Rabl6 PE=1 SV=2	TRUE	FALSE	FALSE	FALSE	FALSE	FALSE	NA	NA	NA	NA	NA	NA	NA	NA	NA	NA	NA	NA	NA	NA	NA	NA	NA	NA	1.17079e+07	1.17057e+07	1.21808e+07	1.18648e+07	8.74538e+06	1.12524e+07	8.85829e+06	9.61868e+06	4.31621e+06	3.88732e+06	4.74449e+06	4.31601e+06
LMNA	P48678	Prelamin-A/C OS=Mus musculus GN=Lmna PE=1 SV=2	TRUE	TRUE	TRUE	TRUE	TRUE	TRUE	1.1027	0.0255608	3.14749	5.88977e-05	1.20232	0.00880488	1.30341e+07	3.19639e+07	2.44131e+07	2.81885e+07	8.36069e+06	7.27817e+07	7.51046e+07	7.39432e+07	4.15708e+06	8.52707e+06	1.06873e+07	9.6072e+06	2.94989e+07	3.18536e+07	3.07831e+07	3.07119e+07	4.56645e+07	5.35838e+07	5.69206e+07	5.20563e+07	4.99925e+07	5.44008e+07	5.29834e+07	5.24589e+07
CRYAB	P23927|Q52L78	Alpha-crystallin B chain OS=Mus musculus GN=Cryab PE=1 SV=2|Alpha-crystallin B chain OS=Mus musculus GN=Cryab PE=1 SV=1	TRUE	FALSE	FALSE	FALSE	FALSE	FALSE	NA	NA	NA	NA	NA	NA	NA	NA	NA	NA	NA	NA	NA	NA	NA	NA	NA	NA	2.33804e+07	3.00674e+07	4.0279e+07	3.12423e+07	1.27908e+07	3.23529e+07	1.94e+07	2.15146e+07	2.39902e+07	1.97946e+07	2.46377e+07	2.28075e+07
AP1B1	O35643|Q5SVG4|Q5SVG5	AP-1 complex subunit beta-1 OS=Mus musculus GN=Ap1b1 PE=1 SV=2|AP-1 complex subunit beta-1 OS=Mus musculus GN=Ap1b1 PE=1 SV=1|AP-1 complex subunit beta-1 OS=Mus musculus GN=Ap1b1 PE=1 SV=1	TRUE	TRUE	TRUE	FALSE	TRUE	TRUE	0.731271	0.0926901	3.04803	7.2214e-05	1.9046	0.0010355	1.21866e+06	1.75219e+06	2.32638e+06	2.03928e+06	927506	8.02805e+06	7.30038e+06	7.66422e+06	360422	1.48882e+06	1.21811e+06	1.35347e+06	3.67316e+07	3.43822e+07	3.16013e+07	3.42384e+07	2.61996e+07	1.90102e+07	2.18642e+07	2.2358e+07	2.30908e+07	2.06609e+07	1.95414e+07	2.10977e+07
EIF3E	P60229|Q3UIG0	Eukaryotic translation initiation factor 3 subunit E OS=Mus musculus GN=Eif3e PE=1 SV=1|Eukaryotic translation initiation factor 3 subunit E OS=Mus musculus GN=Eif3e PE=1 SV=1	TRUE	TRUE	TRUE	TRUE	TRUE	TRUE	1.92315	0.00182532	5.63664	8.67224e-06	5.99997	8.09475e-06	1.88852e+06	7.1923e+06	7.10318e+06	7.14774e+06	826531	4.04375e+07	4.16442e+07	4.10408e+07	165668	1.07365e+07	1.04276e+07	1.0582e+07	8.0894e+06	9.34709e+06	8.85021e+06	8.76223e+06	9.0452e+06	1.14625e+07	1.16953e+07	1.07344e+07	1.71509e+07	1.99525e+07	2.06497e+07	1.9251e+07
XRCC5	P27641	X-ray repair cross-complementing protein 5 OS=Mus musculus GN=Xrcc5 PE=1 SV=4	TRUE	FALSE	FALSE	FALSE	FALSE	FALSE	NA	NA	NA	NA	NA	NA	NA	NA	NA	NA	NA	NA	NA	NA	NA	NA	NA	NA	1.80495e+06	1.8608e+06	1.64436e+06	1.77004e+06	5.14512e+06	3.23846e+06	4.35883e+06	4.24747e+06	5.58325e+06	4.72556e+06	3.97236e+06	4.76039e+06
ABCB11	Q9QY30	Bile salt export pump OS=Mus musculus GN=Abcb11 PE=1 SV=2	TRUE	FALSE	FALSE	FALSE	FALSE	FALSE	NA	NA	NA	NA	NA	NA	NA	NA	NA	NA	NA	NA	NA	NA	NA	NA	NA	NA	1.0894e+07	1.19275e+07	1.04113e+07	1.10776e+07	7.44988e+06	7.35209e+06	9.85982e+06	8.2206e+06	1.43319e+08	1.23357e+08	1.05359e+08	1.24012e+08
NAA10	B1AUY7|B1AUY8|Q540H0|Q9QY36	N-alpha-acetyltransferase 10 OS=Mus musculus GN=Naa10 PE=1 SV=1|N-alpha-acetyltransferase 10 OS=Mus musculus GN=Naa10 PE=1 SV=1|N-acetyltransferase ARD1 homolog (S. cerevisiae), isoform CRA_e OS=Mus musculus GN=Naa10 PE=1 SV=1|N-alpha-acetyltransferase 10 OS=Mus musculus GN=Naa10 PE=1 SV=1	TRUE	FALSE	FALSE	FALSE	FALSE	FALSE	NA	NA	NA	NA	NA	NA	NA	NA	NA	NA	NA	NA	NA	NA	NA	NA	NA	NA	2.01691e+06	2.14853e+06	2.26164e+06	2.14236e+06	1.2018e+06	1.22222e+06	1.14273e+06	1.18892e+06	1.60159e+06	1.37041e+06	1.39219e+06	1.45473e+06
ME1	P06801	NADP-dependent malic enzyme OS=Mus musculus GN=Me1 PE=1 SV=2	TRUE	TRUE	TRUE	FALSE	TRUE	TRUE	-0.302821	0.367342	3.56357	1.59587e-05	2.67248	8.92217e-05	2.90744e+06	2.40404e+06	2.30138e+06	2.35271e+06	2.86163e+06	3.15321e+07	3.61564e+07	3.38442e+07	1.211e+06	8.12185e+06	7.30893e+06	7.71539e+06	1.36511e+07	1.28032e+07	1.65734e+07	1.43426e+07	6.58877e+07	7.17875e+07	8.07232e+07	7.27995e+07	6.79305e+07	8.49963e+07	5.83826e+07	7.04365e+07
TOP2B	Q64511	DNA topoisomerase 2-beta OS=Mus musculus GN=Top2b PE=1 SV=2	TRUE	FALSE	FALSE	FALSE	FALSE	FALSE	NA	NA	NA	NA	NA	NA	NA	NA	NA	NA	NA	NA	NA	NA	NA	NA	NA	NA	3.21818e+07	2.84248e+07	2.78945e+07	2.95004e+07	3.36188e+07	2.97666e+07	3.08732e+07	3.14195e+07	4.02887e+07	3.35792e+07	3.29853e+07	3.56177e+07
PTPN13	G5E8B1|Q64512	Protein tyrosine phosphatase, non-receptor type 13 OS=Mus musculus GN=Ptpn13 PE=1 SV=1|Tyrosine-protein phosphatase non-receptor type 13 OS=Mus musculus GN=Ptpn13 PE=1 SV=2	TRUE	FALSE	FALSE	FALSE	FALSE	FALSE	NA	NA	NA	NA	NA	NA	NA	NA	NA	NA	NA	NA	NA	NA	NA	NA	NA	NA	626854	444457	766479	612597	1.00802e+06	1.40953e+06	1.29716e+06	1.23824e+06	798878	1.00237e+06	631487	810913
DAB2IP	A2AUX3|A2AUX5|F6RK07|Q3UHC7|Q3UHC7-2|Q3UHC7-3	Disabled homolog 2-interacting protein OS=Mus musculus GN=Dab2ip PE=1 SV=1|Disabled homolog 2-interacting protein OS=Mus musculus GN=Dab2ip PE=1 SV=1|Disabled homolog 2-interacting protein (Fragment) OS=Mus musculus GN=Dab2ip PE=1 SV=1|Disabled homolog 2-interacting protein OS=Mus musculus GN=Dab2ip PE=1 SV=1|Isoform 2 of Disabled homolog 2-interacting protein OS=Mus musculus GN=Dab2ip|Isoform 3 …	TRUE	FALSE	FALSE	FALSE	FALSE	FALSE	NA	NA	NA	NA	NA	NA	NA	NA	NA	NA	NA	NA	NA	NA	NA	NA	NA	NA	1.41337e+06	1.24262e+06	1.28656e+06	1.31418e+06	921273	959869	946743	942628	1.32732e+06	973596	953220	1.08471e+06
SOAT2	O88908	Sterol O-acyltransferase 2 OS=Mus musculus GN=Soat2 PE=1 SV=2	TRUE	FALSE	FALSE	FALSE	FALSE	FALSE	NA	NA	NA	NA	NA	NA	NA	NA	NA	NA	NA	NA	NA	NA	NA	NA	NA	NA	1.38617e+06	1.53204e+06	1.54566e+06	1.48796e+06	1.95819e+06	1.8554e+06	2.22694e+06	2.01351e+06	2.6869e+07	2.41991e+07	1.99807e+07	2.36829e+07
SLC22A8	O88909	Solute carrier family 22 member 8 OS=Mus musculus GN=Slc22a8 PE=1 SV=2	TRUE	TRUE	TRUE	FALSE	TRUE	TRUE	-0.639082	0.0766907	4.46276	8.87075e-06	1.01862	0.00774613	763907	515087	465222	490154	709223	1.50693e+07	1.6164e+07	1.56166e+07	291271	583209	594658	588934	2.8865e+06	3.37119e+06	3.88648e+06	3.38139e+06	3.54286e+07	3.23979e+07	2.75982e+07	3.18082e+07	3.9049e+06	4.2643e+06	4.34145e+06	4.17022e+06
EPB41L2	O70318	Band 4.1-like protein 2 OS=Mus musculus GN=Epb41l2 PE=1 SV=2	TRUE	TRUE	TRUE	TRUE	TRUE	TRUE	1.06778	0.0160157	3.53749	1.60834e-05	2.00629	0.000339962	3.33956e+06	6.61369e+06	7.37947e+06	6.99658e+06	3.72273e+06	4.29239e+07	4.33544e+07	4.31392e+07	1.11761e+06	4.78605e+06	4.19506e+06	4.49055e+06	5.7365e+07	6.04346e+07	5.79145e+07	5.85714e+07	3.62612e+07	3.44013e+07	3.30998e+07	3.45874e+07	3.07668e+07	2.77821e+07	3.01258e+07	2.95582e+07
CTIF	E9Q1U6|Q6PEE2-2	CBP80/20-dependent translation initiation factor OS=Mus musculus GN=Ctif PE=1 SV=1|Isoform 2 of CBP80/20-dependent translation initiation factor OS=Mus musculus GN=Ctif	TRUE	FALSE	FALSE	FALSE	FALSE	FALSE	NA	NA	NA	NA	NA	NA	NA	NA	NA	NA	NA	NA	NA	NA	NA	NA	NA	NA	2.10053e+06	1.94721e+06	2.81556e+06	2.28777e+06	1.19774e+06	1.66836e+06	1.12877e+06	1.33162e+06	3.509e+06	3.13901e+06	3.20811e+06	3.28537e+06
DNAJB6	A0A0G2JER9|O54946|O54946-2	DnaJ homolog subfamily B member 6 OS=Mus musculus GN=Dnajb6 PE=1 SV=1|DnaJ homolog subfamily B member 6 OS=Mus musculus GN=Dnajb6 PE=1 SV=4|Isoform B of DnaJ homolog subfamily B member 6 OS=Mus musculus GN=Dnajb6	TRUE	FALSE	FALSE	FALSE	FALSE	FALSE	NA	NA	NA	NA	NA	NA	NA	NA	NA	NA	NA	NA	NA	NA	NA	NA	NA	NA	9.67101e+06	1.00456e+07	1.04059e+07	1.00408e+07	4.0785e+06	4.57233e+06	4.2334e+06	4.29474e+06	4.12933e+06	4.47596e+06	4.66611e+06	4.4238e+06
MINK1	G3X9G2|Q5SXG1|Q5SXG3|Q9JM52|Q9JM52-2|Q9JM52-3	Misshapen-like kinase 1 OS=Mus musculus GN=Mink1 PE=1 SV=1|Misshapen-like kinase 1 OS=Mus musculus GN=Mink1 PE=1 SV=1|Misshapen-like kinase 1 OS=Mus musculus GN=Mink1 PE=1 SV=1|Misshapen-like kinase 1 OS=Mus musculus GN=Mink1 PE=1 SV=3|Isoform 1 of Misshapen-like kinase 1 OS=Mus musculus GN=Mink1|Isoform 3 of Misshapen-like kinase 1 OS=Mus musculus GN=Mink1	TRUE	TRUE	FALSE	FALSE	FALSE	FALSE	2.3108	NA	4.35101	NA	NA	NA	452985	2.16941e+06	2.31895e+06	2.24418e+06	286365	5.80001e+06	5.86413e+06	5.83207e+06	NA	855453	781894	818674	1.60818e+07	1.52612e+07	1.62831e+07	1.58754e+07	6.29474e+06	8.54649e+06	6.47957e+06	7.10693e+06	3.9077e+06	5.05938e+06	6.25337e+06	5.07348e+06
HARS	Q61035	Histidine--tRNA ligase, cytoplasmic OS=Mus musculus GN=Hars PE=1 SV=2	TRUE	TRUE	TRUE	TRUE	TRUE	TRUE	1.0563	0.0220528	3.47621	2.37908e-05	3.7086	3.11836e-05	1.48799e+06	2.78684e+06	3.42191e+06	3.10437e+06	1.22593e+06	1.40506e+07	1.31931e+07	1.36219e+07	298988	4.21435e+06	3.61077e+06	3.91256e+06	1.61425e+07	1.47232e+07	1.17231e+07	1.41963e+07	1.16555e+07	8.57452e+06	1.14758e+07	1.05686e+07	1.55011e+07	1.60967e+07	1.51024e+07	1.55667e+07
GRM5	B2BH30|E9QMC2|Q3UVX5	Metabotropic glutamate receptor 5 OS=Mus musculus GN=Grm5 PE=1 SV=1|Metabotropic glutamate receptor 5 OS=Mus musculus GN=Grm5 PE=1 SV=1|Metabotropic glutamate receptor 5 OS=Mus musculus GN=Grm5 PE=1 SV=2	TRUE	FALSE	FALSE	FALSE	FALSE	FALSE	NA	NA	NA	NA	NA	NA	NA	NA	NA	NA	NA	NA	NA	NA	NA	NA	NA	NA	1.52841e+07	1.67547e+07	1.39297e+07	1.53228e+07	2.27089e+06	2.05718e+06	1.83481e+06	2.05429e+06	1.09812e+06	1.72838e+06	2.33047e+06	1.71899e+06
CMPK2	Q3U5Q7	UMP-CMP kinase 2, mitochondrial OS=Mus musculus GN=Cmpk2 PE=1 SV=2	TRUE	FALSE	FALSE	FALSE	FALSE	FALSE	NA	NA	NA	NA	NA	NA	NA	NA	NA	NA	NA	NA	NA	NA	NA	NA	NA	NA	7.36267e+06	7.95006e+06	8.41154e+06	7.90809e+06	9.48495e+06	1.26479e+07	1.16341e+07	1.12556e+07	6.28234e+06	6.55023e+06	6.7292e+06	6.52059e+06
AK1	Q9R0Y5|Q9R0Y5-2	Adenylate kinase isoenzyme 1 OS=Mus musculus GN=Ak1 PE=1 SV=1|Isoform 2 of Adenylate kinase isoenzyme 1 OS=Mus musculus GN=Ak1	TRUE	FALSE	FALSE	FALSE	FALSE	FALSE	NA	NA	NA	NA	NA	NA	NA	NA	NA	NA	NA	NA	NA	NA	NA	NA	NA	NA	2.22646e+07	3.03309e+07	2.37205e+07	2.54387e+07	1.34857e+07	2.90612e+07	1.49837e+07	1.91769e+07	9.36282e+06	9.0646e+06	2.24765e+07	1.36346e+07
SLC33A1	Q99J27	Acetyl-coenzyme A transporter 1 OS=Mus musculus GN=Slc33a1 PE=1 SV=1	TRUE	FALSE	FALSE	FALSE	FALSE	FALSE	NA	NA	NA	NA	NA	NA	NA	NA	NA	NA	NA	NA	NA	NA	NA	NA	NA	NA	1.73443e+06	1.7488e+06	1.62633e+06	1.70319e+06	5.50181e+06	3.8149e+06	5.19928e+06	4.83866e+06	5.28266e+06	4.52347e+06	3.56833e+06	4.45815e+06
TRMT10C	Q3UFY8	Mitochondrial ribonuclease P protein 1 OS=Mus musculus GN=Trmt10c PE=1 SV=2	TRUE	FALSE	FALSE	FALSE	FALSE	FALSE	NA	NA	NA	NA	NA	NA	NA	NA	NA	NA	NA	NA	NA	NA	NA	NA	NA	NA	1.18402e+06	1.15093e+06	1.07768e+06	1.13754e+06	2.49432e+06	1.92938e+06	2.55762e+06	2.32711e+06	2.09717e+06	3.11323e+06	2.50772e+06	2.5727e+06
PVALB	P32848|Q545M7	Parvalbumin alpha OS=Mus musculus GN=Pvalb PE=1 SV=3|Parvalbumin alpha OS=Mus musculus GN=Pvalb PE=1 SV=1	TRUE	FALSE	FALSE	FALSE	FALSE	FALSE	NA	NA	NA	NA	NA	NA	NA	NA	NA	NA	NA	NA	NA	NA	NA	NA	NA	NA	3.87515e+07	3.39197e+07	2.82413e+07	3.36375e+07	6.77512e+06	4.75667e+06	5.78264e+06	5.77148e+06	2.8073e+06	3.07417e+06	3.03667e+06	2.97271e+06
NUP98	Q6PFD9	Nuclear pore complex protein Nup98-Nup96 OS=Mus musculus GN=Nup98 PE=1 SV=2	TRUE	FALSE	FALSE	FALSE	FALSE	FALSE	NA	NA	NA	NA	NA	NA	NA	NA	NA	NA	NA	NA	NA	NA	NA	NA	NA	NA	2.62795e+06	2.82337e+06	2.78534e+06	2.74555e+06	3.67e+06	4.61947e+06	4.18004e+06	4.1565e+06	4.18945e+06	4.205e+06	4.70969e+06	4.36805e+06
SNTB1	Q99L88	Beta-1-syntrophin OS=Mus musculus GN=Sntb1 PE=1 SV=4	TRUE	FALSE	FALSE	FALSE	FALSE	FALSE	NA	NA	NA	NA	NA	NA	NA	NA	NA	NA	NA	NA	NA	NA	NA	NA	NA	NA	5.34843e+06	5.38084e+06	5.53635e+06	5.42188e+06	6.08589e+06	7.36057e+06	7.50862e+06	6.98503e+06	2.4148e+07	2.3635e+07	2.25143e+07	2.34325e+07
DLGAP3	B1AS06|Q3TY61|Q6PFD5	Disks large-associated protein 3 OS=Mus musculus GN=Dlgap3 PE=1 SV=1|Disks large-associated protein 3 OS=Mus musculus GN=Dlgap3 PE=1 SV=1|Disks large-associated protein 3 OS=Mus musculus GN=Dlgap3 PE=1 SV=1	TRUE	FALSE	FALSE	FALSE	FALSE	FALSE	NA	NA	NA	NA	NA	NA	NA	NA	NA	NA	NA	NA	NA	NA	NA	NA	NA	NA	6.47419e+06	5.99084e+06	5.83289e+06	6.09931e+06	1.21349e+06	1.24273e+06	1.40038e+06	1.28554e+06	2.29487e+06	2.23075e+06	2.03288e+06	2.18617e+06
ARCN1	Q5XJY5	Coatomer subunit delta OS=Mus musculus GN=Arcn1 PE=1 SV=2	TRUE	TRUE	TRUE	TRUE	TRUE	TRUE	1.34336	0.00694157	4.54059	8.97426e-06	2.47296	0.000120285	1.28023e+06	3.43852e+06	3.05643e+06	3.24748e+06	800289	1.75971e+07	1.96329e+07	1.8615e+07	704152	3.90903e+06	3.89367e+06	3.90135e+06	3.35946e+07	3.15334e+07	2.9687e+07	3.1605e+07	6.18617e+07	5.44293e+07	6.17129e+07	5.93346e+07	9.98635e+07	8.80439e+07	8.2468e+07	9.01252e+07
PARL	Q5XJY4	Presenilins-associated rhomboid-like protein, mitochondrial OS=Mus musculus GN=Parl PE=1 SV=1	TRUE	FALSE	FALSE	FALSE	FALSE	FALSE	NA	NA	NA	NA	NA	NA	NA	NA	NA	NA	NA	NA	NA	NA	NA	NA	NA	NA	3.30611e+06	2.41125e+06	2.35118e+06	2.68952e+06	8.70946e+06	9.29872e+06	9.69824e+06	9.23547e+06	5.81516e+06	6.11186e+06	6.00876e+06	5.97859e+06
D430041D05RIK	D3YZ21|F6ZGR6	Protein D430041D05Rik OS=Mus musculus GN=D430041D05Rik PE=1 SV=1|Protein D430041D05Rik (Fragment) OS=Mus musculus GN=D430041D05Rik PE=1 SV=1	TRUE	FALSE	FALSE	FALSE	FALSE	FALSE	NA	NA	NA	NA	NA	NA	NA	NA	NA	NA	NA	NA	NA	NA	NA	NA	NA	NA	1.93698e+07	1.64881e+07	1.59875e+07	1.72818e+07	4.10488e+06	3.72745e+06	3.77839e+06	3.87024e+06	2.58124e+06	3.79957e+06	3.86504e+06	3.41528e+06
MARC1	Q9CW42	Mitochondrial amidoxime-reducing component 1 OS=Mus musculus GN=Marc1 PE=1 SV=2	TRUE	FALSE	FALSE	FALSE	FALSE	FALSE	NA	NA	NA	NA	NA	NA	NA	NA	NA	NA	NA	NA	NA	NA	NA	NA	NA	NA	4.44737e+06	4.78248e+06	3.77992e+06	4.33659e+06	1.99637e+06	1.79554e+06	2.71021e+06	2.16737e+06	4.68796e+07	4.48076e+07	3.75527e+07	4.308e+07
RAVER1	Q9CW46	Ribonucleoprotein PTB-binding 1 OS=Mus musculus GN=Raver1 PE=1 SV=2	TRUE	FALSE	FALSE	FALSE	FALSE	FALSE	NA	NA	NA	NA	NA	NA	NA	NA	NA	NA	NA	NA	NA	NA	NA	NA	NA	NA	860350	1.19922e+06	1.38043e+06	1.14667e+06	5.3884e+06	5.09293e+06	4.53497e+06	5.00543e+06	3.58339e+06	3.03553e+06	2.961e+06	3.19331e+06
SLC4A1	P04919|P04919-2	Band 3 anion transport protein OS=Mus musculus GN=Slc4a1 PE=1 SV=1|Isoform 2 of Band 3 anion transport protein OS=Mus musculus GN=Slc4a1	TRUE	FALSE	FALSE	FALSE	FALSE	FALSE	NA	NA	NA	NA	NA	NA	NA	NA	NA	NA	NA	NA	NA	NA	NA	NA	NA	NA	2.00936e+07	1.70086e+07	2.59316e+07	2.10113e+07	2.98703e+07	3.13385e+07	3.01491e+07	3.04526e+07	2.92261e+07	3.07048e+07	2.09303e+07	2.69537e+07
ANP32E	E9PZF5|E9Q5H2	Acidic leucine-rich nuclear phosphoprotein 32 family member E (Fragment) OS=Mus musculus GN=Anp32e PE=1 SV=1|Acidic leucine-rich nuclear phosphoprotein 32 family member E (Fragment) OS=Mus musculus GN=Anp32e PE=1 SV=1	TRUE	FALSE	FALSE	FALSE	FALSE	FALSE	NA	NA	NA	NA	NA	NA	NA	NA	NA	NA	NA	NA	NA	NA	NA	NA	NA	NA	3.9122e+06	4.53999e+06	4.48903e+06	4.31374e+06	4.83244e+06	4.78855e+06	4.40678e+06	4.67592e+06	2.68244e+06	2.41451e+06	2.65301e+06	2.58332e+06
PRCP	Q7TMR0	Lysosomal Pro-X carboxypeptidase OS=Mus musculus GN=Prcp PE=1 SV=2	TRUE	FALSE	FALSE	FALSE	FALSE	FALSE	NA	NA	NA	NA	NA	NA	NA	NA	NA	NA	NA	NA	NA	NA	NA	NA	NA	NA	5.04813e+06	4.40677e+06	4.36864e+06	4.60784e+06	1.19291e+07	8.58503e+06	1.00639e+07	1.01927e+07	1.55033e+07	1.32939e+07	1.14373e+07	1.34115e+07
STK11	Q9WTK7|Q9WTK7-2	Serine/threonine-protein kinase STK11 OS=Mus musculus GN=Stk11 PE=1 SV=1|Isoform 2 of Serine/threonine-protein kinase STK11 OS=Mus musculus GN=Stk11	TRUE	FALSE	FALSE	FALSE	FALSE	FALSE	NA	NA	NA	NA	NA	NA	NA	NA	NA	NA	NA	NA	NA	NA	NA	NA	NA	NA	2.52919e+06	2.88249e+06	1.98102e+06	2.46424e+06	1.09817e+06	537205	1.05176e+06	895714	1.19064e+06	1.3627e+06	1.01257e+06	1.18864e+06
LPIN2	E9PWN0|Q99PI5	Phosphatidate phosphatase LPIN2 OS=Mus musculus GN=Lpin2 PE=1 SV=1|Phosphatidate phosphatase LPIN2 OS=Mus musculus GN=Lpin2 PE=1 SV=2	TRUE	FALSE	FALSE	FALSE	FALSE	FALSE	NA	NA	NA	NA	NA	NA	NA	NA	NA	NA	NA	NA	NA	NA	NA	NA	NA	NA	3.20686e+06	3.6287e+06	2.87929e+06	3.23828e+06	2.94623e+06	2.08248e+06	2.64917e+06	2.5593e+06	7.8724e+06	7.41376e+06	7.34346e+06	7.5432e+06
CA8	P28651	Carbonic anhydrase-related protein OS=Mus musculus GN=Ca8 PE=1 SV=5	TRUE	FALSE	FALSE	FALSE	FALSE	FALSE	NA	NA	NA	NA	NA	NA	NA	NA	NA	NA	NA	NA	NA	NA	NA	NA	NA	NA	4.93158e+07	2.38691e+07	4.23367e+07	3.85072e+07	2.85753e+06	4.33874e+06	2.7756e+06	3.32396e+06	1.06829e+07	1.00026e+07	8.8138e+06	9.83311e+06
ATXN10	P28658	Ataxin-10 OS=Mus musculus GN=Atxn10 PE=1 SV=2	TRUE	TRUE	TRUE	TRUE	TRUE	TRUE	3.43554	0.000914937	3.96077	2.22312e-05	2.97983	0.000126042	647080	6.39746e+06	7.63022e+06	7.01384e+06	570797	8.3471e+06	9.42483e+06	8.88597e+06	331606	3.04823e+06	2.23593e+06	2.64208e+06	7.90561e+06	9.6685e+06	1.08954e+07	9.48984e+06	4.9879e+06	7.52459e+06	6.4058e+06	6.3061e+06	6.9042e+06	6.25639e+06	6.52039e+06	6.56033e+06
RNF213	A0A171EBL2|E9Q555	E3 ubiquitin-protein ligase RNF213 OS=Mus musculus GN=Rnf213 PE=4 SV=1|E3 ubiquitin-protein ligase RNF213 OS=Mus musculus GN=Rnf213 PE=1 SV=2	TRUE	TRUE	TRUE	FALSE	TRUE	TRUE	0.199783	0.539813	2.63277	5.90563e-05	3.46128	2.95853e-05	5.52176e+06	6.70444e+06	5.97446e+06	6.33945e+06	1.19005e+07	7.00308e+07	7.7473e+07	7.37519e+07	1.6629e+06	1.82594e+07	1.82964e+07	1.82779e+07	1.33018e+07	1.59295e+07	1.56124e+07	1.49479e+07	2.81117e+07	2.09821e+07	2.05812e+07	2.3225e+07	4.1663e+07	3.41546e+07	3.55211e+07	3.71129e+07
DSP	E9Q557	Desmoplakin OS=Mus musculus GN=Dsp PE=1 SV=1	TRUE	TRUE	FALSE	FALSE	FALSE	FALSE	-0.916519	0.34777	0.753503	0.361284	0.982831	0.251196	1.1833e+08	1.0806e+08	3.62201e+07	7.214e+07	1.47497e+08	1.74386e+08	3.53129e+08	2.63758e+08	3.59275e+07	5.87377e+07	8.54842e+07	7.2111e+07	3.65433e+07	3.57312e+07	2.98232e+07	3.40326e+07	4.44384e+07	3.916e+07	5.63962e+07	4.66649e+07	1.18981e+08	1.24465e+08	1.03529e+08	1.15658e+08
WDR11	G5E8J3|Q8K1X1	Bromodomain and WD repeat domain containing 2, isoform CRA_a OS=Mus musculus GN=Wdr11 PE=1 SV=1|WD repeat-containing protein 11 OS=Mus musculus GN=Wdr11 PE=1 SV=1	TRUE	FALSE	FALSE	FALSE	FALSE	FALSE	NA	NA	NA	NA	NA	NA	NA	NA	NA	NA	NA	NA	NA	NA	NA	NA	NA	NA	9.10531e+06	8.39756e+06	7.18822e+06	8.23036e+06	9.18441e+06	6.29867e+06	7.90907e+06	7.79738e+06	1.08698e+07	9.12501e+06	8.48816e+06	9.49433e+06
SPG20	D3Z3F8|Q8R1X6	Spartin OS=Mus musculus GN=Spg20 PE=1 SV=1|Spartin OS=Mus musculus GN=Spg20 PE=1 SV=1	TRUE	FALSE	FALSE	FALSE	FALSE	FALSE	NA	NA	NA	NA	NA	NA	NA	NA	NA	NA	NA	NA	NA	NA	NA	NA	NA	NA	1.19499e+07	1.01853e+07	1.02049e+07	1.078e+07	5.70423e+06	4.52002e+06	5.52664e+06	5.2503e+06	1.04118e+07	9.37648e+06	7.65256e+06	9.14694e+06
OCIAD1	A0A0J9YUB6|Q9CRD0	OCIA domain-containing protein 1 (Fragment) OS=Mus musculus GN=Ociad1 PE=1 SV=1|OCIA domain-containing protein 1 OS=Mus musculus GN=Ociad1 PE=1 SV=1	TRUE	FALSE	FALSE	FALSE	FALSE	FALSE	NA	NA	NA	NA	NA	NA	NA	NA	NA	NA	NA	NA	NA	NA	NA	NA	NA	NA	695413	1.72562e+06	1.71815e+06	1.37973e+06	968011	2.08543e+06	1.96809e+06	1.67384e+06	1.19972e+06	2.25271e+06	2.39698e+06	1.9498e+06
QRICH1	G3X8R5|Q3UA37	Glutamine-rich protein 1 OS=Mus musculus GN=Qrich1 PE=1 SV=1|Glutamine-rich protein 1 OS=Mus musculus GN=Qrich1 PE=1 SV=1	TRUE	FALSE	FALSE	FALSE	FALSE	FALSE	NA	NA	NA	NA	NA	NA	NA	NA	NA	NA	NA	NA	NA	NA	NA	NA	NA	NA	1.87176e+06	2.42632e+06	1.92804e+06	2.07537e+06	1.4059e+06	1.36668e+06	2.15347e+06	1.64202e+06	1.55107e+06	1.78527e+06	1.42558e+06	1.5873e+06
TLN1	P26039	Talin-1 OS=Mus musculus GN=Tln1 PE=1 SV=2	TRUE	TRUE	TRUE	FALSE	TRUE	TRUE	0.0419942	0.897204	4.82676	8.67224e-06	2.96174	4.70512e-05	2.28082e+07	2.27335e+07	2.41558e+07	2.34447e+07	1.61539e+07	4.58487e+08	4.56513e+08	4.575e+08	6.58606e+06	5.29924e+07	4.94776e+07	5.1235e+07	5.27255e+07	5.03533e+07	5.51134e+07	5.27307e+07	2.14493e+08	2.04674e+08	1.99008e+08	2.06058e+08	1.35146e+08	1.26495e+08	1.18839e+08	1.26827e+08
EMC2	Q6A0D1|Q9CRD2	ER membrane protein complex subunit 2 (Fragment) OS=Mus musculus GN=Emc2 PE=1 SV=1|ER membrane protein complex subunit 2 OS=Mus musculus GN=Emc2 PE=1 SV=1	TRUE	FALSE	FALSE	FALSE	FALSE	FALSE	NA	NA	NA	NA	NA	NA	NA	NA	NA	NA	NA	NA	NA	NA	NA	NA	NA	NA	2.85346e+06	3.88061e+06	3.84044e+06	3.52483e+06	3.42295e+06	5.27494e+06	4.87722e+06	4.52504e+06	5.27892e+06	6.41645e+06	7.01105e+06	6.23548e+06
9030617O03RIK|Q8BH86	E9QMK9|Q8BH86	Protein 9030617O03Rik OS=Mus musculus GN=9030617O03Rik PE=1 SV=1|UPF0317 protein C14orf159 homolog, mitochondrial OS=Mus musculus PE=1 SV=1	TRUE	FALSE	FALSE	FALSE	FALSE	FALSE	NA	NA	NA	NA	NA	NA	NA	NA	NA	NA	NA	NA	NA	NA	NA	NA	NA	NA	8.83126e+06	9.8072e+06	9.55243e+06	9.39696e+06	1.73355e+07	2.55334e+07	2.21603e+07	2.16764e+07	1.19349e+07	1.25921e+07	1.48932e+07	1.31401e+07
HMGCL	P38060	Hydroxymethylglutaryl-CoA lyase, mitochondrial OS=Mus musculus GN=Hmgcl PE=1 SV=2	TRUE	FALSE	FALSE	FALSE	FALSE	FALSE	NA	NA	NA	NA	NA	NA	NA	NA	NA	NA	NA	NA	NA	NA	NA	NA	NA	NA	7.97289e+06	8.16921e+06	8.0622e+06	8.0681e+06	2.60997e+07	2.42096e+07	2.66801e+07	2.56631e+07	4.57106e+07	4.06782e+07	3.7395e+07	4.12613e+07
MECP2	Q9Z2D6|Q9Z2D6-2	Methyl-CpG-binding protein 2 OS=Mus musculus GN=Mecp2 PE=1 SV=1|Isoform B of Methyl-CpG-binding protein 2 OS=Mus musculus GN=Mecp2	TRUE	FALSE	FALSE	FALSE	FALSE	FALSE	NA	NA	NA	NA	NA	NA	NA	NA	NA	NA	NA	NA	NA	NA	NA	NA	NA	NA	2.84333e+07	2.45398e+07	2.50472e+07	2.60068e+07	1.90966e+07	1.67882e+07	1.73734e+07	1.77527e+07	1.04466e+07	1.00138e+07	9.47886e+06	9.97974e+06
ADD2	Q9QYB8	Beta-adducin OS=Mus musculus GN=Add2 PE=1 SV=4	TRUE	FALSE	FALSE	FALSE	FALSE	FALSE	NA	NA	NA	NA	NA	NA	NA	NA	NA	NA	NA	NA	NA	NA	NA	NA	NA	NA	7.81898e+07	7.35619e+07	6.82354e+07	7.33291e+07	8.6933e+06	8.921e+06	9.05886e+06	8.89106e+06	8.2892e+06	8.74397e+06	9.28148e+06	8.77155e+06
CLIC4	Q543N5|Q9QYB1	Chloride intracellular channel protein OS=Mus musculus GN=Clic4 PE=1 SV=1|Chloride intracellular channel protein 4 OS=Mus musculus GN=Clic4 PE=1 SV=3	TRUE	FALSE	FALSE	FALSE	FALSE	FALSE	NA	NA	NA	NA	NA	NA	NA	NA	NA	NA	NA	NA	NA	NA	NA	NA	NA	NA	7.18976e+06	1.05783e+07	1.08198e+07	9.52929e+06	1.2119e+07	1.50978e+07	1.48615e+07	1.40261e+07	1.16411e+07	1.09107e+07	1.08349e+07	1.11289e+07
MSH6	P54276	DNA mismatch repair protein Msh6 OS=Mus musculus GN=Msh6 PE=1 SV=3	TRUE	FALSE	FALSE	FALSE	FALSE	FALSE	NA	NA	NA	NA	NA	NA	NA	NA	NA	NA	NA	NA	NA	NA	NA	NA	NA	NA	3.25409e+06	2.99653e+06	3.18223e+06	3.14428e+06	3.53988e+06	3.566e+06	3.26418e+06	3.45669e+06	4.51805e+06	4.3122e+06	4.43525e+06	4.42183e+06
CALB2	Q08331	Calretinin OS=Mus musculus GN=Calb2 PE=1 SV=3	TRUE	FALSE	FALSE	FALSE	FALSE	FALSE	NA	NA	NA	NA	NA	NA	NA	NA	NA	NA	NA	NA	NA	NA	NA	NA	NA	NA	3.27727e+07	3.46063e+07	3.59338e+07	3.44376e+07	7.34291e+06	7.30891e+06	7.20383e+06	7.28522e+06	5.79646e+06	7.26345e+06	7.09592e+06	6.71861e+06
GSTM3	P19639	Glutathione S-transferase Mu 3 OS=Mus musculus GN=Gstm3 PE=1 SV=2	TRUE	FALSE	FALSE	FALSE	FALSE	FALSE	NA	NA	NA	NA	NA	NA	NA	NA	NA	NA	NA	NA	NA	NA	NA	NA	NA	NA	1.3978e+06	1.69291e+06	875585	1.3221e+06	3.56277e+06	1.46725e+06	3.46555e+06	2.83185e+06	1.02612e+07	1.12757e+07	9.22859e+06	1.02552e+07
SMARCAL1	Q8BJL0|Q8BJL0-2	SWI/SNF-related matrix-associated actin-dependent regulator of chromatin subfamily A-like protein 1 OS=Mus musculus GN=Smarcal1 PE=1 SV=1|Isoform 2 of SWI/SNF-related matrix-associated actin-dependent regulator of chromatin subfamily A-like protein 1 OS=Mus musculus GN=Smarcal1	TRUE	FALSE	FALSE	FALSE	FALSE	FALSE	NA	NA	NA	NA	NA	NA	NA	NA	NA	NA	NA	NA	NA	NA	NA	NA	NA	NA	2.19427e+06	2.08507e+06	2.28251e+06	2.18728e+06	977507	881693	1.23626e+06	1.03182e+06	1.24802e+06	1.28735e+06	838570	1.12465e+06
IMPDH2	P24547|Q3UAT9	Inosine-5'-monophosphate dehydrogenase 2 OS=Mus musculus GN=Impdh2 PE=1 SV=2|Inosine-5'-monophosphate dehydrogenase OS=Mus musculus GN=Impdh2 PE=1 SV=1	TRUE	FALSE	FALSE	FALSE	FALSE	FALSE	NA	NA	NA	NA	NA	NA	NA	NA	NA	NA	NA	NA	NA	NA	NA	NA	NA	NA	1.24431e+07	1.21529e+07	1.25727e+07	1.23895e+07	1.25162e+07	1.16794e+07	1.28509e+07	1.23488e+07	2.13594e+07	2.20595e+07	1.93757e+07	2.09315e+07
LUC7L2	Q7TNC4|Q7TNC4-2|Q7TNC4-3|Q7TNC4-4	Putative RNA-binding protein Luc7-like 2 OS=Mus musculus GN=Luc7l2 PE=1 SV=1|Isoform 2 of Putative RNA-binding protein Luc7-like 2 OS=Mus musculus GN=Luc7l2|Isoform 3 of Putative RNA-binding protein Luc7-like 2 OS=Mus musculus GN=Luc7l2|Isoform 4 of Putative RNA-binding protein Luc7-like 2 OS=Mus musculus GN=Luc7l2	TRUE	FALSE	FALSE	FALSE	FALSE	FALSE	NA	NA	NA	NA	NA	NA	NA	NA	NA	NA	NA	NA	NA	NA	NA	NA	NA	NA	851733	696600	828921	792418	1.17481e+06	1.6202e+06	1.6435e+06	1.4795e+06	1.20506e+06	1.03172e+06	854589	1.03046e+06
TTC39C	G3X8X1|Q8VE09	RIKEN cDNA 2810439F02 OS=Mus musculus GN=Ttc39c PE=1 SV=1|Tetratricopeptide repeat protein 39C OS=Mus musculus GN=Ttc39c PE=1 SV=2	TRUE	FALSE	FALSE	FALSE	FALSE	FALSE	NA	NA	NA	NA	NA	NA	NA	NA	NA	NA	NA	NA	NA	NA	NA	NA	NA	NA	4.18276e+06	5.01901e+06	3.84222e+06	4.348e+06	2.55832e+06	1.93104e+06	3.10728e+06	2.53221e+06	2.9905e+07	2.5662e+07	2.08286e+07	2.54652e+07
LYZ2|LYZ1	A0A077S2U6|A0A077S9N1|P08905|P17897	Lysozyme C-2 OS=Mus musculus GN=Lyz2 PE=1 SV=1|Lysozyme C-1 OS=Mus musculus GN=Lyz1 PE=1 SV=1|Lysozyme C-2 OS=Mus musculus GN=Lyz2 PE=1 SV=2|Lysozyme C-1 OS=Mus musculus GN=Lyz1 PE=1 SV=1	TRUE	FALSE	FALSE	FALSE	FALSE	FALSE	NA	NA	NA	NA	NA	NA	NA	NA	NA	NA	NA	NA	NA	NA	NA	NA	NA	NA	1.05301e+06	985839	1.10374e+06	1.04753e+06	2.70402e+07	1.69673e+07	2.02769e+07	2.14281e+07	1.29085e+06	1.06424e+06	795272	1.05012e+06
USP10	P52479|P52479-2	Ubiquitin carboxyl-terminal hydrolase 10 OS=Mus musculus GN=Usp10 PE=1 SV=3|Isoform 2 of Ubiquitin carboxyl-terminal hydrolase 10 OS=Mus musculus GN=Usp10	TRUE	TRUE	TRUE	FALSE	TRUE	TRUE	0.61856	0.122121	4.01339	1.50829e-05	3.67906	3.68812e-05	5.72553e+06	7.8573e+06	9.79475e+06	8.82602e+06	5.51495e+06	9.03976e+07	8.73884e+07	8.8893e+07	2.33788e+06	3.30075e+07	2.70565e+07	3.0032e+07	4.18813e+06	5.06928e+06	4.29409e+06	4.51717e+06	9.02322e+06	7.68553e+06	9.33359e+06	8.68078e+06	1.3067e+07	1.22614e+07	1.19169e+07	1.24151e+07
RALBP1	Q62172	RalA-binding protein 1 OS=Mus musculus GN=Ralbp1 PE=1 SV=4	TRUE	FALSE	FALSE	FALSE	FALSE	FALSE	NA	NA	NA	NA	NA	NA	NA	NA	NA	NA	NA	NA	NA	NA	NA	NA	NA	NA	1.99694e+06	2.30797e+06	2.47828e+06	2.26106e+06	1.81266e+06	1.91147e+06	1.87372e+06	1.86595e+06	1.298e+06	1.22765e+06	1.16612e+06	1.23059e+06
NIPBL	Q6KCD5|Q6KCD5-2	Nipped-B-like protein OS=Mus musculus GN=Nipbl PE=1 SV=1|Isoform 2 of Nipped-B-like protein OS=Mus musculus GN=Nipbl	TRUE	FALSE	FALSE	FALSE	FALSE	FALSE	NA	NA	NA	NA	NA	NA	NA	NA	NA	NA	NA	NA	NA	NA	NA	NA	NA	NA	1.76188e+06	1.52527e+06	1.73204e+06	1.67306e+06	2.23088e+06	2.16887e+06	2.09118e+06	2.16364e+06	2.88142e+06	2.29949e+06	2.09985e+06	2.42692e+06
FBXO6	Q9QZN4	F-box only protein 6 OS=Mus musculus GN=Fbxo6 PE=1 SV=1	TRUE	FALSE	FALSE	FALSE	FALSE	FALSE	NA	NA	NA	NA	NA	NA	NA	NA	NA	NA	NA	NA	NA	NA	NA	NA	NA	NA	3.10839e+06	2.87459e+06	2.82744e+06	2.93681e+06	4.07657e+06	3.26931e+06	3.46391e+06	3.60326e+06	8.02475e+06	7.68199e+06	7.37003e+06	7.69226e+06
UGT1A1	Q63886	UDP-glucuronosyltransferase 1-1 OS=Mus musculus GN=Ugt1a1 PE=1 SV=2	TRUE	TRUE	TRUE	FALSE	TRUE	TRUE	-0.260143	0.4076	1.81545	0.000335353	3.8268	1.91874e-05	778272	651275	645806	648541	817806	2.9475e+06	2.79951e+06	2.87351e+06	457493	6.32592e+06	6.63488e+06	6.4804e+06	1.40978e+06	1.92315e+06	1.68082e+06	1.67125e+06	633769	900638	1.46605e+06	1.00015e+06	4.92837e+07	4.97542e+07	3.49661e+07	4.4668e+07
SRD5A3	F6WPW1|Q9WUP4	Polyprenol reductase OS=Mus musculus GN=Srd5a3 PE=1 SV=1|Polyprenol reductase OS=Mus musculus GN=Srd5a3 PE=1 SV=2	TRUE	FALSE	FALSE	FALSE	FALSE	FALSE	NA	NA	NA	NA	NA	NA	NA	NA	NA	NA	NA	NA	NA	NA	NA	NA	NA	NA	1.22608e+06	1.13869e+06	1.22658e+06	1.19712e+06	1.77854e+06	1.74298e+06	1.75127e+06	1.7576e+06	2.13729e+06	2.33746e+06	2.15934e+06	2.21136e+06
SAMD9L	E9PX59|Q69Z37	Sterile alpha motif domain-containing protein 9-like OS=Mus musculus GN=Samd9l PE=1 SV=1|Sterile alpha motif domain-containing protein 9-like OS=Mus musculus GN=Samd9l PE=1 SV=2	TRUE	TRUE	TRUE	FALSE	TRUE	TRUE	-0.398364	0.393416	4.84121	1.76491e-05	2.87994	0.000303987	1.07318e+07	8.95237e+06	7.37559e+06	8.16398e+06	7.68668e+06	2.47103e+08	1.95671e+08	2.21387e+08	1.26507e+06	7.55252e+06	1.14357e+07	9.49409e+06	5.35039e+06	6.37619e+06	6.23731e+06	5.98796e+06	4.72278e+07	3.8576e+07	4.0225e+07	4.20096e+07	9.75411e+06	9.24856e+06	9.06534e+06	9.356e+06
PEAK1	Q69Z38	Pseudopodium-enriched atypical kinase 1 OS=Mus musculus GN=Peak1 PE=1 SV=4	TRUE	FALSE	FALSE	FALSE	FALSE	FALSE	NA	NA	NA	NA	NA	NA	NA	NA	NA	NA	NA	NA	NA	NA	NA	NA	NA	NA	930358	765753	982777	892963	1.18567e+06	1.48002e+06	1.2649e+06	1.3102e+06	1.73851e+06	1.53415e+06	1.39842e+06	1.55703e+06
EML1	D6RII3|Q05BC3|Q05BC3-2	Echinoderm microtubule-associated protein-like 1 OS=Mus musculus GN=Eml1 PE=1 SV=1|Echinoderm microtubule-associated protein-like 1 OS=Mus musculus GN=Eml1 PE=1 SV=1|Isoform 2 of Echinoderm microtubule-associated protein-like 1 OS=Mus musculus GN=Eml1	TRUE	FALSE	FALSE	FALSE	FALSE	FALSE	NA	NA	NA	NA	NA	NA	NA	NA	NA	NA	NA	NA	NA	NA	NA	NA	NA	NA	2.11468e+07	2.00988e+07	2.00236e+07	2.04231e+07	9.00257e+06	7.88844e+06	7.75909e+06	8.2167e+06	5.78968e+06	5.74485e+06	5.86155e+06	5.79869e+06
PDE8A	O88502	High affinity cAMP-specific and IBMX-insensitive 3',5'-cyclic phosphodiesterase 8A OS=Mus musculus GN=Pde8a PE=1 SV=1	TRUE	FALSE	FALSE	FALSE	FALSE	FALSE	NA	NA	NA	NA	NA	NA	NA	NA	NA	NA	NA	NA	NA	NA	NA	NA	NA	NA	4.10182e+06	4.23454e+06	4.68862e+06	4.34166e+06	4.01547e+06	3.62841e+06	4.30621e+06	3.98336e+06	2.54702e+06	3.33956e+06	2.54096e+06	2.80918e+06
SERPINB1A	Q9D154	Leukocyte elastase inhibitor A OS=Mus musculus GN=Serpinb1a PE=1 SV=1	TRUE	FALSE	FALSE	FALSE	FALSE	FALSE	NA	NA	NA	NA	NA	NA	NA	NA	NA	NA	NA	NA	NA	NA	NA	NA	NA	NA	3.75152e+07	3.42029e+07	3.51035e+07	3.56072e+07	2.08377e+07	2.12527e+07	1.94072e+07	2.04992e+07	8.49214e+06	9.17722e+06	9.7904e+06	9.15326e+06
AW551984	Q8BGF0	Protein AW551984 OS=Mus musculus GN=AW551984 PE=1 SV=1	TRUE	FALSE	FALSE	FALSE	FALSE	FALSE	NA	NA	NA	NA	NA	NA	NA	NA	NA	NA	NA	NA	NA	NA	NA	NA	NA	NA	1.79078e+06	1.90485e+06	1.81285e+06	1.83616e+06	877260	580863	681374	713166	1.31026e+06	1.38395e+06	1.23946e+06	1.31122e+06
SLC25A44	Q3TMC4|Q8BGF9	RIKEN cDNA B430110G05, isoform CRA_c OS=Mus musculus GN=Slc25a44 PE=1 SV=1|Solute carrier family 25 member 44 OS=Mus musculus GN=Slc25a44 PE=1 SV=1	TRUE	FALSE	FALSE	FALSE	FALSE	FALSE	NA	NA	NA	NA	NA	NA	NA	NA	NA	NA	NA	NA	NA	NA	NA	NA	NA	NA	5.35604e+06	5.08406e+06	5.85912e+06	5.43308e+06	3.28261e+06	2.78956e+06	2.72134e+06	2.93117e+06	5.88034e+06	5.77175e+06	5.13292e+06	5.595e+06
PGS1	B9EKS7|Q8BHF7	CDP-diacylglycerol--glycerol-3-phosphate 3-phosphatidyltransferase, mitochondrial OS=Mus musculus GN=Pgs1 PE=1 SV=1|CDP-diacylglycerol--glycerol-3-phosphate 3-phosphatidyltransferase, mitochondrial OS=Mus musculus GN=Pgs1 PE=1 SV=1	TRUE	FALSE	FALSE	FALSE	FALSE	FALSE	NA	NA	NA	NA	NA	NA	NA	NA	NA	NA	NA	NA	NA	NA	NA	NA	NA	NA	4.14909e+06	3.55389e+06	3.6862e+06	3.7964e+06	2.74921e+06	3.20497e+06	2.67308e+06	2.87575e+06	3.41045e+06	3.39672e+06	3.92576e+06	3.57765e+06
DCTN4	Q8CBY8|Q8CBY8-2	Dynactin subunit 4 OS=Mus musculus GN=Dctn4 PE=1 SV=1|Isoform 2 of Dynactin subunit 4 OS=Mus musculus GN=Dctn4	TRUE	FALSE	FALSE	FALSE	FALSE	FALSE	NA	NA	NA	NA	NA	NA	NA	NA	NA	NA	NA	NA	NA	NA	NA	NA	NA	NA	1.60077e+07	1.58865e+07	1.53404e+07	1.57449e+07	8.82804e+06	9.00433e+06	9.37364e+06	9.06867e+06	6.01942e+06	6.87958e+06	6.84259e+06	6.58053e+06
TNFAIP8L3	Q3TBL6	Tumor necrosis factor alpha-induced protein 8-like protein 3 OS=Mus musculus GN=Tnfaip8l3 PE=1 SV=1	TRUE	FALSE	FALSE	FALSE	FALSE	FALSE	NA	NA	NA	NA	NA	NA	NA	NA	NA	NA	NA	NA	NA	NA	NA	NA	NA	NA	3.1719e+06	3.60751e+06	3.27412e+06	3.35118e+06	405401	499197	567068	490555	592744	470198	455989	506311
MAOA	Q64133	Amine oxidase [flavin-containing] A OS=Mus musculus GN=Maoa PE=1 SV=3	TRUE	FALSE	FALSE	FALSE	FALSE	FALSE	NA	NA	NA	NA	NA	NA	NA	NA	NA	NA	NA	NA	NA	NA	NA	NA	NA	NA	5.29329e+07	4.41126e+07	4.50111e+07	4.73522e+07	1.80326e+07	1.65498e+07	1.92812e+07	1.79545e+07	2.45435e+07	2.79072e+07	2.34716e+07	2.53074e+07
ELAVL1	P70372	ELAV-like protein 1 OS=Mus musculus GN=Elavl1 PE=1 SV=2	TRUE	TRUE	TRUE	TRUE	TRUE	TRUE	1.95596	0.00175927	4.44019	8.67224e-06	4.35378	1.33142e-05	1.43665e+07	5.71757e+07	5.41154e+07	5.56456e+07	8.29593e+06	1.75431e+08	1.84125e+08	1.79778e+08	5.16382e+06	1.05662e+08	1.05071e+08	1.05367e+08	2.21109e+07	2.31276e+07	2.28449e+07	2.26944e+07	1.77465e+07	2.37357e+07	2.29107e+07	2.14643e+07	2.04085e+07	2.36727e+07	2.48244e+07	2.29685e+07
PRKCSH	O08795|O08795-2	Glucosidase 2 subunit beta OS=Mus musculus GN=Prkcsh PE=1 SV=1|Isoform 2 of Glucosidase 2 subunit beta OS=Mus musculus GN=Prkcsh	TRUE	TRUE	FALSE	FALSE	FALSE	FALSE	1.52648	NA	5.47434	NA	NA	NA	720731	1.75719e+06	2.44335e+06	2.10027e+06	244502	1.28312e+07	9.17072e+06	1.1001e+07	NA	4.07188e+06	4.04733e+06	4.0596e+06	1.11374e+07	1.03181e+07	9.90767e+06	1.04544e+07	1.53777e+07	1.57851e+07	1.74612e+07	1.6208e+07	3.19398e+07	2.79244e+07	2.62852e+07	2.87165e+07
LMAN1	Q9D0F3	Protein ERGIC-53 OS=Mus musculus GN=Lman1 PE=1 SV=1	TRUE	TRUE	TRUE	FALSE	TRUE	TRUE	0.645272	0.0763081	3.33273	1.8645e-05	2.83487	6.12593e-05	1.77702e+06	2.69978e+06	2.84952e+06	2.77465e+06	1.76372e+06	1.72896e+07	1.81887e+07	1.77392e+07	1.19044e+06	8.9866e+06	7.99486e+06	8.49073e+06	1.04048e+07	1.00615e+07	9.80964e+06	1.0092e+07	2.58027e+07	2.66962e+07	2.61749e+07	2.62246e+07	9.15776e+07	8.05992e+07	8.43003e+07	8.54924e+07
PGM1	Q9D0F9	Phosphoglucomutase-1 OS=Mus musculus GN=Pgm1 PE=1 SV=4	TRUE	FALSE	FALSE	FALSE	FALSE	FALSE	NA	NA	NA	NA	NA	NA	NA	NA	NA	NA	NA	NA	NA	NA	NA	NA	NA	NA	7.30581e+07	7.10857e+07	7.8012e+07	7.40519e+07	5.99926e+07	6.42302e+07	6.30312e+07	6.2418e+07	1.98883e+08	1.9492e+08	1.80961e+08	1.91588e+08
AP3B1	Q9Z1T1	AP-3 complex subunit beta-1 OS=Mus musculus GN=Ap3b1 PE=1 SV=2	TRUE	TRUE	TRUE	TRUE	TRUE	TRUE	1.29876	0.0101049	4.0851	1.24891e-05	4.03976	2.37614e-05	1.36269e+06	3.52522e+06	3.17514e+06	3.35018e+06	1.0585e+06	1.89796e+07	1.69356e+07	1.79576e+07	165231	2.44625e+06	3.00668e+06	2.72647e+06	1.99966e+07	2.02698e+07	1.8134e+07	1.94668e+07	8.37811e+07	6.25415e+07	6.67307e+07	7.10178e+07	5.62992e+07	4.52108e+07	4.73549e+07	4.96216e+07
TDRD7	A0A0A0MQD1|Q8K1H1	Tudor domain-containing protein 7 OS=Mus musculus GN=Tdrd7 PE=1 SV=1|Tudor domain-containing protein 7 OS=Mus musculus GN=Tdrd7 PE=1 SV=1	TRUE	TRUE	TRUE	TRUE	TRUE	TRUE	1.69154	0.00438604	5.36235	8.67224e-06	4.99226	1.30392e-05	2.23159e+06	7.0273e+06	7.36337e+06	7.19533e+06	1.22903e+06	4.67648e+07	5.44358e+07	5.06003e+07	655384	2.31322e+07	1.87344e+07	2.09333e+07	4.79138e+06	4.20775e+06	4.36225e+06	4.45379e+06	4.51503e+06	5.05706e+06	4.93885e+06	4.83698e+06	5.94192e+06	6.60306e+06	6.52051e+06	6.35517e+06
SLAIN2	Q8CI08-2	Isoform 2 of SLAIN motif-containing protein 2 OS=Mus musculus GN=Slain2	TRUE	FALSE	FALSE	FALSE	FALSE	FALSE	NA	NA	NA	NA	NA	NA	NA	NA	NA	NA	NA	NA	NA	NA	NA	NA	NA	NA	2.20614e+06	2.11405e+06	1.7856e+06	2.03526e+06	4.90525e+06	3.37051e+06	4.36721e+06	4.21432e+06	6.43385e+06	5.86075e+06	5.35426e+06	5.88295e+06
PPL	G5E898|Q9R269	Periplakin OS=Mus musculus GN=Ppl PE=1 SV=1|Periplakin OS=Mus musculus GN=Ppl PE=1 SV=1	TRUE	TRUE	TRUE	FALSE	TRUE	TRUE	-0.19339	0.588397	3.98736	1.37281e-05	2.69163	0.000120415	1.80765e+06	1.47998e+06	1.68177e+06	1.58087e+06	1.09948e+06	1.94142e+07	1.55994e+07	1.75068e+07	367483	2.27784e+06	2.46435e+06	2.37109e+06	1.42493e+06	1.53913e+06	1.45017e+06	1.47141e+06	3.91821e+06	4.98084e+06	5.21295e+06	4.704e+06	1.54077e+07	1.46547e+07	1.48586e+07	1.49737e+07
CALB1	P12658	Calbindin OS=Mus musculus GN=Calb1 PE=1 SV=2	TRUE	TRUE	TRUE	FALSE	TRUE	FALSE	0.432626	0.215082	4.43101	9.25033e-06	0.331631	0.262349	1.78657e+06	2.49516e+06	2.32079e+06	2.40797e+06	826374	1.85475e+07	1.70618e+07	1.78047e+07	810014	946752	1.09304e+06	1.0199e+06	3.91716e+07	3.31468e+07	3.02049e+07	3.41744e+07	5.18451e+07	3.57251e+07	4.41834e+07	4.39179e+07	1.18879e+07	1.08027e+07	9.58374e+06	1.07581e+07
NID1	P10493	Nidogen-1 OS=Mus musculus GN=Nid1 PE=1 SV=2	TRUE	TRUE	TRUE	FALSE	TRUE	TRUE	0.139719	0.670376	3.77647	1.23332e-05	1.91062	0.000410163	3.31793e+06	3.87511e+06	3.43397e+06	3.65454e+06	3.43349e+06	4.67055e+07	4.72051e+07	4.69553e+07	1.10867e+06	3.96095e+06	4.3686e+06	4.16478e+06	9.80772e+06	9.37264e+06	1.00127e+07	9.73103e+06	3.05177e+07	3.0105e+07	2.5564e+07	2.87289e+07	6.73216e+06	5.37541e+06	5.92454e+06	6.0107e+06
MTCH1	Q791T5|Q791T5-2	Mitochondrial carrier homolog 1 OS=Mus musculus GN=Mtch1 PE=1 SV=1|Isoform 2 of Mitochondrial carrier homolog 1 OS=Mus musculus GN=Mtch1	TRUE	FALSE	FALSE	FALSE	FALSE	FALSE	NA	NA	NA	NA	NA	NA	NA	NA	NA	NA	NA	NA	NA	NA	NA	NA	NA	NA	1.28492e+07	1.02468e+07	1.02395e+07	1.11118e+07	1.43454e+07	1.13993e+07	1.07546e+07	1.21664e+07	4.71775e+06	4.61277e+06	4.89192e+06	4.74081e+06
IARS	Q8BU30	Isoleucine--tRNA ligase, cytoplasmic OS=Mus musculus GN=Iars PE=1 SV=2	TRUE	TRUE	TRUE	TRUE	TRUE	TRUE	1.35476	0.0085884	4.45461	9.76803e-06	3.74013	2.95853e-05	3.34201e+06	8.63813e+06	8.42309e+06	8.53061e+06	1.51217e+06	3.02028e+07	3.62509e+07	3.32269e+07	764211	1.10928e+07	9.36258e+06	1.02277e+07	3.58172e+07	3.77416e+07	3.98105e+07	3.77898e+07	4.32699e+07	4.34561e+07	4.02984e+07	4.23415e+07	8.30008e+07	6.83082e+07	6.98207e+07	7.37099e+07
ATG16L1	Q8C0J2|Q8C0J2-2|Q8C0J2-3|Q8C0J2-5	Autophagy-related protein 16-1 OS=Mus musculus GN=Atg16l1 PE=1 SV=1|Isoform 2 of Autophagy-related protein 16-1 OS=Mus musculus GN=Atg16l1|Isoform 3 of Autophagy-related protein 16-1 OS=Mus musculus GN=Atg16l1|Isoform 5 of Autophagy-related protein 16-1 OS=Mus musculus GN=Atg16l1	TRUE	FALSE	FALSE	FALSE	FALSE	FALSE	NA	NA	NA	NA	NA	NA	NA	NA	NA	NA	NA	NA	NA	NA	NA	NA	NA	NA	1.04532e+07	9.87086e+06	9.61081e+06	9.9783e+06	7.36149e+06	6.0194e+06	7.03423e+06	6.80504e+06	9.99461e+06	9.11411e+06	8.00886e+06	9.03919e+06
PNPLA8	Q8K1N1	Calcium-independent phospholipase A2-gamma OS=Mus musculus GN=Pnpla8 PE=1 SV=1	TRUE	FALSE	FALSE	FALSE	FALSE	FALSE	NA	NA	NA	NA	NA	NA	NA	NA	NA	NA	NA	NA	NA	NA	NA	NA	NA	NA	1.62698e+07	1.27096e+07	1.20579e+07	1.36791e+07	1.2797e+07	1.05794e+07	1.19149e+07	1.17638e+07	1.3595e+07	1.31226e+07	1.22793e+07	1.2999e+07
PTPRG	F8VQD7|Q05909	Receptor-type tyrosine-protein phosphatase gamma OS=Mus musculus GN=Ptprg PE=1 SV=1|Receptor-type tyrosine-protein phosphatase gamma OS=Mus musculus GN=Ptprg PE=1 SV=1	TRUE	FALSE	FALSE	FALSE	FALSE	FALSE	NA	NA	NA	NA	NA	NA	NA	NA	NA	NA	NA	NA	NA	NA	NA	NA	NA	NA	2.57603e+06	2.37393e+06	2.02102e+06	2.32366e+06	2.27624e+06	2.43608e+06	2.94495e+06	2.55242e+06	1.59954e+06	1.77476e+06	1.72415e+06	1.69948e+06
OPLAH	Q8K010	5-oxoprolinase OS=Mus musculus GN=Oplah PE=1 SV=1	TRUE	TRUE	TRUE	FALSE	TRUE	TRUE	-0.0988735	0.761662	3.1245	2.52383e-05	2.63194	8.78208e-05	6.19732e+06	5.96067e+06	5.59513e+06	5.7779e+06	9.16269e+06	7.51683e+07	8.46003e+07	7.98843e+07	2.65603e+06	1.69913e+07	1.58873e+07	1.64393e+07	2.32628e+07	2.37621e+07	2.74713e+07	2.48321e+07	7.51402e+07	8.44658e+07	7.61444e+07	7.85835e+07	8.71104e+07	7.68843e+07	7.37585e+07	7.92511e+07
GPD1L	Q3ULJ0|Q3ULJ0-2	Glycerol-3-phosphate dehydrogenase 1-like protein OS=Mus musculus GN=Gpd1l PE=1 SV=2|Isoform 2 of Glycerol-3-phosphate dehydrogenase 1-like protein OS=Mus musculus GN=Gpd1l	TRUE	FALSE	FALSE	FALSE	FALSE	FALSE	NA	NA	NA	NA	NA	NA	NA	NA	NA	NA	NA	NA	NA	NA	NA	NA	NA	NA	3.55311e+07	3.27483e+07	3.03992e+07	3.28929e+07	1.65978e+07	1.45014e+07	1.66413e+07	1.59135e+07	1.42747e+07	1.46246e+07	1.37265e+07	1.42086e+07
SLC25A22	Q9D6M3	Mitochondrial glutamate carrier 1 OS=Mus musculus GN=Slc25a22 PE=1 SV=1	TRUE	FALSE	FALSE	FALSE	FALSE	FALSE	NA	NA	NA	NA	NA	NA	NA	NA	NA	NA	NA	NA	NA	NA	NA	NA	NA	NA	2.41718e+07	2.48219e+07	2.86521e+07	2.5882e+07	5.66731e+06	8.61243e+06	5.75773e+06	6.67915e+06	1.32669e+07	1.41756e+07	1.83663e+07	1.52696e+07
SLC1A6	B2RQX4|O35544	Excitatory amino acid transporter 4 OS=Mus musculus GN=Slc1a6 PE=1 SV=1|Excitatory amino acid transporter 4 OS=Mus musculus GN=Slc1a6 PE=1 SV=1	TRUE	FALSE	FALSE	FALSE	FALSE	FALSE	NA	NA	NA	NA	NA	NA	NA	NA	NA	NA	NA	NA	NA	NA	NA	NA	NA	NA	2.50258e+07	1.18037e+07	1.82924e+07	1.8374e+07	1.75599e+06	1.82434e+06	1.3133e+06	1.63121e+06	2.22341e+06	2.12278e+06	1.90248e+06	2.08289e+06
SACS	E9QNY8|Q9JLC8|Q9JLC8-3	Sacsin OS=Mus musculus GN=Sacs PE=1 SV=1|Sacsin OS=Mus musculus GN=Sacs PE=1 SV=2|Isoform 3 of Sacsin OS=Mus musculus GN=Sacs	TRUE	FALSE	FALSE	FALSE	FALSE	FALSE	NA	NA	NA	NA	NA	NA	NA	NA	NA	NA	NA	NA	NA	NA	NA	NA	NA	NA	2.00256e+06	2.24761e+06	2.55022e+06	2.2668e+06	541029	577012	536357	551466	664544	782710	741994	729749
WARS	P32921|P32921-2	Tryptophan--tRNA ligase, cytoplasmic OS=Mus musculus GN=Wars PE=1 SV=2|Isoform 2 of Tryptophan--tRNA ligase, cytoplasmic OS=Mus musculus GN=Wars	TRUE	FALSE	FALSE	FALSE	FALSE	FALSE	NA	NA	NA	NA	NA	NA	NA	NA	NA	NA	NA	NA	NA	NA	NA	NA	NA	NA	3.59985e+07	3.14329e+07	2.8525e+07	3.19855e+07	1.6473e+07	1.30117e+07	1.55058e+07	1.49968e+07	1.73521e+07	1.58642e+07	1.46669e+07	1.59611e+07
PXMP4	Q9JJW0	Peroxisomal membrane protein 4 OS=Mus musculus GN=Pxmp4 PE=1 SV=3	TRUE	FALSE	FALSE	FALSE	FALSE	FALSE	NA	NA	NA	NA	NA	NA	NA	NA	NA	NA	NA	NA	NA	NA	NA	NA	NA	NA	557930	603155	762043	641043	4.755e+06	7.95841e+06	6.91104e+06	6.54148e+06	2.20828e+06	3.12786e+06	2.85039e+06	2.72884e+06
ALDOA	P05064|Q5FWB7	Fructose-bisphosphate aldolase A OS=Mus musculus GN=Aldoa PE=1 SV=2|Fructose-bisphosphate aldolase OS=Mus musculus GN=Aldoa PE=1 SV=1	TRUE	FALSE	FALSE	FALSE	FALSE	FALSE	NA	NA	NA	NA	NA	NA	NA	NA	NA	NA	NA	NA	NA	NA	NA	NA	NA	NA	1.02565e+07	1.13883e+07	1.23121e+07	1.1319e+07	5.22617e+06	8.09847e+06	5.80828e+06	6.37764e+06	8.0078e+06	7.19785e+06	9.28127e+06	8.1623e+06
TOR1AIP1	Q921T2|Q921T2-2	Torsin-1A-interacting protein 1 OS=Mus musculus GN=Tor1aip1 PE=1 SV=3|Isoform 2 of Torsin-1A-interacting protein 1 OS=Mus musculus GN=Tor1aip1	TRUE	FALSE	FALSE	FALSE	FALSE	FALSE	NA	NA	NA	NA	NA	NA	NA	NA	NA	NA	NA	NA	NA	NA	NA	NA	NA	NA	6.66881e+06	6.30663e+06	5.73777e+06	6.23774e+06	1.12016e+07	1.07077e+07	1.26432e+07	1.15175e+07	1.83597e+07	1.82173e+07	1.69552e+07	1.7844e+07
RALGAPA2	A0A0A0MQD7|A3KGS3|A3KGS3-2	Ral GTPase-activating protein subunit alpha-2 OS=Mus musculus GN=Ralgapa2 PE=1 SV=1|Ral GTPase-activating protein subunit alpha-2 OS=Mus musculus GN=Ralgapa2 PE=1 SV=2|Isoform 2 of Ral GTPase-activating protein subunit alpha-2 OS=Mus musculus GN=Ralgapa2	TRUE	FALSE	FALSE	FALSE	FALSE	FALSE	NA	NA	NA	NA	NA	NA	NA	NA	NA	NA	NA	NA	NA	NA	NA	NA	NA	NA	1.03455e+06	821656	876154	910788	2.9049e+06	2.81955e+06	3.04563e+06	2.92336e+06	2.15994e+06	1.83669e+06	1.59432e+06	1.86365e+06
ARPC2	Q9CVB6	Actin-related protein 2/3 complex subunit 2 OS=Mus musculus GN=Arpc2 PE=1 SV=3	TRUE	TRUE	TRUE	TRUE	TRUE	TRUE	1.40507	0.0204982	5.39284	1.23267e-05	5.538	2.06477e-05	1.62134e+06	5.26665e+06	3.48639e+06	4.37652e+06	541024	1.95911e+07	2.62672e+07	2.29292e+07	143776	6.31921e+06	7.03303e+06	6.67612e+06	7.86872e+07	7.20914e+07	7.75434e+07	7.61074e+07	4.70644e+07	5.53493e+07	4.74514e+07	4.9955e+07	4.42143e+07	4.35609e+07	4.72307e+07	4.5002e+07
AMPH	A0A0G2JEG8|Q7TQF7	Amphiphysin OS=Mus musculus GN=Amph PE=1 SV=1|Amphiphysin OS=Mus musculus GN=Amph PE=1 SV=1	TRUE	FALSE	FALSE	FALSE	FALSE	FALSE	NA	NA	NA	NA	NA	NA	NA	NA	NA	NA	NA	NA	NA	NA	NA	NA	NA	NA	4.22783e+07	4.77926e+07	4.52918e+07	4.51209e+07	4.51292e+06	4.62925e+06	4.42243e+06	4.52154e+06	3.29315e+06	4.47571e+06	4.94286e+06	4.23724e+06
RPL36	A0A140T8K6|Q6ZWZ4	60S ribosomal protein L36 OS=Mus musculus GN=Rpl36-ps3 PE=3 SV=1|60S ribosomal protein L36 OS=Mus musculus GN=Rpl36 PE=1 SV=1	TRUE	FALSE	FALSE	FALSE	FALSE	FALSE	NA	NA	NA	NA	NA	NA	NA	NA	NA	NA	NA	NA	NA	NA	NA	NA	NA	NA	1.44759e+06	1.36622e+06	1.42832e+06	1.41405e+06	2.92844e+06	5.55816e+06	4.44185e+06	4.30948e+06	6.62069e+06	6.62241e+06	7.92512e+06	7.05607e+06
HDAC11	Q543U1|Q91WA3	Histone deacetylase 11 OS=Mus musculus GN=Hdac11 PE=1 SV=1|Histone deacetylase 11 OS=Mus musculus GN=Hdac11 PE=1 SV=1	TRUE	FALSE	FALSE	FALSE	FALSE	FALSE	NA	NA	NA	NA	NA	NA	NA	NA	NA	NA	NA	NA	NA	NA	NA	NA	NA	NA	5.34441e+06	5.93184e+06	5.21145e+06	5.4959e+06	3.062e+06	2.35545e+06	2.56629e+06	2.66125e+06	4.33796e+06	3.91934e+06	4.09389e+06	4.11706e+06
CPS1	Q8C196	Carbamoyl-phosphate synthase [ammonia], mitochondrial OS=Mus musculus GN=Cps1 PE=1 SV=2	TRUE	TRUE	TRUE	FALSE	TRUE	TRUE	0.329261	0.313036	2.03218	0.000205739	6.5677	7.72037e-06	1.54959e+07	1.89387e+07	1.99318e+07	1.94352e+07	1.68762e+07	6.76445e+07	7.01513e+07	6.88979e+07	5.78149e+06	5.75292e+08	5.20672e+08	5.47982e+08	1.07406e+08	1.11322e+08	9.63315e+07	1.0502e+08	9.82716e+07	7.66809e+07	9.80563e+07	9.10029e+07	2.68368e+09	2.22283e+09	2.00843e+09	2.30498e+09
RUVBL1	P60122|Q3U1C2	RuvB-like 1 OS=Mus musculus GN=Ruvbl1 PE=1 SV=1|RuvB-like helicase OS=Mus musculus GN=Ruvbl1 PE=1 SV=1	TRUE	FALSE	FALSE	FALSE	FALSE	FALSE	NA	NA	NA	NA	NA	NA	NA	NA	NA	NA	NA	NA	NA	NA	NA	NA	NA	NA	2.05485e+07	1.95624e+07	1.89243e+07	1.96784e+07	1.66472e+07	1.5335e+07	1.65529e+07	1.61784e+07	1.88238e+07	1.71735e+07	1.64436e+07	1.74803e+07
PARP14	Q2EMV9	Poly [ADP-ribose] polymerase 14 OS=Mus musculus GN=Parp14 PE=1 SV=3	TRUE	FALSE	FALSE	FALSE	FALSE	FALSE	NA	NA	NA	NA	NA	NA	NA	NA	NA	NA	NA	NA	NA	NA	NA	NA	NA	NA	4.34055e+06	3.67744e+06	3.37589e+06	3.79796e+06	5.62764e+06	4.54011e+06	5.10524e+06	5.091e+06	6.03782e+06	5.51777e+06	5.34437e+06	5.63332e+06
NCDN	Q9Z0E0|Q9Z0E0-2	Neurochondrin OS=Mus musculus GN=Ncdn PE=1 SV=1|Isoform 2 of Neurochondrin OS=Mus musculus GN=Ncdn	TRUE	TRUE	TRUE	TRUE	TRUE	TRUE	3.1518	0.00083718	2.45119	7.30681e-05	1.78106	0.000495235	1.02104e+06	8.76643e+06	9.35526e+06	9.06085e+06	687898	3.75975e+06	3.74868e+06	3.75421e+06	250634	892157	828259	860208	5.76509e+07	5.14658e+07	4.53266e+07	5.14811e+07	3.97518e+06	3.72378e+06	4.17048e+06	3.95648e+06	6.09287e+06	5.84573e+06	5.92552e+06	5.95471e+06
VAMP1	A0A0N4SUV3|D3YTU0|Q62442|Q62442-2	Vesicle-associated membrane protein 1 (Fragment) OS=Mus musculus GN=Vamp1 PE=1 SV=1|Vesicle-associated membrane protein 1 OS=Mus musculus GN=Vamp1 PE=1 SV=1|Vesicle-associated membrane protein 1 OS=Mus musculus GN=Vamp1 PE=1 SV=1|Isoform 2 of Vesicle-associated membrane protein 1 OS=Mus musculus GN=Vamp1	TRUE	FALSE	FALSE	FALSE	FALSE	FALSE	NA	NA	NA	NA	NA	NA	NA	NA	NA	NA	NA	NA	NA	NA	NA	NA	NA	NA	5.59467e+06	5.53404e+06	6.38643e+06	5.83838e+06	560215	191639	336666	362840	509419	585771	288883	461357
TNR	Q8BYI9	Tenascin-R OS=Mus musculus GN=Tnr PE=1 SV=2	TRUE	FALSE	FALSE	FALSE	FALSE	FALSE	NA	NA	NA	NA	NA	NA	NA	NA	NA	NA	NA	NA	NA	NA	NA	NA	NA	NA	1.32904e+08	1.206e+08	1.15416e+08	1.22973e+08	8.90526e+06	1.25376e+07	8.61871e+06	1.00205e+07	8.12195e+06	9.63288e+06	1.46399e+07	1.07982e+07
CA15	Q99N23	Carbonic anhydrase 15 OS=Mus musculus GN=Ca15 PE=1 SV=1	TRUE	FALSE	FALSE	FALSE	FALSE	FALSE	NA	NA	NA	NA	NA	NA	NA	NA	NA	NA	NA	NA	NA	NA	NA	NA	NA	NA	706176	644104	885214	745165	7.40111e+06	7.74109e+06	7.19582e+06	7.44601e+06	785137	1.34349e+06	1.05145e+06	1.06003e+06
TUBA4A	A0A0A0MQA5|P68368	Tubulin alpha-4A chain (Fragment) OS=Mus musculus GN=Tuba4a PE=1 SV=1|Tubulin alpha-4A chain OS=Mus musculus GN=Tuba4a PE=1 SV=1	TRUE	FALSE	FALSE	FALSE	FALSE	FALSE	NA	NA	NA	NA	NA	NA	NA	NA	NA	NA	NA	NA	NA	NA	NA	NA	NA	NA	5.41833e+07	4.46843e+07	4.81317e+07	4.89998e+07	1.42148e+07	1.41994e+07	1.39306e+07	1.41149e+07	9.63157e+06	1.04387e+07	9.8763e+06	9.9822e+06
EIF1AD	Q3THJ3	Probable RNA-binding protein EIF1AD OS=Mus musculus GN=Eif1ad PE=1 SV=2	TRUE	FALSE	FALSE	FALSE	FALSE	FALSE	NA	NA	NA	NA	NA	NA	NA	NA	NA	NA	NA	NA	NA	NA	NA	NA	NA	NA	1.47667e+06	1.75756e+06	1.20198e+06	1.47874e+06	1.59571e+06	1.28876e+06	1.56508e+06	1.48318e+06	1.5419e+06	1.66966e+06	2.01004e+06	1.74053e+06
PSMA1	Q3TS44|Q9R1P4	Proteasome subunit alpha type OS=Mus musculus GN=Psma1 PE=1 SV=1|Proteasome subunit alpha type-1 OS=Mus musculus GN=Psma1 PE=1 SV=1	TRUE	FALSE	FALSE	FALSE	FALSE	FALSE	NA	NA	NA	NA	NA	NA	NA	NA	NA	NA	NA	NA	NA	NA	NA	NA	NA	NA	1.24297e+07	1.44663e+07	1.5675e+07	1.41903e+07	8.88032e+06	1.2092e+07	1.16143e+07	1.08622e+07	1.95228e+07	2.30885e+07	2.21807e+07	2.15973e+07
FOLH1	O35409|Q0VDM6	Glutamate carboxypeptidase 2 OS=Mus musculus GN=Folh1 PE=1 SV=2|Folh1 protein OS=Mus musculus GN=Folh1 PE=1 SV=1	TRUE	FALSE	FALSE	FALSE	FALSE	FALSE	NA	NA	NA	NA	NA	NA	NA	NA	NA	NA	NA	NA	NA	NA	NA	NA	NA	NA	1.41511e+07	1.4319e+07	1.53565e+07	1.46089e+07	4.21614e+07	3.65959e+07	3.44891e+07	3.77488e+07	6.17136e+06	7.46511e+06	7.38471e+06	7.00706e+06
ATP6V1D	P57746|Q3U861	V-type proton ATPase subunit D OS=Mus musculus GN=Atp6v1d PE=1 SV=1|ATPase, H+ transporting, lysosomal V1 subunit D, isoform CRA_b OS=Mus musculus GN=Atp6v1d PE=1 SV=1	TRUE	FALSE	FALSE	FALSE	FALSE	FALSE	NA	NA	NA	NA	NA	NA	NA	NA	NA	NA	NA	NA	NA	NA	NA	NA	NA	NA	1.62742e+07	2.12713e+07	2.01528e+07	1.92328e+07	1.26851e+07	1.34205e+07	1.44599e+07	1.35218e+07	2.55288e+06	3.15492e+06	3.09012e+06	2.93264e+06
PLSCR2	Q9DCW2	Phospholipid scramblase 2 OS=Mus musculus GN=Plscr2 PE=1 SV=3	TRUE	FALSE	FALSE	FALSE	FALSE	FALSE	NA	NA	NA	NA	NA	NA	NA	NA	NA	NA	NA	NA	NA	NA	NA	NA	NA	NA	652402	1.09832e+06	733205	827976	5.07634e+06	6.51427e+06	7.67833e+06	6.42298e+06	1.34148e+06	1.2256e+06	1.55732e+06	1.3748e+06
NMRAL1	D3YU12	NmrA-like family domain-containing protein 1 OS=Mus musculus GN=Nmral1 PE=1 SV=1	TRUE	FALSE	FALSE	FALSE	FALSE	FALSE	NA	NA	NA	NA	NA	NA	NA	NA	NA	NA	NA	NA	NA	NA	NA	NA	NA	NA	6.15126e+06	6.75508e+06	6.18837e+06	6.36491e+06	2.72057e+06	2.66254e+06	3.06552e+06	2.81621e+06	3.91622e+06	4.14902e+06	3.93293e+06	3.99939e+06
NT5C3A	Q9D020|Q9D020-1	Cytosolic 5'-nucleotidase 3A OS=Mus musculus GN=Nt5c3a PE=1 SV=4|Isoform 1 of Cytosolic 5'-nucleotidase 3A OS=Mus musculus GN=Nt5c3a	TRUE	FALSE	FALSE	FALSE	FALSE	FALSE	NA	NA	NA	NA	NA	NA	NA	NA	NA	NA	NA	NA	NA	NA	NA	NA	NA	NA	1.19189e+07	1.22225e+07	9.54331e+06	1.12283e+07	1.48811e+07	1.88621e+07	1.29528e+07	1.55653e+07	8.80123e+06	8.56203e+06	1.59658e+07	1.11097e+07
PIGS	Q3V307|Q6PD26	GPI transamidase component PIG-S OS=Mus musculus GN=Pigs PE=1 SV=1|GPI transamidase component PIG-S OS=Mus musculus GN=Pigs PE=1 SV=3	TRUE	FALSE	FALSE	FALSE	FALSE	FALSE	NA	NA	NA	NA	NA	NA	NA	NA	NA	NA	NA	NA	NA	NA	NA	NA	NA	NA	932949	1.23794e+06	1.42577e+06	1.19889e+06	1.42077e+06	1.32695e+06	1.34576e+06	1.36449e+06	1.14359e+06	1.14002e+06	975836	1.08648e+06
CD82	P40237|Q3UII2	CD82 antigen OS=Mus musculus GN=Cd82 PE=1 SV=1|Tetraspanin OS=Mus musculus GN=Cd82 PE=1 SV=1	TRUE	FALSE	FALSE	FALSE	FALSE	FALSE	NA	NA	NA	NA	NA	NA	NA	NA	NA	NA	NA	NA	NA	NA	NA	NA	NA	NA	2.75602e+07	2.45688e+07	3.13847e+07	2.78379e+07	1.036e+07	1.5458e+07	1.20371e+07	1.26184e+07	1.53361e+07	1.37103e+07	1.37807e+07	1.42757e+07
SCAMP3	E9Q855|O35609|Q3UXS0	Secretory carrier-associated membrane protein 3 OS=Mus musculus GN=Scamp3 PE=1 SV=1|Secretory carrier-associated membrane protein 3 OS=Mus musculus GN=Scamp3 PE=1 SV=3|Secretory carrier-associated membrane protein 3 OS=Mus musculus GN=Scamp3 PE=1 SV=1	TRUE	FALSE	FALSE	FALSE	FALSE	FALSE	NA	NA	NA	NA	NA	NA	NA	NA	NA	NA	NA	NA	NA	NA	NA	NA	NA	NA	1.26588e+07	1.15394e+07	1.20501e+07	1.20828e+07	1.12107e+07	1.1994e+07	1.12732e+07	1.14926e+07	1.31988e+07	1.12015e+07	1.14106e+07	1.1937e+07
M6PR	P24668|Q3UKQ5	Cation-dependent mannose-6-phosphate receptor OS=Mus musculus GN=M6pr PE=1 SV=1|Cation-dependent mannose-6-phosphate receptor OS=Mus musculus GN=M6pr PE=1 SV=1	TRUE	FALSE	FALSE	FALSE	FALSE	FALSE	NA	NA	NA	NA	NA	NA	NA	NA	NA	NA	NA	NA	NA	NA	NA	NA	NA	NA	8.99166e+06	8.5629e+06	8.53891e+06	8.69782e+06	1.34443e+07	1.39639e+07	1.50145e+07	1.41409e+07	1.26948e+07	1.23619e+07	1.15272e+07	1.21946e+07
TIAM2	Q6ZPF3|Q6ZPF3-2|Q6ZPF3-3	T-lymphoma invasion and metastasis-inducing protein 2 OS=Mus musculus GN=Tiam2 PE=1 SV=2|Isoform 2 of T-lymphoma invasion and metastasis-inducing protein 2 OS=Mus musculus GN=Tiam2|Isoform 3 of T-lymphoma invasion and metastasis-inducing protein 2 OS=Mus musculus GN=Tiam2	TRUE	FALSE	FALSE	FALSE	FALSE	FALSE	NA	NA	NA	NA	NA	NA	NA	NA	NA	NA	NA	NA	NA	NA	NA	NA	NA	NA	1.3155e+06	1.36947e+06	1.41695e+06	1.3673e+06	472058	546277	369777	462704	922943	778983	1.11205e+06	937991
ANKS1A|ANKS1	P59672|P59672-2|Q3UHP6	Ankyrin repeat and SAM domain-containing protein 1A OS=Mus musculus GN=Anks1a PE=1 SV=3|Isoform 2 of Ankyrin repeat and SAM domain-containing protein 1A OS=Mus musculus GN=Anks1a|Ankyrin repeat and SAM domain-containing protein 1A OS=Mus musculus GN=Anks1 PE=1 SV=1	TRUE	FALSE	FALSE	FALSE	FALSE	FALSE	NA	NA	NA	NA	NA	NA	NA	NA	NA	NA	NA	NA	NA	NA	NA	NA	NA	NA	1.14282e+06	1.00254e+06	1.12155e+06	1.08897e+06	1.18171e+06	1.55875e+06	1.29115e+06	1.34387e+06	1.2669e+06	951719	1.02687e+06	1.08183e+06
SAR1B	Q0VGU0|Q9CQC9	GTP-binding protein SAR1b OS=Mus musculus GN=Sar1b PE=1 SV=1|GTP-binding protein SAR1b OS=Mus musculus GN=Sar1b PE=1 SV=1	TRUE	FALSE	FALSE	FALSE	FALSE	FALSE	NA	NA	NA	NA	NA	NA	NA	NA	NA	NA	NA	NA	NA	NA	NA	NA	NA	NA	2.29416e+06	2.38576e+06	2.07569e+06	2.25187e+06	4.32677e+06	3.59295e+06	4.39918e+06	4.1063e+06	1.1603e+07	1.21599e+07	1.14129e+07	1.17252e+07
NAGK	Q3U2G9|Q9D997|Q9QZ08	N-acetyl-D-glucosamine kinase OS=Mus musculus GN=Nagk PE=1 SV=1|N-acetyl-D-glucosamine kinase OS=Mus musculus GN=Nagk PE=1 SV=1|N-acetyl-D-glucosamine kinase OS=Mus musculus GN=Nagk PE=1 SV=3	TRUE	FALSE	FALSE	FALSE	FALSE	FALSE	NA	NA	NA	NA	NA	NA	NA	NA	NA	NA	NA	NA	NA	NA	NA	NA	NA	NA	9.9127e+06	9.37413e+06	1.09319e+07	1.00729e+07	1.0934e+07	1.2587e+07	1.14157e+07	1.16456e+07	9.23985e+06	9.1522e+06	8.6518e+06	9.01462e+06
PDCD11	Q6NS46	Protein RRP5 homolog OS=Mus musculus GN=Pdcd11 PE=1 SV=2	TRUE	TRUE	TRUE	FALSE	TRUE	TRUE	0.838215	0.11746	4.43054	3.42566e-05	4.53538	5.04296e-05	694047	1.29893e+06	1.18052e+06	1.23972e+06	455309	1.16939e+07	8.2097e+06	9.95182e+06	90291.9	1.67933e+06	2.59991e+06	2.13962e+06	3.61609e+06	3.33774e+06	3.66657e+06	3.54013e+06	6.16419e+06	5.95942e+06	5.90464e+06	6.00941e+06	9.03179e+06	8.56034e+06	7.86356e+06	8.48523e+06
EPHB2	P54763|P54763-2|P54763-4	Ephrin type-B receptor 2 OS=Mus musculus GN=Ephb2 PE=1 SV=3|Isoform 2 of Ephrin type-B receptor 2 OS=Mus musculus GN=Ephb2|Isoform 4 of Ephrin type-B receptor 2 OS=Mus musculus GN=Ephb2	TRUE	FALSE	FALSE	FALSE	FALSE	FALSE	NA	NA	NA	NA	NA	NA	NA	NA	NA	NA	NA	NA	NA	NA	NA	NA	NA	NA	3.24613e+06	3.15963e+06	3.53112e+06	3.31229e+06	1.15187e+06	1.55885e+06	1.12351e+06	1.27808e+06	1.19841e+06	947010	1.17552e+06	1.10698e+06
LPGAT1	E9QL80	Acyl-CoA:lysophosphatidylglycerol acyltransferase 1 OS=Mus musculus GN=Lpgat1 PE=1 SV=1	TRUE	FALSE	FALSE	FALSE	FALSE	FALSE	NA	NA	NA	NA	NA	NA	NA	NA	NA	NA	NA	NA	NA	NA	NA	NA	NA	NA	9.80768e+06	7.40526e+06	7.33798e+06	8.18364e+06	4.98985e+06	4.31908e+06	4.56455e+06	4.62449e+06	1.41738e+07	1.15449e+07	1.10223e+07	1.2247e+07
GCLC	P97494|Q3TEF1	Glutamate--cysteine ligase catalytic subunit OS=Mus musculus GN=Gclc PE=1 SV=4|Glutamate--cysteine ligase catalytic subunit OS=Mus musculus GN=Gclc PE=1 SV=1	TRUE	TRUE	TRUE	FALSE	TRUE	TRUE	-0.165811	0.673022	4.52937	1.23332e-05	3.8625	3.85103e-05	1.73813e+06	1.4364e+06	1.6645e+06	1.55045e+06	1.61176e+06	3.46905e+07	3.97711e+07	3.72308e+07	851279	1.43304e+07	1.06554e+07	1.24929e+07	2.06166e+07	1.89651e+07	1.7477e+07	1.90195e+07	6.33512e+07	5.64807e+07	7.94716e+07	6.64345e+07	9.80254e+07	9.99854e+07	7.70973e+07	9.17027e+07
HEPH	Q9Z0Z4|Q9Z0Z4-2	Hephaestin OS=Mus musculus GN=Heph PE=1 SV=3|Isoform 2 of Hephaestin OS=Mus musculus GN=Heph	TRUE	FALSE	FALSE	FALSE	FALSE	FALSE	NA	NA	NA	NA	NA	NA	NA	NA	NA	NA	NA	NA	NA	NA	NA	NA	NA	NA	3.06882e+06	3.07949e+06	2.97854e+06	3.04228e+06	2.92669e+06	3.60797e+06	4.49206e+06	3.67557e+06	1.91832e+06	5.57513e+06	4.62886e+06	4.04077e+06
TRIM47	Q8C0E3|Q8C0E3-2	Tripartite motif-containing protein 47 OS=Mus musculus GN=Trim47 PE=1 SV=2|Isoform 2 of Tripartite motif-containing protein 47 OS=Mus musculus GN=Trim47	TRUE	FALSE	FALSE	FALSE	FALSE	FALSE	NA	NA	NA	NA	NA	NA	NA	NA	NA	NA	NA	NA	NA	NA	NA	NA	NA	NA	1.01255e+06	1.03855e+06	1.44176e+06	1.16428e+06	1.64065e+06	1.8853e+06	1.91265e+06	1.81287e+06	533900	925178	656795	705291
PBXIP1	Q3TVI8	Pre-B-cell leukemia transcription factor-interacting protein 1 OS=Mus musculus GN=Pbxip1 PE=1 SV=2	TRUE	FALSE	FALSE	FALSE	FALSE	FALSE	NA	NA	NA	NA	NA	NA	NA	NA	NA	NA	NA	NA	NA	NA	NA	NA	NA	NA	718478	648261	623539	663426	862031	771126	934067	855741	654139	586580	503368	581362
HERC4	Q6PAV2|Q6PAV2-2	Probable E3 ubiquitin-protein ligase HERC4 OS=Mus musculus GN=Herc4 PE=1 SV=2|Isoform 2 of Probable E3 ubiquitin-protein ligase HERC4 OS=Mus musculus GN=Herc4	TRUE	FALSE	FALSE	FALSE	FALSE	FALSE	NA	NA	NA	NA	NA	NA	NA	NA	NA	NA	NA	NA	NA	NA	NA	NA	NA	NA	1.26566e+07	1.37423e+07	1.26357e+07	1.30115e+07	1.16598e+07	1.19311e+07	1.23279e+07	1.19729e+07	1.90628e+07	1.842e+07	1.93852e+07	1.8956e+07
ARFGEF1	G3X9K3	Brefeldin A-inhibited guanine nucleotide-exchange protein 1 OS=Mus musculus GN=Arfgef1 PE=1 SV=1	TRUE	TRUE	TRUE	TRUE	TRUE	TRUE	1.62367	0.00448044	4.44179	9.61941e-06	1.89464	0.000573519	1.18908e+06	3.5667e+06	3.74907e+06	3.65788e+06	831274	1.69121e+07	1.92195e+07	1.80658e+07	536473	2.18911e+06	1.81026e+06	1.99969e+06	2.48491e+07	2.33668e+07	2.56421e+07	2.46193e+07	3.0267e+07	3.17993e+07	3.03112e+07	3.07925e+07	2.46225e+07	2.24192e+07	2.14292e+07	2.28236e+07
FAM98B	Q80VD1	Protein FAM98B OS=Mus musculus GN=Fam98b PE=1 SV=1	TRUE	FALSE	FALSE	FALSE	FALSE	FALSE	NA	NA	NA	NA	NA	NA	NA	NA	NA	NA	NA	NA	NA	NA	NA	NA	NA	NA	2.70994e+06	3.79163e+06	3.12854e+06	3.21004e+06	2.23342e+06	2.36254e+06	2.80289e+06	2.46628e+06	3.39185e+06	3.40742e+06	3.48022e+06	3.4265e+06
EVI5	E9PWR7|P97366	Ecotropic viral integration site 5 protein (Fragment) OS=Mus musculus GN=Evi5 PE=1 SV=1|Ecotropic viral integration site 5 protein OS=Mus musculus GN=Evi5 PE=1 SV=2	TRUE	FALSE	FALSE	FALSE	FALSE	FALSE	NA	NA	NA	NA	NA	NA	NA	NA	NA	NA	NA	NA	NA	NA	NA	NA	NA	NA	3.28584e+06	3.79164e+06	3.39349e+06	3.49032e+06	3.86757e+06	3.02761e+06	3.58882e+06	3.49466e+06	6.95916e+06	6.36797e+06	6.00142e+06	6.44285e+06
NCBP3	Q8BZR9	Nuclear cap-binding protein subunit 3 OS=Mus musculus GN=Ncbp3 PE=1 SV=1	TRUE	FALSE	FALSE	FALSE	FALSE	FALSE	NA	NA	NA	NA	NA	NA	NA	NA	NA	NA	NA	NA	NA	NA	NA	NA	NA	NA	2.91391e+06	2.96747e+06	2.44792e+06	2.77643e+06	6.32931e+06	3.86958e+06	3.86451e+06	4.6878e+06	5.75856e+06	3.8421e+06	4.66288e+06	4.75451e+06
SULT5A1	Q91X36	Sulfotransferase OS=Mus musculus GN=Sult5a1 PE=1 SV=1	TRUE	FALSE	FALSE	FALSE	FALSE	FALSE	NA	NA	NA	NA	NA	NA	NA	NA	NA	NA	NA	NA	NA	NA	NA	NA	NA	NA	286833	458009	727372	490738	409064	418503	381032	402866	4.8557e+06	4.63369e+06	3.2041e+06	4.23116e+06
BAAT	Q91X34	Bile acid-CoA:amino acid N-acyltransferase OS=Mus musculus GN=Baat PE=1 SV=1	TRUE	FALSE	FALSE	FALSE	FALSE	FALSE	NA	NA	NA	NA	NA	NA	NA	NA	NA	NA	NA	NA	NA	NA	NA	NA	NA	NA	2.1061e+06	2.18073e+06	1.87564e+06	2.05416e+06	1.36777e+06	2.27836e+06	3.35833e+06	2.33482e+06	2.9066e+07	2.94362e+07	2.32144e+07	2.72389e+07
APEH	A0A0R4J107|Q8R146|Q8R146-2	Acylamino-acid-releasing enzyme (Fragment) OS=Mus musculus GN=Apeh PE=1 SV=1|Acylamino-acid-releasing enzyme OS=Mus musculus GN=Apeh PE=1 SV=3|Isoform 2 of Acylamino-acid-releasing enzyme OS=Mus musculus GN=Apeh	TRUE	TRUE	TRUE	FALSE	TRUE	TRUE	0.450337	0.176003	4.58758	8.67224e-06	3.00646	4.42273e-05	2.03395e+06	2.87281e+06	2.67749e+06	2.77515e+06	1.46768e+06	3.49919e+07	3.54418e+07	3.52168e+07	671441	5.26383e+06	5.50819e+06	5.38601e+06	2.21271e+07	1.88766e+07	2.18082e+07	2.09373e+07	7.89575e+07	7.32313e+07	7.02219e+07	7.41369e+07	5.27068e+07	4.77327e+07	4.30792e+07	4.78396e+07
ETNK2	A7MCT6|H9KV13	Ethanolamine kinase 2 OS=Mus musculus GN=Etnk2 PE=1 SV=1|Ethanolamine kinase 2 OS=Mus musculus GN=Etnk2 PE=1 SV=1	TRUE	FALSE	FALSE	FALSE	FALSE	FALSE	NA	NA	NA	NA	NA	NA	NA	NA	NA	NA	NA	NA	NA	NA	NA	NA	NA	NA	1.11379e+06	1.28862e+06	1.19888e+06	1.20043e+06	1.44892e+06	753063	1.01519e+06	1.07239e+06	1.77271e+07	1.79743e+07	1.43288e+07	1.66767e+07
GJC2	Q8BQU6	Gap junction gamma-2 protein OS=Mus musculus GN=Gjc2 PE=1 SV=2	TRUE	FALSE	FALSE	FALSE	FALSE	FALSE	NA	NA	NA	NA	NA	NA	NA	NA	NA	NA	NA	NA	NA	NA	NA	NA	NA	NA	978723	668982	973003	873569	832115	1.00375e+06	687110	840991	788909	1.00646e+06	1.01069e+06	935353
IGHM	A0A075B5P6|A0A075B6A0|P01872|P01872-2	Ig mu chain C region (Fragment) OS=Mus musculus GN=Ighm PE=1 SV=1|Ig mu chain C region (Fragment) OS=Mus musculus GN=Ighm PE=1 SV=2|Ig mu chain C region OS=Mus musculus GN=Ighm PE=1 SV=2|Isoform 2 of Ig mu chain C region OS=Mus musculus GN=Ighm	TRUE	FALSE	FALSE	FALSE	FALSE	FALSE	NA	NA	NA	NA	NA	NA	NA	NA	NA	NA	NA	NA	NA	NA	NA	NA	NA	NA	6.98386e+06	7.88189e+06	1.13719e+07	8.74589e+06	1.831e+07	2.75649e+07	2.20509e+07	2.26419e+07	1.49124e+07	2.30341e+07	1.99537e+07	1.93001e+07
DPP7	Q9ET22	Dipeptidyl peptidase 2 OS=Mus musculus GN=Dpp7 PE=1 SV=2	TRUE	FALSE	FALSE	FALSE	FALSE	FALSE	NA	NA	NA	NA	NA	NA	NA	NA	NA	NA	NA	NA	NA	NA	NA	NA	NA	NA	9.45257e+06	8.25125e+06	8.45406e+06	8.7193e+06	1.74572e+07	1.52488e+07	1.61912e+07	1.62991e+07	2.94658e+07	2.50594e+07	2.30308e+07	2.5852e+07
ASTN2	E9Q8T4|Q80Z10|Q80Z10-2	Astrotactin-2 OS=Mus musculus GN=Astn2 PE=1 SV=1|Astrotactin-2 OS=Mus musculus GN=Astn2 PE=1 SV=2|Isoform 2 of Astrotactin-2 OS=Mus musculus GN=Astn2	TRUE	FALSE	FALSE	FALSE	FALSE	FALSE	NA	NA	NA	NA	NA	NA	NA	NA	NA	NA	NA	NA	NA	NA	NA	NA	NA	NA	3.97064e+06	4.19617e+06	4.51386e+06	4.22689e+06	7.7656e+06	9.33786e+06	9.28655e+06	8.79667e+06	9.37724e+06	8.70342e+06	8.13418e+06	8.73828e+06
GRIA2	G5E8H1	Glutamate receptor 2 OS=Mus musculus GN=Gria2 PE=1 SV=1	TRUE	FALSE	FALSE	FALSE	FALSE	FALSE	NA	NA	NA	NA	NA	NA	NA	NA	NA	NA	NA	NA	NA	NA	NA	NA	NA	NA	4.61419e+07	4.31606e+07	3.532e+07	4.15408e+07	3.58095e+06	3.00938e+06	3.23362e+06	3.27465e+06	7.06563e+06	5.47068e+06	6.22043e+06	6.25225e+06
DMGDH	Q9DBT9	Dimethylglycine dehydrogenase, mitochondrial OS=Mus musculus GN=Dmgdh PE=1 SV=1	TRUE	TRUE	TRUE	FALSE	TRUE	TRUE	0.132327	0.730173	4.13706	1.53494e-05	4.05024	2.95853e-05	1.38701e+06	1.72109e+06	1.33737e+06	1.52923e+06	704568	1.11034e+07	1.37839e+07	1.24437e+07	349276	5.70644e+06	5.84363e+06	5.77503e+06	9.3582e+06	9.90463e+06	9.90807e+06	9.72364e+06	3.02341e+07	4.13643e+07	3.72691e+07	3.62891e+07	1.3234e+08	1.1485e+08	1.27404e+08	1.24865e+08
VPS53	E9PXG9|Q8CCB4	Vacuolar protein sorting-associated protein 53 homolog OS=Mus musculus GN=Vps53 PE=1 SV=1|Vacuolar protein sorting-associated protein 53 homolog OS=Mus musculus GN=Vps53 PE=1 SV=1	TRUE	TRUE	TRUE	TRUE	TRUE	TRUE	1.26447	0.00938087	4.30779	9.61941e-06	1.91545	0.000474397	1.01314e+06	2.58883e+06	2.27903e+06	2.43393e+06	581779	1.06706e+07	1.23909e+07	1.15307e+07	524962	2.01044e+06	1.94269e+06	1.97657e+06	1.42634e+07	1.32363e+07	1.12704e+07	1.29234e+07	1.12291e+07	7.76253e+06	9.92831e+06	9.63997e+06	9.08444e+06	8.13324e+06	7.46699e+06	8.22822e+06
PDE1B	Q01065	Calcium/calmodulin-dependent 3',5'-cyclic nucleotide phosphodiesterase 1B OS=Mus musculus GN=Pde1b PE=1 SV=2	TRUE	FALSE	FALSE	FALSE	FALSE	FALSE	NA	NA	NA	NA	NA	NA	NA	NA	NA	NA	NA	NA	NA	NA	NA	NA	NA	NA	2.55848e+07	1.55754e+07	1.28591e+07	1.80065e+07	2.4301e+06	2.10004e+06	2.04827e+06	2.1928e+06	1.50883e+06	2.15675e+06	2.67789e+06	2.11449e+06
SYNJ2BP	Q9D6K5	Synaptojanin-2-binding protein OS=Mus musculus GN=Synj2bp PE=1 SV=1	TRUE	FALSE	FALSE	FALSE	FALSE	FALSE	NA	NA	NA	NA	NA	NA	NA	NA	NA	NA	NA	NA	NA	NA	NA	NA	NA	NA	5.7922e+06	5.84469e+06	5.37649e+06	5.67113e+06	5.15152e+06	3.79432e+06	4.42963e+06	4.45849e+06	6.55798e+06	7.49219e+06	6.97529e+06	7.00849e+06
COTL1	Q544F6|Q9CQI6	Coactosin-like protein OS=Mus musculus GN=Cotl1 PE=1 SV=1|Coactosin-like protein OS=Mus musculus GN=Cotl1 PE=1 SV=3	TRUE	FALSE	FALSE	FALSE	FALSE	FALSE	NA	NA	NA	NA	NA	NA	NA	NA	NA	NA	NA	NA	NA	NA	NA	NA	NA	NA	3.04214e+07	2.648e+07	2.65911e+07	2.78309e+07	2.62922e+07	2.4919e+07	2.20725e+07	2.44279e+07	9.38062e+06	8.76659e+06	9.85407e+06	9.33376e+06
GMFB	Q9CQI3	Glia maturation factor beta OS=Mus musculus GN=Gmfb PE=1 SV=3	TRUE	FALSE	FALSE	FALSE	FALSE	FALSE	NA	NA	NA	NA	NA	NA	NA	NA	NA	NA	NA	NA	NA	NA	NA	NA	NA	NA	8.46761e+06	9.77146e+06	7.83935e+06	8.69281e+06	4.81942e+06	3.33134e+06	4.15159e+06	4.10078e+06	2.48295e+06	2.50194e+06	2.50199e+06	2.49563e+06
S1PR1	O08530	Sphingosine 1-phosphate receptor 1 OS=Mus musculus GN=S1pr1 PE=1 SV=3	TRUE	FALSE	FALSE	FALSE	FALSE	FALSE	NA	NA	NA	NA	NA	NA	NA	NA	NA	NA	NA	NA	NA	NA	NA	NA	NA	NA	1.38336e+07	1.09665e+07	1.217e+07	1.23234e+07	2.05609e+06	1.94422e+06	1.91867e+06	1.97299e+06	3.81638e+06	3.49547e+06	3.19118e+06	3.50101e+06
BIN1	O08539	Myc box-dependent-interacting protein 1 OS=Mus musculus GN=Bin1 PE=1 SV=1	TRUE	FALSE	FALSE	FALSE	FALSE	FALSE	NA	NA	NA	NA	NA	NA	NA	NA	NA	NA	NA	NA	NA	NA	NA	NA	NA	NA	5.39184e+07	5.72392e+07	5.9377e+07	5.68449e+07	7.99418e+06	1.03984e+07	7.83727e+06	8.74328e+06	5.74355e+06	7.19213e+06	9.19727e+06	7.37765e+06
SNRNP70	Q62376	U1 small nuclear ribonucleoprotein 70 kDa OS=Mus musculus GN=Snrnp70 PE=1 SV=2	TRUE	TRUE	TRUE	TRUE	TRUE	TRUE	1.49564	0.00592841	3.34249	2.52e-05	2.3849	0.000189179	1.4378e+06	4.35328e+06	3.76074e+06	4.05701e+06	788582	7.29445e+06	8.73582e+06	8.01513e+06	445932	2.37877e+06	2.27123e+06	2.325e+06	2.5304e+07	2.58356e+07	2.78899e+07	2.63432e+07	4.86619e+07	6.41221e+07	4.96598e+07	5.41479e+07	4.11427e+07	3.18424e+07	3.80808e+07	3.7022e+07
ANKRD29	D3YVV3	Protein Ankrd29 OS=Mus musculus GN=Ankrd29 PE=1 SV=1	TRUE	FALSE	FALSE	FALSE	FALSE	FALSE	NA	NA	NA	NA	NA	NA	NA	NA	NA	NA	NA	NA	NA	NA	NA	NA	NA	NA	4.24792e+06	5.27357e+06	6.1428e+06	5.22143e+06	1.35417e+06	1.50192e+06	1.3687e+06	1.40826e+06	818095	1.1673e+06	1.09947e+06	1.02829e+06
SLC6A5	B2RQX9|Q761V0|Q761V0-2	Transporter OS=Mus musculus GN=Slc6a5 PE=1 SV=1|Sodium- and chloride-dependent glycine transporter 2 OS=Mus musculus GN=Slc6a5 PE=1 SV=1|Isoform b of Sodium- and chloride-dependent glycine transporter 2 OS=Mus musculus GN=Slc6a5	TRUE	FALSE	FALSE	FALSE	FALSE	FALSE	NA	NA	NA	NA	NA	NA	NA	NA	NA	NA	NA	NA	NA	NA	NA	NA	NA	NA	6.9769e+06	6.61182e+06	6.58392e+06	6.72421e+06	1.29596e+06	1.67908e+06	778896	1.25131e+06	2.22593e+06	1.1409e+06	2.46945e+06	1.94543e+06
STAT6	P52633	Signal transducer and transcription activator 6 OS=Mus musculus GN=Stat6 PE=1 SV=2	TRUE	FALSE	FALSE	FALSE	FALSE	FALSE	NA	NA	NA	NA	NA	NA	NA	NA	NA	NA	NA	NA	NA	NA	NA	NA	NA	NA	827334	880952	1.04605e+06	918110	2.5186e+06	3.42517e+06	2.66333e+06	2.86903e+06	3.72381e+06	3.15981e+06	3.42172e+06	3.43511e+06
ANXA5	P48036	Annexin A5 OS=Mus musculus GN=Anxa5 PE=1 SV=1	TRUE	TRUE	TRUE	TRUE	TRUE	TRUE	1.67746	0.00980132	6.46119	8.67224e-06	6.55673	1.18406e-05	4.229e+06	1.19323e+07	1.52724e+07	1.36023e+07	1.12027e+06	9.16686e+07	1.05846e+08	9.87573e+07	259358	2.98032e+07	1.99207e+07	2.48619e+07	5.52493e+07	5.48293e+07	5.70711e+07	5.57166e+07	1.03607e+08	1.13617e+08	1.14478e+08	1.10567e+08	1.01084e+08	9.22337e+07	8.79289e+07	9.37489e+07
VPS50	Q8CI71	Syndetin OS=Mus musculus GN=Vps50 PE=1 SV=2	TRUE	TRUE	TRUE	TRUE	TRUE	FALSE	2.59966	0.00955074	2.35258	0.00526598	-0.209926	0.723967	401640	3.17214e+06	1.8608e+06	2.51647e+06	1.32979e+06	7.53427e+06	6.09738e+06	6.81583e+06	294927	176409	367068	271738	3.57944e+07	3.4205e+07	3.19021e+07	3.39671e+07	1.8143e+07	1.49766e+07	1.64118e+07	1.65105e+07	1.28232e+07	1.3134e+07	1.28484e+07	1.29352e+07
TRIP12	A0A087WNZ7|G5E870	E3 ubiquitin-protein ligase TRIP12 OS=Mus musculus GN=Trip12 PE=1 SV=1|E3 ubiquitin-protein ligase TRIP12 OS=Mus musculus GN=Trip12 PE=1 SV=1	TRUE	FALSE	FALSE	FALSE	FALSE	FALSE	NA	NA	NA	NA	NA	NA	NA	NA	NA	NA	NA	NA	NA	NA	NA	NA	NA	NA	2.92377e+06	2.77597e+06	2.78716e+06	2.82897e+06	2.87523e+06	4.31889e+06	3.28939e+06	3.4945e+06	3.48557e+06	3.59465e+06	4.69992e+06	3.92671e+06
TESC	D0EM45|Q9JKL5	Calcineurin B homologous protein 3 OS=Mus musculus GN=Tesc PE=1 SV=1|Calcineurin B homologous protein 3 OS=Mus musculus GN=Tesc PE=1 SV=2	TRUE	FALSE	FALSE	FALSE	FALSE	FALSE	NA	NA	NA	NA	NA	NA	NA	NA	NA	NA	NA	NA	NA	NA	NA	NA	NA	NA	3.26998e+06	3.06971e+06	3.21913e+06	3.18628e+06	2.07118e+06	2.22401e+06	1.69248e+06	1.99589e+06	356047	503952	631375	497125
NDUFAF3	Q9JKL4	NADH dehydrogenase [ubiquinone] 1 alpha subcomplex assembly factor 3 OS=Mus musculus GN=Ndufaf3 PE=1 SV=1	TRUE	FALSE	FALSE	FALSE	FALSE	FALSE	NA	NA	NA	NA	NA	NA	NA	NA	NA	NA	NA	NA	NA	NA	NA	NA	NA	NA	2.49023e+06	2.33702e+06	2.40056e+06	2.40927e+06	3.50901e+06	2.73486e+06	3.03056e+06	3.09148e+06	3.00069e+06	2.76624e+06	2.42984e+06	2.73226e+06
DCTN2	Q3TPZ5|Q99KJ8	Dynactin 2 OS=Mus musculus GN=Dctn2 PE=1 SV=1|Dynactin subunit 2 OS=Mus musculus GN=Dctn2 PE=1 SV=3	TRUE	FALSE	FALSE	FALSE	FALSE	FALSE	NA	NA	NA	NA	NA	NA	NA	NA	NA	NA	NA	NA	NA	NA	NA	NA	NA	NA	8.51479e+06	1.52939e+07	1.46974e+07	1.28353e+07	4.50564e+06	7.81347e+06	6.99243e+06	6.43718e+06	3.86385e+06	5.1051e+06	5.93502e+06	4.96799e+06
LSAMP	A0A087WP80|Q3TYE5|Q8BLK3	Limbic system-associated membrane protein OS=Mus musculus GN=Lsamp PE=1 SV=1|Limbic system-associated membrane protein OS=Mus musculus GN=Lsamp PE=1 SV=1|Limbic system-associated membrane protein OS=Mus musculus GN=Lsamp PE=1 SV=1	TRUE	FALSE	FALSE	FALSE	FALSE	FALSE	NA	NA	NA	NA	NA	NA	NA	NA	NA	NA	NA	NA	NA	NA	NA	NA	NA	NA	5.19582e+07	5.01905e+07	5.39956e+07	5.20481e+07	3.74575e+06	4.78509e+06	4.12285e+06	4.2179e+06	4.39771e+06	4.74669e+06	5.12003e+06	4.75481e+06
RAB6B	P61294|Q0PD53	Ras-related protein Rab-6B OS=Mus musculus GN=Rab6b PE=1 SV=1|RAB6B, member RAS oncogene family OS=Mus musculus GN=Rab6b PE=1 SV=1	TRUE	FALSE	FALSE	FALSE	FALSE	FALSE	NA	NA	NA	NA	NA	NA	NA	NA	NA	NA	NA	NA	NA	NA	NA	NA	NA	NA	8.14363e+06	7.67339e+06	7.17287e+06	7.66329e+06	1.43859e+06	1.2771e+06	1.33364e+06	1.34978e+06	1.45205e+06	1.35938e+06	1.39235e+06	1.40126e+06
NUP210	A0A0R4J1I6|Q9QY81	Nuclear pore membrane glycoprotein 210 OS=Mus musculus GN=Nup210 PE=1 SV=1|Nuclear pore membrane glycoprotein 210 OS=Mus musculus GN=Nup210 PE=1 SV=2	TRUE	FALSE	FALSE	FALSE	FALSE	FALSE	NA	NA	NA	NA	NA	NA	NA	NA	NA	NA	NA	NA	NA	NA	NA	NA	NA	NA	1.13066e+07	9.02473e+06	1.20496e+07	1.07937e+07	1.27652e+07	1.57381e+07	1.2596e+07	1.36997e+07	1.20167e+07	1.18012e+07	1.10416e+07	1.16199e+07
RASSF8	Q8CJ96	Ras association domain-containing protein 8 OS=Mus musculus GN=Rassf8 PE=2 SV=1	TRUE	FALSE	FALSE	FALSE	FALSE	FALSE	NA	NA	NA	NA	NA	NA	NA	NA	NA	NA	NA	NA	NA	NA	NA	NA	NA	NA	8.16492e+06	7.93468e+06	8.61235e+06	8.23731e+06	7.8539e+06	7.91637e+06	7.59043e+06	7.7869e+06	7.3936e+06	9.41785e+06	9.04783e+06	8.61976e+06
PPP1R9B	Q6R891	Neurabin-2 OS=Mus musculus GN=Ppp1r9b PE=1 SV=1	TRUE	FALSE	FALSE	FALSE	FALSE	FALSE	NA	NA	NA	NA	NA	NA	NA	NA	NA	NA	NA	NA	NA	NA	NA	NA	NA	NA	3.1904e+07	3.27131e+07	3.09425e+07	3.18532e+07	7.26954e+06	8.51663e+06	6.52282e+06	7.43633e+06	2.95217e+06	3.61267e+06	4.986e+06	3.85028e+06
PPP6C	Q9CQR6	Serine/threonine-protein phosphatase 6 catalytic subunit OS=Mus musculus GN=Ppp6c PE=1 SV=1	TRUE	FALSE	FALSE	FALSE	FALSE	FALSE	NA	NA	NA	NA	NA	NA	NA	NA	NA	NA	NA	NA	NA	NA	NA	NA	NA	NA	9.95788e+06	8.20543e+06	9.09899e+06	9.08744e+06	7.39485e+06	6.53074e+06	6.73874e+06	6.88811e+06	8.37667e+06	8.13798e+06	7.11105e+06	7.87523e+06
ACOT13	Q4VA32|Q9CQR4	Acyl-coenzyme A thioesterase 13 OS=Mus musculus GN=Acot13 PE=1 SV=1|Acyl-coenzyme A thioesterase 13 OS=Mus musculus GN=Acot13 PE=1 SV=1	TRUE	FALSE	FALSE	FALSE	FALSE	FALSE	NA	NA	NA	NA	NA	NA	NA	NA	NA	NA	NA	NA	NA	NA	NA	NA	NA	NA	1.35576e+07	1.41402e+07	1.26555e+07	1.34511e+07	3.1238e+07	2.7904e+07	3.33884e+07	3.08435e+07	1.323e+07	1.32529e+07	1.23732e+07	1.2952e+07
RPS21	Q9CQR2	40S ribosomal protein S21 OS=Mus musculus GN=Rps21 PE=1 SV=1	TRUE	FALSE	FALSE	FALSE	FALSE	FALSE	NA	NA	NA	NA	NA	NA	NA	NA	NA	NA	NA	NA	NA	NA	NA	NA	NA	NA	3.13275e+06	5.32242e+06	4.27866e+06	4.24461e+06	4.33589e+06	3.90873e+06	5.21176e+06	4.48546e+06	6.729e+06	8.26207e+06	7.70666e+06	7.56591e+06
TPM4	Q6IRU2	Tropomyosin alpha-4 chain OS=Mus musculus GN=Tpm4 PE=1 SV=3	TRUE	TRUE	TRUE	FALSE	TRUE	TRUE	-0.309434	0.423892	4.08094	1.69468e-05	2.84798	0.000133163	4.12915e+06	3.6398e+06	3.03788e+06	3.33884e+06	4.50038e+06	8.01334e+07	7.20914e+07	7.61124e+07	479208	3.00199e+06	3.94932e+06	3.47565e+06	1.07114e+06	1.04441e+06	876385	997310	3.90184e+06	2.88655e+06	3.98481e+06	3.59106e+06	967521	1.3376e+06	1.15451e+06	1.15321e+06
RASA3	Q60790	Ras GTPase-activating protein 3 OS=Mus musculus GN=Rasa3 PE=1 SV=2	TRUE	FALSE	FALSE	FALSE	FALSE	FALSE	NA	NA	NA	NA	NA	NA	NA	NA	NA	NA	NA	NA	NA	NA	NA	NA	NA	NA	1.19532e+07	1.02589e+07	1.14639e+07	1.12253e+07	2.3089e+06	2.63918e+06	2.60148e+06	2.51652e+06	2.54853e+06	3.15715e+06	2.86573e+06	2.85714e+06
GSTM6	G5E8M7|O35660	Glutathione S-transferase Mu 6 OS=Mus musculus GN=Gstm6 PE=1 SV=1|Glutathione S-transferase Mu 6 OS=Mus musculus GN=Gstm6 PE=1 SV=4	TRUE	FALSE	FALSE	FALSE	FALSE	FALSE	NA	NA	NA	NA	NA	NA	NA	NA	NA	NA	NA	NA	NA	NA	NA	NA	NA	NA	344537	534000	315103	397880	121711	153891	382334	219312	4.50303e+06	6.25869e+06	4.26843e+06	5.01005e+06
CDKN2AIP	Q8BI72	CDKN2A-interacting protein OS=Mus musculus GN=Cdkn2aip PE=1 SV=1	TRUE	FALSE	FALSE	FALSE	FALSE	FALSE	NA	NA	NA	NA	NA	NA	NA	NA	NA	NA	NA	NA	NA	NA	NA	NA	NA	NA	3.72597e+06	3.78042e+06	3.75888e+06	3.75509e+06	4.43769e+06	4.31079e+06	4.69021e+06	4.47956e+06	5.57512e+06	5.48181e+06	5.06634e+06	5.37442e+06
MAP2K1	P31938|Q3TMJ8	Dual specificity mitogen-activated protein kinase kinase 1 OS=Mus musculus GN=Map2k1 PE=1 SV=2|Dual-specificity mitogen-activated protein kinase kinase 1 OS=Mus musculus GN=Map2k1 PE=1 SV=1	TRUE	TRUE	TRUE	TRUE	TRUE	TRUE	2.97429	0.00103415	4.75175	9.63415e-06	3.81502	3.32859e-05	209702	1.45209e+06	1.86267e+06	1.65738e+06	180752	5.16061e+06	4.57644e+06	4.86852e+06	133608	2.01383e+06	1.74877e+06	1.8813e+06	5.49673e+07	4.79171e+07	3.86058e+07	4.71634e+07	7.65247e+06	6.27441e+06	7.40747e+06	7.11145e+06	7.89636e+06	9.17183e+06	9.64098e+06	8.90306e+06
MSI2	Q920Q6|Q920Q6-2|Q920Q6-3	RNA-binding protein Musashi homolog 2 OS=Mus musculus GN=Msi2 PE=1 SV=1|Isoform 2 of RNA-binding protein Musashi homolog 2 OS=Mus musculus GN=Msi2|Isoform 3 of RNA-binding protein Musashi homolog 2 OS=Mus musculus GN=Msi2	TRUE	TRUE	TRUE	TRUE	TRUE	TRUE	1.46074	0.00706605	5.69272	8.67224e-06	3.18824	5.84058e-05	2.83254e+06	7.65847e+06	7.90483e+06	7.78165e+06	1.22571e+06	7.03066e+07	5.6933e+07	6.36198e+07	776986	6.50135e+06	7.68353e+06	7.09244e+06	3.58085e+06	5.1572e+06	4.29114e+06	4.34307e+06	4.60208e+06	5.85853e+06	6.89197e+06	5.78419e+06	1.81101e+06	2.50138e+06	2.555e+06	2.28913e+06
ADAM10	O35598	Disintegrin and metalloproteinase domain-containing protein 10 OS=Mus musculus GN=Adam10 PE=1 SV=2	TRUE	FALSE	FALSE	FALSE	FALSE	FALSE	NA	NA	NA	NA	NA	NA	NA	NA	NA	NA	NA	NA	NA	NA	NA	NA	NA	NA	3.27856e+06	3.01711e+06	4.02273e+06	3.43947e+06	3.51204e+06	4.93233e+06	5.46047e+06	4.63495e+06	2.02782e+06	3.30788e+06	2.24062e+06	2.52544e+06
DECR2	Q3UVJ7|Q9WV68	2-4-dienoyl-Coenzyme A reductase 2, peroxisomal OS=Mus musculus GN=Decr2 PE=1 SV=1|Peroxisomal 2,4-dienoyl-CoA reductase OS=Mus musculus GN=Decr2 PE=1 SV=1	TRUE	FALSE	FALSE	FALSE	FALSE	FALSE	NA	NA	NA	NA	NA	NA	NA	NA	NA	NA	NA	NA	NA	NA	NA	NA	NA	NA	5.33866e+06	4.59931e+06	5.27224e+06	5.07007e+06	1.3749e+07	1.76655e+07	1.67575e+07	1.60573e+07	4.0067e+07	3.83846e+07	3.52937e+07	3.79151e+07
USP14	E9PYI8|Q9JMA1	Ubiquitin carboxyl-terminal hydrolase 14 OS=Mus musculus GN=Usp14 PE=1 SV=1|Ubiquitin carboxyl-terminal hydrolase 14 OS=Mus musculus GN=Usp14 PE=1 SV=3	TRUE	TRUE	TRUE	TRUE	TRUE	TRUE	2.48712	0.00135648	4.33073	1.0184e-05	3.28387	4.70512e-05	264578	1.53849e+06	1.42441e+06	1.48145e+06	278987	5.08963e+06	6.16686e+06	5.62824e+06	191550	1.98408e+06	1.7471e+06	1.86559e+06	3.52827e+07	3.18636e+07	2.97731e+07	3.23065e+07	1.71476e+07	1.41582e+07	1.65901e+07	1.59653e+07	3.31214e+07	3.02604e+07	2.76331e+07	3.03383e+07
RPS4X	P62702|Q545X8	40S ribosomal protein S4, X isoform OS=Mus musculus GN=Rps4x PE=1 SV=2|40S ribosomal protein S4 OS=Mus musculus GN=Rps4x PE=1 SV=1	TRUE	TRUE	TRUE	FALSE	TRUE	TRUE	0.918889	0.026469	5.17366	8.67224e-06	7.3541	7.61556e-06	2.51075e+06	5.04178e+06	4.45117e+06	4.74648e+06	1.12944e+06	4.04802e+07	4.08845e+07	4.06823e+07	94859.9	1.47152e+07	1.63018e+07	1.55085e+07	2.50465e+07	2.62569e+07	2.01193e+07	2.38076e+07	4.61993e+07	3.46851e+07	4.555e+07	4.21448e+07	1.00844e+08	9.64184e+07	9.58007e+07	9.76876e+07
PKP2	Q9CQ73	Plakophilin 2 OS=Mus musculus GN=Pkp2 PE=1 SV=1	TRUE	FALSE	FALSE	FALSE	FALSE	FALSE	NA	NA	NA	NA	NA	NA	NA	NA	NA	NA	NA	NA	NA	NA	NA	NA	NA	NA	2.85064e+06	3.58006e+06	3.34725e+06	3.25932e+06	4.20574e+06	5.30213e+06	5.79873e+06	5.1022e+06	1.13889e+07	1.36175e+07	1.3315e+07	1.27738e+07
NDUFA2	Q9CQ75	NADH dehydrogenase [ubiquinone] 1 alpha subcomplex subunit 2 OS=Mus musculus GN=Ndufa2 PE=1 SV=3	TRUE	FALSE	FALSE	FALSE	FALSE	FALSE	NA	NA	NA	NA	NA	NA	NA	NA	NA	NA	NA	NA	NA	NA	NA	NA	NA	NA	9.4132e+06	8.14356e+06	1.28763e+07	1.01443e+07	1.76001e+07	2.13808e+07	1.04006e+07	1.64605e+07	9.03013e+06	9.07985e+06	1.1803e+07	9.971e+06
WDR82	B2RXQ8|Q8BFQ4	MCG19514, isoform CRA_a OS=Mus musculus GN=Wdr82 PE=1 SV=1|WD repeat-containing protein 82 OS=Mus musculus GN=Wdr82 PE=1 SV=1	TRUE	FALSE	FALSE	FALSE	FALSE	FALSE	NA	NA	NA	NA	NA	NA	NA	NA	NA	NA	NA	NA	NA	NA	NA	NA	NA	NA	6.93446e+06	6.86657e+06	7.28788e+06	7.02964e+06	4.94778e+06	5.45076e+06	4.80347e+06	5.06734e+06	5.24272e+06	4.64047e+06	4.96053e+06	4.94791e+06
PDDC1	Q8BFQ8	Parkinson disease 7 domain-containing protein 1 OS=Mus musculus GN=Pddc1 PE=1 SV=1	TRUE	FALSE	FALSE	FALSE	FALSE	FALSE	NA	NA	NA	NA	NA	NA	NA	NA	NA	NA	NA	NA	NA	NA	NA	NA	NA	NA	4.06965e+06	3.61751e+06	3.66336e+06	3.7835e+06	3.46588e+06	3.41961e+06	3.13585e+06	3.34045e+06	2.11337e+06	1.66259e+06	1.79004e+06	1.85533e+06
SLCO1A6	Q99J94	Solute carrier organic anion transporter family member 1A6 OS=Mus musculus GN=Slco1a6 PE=1 SV=1	TRUE	FALSE	FALSE	FALSE	FALSE	FALSE	NA	NA	NA	NA	NA	NA	NA	NA	NA	NA	NA	NA	NA	NA	NA	NA	NA	NA	870363	1.1192e+06	1.31488e+06	1.10148e+06	1.74244e+07	1.00286e+07	1.86045e+07	1.53525e+07	744579	715741	328340	596220
DPP10	D3Z5I7|E9QN98|Q6NXK7	Inactive dipeptidyl peptidase 10 OS=Mus musculus GN=Dpp10 PE=1 SV=2|Inactive dipeptidyl peptidase 10 OS=Mus musculus GN=Dpp10 PE=1 SV=1|Inactive dipeptidyl peptidase 10 OS=Mus musculus GN=Dpp10 PE=1 SV=1	TRUE	FALSE	FALSE	FALSE	FALSE	FALSE	NA	NA	NA	NA	NA	NA	NA	NA	NA	NA	NA	NA	NA	NA	NA	NA	NA	NA	6.59195e+07	5.80009e+07	5.02039e+07	5.80414e+07	8.56149e+06	8.94026e+06	7.46485e+06	8.3222e+06	3.45504e+06	5.65551e+06	7.8239e+06	5.64482e+06
ZC3H4	Q6ZPZ3|Q6ZPZ3-2	Zinc finger CCCH domain-containing protein 4 OS=Mus musculus GN=Zc3h4 PE=1 SV=2|Isoform 2 of Zinc finger CCCH domain-containing protein 4 OS=Mus musculus GN=Zc3h4	TRUE	FALSE	FALSE	FALSE	FALSE	FALSE	NA	NA	NA	NA	NA	NA	NA	NA	NA	NA	NA	NA	NA	NA	NA	NA	NA	NA	2.42984e+06	2.45003e+06	2.65614e+06	2.512e+06	4.36558e+06	6.98048e+06	5.00006e+06	5.44871e+06	4.23434e+06	2.74901e+06	3.53941e+06	3.50759e+06
CPE	Q00493|Q543R4	Carboxypeptidase E OS=Mus musculus GN=Cpe PE=1 SV=2|Carboxypeptidase E OS=Mus musculus GN=Cpe PE=1 SV=1	TRUE	FALSE	FALSE	FALSE	FALSE	FALSE	NA	NA	NA	NA	NA	NA	NA	NA	NA	NA	NA	NA	NA	NA	NA	NA	NA	NA	2.16072e+07	2.13841e+07	1.695e+07	1.99804e+07	4.31833e+06	3.89415e+06	3.92286e+06	4.04511e+06	3.17616e+06	4.21894e+06	5.28274e+06	4.22594e+06
SELENBP1	P17563	Selenium-binding protein 1 OS=Mus musculus GN=Selenbp1 PE=1 SV=2	TRUE	FALSE	FALSE	FALSE	FALSE	FALSE	NA	NA	NA	NA	NA	NA	NA	NA	NA	NA	NA	NA	NA	NA	NA	NA	NA	NA	2.04403e+06	2.00313e+06	1.91117e+06	1.98611e+06	1.2758e+07	1.13135e+07	1.30112e+07	1.23609e+07	1.07108e+07	1.1031e+07	1.00514e+07	1.05977e+07
HNRNPUL2	Q00PI9	Heterogeneous nuclear ribonucleoprotein U-like protein 2 OS=Mus musculus GN=Hnrnpul2 PE=1 SV=2	TRUE	TRUE	TRUE	TRUE	TRUE	TRUE	1.18697	0.0320672	3.62886	5.80321e-05	2.05602	0.00136941	7.17564e+06	1.8348e+07	1.44872e+07	1.64176e+07	6.86373e+06	9.19786e+07	7.80638e+07	8.50212e+07	2.90041e+06	9.91374e+06	1.46136e+07	1.22636e+07	4.24809e+07	3.676e+07	3.71261e+07	3.8789e+07	3.62949e+07	3.59458e+07	3.47011e+07	3.56472e+07	2.74988e+07	2.53863e+07	2.60331e+07	2.6306e+07
PTPRN2	P80560|Q3UU93	Receptor-type tyrosine-protein phosphatase N2 OS=Mus musculus GN=Ptprn2 PE=1 SV=2|Receptor-type tyrosine-protein phosphatase N2 OS=Mus musculus GN=Ptprn2 PE=1 SV=1	TRUE	FALSE	FALSE	FALSE	FALSE	FALSE	NA	NA	NA	NA	NA	NA	NA	NA	NA	NA	NA	NA	NA	NA	NA	NA	NA	NA	1.96656e+06	2.25405e+06	3.03588e+06	2.41883e+06	492037	582431	439449	504639	601521	841838	828266	757208
SLFN5	Q8CBA2	Schlafen family member 5 OS=Mus musculus GN=Slfn5 PE=1 SV=2	TRUE	FALSE	FALSE	FALSE	FALSE	FALSE	NA	NA	NA	NA	NA	NA	NA	NA	NA	NA	NA	NA	NA	NA	NA	NA	NA	NA	515869	477786	413355	469003	1.26944e+06	1.26847e+06	1.56842e+06	1.36878e+06	1.00792e+06	1.04176e+06	973694	1.00779e+06
MOBP	Q9D2P8	Myelin-associated oligodendrocyte basic protein OS=Mus musculus GN=Mobp PE=1 SV=1	TRUE	FALSE	FALSE	FALSE	FALSE	FALSE	NA	NA	NA	NA	NA	NA	NA	NA	NA	NA	NA	NA	NA	NA	NA	NA	NA	NA	2.71792e+07	2.40566e+07	1.86082e+07	2.32813e+07	2.24465e+06	1.75462e+06	1.67027e+06	1.88985e+06	950753	1.86598e+06	2.53371e+06	1.78348e+06
XPOT	Q9CRT8	Exportin-T OS=Mus musculus GN=Xpot PE=1 SV=3	TRUE	FALSE	FALSE	FALSE	FALSE	FALSE	NA	NA	NA	NA	NA	NA	NA	NA	NA	NA	NA	NA	NA	NA	NA	NA	NA	NA	3.09094e+06	3.48234e+06	3.01254e+06	3.19527e+06	2.49985e+06	2.43187e+06	2.63278e+06	2.5215e+06	3.39877e+06	3.47483e+06	3.70957e+06	3.52772e+06
TRAF3	Q3UHJ1|Q60803	TNF receptor-associated factor 3 OS=Mus musculus GN=Traf3 PE=1 SV=1|TNF receptor-associated factor 3 OS=Mus musculus GN=Traf3 PE=1 SV=2	TRUE	FALSE	FALSE	FALSE	FALSE	FALSE	NA	NA	NA	NA	NA	NA	NA	NA	NA	NA	NA	NA	NA	NA	NA	NA	NA	NA	6.85498e+06	7.01187e+06	7.25331e+06	7.04005e+06	1.24907e+06	1.239e+06	1.25348e+06	1.24718e+06	632576	1.07462e+06	1.02668e+06	911293
MERTK	Q60805	Tyrosine-protein kinase Mer OS=Mus musculus GN=Mertk PE=1 SV=1	TRUE	FALSE	FALSE	FALSE	FALSE	FALSE	NA	NA	NA	NA	NA	NA	NA	NA	NA	NA	NA	NA	NA	NA	NA	NA	NA	NA	5.13197e+06	4.6337e+06	5.83244e+06	5.19937e+06	3.79248e+06	5.38288e+06	3.91726e+06	4.36421e+06	3.15325e+06	2.69835e+06	2.94533e+06	2.93231e+06
ALG9	H3BJ25|Q8VDI9	Mannosyltransferase (Fragment) OS=Mus musculus GN=Alg9 PE=1 SV=1|Alpha-1,2-mannosyltransferase ALG9 OS=Mus musculus GN=Alg9 PE=2 SV=1	TRUE	FALSE	FALSE	FALSE	FALSE	FALSE	NA	NA	NA	NA	NA	NA	NA	NA	NA	NA	NA	NA	NA	NA	NA	NA	NA	NA	848390	975497	1.15877e+06	994219	678573	808662	746413	744549	735415	946797	863372	848528
EEF1A1	P10126|Q58E64	Elongation factor 1-alpha 1 OS=Mus musculus GN=Eef1a1 PE=1 SV=3|Elongation factor 1-alpha OS=Mus musculus GN=Eef1a1 PE=1 SV=1	TRUE	TRUE	TRUE	FALSE	TRUE	TRUE	0.319085	0.348952	5.49133	8.67224e-06	5.44561	9.85689e-06	1.17603e+07	1.37357e+07	1.56071e+07	1.46714e+07	6.48509e+06	3.12978e+08	2.70805e+08	2.91891e+08	1.85741e+06	8.05895e+07	8.09734e+07	8.07815e+07	3.03023e+07	2.79523e+07	3.75928e+07	3.19492e+07	7.07044e+07	1.05888e+08	7.68643e+07	8.44856e+07	1.41352e+08	1.27424e+08	1.305e+08	1.33092e+08
HSP90B1	P08113|Q3UAD6	Endoplasmin OS=Mus musculus GN=Hsp90b1 PE=1 SV=2|Endoplasmin OS=Mus musculus GN=Hsp90b1 PE=1 SV=1	TRUE	TRUE	TRUE	TRUE	TRUE	TRUE	2.66749	0.00126873	5.80651	8.67224e-06	5.68822	1.03867e-05	7.22546e+06	4.81117e+07	4.36211e+07	4.58664e+07	3.36312e+06	1.66955e+08	2.11339e+08	1.89147e+08	1.32465e+06	7.34709e+07	6.32362e+07	6.83536e+07	8.88131e+07	7.82386e+07	8.52803e+07	8.41107e+07	1.24962e+08	1.36076e+08	1.18547e+08	1.26528e+08	3.95613e+08	3.12815e+08	3.29366e+08	3.45931e+08
ATP6AP2	Q1XID4|Q9CYN9	Renin receptor OS=Mus musculus GN=Atp6ap2 PE=1 SV=2|Renin receptor OS=Mus musculus GN=Atp6ap2 PE=1 SV=2	TRUE	FALSE	FALSE	FALSE	FALSE	FALSE	NA	NA	NA	NA	NA	NA	NA	NA	NA	NA	NA	NA	NA	NA	NA	NA	NA	NA	3.37979e+06	4.59781e+06	3.54255e+06	3.84005e+06	1.00052e+06	663771	836976	833756	552585	520749	535912	536415
MAPK10	E9QN59|Q3TQZ7|Q80W80|Q80W82|Q8C9D4	Mitogen-activated protein kinase OS=Mus musculus GN=Mapk10 PE=1 SV=1|Mitogen-activated protein kinase OS=Mus musculus GN=Mapk10 PE=1 SV=1|Mitogen-activated protein kinase OS=Mus musculus GN=Mapk10 PE=1 SV=1|Mitogen-activated protein kinase OS=Mus musculus GN=Mapk10 PE=1 SV=1|Mitogen-activated protein kinase OS=Mus musculus GN=Mapk10 PE=1 SV=1	TRUE	FALSE	FALSE	FALSE	FALSE	FALSE	NA	NA	NA	NA	NA	NA	NA	NA	NA	NA	NA	NA	NA	NA	NA	NA	NA	NA	7.21766e+06	6.60495e+06	4.78883e+06	6.20382e+06	344981	266331	396355	335889	1.05129e+06	997624	924418	991111
C8B	Q8BH35	Complement component C8 beta chain OS=Mus musculus GN=C8b PE=1 SV=1	TRUE	FALSE	FALSE	FALSE	FALSE	FALSE	NA	NA	NA	NA	NA	NA	NA	NA	NA	NA	NA	NA	NA	NA	NA	NA	NA	NA	4.31377e+06	4.24345e+06	4.46341e+06	4.34021e+06	8.97146e+06	7.72075e+06	9.04539e+06	8.5792e+06	1.38962e+07	1.22804e+07	9.96371e+06	1.20467e+07
KPNA6	O35345|Q4FJZ2|Q8BH30	Importin subunit alpha-7 OS=Mus musculus GN=Kpna6 PE=1 SV=2|Importin subunit alpha OS=Mus musculus GN=Kpna6 PE=1 SV=1|Importin subunit alpha OS=Mus musculus GN=Kpna6 PE=1 SV=1	TRUE	FALSE	FALSE	FALSE	FALSE	FALSE	NA	NA	NA	NA	NA	NA	NA	NA	NA	NA	NA	NA	NA	NA	NA	NA	NA	NA	2.59627e+06	2.2553e+06	2.51147e+06	2.45435e+06	1.89442e+06	2.53274e+06	1.94895e+06	2.12537e+06	1.59137e+06	1.97234e+06	2.3013e+06	1.955e+06
IQSEC1	E9PUA3|Q8R0S2|Q8R0S2-2	IQ motif and SEC7 domain-containing protein 1 OS=Mus musculus GN=Iqsec1 PE=1 SV=1|IQ motif and SEC7 domain-containing protein 1 OS=Mus musculus GN=Iqsec1 PE=1 SV=2|Isoform 2 of IQ motif and SEC7 domain-containing protein 1 OS=Mus musculus GN=Iqsec1	TRUE	TRUE	TRUE	TRUE	TRUE	TRUE	2.93927	0.00125618	4.62116	1.23301e-05	1.719	0.00187364	415836	2.89359e+06	3.50145e+06	3.19752e+06	233863	5.4536e+06	6.04895e+06	5.75127e+06	335803	1.28597e+06	946460	1.11622e+06	4.88411e+07	4.61351e+07	5.23733e+07	4.91165e+07	8.22085e+06	1.41664e+07	8.87366e+06	1.04203e+07	7.45538e+06	9.91452e+06	1.39404e+07	1.04368e+07
C1RL	Q3UZ09	Complement C1r subcomponent-like protein OS=Mus musculus GN=C1rl PE=1 SV=1	TRUE	FALSE	FALSE	FALSE	FALSE	FALSE	NA	NA	NA	NA	NA	NA	NA	NA	NA	NA	NA	NA	NA	NA	NA	NA	NA	NA	999828	760458	1.12397e+06	961417	531338	1.08186e+06	830484	814561	1.81067e+06	1.77599e+06	1.56505e+06	1.71724e+06
TMEM56	D3Z3E6|Q8CGF5|Q8CGF5-2	Transmembrane protein 56 (Fragment) OS=Mus musculus GN=Tmem56 PE=1 SV=1|Transmembrane protein 56 OS=Mus musculus GN=Tmem56 PE=2 SV=1|Isoform 2 of Transmembrane protein 56 OS=Mus musculus GN=Tmem56	TRUE	FALSE	FALSE	FALSE	FALSE	FALSE	NA	NA	NA	NA	NA	NA	NA	NA	NA	NA	NA	NA	NA	NA	NA	NA	NA	NA	1.46834e+06	1.4226e+06	1.5208e+06	1.47058e+06	272788	724065	608997	535283	4.32578e+06	4.44259e+06	4.94008e+06	4.56948e+06
TPP2	Q64514|Q64514-2	Tripeptidyl-peptidase 2 OS=Mus musculus GN=Tpp2 PE=1 SV=3|Isoform Short of Tripeptidyl-peptidase 2 OS=Mus musculus GN=Tpp2	TRUE	TRUE	TRUE	TRUE	TRUE	TRUE	1.13728	0.011252	5.6717	8.67224e-06	3.85064	1.98123e-05	551475	1.20229e+06	1.21893e+06	1.21061e+06	71274	3.50456e+06	3.75111e+06	3.62783e+06	85722.7	1.29353e+06	1.17749e+06	1.23551e+06	5.06717e+07	4.49391e+07	4.54901e+07	4.70336e+07	2.25476e+07	1.86684e+07	2.1916e+07	2.1044e+07	6.44924e+07	6.37622e+07	5.36464e+07	6.06337e+07
PIK3R2	O08908	Phosphatidylinositol 3-kinase regulatory subunit beta OS=Mus musculus GN=Pik3r2 PE=1 SV=2	TRUE	FALSE	FALSE	FALSE	FALSE	FALSE	NA	NA	NA	NA	NA	NA	NA	NA	NA	NA	NA	NA	NA	NA	NA	NA	NA	NA	1.26383e+06	1.19886e+06	1.27838e+06	1.24702e+06	875269	989418	1.07291e+06	979197	1.32674e+06	1.13743e+06	983507	1.14923e+06
WDR59	D3Z1F9|Q8C0M0|Q8C0M0-2|Q8C0M0-3	WD repeat domain 59, isoform CRA_b OS=Mus musculus GN=Wdr59 PE=1 SV=1|WD repeat-containing protein 59 OS=Mus musculus GN=Wdr59 PE=1 SV=2|Isoform 2 of WD repeat-containing protein 59 OS=Mus musculus GN=Wdr59|Isoform 3 of WD repeat-containing protein 59 OS=Mus musculus GN=Wdr59	TRUE	FALSE	FALSE	FALSE	FALSE	FALSE	NA	NA	NA	NA	NA	NA	NA	NA	NA	NA	NA	NA	NA	NA	NA	NA	NA	NA	1.44239e+06	1.59429e+06	1.28155e+06	1.43941e+06	2.28623e+06	1.48027e+06	1.6532e+06	1.80657e+06	1.97628e+06	1.53905e+06	1.71405e+06	1.74313e+06
RANBP3	Q9CT10	Ran-binding protein 3 OS=Mus musculus GN=Ranbp3 PE=1 SV=2	TRUE	TRUE	TRUE	TRUE	TRUE	TRUE	1.03484	0.0270266	3.88132	1.76679e-05	2.41928	0.000243109	1.08935e+06	1.98227e+06	2.50282e+06	2.24254e+06	638647	1.03347e+07	8.53558e+06	9.43516e+06	324148	1.77784e+06	1.6841e+06	1.73097e+06	2.66108e+06	2.94269e+06	2.52557e+06	2.70978e+06	2.34806e+06	1.82622e+06	2.50778e+06	2.22735e+06	2.36798e+06	1.95498e+06	1.65851e+06	1.99382e+06
PLCB4	Q91UZ1	Phosphoinositide phospholipase C OS=Mus musculus GN=Plcb4 PE=1 SV=1	TRUE	FALSE	FALSE	FALSE	FALSE	FALSE	NA	NA	NA	NA	NA	NA	NA	NA	NA	NA	NA	NA	NA	NA	NA	NA	NA	NA	2.38877e+07	1.97167e+07	2.19587e+07	2.18544e+07	6.68466e+06	6.29848e+06	5.50569e+06	6.16294e+06	4.8153e+06	5.07141e+06	5.20841e+06	5.03171e+06
IMPA2	Q3U3B7|Q91UZ5	Inositol (Myo)-1(Or 4)-monophosphatase 2, isoform CRA_b OS=Mus musculus GN=Impa2 PE=1 SV=1|Inositol monophosphatase 2 OS=Mus musculus GN=Impa2 PE=1 SV=1	TRUE	FALSE	FALSE	FALSE	FALSE	FALSE	NA	NA	NA	NA	NA	NA	NA	NA	NA	NA	NA	NA	NA	NA	NA	NA	NA	NA	626759	530522	1.00406e+06	720448	798875	1.54448e+06	1.5323e+06	1.29188e+06	507672	456099	242864	402212
SRP54	P14576	Signal recognition particle 54 kDa protein OS=Mus musculus GN=Srp54 PE=1 SV=2	TRUE	TRUE	TRUE	TRUE	TRUE	TRUE	1.04501	0.0189359	5.67809	8.67224e-06	4.05419	2.00342e-05	1.49754e+06	3.14269e+06	3.02576e+06	3.08423e+06	467179	2.54421e+07	2.23969e+07	2.39195e+07	395426	6.07232e+06	7.07724e+06	6.57478e+06	2.06774e+07	1.82776e+07	1.67501e+07	1.85684e+07	2.6562e+07	2.17394e+07	2.49997e+07	2.44337e+07	4.67974e+07	4.09545e+07	3.88544e+07	4.22021e+07
SHMT1	G3UZ26|P50431	Serine hydroxymethyltransferase (Fragment) OS=Mus musculus GN=Shmt1 PE=1 SV=1|Serine hydroxymethyltransferase, cytosolic OS=Mus musculus GN=Shmt1 PE=1 SV=3	TRUE	TRUE	TRUE	FALSE	TRUE	TRUE	-0.293498	0.412813	3.83866	1.58805e-05	8.49628	7.61556e-06	627433	527486	494819	511153	547551	7.05313e+06	8.66553e+06	7.85933e+06	23012.1	8.95757e+06	7.67746e+06	8.31751e+06	5.94438e+06	6.19664e+06	6.11026e+06	6.08376e+06	1.68054e+07	1.44608e+07	1.9464e+07	1.69101e+07	9.32834e+07	9.85276e+07	7.42236e+07	8.86782e+07
PRKCQ	A6H667|F8WGT6|Q02111	Protein kinase C theta type OS=Mus musculus GN=Prkcq PE=1 SV=1|Protein kinase C (Fragment) OS=Mus musculus GN=Prkcq PE=1 SV=1|Protein kinase C theta type OS=Mus musculus GN=Prkcq PE=1 SV=1	TRUE	FALSE	FALSE	FALSE	FALSE	FALSE	NA	NA	NA	NA	NA	NA	NA	NA	NA	NA	NA	NA	NA	NA	NA	NA	NA	NA	937793	1.16597e+06	1.00025e+06	1.03467e+06	1.10008e+06	1.4674e+06	1.28574e+06	1.28441e+06	801872	604373	803899	736715
ITGA1	Q3V3R4	Integrin alpha-1 OS=Mus musculus GN=Itga1 PE=1 SV=2	TRUE	TRUE	TRUE	FALSE	TRUE	TRUE	-0.658662	0.105968	3.70478	2.14718e-05	1.1461	0.00878408	1.39056e+07	9.97698e+06	7.74557e+06	8.86127e+06	1.22111e+07	1.50417e+08	1.67856e+08	1.59137e+08	5.04915e+06	1.04436e+07	1.19079e+07	1.11757e+07	1.23859e+07	1.18444e+07	1.08369e+07	1.1689e+07	4.84593e+07	4.09452e+07	4.71019e+07	4.55021e+07	2.68609e+07	2.2875e+07	2.173e+07	2.3822e+07
MTHFD1L	Q3V3R1	Monofunctional C1-tetrahydrofolate synthase, mitochondrial OS=Mus musculus GN=Mthfd1l PE=1 SV=2	TRUE	FALSE	FALSE	FALSE	FALSE	FALSE	NA	NA	NA	NA	NA	NA	NA	NA	NA	NA	NA	NA	NA	NA	NA	NA	NA	NA	1.23501e+07	1.28251e+07	1.21086e+07	1.24279e+07	3.06242e+06	2.91951e+06	2.94901e+06	2.97698e+06	3.03456e+06	3.2759e+06	3.43444e+06	3.2483e+06
TRAPPC12	Q8K2L8	Trafficking protein particle complex subunit 12 OS=Mus musculus GN=Trappc12 PE=1 SV=2	TRUE	FALSE	FALSE	FALSE	FALSE	FALSE	NA	NA	NA	NA	NA	NA	NA	NA	NA	NA	NA	NA	NA	NA	NA	NA	NA	NA	1.06659e+07	9.07513e+06	8.54045e+06	9.42716e+06	6.88288e+06	5.48494e+06	6.74331e+06	6.37038e+06	7.32283e+06	7.4543e+06	6.44174e+06	7.07295e+06
LRRC4B	P0C192	Leucine-rich repeat-containing protein 4B OS=Mus musculus GN=Lrrc4b PE=1 SV=1	TRUE	FALSE	FALSE	FALSE	FALSE	FALSE	NA	NA	NA	NA	NA	NA	NA	NA	NA	NA	NA	NA	NA	NA	NA	NA	NA	NA	2.72665e+06	2.2767e+06	2.82836e+06	2.61057e+06	454197	376786	443334	424772	780763	563782	385629	576724
CCDC9	D3YW42|G3X927|Q8VC31	Coiled-coil domain-containing protein 9 OS=Mus musculus GN=Ccdc9 PE=1 SV=2|Coiled-coil domain-containing protein 9 OS=Mus musculus GN=Ccdc9 PE=1 SV=1|Coiled-coil domain-containing protein 9 OS=Mus musculus GN=Ccdc9 PE=2 SV=1	TRUE	TRUE	TRUE	FALSE	TRUE	TRUE	1.38468	0.0912568	4.01891	0.00047014	1.93018	0.0177742	715647	1.25354e+06	2.77424e+06	2.01389e+06	828871	1.76801e+07	1.01704e+07	1.39252e+07	604399	2.60958e+06	2.02482e+06	2.3172e+06	2.15497e+06	1.97198e+06	2.05677e+06	2.06124e+06	2.47402e+06	2.9915e+06	2.70514e+06	2.72355e+06	3.69537e+06	2.87937e+06	3.05236e+06	3.20903e+06
TKFC	Q8VC30	Triokinase/FMN cyclase OS=Mus musculus GN=Tkfc PE=1 SV=1	TRUE	TRUE	TRUE	FALSE	TRUE	TRUE	-1.15738	0.0181852	5.27085	8.67224e-06	4.98294	1.4114e-05	7.67002e+06	3.20159e+06	3.67821e+06	3.4399e+06	2.86528e+06	1.05049e+08	1.16021e+08	1.10535e+08	1.99023e+06	7.11866e+07	5.5419e+07	6.33028e+07	7.791e+06	9.28375e+06	8.88887e+06	8.65454e+06	5.68797e+07	5.10939e+07	5.91371e+07	5.57036e+07	1.65141e+08	1.59469e+08	1.43875e+08	1.56162e+08
NARS2	Q8BGV0	Probable asparagine--tRNA ligase, mitochondrial OS=Mus musculus GN=Nars2 PE=1 SV=1	TRUE	FALSE	FALSE	FALSE	FALSE	FALSE	NA	NA	NA	NA	NA	NA	NA	NA	NA	NA	NA	NA	NA	NA	NA	NA	NA	NA	5.89139e+06	5.28258e+06	5.31725e+06	5.49708e+06	8.30925e+06	7.64107e+06	7.74242e+06	7.89758e+06	8.61112e+06	8.31276e+06	8.14905e+06	8.35764e+06
PRDX3	P20108	Thioredoxin-dependent peroxide reductase, mitochondrial OS=Mus musculus GN=Prdx3 PE=1 SV=1	TRUE	TRUE	TRUE	TRUE	TRUE	TRUE	1.93309	0.00724622	6.7728	8.67224e-06	3.33066	0.000175989	387808	1.29287e+06	1.68944e+06	1.49115e+06	93642.4	9.4137e+06	1.10928e+07	1.02533e+07	283893	3.55872e+06	2.28297e+06	2.92084e+06	3.6513e+07	3.30393e+07	2.90206e+07	3.28576e+07	5.27552e+07	6.81784e+07	4.58613e+07	5.55983e+07	3.35305e+07	3.42674e+07	5.7987e+07	4.19283e+07
POLR2H	Q923G2	DNA-directed RNA polymerases I, II, and III subunit RPABC3 OS=Mus musculus GN=Polr2h PE=1 SV=3	TRUE	FALSE	FALSE	FALSE	FALSE	FALSE	NA	NA	NA	NA	NA	NA	NA	NA	NA	NA	NA	NA	NA	NA	NA	NA	NA	NA	1.69324e+06	2.00447e+06	2.18346e+06	1.96039e+06	1.46727e+06	1.50255e+06	1.38017e+06	1.45e+06	1.31125e+06	1.45219e+06	1.45111e+06	1.40485e+06
ARMC10	D3Z5T2|Q9D0L7|Q9D0L7-2	Armadillo repeat-containing protein 10 OS=Mus musculus GN=Armc10 PE=1 SV=1|Armadillo repeat-containing protein 10 OS=Mus musculus GN=Armc10 PE=1 SV=1|Isoform 2 of Armadillo repeat-containing protein 10 OS=Mus musculus GN=Armc10	TRUE	FALSE	FALSE	FALSE	FALSE	FALSE	NA	NA	NA	NA	NA	NA	NA	NA	NA	NA	NA	NA	NA	NA	NA	NA	NA	NA	2.23981e+06	2.51184e+06	2.34717e+06	2.36627e+06	1.37609e+06	1.74856e+06	1.83847e+06	1.65437e+06	538558	1.01527e+06	1.03318e+06	862337
COPG1	Q9QZE5	Coatomer subunit gamma-1 OS=Mus musculus GN=Copg1 PE=1 SV=1	TRUE	TRUE	TRUE	TRUE	TRUE	TRUE	1.41198	0.0335	3.79893	0.000121622	1.76892	0.00679261	1.87056e+06	5.08082e+06	4.85657e+06	4.9687e+06	1.96594e+06	2.14512e+07	3.47615e+07	2.81063e+07	2.08813e+06	8.8931e+06	5.67136e+06	7.28223e+06	1.01784e+07	1.01059e+07	8.14406e+06	9.47611e+06	1.97977e+07	1.27374e+07	1.82078e+07	1.69143e+07	3.93128e+07	3.17065e+07	2.75187e+07	3.2846e+07
ARVCF	P98203|P98203-2|P98203-3|P98203-4|P98203-5	Armadillo repeat protein deleted in velo-cardio-facial syndrome homolog OS=Mus musculus GN=Arvcf PE=1 SV=2|Isoform 2 of Armadillo repeat protein deleted in velo-cardio-facial syndrome homolog OS=Mus musculus GN=Arvcf|Isoform 3 of Armadillo repeat protein deleted in velo-cardio-facial syndrome homolog OS=Mus musculus GN=Arvcf|Isoform 4 of Armadillo repeat protein deleted in velo-cardio-facial synd…	TRUE	FALSE	FALSE	FALSE	FALSE	FALSE	NA	NA	NA	NA	NA	NA	NA	NA	NA	NA	NA	NA	NA	NA	NA	NA	NA	NA	5.75814e+06	6.4875e+06	6.51302e+06	6.25289e+06	4.78274e+06	5.0214e+06	5.59202e+06	5.13205e+06	4.03591e+06	4.74725e+06	4.24539e+06	4.34285e+06
EMC4	Q9CZX9	ER membrane protein complex subunit 4 OS=Mus musculus GN=Emc4 PE=1 SV=1	TRUE	FALSE	FALSE	FALSE	FALSE	FALSE	NA	NA	NA	NA	NA	NA	NA	NA	NA	NA	NA	NA	NA	NA	NA	NA	NA	NA	1.78348e+06	2.20795e+06	1.99216e+06	1.99453e+06	3.25562e+06	2.84085e+06	3.04553e+06	3.04733e+06	4.20299e+06	4.8969e+06	5.0617e+06	4.72053e+06
RPS19	Q9CZX8	40S ribosomal protein S19 OS=Mus musculus GN=Rps19 PE=1 SV=3	TRUE	TRUE	TRUE	FALSE	TRUE	TRUE	-0.340234	0.287776	1.89934	0.000259051	1.45332	0.00127329	2.40423e+06	1.85343e+06	1.93802e+06	1.89573e+06	2.02538e+06	7.63923e+06	7.4423e+06	7.54076e+06	1.45578e+06	4.04001e+06	3.91759e+06	3.9788e+06	7.70222e+06	8.48104e+06	1.05352e+07	8.90615e+06	7.38105e+06	1.14256e+07	7.72591e+06	8.84417e+06	1.42067e+07	1.2851e+07	1.52967e+07	1.41181e+07
ATP6V1B1	Q91YH6	ATPase, H+ transporting, lysosomal V1 subunit B1 OS=Mus musculus GN=Atp6v1b1 PE=1 SV=1	TRUE	FALSE	FALSE	FALSE	FALSE	FALSE	NA	NA	NA	NA	NA	NA	NA	NA	NA	NA	NA	NA	NA	NA	NA	NA	NA	NA	1.77836e+06	2.02728e+06	2.67699e+06	2.16088e+06	1.44918e+07	1.69567e+07	1.47039e+07	1.53841e+07	1.8696e+06	1.89643e+06	1.65591e+06	1.80731e+06
CLMN	Q8C5W0|Q8C5W0-2|Q8C5W0-3|Q8C5W0-4	Calmin OS=Mus musculus GN=Clmn PE=1 SV=2|Isoform 2 of Calmin OS=Mus musculus GN=Clmn|Isoform 3 of Calmin OS=Mus musculus GN=Clmn|Isoform 4 of Calmin OS=Mus musculus GN=Clmn	TRUE	TRUE	TRUE	FALSE	TRUE	TRUE	0.834721	0.0434794	4.47462	9.40561e-06	3.71764	2.83121e-05	2.52769e+06	4.12943e+06	4.90157e+06	4.5155e+06	1.37156e+06	3.27864e+07	2.8246e+07	3.05162e+07	406062	5.42427e+06	5.23974e+06	5.332e+06	1.73682e+07	1.73791e+07	1.66712e+07	1.71395e+07	2.09922e+07	1.95892e+07	2.11716e+07	2.05843e+07	1.88197e+07	2.02277e+07	1.95072e+07	1.95182e+07
TLN2	E9PUM4	Talin-2 OS=Mus musculus GN=Tln2 PE=1 SV=1	TRUE	TRUE	TRUE	TRUE	TRUE	TRUE	1.09996	0.0143129	4.00492	1.0564e-05	1.33338	0.00252781	6.06227e+06	1.38787e+07	1.21168e+07	1.29977e+07	5.33275e+06	8.42558e+07	8.66419e+07	8.54488e+07	1.97076e+06	4.72474e+06	5.19864e+06	4.96169e+06	8.07829e+07	8.03947e+07	7.97157e+07	8.02978e+07	6.55485e+07	6.7443e+07	7.21158e+07	6.83691e+07	6.1064e+07	6.28752e+07	5.92918e+07	6.1077e+07
TUSC3	Q8BTV1	Tumor suppressor candidate 3 OS=Mus musculus GN=Tusc3 PE=1 SV=1	TRUE	FALSE	FALSE	FALSE	FALSE	FALSE	NA	NA	NA	NA	NA	NA	NA	NA	NA	NA	NA	NA	NA	NA	NA	NA	NA	NA	2.56632e+06	2.18158e+06	2.93077e+06	2.55956e+06	1.23825e+06	1.54038e+06	1.23672e+06	1.33845e+06	637577	749491	694762	693944
CHCHD6	Q91VN4	MICOS complex subunit Mic25 OS=Mus musculus GN=Chchd6 PE=1 SV=2	TRUE	FALSE	FALSE	FALSE	FALSE	FALSE	NA	NA	NA	NA	NA	NA	NA	NA	NA	NA	NA	NA	NA	NA	NA	NA	NA	NA	6.74849e+06	1.20235e+07	1.07859e+07	9.85263e+06	4.62751e+06	6.74339e+06	6.717e+06	6.0293e+06	2.30549e+06	2.70614e+06	3.02796e+06	2.67986e+06
CES1D	Q8VCT4	Carboxylesterase 1D OS=Mus musculus GN=Ces1d PE=1 SV=1	TRUE	TRUE	TRUE	FALSE	TRUE	TRUE	-0.057383	0.885013	4.28762	1.4055e-05	6.02196	1.03867e-05	822730	705199	882838	794018	586357	1.12849e+07	1.15734e+07	1.14291e+07	162443	1.20097e+07	9.24002e+06	1.06248e+07	4.31674e+06	4.7643e+06	4.88393e+06	4.65499e+06	2.47921e+07	2.29614e+07	2.48232e+07	2.41922e+07	8.85253e+07	9.35324e+07	8.43833e+07	8.88137e+07
RNPEP	Q8VCT3	Aminopeptidase B OS=Mus musculus GN=Rnpep PE=1 SV=2	TRUE	FALSE	FALSE	FALSE	FALSE	FALSE	NA	NA	NA	NA	NA	NA	NA	NA	NA	NA	NA	NA	NA	NA	NA	NA	NA	NA	2.4138e+07	1.97556e+07	1.79124e+07	2.0602e+07	2.03413e+07	1.77691e+07	2.092e+07	1.96768e+07	2.41845e+07	2.39978e+07	2.24769e+07	2.35531e+07
LBR	Q3U9G9	Lamin-B receptor OS=Mus musculus GN=Lbr PE=1 SV=2	TRUE	FALSE	FALSE	FALSE	FALSE	FALSE	NA	NA	NA	NA	NA	NA	NA	NA	NA	NA	NA	NA	NA	NA	NA	NA	NA	NA	1.28783e+07	1.19165e+07	1.35454e+07	1.27801e+07	4.17139e+07	4.52392e+07	3.84472e+07	4.18001e+07	2.55455e+07	2.17089e+07	2.24682e+07	2.32409e+07
UBE2K	A0A0J9YUI1|P61087|Q6ZWQ6	Ubiquitin-conjugating enzyme E2 K OS=Mus musculus GN=Ube2k PE=1 SV=1|Ubiquitin-conjugating enzyme E2 K OS=Mus musculus GN=Ube2k PE=1 SV=3|Huntingtin interacting protein 2, isoform CRA_e OS=Mus musculus GN=Ube2k PE=1 SV=1	TRUE	FALSE	FALSE	FALSE	FALSE	FALSE	NA	NA	NA	NA	NA	NA	NA	NA	NA	NA	NA	NA	NA	NA	NA	NA	NA	NA	4.73384e+06	5.47462e+06	8.94316e+06	6.38387e+06	2.90867e+06	3.57071e+06	3.17921e+06	3.21953e+06	6.80511e+06	7.83216e+06	5.384e+06	6.67375e+06
AP1M2	A0A0R4IZX6|A0A0R4J1L4|Q9WVP1|Q9WVP1-2	AP-1 complex subunit mu-2 OS=Mus musculus GN=Ap1m2 PE=1 SV=1|AP-1 complex subunit mu-2 OS=Mus musculus GN=Ap1m2 PE=1 SV=1|AP-1 complex subunit mu-2 OS=Mus musculus GN=Ap1m2 PE=1 SV=3|Isoform 2 of AP-1 complex subunit mu-2 OS=Mus musculus GN=Ap1m2	TRUE	FALSE	FALSE	FALSE	FALSE	FALSE	NA	NA	NA	NA	NA	NA	NA	NA	NA	NA	NA	NA	NA	NA	NA	NA	NA	NA	546797	1.06197e+06	852742	820501	1.85543e+06	1.59928e+06	2.25983e+06	1.90485e+06	1.18201e+06	1.16078e+06	1.02287e+06	1.12189e+06
TMEM68	Q9D850	Transmembrane protein 68 OS=Mus musculus GN=Tmem68 PE=2 SV=1	TRUE	FALSE	FALSE	FALSE	FALSE	FALSE	NA	NA	NA	NA	NA	NA	NA	NA	NA	NA	NA	NA	NA	NA	NA	NA	NA	NA	3.02837e+06	2.64592e+06	2.34276e+06	2.67235e+06	2.01318e+06	1.38865e+06	1.60378e+06	1.66854e+06	1.56883e+06	1.69024e+06	1.65262e+06	1.63723e+06
UQCRB	Q9CQB4|Q9D855	Cytochrome b-c1 complex subunit 7 OS=Mus musculus GN=Uqcrb PE=1 SV=1|Cytochrome b-c1 complex subunit 7 OS=Mus musculus GN=Uqcrb PE=1 SV=3	TRUE	FALSE	FALSE	FALSE	FALSE	FALSE	NA	NA	NA	NA	NA	NA	NA	NA	NA	NA	NA	NA	NA	NA	NA	NA	NA	NA	1.30065e+07	1.64608e+07	2.84505e+07	1.93059e+07	1.92819e+07	2.57287e+07	1.82407e+07	2.10838e+07	2.20577e+07	2.10329e+07	1.71617e+07	2.00841e+07
DNAJC21	E9Q8D0	Protein Dnajc21 OS=Mus musculus GN=Dnajc21 PE=1 SV=1	TRUE	FALSE	FALSE	FALSE	FALSE	FALSE	NA	NA	NA	NA	NA	NA	NA	NA	NA	NA	NA	NA	NA	NA	NA	NA	NA	NA	1.04337e+06	797758	753728	864952	1.70177e+06	2.15045e+06	1.85227e+06	1.9015e+06	2.36316e+06	2.08038e+06	2.55593e+06	2.33316e+06
SCRN1	Q9CZC8	Secernin-1 OS=Mus musculus GN=Scrn1 PE=1 SV=1	TRUE	FALSE	FALSE	FALSE	FALSE	FALSE	NA	NA	NA	NA	NA	NA	NA	NA	NA	NA	NA	NA	NA	NA	NA	NA	NA	NA	3.78172e+07	3.17378e+07	2.80332e+07	3.25294e+07	7.66913e+06	8.164e+06	7.87936e+06	7.90416e+06	6.01458e+06	7.43832e+06	8.724e+06	7.3923e+06
PDS5B	F8WHU5|Q4VA53|Q4VA53-3	Sister chromatid cohesion protein PDS5 homolog B OS=Mus musculus GN=Pds5b PE=1 SV=1|Sister chromatid cohesion protein PDS5 homolog B OS=Mus musculus GN=Pds5b PE=1 SV=1|Isoform 3 of Sister chromatid cohesion protein PDS5 homolog B OS=Mus musculus GN=Pds5b	TRUE	TRUE	FALSE	FALSE	FALSE	FALSE	1.04898	NA	5.95179	NA	NA	NA	475215	915328	1.0519e+06	983615	130951	8.77653e+06	7.45514e+06	8.11583e+06	NA	773436	782654	778045	2.55894e+07	2.08281e+07	1.6515e+07	2.09775e+07	2.4703e+07	1.69039e+07	2.32605e+07	2.16225e+07	2.35306e+07	2.08285e+07	1.90863e+07	2.11485e+07
EDNRB	P48302	Endothelin B receptor OS=Mus musculus GN=Ednrb PE=2 SV=1	TRUE	FALSE	FALSE	FALSE	FALSE	FALSE	NA	NA	NA	NA	NA	NA	NA	NA	NA	NA	NA	NA	NA	NA	NA	NA	NA	NA	3.04421e+06	2.09119e+06	2.22781e+06	2.4544e+06	1.82803e+06	1.67789e+06	1.51264e+06	1.67285e+06	1.79013e+06	1.3827e+06	1.43945e+06	1.53743e+06
STX18	D3YY98|Q8VDS8|Q8VDS8-3	Syntaxin-18 (Fragment) OS=Mus musculus GN=Stx18 PE=1 SV=1|Syntaxin-18 OS=Mus musculus GN=Stx18 PE=1 SV=2|Isoform 3 of Syntaxin-18 OS=Mus musculus GN=Stx18	TRUE	FALSE	FALSE	FALSE	FALSE	FALSE	NA	NA	NA	NA	NA	NA	NA	NA	NA	NA	NA	NA	NA	NA	NA	NA	NA	NA	2.96749e+06	3.9102e+06	2.67482e+06	3.18417e+06	4.24174e+06	3.11289e+06	3.89866e+06	3.7511e+06	5.99132e+06	4.70241e+06	5.4878e+06	5.39384e+06
FAM3C	E9Q6F0|E9Q8C5|G3X9I1|G5E911|Q91VU0	Protein FAM3C (Fragment) OS=Mus musculus GN=Fam3c PE=1 SV=1|Protein FAM3C OS=Mus musculus GN=Fam3c PE=1 SV=1|DNA segment, Chr 6, Wayne State University 176, expressed, isoform CRA_a OS=Mus musculus GN=Fam3c PE=1 SV=1|DNA segment, Chr 6, Wayne State University 176, expressed, isoform CRA_f OS=Mus musculus GN=Fam3c PE=1 SV=1|Protein FAM3C OS=Mus musculus GN=Fam3c PE=1 SV=1	TRUE	FALSE	FALSE	FALSE	FALSE	FALSE	NA	NA	NA	NA	NA	NA	NA	NA	NA	NA	NA	NA	NA	NA	NA	NA	NA	NA	1.34891e+06	1.38112e+06	1.37688e+06	1.36897e+06	1.40041e+06	1.23465e+06	1.24862e+06	1.29456e+06	2.65893e+06	2.3978e+06	2.37787e+06	2.4782e+06
DCAF11	Q91VU6	DDB1- and CUL4-associated factor 11 OS=Mus musculus GN=Dcaf11 PE=1 SV=1	TRUE	FALSE	FALSE	FALSE	FALSE	FALSE	NA	NA	NA	NA	NA	NA	NA	NA	NA	NA	NA	NA	NA	NA	NA	NA	NA	NA	3.672e+06	3.77271e+06	3.30611e+06	3.58361e+06	5.71438e+06	3.90955e+06	5.52244e+06	5.04879e+06	1.53005e+07	1.42453e+07	1.15061e+07	1.36839e+07
PUS7	B7ZNL8|Q91VU7	Protein Pus7 OS=Mus musculus GN=Pus7 PE=1 SV=1|Protein Pus7 OS=Mus musculus GN=Pus7 PE=1 SV=2	TRUE	FALSE	FALSE	FALSE	FALSE	FALSE	NA	NA	NA	NA	NA	NA	NA	NA	NA	NA	NA	NA	NA	NA	NA	NA	NA	NA	1.05594e+06	1.13554e+06	1.05801e+06	1.08316e+06	1.42936e+06	1.36139e+06	1.32466e+06	1.3718e+06	1.25408e+06	1.20083e+06	1.32434e+06	1.25975e+06
PEX13	Q9D0K1	Peroxisomal membrane protein PEX13 OS=Mus musculus GN=Pex13 PE=1 SV=1	TRUE	FALSE	FALSE	FALSE	FALSE	FALSE	NA	NA	NA	NA	NA	NA	NA	NA	NA	NA	NA	NA	NA	NA	NA	NA	NA	NA	552101	439377	430564	474014	573126	501472	543251	539283	583271	810963	763787	719340
OXCT1	Q9D0K2	Succinyl-CoA:3-ketoacid coenzyme A transferase 1, mitochondrial OS=Mus musculus GN=Oxct1 PE=1 SV=1	TRUE	TRUE	TRUE	TRUE	TRUE	TRUE	1.00366	0.0420127	5.04885	1.03854e-05	4.45757	2.73805e-05	1.5041e+06	3.47159e+06	2.60921e+06	3.0404e+06	1.44546e+06	4.80474e+07	4.74546e+07	4.7751e+07	81051	1.54059e+06	2.05011e+06	1.79535e+06	8.67844e+07	8.77429e+07	5.75905e+07	7.73726e+07	1.57965e+08	1.96598e+08	1.26382e+08	1.60315e+08	3.21673e+07	2.91864e+07	6.91609e+07	4.35049e+07
ZNFX1	Q8R151	NFX1-type zinc finger-containing protein 1 OS=Mus musculus GN=Znfx1 PE=1 SV=3	TRUE	TRUE	TRUE	FALSE	TRUE	TRUE	0.81454	0.034932	4.6566	8.67224e-06	3.39005	2.8693e-05	6.29716e+06	1.08047e+07	1.13059e+07	1.10553e+07	3.81206e+06	1.00007e+08	9.2059e+07	9.60332e+07	2.10102e+06	2.17058e+07	2.22601e+07	2.19829e+07	5.45939e+06	5.42431e+06	5.82759e+06	5.57043e+06	8.75628e+06	6.94146e+06	6.79568e+06	7.49781e+06	1.05923e+07	8.85035e+06	8.41317e+06	9.28529e+06
CKAP4	Q8BMK4	Cytoskeleton-associated protein 4 OS=Mus musculus GN=Ckap4 PE=1 SV=2	TRUE	TRUE	TRUE	TRUE	TRUE	TRUE	1.37242	0.00728628	4.36363	9.55214e-06	3.06658	5.4638e-05	5.91102e+06	1.4062e+07	1.65876e+07	1.53248e+07	4.35264e+06	9.45984e+07	8.45303e+07	8.95644e+07	1.29076e+06	1.11477e+07	1.04471e+07	1.07974e+07	3.53537e+07	3.09642e+07	2.70885e+07	3.11355e+07	3.04281e+07	2.46474e+07	2.71251e+07	2.74002e+07	2.22722e+07	1.68903e+07	1.75403e+07	1.89009e+07
PPP2R5B	Q6PD28	Protein Ppp2r5b OS=Mus musculus GN=Ppp2r5b PE=1 SV=1	TRUE	FALSE	FALSE	FALSE	FALSE	FALSE	NA	NA	NA	NA	NA	NA	NA	NA	NA	NA	NA	NA	NA	NA	NA	NA	NA	NA	2.49548e+06	2.32096e+06	2.41259e+06	2.40968e+06	1.04573e+06	889527	573060	836105	515009	486029	725655	575565
SF3B2	Q3UJB0	Protein Sf3b2 OS=Mus musculus GN=Sf3b2 PE=1 SV=1	TRUE	TRUE	TRUE	FALSE	TRUE	TRUE	0.208597	0.675465	4.31321	4.13652e-05	3.74485	0.000122266	888060	888335	1.18065e+06	1.03449e+06	340037	8.55867e+06	5.31718e+06	6.93792e+06	66303.8	811025	970266	890645	1.35351e+07	1.33989e+07	1.29909e+07	1.33083e+07	2.06413e+07	1.95199e+07	2.15336e+07	2.05649e+07	2.83431e+07	2.42638e+07	2.26818e+07	2.50963e+07
CERS2	D3YTM0|D3Z0Z2|Q924Z4	Ceramide synthase 2 (Fragment) OS=Mus musculus GN=Cers2 PE=1 SV=1|Ceramide synthase 2 (Fragment) OS=Mus musculus GN=Cers2 PE=1 SV=7|Ceramide synthase 2 OS=Mus musculus GN=Cers2 PE=1 SV=1	TRUE	FALSE	FALSE	FALSE	FALSE	FALSE	NA	NA	NA	NA	NA	NA	NA	NA	NA	NA	NA	NA	NA	NA	NA	NA	NA	NA	1.24366e+06	1.30419e+06	1.19091e+06	1.24626e+06	4.33448e+06	3.11719e+06	3.62402e+06	3.6919e+06	9.60983e+06	7.18534e+06	6.76721e+06	7.85412e+06
PPP2R5C	Q60996-2	Isoform 1 of Serine/threonine-protein phosphatase 2A 56 kDa regulatory subunit gamma isoform OS=Mus musculus GN=Ppp2r5c	TRUE	FALSE	FALSE	FALSE	FALSE	FALSE	NA	NA	NA	NA	NA	NA	NA	NA	NA	NA	NA	NA	NA	NA	NA	NA	NA	NA	1.24306e+07	1.14339e+07	9.59481e+06	1.11531e+07	4.7535e+06	3.86381e+06	3.9956e+06	4.2043e+06	3.97256e+06	4.10084e+06	4.72486e+06	4.26609e+06
PPP2R5D	Q91V89	Protein Ppp2r5d OS=Mus musculus GN=Ppp2r5d PE=1 SV=1	TRUE	FALSE	FALSE	FALSE	FALSE	FALSE	NA	NA	NA	NA	NA	NA	NA	NA	NA	NA	NA	NA	NA	NA	NA	NA	NA	NA	3.57481e+07	3.06552e+07	2.57461e+07	3.07165e+07	1.3177e+07	1.08267e+07	1.09995e+07	1.16677e+07	1.44282e+07	1.29313e+07	1.51525e+07	1.41707e+07
AGPAT2	Q059U0|Q8K3K7	1-acyl-sn-glycerol-3-phosphate acyltransferase OS=Mus musculus GN=Agpat2 PE=1 SV=1|1-acyl-sn-glycerol-3-phosphate acyltransferase beta OS=Mus musculus GN=Agpat2 PE=1 SV=1	TRUE	FALSE	FALSE	FALSE	FALSE	FALSE	NA	NA	NA	NA	NA	NA	NA	NA	NA	NA	NA	NA	NA	NA	NA	NA	NA	NA	2.63776e+06	2.23353e+06	2.58792e+06	2.4864e+06	4.23674e+06	3.96832e+06	4.74092e+06	4.31533e+06	6.56684e+07	5.75551e+07	4.15712e+07	5.49316e+07
FTL1	P29391|Q9CPX4	Ferritin light chain 1 OS=Mus musculus GN=Ftl1 PE=1 SV=2|Ferritin OS=Mus musculus GN=Ftl1 PE=1 SV=1	TRUE	TRUE	TRUE	TRUE	TRUE	TRUE	1.36503	0.0332157	3.1063	0.000288584	4.11014	9.80984e-05	1.1674e+06	3.55081e+06	2.5361e+06	3.04346e+06	2.42826e+06	1.62749e+07	2.67593e+07	2.15171e+07	646729	1.21527e+07	1.02223e+07	1.11875e+07	2.23705e+06	1.85641e+06	1.63651e+06	1.90999e+06	4.92006e+06	2.56296e+06	3.19547e+06	3.55949e+06	1.94965e+07	1.63579e+07	1.48804e+07	1.69116e+07
ABCC1	A5D6P3|O35379	ATP-binding cassette, sub-family C (CFTR/MRP), member 1 OS=Mus musculus GN=Abcc1 PE=1 SV=1|Multidrug resistance-associated protein 1 OS=Mus musculus GN=Abcc1 PE=1 SV=1	TRUE	FALSE	FALSE	FALSE	FALSE	FALSE	NA	NA	NA	NA	NA	NA	NA	NA	NA	NA	NA	NA	NA	NA	NA	NA	NA	NA	528308	673792	587853	596651	1.35756e+06	1.81489e+06	1.62828e+06	1.60024e+06	530103	700732	895071	708635
KLHL25	Q8R2P1	Kelch-like protein 25 OS=Mus musculus GN=Klhl25 PE=2 SV=1	TRUE	FALSE	FALSE	FALSE	FALSE	FALSE	NA	NA	NA	NA	NA	NA	NA	NA	NA	NA	NA	NA	NA	NA	NA	NA	NA	NA	645227	428955	529863	534681	851689	582762	561934	665462	1.56098e+06	1.39727e+06	1.1729e+06	1.37705e+06
MTAP	Q9CQ65	S-methyl-5'-thioadenosine phosphorylase OS=Mus musculus GN=Mtap PE=1 SV=1	TRUE	FALSE	FALSE	FALSE	FALSE	FALSE	NA	NA	NA	NA	NA	NA	NA	NA	NA	NA	NA	NA	NA	NA	NA	NA	NA	NA	6.90176e+06	6.94539e+06	7.95006e+06	7.26574e+06	1.23572e+07	1.25431e+07	1.32384e+07	1.27129e+07	1.46305e+07	1.30891e+07	1.08324e+07	1.28507e+07
PDE3A|PDE3B	B2RR84|E9QLQ3|Q61409|Q9Z0X4	Phosphodiesterase OS=Mus musculus GN=Pde3a PE=1 SV=1|Phosphodiesterase OS=Mus musculus GN=Pde3b PE=1 SV=1|cGMP-inhibited 3',5'-cyclic phosphodiesterase B OS=Mus musculus GN=Pde3b PE=1 SV=2|cGMP-inhibited 3',5'-cyclic phosphodiesterase A OS=Mus musculus GN=Pde3a PE=1 SV=1	TRUE	FALSE	FALSE	FALSE	FALSE	FALSE	NA	NA	NA	NA	NA	NA	NA	NA	NA	NA	NA	NA	NA	NA	NA	NA	NA	NA	1.19567e+06	1.17495e+06	1.33314e+06	1.23458e+06	1.76139e+06	2.72982e+06	1.92403e+06	2.13841e+06	3.68445e+06	3.81044e+06	4.76392e+06	4.08627e+06
PSMD14	O35593	26S proteasome non-ATPase regulatory subunit 14 OS=Mus musculus GN=Psmd14 PE=1 SV=2	TRUE	FALSE	FALSE	FALSE	FALSE	FALSE	NA	NA	NA	NA	NA	NA	NA	NA	NA	NA	NA	NA	NA	NA	NA	NA	NA	NA	1.47974e+07	1.52213e+07	1.54662e+07	1.51616e+07	1.44577e+07	1.26361e+07	1.38003e+07	1.36314e+07	2.63376e+07	2.50504e+07	2.25701e+07	2.46527e+07
C1RB|C1RA	Q8CFG9|Q8CG16	Complement C1r-B subcomponent OS=Mus musculus GN=C1rb PE=2 SV=1|Complement C1r-A subcomponent OS=Mus musculus GN=C1ra PE=1 SV=1	TRUE	FALSE	FALSE	FALSE	FALSE	FALSE	NA	NA	NA	NA	NA	NA	NA	NA	NA	NA	NA	NA	NA	NA	NA	NA	NA	NA	915464	740271	909665	855133	1.24253e+06	1.33536e+06	1.05175e+06	1.20988e+06	1.98745e+06	1.63629e+06	1.69036e+06	1.77137e+06
L1CAM	A2AFG8|Q6PGJ3	Neural cell adhesion molecule L1 OS=Mus musculus GN=L1cam PE=1 SV=1|L1 cell adhesion molecule OS=Mus musculus GN=L1cam PE=1 SV=1	TRUE	FALSE	FALSE	FALSE	FALSE	FALSE	NA	NA	NA	NA	NA	NA	NA	NA	NA	NA	NA	NA	NA	NA	NA	NA	NA	NA	3.84185e+07	3.5571e+07	3.97229e+07	3.79042e+07	8.63664e+06	1.06538e+07	1.00429e+07	9.77778e+06	2.77823e+06	6.22962e+06	5.91677e+06	4.97487e+06
METAP2	O08663|Q3TMN1|Q3UI33|Q58E65	Methionine aminopeptidase 2 OS=Mus musculus GN=Metap2 PE=1 SV=1|Methionine aminopeptidase 2 OS=Mus musculus GN=Metap2 PE=1 SV=1|Methionine aminopeptidase 2 OS=Mus musculus GN=Metap2 PE=1 SV=1|Methionine aminopeptidase 2 OS=Mus musculus GN=Metap2 PE=1 SV=1	TRUE	FALSE	FALSE	FALSE	FALSE	FALSE	NA	NA	NA	NA	NA	NA	NA	NA	NA	NA	NA	NA	NA	NA	NA	NA	NA	NA	9.57847e+06	8.65461e+06	6.96694e+06	8.40001e+06	1.65633e+07	9.76231e+06	1.45931e+07	1.36395e+07	1.34994e+07	1.22618e+07	1.0188e+07	1.1983e+07
YARS	A2A7S7|Q91WQ3	Tyrosine--tRNA ligase OS=Mus musculus GN=Yars PE=1 SV=1|Tyrosine--tRNA ligase, cytoplasmic OS=Mus musculus GN=Yars PE=1 SV=3	TRUE	TRUE	TRUE	TRUE	TRUE	TRUE	1.04999	0.0145422	4.31864	9.00529e-06	4.0056	1.74829e-05	4.53273e+06	9.0345e+06	9.70949e+06	9.37199e+06	1.44849e+06	2.942e+07	2.82812e+07	2.88506e+07	676529	1.10902e+07	1.0604e+07	1.08471e+07	3.76404e+07	3.48411e+07	3.63245e+07	3.62687e+07	2.26842e+07	2.29412e+07	2.18569e+07	2.24941e+07	3.45019e+07	3.45409e+07	3.47679e+07	3.46036e+07
EIF2S1	Q6ZWX6	Eukaryotic translation initiation factor 2 subunit 1 OS=Mus musculus GN=Eif2s1 PE=1 SV=3	TRUE	TRUE	TRUE	FALSE	TRUE	TRUE	0.971407	0.024693	3.86613	1.30183e-05	2.01991	0.000378878	5.12029e+06	9.73022e+06	1.03166e+07	1.00234e+07	2.93067e+06	4.05263e+07	4.48814e+07	4.27039e+07	4.20426e+06	1.85519e+07	1.56071e+07	1.70795e+07	1.84257e+07	1.80259e+07	1.84044e+07	1.82853e+07	2.01786e+07	1.97701e+07	2.10913e+07	2.03467e+07	3.28276e+07	3.78088e+07	3.47056e+07	3.5114e+07
DHX29	Q6PGC1	ATP-dependent RNA helicase Dhx29 OS=Mus musculus GN=Dhx29 PE=1 SV=1	TRUE	TRUE	TRUE	FALSE	TRUE	TRUE	0.198534	0.577735	3.80396	1.6143e-05	3.28429	5.00671e-05	1.43295e+06	1.69632e+06	1.58748e+06	1.6419e+06	1.52699e+06	2.2933e+07	1.9754e+07	2.13435e+07	399991	3.5131e+06	4.305e+06	3.90905e+06	6.98338e+06	6.84351e+06	7.56224e+06	7.12971e+06	1.0365e+07	1.06615e+07	1.03644e+07	1.04636e+07	1.43374e+07	1.33718e+07	1.24456e+07	1.33849e+07
AIFM1	B1AU25|Q9Z0X1	Apoptosis-inducing factor 1, mitochondrial OS=Mus musculus GN=Aifm1 PE=1 SV=1|Apoptosis-inducing factor 1, mitochondrial OS=Mus musculus GN=Aifm1 PE=1 SV=1	TRUE	TRUE	TRUE	FALSE	TRUE	FALSE	0.0180036	0.960146	2.4431	0.000124747	0.669686	0.0549687	474778	467548	492289	479918	1.49641e+06	8.95656e+06	7.36343e+06	8.16e+06	670288	996088	1.13669e+06	1.06639e+06	3.19808e+07	2.69922e+07	2.76775e+07	2.88835e+07	1.10404e+08	1.11854e+08	1.03453e+08	1.0857e+08	9.72385e+07	8.6412e+07	9.10998e+07	9.15834e+07
ILKAP	Q8R0F6	Integrin-linked kinase-associated serine/threonine phosphatase 2C OS=Mus musculus GN=Ilkap PE=1 SV=1	TRUE	FALSE	FALSE	FALSE	FALSE	FALSE	NA	NA	NA	NA	NA	NA	NA	NA	NA	NA	NA	NA	NA	NA	NA	NA	NA	NA	5.53807e+06	5.13279e+06	6.4942e+06	5.72169e+06	4.1888e+06	5.44485e+06	4.62213e+06	4.75192e+06	4.93639e+06	5.11068e+06	4.75746e+06	4.93484e+06
SEC14L4	Q8R0F9	SEC14-like protein 4 OS=Mus musculus GN=Sec14l4 PE=1 SV=1	TRUE	FALSE	FALSE	FALSE	FALSE	FALSE	NA	NA	NA	NA	NA	NA	NA	NA	NA	NA	NA	NA	NA	NA	NA	NA	NA	NA	6.31613e+06	6.2188e+06	5.24378e+06	5.92624e+06	2.94744e+06	2.95151e+06	4.33364e+06	3.41086e+06	1.10462e+08	1.04825e+08	8.46529e+07	9.99799e+07
FAHD1	Q8R0F8	Acylpyruvase FAHD1, mitochondrial OS=Mus musculus GN=Fahd1 PE=1 SV=2	TRUE	FALSE	FALSE	FALSE	FALSE	FALSE	NA	NA	NA	NA	NA	NA	NA	NA	NA	NA	NA	NA	NA	NA	NA	NA	NA	NA	5.24441e+06	5.51251e+06	4.20098e+06	4.98597e+06	1.17859e+07	1.18148e+07	1.18564e+07	1.1819e+07	5.6008e+06	6.83985e+06	8.9422e+06	7.12762e+06
TPT1	P63028	Translationally-controlled tumor protein OS=Mus musculus GN=Tpt1 PE=1 SV=1	TRUE	FALSE	FALSE	FALSE	FALSE	FALSE	NA	NA	NA	NA	NA	NA	NA	NA	NA	NA	NA	NA	NA	NA	NA	NA	NA	NA	5.13029e+06	5.54396e+06	4.57454e+06	5.08293e+06	4.6092e+06	3.36052e+06	5.3408e+06	4.43684e+06	6.02735e+06	6.7469e+06	5.14402e+06	5.97276e+06
NMI	O35309|Q3UJ82	N-myc-interactor OS=Mus musculus GN=Nmi PE=1 SV=1|N-myc-interactor OS=Mus musculus GN=Nmi PE=1 SV=1	TRUE	TRUE	TRUE	FALSE	TRUE	TRUE	0.547931	0.285184	4.17232	4.9483e-05	4.65994	4.80911e-05	309912	574857	355656	465256	194408	3.06673e+06	3.9899e+06	3.52831e+06	87203.8	1.98596e+06	2.4372e+06	2.21158e+06	1.07979e+06	922156	1.03215e+06	1.01137e+06	1.72088e+06	1.52369e+06	1.54768e+06	1.59742e+06	2.90403e+06	3.1414e+06	2.76264e+06	2.93602e+06
OTUB1	D3YWF6|Q7TQI3	Ubiquitin thioesterase OTUB1 OS=Mus musculus GN=Otub1 PE=1 SV=1|Ubiquitin thioesterase OTUB1 OS=Mus musculus GN=Otub1 PE=1 SV=2	TRUE	TRUE	TRUE	TRUE	TRUE	TRUE	3.03595	0.000914937	5.3539	8.67224e-06	7.31486	7.61556e-06	363851	3.00999e+06	2.94666e+06	2.97832e+06	174968	7.60849e+06	6.70214e+06	7.15532e+06	7280.23	1.08081e+06	1.23808e+06	1.15944e+06	1.41905e+07	1.48081e+07	1.19444e+07	1.36477e+07	4.74671e+06	4.139e+06	5.4955e+06	4.79374e+06	3.63575e+06	4.72978e+06	4.4156e+06	4.26038e+06
UBR2	Q6WKZ8|Q6WKZ8-2|Q6WKZ8-3	E3 ubiquitin-protein ligase UBR2 OS=Mus musculus GN=Ubr2 PE=1 SV=2|Isoform 2 of E3 ubiquitin-protein ligase UBR2 OS=Mus musculus GN=Ubr2|Isoform 3 of E3 ubiquitin-protein ligase UBR2 OS=Mus musculus GN=Ubr2	TRUE	FALSE	FALSE	FALSE	FALSE	FALSE	NA	NA	NA	NA	NA	NA	NA	NA	NA	NA	NA	NA	NA	NA	NA	NA	NA	NA	4.0411e+06	3.8388e+06	3.65276e+06	3.84422e+06	3.56813e+06	2.85056e+06	3.0064e+06	3.1417e+06	5.75247e+06	4.62035e+06	4.60318e+06	4.992e+06
GDAP1	O88741	Ganglioside-induced differentiation-associated protein 1 OS=Mus musculus GN=Gdap1 PE=1 SV=1	TRUE	FALSE	FALSE	FALSE	FALSE	FALSE	NA	NA	NA	NA	NA	NA	NA	NA	NA	NA	NA	NA	NA	NA	NA	NA	NA	NA	7.05136e+06	1.0656e+07	8.47748e+06	8.7283e+06	1.2984e+06	915371	1.11461e+06	1.10946e+06	1.56962e+06	1.68797e+06	1.74218e+06	1.66659e+06
DOCK8	Q8C147	Dedicator of cytokinesis protein 8 OS=Mus musculus GN=Dock8 PE=1 SV=4	TRUE	FALSE	FALSE	FALSE	FALSE	FALSE	NA	NA	NA	NA	NA	NA	NA	NA	NA	NA	NA	NA	NA	NA	NA	NA	NA	NA	494181	497623	521965	504590	3.48418e+06	3.01139e+06	2.68283e+06	3.05947e+06	1.29395e+06	875722	936968	1.03555e+06
RBM6	Q3ULB0|S4R1W5	Protein Rbm6 OS=Mus musculus GN=Rbm6 PE=1 SV=1|Protein Rbm6 OS=Mus musculus GN=Rbm6 PE=1 SV=1	TRUE	FALSE	FALSE	FALSE	FALSE	FALSE	NA	NA	NA	NA	NA	NA	NA	NA	NA	NA	NA	NA	NA	NA	NA	NA	NA	NA	1.78284e+06	2.0752e+06	1.50714e+06	1.78839e+06	2.06024e+06	1.41628e+06	1.9137e+06	1.79674e+06	1.88903e+06	1.54726e+06	1.57642e+06	1.67091e+06
PHLDB2	Q8K1N2|Q8K1N2-2	Pleckstrin homology-like domain family B member 2 OS=Mus musculus GN=Phldb2 PE=1 SV=2|Isoform 2 of Pleckstrin homology-like domain family B member 2 OS=Mus musculus GN=Phldb2	TRUE	FALSE	FALSE	FALSE	FALSE	FALSE	NA	NA	NA	NA	NA	NA	NA	NA	NA	NA	NA	NA	NA	NA	NA	NA	NA	NA	3.26931e+06	2.7659e+06	2.89122e+06	2.97548e+06	1.1199e+07	1.19518e+07	1.07071e+07	1.1286e+07	9.35018e+06	7.98231e+06	8.52254e+06	8.61834e+06
DAB2	A0A0R4J104|E9PX84|E9QL31|P98078|P98078-2|P98078-3|Q3TRE6	Disabled homolog 2 OS=Mus musculus GN=Dab2 PE=1 SV=1|Disabled homolog 2 OS=Mus musculus GN=Dab2 PE=1 SV=1|Disabled homolog 2 OS=Mus musculus GN=Dab2 PE=1 SV=1|Disabled homolog 2 OS=Mus musculus GN=Dab2 PE=1 SV=2|Isoform p93 of Disabled homolog 2 OS=Mus musculus GN=Dab2|Isoform p67 of Disabled homolog 2 OS=Mus musculus GN=Dab2|Disabled homolog 2 OS=Mus musculus GN=Dab2 PE=1 SV=1	TRUE	TRUE	TRUE	FALSE	TRUE	TRUE	-0.137059	0.734736	5.14772	9.62907e-06	4.39854	2.69835e-05	967803	909827	847858	878842	537263	2.14013e+07	1.68808e+07	1.91411e+07	56652.3	1.02859e+06	1.38229e+06	1.20544e+06	3.88037e+06	3.98862e+06	4.81011e+06	4.22636e+06	2.84877e+07	3.11284e+07	2.8716e+07	2.9444e+07	6.06816e+06	6.61835e+06	5.94807e+06	6.21153e+06
SIRPA	Q6P6I8	Signal-regulatory protein alpha OS=Mus musculus GN=Sirpa PE=1 SV=1	TRUE	FALSE	FALSE	FALSE	FALSE	FALSE	NA	NA	NA	NA	NA	NA	NA	NA	NA	NA	NA	NA	NA	NA	NA	NA	NA	NA	5.52392e+07	4.91171e+07	5.43618e+07	5.2906e+07	5.63305e+06	6.59539e+06	6.07202e+06	6.10015e+06	5.46681e+06	5.65407e+06	5.54794e+06	5.55627e+06
ALDH1L1	Q8R0Y6	Cytosolic 10-formyltetrahydrofolate dehydrogenase OS=Mus musculus GN=Aldh1l1 PE=1 SV=1	TRUE	TRUE	TRUE	FALSE	TRUE	TRUE	0.826248	0.0551985	4.76817	9.40561e-06	5.58178	1.08104e-05	1.03082e+07	1.80249e+07	1.84575e+07	1.82412e+07	7.29283e+06	1.802e+08	2.18268e+08	1.99234e+08	3.1996e+06	1.71365e+08	1.36478e+08	1.53922e+08	5.58012e+07	5.37381e+07	6.05013e+07	5.66802e+07	1.19096e+08	1.41221e+08	1.33186e+08	1.31168e+08	4.58272e+08	4.5287e+08	4.26441e+08	4.45861e+08
SLC25A42	Q8R0Y8	Mitochondrial coenzyme A transporter SLC25A42 OS=Mus musculus GN=Slc25a42 PE=1 SV=1	TRUE	FALSE	FALSE	FALSE	FALSE	FALSE	NA	NA	NA	NA	NA	NA	NA	NA	NA	NA	NA	NA	NA	NA	NA	NA	NA	NA	2.01992e+06	2.55747e+06	2.84398e+06	2.47379e+06	7.49685e+06	6.29928e+06	6.72035e+06	6.83883e+06	5.27132e+06	7.06853e+06	5.95714e+06	6.099e+06
SYN2	Q64332	Synapsin-2 OS=Mus musculus GN=Syn2 PE=1 SV=2	TRUE	FALSE	FALSE	FALSE	FALSE	FALSE	NA	NA	NA	NA	NA	NA	NA	NA	NA	NA	NA	NA	NA	NA	NA	NA	NA	NA	3.41928e+07	3.4395e+07	3.70403e+07	3.52094e+07	4.83576e+06	4.75691e+06	3.95627e+06	4.51631e+06	4.94344e+06	5.54637e+06	6.19147e+06	5.56043e+06
THOC2	B1AZI6	THO complex subunit 2 OS=Mus musculus GN=Thoc2 PE=1 SV=1	TRUE	FALSE	FALSE	FALSE	FALSE	FALSE	NA	NA	NA	NA	NA	NA	NA	NA	NA	NA	NA	NA	NA	NA	NA	NA	NA	NA	7.09441e+06	6.48423e+06	6.30633e+06	6.62832e+06	1.16237e+07	1.05574e+07	1.01882e+07	1.07898e+07	1.19298e+07	1.07309e+07	1.14315e+07	1.13641e+07
PFKM	P47857	ATP-dependent 6-phosphofructokinase, muscle type OS=Mus musculus GN=Pfkm PE=1 SV=3	TRUE	FALSE	FALSE	FALSE	FALSE	FALSE	NA	NA	NA	NA	NA	NA	NA	NA	NA	NA	NA	NA	NA	NA	NA	NA	NA	NA	2.11118e+08	1.75684e+08	1.51135e+08	1.79313e+08	3.43973e+07	4.42767e+07	2.37452e+07	3.41397e+07	1.25882e+07	1.66796e+07	3.61474e+07	2.18051e+07
PIK3AP1	Q9EQ32|Q9EQ32-2	Phosphoinositide 3-kinase adapter protein 1 OS=Mus musculus GN=Pik3ap1 PE=1 SV=1|Isoform 2 of Phosphoinositide 3-kinase adapter protein 1 OS=Mus musculus GN=Pik3ap1	TRUE	FALSE	FALSE	FALSE	FALSE	FALSE	NA	NA	NA	NA	NA	NA	NA	NA	NA	NA	NA	NA	NA	NA	NA	NA	NA	NA	3.20367e+06	3.37141e+06	3.1288e+06	3.23462e+06	5.6566e+06	5.11441e+06	5.69069e+06	5.48723e+06	2.83446e+07	2.51998e+07	2.43998e+07	2.59814e+07
DEK	Q7TNV0	Protein DEK OS=Mus musculus GN=Dek PE=1 SV=1	TRUE	FALSE	FALSE	FALSE	FALSE	FALSE	NA	NA	NA	NA	NA	NA	NA	NA	NA	NA	NA	NA	NA	NA	NA	NA	NA	NA	1.02523e+07	7.33498e+06	7.44667e+06	8.34466e+06	1.47387e+07	1.11165e+07	1.22234e+07	1.26929e+07	1.22235e+07	1.07828e+07	9.65753e+06	1.08879e+07
HPN	E9Q5P0|G3UWE8|O35453|O35453-2	Serine protease hepsin OS=Mus musculus GN=Hpn PE=1 SV=1|Hepsin, isoform CRA_c OS=Mus musculus GN=Hpn PE=1 SV=1|Serine protease hepsin OS=Mus musculus GN=Hpn PE=1 SV=3|Isoform 2 of Serine protease hepsin OS=Mus musculus GN=Hpn	TRUE	FALSE	FALSE	FALSE	FALSE	FALSE	NA	NA	NA	NA	NA	NA	NA	NA	NA	NA	NA	NA	NA	NA	NA	NA	NA	NA	1.12717e+07	1.07975e+07	1.19766e+07	1.13486e+07	2.74003e+06	5.00701e+06	3.49062e+06	3.74589e+06	6.89827e+06	5.57811e+06	7.21238e+06	6.56292e+06
RNMT	Q9D0L8	mRNA cap guanine-N7 methyltransferase OS=Mus musculus GN=Rnmt PE=1 SV=1	TRUE	FALSE	FALSE	FALSE	FALSE	FALSE	NA	NA	NA	NA	NA	NA	NA	NA	NA	NA	NA	NA	NA	NA	NA	NA	NA	NA	9.7539e+06	9.21191e+06	7.64321e+06	8.86968e+06	4.05566e+06	2.70477e+06	3.51524e+06	3.42522e+06	4.51397e+06	4.66331e+06	4.32383e+06	4.50037e+06
MMS19	F7C9N6|Q9D071|Q9D071-2	MMS19 nucleotide excision repair protein homolog (Fragment) OS=Mus musculus GN=Mms19 PE=1 SV=1|MMS19 nucleotide excision repair protein homolog OS=Mus musculus GN=Mms19 PE=1 SV=1|Isoform 2 of MMS19 nucleotide excision repair protein homolog OS=Mus musculus GN=Mms19	TRUE	FALSE	FALSE	FALSE	FALSE	FALSE	NA	NA	NA	NA	NA	NA	NA	NA	NA	NA	NA	NA	NA	NA	NA	NA	NA	NA	5.12769e+06	5.3329e+06	5.55287e+06	5.33782e+06	6.49221e+06	5.51154e+06	4.11789e+06	5.37388e+06	5.72734e+06	5.29859e+06	6.80972e+06	5.94522e+06
TAT	Q8QZR1	Tyrosine aminotransferase OS=Mus musculus GN=Tat PE=1 SV=1	TRUE	FALSE	FALSE	FALSE	FALSE	FALSE	NA	NA	NA	NA	NA	NA	NA	NA	NA	NA	NA	NA	NA	NA	NA	NA	NA	NA	1.29892e+06	1.65856e+06	1.4143e+06	1.45726e+06	1.58465e+06	1.377e+06	1.94768e+06	1.63644e+06	1.9091e+07	1.74723e+07	1.44838e+07	1.70157e+07
GPT	Q566C3|Q8QZR5	Alanine aminotransferase 1 OS=Mus musculus GN=Gpt PE=1 SV=1|Alanine aminotransferase 1 OS=Mus musculus GN=Gpt PE=1 SV=3	TRUE	TRUE	TRUE	TRUE	TRUE	TRUE	2.08024	0.0240909	4.66081	0.000192373	4.76335	0.000230802	1.07886e+06	3.08721e+06	6.71464e+06	4.90093e+06	426608	1.22849e+07	9.4405e+06	1.08627e+07	341699	1.20467e+07	7.11976e+06	9.58323e+06	8.0998e+06	1.09712e+07	9.08275e+06	9.3846e+06	5.66895e+06	7.14792e+06	9.51364e+06	7.4435e+06	7.94249e+07	8.00713e+07	7.26562e+07	7.73841e+07
CAP2	Q9CYT6	Adenylyl cyclase-associated protein 2 OS=Mus musculus GN=Cap2 PE=1 SV=1	TRUE	FALSE	FALSE	FALSE	FALSE	FALSE	NA	NA	NA	NA	NA	NA	NA	NA	NA	NA	NA	NA	NA	NA	NA	NA	NA	NA	6.00717e+07	5.08132e+07	4.12542e+07	5.07131e+07	8.15799e+06	7.55966e+06	8.0644e+06	7.92735e+06	6.35585e+06	6.809e+06	7.86044e+06	7.00843e+06
CDH2	D3YYT0|P15116	Cadherin-2 OS=Mus musculus GN=Cdh2 PE=1 SV=1|Cadherin-2 OS=Mus musculus GN=Cdh2 PE=1 SV=2	TRUE	FALSE	FALSE	FALSE	FALSE	FALSE	NA	NA	NA	NA	NA	NA	NA	NA	NA	NA	NA	NA	NA	NA	NA	NA	NA	NA	2.25873e+07	2.21862e+07	1.86803e+07	2.11513e+07	9.88708e+06	7.56221e+06	8.24074e+06	8.56335e+06	2.59968e+07	2.02397e+07	2.20551e+07	2.27639e+07
STMN4	D3Z4C2|G3X9Z6|P63042|Q05DI3	Stathmin-4 OS=Mus musculus GN=Stmn4 PE=1 SV=1|Stathmin-4 OS=Mus musculus GN=Stmn4 PE=1 SV=1|Stathmin-4 OS=Mus musculus GN=Stmn4 PE=2 SV=1|Stathmin OS=Mus musculus GN=Stmn4 PE=1 SV=1	TRUE	FALSE	FALSE	FALSE	FALSE	FALSE	NA	NA	NA	NA	NA	NA	NA	NA	NA	NA	NA	NA	NA	NA	NA	NA	NA	NA	3.35791e+06	3.29075e+06	2.78504e+06	3.14457e+06	1.50571e+06	749549	979607	1.07829e+06	774444	809872	732072	772129
ACSM2	Q8K0L3|Q8K0L3-2	Acyl-coenzyme A synthetase ACSM2, mitochondrial OS=Mus musculus GN=Acsm2 PE=1 SV=1|Isoform 2 of Acyl-coenzyme A synthetase ACSM2, mitochondrial OS=Mus musculus GN=Acsm2	TRUE	TRUE	TRUE	FALSE	TRUE	FALSE	-0.628604	0.286467	4.73394	5.33829e-05	0.972394	0.0807741	7.30976e+06	6.13303e+06	3.62993e+06	4.88148e+06	6.35824e+06	1.67492e+08	1.70224e+08	1.68858e+08	1.63381e+06	2.49644e+06	4.09966e+06	3.29805e+06	1.77289e+07	1.96142e+07	2.12815e+07	1.95415e+07	3.37893e+08	3.7813e+08	3.23379e+08	3.46467e+08	2.57957e+07	2.31475e+07	2.49418e+07	2.46283e+07
COPS3	O88543|Q3UQL2	COP9 signalosome complex subunit 3 OS=Mus musculus GN=Cops3 PE=1 SV=3|COP9 signalosome complex subunit 3 OS=Mus musculus GN=Cops3 PE=1 SV=1	TRUE	FALSE	FALSE	FALSE	FALSE	FALSE	NA	NA	NA	NA	NA	NA	NA	NA	NA	NA	NA	NA	NA	NA	NA	NA	NA	NA	6.32408e+06	6.78231e+06	6.11078e+06	6.40572e+06	4.29886e+06	3.2822e+06	3.92814e+06	3.8364e+06	5.25619e+06	5.31998e+06	4.9328e+06	5.16966e+06
MEP1B	Q61847|Q61847-2	Meprin A subunit beta OS=Mus musculus GN=Mep1b PE=1 SV=2|Isoform 2 of Meprin A subunit beta OS=Mus musculus GN=Mep1b	TRUE	TRUE	TRUE	FALSE	TRUE	FALSE	-1.93043	0.0152208	3.32526	0.000379961	0.0690624	0.890299	1.59258e+06	308297	563928	436112	568933	6.61807e+06	4.89352e+06	5.75579e+06	465707	570491	416660	493575	4.78788e+06	6.32208e+06	6.71187e+06	5.94061e+06	1.06152e+08	1.11235e+08	1.22038e+08	1.13142e+08	7.06725e+06	6.88277e+06	5.90816e+06	6.61939e+06
TFR2	Q9JKX3	Transferrin receptor protein 2 OS=Mus musculus GN=Tfr2 PE=1 SV=2	TRUE	FALSE	FALSE	FALSE	FALSE	FALSE	NA	NA	NA	NA	NA	NA	NA	NA	NA	NA	NA	NA	NA	NA	NA	NA	NA	NA	626713	380561	365228	457501	572950	747200	600963	640371	926556	1.21083e+06	1.56841e+06	1.23527e+06
IFT122	E9Q9G8|Q6NWV3|Q6NWV3-2	Intraflagellar transport protein 122 homolog OS=Mus musculus GN=Ift122 PE=1 SV=2|Intraflagellar transport protein 122 homolog OS=Mus musculus GN=Ift122 PE=1 SV=1|Isoform 2 of Intraflagellar transport protein 122 homolog OS=Mus musculus GN=Ift122	TRUE	FALSE	FALSE	FALSE	FALSE	FALSE	NA	NA	NA	NA	NA	NA	NA	NA	NA	NA	NA	NA	NA	NA	NA	NA	NA	NA	1.97136e+06	1.82378e+06	2.2664e+06	2.02052e+06	2.8491e+06	3.04631e+06	2.58911e+06	2.82818e+06	1.05268e+06	677337	641194	790403
WIPI1	B1AT64|Q8R3E3|Q8R3E3-2|Q8R3E3-3	WD repeat domain phosphoinositide-interacting protein 1 OS=Mus musculus GN=Wipi1 PE=1 SV=1|WD repeat domain phosphoinositide-interacting protein 1 OS=Mus musculus GN=Wipi1 PE=1 SV=1|Isoform 2 of WD repeat domain phosphoinositide-interacting protein 1 OS=Mus musculus GN=Wipi1|Isoform 3 of WD repeat domain phosphoinositide-interacting protein 1 OS=Mus musculus GN=Wipi1	TRUE	FALSE	FALSE	FALSE	FALSE	FALSE	NA	NA	NA	NA	NA	NA	NA	NA	NA	NA	NA	NA	NA	NA	NA	NA	NA	NA	6.94772e+06	3.95581e+06	3.88046e+06	4.928e+06	4.30677e+06	3.09008e+06	3.54562e+06	3.64749e+06	3.51219e+06	3.54314e+06	3.14734e+06	3.40089e+06
ENTPD1	P55772|Q544U5|Q8CDV7	Ectonucleoside triphosphate diphosphohydrolase 1 OS=Mus musculus GN=Entpd1 PE=1 SV=1|Ectonucleoside triphosphate diphosphohydrolase 1 OS=Mus musculus GN=Entpd1 PE=1 SV=1|Ectonucleoside triphosphate diphosphohydrolase 1 OS=Mus musculus GN=Entpd1 PE=1 SV=1	TRUE	FALSE	FALSE	FALSE	FALSE	FALSE	NA	NA	NA	NA	NA	NA	NA	NA	NA	NA	NA	NA	NA	NA	NA	NA	NA	NA	6.05081e+06	5.52936e+06	4.82126e+06	5.46715e+06	1.25677e+07	7.84982e+06	1.13296e+07	1.05824e+07	5.85489e+06	5.4922e+06	4.36346e+06	5.23685e+06
ERBB2IP	B2RUJ2|B7ZNX6|Q80TH2|Q80TH2-1|Q80TH2-2	Erbb2ip protein OS=Mus musculus GN=Erbb2ip PE=1 SV=1|Erbb2ip protein OS=Mus musculus GN=Erbb2ip PE=1 SV=1|Protein LAP2 OS=Mus musculus GN=Erbb2ip PE=1 SV=3|Isoform 1 of Protein LAP2 OS=Mus musculus GN=Erbb2ip|Isoform 2 of Protein LAP2 OS=Mus musculus GN=Erbb2ip	TRUE	FALSE	FALSE	FALSE	FALSE	FALSE	NA	NA	NA	NA	NA	NA	NA	NA	NA	NA	NA	NA	NA	NA	NA	NA	NA	NA	1.91794e+07	1.89504e+07	2.06232e+07	1.95844e+07	3.20017e+07	3.2704e+07	3.15404e+07	3.2082e+07	2.13749e+07	2.03691e+07	1.94041e+07	2.03827e+07
VWF	E9QPU1|Q8CIZ8	von Willebrand factor OS=Mus musculus GN=Vwf PE=1 SV=2|von Willebrand factor OS=Mus musculus GN=Vwf PE=1 SV=2	TRUE	TRUE	TRUE	FALSE	TRUE	TRUE	0.369828	0.257349	3.59081	1.30183e-05	2.18885	0.000179919	805692	1.02578e+06	1.05237e+06	1.03907e+06	948780	1.11777e+07	1.16436e+07	1.14107e+07	296790	1.40461e+06	1.29833e+06	1.35147e+06	1.86546e+06	1.9332e+06	2.30752e+06	2.03539e+06	2.6849e+06	3.52542e+06	3.02484e+06	3.07838e+06	4.90741e+06	4.0435e+06	3.94751e+06	4.29947e+06
ANO6	Q6P9J9	Anoctamin-6 OS=Mus musculus GN=Ano6 PE=1 SV=1	TRUE	FALSE	FALSE	FALSE	FALSE	FALSE	NA	NA	NA	NA	NA	NA	NA	NA	NA	NA	NA	NA	NA	NA	NA	NA	NA	NA	2.51417e+06	2.5618e+06	2.59255e+06	2.55617e+06	1.19352e+07	1.1779e+07	1.18892e+07	1.18678e+07	2.93574e+06	2.26033e+06	2.21243e+06	2.4695e+06
KCTD16	Q5DTY9	BTB/POZ domain-containing protein KCTD16 OS=Mus musculus GN=Kctd16 PE=1 SV=2	TRUE	FALSE	FALSE	FALSE	FALSE	FALSE	NA	NA	NA	NA	NA	NA	NA	NA	NA	NA	NA	NA	NA	NA	NA	NA	NA	NA	1.61265e+07	1.61764e+07	1.45396e+07	1.56142e+07	2.55525e+06	2.23002e+06	2.62725e+06	2.47084e+06	2.6139e+06	2.02426e+06	1.91129e+06	2.18315e+06
PSMA6	Q9QUM9	Proteasome subunit alpha type-6 OS=Mus musculus GN=Psma6 PE=1 SV=1	TRUE	TRUE	TRUE	FALSE	TRUE	TRUE	0.839956	0.140223	2.77912	0.000582967	2.19271	0.00231696	1.53947e+06	3.57993e+06	2.11251e+06	2.84622e+06	1.21952e+06	7.15357e+06	9.7561e+06	8.45484e+06	619260	2.55011e+06	3.13009e+06	2.8401e+06	3.45403e+07	3.14798e+07	3.56394e+07	3.38865e+07	2.95193e+07	3.19038e+07	2.98524e+07	3.04252e+07	5.46526e+07	5.36416e+07	5.06282e+07	5.29741e+07
TEX264	E9Q137	Protein Tex264 OS=Mus musculus GN=Tex264 PE=1 SV=1	TRUE	FALSE	FALSE	FALSE	FALSE	FALSE	NA	NA	NA	NA	NA	NA	NA	NA	NA	NA	NA	NA	NA	NA	NA	NA	NA	NA	1.72314e+06	1.89285e+06	1.52641e+06	1.71413e+06	5.01783e+06	2.80048e+06	3.45757e+06	3.75863e+06	3.90799e+06	3.51548e+06	3.53034e+06	3.65127e+06
ATP11A	E9Q3G7|P98197	Phospholipid-transporting ATPase OS=Mus musculus GN=Atp11a PE=1 SV=1|Probable phospholipid-transporting ATPase IH OS=Mus musculus GN=Atp11a PE=1 SV=1	TRUE	FALSE	FALSE	FALSE	FALSE	FALSE	NA	NA	NA	NA	NA	NA	NA	NA	NA	NA	NA	NA	NA	NA	NA	NA	NA	NA	1.07892e+07	9.94167e+06	9.66337e+06	1.01314e+07	1.12087e+08	8.88605e+07	1.01122e+08	1.0069e+08	1.08891e+07	1.06288e+07	9.60732e+06	1.03751e+07
RAB23	Q9D4I9	RAB23, member RAS oncogene family, isoform CRA_a OS=Mus musculus GN=Rab23 PE=1 SV=1	TRUE	FALSE	FALSE	FALSE	FALSE	FALSE	NA	NA	NA	NA	NA	NA	NA	NA	NA	NA	NA	NA	NA	NA	NA	NA	NA	NA	1.17425e+07	1.06073e+07	1.00498e+07	1.07999e+07	2.90496e+06	3.10436e+06	3.23564e+06	3.08165e+06	1.47222e+06	1.61183e+06	1.63195e+06	1.572e+06
GORASP2	A2ATI9|Q99JX3	Golgi reassembly stacking protein 2, isoform CRA_d OS=Mus musculus GN=Gorasp2 PE=1 SV=1|Golgi reassembly-stacking protein 2 OS=Mus musculus GN=Gorasp2 PE=1 SV=3	TRUE	FALSE	FALSE	FALSE	FALSE	FALSE	NA	NA	NA	NA	NA	NA	NA	NA	NA	NA	NA	NA	NA	NA	NA	NA	NA	NA	1.60534e+06	1.71318e+06	1.26083e+06	1.52645e+06	1.93969e+06	952736	1.5534e+06	1.48194e+06	3.47631e+06	2.59509e+06	2.16229e+06	2.74456e+06
EIF3M	Q99JX4	Eukaryotic translation initiation factor 3 subunit M OS=Mus musculus GN=Eif3m PE=1 SV=1	TRUE	FALSE	FALSE	FALSE	FALSE	FALSE	NA	NA	NA	NA	NA	NA	NA	NA	NA	NA	NA	NA	NA	NA	NA	NA	NA	NA	4.67712e+06	4.5633e+06	3.92626e+06	4.38889e+06	5.11981e+06	4.11765e+06	5.45598e+06	4.89781e+06	8.79464e+06	9.73885e+06	8.54102e+06	9.02484e+06
SPARCL1	P70663	SPARC-like protein 1 OS=Mus musculus GN=Sparcl1 PE=1 SV=3	TRUE	FALSE	FALSE	FALSE	FALSE	FALSE	NA	NA	NA	NA	NA	NA	NA	NA	NA	NA	NA	NA	NA	NA	NA	NA	NA	NA	1.03549e+06	1.4476e+06	1.23517e+06	1.23942e+06	938413	710663	873167	840748	1.19909e+06	980529	935132	1.03825e+06
CAPG	Q99LB4	Capping protein (Actin filament), gelsolin-like OS=Mus musculus GN=Capg PE=1 SV=1	TRUE	FALSE	FALSE	FALSE	FALSE	FALSE	NA	NA	NA	NA	NA	NA	NA	NA	NA	NA	NA	NA	NA	NA	NA	NA	NA	NA	3.00996e+06	3.05888e+06	3.85223e+06	3.30702e+06	9.02694e+06	1.56904e+07	1.48585e+07	1.31919e+07	3.58921e+06	3.15134e+06	2.64198e+06	3.12751e+06
SARDH	Q3TWI2|Q99LB7	Sarcosine dehydrogenase OS=Mus musculus GN=Sardh PE=1 SV=1|Sarcosine dehydrogenase, mitochondrial OS=Mus musculus GN=Sardh PE=1 SV=1	TRUE	TRUE	TRUE	FALSE	TRUE	TRUE	0.0615211	0.859902	5.01408	8.67224e-06	3.78094	2.50782e-05	6.91436e+06	7.50198e+06	6.91183e+06	7.2069e+06	2.8759e+06	8.56087e+07	1.00469e+08	9.30389e+07	3.18273e+06	4.56789e+07	4.17311e+07	4.3705e+07	2.05674e+07	2.24218e+07	2.43776e+07	2.24556e+07	9.83869e+07	1.05698e+08	1.0113e+08	1.01738e+08	2.4389e+08	2.23766e+08	2.15074e+08	2.27577e+08
AAAS	P58742	Aladin OS=Mus musculus GN=Aaas PE=1 SV=1	TRUE	FALSE	FALSE	FALSE	FALSE	FALSE	NA	NA	NA	NA	NA	NA	NA	NA	NA	NA	NA	NA	NA	NA	NA	NA	NA	NA	1.89285e+06	1.96792e+06	2.36285e+06	2.07454e+06	1.39092e+06	2.20743e+06	1.79926e+06	1.7992e+06	1.57182e+06	1.69461e+06	1.73126e+06	1.6659e+06
NNT	Q61941	NAD(P) transhydrogenase, mitochondrial OS=Mus musculus GN=Nnt PE=1 SV=2	TRUE	FALSE	FALSE	FALSE	FALSE	FALSE	NA	NA	NA	NA	NA	NA	NA	NA	NA	NA	NA	NA	NA	NA	NA	NA	NA	NA	4.75746e+07	1.59536e+07	1.43486e+07	2.59589e+07	4.26693e+07	6.2187e+07	6.98636e+06	3.72809e+07	9.88242e+06	1.01989e+07	1.0092e+08	4.03338e+07
COL4A2	B2RQQ8|P08122	Collagen alpha-2(IV) chain OS=Mus musculus GN=Col4a2 PE=1 SV=1|Collagen alpha-2(IV) chain OS=Mus musculus GN=Col4a2 PE=1 SV=4	TRUE	TRUE	FALSE	FALSE	FALSE	FALSE	-2.77607	0.0027577	0.418649	0.341166	-1.29341	0.0198126	3.27339e+07	4.9267e+06	4.61639e+06	4.77154e+06	5.67101e+07	9.22148e+07	6.20579e+07	7.71363e+07	1.85383e+07	6.03057e+06	9.44696e+06	7.73876e+06	3.52227e+06	3.83868e+06	5.20681e+06	4.18925e+06	1.38169e+07	2.01219e+07	1.52308e+07	1.63899e+07	5.99206e+06	5.99126e+06	5.83446e+06	5.93926e+06
ACAA2	Q8BWT1	3-ketoacyl-CoA thiolase, mitochondrial OS=Mus musculus GN=Acaa2 PE=1 SV=3	TRUE	TRUE	TRUE	FALSE	TRUE	TRUE	0.981873	0.0224278	5.10087	8.67224e-06	7.67302	7.61556e-06	632604	1.33505e+06	1.1645e+06	1.24977e+06	406779	1.30644e+07	1.48554e+07	1.39599e+07	84085.5	1.71601e+07	1.70908e+07	1.71255e+07	7.19759e+07	9.08743e+07	1.07105e+08	8.99851e+07	7.85601e+07	1.59681e+08	9.69286e+07	1.11723e+08	3.37296e+08	3.20877e+08	4.48431e+08	3.68868e+08
ANPEP	P97449	Aminopeptidase N OS=Mus musculus GN=Anpep PE=1 SV=4	TRUE	TRUE	TRUE	FALSE	TRUE	TRUE	-0.417908	0.276651	4.18776	1.35852e-05	1.96407	0.000692023	1.51833e+06	1.1054e+06	1.16367e+06	1.13454e+06	1.35604e+06	2.25059e+07	2.70241e+07	2.4765e+07	476805	2.10012e+06	1.64117e+06	1.87064e+06	1.80172e+07	1.72016e+07	1.78302e+07	1.7683e+07	1.91636e+08	1.61025e+08	1.71956e+08	1.74872e+08	4.83621e+07	4.00142e+07	3.61435e+07	4.15066e+07
SH3GL1	Q3TRJ7|Q62419	Endophilin-A2 OS=Mus musculus GN=Sh3gl1 PE=1 SV=1|Endophilin-A2 OS=Mus musculus GN=Sh3gl1 PE=1 SV=1	TRUE	FALSE	FALSE	FALSE	FALSE	FALSE	NA	NA	NA	NA	NA	NA	NA	NA	NA	NA	NA	NA	NA	NA	NA	NA	NA	NA	6.86007e+06	9.34068e+06	9.29749e+06	8.49941e+06	3.82405e+06	4.2397e+06	4.34215e+06	4.1353e+06	3.61387e+06	3.90791e+06	3.83277e+06	3.78485e+06
WDR1	O88342|Q3TJY2	WD repeat-containing protein 1 OS=Mus musculus GN=Wdr1 PE=1 SV=3|WD repeat domain 1 OS=Mus musculus GN=Wdr1 PE=1 SV=1	TRUE	TRUE	TRUE	TRUE	TRUE	TRUE	1.93731	0.00241003	5.30611	8.67224e-06	2.5222	0.000130848	2.95007e+06	1.2038e+07	1.05612e+07	1.12996e+07	1.44212e+06	5.24915e+07	6.17642e+07	5.71279e+07	1.8688e+06	1.09522e+07	1.04802e+07	1.07162e+07	8.61622e+07	7.91858e+07	7.95869e+07	8.16449e+07	4.95644e+07	5.79732e+07	5.1749e+07	5.30955e+07	3.49462e+07	3.62457e+07	4.03935e+07	3.71951e+07
WDR45B	Q9CR39	WD repeat domain phosphoinositide-interacting protein 3 OS=Mus musculus GN=Wdr45b PE=1 SV=2	TRUE	FALSE	FALSE	FALSE	FALSE	FALSE	NA	NA	NA	NA	NA	NA	NA	NA	NA	NA	NA	NA	NA	NA	NA	NA	NA	NA	1.97467e+06	2.29608e+06	2.05367e+06	2.10814e+06	1.8303e+06	1.39868e+06	1.45411e+06	1.56103e+06	2.00919e+06	1.50936e+06	1.62292e+06	1.71382e+06
LMF1	Q3U3R4|Q3U3R4-2|Z4YJR1	Lipase maturation factor 1 OS=Mus musculus GN=Lmf1 PE=1 SV=1|Isoform 2 of Lipase maturation factor 1 OS=Mus musculus GN=Lmf1|Lipase maturation factor OS=Mus musculus GN=Lmf1 PE=1 SV=1	TRUE	FALSE	FALSE	FALSE	FALSE	FALSE	NA	NA	NA	NA	NA	NA	NA	NA	NA	NA	NA	NA	NA	NA	NA	NA	NA	NA	3.1529e+06	3.24341e+06	3.50676e+06	3.30102e+06	4.71675e+06	5.87352e+06	4.74185e+06	5.11071e+06	1.45086e+07	1.15383e+07	1.32165e+07	1.30878e+07
APOOL	Q78IK4	MICOS complex subunit Mic27 OS=Mus musculus GN=Apool PE=1 SV=1	TRUE	FALSE	FALSE	FALSE	FALSE	FALSE	NA	NA	NA	NA	NA	NA	NA	NA	NA	NA	NA	NA	NA	NA	NA	NA	NA	NA	2.65192e+06	3.48312e+06	3.51742e+06	3.21749e+06	7.40305e+06	7.78857e+06	9.54943e+06	8.24702e+06	6.45323e+06	7.62799e+06	6.1597e+06	6.74697e+06
MTMR7	G3V027|Q9Z2C9	Myotubularin-related protein 7 OS=Mus musculus GN=Mtmr7 PE=1 SV=1|Myotubularin-related protein 7 OS=Mus musculus GN=Mtmr7 PE=1 SV=2	TRUE	FALSE	FALSE	FALSE	FALSE	FALSE	NA	NA	NA	NA	NA	NA	NA	NA	NA	NA	NA	NA	NA	NA	NA	NA	NA	NA	1.65551e+06	1.64295e+06	2.24034e+06	1.84627e+06	514356	425970	321829	420718	485411	422681	410206	439433
MTM1	B1AW21|Q9Z2C5	Myotubularin OS=Mus musculus GN=Mtm1 PE=1 SV=1|Myotubularin OS=Mus musculus GN=Mtm1 PE=1 SV=2	TRUE	FALSE	FALSE	FALSE	FALSE	FALSE	NA	NA	NA	NA	NA	NA	NA	NA	NA	NA	NA	NA	NA	NA	NA	NA	NA	NA	1.58306e+06	1.56867e+06	1.66991e+06	1.60722e+06	3.23394e+06	2.2039e+06	2.50245e+06	2.64676e+06	2.84201e+06	3.20671e+06	2.65246e+06	2.9004e+06
MTMR1	I7HJQ9|Q9Z2C4	Myotubularin-related protein 1 OS=Mus musculus GN=Mtmr1 PE=1 SV=1|Myotubularin-related protein 1 OS=Mus musculus GN=Mtmr1 PE=1 SV=1	TRUE	FALSE	FALSE	FALSE	FALSE	FALSE	NA	NA	NA	NA	NA	NA	NA	NA	NA	NA	NA	NA	NA	NA	NA	NA	NA	NA	9.5573e+06	8.52157e+06	8.18329e+06	8.75405e+06	4.58975e+06	5.08552e+06	5.08187e+06	4.91905e+06	3.8118e+06	4.05784e+06	4.22788e+06	4.03251e+06
[truncated: 3,964 more rows]

## Sheet: organ RBPs in published reports
Gene_name (Mm)	ID (Mm)	Description	Gene_name (Hs)	ID (Hs)	Any_Mm_cell_line	Any_Hs_cell_line	Any_Mm or Hs_cell_line	Mm_Brain-eRIC	Mm_Kidney-eRIC	Mm_Liver-eRIC	Mm_MEF-RIC	Mm_mESC-nRIC	Mm_mESC-RIC	Mm_HL-1-RIC	Mm_HL-1-RBDmap	Mm_RAW264.7-RIC	Hs_HEK293-RIC	Hs_HuH7-RIC	Hs_HeLa-RIC	Hs_HeLa-RBDmap	Hs_K562-serIC-chr	Hs_K562-serIC	Hs_HeLa-RNPxl	Hs_HEK293-pCLAP	Hs_microRNA-RIC	Hs_JURKAT-2018-RIC	Hs_JURKAT-2018-eRIC	Hs_HeLa-RICK-hc	Hs_CARIC	Hs_Cyto-eRIC	Hs_Cyto-Ars-eRIC	Hs_Nuc-eRIC	Hs_Nuc-Ars-eRIC	Hs_OOPS_HEK293	Hs_OOPS_MCF10A	Hs_OOPS_U2OS	Hs_PTex_0015	Hs_PTex_015	Hs_PTex_15	Hs_R-Deep	Hs_XRNAX-MCF7	Hs_XRNAX-HeLa	Hs_XRNAX-HEK293	Hs_XRNAX-MCF7-ars	Hs_HEK293-cRIC-SINV	Hs_HEK293-cRIC
[truncated: 1,340 more rows]

[truncated: 2 more sheets: Novel RBPs, RBPs not detected in organs]
