# Supplementary material for: The RNA-binding protein landscapes differ between mammalian organs and cultured cells
Source: Nat Commun. 2023 Apr 12;14:2074. doi: 10.1038/s41467-023-37494-w (PMC10097726; doi:10.1038/s41467-023-37494-w)
Supplement: Supplementary file 5 — Supplementary Data 2 [file 41467_2023_37494_MOESM5_ESM.xlsx]

## Sheet: Content
Sheet	Description
Comparison across organs	Pairwise comparison across organs of log2 fold change (FC) of protein intensities and fold discovery rate (FDR) in eRIC and input samples. Only irradiated samples were employed in the analysis. eRIC data was normalized without assuming equal mean protein intensity across organs (related to Figure 3). NA, not available.

## Sheet: Comparison across organs
Comparison	Gene_name	Protein_ID	Description	eRIC_Log2(FC)	eRIC_FDR	eRIC_hit	Input_Log2(FC)	Input_FDR	Input_hit
Kidney vs Brain	HYKK	Q5U5V2	Hydroxylysine kinase OS=Mus musculus GN=Hykk PE=1 SV=2	5.39168	1.4537e-05	TRUE	3.38043	3.62349e-05	TRUE
Kidney vs Brain	SLC22A8	O88909	Solute carrier family 22 member 8 OS=Mus musculus GN=Slc22a8 PE=1 SV=2	4.99469	1.4537e-05	TRUE	3.0463	4.38603e-05	TRUE
Kidney vs Brain	TRIM25	Q5SU71|Q61510	E3 ubiquitin/ISG15 ligase TRIM25 OS=Mus musculus GN=Trim25 PE=1 SV=1|E3 ubiquitin/ISG15 ligase TRIM25 OS=Mus musculus GN=Trim25 PE=1 SV=2	5.16985	1.4537e-05	TRUE	2.16255	6.51971e-05	TRUE
Kidney vs Brain	AASS	Q3UEQ9|Q99K67	Alpha-aminoadipic semialdehyde synthase, mitochondrial OS=Mus musculus GN=Aass PE=1 SV=1|Alpha-aminoadipic semialdehyde synthase, mitochondrial OS=Mus musculus GN=Aass PE=1 SV=1	4.51992	1.4537e-05	TRUE	3.05891	3.66448e-05	TRUE
Kidney vs Brain	MYLK	B1B1A8|Q6PDN3	Myosin light chain kinase, smooth muscle OS=Mus musculus GN=Mylk PE=1 SV=1|Myosin light chain kinase, smooth muscle OS=Mus musculus GN=Mylk PE=1 SV=3	4.68309	1.4537e-05	TRUE	2.67596	4.36369e-05	TRUE
Kidney vs Brain	ESRP1	F8WGU3|Q3US41|Q3US41-5|Z4YJI3	Epithelial-splicing regulatory protein 1 OS=Mus musculus GN=Esrp1 PE=1 SV=1|Epithelial splicing regulatory protein 1 OS=Mus musculus GN=Esrp1 PE=1 SV=2|Isoform 5 of Epithelial splicing regulatory protein 1 OS=Mus musculus GN=Esrp1|Epithelial-splicing regulatory protein 1 OS=Mus musculus GN=Esrp1 PE=1 SV=1	5.34763	1.4537e-05	TRUE	NA	NA	NA
Kidney vs Brain	TGM2	P21981	Protein-glutamine gamma-glutamyltransferase 2 OS=Mus musculus GN=Tgm2 PE=1 SV=4	4.48629	1.4537e-05	TRUE	1.59318	0.00109215	TRUE
Kidney vs Brain	ALDH6A1	Q9EQ20	Methylmalonate-semialdehyde dehydrogenase [acylating], mitochondrial OS=Mus musculus GN=Aldh6a1 PE=1 SV=1	4.72205	1.4537e-05	TRUE	2.19938	0.000336879	TRUE
Kidney vs Brain	YBX1	P62960|Q3UBT1	Nuclease-sensitive element-binding protein 1 OS=Mus musculus GN=Ybx1 PE=1 SV=3|Nuclease-sensitive element-binding protein 1 OS=Mus musculus GN=Ybx1 PE=1 SV=1	5.41414	1.4537e-05	TRUE	2.03803	7.81814e-05	TRUE
Kidney vs Brain	RBM47	D3YXZ5|Q91WT8|Q91WT8-2	Isoform 2 of RNA-binding protein 47 OS=Mus musculus GN=Rbm47|RNA-binding protein 47 OS=Mus musculus GN=Rbm47 PE=1 SV=1	4.98376	1.4537e-05	TRUE	1.89432	0.000283792	TRUE
Kidney vs Brain	ACOT12	A2RSC2|Q9DBK0	Acyl-CoA thioesterase 12 OS=Mus musculus GN=Acot12 PE=1 SV=1|Acyl-coenzyme A thioesterase 12 OS=Mus musculus GN=Acot12 PE=1 SV=1	4.51024	1.4537e-05	TRUE	2.7004	4.80536e-05	TRUE
Kidney vs Brain	MCCC1	Q99MR8	Methylcrotonoyl-CoA carboxylase subunit alpha, mitochondrial OS=Mus musculus GN=Mccc1 PE=1 SV=2	4.2661	1.4537e-05	TRUE	2.2174	7.35721e-05	TRUE
Kidney vs Brain	MIA2	Q91ZV0	Melanoma inhibitory activity protein 2 OS=Mus musculus GN=Mia2 PE=1 SV=2	4.78822	1.4537e-05	TRUE	2.79633	5.75318e-05	TRUE
Kidney vs Brain	TLN1	P26039	Talin-1 OS=Mus musculus GN=Tln1 PE=1 SV=2	4.2871	1.4537e-05	TRUE	1.93776	9.96413e-05	TRUE
Kidney vs Brain	ESRP2	D3Z139|Q8K0G8	Epithelial-splicing regulatory protein 2 (Fragment) OS=Mus musculus GN=Esrp2 PE=1 SV=1|Epithelial splicing regulatory protein 2 OS=Mus musculus GN=Esrp2 PE=1 SV=1	4.46668	1.4537e-05	TRUE	0.220085	0.3218	FALSE
Kidney vs Brain	TKFC	Q8VC30	Triokinase/FMN cyclase OS=Mus musculus GN=Tkfc PE=1 SV=1	5.00768	1.4537e-05	TRUE	2.59718	5.48686e-05	TRUE
Kidney vs Brain	SCIN	Q60604	Adseverin OS=Mus musculus GN=Scin PE=1 SV=3	4.31926	1.4537e-05	TRUE	3.3204	4.24813e-05	TRUE
Kidney vs Brain	KEG1	D3Z4V9|Q9DCY0	Glycine N-acyltransferase-like protein Keg1 (Fragment) OS=Mus musculus GN=Keg1 PE=1 SV=7|Glycine N-acyltransferase-like protein Keg1 OS=Mus musculus GN=Keg1 PE=1 SV=1	4.36016	1.4537e-05	TRUE	4.02672	3.62349e-05	TRUE
Kidney vs Brain	MMRN2	A6H6E2	Multimerin-2 OS=Mus musculus GN=Mmrn2 PE=1 SV=1	4.30046	1.4537e-05	TRUE	2.83532	6.63263e-05	TRUE
Kidney vs Brain	ABCD3	A0A0G2JDI9|P55096	ATP-binding cassette sub-family D member 3 OS=Mus musculus GN=Abcd3 PE=1 SV=1|ATP-binding cassette sub-family D member 3 OS=Mus musculus GN=Abcd3 PE=1 SV=2	5.20746	1.4537e-05	TRUE	2.83021	4.38603e-05	TRUE
Kidney vs Brain	DCN	P28654|Q3UKR1	Decorin OS=Mus musculus GN=Dcn PE=1 SV=1|Decorin OS=Mus musculus GN=Dcn PE=1 SV=1	4.37034	1.4537e-05	TRUE	2.41561	0.000210715	TRUE
Kidney vs Brain	RIPK1	Q60855	Receptor-interacting serine/threonine-protein kinase 1 OS=Mus musculus GN=Ripk1 PE=1 SV=1	4.29778	1.4537e-05	TRUE	1.16692	0.000817115	TRUE
Kidney vs Brain	FAM129A	Q3UW53	Protein Niban OS=Mus musculus GN=Fam129a PE=1 SV=2	4.14947	1.4537e-05	TRUE	1.84027	0.000139048	TRUE
Kidney vs Brain	FLNB	Q80X90	Filamin-B OS=Mus musculus GN=Flnb PE=1 SV=3	4.3734	1.4537e-05	TRUE	2.33468	5.75856e-05	TRUE
Kidney vs Brain	XYLB	Q3TNA1	Xylulose kinase OS=Mus musculus GN=Xylb PE=1 SV=1	4.35963	1.4537e-05	TRUE	3.25957	3.66448e-05	TRUE
Kidney vs Brain	H6PD	A2A7A7|Q8CFX1	GDH/6PGL endoplasmic bifunctional protein OS=Mus musculus GN=H6pd PE=1 SV=1|GDH/6PGL endoplasmic bifunctional protein OS=Mus musculus GN=H6pd PE=1 SV=2	4.57099	1.4537e-05	TRUE	1.61324	0.000192812	TRUE
Kidney vs Brain	CNDP2	Q9D1A2	Cytosolic non-specific dipeptidase OS=Mus musculus GN=Cndp2 PE=1 SV=1	4.35639	1.4537e-05	TRUE	2.05058	0.00013452	TRUE
Kidney vs Brain	KNG1	A0A0R4J038|D3YTY9|O08677|O08677-2|O08677-3	Kininogen-1 OS=Mus musculus GN=Kng1 PE=1 SV=1|Kininogen-1 OS=Mus musculus GN=Kng1 PE=1 SV=1|Kininogen-1 OS=Mus musculus GN=Kng1 PE=1 SV=1|Isoform LMW of Kininogen-1 OS=Mus musculus GN=Kng1|Isoform 3 of Kininogen-1 OS=Mus musculus GN=Kng1	4.08198	1.4537e-05	TRUE	1.20508	0.00214241	TRUE
Kidney vs Brain	FMO1	P50285	Dimethylaniline monooxygenase [N-oxide-forming] 1 OS=Mus musculus GN=Fmo1 PE=1 SV=1	4.57207	1.4537e-05	TRUE	2.65117	7.58474e-05	TRUE
Kidney vs Brain	HDLBP	Q3U4Z7|Q8VDJ3	High density lipoprotein (HDL) binding protein, isoform CRA_d OS=Mus musculus GN=Hdlbp PE=1 SV=1|Vigilin OS=Mus musculus GN=Hdlbp PE=1 SV=1	4.19104	1.4537e-05	TRUE	0.678698	0.0130271	FALSE
Kidney vs Brain	SORD	Q64442	Sorbitol dehydrogenase OS=Mus musculus GN=Sord PE=1 SV=3	4.03724	1.4537e-05	TRUE	2.31769	9.1122e-05	TRUE
Kidney vs Brain	TPM3	E9Q7Q3|P21107-2	Isoform 2 of Tropomyosin alpha-3 chain OS=Mus musculus GN=Tpm3|Tropomyosin alpha-3 chain OS=Mus musculus GN=Tpm3 PE=1 SV=1	4.01399	1.4537e-05	TRUE	1.23584	0.00957976	TRUE
Kidney vs Brain	MOV10	D3YVL0|D3Z3E8|E9PW39|P23249	Putative helicase MOV-10 OS=Mus musculus GN=Mov10 PE=1 SV=2|Putative helicase MOV-10 OS=Mus musculus GN=Mov10 PE=1 SV=1|Putative helicase MOV-10 OS=Mus musculus GN=Mov10 PE=1 SV=1|Putative helicase MOV-10 OS=Mus musculus GN=Mov10 PE=1 SV=2	4.91938	1.4537e-05	TRUE	0.676992	0.00972516	FALSE
Kidney vs Brain	ACAT1	Q8QZT1	Acetyl-CoA acetyltransferase, mitochondrial OS=Mus musculus GN=Acat1 PE=1 SV=1	4.22836	1.4537e-05	TRUE	1.04323	0.00327888	TRUE
Kidney vs Brain	UGT1A7C	Q6ZQM8	UDP-glucuronosyltransferase 1-7C OS=Mus musculus GN=Ugt1a7c PE=1 SV=1	4.35291	1.4537e-05	TRUE	3.38781	3.62349e-05	TRUE
Kidney vs Brain	SLC27A2	O35488	Very long-chain acyl-CoA synthetase OS=Mus musculus GN=Slc27a2 PE=1 SV=2	4.68052	1.4537e-05	TRUE	4.16829	3.62349e-05	TRUE
Kidney vs Brain	EEF1A1	P10126|Q58E64	Elongation factor 1-alpha 1 OS=Mus musculus GN=Eef1a1 PE=1 SV=3|Elongation factor 1-alpha OS=Mus musculus GN=Eef1a1 PE=1 SV=1	4.31352	1.4537e-05	TRUE	1.47668	0.00191635	TRUE
Kidney vs Brain	IDH2	P54071	Isocitrate dehydrogenase [NADP], mitochondrial OS=Mus musculus GN=Idh2 PE=1 SV=3	4.41189	1.4537e-05	TRUE	2.15161	0.0597876	FALSE
Kidney vs Brain	MYL6	Q60605|Q60605-2	Myosin light polypeptide 6 OS=Mus musculus GN=Myl6 PE=1 SV=3|Isoform Smooth muscle of Myosin light polypeptide 6 OS=Mus musculus GN=Myl6	3.97877	1.4537e-05	TRUE	0.458508	0.409927	FALSE
Kidney vs Brain	AKR1A1	Q540D7|Q9JII6	Alcohol dehydrogenase [NADP(+)] OS=Mus musculus GN=Akr1a1 PE=1 SV=1|Alcohol dehydrogenase [NADP(+)] OS=Mus musculus GN=Akr1a1 PE=1 SV=3	4.38614	1.4537e-05	TRUE	2.89216	4.12384e-05	TRUE
Kidney vs Brain	ACSM3	Q3UNX5|Q3UNX5-2	Acyl-coenzyme A synthetase ACSM3, mitochondrial OS=Mus musculus GN=Acsm3 PE=1 SV=2|Isoform 2 of Acyl-coenzyme A synthetase ACSM3, mitochondrial OS=Mus musculus GN=Acsm3	4.85992	1.4537e-05	TRUE	4.03271	3.62349e-05	TRUE
Kidney vs Brain	COL5A3	Q9JLI2	Collagen type V alpha 3 chain OS=Mus musculus GN=Col5a3 PE=1 SV=1	4.28782	1.4537e-05	TRUE	NA	NA	NA
Kidney vs Brain	CALD1	E9QA15|E9QA16|Q8VCQ8|S4R1T7	Caldesmon 1 OS=Mus musculus GN=Cald1 PE=1 SV=1|Protein Cald1 OS=Mus musculus GN=Cald1 PE=1 SV=1	4.18203	1.4537e-05	TRUE	2.28921	7.69513e-05	TRUE
Kidney vs Brain	GIMAP4	D3YTN4	GTPase IMAP family member 4 OS=Mus musculus GN=Gimap4 PE=1 SV=1	4.11055	1.4537e-05	TRUE	2.29272	7.69513e-05	TRUE
Kidney vs Brain	A1CF	Q5YD48|Q5YD48-2	APOBEC1 complementation factor OS=Mus musculus GN=A1cf PE=1 SV=2|Isoform 2 of APOBEC1 complementation factor OS=Mus musculus GN=A1cf	4.38601	1.4537e-05	TRUE	2.23175	0.000105788	TRUE
Kidney vs Brain	SND1	Q78PY7	Staphylococcal nuclease domain-containing protein 1 OS=Mus musculus GN=Snd1 PE=1 SV=1	3.93299	1.4537e-05	TRUE	0.538511	0.0172948	FALSE
Kidney vs Brain	ADH1	P00329|Q3UKA4	Alcohol dehydrogenase 1 OS=Mus musculus GN=Adh1 PE=1 SV=2|Alcohol dehydrogenase 1 OS=Mus musculus GN=Adh1 PE=1 SV=1	4.11229	1.4537e-05	TRUE	1.93998	9.99926e-05	TRUE
Kidney vs Brain	MSRA	Q9D6Y7|Q9D6Y7-2|Q9D6Y7-3	Mitochondrial peptide methionine sulfoxide reductase OS=Mus musculus GN=Msra PE=1 SV=1|Isoform 2 of Mitochondrial peptide methionine sulfoxide reductase OS=Mus musculus GN=Msra|Isoform 3 of Mitochondrial peptide methionine sulfoxide reductase OS=Mus musculus GN=Msra	4.078	1.4537e-05	TRUE	2.68314	8.84302e-05	TRUE
Kidney vs Brain	IDH1	O88844	Isocitrate dehydrogenase [NADP] cytoplasmic OS=Mus musculus GN=Idh1 PE=1 SV=2	3.88179	1.4537e-05	TRUE	1.83191	0.000133289	TRUE
Kidney vs Brain	ACO1	P28271	Cytoplasmic aconitate hydratase OS=Mus musculus GN=Aco1 PE=1 SV=3	4.76883	1.4537e-05	TRUE	2.152	0.000126336	TRUE
Kidney vs Brain	DES	P31001|Q3V1K9	Desmin OS=Mus musculus GN=Des PE=1 SV=3|Desmin OS=Mus musculus GN=Des PE=1 SV=1	3.92618	1.4537e-05	TRUE	1.4862	0.00054304	TRUE
Kidney vs Brain	ALDH8A1	Q8BH00	Aldehyde dehydrogenase family 8 member A1 OS=Mus musculus GN=Aldh8a1 PE=1 SV=1	4.59595	1.4537e-05	TRUE	3.26278	4.59637e-05	TRUE
Kidney vs Brain	TRIM56	A0A0R4J0Q6|Q80VI1	E3 ubiquitin-protein ligase TRIM56 OS=Mus musculus GN=Trim56 PE=1 SV=1|E3 ubiquitin-protein ligase TRIM56 OS=Mus musculus GN=Trim56 PE=1 SV=1	4.36519	1.4537e-05	TRUE	0.563428	0.0433345	FALSE
Kidney vs Brain	PTRF	O54724	Polymerase I and transcript release factor OS=Mus musculus GN=Ptrf PE=1 SV=1	4.02554	1.4537e-05	TRUE	0.994445	0.00131127	FALSE
Kidney vs Brain	DDX39A	Q8VDW0	ATP-dependent RNA helicase DDX39A OS=Mus musculus GN=Ddx39a PE=1 SV=1	3.8179	1.4537e-05	TRUE	NA	NA	NA
Kidney vs Brain	AKAP12	Q9WTQ5|Q9WTQ5-2	A-kinase anchor protein 12 OS=Mus musculus GN=Akap12 PE=1 SV=1|Isoform 2 of A-kinase anchor protein 12 OS=Mus musculus GN=Akap12	3.81183	1.4537e-05	TRUE	-1.45613	0.000857602	TRUE
Kidney vs Brain	DPEP1	P31428	Dipeptidase 1 OS=Mus musculus GN=Dpep1 PE=1 SV=2	4.3127	1.4537e-05	TRUE	3.15181	6.0997e-05	TRUE
Kidney vs Brain	FNDC3B	A0A0R4J0H8|Q6NWW9	Fibronectin type III domain-containing protein 3B OS=Mus musculus GN=Fndc3b PE=1 SV=1|Fibronectin type III domain-containing protein 3B OS=Mus musculus GN=Fndc3b PE=1 SV=1	4.42918	1.4537e-05	TRUE	NA	NA	NA
Kidney vs Brain	SERPINA3K	A0A0R4J0I1	MCG1051009 OS=Mus musculus GN=Serpina3k PE=1 SV=1	4.17507	1.4537e-05	TRUE	1.59635	0.000864264	TRUE
Kidney vs Brain	PCCA	Q3UGC8|Q91ZA3	Propionyl-CoA carboxylase alpha chain, mitochondrial OS=Mus musculus GN=Pcca PE=1 SV=1|Propionyl-CoA carboxylase alpha chain, mitochondrial OS=Mus musculus GN=Pcca PE=1 SV=2	3.79547	1.4537e-05	TRUE	1.87504	0.000105453	TRUE
Kidney vs Brain	PRDX5	P99029|P99029-2	Isoform Cytoplasmic+peroxisomal of Peroxiredoxin-5, mitochondrial OS=Mus musculus GN=Prdx5|Peroxiredoxin-5, mitochondrial OS=Mus musculus GN=Prdx5 PE=1 SV=2	3.81511	1.4537e-05	TRUE	1.78798	0.00197173	TRUE
Kidney vs Brain	MYH9	Q8VDD5	Myosin-9 OS=Mus musculus GN=Myh9 PE=1 SV=4	4.08931	1.4537e-05	TRUE	2.32346	7.50002e-05	TRUE
Kidney vs Brain	SUGCT	Q7TNE1	Succinate--hydroxymethylglutarate CoA-transferase OS=Mus musculus GN=Sugct PE=1 SV=2	4.1989	1.4537e-05	TRUE	2.38539	7.06422e-05	TRUE
Kidney vs Brain	PTER	Q60866	Phosphotriesterase-related protein OS=Mus musculus GN=Pter PE=1 SV=1	3.77587	1.4537e-05	TRUE	3.02427	4.11121e-05	TRUE
Kidney vs Brain	PODXL	Q791G4|Q9R0M4	Podocalyxin OS=Mus musculus GN=Podxl PE=1 SV=1|Podocalyxin OS=Mus musculus GN=Podxl PE=1 SV=2	4.39818	1.4537e-05	TRUE	2.91861	0.000279219	TRUE
Kidney vs Brain	SUPV3L1	Q80YD1	ATP-dependent RNA helicase SUPV3L1, mitochondrial OS=Mus musculus GN=Supv3l1 PE=1 SV=1	3.94851	1.4537e-05	TRUE	0.575207	0.012357	FALSE
Kidney vs Brain	GVIN1	L7N451|Q80SU7	Interferon-induced very large GTPase 1 OS=Mus musculus GN=Gvin1 PE=1 SV=1|Interferon-induced very large GTPase 1 OS=Mus musculus GN=Gvin1 PE=1 SV=1	3.77607	1.4537e-05	TRUE	1.64637	0.00167817	TRUE
Kidney vs Brain	LIMA1	Q9ERG0	LIM domain and actin-binding protein 1 OS=Mus musculus GN=Lima1 PE=1 SV=3	4.17497	1.4537e-05	TRUE	2.09183	0.000191277	TRUE
Kidney vs Brain	PLVAP	G3X924|Q91VC4	Plasmalemma vesicle associated protein OS=Mus musculus GN=Plvap PE=1 SV=1|Plasmalemma vesicle-associated protein OS=Mus musculus GN=Plvap PE=1 SV=1	4.1498	1.4537e-05	TRUE	2.56822	7.52533e-05	TRUE
Kidney vs Brain	CHDH	Q8BJ64	Choline dehydrogenase, mitochondrial OS=Mus musculus GN=Chdh PE=1 SV=1	3.71352	1.4537e-05	TRUE	3.3019	3.66448e-05	TRUE
Kidney vs Brain	TNS1	A0A087WQ94|A0A087WQM0|A0A087WQS0|A0A087WRU0|E9Q0S6	Protein Tns1 (Fragment) OS=Mus musculus GN=Tns1 PE=1 SV=1|Protein Tns1 OS=Mus musculus GN=Tns1 PE=1 SV=1|Protein Tns1 OS=Mus musculus GN=Tns1 PE=1 SV=1|Protein Tns1 (Fragment) OS=Mus musculus GN=Tns1 PE=1 SV=1|Protein Tns1 OS=Mus musculus GN=Tns1 PE=1 SV=1	3.9664	1.4537e-05	TRUE	1.88649	0.000133435	TRUE
Kidney vs Brain	COL6A2	Q02788	Collagen alpha-2(VI) chain OS=Mus musculus GN=Col6a2 PE=1 SV=3	4.53572	1.4537e-05	TRUE	2.89697	4.86618e-05	TRUE
Kidney vs Brain	ANPEP	P97449	Aminopeptidase N OS=Mus musculus GN=Anpep PE=1 SV=4	4.44258	1.4537e-05	TRUE	3.24816	3.62349e-05	TRUE
Kidney vs Brain	UGT3A2	Q8JZZ0	UDP-glucuronosyltransferase 3A2 OS=Mus musculus GN=Ugt3a2 PE=1 SV=2	4.41195	1.4537e-05	TRUE	3.99689	3.62349e-05	TRUE
Kidney vs Brain	VWA8	Q8CC88	von Willebrand factor A domain-containing protein 8 OS=Mus musculus GN=Vwa8 PE=1 SV=2	3.90208	1.4537e-05	TRUE	1.98221	7.85237e-05	TRUE
Kidney vs Brain	KIF1C	E9Q9B0|O35071	Kinesin-like protein KIF1C OS=Mus musculus GN=Kif1c PE=1 SV=1|Kinesin-like protein KIF1C OS=Mus musculus GN=Kif1c PE=1 SV=2	4.18551	1.4537e-05	TRUE	0.78877	0.00730717	FALSE
Kidney vs Brain	DBT	P53395	Lipoamide acyltransferase component of branched-chain alpha-keto acid dehydrogenase complex, mitochondrial OS=Mus musculus GN=Dbt PE=1 SV=2	3.91033	1.4537e-05	TRUE	2.2668	5.91557e-05	TRUE
Kidney vs Brain	CES1F	Q91WU0	Carboxylesterase 1F OS=Mus musculus GN=Ces1f PE=1 SV=1	4.04848	1.4537e-05	TRUE	3.196	3.66448e-05	TRUE
Kidney vs Brain	GLYAT	Q91XE0|Q91XE0-2	Glycine N-acyltransferase OS=Mus musculus GN=Glyat PE=1 SV=1|Isoform 2 of Glycine N-acyltransferase OS=Mus musculus GN=Glyat	4.31273	1.4537e-05	TRUE	3.4891	3.62349e-05	TRUE
Kidney vs Brain	EHD4	Q3TM70|Q9EQP2	EH domain-containing protein 4 OS=Mus musculus GN=Ehd4 PE=1 SV=1|EH domain-containing protein 4 OS=Mus musculus GN=Ehd4 PE=1 SV=1	4.34937	1.4537e-05	TRUE	2.09254	0.000124681	TRUE
Kidney vs Brain	GCLC	P97494|Q3TEF1	Glutamate--cysteine ligase catalytic subunit OS=Mus musculus GN=Gclc PE=1 SV=4|Glutamate--cysteine ligase catalytic subunit OS=Mus musculus GN=Gclc PE=1 SV=1	4.58628	1.4537e-05	TRUE	1.8797	0.000684059	TRUE
Kidney vs Brain	PCCB	Q99MN9	Propionyl-CoA carboxylase beta chain, mitochondrial OS=Mus musculus GN=Pccb PE=1 SV=2	3.99164	1.4537e-05	TRUE	1.73169	0.000209974	TRUE
Kidney vs Brain	HGD	O09173	Homogentisate 1,2-dioxygenase OS=Mus musculus GN=Hgd PE=1 SV=2	3.84368	1.4537e-05	TRUE	3.70019	3.62349e-05	TRUE
Kidney vs Brain	TPM4	Q6IRU2	Tropomyosin alpha-4 chain OS=Mus musculus GN=Tpm4 PE=1 SV=3	4.51458	1.4537e-05	TRUE	1.82577	0.000591356	TRUE
Kidney vs Brain	AIFM1	B1AU25|Q9Z0X1	Apoptosis-inducing factor 1, mitochondrial OS=Mus musculus GN=Aifm1 PE=1 SV=1|Apoptosis-inducing factor 1, mitochondrial OS=Mus musculus GN=Aifm1 PE=1 SV=1	4.08128	1.4537e-05	TRUE	1.97659	8.87185e-05	TRUE
Kidney vs Brain	HSD11B1	P50172|Q3TJI8|Q4JHD9	Corticosteroid 11-beta-dehydrogenase isozyme 1 OS=Mus musculus GN=Hsd11b1 PE=1 SV=3|Corticosteroid 11-beta-dehydrogenase isozyme 1 OS=Mus musculus GN=Hsd11b1 PE=1 SV=1|11B-hydroxysteroid dehydrogenase type 1 OS=Mus musculus GN=Hsd11b1 PE=1 SV=1	3.66468	1.4537e-05	TRUE	0.619265	0.0282581	FALSE
Kidney vs Brain	APEH	A0A0R4J107|Q8R146|Q8R146-2	Acylamino-acid-releasing enzyme (Fragment) OS=Mus musculus GN=Apeh PE=1 SV=1|Acylamino-acid-releasing enzyme OS=Mus musculus GN=Apeh PE=1 SV=3|Isoform 2 of Acylamino-acid-releasing enzyme OS=Mus musculus GN=Apeh	3.66649	1.4537e-05	TRUE	1.82145	0.000168954	TRUE
Kidney vs Brain	IGF2BP2	Q5SF07	Insulin-like growth factor 2 mRNA-binding protein 2 OS=Mus musculus GN=Igf2bp2 PE=1 SV=1	4.25794	1.4537e-05	TRUE	NA	NA	NA
Kidney vs Brain	ATL3	E9PYT3|Q91YH5|Q91YH5-2	Atlastin-3 OS=Mus musculus GN=Atl3 PE=1 SV=1|Isoform 2 of Atlastin-3 OS=Mus musculus GN=Atl3	3.78219	1.4537e-05	TRUE	0.798126	0.00443822	FALSE
Kidney vs Brain	OPLAH	Q8K010	5-oxoprolinase OS=Mus musculus GN=Oplah PE=1 SV=1	3.7875	1.4537e-05	TRUE	1.65026	0.000250502	TRUE
Kidney vs Brain	UFM1	D3YW97|H7BWZ1|P61961	Ubiquitin-fold modifier 1 OS=Mus musculus GN=Ufm1 PE=1 SV=1|Ubiquitin-fold modifier 1 OS=Mus musculus GN=Ufm1 PE=1 SV=1|Ubiquitin-fold modifier 1 OS=Mus musculus GN=Ufm1 PE=1 SV=1	4.09199	1.4537e-05	TRUE	NA	NA	NA
Kidney vs Brain	FREM2	Q6NVD0	FRAS1-related extracellular matrix protein 2 OS=Mus musculus GN=Frem2 PE=1 SV=2	3.66526	1.4537e-05	TRUE	NA	NA	NA
Kidney vs Brain	DOCK1	Q8BUR4|Q8BUR4-2	Dedicator of cytokinesis protein 1 OS=Mus musculus GN=Dock1 PE=1 SV=3|Isoform 2 of Dedicator of cytokinesis protein 1 OS=Mus musculus GN=Dock1	3.71733	1.4537e-05	TRUE	0.668386	0.00718838	FALSE
Kidney vs Brain	LUM	P51885	Lumican OS=Mus musculus GN=Lum PE=1 SV=2	4.42682	1.4537e-05	TRUE	2.10004	0.000887407	TRUE
Kidney vs Brain	INPPL1	A0A087WPT7|Q6P549	Phosphatidylinositol 3,4,5-trisphosphate 5-phosphatase 2 (Fragment) OS=Mus musculus GN=Inppl1 PE=1 SV=1|Phosphatidylinositol 3,4,5-trisphosphate 5-phosphatase 2 OS=Mus musculus GN=Inppl1 PE=1 SV=1	3.77223	1.4537e-05	TRUE	0.426901	0.0795592	FALSE
Kidney vs Brain	IQGAP2	Q3UQ44	Ras GTPase-activating-like protein IQGAP2 OS=Mus musculus GN=Iqgap2 PE=1 SV=2	3.65099	1.4537e-05	TRUE	0.664002	0.0134487	FALSE
Kidney vs Brain	CYP4B1	Q3TNA0|Q64462	Cytochrome P450 4B1 OS=Mus musculus GN=Cyp4b1 PE=1 SV=1|Cytochrome P450 4B1 OS=Mus musculus GN=Cyp4b1 PE=1 SV=1	4.50523	1.4537e-05	TRUE	3.60063	3.62349e-05	TRUE
Kidney vs Brain	P4HB	P09103	Protein disulfide-isomerase OS=Mus musculus GN=P4hb PE=1 SV=2	3.75662	1.4537e-05	TRUE	1.72755	0.000125334	TRUE
Kidney vs Brain	IQGAP1	Q9JKF1	Ras GTPase-activating-like protein IQGAP1 OS=Mus musculus GN=Iqgap1 PE=1 SV=2	4.26183	1.4537e-05	TRUE	2.18229	0.000236845	TRUE
Kidney vs Brain	DNAJC13	D4AFX7|G3X922	Protein Dnajc13 OS=Mus musculus GN=Dnajc13 PE=1 SV=1|MCG115602 OS=Mus musculus GN=Dnajc13 PE=1 SV=1	3.94811	1.4537e-05	TRUE	1.38359	0.000298584	TRUE
Kidney vs Brain	ME1	P06801	NADP-dependent malic enzyme OS=Mus musculus GN=Me1 PE=1 SV=2	3.84348	1.4537e-05	TRUE	2.38567	0.000307718	TRUE
Kidney vs Brain	C4B	P01029	Complement C4-B OS=Mus musculus GN=C4b PE=1 SV=3	3.72007	1.4537e-05	TRUE	0.795634	0.00386878	FALSE
Kidney vs Brain	COL12A1	E9PX70|Q60847|Q60847-2|Q60847-5	Collagen alpha-1(XII) chain OS=Mus musculus GN=Col12a1 PE=1 SV=1|Collagen alpha-1(XII) chain OS=Mus musculus GN=Col12a1 PE=2 SV=3|Isoform 2 of Collagen alpha-1(XII) chain OS=Mus musculus GN=Col12a1|Isoform 5 of Collagen alpha-1(XII) chain OS=Mus musculus GN=Col12a1	4.58578	1.4537e-05	TRUE	1.56289	0.000450945	TRUE
Kidney vs Brain	IREB2	Q811J3	Iron-responsive element-binding protein 2 OS=Mus musculus GN=Ireb2 PE=1 SV=2	3.85837	1.4537e-05	TRUE	NA	NA	NA
Kidney vs Brain	RBMS2	E9Q7G6|Q8VC70	RNA-binding motif, single-stranded-interacting protein 2 OS=Mus musculus GN=Rbms2 PE=1 SV=1|RNA-binding motif, single-stranded-interacting protein 2 OS=Mus musculus GN=Rbms2 PE=1 SV=1	3.95044	1.4537e-05	TRUE	NA	NA	NA
Kidney vs Brain	SNX7	F6RSR4|F8WI30|Q5M8N3|Q9CY18	Sorting nexin-7 (Fragment) OS=Mus musculus GN=Snx7 PE=1 SV=1|Sorting nexin-7 OS=Mus musculus GN=Snx7 PE=1 SV=1|MCG10440 OS=Mus musculus GN=Snx7 PE=1 SV=1|Sorting nexin-7 OS=Mus musculus GN=Snx7 PE=1 SV=1	3.77673	1.4537e-05	TRUE	1.50575	0.00282341	TRUE
Kidney vs Brain	H2	P01897|P01898|P01899|P14438|Q3V014|Q792Z7|Q7JJ15	D(B) glycoprotein OS=Mus musculus GN=H2-D1 PE=1 SV=1|H-2 class I histocompatibility antigen, D-37 alpha chain OS=Mus musculus GN=H2-T23 PE=1 SV=1|H-2 class I histocompatibility antigen, D-B alpha chain OS=Mus musculus GN=H2-D1 PE=1 SV=2|H-2 class I histocompatibility antigen, K-K alpha chain OS=Mus musculus GN=H2-K1 PE=1 SV=1|H-2 class I histocompatibility antigen, L-D alpha chain OS=Mus musculus…	3.57503	1.4537e-05	TRUE	0.87812	0.00321564	FALSE
Kidney vs Brain	FLNA	B7FAU9|B7FAV1|Q8BTM8	Filamin-A OS=Mus musculus GN=Flna PE=1 SV=5|Filamin, alpha (Fragment) OS=Mus musculus GN=Flna PE=1 SV=1|Filamin, alpha OS=Mus musculus GN=Flna PE=1 SV=1	4.41968	1.4537e-05	TRUE	2.10646	0.000145876	TRUE
Kidney vs Brain	POSTN	Q62009|Q62009-2|Q62009-3|Q62009-5	Periostin OS=Mus musculus GN=Postn PE=1 SV=2|Isoform 2 of Periostin OS=Mus musculus GN=Postn|Isoform 3 of Periostin OS=Mus musculus GN=Postn|Isoform 5 of Periostin OS=Mus musculus GN=Postn	4.14492	1.4537e-05	TRUE	NA	NA	NA
Kidney vs Brain	ACSS2	A2AQN4|A2AQN5|Q9QXG4	Acetyl-coenzyme A synthetase, cytoplasmic OS=Mus musculus GN=Acss2 PE=1 SV=1|Acetyl-coenzyme A synthetase, cytoplasmic OS=Mus musculus GN=Acss2 PE=1 SV=2	3.67145	1.4537e-05	TRUE	1.57867	0.000362321	TRUE
Kidney vs Brain	MUT	P16332	Methylmalonyl-CoA mutase, mitochondrial OS=Mus musculus GN=Mut PE=1 SV=2	3.69132	1.4537e-05	TRUE	1.91096	0.000139996	TRUE
Kidney vs Brain	DDX58	Q6Q899	Probable ATP-dependent RNA helicase DDX58 OS=Mus musculus GN=Ddx58 PE=1 SV=2	3.86407	1.4537e-05	TRUE	1.03619	0.00128579	TRUE
Kidney vs Brain	MTPAP	Q9D0D3	Poly(A) RNA polymerase, mitochondrial OS=Mus musculus GN=Mtpap PE=1 SV=1	3.83795	1.4537e-05	TRUE	NA	NA	NA
Kidney vs Brain	VWA5A	Q99KC8	von Willebrand factor A domain-containing protein 5A OS=Mus musculus GN=Vwa5a PE=1 SV=2	3.63991	1.4537e-05	TRUE	0.843549	0.0029595	FALSE
Kidney vs Brain	GCDH	A0A0A0MQ68|Q60759	Glutaryl-CoA dehydrogenase, mitochondrial OS=Mus musculus GN=Gcdh PE=1 SV=1|Glutaryl-CoA dehydrogenase, mitochondrial OS=Mus musculus GN=Gcdh PE=1 SV=2	3.95501	1.4537e-05	TRUE	1.45839	0.000735471	TRUE
Kidney vs Brain	TMEM205	Q91XE8	Transmembrane protein 205 OS=Mus musculus GN=Tmem205 PE=1 SV=1	3.5361	1.4537e-05	TRUE	2.40009	5.47158e-05	TRUE
Kidney vs Brain	IVD	Q9JHI5	Isovaleryl-CoA dehydrogenase, mitochondrial OS=Mus musculus GN=Ivd PE=1 SV=1	3.87773	1.4537e-05	TRUE	2.00791	0.000213297	TRUE
Kidney vs Brain	KIF13B	E9Q4K7	Protein Kif13b OS=Mus musculus GN=Kif13b PE=1 SV=1	3.86248	1.4537e-05	TRUE	1.11456	0.00103918	TRUE
Kidney vs Brain	NOA1	Q9JJG9	Nitric oxide-associated protein 1 OS=Mus musculus GN=Noa1 PE=1 SV=1	3.66462	1.4537e-05	TRUE	NA	NA	NA
Kidney vs Brain	ITIH4	A6X935|E9PVD2|E9Q5L2	Inter alpha-trypsin inhibitor, heavy chain 4 OS=Mus musculus GN=Itih4 PE=1 SV=2|Inter alpha-trypsin inhibitor, heavy chain 4 OS=Mus musculus GN=Itih4 PE=1 SV=1|Inter alpha-trypsin inhibitor, heavy chain 4 OS=Mus musculus GN=Itih4 PE=1 SV=1	3.73068	1.4537e-05	TRUE	NA	NA	NA
Kidney vs Brain	NID1	P10493	Nidogen-1 OS=Mus musculus GN=Nid1 PE=1 SV=2	3.68614	1.4537e-05	TRUE	1.51788	0.000386033	TRUE
Kidney vs Brain	ASPH	A2AL85|Q8BSY0|Q8CBM2	Aspartyl/asparaginyl beta-hydroxylase OS=Mus musculus GN=Asph PE=1 SV=1|Aspartyl/asparaginyl beta-hydroxylase OS=Mus musculus GN=Asph PE=1 SV=1|Aspartyl/asparaginyl beta-hydroxylase OS=Mus musculus GN=Asph PE=1 SV=1	3.91252	1.4537e-05	TRUE	1.30982	0.000424433	TRUE
Kidney vs Brain	GM20425	E9Q035	Protein Gm20425 OS=Mus musculus GN=Gm20425 PE=4 SV=1	3.82459	1.4537e-05	TRUE	0.234145	0.21519	FALSE
Kidney vs Brain	ITGA1	Q3V3R4	Integrin alpha-1 OS=Mus musculus GN=Itga1 PE=1 SV=2	4.17597	1.4537e-05	TRUE	1.95466	0.000124206	TRUE
Kidney vs Brain	PCX|PC	E9QPD7|G5E8R3|Q05920	Pyruvate carboxylase OS=Mus musculus GN=Pcx PE=1 SV=1|Pyruvate carboxylase OS=Mus musculus GN=Pcx PE=1 SV=1|Pyruvate carboxylase, mitochondrial OS=Mus musculus GN=Pc PE=1 SV=1	3.60459	1.4537e-05	TRUE	2.07983	7.52533e-05	TRUE
Kidney vs Brain	MVP	E9Q3X0|Q9EQK5	Major vault protein OS=Mus musculus GN=Mvp PE=1 SV=1|Major vault protein OS=Mus musculus GN=Mvp PE=1 SV=4	3.4907	1.4537e-05	TRUE	0.995263	0.00203978	FALSE
Kidney vs Brain	COL18A1	E9QPX1|P39061|P39061-1	Collagen alpha-1(XVIII) chain OS=Mus musculus GN=Col18a1 PE=1 SV=1|Collagen alpha-1(XVIII) chain OS=Mus musculus GN=Col18a1 PE=1 SV=4|Isoform 2 of Collagen alpha-1(XVIII) chain OS=Mus musculus GN=Col18a1	3.63394	1.4537e-05	TRUE	2.73302	4.68367e-05	TRUE
Kidney vs Brain	NID2	O88322	Nidogen-2 OS=Mus musculus GN=Nid2 PE=1 SV=2	3.54494	1.4537e-05	TRUE	1.82017	0.000162643	TRUE
Kidney vs Brain	GCLM	O09172|Q4FJZ6	Glutamate--cysteine ligase regulatory subunit OS=Mus musculus GN=Gclm PE=1 SV=1|Gclm protein OS=Mus musculus GN=Gclm PE=1 SV=1	4.24484	1.4537e-05	TRUE	2.07715	0.000130004	TRUE
Kidney vs Brain	PZP	Q61838	Pregnancy zone protein OS=Mus musculus GN=Pzp PE=1 SV=3	3.77849	1.4537e-05	TRUE	1.13974	0.00543674	TRUE
Kidney vs Brain	LAMA5	Q61001	Laminin subunit alpha-5 OS=Mus musculus GN=Lama5 PE=1 SV=4	3.89201	1.4537e-05	TRUE	2.11142	0.000154813	TRUE
Kidney vs Brain	TTC37	F8VPK0	Protein Ttc37 OS=Mus musculus GN=Ttc37 PE=1 SV=1	3.61339	1.4537e-05	TRUE	0.211126	0.240095	FALSE
Kidney vs Brain	EHD3	Q9QXY6	EH domain-containing protein 3 OS=Mus musculus GN=Ehd3 PE=1 SV=2	4.12012	1.4537e-05	TRUE	-0.243608	0.249255	FALSE
Kidney vs Brain	GSR	P47791|P47791-2	Glutathione reductase, mitochondrial OS=Mus musculus GN=Gsr PE=1 SV=3|Isoform Cytoplasmic of Glutathione reductase, mitochondrial OS=Mus musculus GN=Gsr	4.05801	1.4537e-05	TRUE	1.27116	0.00054304	TRUE
Kidney vs Brain	FN1	A0A087WR50|A0A087WSN6|B9EHT6|Q3UHL6	Fibronectin OS=Mus musculus GN=Fn1 PE=1 SV=1	3.90451	1.4537e-05	TRUE	1.99973	0.000110941	TRUE
Kidney vs Brain	MUG1	P28665	Murinoglobulin-1 OS=Mus musculus GN=Mug1 PE=1 SV=3	3.93686	1.4537e-05	TRUE	1.17519	0.00202875	TRUE
Kidney vs Brain	ZC3HAV1	D3Z5I1|Q3UPF5	Zinc finger CCCH-type antiviral protein 1 OS=Mus musculus GN=Zc3hav1 PE=1 SV=1	3.61456	1.4537e-05	TRUE	0.359827	0.0640801	FALSE
Kidney vs Brain	EEF2	P58252	Elongation factor 2 OS=Mus musculus GN=Eef2 PE=1 SV=2	3.57349	1.4537e-05	TRUE	0.704043	0.00522636	FALSE
Kidney vs Brain	LAMA4	P97927	Laminin subunit alpha-4 OS=Mus musculus GN=Lama4 PE=1 SV=2	3.91502	1.4537e-05	TRUE	0.240187	0.340794	FALSE
Kidney vs Brain	SDHA	Q8K2B3	Succinate dehydrogenase [ubiquinone] flavoprotein subunit, mitochondrial OS=Mus musculus GN=Sdha PE=1 SV=1	3.58511	1.4537e-05	TRUE	1.292	0.00722066	TRUE
Kidney vs Brain	HADHA	Q8BMS1	Trifunctional enzyme subunit alpha, mitochondrial OS=Mus musculus GN=Hadha PE=1 SV=1	3.99859	1.4537e-05	TRUE	0.432378	0.522304	FALSE
Kidney vs Brain	CPT2	P52825	Carnitine O-palmitoyltransferase 2, mitochondrial OS=Mus musculus GN=Cpt2 PE=1 SV=2	3.58661	1.4537e-05	TRUE	1.67541	0.000145697	TRUE
Kidney vs Brain	TGFBI	A1L353|P82198	Transforming growth factor, beta induced OS=Mus musculus GN=Tgfbi PE=1 SV=1|Transforming growth factor-beta-induced protein ig-h3 OS=Mus musculus GN=Tgfbi PE=1 SV=1	3.89736	1.4537e-05	TRUE	2.00058	7.69513e-05	TRUE
Kidney vs Brain	AGXT2	H7BWY3|Q3UEG6	Alanine--glyoxylate aminotransferase 2, mitochondrial OS=Mus musculus GN=Agxt2 PE=1 SV=1|Alanine--glyoxylate aminotransferase 2, mitochondrial OS=Mus musculus GN=Agxt2 PE=1 SV=1	3.76543	1.4537e-05	TRUE	1.9712	0.000162806	TRUE
Kidney vs Brain	ATP1A1	Q8VDN2	Sodium/potassium-transporting ATPase subunit alpha-1 OS=Mus musculus GN=Atp1a1 PE=1 SV=1	4.20515	1.4537e-05	TRUE	1.68481	0.000191532	TRUE
Kidney vs Brain	HSD17B11	Q9EQ06|Q9EQ06-2	Estradiol 17-beta-dehydrogenase 11 OS=Mus musculus GN=Hsd17b11 PE=1 SV=1|Isoform 2 of Estradiol 17-beta-dehydrogenase 11 OS=Mus musculus GN=Hsd17b11	3.65457	1.4537e-05	TRUE	2.38916	6.99653e-05	TRUE
Kidney vs Brain	SHMT1	G3UZ26|P50431	Serine hydroxymethyltransferase (Fragment) OS=Mus musculus GN=Shmt1 PE=1 SV=1|Serine hydroxymethyltransferase, cytosolic OS=Mus musculus GN=Shmt1 PE=1 SV=3	3.93569	1.4537e-05	TRUE	1.44705	0.00178376	TRUE
Kidney vs Brain	TNPO1	Q8BFY9|Q8BFY9-2	Transportin-1 OS=Mus musculus GN=Tnpo1 PE=1 SV=2|Isoform 2 of Transportin-1 OS=Mus musculus GN=Tnpo1	3.78587	1.4537e-05	TRUE	0.562993	0.0158588	FALSE
Kidney vs Brain	ITGB1	P09055	Integrin beta-1 OS=Mus musculus GN=Itgb1 PE=1 SV=1	4.29821	1.4537e-05	TRUE	2.24878	6.71377e-05	TRUE
Kidney vs Brain	DAB2	A0A0R4J104|E9PX84|E9QL31|P98078|P98078-2|P98078-3|Q3TRE6	Disabled homolog 2 OS=Mus musculus GN=Dab2 PE=1 SV=1|Disabled homolog 2 OS=Mus musculus GN=Dab2 PE=1 SV=1|Disabled homolog 2 OS=Mus musculus GN=Dab2 PE=1 SV=1|Disabled homolog 2 OS=Mus musculus GN=Dab2 PE=1 SV=2|Isoform p93 of Disabled homolog 2 OS=Mus musculus GN=Dab2|Isoform p67 of Disabled homolog 2 OS=Mus musculus GN=Dab2|Disabled homolog 2 OS=Mus musculus GN=Dab2 PE=1 SV=1	4.43569	1.4537e-05	TRUE	2.77099	5.47158e-05	TRUE
Kidney vs Brain	ACADS	Q07417	Short-chain specific acyl-CoA dehydrogenase, mitochondrial OS=Mus musculus GN=Acads PE=1 SV=2	3.45981	1.4537e-05	TRUE	1.80545	0.00175786	TRUE
Kidney vs Brain	BDH2	G3UWD3|Q8JZV9	3-hydroxybutyrate dehydrogenase type 2 OS=Mus musculus GN=Bdh2 PE=1 SV=1|3-hydroxybutyrate dehydrogenase type 2 OS=Mus musculus GN=Bdh2 PE=1 SV=1	3.61235	1.4537e-05	TRUE	3.76113	3.62349e-05	TRUE
Kidney vs Brain	VWF	E9QPU1|Q8CIZ8	von Willebrand factor OS=Mus musculus GN=Vwf PE=1 SV=2|von Willebrand factor OS=Mus musculus GN=Vwf PE=1 SV=2	3.45683	1.4537e-05	TRUE	0.628659	0.0179474	FALSE
Kidney vs Brain	DAG1	Q544G5|Q62165	Dystroglycan OS=Mus musculus GN=Dag1 PE=1 SV=1|Dystroglycan OS=Mus musculus GN=Dag1 PE=1 SV=4	3.70608	1.4537e-05	TRUE	0.285981	0.153261	FALSE
Kidney vs Brain	APOA1	Q00623	Apolipoprotein A-I OS=Mus musculus GN=Apoa1 PE=1 SV=2	4.28899	1.4537e-05	TRUE	1.84735	0.000130004	TRUE
Kidney vs Brain	SARDH	Q3TWI2|Q99LB7	Sarcosine dehydrogenase OS=Mus musculus GN=Sardh PE=1 SV=1|Sarcosine dehydrogenase, mitochondrial OS=Mus musculus GN=Sardh PE=1 SV=1	3.68698	1.4537e-05	TRUE	2.14477	7.06422e-05	TRUE
Kidney vs Brain	ASS1	P16460|Q3UJ34	Argininosuccinate synthase OS=Mus musculus GN=Ass1 PE=1 SV=1|Argininosuccinate synthase OS=Mus musculus GN=Ass1 PE=1 SV=1	4.24627	1.4537e-05	TRUE	3.24594	4.38603e-05	TRUE
Kidney vs Brain	UGDH	O70475|Q3TS38	UDP-glucose 6-dehydrogenase OS=Mus musculus GN=Ugdh PE=1 SV=1|UDP-glucose 6-dehydrogenase OS=Mus musculus GN=Ugdh PE=1 SV=1	3.62568	1.4537e-05	TRUE	2.48715	5.47158e-05	TRUE
Kidney vs Brain	CTNNA1	P26231|Q545R0	Catenin alpha-1 OS=Mus musculus GN=Ctnna1 PE=1 SV=1|Catenin (Cadherin associated protein), alpha 1 OS=Mus musculus GN=Ctnna1 PE=1 SV=1	3.59351	1.4537e-05	TRUE	1.85292	0.000506036	TRUE
Kidney vs Brain	TNC	Q80YX1|Q80YX1-2|Q80YX1-3|Q80YX1-4|Q80YX1-5	Isoform 2 of Tenascin OS=Mus musculus GN=Tnc|Isoform 3 of Tenascin OS=Mus musculus GN=Tnc|Isoform 4 of Tenascin OS=Mus musculus GN=Tnc|Isoform 5 of Tenascin OS=Mus musculus GN=Tnc|Tenascin OS=Mus musculus GN=Tnc PE=1 SV=1	3.7653	1.4537e-05	TRUE	-0.565823	0.0177776	FALSE
Kidney vs Brain	AS3MT	Q91WU5	Arsenite methyltransferase OS=Mus musculus GN=As3mt PE=1 SV=2	3.4212	1.4537e-05	TRUE	1.40385	0.000313372	TRUE
Kidney vs Brain	GK	B1ASZ3|Q64516|Q64516-1|Q64516-2	Glycerol kinase OS=Mus musculus GN=Gk PE=1 SV=1|Glycerol kinase OS=Mus musculus GN=Gk PE=1 SV=2|Isoform 1 of Glycerol kinase OS=Mus musculus GN=Gk|Isoform 2 of Glycerol kinase OS=Mus musculus GN=Gk	3.55179	1.4537e-05	TRUE	2.28395	9.18179e-05	TRUE
Kidney vs Brain	CROT	Q9DC50	Peroxisomal carnitine O-octanoyltransferase OS=Mus musculus GN=Crot PE=1 SV=1	4.08722	1.4537e-05	TRUE	3.50631	5.45699e-05	TRUE
Kidney vs Brain	SYNE2	E9QP46|Q6DFZ2|Q6ZWQ0	Nesprin-2 (Fragment) OS=Mus musculus GN=Syne2 PE=1 SV=1|Nesprin-2 OS=Mus musculus GN=Syne2 PE=1 SV=1|Nesprin-2 OS=Mus musculus GN=Syne2 PE=1 SV=2	3.88478	1.45741e-05	TRUE	1.31941	0.000789583	TRUE
Kidney vs Brain	RNF213	A0A171EBL2|E9Q555	E3 ubiquitin-protein ligase RNF213 OS=Mus musculus GN=Rnf213 PE=4 SV=1|E3 ubiquitin-protein ligase RNF213 OS=Mus musculus GN=Rnf213 PE=1 SV=2	3.54081	1.45741e-05	TRUE	0.39805	0.0457815	FALSE
Kidney vs Brain	HADH	Q61425	Hydroxyacyl-coenzyme A dehydrogenase, mitochondrial OS=Mus musculus GN=Hadh PE=1 SV=2	5.11122	1.45813e-05	TRUE	2.17347	7.42101e-05	TRUE
Kidney vs Brain	PRELP	Q543S0|Q9JK53	Prolargin OS=Mus musculus GN=Prelp PE=1 SV=1|Prolargin OS=Mus musculus GN=Prelp PE=1 SV=2	3.43788	1.45813e-05	TRUE	NA	NA	NA
Kidney vs Brain	AHNAK2	E9PYB0|F7CVJ5|F7DBB3	Protein Ahnak2 (Fragment) OS=Mus musculus GN=Ahnak2 PE=1 SV=1|Protein Ahnak2 (Fragment) OS=Mus musculus GN=Ahnak2 PE=1 SV=7	3.63352	1.46676e-05	TRUE	-1.6919	0.00013539	TRUE
Kidney vs Brain	FAM120A	Q6A0A9	Constitutive coactivator of PPAR-gamma-like protein 1 OS=Mus musculus GN=FAM120A PE=1 SV=2	3.48574	1.46676e-05	TRUE	0.484618	0.0394051	FALSE
Kidney vs Brain	RDX	P26043	Radixin OS=Mus musculus GN=Rdx PE=1 SV=3	4.33408	1.46676e-05	TRUE	1.50916	0.00122668	TRUE
Kidney vs Brain	GFM1	Q8K0D5	Elongation factor G, mitochondrial OS=Mus musculus GN=Gfm1 PE=1 SV=1	3.44994	1.46676e-05	TRUE	1.18258	0.000803665	TRUE
Kidney vs Brain	SKIV2L	Q6NZR5	Protein Skiv2l OS=Mus musculus GN=Skiv2l PE=1 SV=1	3.34293	1.46676e-05	TRUE	0.284704	0.116999	FALSE
Kidney vs Brain	VCL	Q64727	Vinculin OS=Mus musculus GN=Vcl PE=1 SV=4	3.37189	1.46676e-05	TRUE	1.23487	0.000590356	TRUE
Kidney vs Brain	ENTPD5	Q3TQC7|Q9WUZ9	Ectonucleoside triphosphate diphosphohydrolase 5 OS=Mus musculus GN=Entpd5 PE=1 SV=1|Ectonucleoside triphosphate diphosphohydrolase 5 OS=Mus musculus GN=Entpd5 PE=1 SV=1	3.44325	1.46676e-05	TRUE	2.46921	0.000125334	TRUE
Kidney vs Brain	POR	P37040|Q05DV1	NADPH--cytochrome P450 reductase OS=Mus musculus GN=Por PE=1 SV=1|NADPH--cytochrome P450 reductase OS=Mus musculus GN=Por PE=1 SV=2	3.44879	1.46676e-05	TRUE	1.37087	0.000361351	TRUE
Kidney vs Brain	MTHFD1	Q922D8	C-1-tetrahydrofolate synthase, cytoplasmic OS=Mus musculus GN=Mthfd1 PE=1 SV=4	3.75705	1.46676e-05	TRUE	1.66922	0.000179589	TRUE
Kidney vs Brain	CLU	Q06890|Q549A5	Clusterin OS=Mus musculus GN=Clu PE=1 SV=1|Clusterin OS=Mus musculus GN=Clu PE=1 SV=1	4.42197	1.46676e-05	TRUE	-0.158604	0.367241	FALSE
Kidney vs Brain	ACTN4	E9Q2W9|P57780|Q3ULT2	Actinin alpha 4 OS=Mus musculus GN=Actn4 PE=1 SV=1|Alpha-actinin-4 (Fragment) OS=Mus musculus GN=Actn4 PE=1 SV=1|Alpha-actinin-4 OS=Mus musculus GN=Actn4 PE=1 SV=1	3.72126	1.46676e-05	TRUE	1.17351	0.000996867	TRUE
Kidney vs Brain	COL6A3	E9PWQ3|J3QQ16	Protein Col6a3 OS=Mus musculus GN=Col6a3 PE=1 SV=1|Protein Col6a3 OS=Mus musculus GN=Col6a3 PE=1 SV=2	4.83372	1.46676e-05	TRUE	2.86799	4.57119e-05	TRUE
Kidney vs Brain	CDH16	O88338|Q546A8	Cadherin-16 OS=Mus musculus GN=Cdh16 PE=1 SV=1|Cadherin 16 OS=Mus musculus GN=Cdh16 PE=1 SV=1	4.80795	1.46676e-05	TRUE	4.1215	3.62349e-05	TRUE
Kidney vs Brain	COL6A5	A0A140T8T7|A0A140T8W1|A6H584	Collagen alpha-5(VI) chain OS=Mus musculus GN=Col6a5 PE=1 SV=1|Collagen alpha-5(VI) chain OS=Mus musculus GN=Col6a5 PE=1 SV=1|Collagen alpha-5(VI) chain OS=Mus musculus GN=Col6a5 PE=1 SV=4	3.65238	1.46897e-05	TRUE	NA	NA	NA
Kidney vs Brain	LYPLA1	D3YUG4|J3QP56|P97823|P97823-2	Acyl-protein thioesterase 1 (Fragment) OS=Mus musculus GN=Lypla1 PE=1 SV=1|Acyl-protein thioesterase 1 OS=Mus musculus GN=Lypla1 PE=1 SV=1|Acyl-protein thioesterase 1 OS=Mus musculus GN=Lypla1 PE=1 SV=1|Isoform 2 of Acyl-protein thioesterase 1 OS=Mus musculus GN=Lypla1	3.84005	1.48509e-05	TRUE	NA	NA	NA
Kidney vs Brain	PNPT1	Q8K1R3	Polyribonucleotide nucleotidyltransferase 1, mitochondrial OS=Mus musculus GN=Pnpt1 PE=1 SV=1	3.75884	1.48509e-05	TRUE	0.676056	0.00706639	FALSE
Kidney vs Brain	AK4	Q3U489|Q9WUR9	Adenylate kinase 4, mitochondrial OS=Mus musculus GN=Ak4 PE=1 SV=1|Adenylate kinase 4, mitochondrial OS=Mus musculus GN=Ak4 PE=1 SV=1	3.4004	1.48509e-05	TRUE	2.19122	0.000335413	TRUE
Kidney vs Brain	GGCT	Q9D7X8	Gamma-glutamylcyclotransferase OS=Mus musculus GN=Ggct PE=1 SV=1	3.45601	1.48509e-05	TRUE	0.661002	0.0389986	FALSE
Kidney vs Brain	THOC1	Q8R3N6	THO complex subunit 1 OS=Mus musculus GN=Thoc1 PE=1 SV=1	3.36625	1.48509e-05	TRUE	0.0872406	0.651943	FALSE
Kidney vs Brain	C3	P01027	Complement C3 OS=Mus musculus GN=C3 PE=1 SV=3	3.80191	1.48509e-05	TRUE	1.89617	0.000233652	TRUE
Kidney vs Brain	FBLN1	Q08879	Fibulin-1 OS=Mus musculus GN=Fbln1 PE=1 SV=2	3.46598	1.51143e-05	TRUE	1.61413	0.000252624	TRUE
Kidney vs Brain	PAICS	Q9DCL9	Multifunctional protein ADE2 OS=Mus musculus GN=Paics PE=1 SV=4	3.61674	1.51331e-05	TRUE	0.742594	0.00557753	FALSE
Kidney vs Brain	CES1C	P23953	Carboxylesterase 1C OS=Mus musculus GN=Ces1c PE=1 SV=4	3.54732	1.51331e-05	TRUE	1.34245	0.00292765	TRUE
Kidney vs Brain	ALDOB	Q3UER1|Q91Y97	Fructose-bisphosphate aldolase OS=Mus musculus GN=Aldob PE=1 SV=1|Fructose-bisphosphate aldolase B OS=Mus musculus GN=Aldob PE=1 SV=3	4.15885	1.51888e-05	TRUE	3.52284	3.62349e-05	TRUE
Kidney vs Brain	ITIH2	G3X977|Q61703	Inter-alpha trypsin inhibitor, heavy chain 2 OS=Mus musculus GN=Itih2 PE=1 SV=1|Inter-alpha-trypsin inhibitor heavy chain H2 OS=Mus musculus GN=Itih2 PE=1 SV=1	4.03827	1.51888e-05	TRUE	1.27067	0.000820724	TRUE
Kidney vs Brain	PARVA	Q3UF75|Q9EPC1	Alpha-parvin OS=Mus musculus GN=Parva PE=1 SV=1|Alpha-parvin OS=Mus musculus GN=Parva PE=1 SV=1	3.68946	1.51888e-05	TRUE	1.8172	0.000107356	TRUE
Kidney vs Brain	COL6A1	Q04857	Collagen alpha-1(VI) chain OS=Mus musculus GN=Col6a1 PE=1 SV=1	4.39634	1.51888e-05	TRUE	3.02563	3.66448e-05	TRUE
Kidney vs Brain	SQRDL	Q9R112	Sulfide:quinone oxidoreductase, mitochondrial OS=Mus musculus GN=Sqrdl PE=1 SV=3	3.32936	1.51888e-05	TRUE	2.60848	5.18569e-05	TRUE
Kidney vs Brain	PTBP3	G3UXA6|G8JL74|Q8BHD7|Q8BHD7-2	Polypyrimidine tract-binding protein 3 OS=Mus musculus GN=Ptbp3 PE=1 SV=1|Polypyrimidine tract-binding protein 3 OS=Mus musculus GN=Ptbp3 PE=1 SV=1|Polypyrimidine tract-binding protein 3 OS=Mus musculus GN=Ptbp3 PE=1 SV=1|Isoform 2 of Polypyrimidine tract-binding protein 3 OS=Mus musculus GN=Ptbp3	3.43841	1.51888e-05	TRUE	NA	NA	NA
Kidney vs Brain	LRBA	A0A0A6YXL6|E9Q3Y4	Lipopolysaccharide-responsive and beige-like anchor protein OS=Mus musculus GN=Lrba PE=1 SV=1	3.69499	1.51888e-05	TRUE	2.23338	6.99653e-05	TRUE
Kidney vs Brain	Q3UNZ8	Q3UNZ8	Quinone oxidoreductase-like protein 2 OS=Mus musculus PE=1 SV=1	3.98082	1.51888e-05	TRUE	2.94999	4.45634e-05	TRUE
Kidney vs Brain	ACAA2	Q8BWT1	3-ketoacyl-CoA thiolase, mitochondrial OS=Mus musculus GN=Acaa2 PE=1 SV=3	3.48194	1.51888e-05	TRUE	0.334607	0.354248	FALSE
Kidney vs Brain	BLVRA	Q9CY64	Biliverdin reductase A OS=Mus musculus GN=Blvra PE=1 SV=1	3.22575	1.51888e-05	TRUE	0.582993	0.0265234	FALSE
Kidney vs Brain	CNN2	Q08093|Q543F3	Calponin-2 OS=Mus musculus GN=Cnn2 PE=1 SV=1|Calponin OS=Mus musculus GN=Cnn2 PE=1 SV=1	4.17308	1.51888e-05	TRUE	NA	NA	NA
Kidney vs Brain	LPP	Q8BFW7	Lipoma-preferred partner homolog OS=Mus musculus GN=Lpp PE=1 SV=1	3.95661	1.51888e-05	TRUE	1.69555	0.000316684	TRUE
Kidney vs Brain	SLC25A13	Q9QXX4	Calcium-binding mitochondrial carrier protein Aralar2 OS=Mus musculus GN=Slc25a13 PE=1 SV=1	4.77793	1.51888e-05	TRUE	2.42028	5.75318e-05	TRUE
Kidney vs Brain	FERMT2	Q3TLE2|Q8CIB5	Fermitin family homolog 2 OS=Mus musculus GN=Fermt2 PE=1 SV=1|Fermitin family homolog 2 OS=Mus musculus GN=Fermt2 PE=1 SV=1	3.39865	1.51888e-05	TRUE	0.92656	0.00382464	FALSE
Kidney vs Brain	DHX29	Q6PGC1	ATP-dependent RNA helicase Dhx29 OS=Mus musculus GN=Dhx29 PE=1 SV=1	3.69714	1.51888e-05	TRUE	0.547175	0.018087	FALSE
Kidney vs Brain	LARP4	E9Q066|G3X9Q6|Q8BWW4	La-related protein 4 OS=Mus musculus GN=Larp4 PE=1 SV=1|La-related protein 4 OS=Mus musculus GN=Larp4 PE=1 SV=1|La-related protein 4 OS=Mus musculus GN=Larp4 PE=1 SV=2	3.72522	1.52022e-05	TRUE	2.22191	0.00015321	TRUE
Kidney vs Brain	ADH5	P28474|Q6P5I3	Alcohol dehydrogenase class-3 OS=Mus musculus GN=Adh5 PE=1 SV=3|S-(hydroxymethyl)glutathione dehydrogenase OS=Mus musculus GN=Adh5 PE=1 SV=2	3.32045	1.5256e-05	TRUE	0.960424	0.00182462	FALSE
Kidney vs Brain	LAP3	Q9CPY7|Q9CPY7-2	Cytosol aminopeptidase OS=Mus musculus GN=Lap3 PE=1 SV=3|Isoform 2 of Cytosol aminopeptidase OS=Mus musculus GN=Lap3	3.7123	1.53147e-05	TRUE	1.74363	0.000175942	TRUE
Kidney vs Brain	SERPINA1A|SERPINA1C	A0A0A0MQA3|A0A0R4J0X5|P07758	Alpha-1-antitrypsin 1-1 OS=Mus musculus GN=Serpina1a PE=1 SV=1|Alpha-1-antitrypsin 1-3 OS=Mus musculus GN=Serpina1c PE=1 SV=1|Alpha-1-antitrypsin 1-1 OS=Mus musculus GN=Serpina1a PE=1 SV=4	3.90978	1.55594e-05	TRUE	NA	NA	NA
Kidney vs Brain	ALDH4A1	Q8CHT0	Delta-1-pyrroline-5-carboxylate dehydrogenase, mitochondrial OS=Mus musculus GN=Aldh4a1 PE=1 SV=3	3.47217	1.56142e-05	TRUE	2.65149	6.30608e-05	TRUE
Kidney vs Brain	BICC1	Q99MQ1	Protein bicaudal C homolog 1 OS=Mus musculus GN=Bicc1 PE=1 SV=1	4.04166	1.57673e-05	TRUE	NA	NA	NA
Kidney vs Brain	SAMD9L	E9PX59|Q69Z37	Sterile alpha motif domain-containing protein 9-like OS=Mus musculus GN=Samd9l PE=1 SV=1|Sterile alpha motif domain-containing protein 9-like OS=Mus musculus GN=Samd9l PE=1 SV=2	4.75811	1.57987e-05	TRUE	2.64302	4.24813e-05	TRUE
Kidney vs Brain	FGA	E9PV24|E9PV24-2	Fibrinogen alpha chain OS=Mus musculus GN=Fga PE=1 SV=1|Isoform 2 of Fibrinogen alpha chain OS=Mus musculus GN=Fga	3.84195	1.57987e-05	TRUE	1.61517	0.00656136	TRUE
Kidney vs Brain	Q91V76	Q91V76	Ester hydrolase C11orf54 homolog OS=Mus musculus PE=1 SV=1	3.34814	1.57987e-05	TRUE	3.78056	7.02562e-05	TRUE
Kidney vs Brain	ACY1	A0A0R4J050|Q99JW2	Aminoacylase-1 OS=Mus musculus GN=Acy1 PE=1 SV=1|Aminoacylase-1 OS=Mus musculus GN=Acy1 PE=1 SV=1	3.63974	1.58918e-05	TRUE	2.03191	0.000145181	TRUE
Kidney vs Brain	MYL12B|MYL12A	Q3THE2|Q6ZWQ9	Myosin regulatory light chain 12B OS=Mus musculus GN=Myl12b PE=1 SV=2|MCG5400 OS=Mus musculus GN=Myl12a PE=1 SV=1	3.37257	1.58918e-05	TRUE	NA	NA	NA
Kidney vs Brain	GCN1	E9PVA8	eIF-2-alpha kinase activator GCN1 OS=Mus musculus GN=Gcn1 PE=1 SV=1	3.17526	1.58918e-05	TRUE	0.425631	0.0354874	FALSE
Kidney vs Brain	APOE	P08226|Q3TXU4	Apolipoprotein E OS=Mus musculus GN=Apoe PE=1 SV=2|Apolipoprotein E OS=Mus musculus GN=Apoe PE=1 SV=1	3.45095	1.58918e-05	TRUE	-0.249162	0.208179	FALSE
Kidney vs Brain	HNRNPF	Q9Z2X1	Heterogeneous nuclear ribonucleoprotein F OS=Mus musculus GN=Hnrnpf PE=1 SV=3	3.22102	1.59496e-05	TRUE	1.02152	0.00197743	TRUE
Kidney vs Brain	CRYL1	A7VMV2|Q99KP3	Crystallin, lamda 1, isoform CRA_a OS=Mus musculus GN=Cryl1 PE=1 SV=1|Lambda-crystallin homolog OS=Mus musculus GN=Cryl1 PE=1 SV=3	3.41743	1.60226e-05	TRUE	3.49248	3.62349e-05	TRUE
Kidney vs Brain	ANXA7	Q07076	Annexin A7 OS=Mus musculus GN=Anxa7 PE=1 SV=2	3.15598	1.61132e-05	TRUE	0.120307	0.496413	FALSE
Kidney vs Brain	PITRM1	Q8K411|Q8K411-2|Q8K411-3	Isoform 2 of Presequence protease, mitochondrial OS=Mus musculus GN=Pitrm1|Isoform 3 of Presequence protease, mitochondrial OS=Mus musculus GN=Pitrm1|Presequence protease, mitochondrial OS=Mus musculus GN=Pitrm1 PE=1 SV=1	3.56015	1.61246e-05	TRUE	0.900132	0.00209048	FALSE
Kidney vs Brain	FAH	P35505	Fumarylacetoacetase OS=Mus musculus GN=Fah PE=1 SV=2	3.95938	1.61246e-05	TRUE	1.89047	0.000318904	TRUE
Kidney vs Brain	TPM2	A2AIM4|P58774-2	Isoform 2 of Tropomyosin beta chain OS=Mus musculus GN=Tpm2|Tropomyosin beta chain OS=Mus musculus GN=Tpm2 PE=1 SV=1	3.87607	1.61246e-05	TRUE	2.31155	0.000279219	TRUE
Kidney vs Brain	FASTKD2	Q922E6	FAST kinase domain-containing protein 2, mitochondrial OS=Mus musculus GN=Fastkd2 PE=2 SV=2	4.07432	1.61246e-05	TRUE	0.938975	0.00176366	FALSE
Kidney vs Brain	9030617O03RIK|Q8BH86|Q8BH86-2	E9QMK9|Q8BH86|Q8BH86-2	Protein 9030617O03Rik OS=Mus musculus GN=9030617O03Rik PE=1 SV=1|UPF0317 protein C14orf159 homolog, mitochondrial OS=Mus musculus PE=1 SV=1|Isoform 2 of UPF0317 protein C14orf159 homolog, mitochondrial OS=Mus musculus	3.2871	1.62614e-05	TRUE	NA	NA	NA
Kidney vs Brain	SEC24D	Q6NXL1	Protein Sec24d OS=Mus musculus GN=Sec24d PE=1 SV=1	3.66451	1.63444e-05	TRUE	0.367061	0.059955	FALSE
Kidney vs Brain	VIM	P20152|Q5FWJ3	Vimentin OS=Mus musculus GN=Vim PE=1 SV=3|Vimentin OS=Mus musculus GN=Vim PE=1 SV=1	3.2435	1.63444e-05	TRUE	0.014938	0.932546	FALSE
Kidney vs Brain	PAH	P16331	Phenylalanine-4-hydroxylase OS=Mus musculus GN=Pah PE=1 SV=4	3.59547	1.635e-05	TRUE	2.24227	8.87185e-05	TRUE
Kidney vs Brain	ALDH2	A0A0G2JEU1|P47738|Q544B1	Aldehyde dehydrogenase 2, mitochondrial, isoform CRA_b OS=Mus musculus GN=Aldh2 PE=1 SV=1|Aldehyde dehydrogenase, mitochondrial OS=Mus musculus GN=Aldh2 PE=1 SV=1	3.27036	1.63562e-05	TRUE	1.30692	0.000591356	TRUE
Kidney vs Brain	TNKS1BP1	P58871|Z4YJL4	182 kDa tankyrase-1-binding protein OS=Mus musculus GN=Tnks1bp1 PE=1 SV=1|182 kDa tankyrase-1-binding protein OS=Mus musculus GN=Tnks1bp1 PE=1 SV=2	3.36345	1.63562e-05	TRUE	0.0851644	0.624896	FALSE
Kidney vs Brain	GSS	P51855|Q541E2	Glutathione synthetase OS=Mus musculus GN=Gss PE=1 SV=1|Glutathione synthetase (Fragment) OS=Mus musculus GN=Gss PE=1 SV=1	3.51631	1.63562e-05	TRUE	2.45313	5.81648e-05	TRUE
Kidney vs Brain	AHNAK	E9Q616	Protein Ahnak OS=Mus musculus GN=Ahnak PE=1 SV=1	4.04702	1.63562e-05	TRUE	1.66729	0.000678222	TRUE
Kidney vs Brain	ANXA11	P97384	Annexin A11 OS=Mus musculus GN=Anxa11 PE=1 SV=2	3.77209	1.63562e-05	TRUE	1.32636	0.000550966	TRUE
Kidney vs Brain	TNXB	E9Q2T3|O35452	Protein Tnxb OS=Mus musculus GN=Tnxb PE=1 SV=1	3.73884	1.64779e-05	TRUE	1.53405	0.000400863	TRUE
Kidney vs Brain	NES	Q6P5H2|Q6P5H2-2	Nestin OS=Mus musculus GN=Nes PE=1 SV=1|Isoform 2 of Nestin OS=Mus musculus GN=Nes	4.26046	1.66265e-05	TRUE	1.43509	0.00360562	TRUE
Kidney vs Brain	MRPS35	A0A0R4J0L6|Q8BJZ4	28S ribosomal protein S35, mitochondrial OS=Mus musculus GN=Mrps35 PE=1 SV=1|28S ribosomal protein S35, mitochondrial OS=Mus musculus GN=Mrps35 PE=1 SV=2	3.17003	1.66265e-05	TRUE	NA	NA	NA
Kidney vs Brain	PTBP1	Q8BGJ5|Q922I7	MCG13402, isoform CRA_a OS=Mus musculus GN=Ptbp1 PE=1 SV=1|MCG13402, isoform CRA_c OS=Mus musculus GN=Ptbp1 PE=1 SV=1	3.24743	1.66654e-05	TRUE	2.06301	0.000369367	TRUE
Kidney vs Brain	LAMB2	Q61292	Laminin subunit beta-2 OS=Mus musculus GN=Lamb2 PE=1 SV=2	4.03447	1.66735e-05	TRUE	0.816108	0.00820038	FALSE
Kidney vs Brain	CPT1A	P97742|Q7TQD5	Carnitine O-palmitoyltransferase 1, liver isoform OS=Mus musculus GN=Cpt1a PE=1 SV=4|Carnitine O-palmitoyltransferase 1, liver isoform OS=Mus musculus GN=Cpt1a PE=1 SV=1	4.13718	1.66748e-05	TRUE	2.50691	5.48686e-05	TRUE
Kidney vs Brain	CES1D	Q8VCT4	Carboxylesterase 1D OS=Mus musculus GN=Ces1d PE=1 SV=1	3.85637	1.66748e-05	TRUE	2.30722	6.42396e-05	TRUE
Kidney vs Brain	TRAP1	Q9CQN1	Heat shock protein 75 kDa, mitochondrial OS=Mus musculus GN=Trap1 PE=1 SV=1	3.51033	1.68639e-05	TRUE	1.88749	9.65437e-05	TRUE
Kidney vs Brain	PTCD1	Q8C2E4	Pentatricopeptide repeat-containing protein 1, mitochondrial OS=Mus musculus GN=Ptcd1 PE=2 SV=2	3.30478	1.68639e-05	TRUE	NA	NA	NA
Kidney vs Brain	SEPT9	A2A6U3|Q80UG5|Q80UG5-3	Isoform 3 of Septin-9 OS=Mus musculus GN=Sept9|Septin-9 OS=Mus musculus GN=Sept9 PE=1 SV=1	3.43334	1.68639e-05	TRUE	-0.992652	0.00251156	FALSE
Kidney vs Brain	PSME2|PSME2B	G3X9V0|P97372|Q5SVP3	MCG22048, isoform CRA_a OS=Mus musculus GN=Psme2 PE=1 SV=1|MCG22048, isoform CRA_c OS=Mus musculus GN=PSME2b PE=1 SV=1|Proteasome activator complex subunit 2 OS=Mus musculus GN=Psme2 PE=1 SV=4	3.79959	1.68639e-05	TRUE	0.981007	0.0024934	FALSE
Kidney vs Brain	EEFSEC	Q9JHW4	Selenocysteine-specific elongation factor OS=Mus musculus GN=Eefsec PE=1 SV=2	3.74925	1.68639e-05	TRUE	0.799962	0.00496277	FALSE
Kidney vs Brain	VIL1	Q62468	Villin-1 OS=Mus musculus GN=Vil1 PE=1 SV=3	4.6848	1.68639e-05	TRUE	3.63081	3.66448e-05	TRUE
Kidney vs Brain	FMO5	P97872	Dimethylaniline monooxygenase [N-oxide-forming] 5 OS=Mus musculus GN=Fmo5 PE=1 SV=4	3.6604	1.68639e-05	TRUE	1.32852	0.000421239	TRUE
Kidney vs Brain	RBM46	P86049|S4R1Y9|S4R2P5	Probable RNA-binding protein 46 OS=Mus musculus GN=Rbm46 PE=1 SV=1|Probable RNA-binding protein 46 OS=Mus musculus GN=Rbm46 PE=1 SV=1|Probable RNA-binding protein 46 OS=Mus musculus GN=Rbm46 PE=1 SV=1	3.10963	1.68639e-05	TRUE	NA	NA	NA
Kidney vs Brain	COL6A6	E9Q6A6|Q8C6K9	Collagen alpha-6(VI) chain OS=Mus musculus GN=Col6a6 PE=1 SV=2|Collagen alpha-6(VI) chain OS=Mus musculus GN=Col6a6 PE=1 SV=2	4.24596	1.68639e-05	TRUE	NA	NA	NA
Kidney vs Brain	ECHS1	Q8BH95	Enoyl-CoA hydratase, mitochondrial OS=Mus musculus GN=Echs1 PE=1 SV=1	3.82743	1.68639e-05	TRUE	1.20534	0.00184724	TRUE
Kidney vs Brain	HSPA1B|HSPA1A	P17879|Q3TU85|Q61696	Heat shock 70 kDa protein 1B OS=Mus musculus GN=Hspa1b PE=1 SV=3|Heat shock 70 kDa protein 1A OS=Mus musculus GN=Hspa1b PE=1 SV=1|Heat shock 70 kDa protein 1A OS=Mus musculus GN=Hspa1a PE=1 SV=2	3.4661	1.68639e-05	TRUE	0.392357	0.0499788	FALSE
Kidney vs Brain	DYSF	A0A0N4SUJ2|A0A0N4SUN3|A0A0N4SV63|A0A0N4SVX9|A0A0N4SWG7|A0A0N4SWH3|E9PXU9|E9Q423|E9QL12|Q9ESD7|Q9ESD7-2|Q9ESD7-3	Dysferlin OS=Mus musculus GN=Dysf PE=1 SV=1|Dysferlin OS=Mus musculus GN=Dysf PE=1 SV=3|Isoform 2 of Dysferlin OS=Mus musculus GN=Dysf|Isoform 3 of Dysferlin OS=Mus musculus GN=Dysf	3.66277	1.68639e-05	TRUE	2.00741	0.000118813	TRUE
Kidney vs Brain	ZNFX1	Q8R151	NFX1-type zinc finger-containing protein 1 OS=Mus musculus GN=Znfx1 PE=1 SV=3	3.11793	1.69281e-05	TRUE	0.288759	0.123443	FALSE
Kidney vs Brain	FHOD1	Q6P9Q4	FH1/FH2 domain-containing protein 1 OS=Mus musculus GN=Fhod1 PE=1 SV=3	3.72272	1.69281e-05	TRUE	1.4597	0.000429311	TRUE
Kidney vs Brain	ACADSB	E9Q5L3|Q9DBL1	Short/branched chain-specific acyl-CoA dehydrogenase, mitochondrial OS=Mus musculus GN=Acadsb PE=1 SV=1|Short/branched chain specific acyl-CoA dehydrogenase, mitochondrial OS=Mus musculus GN=Acadsb PE=1 SV=1	3.57759	1.69281e-05	TRUE	1.33683	0.000693861	TRUE
Kidney vs Brain	TRNAU1AP	Q80VC6	tRNA selenocysteine 1-associated protein 1 OS=Mus musculus GN=Trnau1ap PE=1 SV=2	3.09158	1.69281e-05	TRUE	NA	NA	NA
Kidney vs Brain	HDAC6	Q3UG37|Q9Z2V5	Histone deacetylase 6 (Fragment) OS=Mus musculus GN=Hdac6 PE=1 SV=1|Histone deacetylase 6 OS=Mus musculus GN=Hdac6 PE=1 SV=3	3.04837	1.69281e-05	TRUE	0.612187	0.0134236	FALSE
Kidney vs Brain	MLEC	D3Z1M3|Q6ZQI3	Malectin OS=Mus musculus GN=Mlec PE=1 SV=2|Malectin OS=Mus musculus GN=Mlec PE=1 SV=2	3.13132	1.70064e-05	TRUE	1.95561	8.29866e-05	TRUE
Kidney vs Brain	GLYCTK	A0A0R4J1H2|Q8QZY2	Glycerate kinase OS=Mus musculus GN=Glyctk PE=1 SV=1	3.66891	1.70064e-05	TRUE	3.24931	4.86618e-05	TRUE
Kidney vs Brain	KIF5B	Q61768	Kinesin-1 heavy chain OS=Mus musculus GN=Kif5b PE=1 SV=3	3.2917	1.70064e-05	TRUE	0.448662	0.0358336	FALSE
Kidney vs Brain	ACY3	Q91XE4	N-acyl-aromatic-L-amino acid amidohydrolase (carboxylate-forming) OS=Mus musculus GN=Acy3 PE=1 SV=1	4.04609	1.70064e-05	TRUE	4.27659	7.58474e-05	TRUE
Kidney vs Brain	SLC12A1	A2AQ50|A2AQ51|A2AQ52|P55014|P55014-3|P55014-4	Isoform B of Solute carrier family 12 member 1 OS=Mus musculus GN=Slc12a1|Isoform F of Solute carrier family 12 member 1 OS=Mus musculus GN=Slc12a1|Solute carrier family 12 member 1 OS=Mus musculus GN=Slc12a1 PE=1 SV=1|Solute carrier family 12 member 1 OS=Mus musculus GN=Slc12a1 PE=1 SV=2	4.90289	1.70064e-05	TRUE	3.20928	3.66448e-05	TRUE
Kidney vs Brain	ITIH1	F8WJ05|Q61702	Inter-alpha-trypsin inhibitor heavy chain H1 OS=Mus musculus GN=Itih1 PE=1 SV=1|Inter-alpha-trypsin inhibitor heavy chain H1 OS=Mus musculus GN=Itih1 PE=1 SV=2	3.41289	1.70232e-05	TRUE	1.40818	0.000314522	TRUE
Kidney vs Brain	HSPG2	B1B0C7|E9PZ16	Basement membrane-specific heparan sulfate proteoglycan core protein OS=Mus musculus GN=Hspg2 PE=1 SV=1|Basement membrane-specific heparan sulfate proteoglycan core protein OS=Mus musculus GN=Hspg2 PE=1 SV=1	3.09713	1.70479e-05	TRUE	2.48571	0.000156231	TRUE
Kidney vs Brain	COL14A1	B7ZNH7|K3W4R4|Q80X19|Q80X19-2	Collagen alpha-1(XIV) chain OS=Mus musculus GN=Col14a1 PE=1 SV=1|Collagen alpha-1(XIV) chain OS=Mus musculus GN=Col14a1 PE=1 SV=2|Isoform 2 of Collagen alpha-1(XIV) chain OS=Mus musculus GN=Col14a1	4.77085	1.72064e-05	TRUE	2.55883	5.48686e-05	TRUE
Kidney vs Brain	MEP1A	A0A0R4J043|P28825	Metalloendopeptidase OS=Mus musculus GN=Mep1a PE=1 SV=1|Meprin A subunit alpha OS=Mus musculus GN=Mep1a PE=1 SV=4	4.3285	1.74892e-05	TRUE	4.02848	3.62349e-05	TRUE
Kidney vs Brain	DDX1	Q91VR5	ATP-dependent RNA helicase DDX1 OS=Mus musculus GN=Ddx1 PE=1 SV=1	3.51442	1.74892e-05	TRUE	-0.0429873	0.801019	FALSE
Kidney vs Brain	PPL	G5E898|Q9R269	Periplakin OS=Mus musculus GN=Ppl PE=1 SV=1|Periplakin OS=Mus musculus GN=Ppl PE=1 SV=1	3.46345	1.74892e-05	TRUE	1.77008	0.000125334	TRUE
Kidney vs Brain	OXCT1	Q9D0K2	Succinyl-CoA:3-ketoacid coenzyme A transferase 1, mitochondrial OS=Mus musculus GN=Oxct1 PE=1 SV=1	3.98783	1.74892e-05	TRUE	1.1489	0.0698282	FALSE
Kidney vs Brain	TKT	P40142	Transketolase OS=Mus musculus GN=Tkt PE=1 SV=1	3.05314	1.74892e-05	TRUE	0.273414	0.163833	FALSE
Kidney vs Brain	AGO2	Q8CJG0	Protein argonaute-2 OS=Mus musculus GN=Ago2 PE=1 SV=3	3.09718	1.74892e-05	TRUE	-0.209286	0.296298	FALSE
Kidney vs Brain	RNH1	Q91VI7	Ribonuclease inhibitor OS=Mus musculus GN=Rnh1 PE=1 SV=1	3.12008	1.74892e-05	TRUE	0.680186	0.00688978	FALSE
Kidney vs Brain	UTRN	E9Q6R7	Protein Utrn OS=Mus musculus GN=Utrn PE=1 SV=1	3.30865	1.74892e-05	TRUE	0.848458	0.00297974	FALSE
Kidney vs Brain	AACS	Q9D2R0	Acetoacetyl-CoA synthetase OS=Mus musculus GN=Aacs PE=1 SV=1	3.55491	1.74892e-05	TRUE	2.10515	0.000134636	TRUE
Kidney vs Brain	ACSM5	A0A140LHR8|Q8BGA8	Acyl-coenzyme A synthetase ACSM5, mitochondrial OS=Mus musculus GN=Acsm5 PE=1 SV=1	3.24653	1.74892e-05	TRUE	2.60405	6.99653e-05	TRUE
Kidney vs Brain	ZYX	Q62523|Q7TQE2	Zyxin OS=Mus musculus GN=Zyx PE=1 SV=2|Zyx protein OS=Mus musculus GN=Zyx PE=1 SV=1	3.46849	1.74892e-05	TRUE	NA	NA	NA
Kidney vs Brain	MRPS22	Q9CXW2	28S ribosomal protein S22, mitochondrial OS=Mus musculus GN=Mrps22 PE=1 SV=1	3.04056	1.74892e-05	TRUE	1.0372	0.00243298	TRUE
Kidney vs Brain	FAM98A	Q3TJZ6	Protein FAM98A OS=Mus musculus GN=Fam98a PE=1 SV=1	3.50923	1.74892e-05	TRUE	NA	NA	NA
Kidney vs Brain	SRI	Q6P069|Q6P069-2	Sorcin OS=Mus musculus GN=Sri PE=1 SV=1|Isoform 2 of Sorcin OS=Mus musculus GN=Sri	3.34738	1.75291e-05	TRUE	1.07349	0.00235486	TRUE
Kidney vs Brain	COL4A3	Q9QZS0	Collagen alpha-3(IV) chain OS=Mus musculus GN=Col4a3 PE=1 SV=2	3.80902	1.761e-05	TRUE	NA	NA	NA
Kidney vs Brain	PGD	Q9DCD0	6-phosphogluconate dehydrogenase, decarboxylating OS=Mus musculus GN=Pgd PE=1 SV=3	3.59239	1.761e-05	TRUE	0.751281	0.00517553	FALSE
Kidney vs Brain	HADHB	Q99JY0	Trifunctional enzyme subunit beta, mitochondrial OS=Mus musculus GN=Hadhb PE=1 SV=1	3.36602	1.761e-05	TRUE	0.780988	0.0387409	FALSE
Kidney vs Brain	MYOF	E9Q390|Q69ZN7|Q69ZN7-4	Isoform 4 of Myoferlin OS=Mus musculus GN=Myof|Myoferlin OS=Mus musculus GN=Myof PE=1 SV=2	3.46769	1.761e-05	TRUE	1.68268	0.000169685	TRUE
Kidney vs Brain	CRYZ	A0A0A6YXR4|P47199	Quinone oxidoreductase (Fragment) OS=Mus musculus GN=Cryz PE=1 SV=4|Quinone oxidoreductase OS=Mus musculus GN=Cryz PE=1 SV=1	5.05566	1.761e-05	TRUE	2.81059	4.47186e-05	TRUE
Kidney vs Brain	MRPL12	Q9DB15	39S ribosomal protein L12, mitochondrial OS=Mus musculus GN=Mrpl12 PE=1 SV=2	3.2934	1.761e-05	TRUE	NA	NA	NA
Kidney vs Brain	RBPMS2	Q8VC52|Q9CWY6	RNA-binding protein with multiple splicing 2 OS=Mus musculus GN=Rbpms2 PE=1 SV=1|RNA-binding protein with multiple-splicing 2 OS=Mus musculus GN=Rbpms2 PE=1 SV=1	3.90252	1.761e-05	TRUE	NA	NA	NA
Kidney vs Brain	NEFL	P08551	Neurofilament light polypeptide OS=Mus musculus GN=Nefl PE=1 SV=5	-3.44788	1.761e-05	TRUE	-4.11666	7.57586e-05	TRUE
Kidney vs Brain	GM20390	E9PZF0	Nucleoside diphosphate kinase OS=Mus musculus GN=Gm20390 PE=3 SV=1	3.08485	1.761e-05	TRUE	1.43441	0.000316394	TRUE
Kidney vs Brain	LONP1	Q8CGK3	Lon protease homolog, mitochondrial OS=Mus musculus GN=Lonp1 PE=1 SV=2	2.97704	1.761e-05	TRUE	0.80477	0.00649783	FALSE
Kidney vs Brain	AKAP1	O08715|O08715-2|O08715-3|O08715-4|O08715-5|O08715-6	A-kinase anchor protein 1, mitochondrial OS=Mus musculus GN=Akap1 PE=1 SV=4|Isoform 1 of A-kinase anchor protein 1, mitochondrial OS=Mus musculus GN=Akap1|Isoform 2 of A-kinase anchor protein 1, mitochondrial OS=Mus musculus GN=Akap1|Isoform 4 of A-kinase anchor protein 1, mitochondrial OS=Mus musculus GN=Akap1|Isoform 5 of A-kinase anchor protein 1, mitochondrial OS=Mus musculus GN=Akap1|Isoform…	4.40309	1.761e-05	TRUE	1.58524	0.000212886	TRUE
Kidney vs Brain	FNDC3A	F6TLV3|Q8BX90	Fibronectin type-III domain-containing protein 3A (Fragment) OS=Mus musculus GN=Fndc3a PE=1 SV=1|Fibronectin type-III domain-containing protein 3A OS=Mus musculus GN=Fndc3a PE=1 SV=3	3.51214	1.761e-05	TRUE	NA	NA	NA
Kidney vs Brain	EMILIN1	Q99K41	EMILIN-1 OS=Mus musculus GN=Emilin1 PE=1 SV=1	3.68858	1.761e-05	TRUE	2.14862	0.000115043	TRUE
Kidney vs Brain	HSPA9	P38647	Stress-70 protein, mitochondrial OS=Mus musculus GN=Hspa9 PE=1 SV=3	3.0579	1.761e-05	TRUE	1.23638	0.00212778	TRUE
Kidney vs Brain	PLS1	Q3V0K9	Plastin-1 OS=Mus musculus GN=Pls1 PE=1 SV=1	3.19552	1.761e-05	TRUE	1.82322	0.00130855	TRUE
Kidney vs Brain	RPS3	P62908|Q5YLW3	40S ribosomal protein S3 OS=Mus musculus GN=Rps3 PE=1 SV=1|40S ribosomal protein S3 OS=Mus musculus GN=Rps3 PE=1 SV=1	3.48432	1.76655e-05	TRUE	0.513391	0.0208786	FALSE
Kidney vs Brain	SLC25A5	P51881|Q545A2	ADP/ATP translocase 2 OS=Mus musculus GN=Slc25a5 PE=1 SV=3|ADP/ATP translocase 2 OS=Mus musculus GN=Slc25a5 PE=1 SV=1	3.7491	1.809e-05	TRUE	1.42941	0.000459876	TRUE
Kidney vs Brain	GSPT1	Q8R050|Q8R050-2	Eukaryotic peptide chain release factor GTP-binding subunit ERF3A OS=Mus musculus GN=Gspt1 PE=1 SV=2|Isoform 2 of Eukaryotic peptide chain release factor GTP-binding subunit ERF3A OS=Mus musculus GN=Gspt1	3.30361	1.809e-05	TRUE	0.320015	0.0906528	FALSE
Kidney vs Brain	TPM1	F8WID5|G5E8R1|P58771|P58771-2	Isoform 2 of Tropomyosin alpha-1 chain OS=Mus musculus GN=Tpm1|Tropomyosin 1, alpha, isoform CRA_j OS=Mus musculus GN=Tpm1 PE=1 SV=1|Tropomyosin alpha-1 chain OS=Mus musculus GN=Tpm1 PE=1 SV=1	3.74545	1.81872e-05	TRUE	0.567954	0.415101	FALSE
Kidney vs Brain	PTCD2	Q8R3K3	Pentatricopeptide repeat-containing protein 2, mitochondrial OS=Mus musculus GN=Ptcd2 PE=1 SV=1	3.63044	1.81872e-05	TRUE	NA	NA	NA
Kidney vs Brain	RPS4X	P62702|Q545X8	40S ribosomal protein S4, X isoform OS=Mus musculus GN=Rps4x PE=1 SV=2|40S ribosomal protein S4 OS=Mus musculus GN=Rps4x PE=1 SV=1	3.10225	1.81872e-05	TRUE	0.790243	0.017216	FALSE
Kidney vs Brain	LRRK2	Q5S006	Leucine-rich repeat serine/threonine-protein kinase 2 OS=Mus musculus GN=Lrrk2 PE=1 SV=2	3.15692	1.81872e-05	TRUE	1.07462	0.000909597	TRUE
Kidney vs Brain	IAP	P03975|P24822	IgE-binding protein OS=Mus musculus GN=Iap PE=2 SV=1|Intestinal-type alkaline phosphatase OS=Mus musculus GN=Iap PE=2 SV=1	4.37783	1.81872e-05	TRUE	1.24207	0.0025774	TRUE
Kidney vs Brain	GFM2	E9Q7N5|Q8C1C2|Q8R2Q4|Q8R2Q4-2|Q8R2Q4-3	Isoform 2 of Ribosome-releasing factor 2, mitochondrial OS=Mus musculus GN=Gfm2|Isoform 3 of Ribosome-releasing factor 2, mitochondrial OS=Mus musculus GN=Gfm2|Ribosome-releasing factor 2, mitochondrial OS=Mus musculus GN=Gfm2 PE=1 SV=1|Ribosome-releasing factor 2, mitochondrial OS=Mus musculus GN=Gfm2 PE=1 SV=2	3.26702	1.81872e-05	TRUE	1.57316	0.000825757	TRUE
Kidney vs Brain	DLD	O08749	Dihydrolipoyl dehydrogenase, mitochondrial OS=Mus musculus GN=Dld PE=1 SV=2	3.73553	1.82937e-05	TRUE	0.72869	0.0183397	FALSE
Kidney vs Brain	R3HDM1	E9Q9Q2	Protein R3hdm1 OS=Mus musculus GN=R3hdm1 PE=1 SV=1	3.86545	1.82937e-05	TRUE	NA	NA	NA
Kidney vs Brain	TAGLN	P37804	Transgelin OS=Mus musculus GN=Tagln PE=1 SV=3	4.07151	1.82937e-05	TRUE	1.43428	0.00269141	TRUE
Kidney vs Brain	HAAO	Q78JT3	3-hydroxyanthranilate 3,4-dioxygenase OS=Mus musculus GN=Haao PE=1 SV=1	3.40798	1.82937e-05	TRUE	2.33632	7.69513e-05	TRUE
Kidney vs Brain	FGB	Q3TGR2|Q8K0E8	Fibrinogen beta chain OS=Mus musculus GN=Fgb PE=1 SV=1|Fibrinogen beta chain OS=Mus musculus GN=Fgb PE=1 SV=1	4.22471	1.82937e-05	TRUE	1.53888	0.00192064	TRUE
Kidney vs Brain	RUFY1	Q8BIJ7	RUN and FYVE domain-containing protein 1 OS=Mus musculus GN=Rufy1 PE=1 SV=1	3.06194	1.84342e-05	TRUE	0.866534	0.00284412	FALSE
Kidney vs Brain	PDZK1	A0A0R4J1V0|Q9JIL4	Na(+)/H(+) exchange regulatory cofactor NHE-RF3 OS=Mus musculus GN=Pdzk1 PE=1 SV=1|Na(+)/H(+) exchange regulatory cofactor NHE-RF3 OS=Mus musculus GN=Pdzk1 PE=1 SV=1	3.76351	1.85784e-05	TRUE	3.55429	3.62349e-05	TRUE
Kidney vs Brain	RABGAP1L	A6H6A9|A6H6A9-3	Rab GTPase-activating protein 1-like OS=Mus musculus GN=Rabgap1l PE=1 SV=1|Isoform 3 of Rab GTPase-activating protein 1-like OS=Mus musculus GN=Rabgap1l	3.46013	1.85784e-05	TRUE	0.23898	0.28736	FALSE
Kidney vs Brain	SCRN2	Q8VCA8	Secernin-2 OS=Mus musculus GN=Scrn2 PE=1 SV=1	3.41289	1.85784e-05	TRUE	1.62309	0.00017408	TRUE
Kidney vs Brain	MRPL21	Q9D1N9|Q9D1N9-2	39S ribosomal protein L21, mitochondrial OS=Mus musculus GN=Mrpl21 PE=1 SV=1|Isoform 2 of 39S ribosomal protein L21, mitochondrial OS=Mus musculus GN=Mrpl21	3.54387	1.86835e-05	TRUE	0.77693	0.0303407	FALSE
Kidney vs Brain	ALDH1L1	Q8R0Y6	Cytosolic 10-formyltetrahydrofolate dehydrogenase OS=Mus musculus GN=Aldh1l1 PE=1 SV=1	3.44268	1.88049e-05	TRUE	1.26617	0.000622123	TRUE
Kidney vs Brain	DHX30	A0A0G2JGL8|Q99PU8|Q99PU8-2|Q99PU8-3	Putative ATP-dependent RNA helicase DHX30 OS=Mus musculus GN=Dhx30 PE=1 SV=1|Putative ATP-dependent RNA helicase DHX30 OS=Mus musculus GN=Dhx30 PE=1 SV=1|Isoform 2 of Putative ATP-dependent RNA helicase DHX30 OS=Mus musculus GN=Dhx30|Isoform 3 of Putative ATP-dependent RNA helicase DHX30 OS=Mus musculus GN=Dhx30	3.2924	1.88049e-05	TRUE	-0.172294	0.314067	FALSE
Kidney vs Brain	ERC1	F8VPM7|Q99MI1|V9GXF0|V9GXH3|V9GXP8	ELKS/Rab6-interacting/CAST family member 1 OS=Mus musculus GN=Erc1 PE=1 SV=1	3.02092	1.88319e-05	TRUE	-0.714277	0.0135904	FALSE
Kidney vs Brain	UPF1	Q9EPU0|Q9EPU0-2	Regulator of nonsense transcripts 1 OS=Mus musculus GN=Upf1 PE=1 SV=2|Isoform 2 of Regulator of nonsense transcripts 1 OS=Mus musculus GN=Upf1	3.42899	1.88319e-05	TRUE	0.288666	0.12473	FALSE
Kidney vs Brain	BPHL	Q8R164	Valacyclovir hydrolase OS=Mus musculus GN=Bphl PE=1 SV=1	3.33585	1.88319e-05	TRUE	2.09969	8.65025e-05	TRUE
Kidney vs Brain	COPA	F8WHL2|Q8CIE6	Coatomer subunit alpha OS=Mus musculus GN=Copa PE=1 SV=1|Coatomer subunit alpha OS=Mus musculus GN=Copa PE=1 SV=2	3.00514	1.88872e-05	TRUE	0.890122	0.00220877	FALSE
Kidney vs Brain	HBBT1	A8DUK4	Beta-globin OS=Mus musculus GN=Hbbt1 PE=1 SV=1	3.34226	1.89257e-05	TRUE	0.813485	0.0147328	FALSE
Kidney vs Brain	MRPS23	Q8VE22	28S ribosomal protein S23, mitochondrial OS=Mus musculus GN=Mrps23 PE=1 SV=1	2.96958	1.89257e-05	TRUE	NA	NA	NA
Kidney vs Brain	GGT1	F6WUX1|Q4FK56|Q60928	Gamma-glutamyltransferase 1, isoform CRA_a OS=Mus musculus GN=Ggt1 PE=1 SV=1|Gamma-glutamyltranspeptidase 1 (Fragment) OS=Mus musculus GN=Ggt1 PE=1 SV=1|Gamma-glutamyltranspeptidase 1 OS=Mus musculus GN=Ggt1 PE=1 SV=1	3.7956	1.89257e-05	TRUE	3.99073	3.62349e-05	TRUE
Kidney vs Brain	SSFA2	A2AQD5|A2AQD6|Q922B9|Q922B9-3	Sperm-specific antigen 2 homolog OS=Mus musculus GN=Ssfa2 PE=1 SV=1|Sperm-specific antigen 2 homolog OS=Mus musculus GN=Ssfa2 PE=1 SV=1|Sperm-specific antigen 2 homolog OS=Mus musculus GN=Ssfa2 PE=1 SV=3|Isoform 3 of Sperm-specific antigen 2 homolog OS=Mus musculus GN=Ssfa2	3.01321	1.89257e-05	TRUE	1.99458	8.88308e-05	TRUE
Kidney vs Brain	RHOT2	Q8JZN7	Mitochondrial Rho GTPase 2 OS=Mus musculus GN=Rhot2 PE=1 SV=1	3.08081	1.90446e-05	TRUE	0.550447	0.0367241	FALSE
Kidney vs Brain	ANK3	A0A087WNU5|G5E8K2|G5E8K5|S4R2K9	Ankyrin-3 (Fragment) OS=Mus musculus GN=Ank3 PE=1 SV=1|Ankyrin-3 OS=Mus musculus GN=Ank3 PE=1 SV=1|Ankyrin 3, epithelial, isoform CRA_l OS=Mus musculus GN=Ank3 PE=1 SV=1	3.37236	1.90446e-05	TRUE	-0.110492	0.51215	FALSE
Kidney vs Brain	ETFDH	Q6PF96|Q921G7	Electron transfer flavoprotein-ubiquinone oxidoreductase, mitochondrial OS=Mus musculus GN=Etfdh PE=1 SV=1	3.14532	1.90504e-05	TRUE	1.36268	0.00127315	TRUE
Kidney vs Brain	EPHX2	P34914	Bifunctional epoxide hydrolase 2 OS=Mus musculus GN=Ephx2 PE=1 SV=2	2.90467	1.90516e-05	TRUE	1.91792	0.000125334	TRUE
Kidney vs Brain	SUCLG2	Q9Z2I8|Q9Z2I8-2	Isoform 2 of Succinyl-CoA ligase [GDP-forming] subunit beta, mitochondrial OS=Mus musculus GN=Suclg2|Succinyl-CoA ligase [GDP-forming] subunit beta, mitochondrial OS=Mus musculus GN=Suclg2 PE=1 SV=3	3.48228	1.90516e-05	TRUE	2.88232	4.14186e-05	TRUE
Kidney vs Brain	ALDH9A1	Q3U367|Q9JLJ2	4-trimethylaminobutyraldehyde dehydrogenase OS=Mus musculus GN=Aldh9a1 PE=1 SV=1	3.43193	1.90516e-05	TRUE	1.80151	0.00013107	TRUE
Kidney vs Brain	GDI2	Q61598	Rab GDP dissociation inhibitor beta OS=Mus musculus GN=Gdi2 PE=1 SV=1	3.25318	1.90516e-05	TRUE	0.0294285	0.916241	FALSE
Kidney vs Brain	ACO2	Q99KI0	Aconitate hydratase, mitochondrial OS=Mus musculus GN=Aco2 PE=1 SV=1	2.92666	1.91048e-05	TRUE	0.303953	0.549035	FALSE
Kidney vs Brain	SEPHS2	P97364	Selenide, water dikinase 2 OS=Mus musculus GN=Sephs2 PE=1 SV=3	3.5666	1.91104e-05	TRUE	2.05596	0.000103586	TRUE
Kidney vs Brain	ARHGDIA	Q99PT1	Rho GDP-dissociation inhibitor 1 OS=Mus musculus GN=Arhgdia PE=1 SV=3	3.0461	1.91104e-05	TRUE	-0.0796309	0.643024	FALSE
Kidney vs Brain	OSBP	Q3B7Z2	Oxysterol-binding protein 1 OS=Mus musculus GN=Osbp PE=1 SV=3	3.04871	1.91131e-05	TRUE	-0.0915753	0.648904	FALSE
Kidney vs Brain	2200002D01RIK	Q9D809	MCG22941 OS=Mus musculus GN=2200002D01Rik PE=1 SV=1	2.92372	1.91226e-05	TRUE	2.01643	0.000450945	TRUE
Kidney vs Brain	SEPT2	E9Q3V6|P42208	Septin-2 OS=Mus musculus GN=Sept2 PE=1 SV=1|Septin-2 OS=Mus musculus GN=Sept2 PE=1 SV=2	3.08056	1.91918e-05	TRUE	-0.498987	0.0201763	FALSE
Kidney vs Brain	XPNPEP1	Q3UE92|Q6P1B1|S4R1I3	X-prolyl aminopeptidase (Aminopeptidase P) 1, soluble, isoform CRA_b OS=Mus musculus GN=Xpnpep1 PE=1 SV=1|Xaa-Pro aminopeptidase 1 OS=Mus musculus GN=Xpnpep1 PE=1 SV=1	2.88772	1.92507e-05	TRUE	0.396305	0.0752022	FALSE
Kidney vs Brain	QARS	D3Z158|Q8BML9	Glutaminyl-tRNA synthetase OS=Mus musculus GN=Qars PE=1 SV=1|Protein Qars OS=Mus musculus GN=Qars PE=1 SV=2	2.95359	1.92507e-05	TRUE	0.539026	0.0153832	FALSE
Kidney vs Brain	LAMB1	E9QN70|P02469	Laminin subunit beta-1 OS=Mus musculus GN=Lamb1 PE=1 SV=1|Laminin subunit beta-1 OS=Mus musculus GN=Lamb1 PE=1 SV=3	4.562	1.93429e-05	TRUE	2.85064	3.91966e-05	TRUE
Kidney vs Brain	GFPT1	P47856|P47856-2	Glutamine--fructose-6-phosphate aminotransferase [isomerizing] 1 OS=Mus musculus GN=Gfpt1 PE=1 SV=3|Isoform 2 of Glutamine--fructose-6-phosphate aminotransferase [isomerizing] 1 OS=Mus musculus GN=Gfpt1	3.04618	1.93429e-05	TRUE	0.486487	0.0292436	FALSE
Kidney vs Brain	PRKAR2A	Q8K1M3	Protein kinase, cAMP dependent regulatory, type II alpha OS=Mus musculus GN=Prkar2a PE=1 SV=1	3.36108	1.93687e-05	TRUE	-0.923684	0.00187467	FALSE
Kidney vs Brain	RPS9	D3YWH9|F7CJS8|Q6ZWN5|Q9CXW7	40S ribosomal protein S9 (Fragment) OS=Mus musculus GN=Rps9 PE=1 SV=1|40S ribosomal protein S9 OS=Mus musculus GN=Rps9 PE=1 SV=1|40S ribosomal protein S9 OS=Mus musculus GN=Rps9 PE=1 SV=3	3.40456	1.94148e-05	TRUE	0.929629	0.00421618	FALSE
Kidney vs Brain	UFL1	Q8CCJ3	E3 UFM1-protein ligase 1 OS=Mus musculus GN=Ufl1 PE=1 SV=2	2.85307	1.94148e-05	TRUE	0.511944	0.0184434	FALSE
Kidney vs Brain	LTA4H	P24527	Leukotriene A-4 hydrolase OS=Mus musculus GN=Lta4h PE=1 SV=4	3.16045	1.97696e-05	TRUE	-0.0914025	0.678843	FALSE
Kidney vs Brain	ACSL1	D3Z041|P41216	Long-chain-fatty-acid--CoA ligase 1 OS=Mus musculus GN=Acsl1 PE=1 SV=1|Long-chain-fatty-acid--CoA ligase 1 OS=Mus musculus GN=Acsl1 PE=1 SV=2	3.51411	1.97696e-05	TRUE	1.11749	0.00206195	TRUE
Kidney vs Brain	SAMM50	Q8BGH2	Sorting and assembly machinery component 50 homolog OS=Mus musculus GN=Samm50 PE=1 SV=1	2.90611	1.97696e-05	TRUE	0.633705	0.00889033	FALSE
Kidney vs Brain	ANXA4	A0A0N4SW89|D3Z0S1|F7ANV6|P97429	Annexin (Fragment) OS=Mus musculus GN=Anxa4 PE=1 SV=1|Annexin (Fragment) OS=Mus musculus GN=Anxa4 PE=1 SV=2|Annexin A4 OS=Mus musculus GN=Anxa4 PE=1 SV=4	3.08007	1.99471e-05	TRUE	2.42053	5.32103e-05	TRUE
Kidney vs Brain	ACADVL	P50544	Very long-chain specific acyl-CoA dehydrogenase, mitochondrial OS=Mus musculus GN=Acadvl PE=1 SV=3	3.52667	2.0228e-05	TRUE	1.37128	0.00196885	TRUE
Kidney vs Brain	LDHD	Q7TNG8	Probable D-lactate dehydrogenase, mitochondrial OS=Mus musculus GN=Ldhd PE=1 SV=1	5.12558	2.02478e-05	TRUE	3.46674	3.62349e-05	TRUE
Kidney vs Brain	USP10	P52479|P52479-2	Ubiquitin carboxyl-terminal hydrolase 10 OS=Mus musculus GN=Usp10 PE=1 SV=3|Isoform 2 of Ubiquitin carboxyl-terminal hydrolase 10 OS=Mus musculus GN=Usp10	3.34077	2.0256e-05	TRUE	0.860221	0.00588675	FALSE
Kidney vs Brain	GUF1	G3UWY0|Q8C3X4	Translation factor Guf1, mitochondrial (Fragment) OS=Mus musculus GN=Guf1 PE=1 SV=2|Translation factor Guf1, mitochondrial OS=Mus musculus GN=Guf1 PE=1 SV=1	3.12311	2.03169e-05	TRUE	0.688518	0.00774165	FALSE
Kidney vs Brain	ERAP1	Q9EQH2	Endoplasmic reticulum aminopeptidase 1 OS=Mus musculus GN=Erap1 PE=1 SV=2	3.11637	2.03169e-05	TRUE	0.737078	0.0306868	FALSE
Kidney vs Brain	ROCK1	P70335|P70335-2	Rho-associated protein kinase 1 OS=Mus musculus GN=Rock1 PE=1 SV=1|Isoform 2 of Rho-associated protein kinase 1 OS=Mus musculus GN=Rock1	3.52518	2.03169e-05	TRUE	0.419091	0.0764849	FALSE
Kidney vs Brain	CTNND1	D3Z2H2|E9Q8Z4|E9Q8Z5|E9Q8Z6|E9Q8Z8|E9Q8Z9|E9Q901|E9Q903|E9Q904|G3X9V2|P30999|P30999-2|P30999-3	Catenin (Cadherin associated protein), delta 1, isoform CRA_a OS=Mus musculus GN=Ctnnd1 PE=1 SV=1|Catenin delta-1 OS=Mus musculus GN=Ctnnd1 PE=1 SV=1|Catenin delta-1 OS=Mus musculus GN=Ctnnd1 PE=1 SV=2|Isoform 2 of Catenin delta-1 OS=Mus musculus GN=Ctnnd1|Isoform 3 of Catenin delta-1 OS=Mus musculus GN=Ctnnd1	2.80854	2.03169e-05	TRUE	1.13545	0.000734956	TRUE
Kidney vs Brain	ARF4	P61750|Q14BR4	ADP-ribosylation factor 4 OS=Mus musculus GN=Arf4 PE=1 SV=2|ADP-ribosylation factor 4 OS=Mus musculus GN=Arf4 PE=1 SV=1	3.11824	2.03169e-05	TRUE	0.77649	0.0181709	FALSE
Kidney vs Brain	MSN	P26041	Moesin OS=Mus musculus GN=Msn PE=1 SV=3	4.35841	2.03169e-05	TRUE	2.38941	5.66086e-05	TRUE
Kidney vs Brain	AQR	A2AQA7|Q8CFQ3	Intron-binding protein aquarius OS=Mus musculus GN=Aqr PE=1 SV=1|Intron-binding protein aquarius OS=Mus musculus GN=Aqr PE=1 SV=2	2.87333	2.03169e-05	TRUE	0.0019218	0.995759	FALSE
Kidney vs Brain	LRPAP1	P55302|Q52KI7	Alpha-2-macroglobulin receptor-associated protein OS=Mus musculus GN=Lrpap1 PE=1 SV=1|Alpha-2-macroglobulin receptor-associated protein OS=Mus musculus GN=Lrpap1 PE=1 SV=1	3.46894	2.06474e-05	TRUE	2.86208	6.99653e-05	TRUE
Kidney vs Brain	ACSM2	Q8K0L3|Q8K0L3-2	Acyl-coenzyme A synthetase ACSM2, mitochondrial OS=Mus musculus GN=Acsm2 PE=1 SV=1|Isoform 2 of Acyl-coenzyme A synthetase ACSM2, mitochondrial OS=Mus musculus GN=Acsm2	5.16134	2.08225e-05	TRUE	4.09723	3.62349e-05	TRUE
Kidney vs Brain	SEC63	Q8VHE0	Translocation protein SEC63 homolog OS=Mus musculus GN=Sec63 PE=1 SV=4	3.09026	2.11371e-05	TRUE	0.947204	0.00252045	FALSE
Kidney vs Brain	LAMC1	F8VQJ3	Laminin subunit gamma-1 OS=Mus musculus GN=Lamc1 PE=1 SV=1	4.51798	2.1148e-05	TRUE	1.71309	0.000325449	TRUE
Kidney vs Brain	ESYT1	Q3U7R1	Extended synaptotagmin-1 OS=Mus musculus GN=Esyt1 PE=1 SV=2	2.85887	2.12146e-05	TRUE	-0.127347	0.451901	FALSE
Kidney vs Brain	PPA2	D3Z636|Q91VM9	Inorganic pyrophosphatase 2, mitochondrial OS=Mus musculus GN=Ppa2 PE=1 SV=1|Inorganic pyrophosphatase 2, mitochondrial OS=Mus musculus GN=Ppa2 PE=1 SV=1	3.34838	2.12146e-05	TRUE	1.73886	0.000148661	TRUE
Kidney vs Brain	VPS13C	Q8BX70|Q8BX70-2|Q8BX70-3	Isoform 2 of Vacuolar protein sorting-associated protein 13C OS=Mus musculus GN=Vps13c|Isoform 3 of Vacuolar protein sorting-associated protein 13C OS=Mus musculus GN=Vps13c|Vacuolar protein sorting-associated protein 13C OS=Mus musculus GN=Vps13c PE=1 SV=2	3.07846	2.12146e-05	TRUE	-0.889443	0.00197877	FALSE
Kidney vs Brain	TJP1	A0A0U1RPW2|B9EHJ3|P39447	Tight junction protein ZO-1 OS=Mus musculus GN=Tjp1 PE=1 SV=1|Tight junction protein ZO-1 OS=Mus musculus GN=Tjp1 PE=1 SV=2	2.86245	2.13209e-05	TRUE	0.381953	0.0534057	FALSE
Kidney vs Brain	NPNT	D3YTX1|Q91V88|Q91V88-2|Q91V88-3|Q91V88-4	Nephronectin OS=Mus musculus GN=Npnt PE=1 SV=1|Nephronectin OS=Mus musculus GN=Npnt PE=1 SV=1|Isoform 2 of Nephronectin OS=Mus musculus GN=Npnt|Isoform 3 of Nephronectin OS=Mus musculus GN=Npnt|Isoform 4 of Nephronectin OS=Mus musculus GN=Npnt	3.06865	2.14422e-05	TRUE	NA	NA	NA
Kidney vs Brain	TRIP11	E9Q512	Protein Trip11 OS=Mus musculus GN=Trip11 PE=1 SV=1	2.95211	2.14808e-05	TRUE	0.488418	0.0413226	FALSE
Kidney vs Brain	AHCY	P50247|Q3TF14	Adenosylhomocysteinase OS=Mus musculus GN=Ahcy PE=1 SV=3|Adenosylhomocysteinase OS=Mus musculus GN=Ahcy PE=1 SV=1	3.36281	2.15854e-05	TRUE	1.53876	0.000542679	TRUE
Kidney vs Brain	ZMPSTE24	B9EHY2|Q80W54	CAAX prenyl protease 1 homolog OS=Mus musculus GN=Zmpste24 PE=1 SV=1|CAAX prenyl protease 1 homolog OS=Mus musculus GN=Zmpste24 PE=1 SV=2	3.35646	2.15854e-05	TRUE	0.85032	0.00350589	FALSE
Kidney vs Brain	HSDL2	Q2TPA8	Hydroxysteroid dehydrogenase-like protein 2 OS=Mus musculus GN=Hsdl2 PE=1 SV=1	3.3353	2.15854e-05	TRUE	0.505075	0.0721561	FALSE
Kidney vs Brain	UPF2	A2AT37	Protein Upf2 OS=Mus musculus GN=Upf2 PE=1 SV=1	2.75885	2.18176e-05	TRUE	-0.267914	0.154122	FALSE
Kidney vs Brain	CLUH	A0A0R4J140	Clustered mitochondria protein homolog OS=Mus musculus GN=Cluh PE=1 SV=1	3.14333	2.19164e-05	TRUE	0.687813	0.00609865	FALSE
Kidney vs Brain	HSPA8	P63017|Q504P4	Heat shock cognate 71 kDa protein OS=Mus musculus GN=Hspa8 PE=1 SV=1	2.78715	2.20345e-05	TRUE	-0.739633	0.00477457	FALSE
Kidney vs Brain	APOA4	P06728	Apolipoprotein A-IV OS=Mus musculus GN=Apoa4 PE=1 SV=3	3.60797	2.20345e-05	TRUE	1.68469	0.000239662	TRUE
Kidney vs Brain	LIFR	P42703|P42703-2	Isoform 2 of Leukemia inhibitory factor receptor OS=Mus musculus GN=Lifr|Leukemia inhibitory factor receptor OS=Mus musculus GN=Lifr PE=1 SV=1	3.81369	2.20345e-05	TRUE	0.654635	0.0160752	FALSE
Kidney vs Brain	CES3B	Q8VCU1|Q8VCU1-2	Carboxylesterase 3B OS=Mus musculus GN=Ces3b PE=1 SV=2|Isoform 2 of Carboxylesterase 3B OS=Mus musculus GN=Ces3b	3.2329	2.20345e-05	TRUE	-0.0725694	0.787313	FALSE
Kidney vs Brain	ACSM1	Q91VA0	Acyl-coenzyme A synthetase ACSM1, mitochondrial OS=Mus musculus GN=Acsm1 PE=1 SV=1	3.69405	2.20345e-05	TRUE	3.00411	4.27757e-05	TRUE
Kidney vs Brain	RPS2	P25444|Q58EU3	40S ribosomal protein S2 OS=Mus musculus GN=Rps2 PE=1 SV=3|40S ribosomal protein S2 OS=Mus musculus GN=Rps2 PE=1 SV=1	3.43161	2.20345e-05	TRUE	1.09204	0.00382464	TRUE
Kidney vs Brain	MAP4	A0A0B4J1F2|A0A0B4J1M9|A0A0G2JG35|A0A140T8T5|E9PZ43|P27546|P27546-2|P27546-3	Isoform 2 of Microtubule-associated protein 4 OS=Mus musculus GN=Map4|Isoform 3 of Microtubule-associated protein 4 OS=Mus musculus GN=Map4|Microtubule-associated protein (Fragment) OS=Mus musculus GN=Map4 PE=1 SV=1|Microtubule-associated protein 4 OS=Mus musculus GN=Map4 PE=1 SV=3|Microtubule-associated protein OS=Mus musculus GN=Map4 PE=1 SV=1|Microtubule-associated protein OS=Mus musculus GN=M…	3.10462	2.20345e-05	TRUE	-1.55168	0.000354708	TRUE
Kidney vs Brain	PAPSS2	O88428	Bifunctional 3'-phosphoadenosine 5'-phosphosulfate synthase 2 OS=Mus musculus GN=Papss2 PE=1 SV=2	3.05555	2.20345e-05	TRUE	2.22289	7.1392e-05	TRUE
Kidney vs Brain	PDIA3	P27773	Protein disulfide-isomerase A3 OS=Mus musculus GN=Pdia3 PE=1 SV=2	3.2534	2.20345e-05	TRUE	0.849309	0.00260103	FALSE
Kidney vs Brain	GPD1	E0CXN5|P13707	Glycerol-3-phosphate dehydrogenase [NAD(+)] OS=Mus musculus GN=Gpd1 PE=1 SV=1|Glycerol-3-phosphate dehydrogenase [NAD(+)], cytoplasmic OS=Mus musculus GN=Gpd1 PE=1 SV=3	3.59911	2.21521e-05	TRUE	1.3097	0.000811928	TRUE
Kidney vs Brain	IARS2	Q8BIJ6	Isoleucine--tRNA ligase, mitochondrial OS=Mus musculus GN=Iars2 PE=1 SV=1	2.74664	2.21521e-05	TRUE	0.42028	0.0426261	FALSE
Kidney vs Brain	SLC37A4	Q9D1F9	Protein Slc37a4 OS=Mus musculus GN=Slc37a4 PE=1 SV=1	3.86329	2.21521e-05	TRUE	1.88371	0.000130172	TRUE
Kidney vs Brain	MRPS5	Q99N87	28S ribosomal protein S5, mitochondrial OS=Mus musculus GN=Mrps5 PE=1 SV=1	4.08119	2.22997e-05	TRUE	1.53205	0.000209974	TRUE
Kidney vs Brain	PRODH	Q9WU79	Proline dehydrogenase 1, mitochondrial OS=Mus musculus GN=Prodh PE=1 SV=2	4.94724	2.2393e-05	TRUE	1.26944	0.000444954	TRUE
Kidney vs Brain	EPB41	A2A838|A2A839|A2A841|F6S4K9|P48193	Protein 4.1 (Fragment) OS=Mus musculus GN=Epb41 PE=1 SV=1|Protein 4.1 OS=Mus musculus GN=Epb41 PE=1 SV=1|Protein 4.1 OS=Mus musculus GN=Epb41 PE=1 SV=2	3.19311	2.23937e-05	TRUE	1.65671	0.000335772	TRUE
Kidney vs Brain	SRP54	P14576	Signal recognition particle 54 kDa protein OS=Mus musculus GN=Srp54 PE=1 SV=2	2.95254	2.27302e-05	TRUE	0.413988	0.0573445	FALSE
Kidney vs Brain	RPS15A	D3YVB4|D3Z712|F8WJ41|P62245|Q5M9M4	40S ribosomal protein S15a (Fragment) OS=Mus musculus GN=Rps15a PE=1 SV=1|40S ribosomal protein S15a (Fragment) OS=Mus musculus GN=Rps15a PE=1 SV=2|40S ribosomal protein S15a OS=Mus musculus GN=Rps15a PE=1 SV=1|40S ribosomal protein S15a OS=Mus musculus GN=Rps15a PE=1 SV=2	2.83596	2.27302e-05	TRUE	0.625202	0.0138284	FALSE
Kidney vs Brain	CPNE1	Q8C166	Copine-1 OS=Mus musculus GN=Cpne1 PE=1 SV=1	2.73958	2.27397e-05	TRUE	0.0319389	0.862093	FALSE
Kidney vs Brain	BZW1	A0A087WQS2|Q9CQC6	Basic leucine zipper and W2 domain-containing protein 1 OS=Mus musculus GN=Bzw1 PE=1 SV=1|Basic leucine zipper and W2 domain-containing protein 1 OS=Mus musculus GN=Bzw1 PE=1 SV=1	3.06346	2.28405e-05	TRUE	0.193	0.430424	FALSE
Kidney vs Brain	ALDH3A2	B1ATI0|B1AV77|P47740	Aldehyde dehydrogenase OS=Mus musculus GN=Aldh3a2 PE=1 SV=1|Aldehyde dehydrogenase OS=Mus musculus GN=Aldh3a2 PE=1 SV=1|Fatty aldehyde dehydrogenase OS=Mus musculus GN=Aldh3a2 PE=1 SV=2	3.40448	2.28405e-05	TRUE	1.74743	0.000433933	TRUE
Kidney vs Brain	TBC1D9B	Q5SVR0|Q5SVR0-2	TBC1 domain family member 9B OS=Mus musculus GN=Tbc1d9b PE=1 SV=1|Isoform 2 of TBC1 domain family member 9B OS=Mus musculus GN=Tbc1d9b	2.73133	2.28405e-05	TRUE	0.0209251	0.906999	FALSE
Kidney vs Brain	ACADL	A0A0R4J083	Long-chain-specific acyl-CoA dehydrogenase, mitochondrial OS=Mus musculus GN=Acadl PE=1 SV=1	4.08169	2.28405e-05	TRUE	1.15635	0.0129506	TRUE
Kidney vs Brain	NDUFV2	Q9D6J6	NADH dehydrogenase [ubiquinone] flavoprotein 2, mitochondrial OS=Mus musculus GN=Ndufv2 PE=1 SV=2	2.80863	2.28405e-05	TRUE	0.31931	0.518335	FALSE
Kidney vs Brain	MTIF2	Q91YJ5	Translation initiation factor IF-2, mitochondrial OS=Mus musculus GN=Mtif2 PE=1 SV=2	3.10367	2.28405e-05	TRUE	0.928153	0.00204648	FALSE
Kidney vs Brain	ATP5C1	A2AKU9|A2AKV3|Q3UD06|Q8C2Q8|Q91VR2	ATP synthase subunit gamma OS=Mus musculus GN=Atp5c1 PE=1 SV=1|ATP synthase subunit gamma, mitochondrial (Fragment) OS=Mus musculus GN=Atp5c1 PE=1 SV=1|ATP synthase subunit gamma, mitochondrial OS=Mus musculus GN=Atp5c1 PE=1 SV=1	3.01214	2.28405e-05	TRUE	0.647119	0.0225351	FALSE
Kidney vs Brain	MRPL28	Q9D1B9	39S ribosomal protein L28, mitochondrial OS=Mus musculus GN=Mrpl28 PE=1 SV=3	2.78907	2.28405e-05	TRUE	NA	NA	NA
Kidney vs Brain	CALB1	P12658	Calbindin OS=Mus musculus GN=Calb1 PE=1 SV=2	2.88605	2.28405e-05	TRUE	0.328394	0.148414	FALSE
Kidney vs Brain	PGM3	Q8BWW3|Q9CYR6	Phosphoacetylglucosamine mutase OS=Mus musculus GN=Pgm3 PE=1 SV=1|Phosphoacetylglucosamine mutase OS=Mus musculus GN=Pgm3 PE=1 SV=1	3.39446	2.28405e-05	TRUE	0.685836	0.027332	FALSE
Kidney vs Brain	BCL2L13	P59017	Bcl-2-like protein 13 OS=Mus musculus GN=Bcl2l13 PE=1 SV=2	2.88009	2.28405e-05	TRUE	0.251747	0.307648	FALSE
Kidney vs Brain	SF3B1	G5E866|Q99NB9	Splicing factor 3B subunit 1 OS=Mus musculus GN=Sf3b1 PE=1 SV=1|Splicing factor 3B subunit 1 OS=Mus musculus GN=Sf3b1 PE=1 SV=1	2.72018	2.28405e-05	TRUE	0.35551	0.0655668	FALSE
Kidney vs Brain	ADAR	Q99MU3|Q99MU3-2|Q99MU3-5	Double-stranded RNA-specific adenosine deaminase OS=Mus musculus GN=Adar PE=1 SV=2|Isoform 2 of Double-stranded RNA-specific adenosine deaminase OS=Mus musculus GN=Adar|Isoform 5 of Double-stranded RNA-specific adenosine deaminase OS=Mus musculus GN=Adar	3.28995	2.28405e-05	TRUE	-1.27774	0.000554927	TRUE
Kidney vs Brain	RPSA	P14206	40S ribosomal protein SA OS=Mus musculus GN=Rpsa PE=1 SV=4	2.85954	2.31662e-05	TRUE	0.399587	0.0582434	FALSE
Kidney vs Brain	FYCO1	Q8VDC1	FYVE and coiled-coil domain-containing protein 1 OS=Mus musculus GN=Fyco1 PE=1 SV=1	3.18602	2.31852e-05	TRUE	0.440313	0.0928529	FALSE
Kidney vs Brain	TJP2	Q9Z0U1	Tight junction protein ZO-2 OS=Mus musculus GN=Tjp2 PE=1 SV=2	2.96149	2.31852e-05	TRUE	0.358532	0.0630318	FALSE
Kidney vs Brain	SOD2	P09671|Q4FJX9	Superoxide dismutase [Mn], mitochondrial OS=Mus musculus GN=Sod2 PE=1 SV=3|Superoxide dismutase OS=Mus musculus GN=Sod2 PE=1 SV=1	3.01735	2.33084e-05	TRUE	0.625746	0.223429	FALSE
Kidney vs Brain	STAT5B	P42232	Signal transducer and activator of transcription 5B OS=Mus musculus GN=Stat5b PE=1 SV=1	2.78236	2.36307e-05	TRUE	0.406747	0.0426156	FALSE
Kidney vs Brain	RPL19	A2A547|P84099|Q5I0T8	Ribosomal protein L19 OS=Mus musculus GN=Rpl19 PE=1 SV=1|60S ribosomal protein L19 OS=Mus musculus GN=Rpl19 PE=1 SV=1|Ribosomal protein L19 OS=Mus musculus GN=Rpl19 PE=1 SV=1	2.74227	2.37957e-05	TRUE	1.38582	0.00119154	TRUE
Kidney vs Brain	MRPS10	E9QJS0|G5E8U5|G5E8U8|Q80ZK0	28S ribosomal protein S10, mitochondrial OS=Mus musculus GN=Mrps10 PE=1 SV=1|28S ribosomal protein S10, mitochondrial OS=Mus musculus GN=Mrps10 PE=1 SV=1|28S ribosomal protein S10, mitochondrial OS=Mus musculus GN=Mrps10 PE=1 SV=1|28S ribosomal protein S10, mitochondrial OS=Mus musculus GN=Mrps10 PE=1 SV=1	2.67	2.37957e-05	TRUE	NA	NA	NA
Kidney vs Brain	RBMS1	E9PZ21|Q91W59|Q91W59-2|Q91W59-3	RNA-binding motif, single-stranded-interacting protein 1 OS=Mus musculus GN=Rbms1 PE=1 SV=1|RNA-binding motif, single-stranded-interacting protein 1 OS=Mus musculus GN=Rbms1 PE=1 SV=1|Isoform 2 of RNA-binding motif, single-stranded-interacting protein 1 OS=Mus musculus GN=Rbms1|Isoform 3 of RNA-binding motif, single-stranded-interacting protein 1 OS=Mus musculus GN=Rbms1	3.47136	2.39313e-05	TRUE	NA	NA	NA
Kidney vs Brain	LCP1	Q61233	Plastin-2 OS=Mus musculus GN=Lcp1 PE=1 SV=4	3.5021	2.39313e-05	TRUE	1.38919	0.000385662	TRUE
Kidney vs Brain	RPS6KA3	B1AXN9|P18654	Ribosomal protein S6 kinase alpha-3 OS=Mus musculus GN=Rps6ka3 PE=1 SV=1|Ribosomal protein S6 kinase alpha-3 OS=Mus musculus GN=Rps6ka3 PE=1 SV=2	3.06675	2.41597e-05	TRUE	0.992014	0.00245389	FALSE
Kidney vs Brain	RARS2	Q3U186	Probable arginine--tRNA ligase, mitochondrial OS=Mus musculus GN=Rars2 PE=1 SV=1	3.11596	2.41614e-05	TRUE	1.34166	0.000767202	TRUE
Kidney vs Brain	RPL10	I7HLV2|Q6ZWV3	60S ribosomal protein L10 (Fragment) OS=Mus musculus GN=Rpl10 PE=1 SV=1|60S ribosomal protein L10 OS=Mus musculus GN=Rpl10 PE=1 SV=3	2.6796	2.43017e-05	TRUE	0.629137	0.00955822	FALSE
Kidney vs Brain	DDX3Y	Q62095	ATP-dependent RNA helicase DDX3Y OS=Mus musculus GN=Ddx3y PE=1 SV=2	2.76013	2.43017e-05	TRUE	0.0583285	0.775039	FALSE
Kidney vs Brain	IMMT	E9PVS5|Q8CAQ8|Q8CAQ8-2|Q8CAQ8-3|Q8CAQ8-5	Isoform 2 of MICOS complex subunit Mic60 OS=Mus musculus GN=Immt|Isoform 3 of MICOS complex subunit Mic60 OS=Mus musculus GN=Immt|Isoform 5 of MICOS complex subunit Mic60 OS=Mus musculus GN=Immt|MICOS complex subunit MIC60 (Fragment) OS=Mus musculus GN=Immt PE=1 SV=1|MICOS complex subunit Mic60 OS=Mus musculus GN=Immt PE=1 SV=1	2.65511	2.43725e-05	TRUE	0.676137	0.0064827	FALSE
Kidney vs Brain	PCK1	Q9Z2V4	Phosphoenolpyruvate carboxykinase, cytosolic [GTP] OS=Mus musculus GN=Pck1 PE=1 SV=1	3.91719	2.43725e-05	TRUE	3.00234	0.000105453	TRUE
Kidney vs Brain	CTAGE5	E9Q3S2|H3BJI6|H3BJS0|H3BK48|H3BKH2|H3BL19|Q8R311	cTAGE family member 5 OS=Mus musculus GN=Ctage5 PE=1 SV=1	3.28505	2.43725e-05	TRUE	1.20926	0.0010134	TRUE
Kidney vs Brain	DNAJC3	Q3UFV9|Q91YW3	DnaJ (Hsp40) homolog, subfamily C, member 3 OS=Mus musculus GN=Dnajc3 PE=1 SV=1|DnaJ homolog subfamily C member 3 OS=Mus musculus GN=Dnajc3 PE=1 SV=1	2.65557	2.43983e-05	TRUE	0.49562	0.105902	FALSE
Kidney vs Brain	LAMA3	Q61789|Q61789-2	Isoform A of Laminin subunit alpha-3 OS=Mus musculus GN=Lama3|Laminin subunit alpha-3 OS=Mus musculus GN=Lama3 PE=1 SV=4	2.99094	2.43983e-05	TRUE	0.123923	0.771441	FALSE
Kidney vs Brain	C9	A0A0R4J032|P06683	Complement component 9 OS=Mus musculus GN=C9 PE=1 SV=1|Complement component C9 OS=Mus musculus GN=C9 PE=1 SV=2	2.89292	2.44213e-05	TRUE	1.85322	0.00073127	TRUE
Kidney vs Brain	LRRC59	Q922Q8	Leucine-rich repeat-containing protein 59 OS=Mus musculus GN=Lrrc59 PE=1 SV=1	2.78681	2.44213e-05	TRUE	0.443721	0.0628043	FALSE
Kidney vs Brain	CORO1C	Q499X7|Q9WUM4	Coronin OS=Mus musculus GN=Coro1c PE=1 SV=1|Coronin-1C OS=Mus musculus GN=Coro1c PE=1 SV=2	2.84335	2.44213e-05	TRUE	-0.924851	0.00472717	FALSE
Kidney vs Brain	PLS3	B1AX58|Q99K51	Plastin-3 OS=Mus musculus GN=Pls3 PE=1 SV=1|Plastin-3 OS=Mus musculus GN=Pls3 PE=1 SV=3	2.86758	2.44213e-05	TRUE	0.319126	0.291629	FALSE
Kidney vs Brain	EIF2S3X	Q3TML6|Q9Z0N1	Eukaryotic translation initiation factor 2 subunit 3, X-linked OS=Mus musculus GN=Eif2s3x PE=1 SV=1|Eukaryotic translation initiation factor 2 subunit 3, X-linked OS=Mus musculus GN=Eif2s3x PE=1 SV=2	2.65444	2.44213e-05	TRUE	0.0673525	0.82686	FALSE
Kidney vs Brain	SNX5	Q9D8U8	Sorting nexin-5 OS=Mus musculus GN=Snx5 PE=1 SV=1	3.1315	2.44843e-05	TRUE	0.115669	0.600365	FALSE
Kidney vs Brain	DICER1	F8VQ54|Q8R418|Q8R418-2	Endoribonuclease Dicer OS=Mus musculus GN=Dicer1 PE=1 SV=1|Endoribonuclease Dicer OS=Mus musculus GN=Dicer1 PE=1 SV=3|Isoform 2 of Endoribonuclease Dicer OS=Mus musculus GN=Dicer1	3.35025	2.45174e-05	TRUE	NA	NA	NA
Kidney vs Brain	PDCD6IP	Q9WU78	Programmed cell death 6-interacting protein OS=Mus musculus GN=Pdcd6ip PE=1 SV=3	2.9011	2.45174e-05	TRUE	-0.0825098	0.671848	FALSE
Kidney vs Brain	TXNRD1	Q9JMH6|Q9JMH6-2	Thioredoxin reductase 1, cytoplasmic OS=Mus musculus GN=Txnrd1 PE=1 SV=3|Isoform 2 of Thioredoxin reductase 1, cytoplasmic OS=Mus musculus GN=Txnrd1	2.88803	2.45492e-05	TRUE	0.811229	0.00333899	FALSE
Kidney vs Brain	ACSS1	Q569W4|Q99NB1	Acetyl-coenzyme A synthetase OS=Mus musculus GN=Acss1 PE=1 SV=1|Acetyl-coenzyme A synthetase 2-like, mitochondrial OS=Mus musculus GN=Acss1 PE=1 SV=1	3.11705	2.45699e-05	TRUE	2.308	8.90853e-05	TRUE
Kidney vs Brain	ALDH7A1	Q9DBF1|Q9DBF1-2	Alpha-aminoadipic semialdehyde dehydrogenase OS=Mus musculus GN=Aldh7a1 PE=1 SV=4|Isoform 2 of Alpha-aminoadipic semialdehyde dehydrogenase OS=Mus musculus GN=Aldh7a1	3.26707	2.47081e-05	TRUE	1.51403	0.00028239	TRUE
Kidney vs Brain	TAGLN2	Q9WVA4	Transgelin-2 OS=Mus musculus GN=Tagln2 PE=1 SV=4	3.44188	2.47081e-05	TRUE	2.72835	4.73021e-05	TRUE
Kidney vs Brain	ASL	Q91YI0	Argininosuccinate lyase OS=Mus musculus GN=Asl PE=1 SV=1	3.01293	2.47081e-05	TRUE	1.40592	0.000287302	TRUE
Kidney vs Brain	CALU	G3UWV3|O35887|Q3TUF3|Q6XLQ8	Calumenin OS=Mus musculus GN=Calu PE=1 SV=1	3.80714	2.47081e-05	TRUE	0.378216	0.14359	FALSE
Kidney vs Brain	HSPA5	P20029	78 kDa glucose-regulated protein OS=Mus musculus GN=Hspa5 PE=1 SV=3	2.64373	2.47081e-05	TRUE	0.705788	0.00782656	FALSE
Kidney vs Brain	CCS	Q543K2|Q9WU84	Copper chaperone for superoxide dismutase OS=Mus musculus GN=Ccs PE=1 SV=1|Copper chaperone for superoxide dismutase OS=Mus musculus GN=Ccs PE=1 SV=1	2.9117	2.48398e-05	TRUE	1.0273	0.00115554	TRUE
Kidney vs Brain	MSI2	Q920Q6|Q920Q6-2|Q920Q6-3	RNA-binding protein Musashi homolog 2 OS=Mus musculus GN=Msi2 PE=1 SV=1|Isoform 2 of RNA-binding protein Musashi homolog 2 OS=Mus musculus GN=Msi2|Isoform 3 of RNA-binding protein Musashi homolog 2 OS=Mus musculus GN=Msi2	3.02349	2.50143e-05	TRUE	0.433752	0.0671274	FALSE
Kidney vs Brain	ITGA3	Q62470|Q62470-2|Q62470-3	Integrin alpha-3 OS=Mus musculus GN=Itga3 PE=1 SV=1|Isoform 2 of Integrin alpha-3 OS=Mus musculus GN=Itga3|Isoform 3 of Integrin alpha-3 OS=Mus musculus GN=Itga3	3.45573	2.50366e-05	TRUE	1.59081	0.000304965	TRUE
Kidney vs Brain	ICAM1	P13597|P13597-2	Intercellular adhesion molecule 1 OS=Mus musculus GN=Icam1 PE=1 SV=1|Isoform 2 of Intercellular adhesion molecule 1 OS=Mus musculus GN=Icam1	4.57973	2.50736e-05	TRUE	2.46451	8.65025e-05	TRUE
Kidney vs Brain	NHLRC2	B2RR26|Q8BZW8	NHL repeat containing 2 OS=Mus musculus GN=Nhlrc2 PE=1 SV=1|NHL repeat-containing protein 2 OS=Mus musculus GN=Nhlrc2 PE=1 SV=1	2.60235	2.51916e-05	TRUE	0.419032	0.043023	FALSE
Kidney vs Brain	CAPN2	O08529	Calpain-2 catalytic subunit OS=Mus musculus GN=Capn2 PE=1 SV=4	2.74911	2.52021e-05	TRUE	-0.24338	0.185669	FALSE
Kidney vs Brain	GBF1	Q6A099|Q6DFZ1	Golgi-specific brefeldin A-resistance factor 1 OS=Mus musculus GN=Gbf1 PE=1 SV=1|MKIAA0248 protein (Fragment) OS=Mus musculus GN=Gbf1 PE=1 SV=1	2.84189	2.52818e-05	TRUE	0.246611	0.208019	FALSE
Kidney vs Brain	TINAG	Q9WUR0	Protein Tinag OS=Mus musculus GN=Tinag PE=1 SV=1	4.56197	2.54314e-05	TRUE	4.10143	3.66448e-05	TRUE
Kidney vs Brain	POLR2B	Q8CFI7	DNA-directed RNA polymerase II subunit RPB2 OS=Mus musculus GN=Polr2b PE=1 SV=2	2.75623	2.55108e-05	TRUE	0.311066	0.104798	FALSE
Kidney vs Brain	SEC31A	Q3UPL0|Q3UPL0-2	Isoform 2 of Protein transport protein Sec31A OS=Mus musculus GN=Sec31a|Protein transport protein Sec31A OS=Mus musculus GN=Sec31a PE=1 SV=2	2.63412	2.56067e-05	TRUE	0.382223	0.0563646	FALSE
Kidney vs Brain	CYB5R3	F2Z456|Q9DCN2|Q9DCN2-2	Isoform 2 of NADH-cytochrome b5 reductase 3 OS=Mus musculus GN=Cyb5r3|NADH-cytochrome b5 reductase 3 OS=Mus musculus GN=Cyb5r3 PE=1 SV=3|NADH-cytochrome b5 reductase OS=Mus musculus GN=Cyb5r3 PE=1 SV=1	3.28473	2.58049e-05	TRUE	0.930737	0.00175786	FALSE
Kidney vs Brain	MYO1D	Q5SYD0|Q5SYD0-2	Isoform 2 of Unconventional myosin-Id OS=Mus musculus GN=Myo1d|Unconventional myosin-Id OS=Mus musculus GN=Myo1d PE=1 SV=1	4.36192	2.58049e-05	TRUE	-0.557971	0.0159929	FALSE
Kidney vs Brain	ATP5A1	D3Z6F5|Q03265	ATP synthase subunit alpha OS=Mus musculus GN=Atp5a1 PE=1 SV=1|ATP synthase subunit alpha, mitochondrial OS=Mus musculus GN=Atp5a1 PE=1 SV=1	3.03771	2.58049e-05	TRUE	0.802925	0.120063	FALSE
Kidney vs Brain	ACAD9	Q8JZN5	Acyl-CoA dehydrogenase family member 9, mitochondrial OS=Mus musculus GN=Acad9 PE=1 SV=2	2.91311	2.58079e-05	TRUE	1.27679	0.000842892	TRUE
Kidney vs Brain	AGRN	M0QWP1	Agrin OS=Mus musculus GN=Agrn PE=1 SV=1	2.95899	2.59213e-05	TRUE	1.47514	0.000356249	TRUE
Kidney vs Brain	ACOX1	A2A848|Q9R0H0|Q9R0H0-2	Isoform 2 of Peroxisomal acyl-coenzyme A oxidase 1 OS=Mus musculus GN=Acox1|Peroxisomal acyl-coenzyme A oxidase 1 (Fragment) OS=Mus musculus GN=Acox1 PE=1 SV=1|Peroxisomal acyl-coenzyme A oxidase 1 OS=Mus musculus GN=Acox1 PE=1 SV=5	3.64913	2.59213e-05	TRUE	3.30741	3.62349e-05	TRUE
Kidney vs Brain	LACTB2	Q99KR3	Beta-lactamase-like protein 2 OS=Mus musculus GN=Lactb2 PE=1 SV=1	3.80754	2.59276e-05	TRUE	3.31405	3.66448e-05	TRUE
Kidney vs Brain	COL4A3BP	Q9EQG9|Q9EQG9-2	Collagen type IV alpha-3-binding protein OS=Mus musculus GN=Col4a3bp PE=1 SV=1|Isoform 2 of Collagen type IV alpha-3-binding protein OS=Mus musculus GN=Col4a3bp	2.75982	2.60054e-05	TRUE	0.549687	0.0188278	FALSE
Kidney vs Brain	ZC3H11A	Q3UL31|Q6NZF1	Zinc finger CCCH domain-containing protein 11A OS=Mus musculus GN=Zc3h11a PE=1 SV=1|Zinc finger CCCH domain-containing protein 11A OS=Mus musculus GN=Zc3h11a PE=1 SV=1	3.24467	2.60356e-05	TRUE	NA	NA	NA
Kidney vs Brain	MDH1	P14152	Malate dehydrogenase, cytoplasmic OS=Mus musculus GN=Mdh1 PE=1 SV=3	3.14581	2.60356e-05	TRUE	0.202186	0.528998	FALSE
Kidney vs Brain	LMAN1	Q9D0F3	Protein ERGIC-53 OS=Mus musculus GN=Lman1 PE=1 SV=1	2.67662	2.65014e-05	TRUE	1.41185	0.000289797	TRUE
Kidney vs Brain	LRP2	A2ARV4	Low-density lipoprotein receptor-related protein 2 OS=Mus musculus GN=Lrp2 PE=1 SV=1	4.61891	2.6595e-05	TRUE	3.87679	3.62349e-05	TRUE
Kidney vs Brain	UQCRC2	Q9DB77	Cytochrome b-c1 complex subunit 2, mitochondrial OS=Mus musculus GN=Uqcrc2 PE=1 SV=1	2.70505	2.66028e-05	TRUE	0.564881	0.0471235	FALSE
Kidney vs Brain	PCBD1	P61458	Pterin-4-alpha-carbinolamine dehydratase OS=Mus musculus GN=Pcbd1 PE=1 SV=2	3.21845	2.6622e-05	TRUE	2.37417	6.2772e-05	TRUE
Kidney vs Brain	ETF1	Q8BWY3	Eukaryotic peptide chain release factor subunit 1 OS=Mus musculus GN=Etf1 PE=1 SV=4	2.94954	2.67408e-05	TRUE	0.422773	0.118607	FALSE
Kidney vs Brain	TLN2	E9PUM4	Talin-2 OS=Mus musculus GN=Tln2 PE=1 SV=1	2.71998	2.67408e-05	TRUE	-0.198991	0.261734	FALSE
Kidney vs Brain	ACSL5	Q3UC67|Q8JZR0	Acyl-CoA synthetase long-chain family member 5, isoform CRA_b OS=Mus musculus GN=Acsl5 PE=1 SV=1|Long-chain-fatty-acid--CoA ligase 5 OS=Mus musculus GN=Acsl5 PE=1 SV=1	2.64878	2.72393e-05	TRUE	0.117575	0.652917	FALSE
Kidney vs Brain	SBDS	P70122	Ribosome maturation protein SBDS OS=Mus musculus GN=Sbds PE=1 SV=4	2.83344	2.73252e-05	TRUE	0.147515	0.52706	FALSE
Kidney vs Brain	YTHDC2	B2RR83	Probable ATP-dependent RNA helicase YTHDC2 OS=Mus musculus GN=Ythdc2 PE=1 SV=1	2.75081	2.78348e-05	TRUE	NA	NA	NA
Kidney vs Brain	GLUD1	P26443	Glutamate dehydrogenase 1, mitochondrial OS=Mus musculus GN=Glud1 PE=1 SV=1	2.96134	2.78348e-05	TRUE	0.125197	0.469954	FALSE
Kidney vs Brain	PDIA4	A0A0R4J0Z1|P08003	Protein disulfide-isomerase A4 OS=Mus musculus GN=Pdia4 PE=1 SV=1|Protein disulfide-isomerase A4 OS=Mus musculus GN=Pdia4 PE=1 SV=3	3.01361	2.79185e-05	TRUE	0.860074	0.00352008	FALSE
Kidney vs Brain	CUL5	E9PV12|E9Q6Z0|G3X914|Q9D5V5	Cullin-5 OS=Mus musculus GN=Cul5 PE=1 SV=1|Cullin-5 OS=Mus musculus GN=Cul5 PE=1 SV=3|Cullin 5 OS=Mus musculus GN=Cul5 PE=1 SV=1	2.533	2.80387e-05	TRUE	-0.9027	0.00287878	FALSE
Kidney vs Brain	NFS1	Q9Z1J3|Q9Z1J3-2	Cysteine desulfurase, mitochondrial OS=Mus musculus GN=Nfs1 PE=1 SV=3|Isoform Cytoplasmic of Cysteine desulfurase, mitochondrial OS=Mus musculus GN=Nfs1	2.70244	2.80686e-05	TRUE	1.02939	0.00178132	TRUE
Kidney vs Brain	EHD1	Q80ZZ0|Q9WVK4	EH domain-containing protein 1 OS=Mus musculus GN=Ehd1 PE=1 SV=2|EH domain-containing protein 1 OS=Mus musculus GN=Ehd1 PE=1 SV=1	3.04397	2.80758e-05	TRUE	0.846701	0.00278481	FALSE
Kidney vs Brain	DNAJA1	B1AXY1|P63037|Q5NTY0	DnaJ (Hsp40) homolog, subfamily A, member 1 OS=Mus musculus GN=Dnaja1 PE=1 SV=1|DnaJ homolog subfamily A member 1 (Fragment) OS=Mus musculus GN=Dnaja1 PE=1 SV=1|DnaJ homolog subfamily A member 1 OS=Mus musculus GN=Dnaja1 PE=1 SV=1	2.93145	2.8287e-05	TRUE	0.163529	0.354062	FALSE
Kidney vs Brain	SERPINA1E	Q00898	Alpha-1-antitrypsin 1-5 OS=Mus musculus GN=Serpina1e PE=1 SV=1	3.59431	2.8287e-05	TRUE	1.67202	0.00111322	TRUE
Kidney vs Brain	ACTN1	A1BN54|Q7TPR4	Alpha actinin 1a OS=Mus musculus GN=Actn1 PE=1 SV=1|Alpha-actinin-1 OS=Mus musculus GN=Actn1 PE=1 SV=1	3.02715	2.82932e-05	TRUE	-0.326893	0.250997	FALSE
Kidney vs Brain	MCCC2	B2RUK5|Q3ULD5	Methylcrotonoyl-CoA carboxylase beta chain, mitochondrial OS=Mus musculus GN=Mccc2 PE=1 SV=1|Methylcrotonoyl-CoA carboxylase beta chain, mitochondrial OS=Mus musculus GN=Mccc2 PE=1 SV=1	3.37272	2.83094e-05	TRUE	1.3068	0.00180181	TRUE
Kidney vs Brain	PPCS	Q8VDG5|Q8VDG5-2	Isoform 2 of Phosphopantothenate--cysteine ligase OS=Mus musculus GN=Ppcs|Phosphopantothenate--cysteine ligase OS=Mus musculus GN=Ppcs PE=1 SV=1	3.15814	2.84309e-05	TRUE	1.61253	0.000525769	TRUE
Kidney vs Brain	MRPS27	Q8BK72	28S ribosomal protein S27, mitochondrial OS=Mus musculus GN=Mrps27 PE=1 SV=2	2.64171	2.84309e-05	TRUE	NA	NA	NA
Kidney vs Brain	SNTB2	Q542S9|Q61235	Beta-2-syntrophin OS=Mus musculus GN=Sntb2 PE=1 SV=1|Beta-2-syntrophin OS=Mus musculus GN=Sntb2 PE=1 SV=2	3.46472	2.84469e-05	TRUE	1.96921	9.56467e-05	TRUE
Kidney vs Brain	DCTN1	E9Q3M3|E9Q586|O08788|O08788-2	Dynactin subunit 1 OS=Mus musculus GN=Dctn1 PE=1 SV=1|Dynactin subunit 1 OS=Mus musculus GN=Dctn1 PE=1 SV=3|Isoform 2 of Dynactin subunit 1 OS=Mus musculus GN=Dctn1	2.58413	2.84469e-05	TRUE	-0.970486	0.00313879	FALSE
Kidney vs Brain	MARF1	Q8BJ34|Q8BJ34-3|Q8BJ34-4|Q8BJ34-6	Meiosis arrest female protein 1 OS=Mus musculus GN=Marf1 PE=1 SV=3|Isoform 3 of Meiosis arrest female protein 1 OS=Mus musculus GN=Marf1|Isoform 4 of Meiosis arrest female protein 1 OS=Mus musculus GN=Marf1|Isoform 6 of Meiosis arrest female protein 1 OS=Mus musculus GN=Marf1	3.2105	2.85634e-05	TRUE	NA	NA	NA
Kidney vs Brain	EIF3E	P60229|Q3UIG0	Eukaryotic translation initiation factor 3 subunit E OS=Mus musculus GN=Eif3e PE=1 SV=1|Eukaryotic translation initiation factor 3 subunit E OS=Mus musculus GN=Eif3e PE=1 SV=1	2.52137	2.85994e-05	TRUE	0.348244	0.0711844	FALSE
Kidney vs Brain	LASP1	A2A6H0|Q543N3|Q61792	LIM and SH3 domain protein 1 (Fragment) OS=Mus musculus GN=Lasp1 PE=1 SV=1|LIM and SH3 domain protein 1 OS=Mus musculus GN=Lasp1 PE=1 SV=1	2.77391	2.87452e-05	TRUE	0.0731559	0.71067	FALSE
Kidney vs Brain	SDPR	Q63918	Serum deprivation-response protein OS=Mus musculus GN=Sdpr PE=1 SV=3	3.3193	2.87452e-05	TRUE	1.05301	0.0362158	TRUE
Kidney vs Brain	VDAC1	Q60932|Q60932-2	Isoform Mt-VDAC1 of Voltage-dependent anion-selective channel protein 1 OS=Mus musculus GN=Vdac1|Voltage-dependent anion-selective channel protein 1 OS=Mus musculus GN=Vdac1 PE=1 SV=3	2.72126	2.94132e-05	TRUE	0.239225	0.24475	FALSE
Kidney vs Brain	MYO6	E9PVU0|E9Q174|E9Q175|E9Q3L1|V9GX76|V9GXM4	Unconventional myosin-VI OS=Mus musculus GN=Myo6 PE=1 SV=1	3.90375	2.94132e-05	TRUE	1.92927	8.87638e-05	TRUE
Kidney vs Brain	VCAN	E9PYH0|E9QMK2|G3XA35	MCG116562, isoform CRA_a OS=Mus musculus GN=Vcan PE=1 SV=1|Versican core protein OS=Mus musculus GN=Vcan PE=1 SV=1	3.05472	2.96006e-05	TRUE	-2.26794	5.75318e-05	TRUE
Kidney vs Brain	CUBN	Q9JLB4	Cubilin OS=Mus musculus GN=Cubn PE=1 SV=3	5.09906	2.97618e-05	TRUE	3.28416	3.62349e-05	TRUE
Kidney vs Brain	CSPG4	Q8VHY0	Chondroitin sulfate proteoglycan 4 OS=Mus musculus GN=Cspg4 PE=1 SV=3	2.5048	3.01294e-05	TRUE	0.072332	0.666826	FALSE
Kidney vs Brain	EIF3B	Q8JZQ9	Eukaryotic translation initiation factor 3 subunit B OS=Mus musculus GN=Eif3b PE=1 SV=1	2.56895	3.01603e-05	TRUE	0.712704	0.00611224	FALSE
Kidney vs Brain	PABPC4|GM10110	A3KFU5|A3KFU8|D3Z5M2|Q6PHQ9|Q91YZ8	Polyadenylate-binding protein OS=Mus musculus GN=Pabpc4 PE=1 SV=1|Polyadenylate-binding protein OS=Mus musculus GN=Pabpc4 PE=1 SV=1|Polyadenylate-binding protein OS=Mus musculus GN=Gm10110 PE=3 SV=1|Polyadenylate-binding protein OS=Mus musculus GN=Pabpc4 PE=1 SV=1|Polyadenylate-binding protein OS=Mus musculus GN=Pabpc4 PE=1 SV=1	2.97277	3.01603e-05	TRUE	0.234276	0.198294	FALSE
Kidney vs Brain	AMACR	O09174	Alpha-methylacyl-CoA racemase OS=Mus musculus GN=Amacr PE=1 SV=4	3.37807	3.01603e-05	TRUE	3.51776	3.62349e-05	TRUE
Kidney vs Brain	ITIH5	Q8BJD1	Inter-alpha-trypsin inhibitor heavy chain H5 OS=Mus musculus GN=Itih5 PE=1 SV=1	3.36601	3.01603e-05	TRUE	1.16926	0.00190322	TRUE
Kidney vs Brain	GM9493|RPS7	F6SVV1|P62082|Q4FZE6	Protein Gm9493 OS=Mus musculus GN=Gm9493 PE=4 SV=1|40S ribosomal protein S7 OS=Mus musculus GN=Rps7 PE=2 SV=1|40S ribosomal protein S7 OS=Mus musculus GN=Rps7 PE=1 SV=1	2.98562	3.01603e-05	TRUE	0.811968	0.00486444	FALSE
Kidney vs Brain	CSAD	Q9DBE0	Cysteine sulfinic acid decarboxylase OS=Mus musculus GN=Csad PE=1 SV=1	3.88799	3.02454e-05	TRUE	2.5347	6.99653e-05	TRUE
Kidney vs Brain	CLMN	Q8C5W0|Q8C5W0-2|Q8C5W0-3|Q8C5W0-4	Calmin OS=Mus musculus GN=Clmn PE=1 SV=2|Isoform 2 of Calmin OS=Mus musculus GN=Clmn|Isoform 3 of Calmin OS=Mus musculus GN=Clmn|Isoform 4 of Calmin OS=Mus musculus GN=Clmn	2.75791	3.06794e-05	TRUE	0.25874	0.160215	FALSE
Kidney vs Brain	DIAPH1	D3Z074|E9PV41|E9PXV7|O08808|Q6NS79	Protein diaphanous homolog 1 OS=Mus musculus GN=Diaph1 PE=1 SV=2|Protein diaphanous homolog 1 OS=Mus musculus GN=Diaph1 PE=1 SV=1|Protein diaphanous homolog 1 OS=Mus musculus GN=Diaph1 PE=1 SV=1|Protein diaphanous homolog 1 OS=Mus musculus GN=Diaph1 PE=1 SV=1|Diap1 protein OS=Mus musculus GN=Diaph1 PE=1 SV=1	2.89673	3.07704e-05	TRUE	-0.171747	0.368749	FALSE
Kidney vs Brain	MDH2	P08249	Malate dehydrogenase, mitochondrial OS=Mus musculus GN=Mdh2 PE=1 SV=3	2.66068	3.07773e-05	TRUE	-0.297262	0.361482	FALSE
Kidney vs Brain	COL15A1	A2AJY2|O35206	Collagen alpha-1(XV) chain OS=Mus musculus GN=Col15a1 PE=1 SV=1|Collagen alpha-1(XV) chain OS=Mus musculus GN=Col15a1 PE=1 SV=2	3.76082	3.07897e-05	TRUE	1.90684	0.000272519	TRUE
Kidney vs Brain	IFIH1	Q8R5F7|Q8R5F7-2	Interferon-induced helicase C domain-containing protein 1 OS=Mus musculus GN=Ifih1 PE=1 SV=1|Isoform 2 of Interferon-induced helicase C domain-containing protein 1 OS=Mus musculus GN=Ifih1	3.98622	3.08472e-05	TRUE	0.593606	0.0115826	FALSE
Kidney vs Brain	EPB41L2	O70318	Band 4.1-like protein 2 OS=Mus musculus GN=Epb41l2 PE=1 SV=2	2.62642	3.08472e-05	TRUE	-0.810007	0.00338008	FALSE
Kidney vs Brain	HAGH	A0A0R4J052|E9PYA3|E9Q2H8|G5E8T9|Q99KB8|Q99KB8-2	Hydroxyacyl glutathione hydrolase OS=Mus musculus GN=Hagh PE=1 SV=1|Hydroxyacylglutathione hydrolase, mitochondrial (Fragment) OS=Mus musculus GN=Hagh PE=1 SV=1|Hydroxyacylglutathione hydrolase, mitochondrial OS=Mus musculus GN=Hagh PE=1 SV=1|Hydroxyacylglutathione hydrolase, mitochondrial OS=Mus musculus GN=Hagh PE=1 SV=2|Isoform 2 of Hydroxyacylglutathione hydrolase, mitochondrial OS=Mus muscul…	3.11649	3.08472e-05	TRUE	0.654809	0.0217123	FALSE
Kidney vs Brain	IGBP1	Q61249	Immunoglobulin-binding protein 1 OS=Mus musculus GN=Igbp1 PE=1 SV=1	2.78927	3.10971e-05	TRUE	NA	NA	NA
Kidney vs Brain	DMGDH	Q9DBT9	Dimethylglycine dehydrogenase, mitochondrial OS=Mus musculus GN=Dmgdh PE=1 SV=1	3.02756	3.11426e-05	TRUE	1.98676	0.000102891	TRUE
Kidney vs Brain	BIRC6	O88738|O88738-2|O88738-3|S4R1L5|S4R2P8	Baculoviral IAP repeat-containing protein 6 OS=Mus musculus GN=Birc6 PE=1 SV=2|Isoform 2 of Baculoviral IAP repeat-containing protein 6 OS=Mus musculus GN=Birc6|Isoform 3 of Baculoviral IAP repeat-containing protein 6 OS=Mus musculus GN=Birc6|Baculoviral IAP repeat-containing protein 6 OS=Mus musculus GN=Birc6 PE=1 SV=1|Baculoviral IAP repeat-containing protein 6 OS=Mus musculus GN=Birc6 PE=1 SV=1	3.01401	3.11426e-05	TRUE	0.329424	0.0949914	FALSE
Kidney vs Brain	FH	P97807|P97807-2	Fumarate hydratase, mitochondrial OS=Mus musculus GN=Fh PE=1 SV=3|Isoform Cytoplasmic of Fumarate hydratase, mitochondrial OS=Mus musculus GN=Fh	2.97147	3.11426e-05	TRUE	0.531393	0.236129	FALSE
Kidney vs Brain	ACLY	Q3V117|Q91V92	ATP-citrate synthase OS=Mus musculus GN=Acly PE=1 SV=1	3.31442	3.11426e-05	TRUE	-0.282687	0.21932	FALSE
Kidney vs Brain	RPL34	Q9D1R9	60S ribosomal protein L34 OS=Mus musculus GN=Rpl34 PE=1 SV=2	3.26713	3.11426e-05	TRUE	0.684115	0.011513	FALSE
Kidney vs Brain	D10JHU81E	Q9D172	ES1 protein homolog, mitochondrial OS=Mus musculus GN=D10Jhu81e PE=1 SV=1	2.74564	3.12208e-05	TRUE	0.0138399	0.961996	FALSE
Kidney vs Brain	CDC42BPB	Q7TT50	Serine/threonine-protein kinase MRCK beta OS=Mus musculus GN=Cdc42bpb PE=1 SV=2	2.52817	3.15994e-05	TRUE	-0.28716	0.124337	FALSE
Kidney vs Brain	ACTR2	P61161|Q5SW83	Actin-related protein 2 OS=Mus musculus GN=Actr2 PE=1 SV=1|ARP2 actin-related protein 2 homolog (Yeast) OS=Mus musculus GN=Actr2 PE=1 SV=1	2.63244	3.15994e-05	TRUE	-0.457236	0.031431	FALSE
Kidney vs Brain	NEDD4	B2RSC8|P46935	E3 ubiquitin-protein ligase NEDD4 OS=Mus musculus GN=Nedd4 PE=1 SV=1|E3 ubiquitin-protein ligase NEDD4 OS=Mus musculus GN=Nedd4 PE=1 SV=3	2.59687	3.16623e-05	TRUE	0.0953456	0.638791	FALSE
Kidney vs Brain	NMT1	O70310|Q3UJC3	Glycylpeptide N-tetradecanoyltransferase 1 OS=Mus musculus GN=Nmt1 PE=1 SV=1|Glycylpeptide N-tetradecanoyltransferase OS=Mus musculus GN=Nmt1 PE=1 SV=1	2.62348	3.16885e-05	TRUE	0.292065	0.157576	FALSE
Kidney vs Brain	TDRD7	A0A0A0MQD1|Q8K1H1	Tudor domain-containing protein 7 OS=Mus musculus GN=Tdrd7 PE=1 SV=1|Tudor domain-containing protein 7 OS=Mus musculus GN=Tdrd7 PE=1 SV=1	2.81025	3.17939e-05	TRUE	0.222177	0.204897	FALSE
Kidney vs Brain	OGDH	Q60597|Q60597-4	2-oxoglutarate dehydrogenase, mitochondrial OS=Mus musculus GN=Ogdh PE=1 SV=3|Isoform 4 of 2-oxoglutarate dehydrogenase, mitochondrial OS=Mus musculus GN=Ogdh	2.52145	3.1803e-05	TRUE	1.06999	0.00714257	TRUE
Kidney vs Brain	EIF4G1	E9PVC5|E9Q9E1|Q6NZJ6	Eukaryotic translation initiation factor 4 gamma 1 OS=Mus musculus GN=Eif4g1 PE=1 SV=1	3.05272	3.1803e-05	TRUE	0.378189	0.0999725	FALSE
Kidney vs Brain	RTCB	Q99LF4	tRNA-splicing ligase RtcB homolog OS=Mus musculus GN=Rtcb PE=1 SV=1	3.61611	3.1803e-05	TRUE	0.00605447	0.979968	FALSE
Kidney vs Brain	COL7A1	Q63870	Collagen alpha-1(VII) chain OS=Mus musculus GN=Col7a1 PE=1 SV=3	2.88145	3.19753e-05	TRUE	NA	NA	NA
Kidney vs Brain	GSN	P13020-2	Isoform 2 of Gelsolin OS=Mus musculus GN=Gsn	3.72246	3.19753e-05	TRUE	0.925861	0.00279639	FALSE
Kidney vs Brain	MRPL11	Q9CQF0	39S ribosomal protein L11, mitochondrial OS=Mus musculus GN=Mrpl11 PE=1 SV=1	2.83551	3.19753e-05	TRUE	NA	NA	NA
Kidney vs Brain	LETM1	Q9Z2I0	LETM1 and EF-hand domain-containing protein 1, mitochondrial OS=Mus musculus GN=Letm1 PE=1 SV=1	3.04111	3.19753e-05	TRUE	0.583565	0.0273351	FALSE
Kidney vs Brain	MYH14	K3W4R2|Q6URW6|Q6URW6-2|Q6URW6-3	Isoform 2 of Myosin-14 OS=Mus musculus GN=Myh14|Isoform 3 of Myosin-14 OS=Mus musculus GN=Myh14|Myosin-14 OS=Mus musculus GN=Myh14 PE=1 SV=1	2.79045	3.20258e-05	TRUE	0.57711	0.013925	FALSE
Kidney vs Brain	RPUSD4	Q9CWX4	RNA pseudouridylate synthase domain-containing protein 4 OS=Mus musculus GN=Rpusd4 PE=2 SV=1	2.63915	3.21595e-05	TRUE	NA	NA	NA
Kidney vs Brain	MYO18A	B2RRE2|E9QAX2|K3W4L0|Q9JMH9|Q9JMH9-1|Q9JMH9-4|Q9JMH9-6	Isoform 1 of Unconventional myosin-XVIIIa OS=Mus musculus GN=Myo18a|Isoform 4 of Unconventional myosin-XVIIIa OS=Mus musculus GN=Myo18a|Isoform 6 of Unconventional myosin-XVIIIa OS=Mus musculus GN=Myo18a|Myo18a protein OS=Mus musculus GN=Myo18a PE=1 SV=1|Unconventional myosin-XVIIIa OS=Mus musculus GN=Myo18a PE=1 SV=1|Unconventional myosin-XVIIIa OS=Mus musculus GN=Myo18a PE=1 SV=2	2.64033	3.21595e-05	TRUE	-0.0325507	0.874994	FALSE
Kidney vs Brain	COL4A2	B2RQQ8|P08122	Collagen alpha-2(IV) chain OS=Mus musculus GN=Col4a2 PE=1 SV=1|Collagen alpha-2(IV) chain OS=Mus musculus GN=Col4a2 PE=1 SV=4	3.98754	3.21595e-05	TRUE	1.9693	0.000481506	TRUE
Kidney vs Brain	CTH	Q8VCN5	Cystathionine gamma-lyase OS=Mus musculus GN=Cth PE=1 SV=1	3.10343	3.27372e-05	TRUE	2.07868	7.57586e-05	TRUE
Kidney vs Brain	PBLD2|PBLD1	K3W4L7|Q9DCG6	Phenazine biosynthesis-like domain-containing protein 2 OS=Mus musculus GN=Pbld2 PE=1 SV=1|Phenazine biosynthesis-like domain-containing protein 1 OS=Mus musculus GN=Pbld1 PE=1 SV=2	3.92446	3.30221e-05	TRUE	2.0478	0.000120151	TRUE
Kidney vs Brain	CRAT	H7BX88|P47934	Carnitine O-acetyltransferase OS=Mus musculus GN=Crat PE=1 SV=1|Carnitine O-acetyltransferase OS=Mus musculus GN=Crat PE=1 SV=3	4.04536	3.30221e-05	TRUE	1.24412	0.0848915	FALSE
Kidney vs Brain	AADAC	Q99PG0	Arylacetamide deacetylase OS=Mus musculus GN=Aadac PE=1 SV=3	3.43577	3.34979e-05	TRUE	1.49008	0.0010828	TRUE
Kidney vs Brain	SLIRP	Q9D8T7	SRA stem-loop-interacting RNA-binding protein, mitochondrial OS=Mus musculus GN=Slirp PE=1 SV=2	2.67104	3.35051e-05	TRUE	NA	NA	NA
Kidney vs Brain	ETFB	Q9DCW4	Electron transfer flavoprotein subunit beta OS=Mus musculus GN=Etfb PE=1 SV=3	2.87344	3.35051e-05	TRUE	1.2887	0.00434802	TRUE
Kidney vs Brain	MUP3	P04939|Q3KQQ2	Major urinary protein 3 OS=Mus musculus GN=Mup3 PE=1 SV=1|MCG15829, isoform CRA_a OS=Mus musculus GN=Mup3 PE=1 SV=1	2.47554	3.39648e-05	TRUE	0.475707	0.10911	FALSE
Kidney vs Brain	PDGFRB	E9QN12|E9QPE2|P05622	Platelet-derived growth factor receptor beta OS=Mus musculus GN=Pdgfrb PE=1 SV=1|Platelet-derived growth factor receptor beta OS=Mus musculus GN=Pdgfrb PE=1 SV=1|Platelet-derived growth factor receptor beta OS=Mus musculus GN=Pdgfrb PE=1 SV=1	2.8913	3.4138e-05	TRUE	NA	NA	NA
Kidney vs Brain	PARP9	H7BWY5|Q8CAS9|Q8CAS9-2|Q8CAS9-3	Isoform 2 of Poly [ADP-ribose] polymerase 9 OS=Mus musculus GN=Parp9|Isoform 3 of Poly [ADP-ribose] polymerase 9 OS=Mus musculus GN=Parp9|Poly [ADP-ribose] polymerase 9 OS=Mus musculus GN=Parp9 PE=1 SV=1|Poly [ADP-ribose] polymerase 9 OS=Mus musculus GN=Parp9 PE=1 SV=2	2.56777	3.4138e-05	TRUE	0.38792	0.0839632	FALSE
Kidney vs Brain	EIF3L	Q8QZY1	Eukaryotic translation initiation factor 3 subunit L OS=Mus musculus GN=Eif3l PE=1 SV=1	2.66244	3.4138e-05	TRUE	0.337197	0.0837532	FALSE
Kidney vs Brain	EIF3A	P23116	Eukaryotic translation initiation factor 3 subunit A OS=Mus musculus GN=Eif3a PE=1 SV=5	2.43451	3.42526e-05	TRUE	0.755659	0.00493885	FALSE
Kidney vs Brain	UGT2B34	Q8K154	UDP-glucuronosyltransferase OS=Mus musculus GN=Ugt2b34 PE=1 SV=1	2.40177	3.42526e-05	TRUE	0.0262576	0.894995	FALSE
Kidney vs Brain	ZC3H7A	E9PWW6|E9Q8M5	Protein Zc3h7a OS=Mus musculus GN=Zc3h7a PE=1 SV=1|Protein Zc3h7a (Fragment) OS=Mus musculus GN=Zc3h7a PE=1 SV=1	2.90914	3.43709e-05	TRUE	NA	NA	NA
Kidney vs Brain	EIF5B	Q05D44	Eukaryotic translation initiation factor 5B OS=Mus musculus GN=Eif5b PE=1 SV=2	2.57105	3.44509e-05	TRUE	0.436185	0.0435463	FALSE
Kidney vs Brain	AGO1	Q8CJG1	Protein argonaute-1 OS=Mus musculus GN=Ago1 PE=1 SV=2	2.89905	3.455e-05	TRUE	NA	NA	NA
Kidney vs Brain	EIF4G2	G3XA17|Q62448	Eukaryotic translation initiation factor 4 gamma 2 OS=Mus musculus GN=Eif4g2 PE=1 SV=1|Eukaryotic translation initiation factor 4 gamma 2 OS=Mus musculus GN=Eif4g2 PE=1 SV=2	2.66846	3.48576e-05	TRUE	0.229896	0.217678	FALSE
Kidney vs Brain	ARCN1	Q5XJY5	Coatomer subunit delta OS=Mus musculus GN=Arcn1 PE=1 SV=2	2.51941	3.49606e-05	TRUE	0.921621	0.00248825	FALSE
Kidney vs Brain	AKAP8	Q059U9|Q9DBR0	A kinase (PRKA) anchor protein 8 OS=Mus musculus GN=Akap8 PE=1 SV=1|A-kinase anchor protein 8 OS=Mus musculus GN=Akap8 PE=1 SV=1	4.01414	3.52804e-05	TRUE	NA	NA	NA
Kidney vs Brain	SLC25A3	G5E902|Q8VEM8	MCG10343, isoform CRA_b OS=Mus musculus GN=Slc25a3 PE=1 SV=1|Phosphate carrier protein, mitochondrial OS=Mus musculus GN=Slc25a3 PE=1 SV=1	2.72473	3.5399e-05	TRUE	0.568626	0.21012	FALSE
Kidney vs Brain	KLC4	Q9DBS5	Kinesin light chain 4 OS=Mus musculus GN=Klc4 PE=1 SV=1	3.9141	3.55171e-05	TRUE	NA	NA	NA
Kidney vs Brain	HMGN5	Q9JL35	High mobility group nucleosome-binding domain-containing protein 5 OS=Mus musculus GN=Hmgn5 PE=1 SV=2	3.62468	3.55171e-05	TRUE	1.50144	0.00565096	TRUE
Kidney vs Brain	PSMD1	Q3TXS7	26S proteasome non-ATPase regulatory subunit 1 OS=Mus musculus GN=Psmd1 PE=1 SV=1	2.52516	3.59624e-05	TRUE	0.10164	0.554309	FALSE
Kidney vs Brain	EXOC8	Q6PGF7	Exocyst complex component 8 OS=Mus musculus GN=Exoc8 PE=1 SV=1	2.68907	3.60534e-05	TRUE	-0.669614	0.00791202	FALSE
Kidney vs Brain	RACK1	P68040	Receptor of activated protein C kinase 1 OS=Mus musculus GN=Rack1 PE=1 SV=3	2.7081	3.60534e-05	TRUE	0.772618	0.00374362	FALSE
Kidney vs Brain	LDHA	G5E8N5|P06151|Q564E2	L-lactate dehydrogenase OS=Mus musculus GN=Ldha PE=1 SV=1|L-lactate dehydrogenase A chain OS=Mus musculus GN=Ldha PE=1 SV=3|L-lactate dehydrogenase OS=Mus musculus GN=Ldha PE=1 SV=1	2.8619	3.60534e-05	TRUE	0.609773	0.0237469	FALSE
Kidney vs Brain	NAA15	A0A0A6YW80|G3X8Y3|Q80UM3	N-alpha-acetyltransferase 15, NatA auxiliary subunit OS=Mus musculus GN=Naa15 PE=1 SV=1	2.41006	3.71714e-05	TRUE	0.00858802	0.964131	FALSE
Kidney vs Brain	MUP20	Q5FW60	Major urinary protein 20 OS=Mus musculus GN=Mup20 PE=1 SV=1	2.42965	3.72061e-05	TRUE	0.449118	0.092298	FALSE
Kidney vs Brain	EXOC4	O35382	Exocyst complex component 4 OS=Mus musculus GN=Exoc4 PE=1 SV=2	2.41311	3.75825e-05	TRUE	-0.338051	0.15616	FALSE
Kidney vs Brain	ATP1A3	A0A0G2JGX4|Q6PIC6|Q8VCE0	Sodium/potassium-transporting ATPase subunit alpha-3 OS=Mus musculus GN=Atp1a3 PE=1 SV=1|Sodium/potassium-transporting ATPase subunit alpha OS=Mus musculus GN=Atp1a3 PE=1 SV=1	-2.75348	3.75867e-05	TRUE	-3.96364	3.62349e-05	TRUE
Kidney vs Brain	PAIP1	D3Z3J6|F6Y616|Q8VE62	Polyadenylate-binding protein-interacting protein 1 OS=Mus musculus GN=Paip1 PE=1 SV=1|Polyadenylate-binding protein-interacting protein 1 OS=Mus musculus GN=Paip1 PE=1 SV=2	2.3767	3.79036e-05	TRUE	-0.436368	0.0348051	FALSE
Kidney vs Brain	ANXA6	F8WIT2|P14824	Annexin OS=Mus musculus GN=Anxa6 PE=1 SV=1|Annexin A6 OS=Mus musculus GN=Anxa6 PE=1 SV=3	3.03231	3.79613e-05	TRUE	-0.0805193	0.65703	FALSE
Kidney vs Brain	RPN1	Q91YQ5	Dolichyl-diphosphooligosaccharide--protein glycosyltransferase subunit 1 OS=Mus musculus GN=Rpn1 PE=1 SV=1	2.68525	3.80251e-05	TRUE	1.1851	0.000692939	TRUE
Kidney vs Brain	CNOT1	B7ZWL1|Q6ZQ08|Q6ZQ08-2|Q6ZQ08-4	CCR4-NOT transcription complex subunit 1 OS=Mus musculus GN=Cnot1 PE=1 SV=1|CCR4-NOT transcription complex subunit 1 OS=Mus musculus GN=Cnot1 PE=1 SV=2|Isoform 2 of CCR4-NOT transcription complex subunit 1 OS=Mus musculus GN=Cnot1|Isoform 4 of CCR4-NOT transcription complex subunit 1 OS=Mus musculus GN=Cnot1	2.43386	3.81823e-05	TRUE	-0.354077	0.0993895	FALSE
Kidney vs Brain	DMXL1	F8WGX5|Q6PNC0	DmX-like protein 1 OS=Mus musculus GN=Dmxl1 PE=1 SV=1	3.53563	3.81823e-05	TRUE	0.377132	0.0671372	FALSE
Kidney vs Brain	TPI1	H7BXC3|P17751	Triosephosphate isomerase OS=Mus musculus GN=Tpi1 PE=1 SV=1|Triosephosphate isomerase OS=Mus musculus GN=Tpi1 PE=1 SV=4	2.34258	3.81984e-05	TRUE	-0.179902	0.323065	FALSE
Kidney vs Brain	EIF3H	Q5M9L0|Q91WK2	Eukaryotic translation initiation factor 3 subunit H OS=Mus musculus GN=Eif3h PE=1 SV=1|Eukaryotic translation initiation factor 3 subunit H OS=Mus musculus GN=Eif3h PE=1 SV=1	2.38133	3.82405e-05	TRUE	0.197193	0.258995	FALSE
Kidney vs Brain	PITPNB	P53811|Q8JZZ5	Phosphatidylinositol transfer protein beta isoform OS=Mus musculus GN=Pitpnb PE=1 SV=2|Phosphatidylinositol transfer protein beta isoform OS=Mus musculus GN=Pitpnb PE=1 SV=1	2.75516	3.84852e-05	TRUE	-0.28814	0.315716	FALSE
Kidney vs Brain	RPS5	P97461|Q91V55	40S ribosomal protein S5 OS=Mus musculus GN=Rps5 PE=1 SV=3|40S ribosomal protein S5 OS=Mus musculus GN=Rps5 PE=1 SV=1	2.4398	3.84852e-05	TRUE	0.523656	0.0355256	FALSE
Kidney vs Brain	LRPPRC	Q6PB66	Leucine-rich PPR motif-containing protein, mitochondrial OS=Mus musculus GN=Lrpprc PE=1 SV=2	3.34777	3.85115e-05	TRUE	1.01644	0.00160819	TRUE
Kidney vs Brain	SEC61A1	P61620	Protein transport protein Sec61 subunit alpha isoform 1 OS=Mus musculus GN=Sec61a1 PE=1 SV=2	2.5627	3.85115e-05	TRUE	1.26661	0.00208745	TRUE
Kidney vs Brain	ATP6V1H	A0A0A6YX18|Q8BVE3	V-type proton ATPase subunit H OS=Mus musculus GN=Atp6v1h PE=1 SV=1	2.69672	3.85115e-05	TRUE	0.707972	0.00778537	FALSE
Kidney vs Brain	TUBB4A	Q9D6F9	Tubulin beta-4A chain OS=Mus musculus GN=Tubb4a PE=1 SV=3	-2.38917	3.85925e-05	TRUE	-3.63093	7.58474e-05	TRUE
Kidney vs Brain	CKAP4	Q8BMK4	Cytoskeleton-associated protein 4 OS=Mus musculus GN=Ckap4 PE=1 SV=2	2.54969	3.86547e-05	TRUE	-0.163608	0.387924	FALSE
Kidney vs Brain	COPB1	Q9JIF7	Coatomer subunit beta OS=Mus musculus GN=Copb1 PE=1 SV=1	2.49251	3.87849e-05	TRUE	0.958166	0.00167817	FALSE
Kidney vs Brain	SLC34A1	Q60825|Q9D2V6	Sodium-dependent phosphate transport protein 2A OS=Mus musculus GN=Slc34a1 PE=1 SV=1|Sodium-dependent phosphate transport protein 2A OS=Mus musculus GN=Slc34a1 PE=1 SV=2	3.39712	3.87849e-05	TRUE	3.58598	3.62349e-05	TRUE
Kidney vs Brain	PA2G4	P50580	Proliferation-associated protein 2G4 OS=Mus musculus GN=Pa2g4 PE=1 SV=3	2.39797	3.88346e-05	TRUE	0.571778	0.0127564	FALSE
Kidney vs Brain	FUBP3	A2AJ72|Q3TIX6	MCG130458 OS=Mus musculus GN=Fubp3 PE=1 SV=1|Protein Fubp3 OS=Mus musculus GN=Fubp3 PE=1 SV=1	3.00201	3.91423e-05	TRUE	0.783708	0.00389733	FALSE
Kidney vs Brain	DIS3L2	Q8CI75|Q8CI75-2	DIS3-like exonuclease 2 OS=Mus musculus GN=Dis3l2 PE=1 SV=1|Isoform 2 of DIS3-like exonuclease 2 OS=Mus musculus GN=Dis3l2	2.51217	3.91423e-05	TRUE	-0.0870408	0.620877	FALSE
Kidney vs Brain	RPL9	A0A0G2JES3|P51410|Q5EBQ6	60S ribosomal protein L9 (Fragment) OS=Mus musculus GN=Rpl9 PE=1 SV=1|60S ribosomal protein L9 OS=Mus musculus GN=Rpl9 PE=1 SV=1|60S ribosomal protein L9 OS=Mus musculus GN=Rpl9 PE=2 SV=2	3.28577	3.91423e-05	TRUE	0.813426	0.00502549	FALSE
Kidney vs Brain	ECM29	Q6PDI5|Q6PDI5-2	Proteasome-associated protein ECM29 homolog OS=Mus musculus GN=Ecm29 PE=1 SV=3|Isoform 2 of Proteasome-associated protein ECM29 homolog OS=Mus musculus GN=Ecm29	2.72314	3.91555e-05	TRUE	-0.120304	0.489598	FALSE
Kidney vs Brain	RPN2	A2ACG7|Q9DBG6	Dolichyl-diphosphooligosaccharide--protein glycosyltransferase subunit 2 OS=Mus musculus GN=Rpn2 PE=1 SV=1	2.68592	3.91555e-05	TRUE	0.850599	0.0023409	FALSE
Kidney vs Brain	PDIA6	Q3TML0|Q922R8	Protein disulfide-isomerase A6 OS=Mus musculus GN=Pdia6 PE=1 SV=1|Protein disulfide-isomerase A6 OS=Mus musculus GN=Pdia6 PE=1 SV=3	2.31966	3.91555e-05	TRUE	0.562093	0.0343864	FALSE
Kidney vs Brain	MRPS30	Q9D0G0	28S ribosomal protein S30, mitochondrial OS=Mus musculus GN=Mrps30 PE=1 SV=1	2.94809	3.9172e-05	TRUE	0.803017	0.00299227	FALSE
Kidney vs Brain	TDRD3	Q91W18|Q91W18-2|Q91W18-3	Tudor domain-containing protein 3 OS=Mus musculus GN=Tdrd3 PE=1 SV=4|Isoform 2 of Tudor domain-containing protein 3 OS=Mus musculus GN=Tdrd3|Isoform 3 of Tudor domain-containing protein 3 OS=Mus musculus GN=Tdrd3	3.58893	3.9172e-05	TRUE	0.410274	0.0624797	FALSE
Kidney vs Brain	PIPOX	Q3UEJ8|Q9D826	Peroxisomal sarcosine oxidase OS=Mus musculus GN=Pipox PE=1 SV=1|Peroxisomal sarcosine oxidase OS=Mus musculus GN=Pipox PE=1 SV=1	4.0303	3.92457e-05	TRUE	3.58465	3.66448e-05	TRUE
Kidney vs Brain	ADSL	E9Q242|P54822	Adenylosuccinate lyase OS=Mus musculus GN=Adsl PE=1 SV=1|Adenylosuccinate lyase OS=Mus musculus GN=Adsl PE=1 SV=2	3.17254	3.97553e-05	TRUE	0.153595	0.440759	FALSE
Kidney vs Brain	CSE1L	E9Q1T9|E9QAX7|Q9ERK4	Exportin-2 OS=Mus musculus GN=Cse1l PE=1 SV=1	2.38466	3.97874e-05	TRUE	-0.770359	0.0150596	FALSE
Kidney vs Brain	MKRN2	Q9ERV1	Probable E3 ubiquitin-protein ligase makorin-2 OS=Mus musculus GN=Mkrn2 PE=1 SV=2	2.49611	3.97874e-05	TRUE	0.0086128	0.971353	FALSE
Kidney vs Brain	DDX3X	Q3TQX5|Q62167	ATP-dependent RNA helicase DDX3X OS=Mus musculus GN=Ddx3x PE=1 SV=1|ATP-dependent RNA helicase DDX3X OS=Mus musculus GN=Ddx3x PE=1 SV=3	2.59622	4.02279e-05	TRUE	0.401511	0.0485031	FALSE
Kidney vs Brain	TCP1	P11983	T-complex protein 1 subunit alpha OS=Mus musculus GN=Tcp1 PE=1 SV=3	2.43533	4.02279e-05	TRUE	-0.545768	0.0186685	FALSE
Kidney vs Brain	PGK1	P09411	Phosphoglycerate kinase 1 OS=Mus musculus GN=Pgk1 PE=1 SV=4	2.72649	4.02279e-05	TRUE	-0.020163	0.938341	FALSE
Kidney vs Brain	STIM1	P70302	Stromal interaction molecule 1 OS=Mus musculus GN=Stim1 PE=1 SV=2	2.63276	4.02279e-05	TRUE	-0.346644	0.115426	FALSE
Kidney vs Brain	GALM	Q8K157	Aldose 1-epimerase OS=Mus musculus GN=Galm PE=1 SV=1	2.66511	4.04293e-05	TRUE	3.19329	3.8048e-05	TRUE
Kidney vs Brain	GM9755|TUFM	D3YVN7|Q8BFR5	Elongation factor Tu OS=Mus musculus GN=Gm9755 PE=3 SV=1|Elongation factor Tu, mitochondrial OS=Mus musculus GN=Tufm PE=1 SV=1	2.86107	4.05104e-05	TRUE	0.683031	0.0236472	FALSE
Kidney vs Brain	UGP2	Q91ZJ5|Q91ZJ5-2	Isoform 2 of UTP--glucose-1-phosphate uridylyltransferase OS=Mus musculus GN=Ugp2|UTP--glucose-1-phosphate uridylyltransferase OS=Mus musculus GN=Ugp2 PE=1 SV=3	2.80375	4.05104e-05	TRUE	0.377688	0.0703218	FALSE
Kidney vs Brain	OASL1	Q8VI94	2'-5'-oligoadenylate synthase-like protein 1 OS=Mus musculus GN=Oasl1 PE=2 SV=1	2.52009	4.05104e-05	TRUE	NA	NA	NA
Kidney vs Brain	GSTM1	A2AE89|P10649	Glutathione S-transferase Mu 1 OS=Mus musculus GN=Gstm1 PE=1 SV=2|Glutathione S-transferase Mu 1 OS=Mus musculus GN=Gstm1 PE=1 SV=2	2.73915	4.06878e-05	TRUE	0.751364	0.00939502	FALSE
Kidney vs Brain	APMAP	Q9D7N9	Adipocyte plasma membrane-associated protein OS=Mus musculus GN=Apmap PE=1 SV=1	2.43013	4.10516e-05	TRUE	0.374347	0.0545577	FALSE
Kidney vs Brain	EXOC3	Q6KAR6|Q8K0E2	Exocyst complex component 3 OS=Mus musculus GN=Exoc3 PE=1 SV=2|Exocyst complex component 3 OS=Mus musculus GN=Exoc3 PE=1 SV=1	2.50908	4.11411e-05	TRUE	-0.579624	0.0122819	FALSE
Kidney vs Brain	MRPL37	Q921S7	39S ribosomal protein L37, mitochondrial OS=Mus musculus GN=Mrpl37 PE=1 SV=1	2.61019	4.14688e-05	TRUE	1.07479	0.00127145	TRUE
Kidney vs Brain	CCDC25	A0PK78|Q78PG9	Coiled-coil domain containing 25 OS=Mus musculus GN=Ccdc25 PE=1 SV=1|Coiled-coil domain-containing protein 25 OS=Mus musculus GN=Ccdc25 PE=1 SV=1	2.45432	4.14688e-05	TRUE	-0.122836	0.47966	FALSE
Kidney vs Brain	USP24	B1AY13|E9PV45	Ubiquitin carboxyl-terminal hydrolase 24 OS=Mus musculus GN=Usp24 PE=1 SV=1|Ubiquitin carboxyl-terminal hydrolase 24 OS=Mus musculus GN=Usp24 PE=1 SV=1	2.63203	4.14688e-05	TRUE	0.223131	0.203593	FALSE
Kidney vs Brain	CELF1	A0A0R4J0T5|P28659|P28659-2|P28659-3|P28659-4	CUG triplet repeat, RNA binding protein 1, isoform CRA_b OS=Mus musculus GN=Celf1 PE=1 SV=1|CUGBP Elav-like family member 1 OS=Mus musculus GN=Celf1 PE=1 SV=2|Isoform 2 of CUGBP Elav-like family member 1 OS=Mus musculus GN=Celf1|Isoform 3 of CUGBP Elav-like family member 1 OS=Mus musculus GN=Celf1|Isoform 4 of CUGBP Elav-like family member 1 OS=Mus musculus GN=Celf1	2.32335	4.17528e-05	TRUE	0.136922	0.441322	FALSE
Kidney vs Brain	RGN	Q64374	Regucalcin OS=Mus musculus GN=Rgn PE=1 SV=1	2.57221	4.18551e-05	TRUE	-0.183054	0.547189	FALSE
Kidney vs Brain	ENO1|EG433182	P17182|Q5FW97	Alpha-enolase OS=Mus musculus GN=Eno1 PE=1 SV=3|Alpha-enolase OS=Mus musculus GN=EG433182 PE=1 SV=1	2.43663	4.20232e-05	TRUE	-0.271611	0.15008	FALSE
Kidney vs Brain	DHX9	A0A087WPL5|E9QNN1	ATP-dependent RNA helicase A OS=Mus musculus GN=Dhx9 PE=1 SV=1	3.43823	4.20232e-05	TRUE	0.150561	0.453759	FALSE
Kidney vs Brain	NDUFV1	D3YUM1|D3YXX5|D3Z0K1|D3Z1U9|Q91YT0	NADH dehydrogenase [ubiquinone] flavoprotein 1, mitochondrial (Fragment) OS=Mus musculus GN=Ndufv1 PE=1 SV=1|NADH dehydrogenase [ubiquinone] flavoprotein 1, mitochondrial OS=Mus musculus GN=Ndufv1 PE=1 SV=1	2.27964	4.20232e-05	TRUE	0.576189	0.012496	FALSE
Kidney vs Brain	SRP68	A2AAN2|Q8BMA6	Signal recognition particle subunit SRP68 OS=Mus musculus GN=Srp68 PE=1 SV=1|Signal recognition particle subunit SRP68 OS=Mus musculus GN=Srp68 PE=1 SV=2	2.63054	4.2088e-05	TRUE	0.510441	0.0208723	FALSE
Kidney vs Brain	XPO1	Q6P5F9	Exportin-1 OS=Mus musculus GN=Xpo1 PE=1 SV=1	2.55046	4.21583e-05	TRUE	-0.355609	0.105098	FALSE
Kidney vs Brain	BCAP31	Q61335	B-cell receptor-associated protein 31 OS=Mus musculus GN=Bcap31 PE=1 SV=4	2.92059	4.21583e-05	TRUE	0.88513	0.0296051	FALSE
Kidney vs Brain	FGG	Q3UEM7|Q3UER8|Q8VCM7	Fibrinogen gamma chain OS=Mus musculus GN=Fgg PE=1 SV=1|Fibrinogen gamma chain OS=Mus musculus GN=Fgg PE=1 SV=1|Fibrinogen gamma chain OS=Mus musculus GN=Fgg PE=1 SV=1	4.0447	4.23106e-05	TRUE	0.92693	0.0121241	FALSE
Kidney vs Brain	SNRNP200	Q6P4T2	U5 small nuclear ribonucleoprotein 200 kDa helicase OS=Mus musculus GN=Snrnp200 PE=1 SV=1	2.58601	4.23718e-05	TRUE	-0.0160563	0.928534	FALSE
Kidney vs Brain	PSMC5	P62196|Q8K1K2	26S protease regulatory subunit 8 OS=Mus musculus GN=Psmc5 PE=1 SV=1	2.33607	4.24608e-05	TRUE	-0.197245	0.377773	FALSE
Kidney vs Brain	HSPA4	Q3U2G2	Heat shock 70 kDa protein 4 OS=Mus musculus GN=Hspa4 PE=1 SV=1	2.4314	4.24608e-05	TRUE	-0.995236	0.00121476	FALSE
Kidney vs Brain	CPEB4	Q5SU48|Q7TN98|Q7TN98-2|Q7TN98-5	Cytoplasmic polyadenylation element-binding protein 4 OS=Mus musculus GN=Cpeb4 PE=1 SV=1|Cytoplasmic polyadenylation element-binding protein 4 OS=Mus musculus GN=Cpeb4 PE=1 SV=1|Isoform 2 of Cytoplasmic polyadenylation element-binding protein 4 OS=Mus musculus GN=Cpeb4|Isoform 5 of Cytoplasmic polyadenylation element-binding protein 4 OS=Mus musculus GN=Cpeb4	2.8832	4.24608e-05	TRUE	NA	NA	NA
Kidney vs Brain	UMOD	Q91X17	Uromodulin OS=Mus musculus GN=Umod PE=1 SV=1	4.07364	4.24608e-05	TRUE	3.81336	5.75318e-05	TRUE
Kidney vs Brain	ATP5H|GM10250	B1ASE2|G3X9L6|Q9DCX2	ATP synthase subunit d, mitochondrial (Fragment) OS=Mus musculus GN=Atp5h PE=1 SV=1|MCG55033 OS=Mus musculus GN=Gm10250 PE=4 SV=1|ATP synthase subunit d, mitochondrial OS=Mus musculus GN=Atp5h PE=1 SV=3	2.50415	4.24608e-05	TRUE	NA	NA	NA
Kidney vs Brain	CD36	Q08857|Q3UAI3	Platelet glycoprotein 4 OS=Mus musculus GN=Cd36 PE=1 SV=2|CD36 antigen, isoform CRA_a OS=Mus musculus GN=Cd36 PE=1 SV=1	4.98246	4.24608e-05	TRUE	3.27367	5.0958e-05	TRUE
Kidney vs Brain	SULT2A8	Q8BGL3	Sulfotransferase OS=Mus musculus GN=Sult2a8 PE=1 SV=1	2.27713	4.24608e-05	TRUE	-0.232162	0.254777	FALSE
Kidney vs Brain	ISOC1	Q91V64	Isochorismatase domain-containing protein 1 OS=Mus musculus GN=Isoc1 PE=1 SV=1	3.04184	4.25496e-05	TRUE	1.43417	0.000452725	TRUE
Kidney vs Brain	EIF3F	Q9DCH4	Eukaryotic translation initiation factor 3 subunit F OS=Mus musculus GN=Eif3f PE=1 SV=2	2.26974	4.30447e-05	TRUE	0.412345	0.0848194	FALSE
Kidney vs Brain	FASTKD5|UBOX5	A0A0R4J291|F2Z402|Q7TMV3	FAST kinase domain-containing protein 5, mitochondrial OS=Mus musculus GN=Fastkd5 PE=1 SV=1|RING finger protein 37 OS=Mus musculus GN=Ubox5 PE=4 SV=1|FAST kinase domain-containing protein 5, mitochondrial OS=Mus musculus GN=Fastkd5 PE=2 SV=1	2.94788	4.31744e-05	TRUE	NA	NA	NA
Kidney vs Brain	CAPZB	A2AMW0|P47757|P47757-2|P47757-4	Capping protein (Actin filament) muscle Z-line, beta, isoform CRA_a OS=Mus musculus GN=Capzb PE=1 SV=1|F-actin-capping protein subunit beta OS=Mus musculus GN=Capzb PE=1 SV=3|Isoform 2 of F-actin-capping protein subunit beta OS=Mus musculus GN=Capzb|Isoform 3 of F-actin-capping protein subunit beta OS=Mus musculus GN=Capzb	2.56842	4.31744e-05	TRUE	-0.397878	0.0683246	FALSE
Kidney vs Brain	VPS35	Q3TRJ1|Q9EQH3	Vacuolar protein sorting 35, isoform CRA_a OS=Mus musculus GN=Vps35 PE=1 SV=1|Vacuolar protein sorting-associated protein 35 OS=Mus musculus GN=Vps35 PE=1 SV=1	2.24568	4.31744e-05	TRUE	-0.452717	0.0391916	FALSE
Kidney vs Brain	PLP1	P60202	Myelin proteolipid protein OS=Mus musculus GN=Plp1 PE=1 SV=2	-2.38038	4.31854e-05	TRUE	-4.20425	3.66448e-05	TRUE
Kidney vs Brain	RPS12	P63323|Q6ZWZ6	40S ribosomal protein S12 OS=Mus musculus GN=Rps12 PE=1 SV=1|40S ribosomal protein S12 OS=Mus musculus GN=Rps12 PE=1 SV=2	2.44335	4.33349e-05	TRUE	0.703885	0.0966288	FALSE
Kidney vs Brain	DLST	Q9D2G2	Dihydrolipoyllysine-residue succinyltransferase component of 2-oxoglutarate dehydrogenase complex, mitochondrial OS=Mus musculus GN=Dlst PE=1 SV=1	2.63546	4.33349e-05	TRUE	0.254148	0.301635	FALSE
Kidney vs Brain	ABCF3	Q8K268	ATP-binding cassette sub-family F member 3 OS=Mus musculus GN=Abcf3 PE=1 SV=1	2.25242	4.33349e-05	TRUE	0.0933204	0.59555	FALSE
Kidney vs Brain	HMGCS2	P54869	Hydroxymethylglutaryl-CoA synthase, mitochondrial OS=Mus musculus GN=Hmgcs2 PE=1 SV=2	2.58114	4.33508e-05	TRUE	0.0250374	0.939831	FALSE
Kidney vs Brain	MRPS2	Q924T2	28S ribosomal protein S2, mitochondrial OS=Mus musculus GN=Mrps2 PE=1 SV=1	3.12649	4.34615e-05	TRUE	2.2779	7.04648e-05	TRUE
Kidney vs Brain	GOLGB1	E9PVZ8|E9QAH1	Protein Golgb1 OS=Mus musculus GN=Golgb1 PE=1 SV=1|Protein Golgb1 OS=Mus musculus GN=Golgb1 PE=1 SV=1	2.55039	4.3486e-05	TRUE	0.56114	0.0220227	FALSE
Kidney vs Brain	ADD3	Q9QYB5|Q9QYB5-2	Gamma-adducin OS=Mus musculus GN=Add3 PE=1 SV=2|Isoform 1 of Gamma-adducin OS=Mus musculus GN=Add3	2.24373	4.39506e-05	TRUE	-0.479405	0.0681032	FALSE
Kidney vs Brain	PFN1	P62962|Q5SX50	Profilin-1 OS=Mus musculus GN=Pfn1 PE=1 SV=2|Profilin OS=Mus musculus GN=Pfn1 PE=1 SV=1	2.89634	4.42594e-05	TRUE	0.623353	0.0830191	FALSE
Kidney vs Brain	OLA1	Q9CZ30	Obg-like ATPase 1 OS=Mus musculus GN=Ola1 PE=1 SV=1	2.28518	4.44267e-05	TRUE	-1.18903	0.00767758	TRUE
Kidney vs Brain	DHX36	Q8VHK9	ATP-dependent RNA helicase DHX36 OS=Mus musculus GN=Dhx36 PE=1 SV=2	3.34208	4.46501e-05	TRUE	0.0600718	0.771441	FALSE
Kidney vs Brain	RAB11B	P46638|Q78ZJ8	Ras-related protein Rab-11B OS=Mus musculus GN=Rab11b PE=1 SV=3|MCG22989, isoform CRA_b OS=Mus musculus GN=Rab11b PE=1 SV=1	2.45466	4.47151e-05	TRUE	0.572326	0.0188829	FALSE
Kidney vs Brain	CTTN	Q60598|Q921L6	Cortactin, isoform CRA_a OS=Mus musculus GN=Cttn PE=1 SV=1|Src substrate cortactin OS=Mus musculus GN=Cttn PE=1 SV=2	2.90639	4.49409e-05	TRUE	-0.22711	0.213346	FALSE
Kidney vs Brain	RARS	Q9D0I9	Arginine--tRNA ligase, cytoplasmic OS=Mus musculus GN=Rars PE=1 SV=2	2.48323	4.57499e-05	TRUE	0.174954	0.354062	FALSE
Kidney vs Brain	DDX46	F8WHR6|Q569Z5|Q569Z5-2	Isoform 2 of Probable ATP-dependent RNA helicase DDX46 OS=Mus musculus GN=Ddx46|Probable ATP-dependent RNA helicase DDX46 OS=Mus musculus GN=Ddx46 PE=1 SV=1|Probable ATP-dependent RNA helicase DDX46 OS=Mus musculus GN=Ddx46 PE=1 SV=2	2.27645	4.60469e-05	TRUE	1.28012	0.000453001	TRUE
Kidney vs Brain	CAST	P51125|P51125-2|P51125-3|P51125-6|P51125-7|Q8CE80	Calpastatin OS=Mus musculus GN=Cast PE=1 SV=1|Calpastatin OS=Mus musculus GN=Cast PE=1 SV=2|Isoform 2 of Calpastatin OS=Mus musculus GN=Cast|Isoform 3 of Calpastatin OS=Mus musculus GN=Cast|Isoform 6 of Calpastatin OS=Mus musculus GN=Cast|Isoform 7 of Calpastatin OS=Mus musculus GN=Cast	3.81302	4.61221e-05	TRUE	1.76303	0.000142605	TRUE
Kidney vs Brain	PSMD12	B1AT36|Q9D8W5	26S proteasome non-ATPase regulatory subunit 12 OS=Mus musculus GN=Psmd12 PE=1 SV=1|26S proteasome non-ATPase regulatory subunit 12 OS=Mus musculus GN=Psmd12 PE=1 SV=4	2.2936	4.66453e-05	TRUE	-0.213621	0.248102	FALSE
Kidney vs Brain	PSMD2	Q3TKV1|Q8VDM4	26S proteasome non-ATPase regulatory subunit 2 OS=Mus musculus GN=Psmd2 PE=1 SV=1|26S proteasome non-ATPase regulatory subunit 2 OS=Mus musculus GN=Psmd2 PE=1 SV=1	2.42261	4.68532e-05	TRUE	-0.137775	0.53458	FALSE
Kidney vs Brain	ATP5F1	Q5I0W0|Q9CQQ7	ATP synthase F(0) complex subunit B1, mitochondrial OS=Mus musculus GN=Atp5f1 PE=1 SV=1|ATP synthase F(0) complex subunit B1, mitochondrial OS=Mus musculus GN=Atp5f1 PE=1 SV=1	2.65468	4.69193e-05	TRUE	0.622972	0.125546	FALSE
Kidney vs Brain	SLC12A3	P59158|Q543E4	Solute carrier family 12 member 3 OS=Mus musculus GN=Slc12a3 PE=1 SV=1|Solute carrier family 12 member 3 OS=Mus musculus GN=Slc12a3 PE=1 SV=1	5.07461	4.7195e-05	TRUE	3.13941	3.62349e-05	TRUE
Kidney vs Brain	DPT	Q9QZZ6	Dermatopontin OS=Mus musculus GN=Dpt PE=1 SV=1	2.68451	4.73015e-05	TRUE	NA	NA	NA
Kidney vs Brain	CPN2	Q9DBB9	Carboxypeptidase N subunit 2 OS=Mus musculus GN=Cpn2 PE=1 SV=2	2.81179	4.73986e-05	TRUE	1.34419	0.00320193	TRUE
Kidney vs Brain	RPL3	P27659	60S ribosomal protein L3 OS=Mus musculus GN=Rpl3 PE=1 SV=3	3.42135	4.76001e-05	TRUE	0.920952	0.0021642	FALSE
Kidney vs Brain	ACACB	E9Q4Z2	Acetyl-CoA carboxylase 2 OS=Mus musculus GN=Acacb PE=1 SV=1	2.40203	4.77818e-05	TRUE	0.534788	0.0292194	FALSE
Kidney vs Brain	EPPK1	Q8R0W0	Epiplakin OS=Mus musculus GN=Eppk1 PE=1 SV=2	2.49726	4.78626e-05	TRUE	0.123533	0.52727	FALSE
Kidney vs Brain	VDAC2	G3UX26|Q60930	Voltage-dependent anion-selective channel protein 2 (Fragment) OS=Mus musculus GN=Vdac2 PE=1 SV=1|Voltage-dependent anion-selective channel protein 2 OS=Mus musculus GN=Vdac2 PE=1 SV=2	2.43677	4.78785e-05	TRUE	-0.364493	0.304225	FALSE
Kidney vs Brain	FKBP4	P30416	Peptidyl-prolyl cis-trans isomerase FKBP4 OS=Mus musculus GN=Fkbp4 PE=1 SV=5	2.43557	4.85684e-05	TRUE	-0.0251455	0.894995	FALSE
Kidney vs Brain	ECM1	F8WI14|Q61508	Extracellular matrix protein 1 OS=Mus musculus GN=Ecm1 PE=1 SV=1|Extracellular matrix protein 1 OS=Mus musculus GN=Ecm1 PE=1 SV=2	3.33655	4.86606e-05	TRUE	NA	NA	NA
Kidney vs Brain	EIF5	P59325|Q3TQR3	Eukaryotic translation initiation factor 5 OS=Mus musculus GN=Eif5 PE=1 SV=1|Eukaryotic translation initiation factor 5 OS=Mus musculus GN=Eif5 PE=1 SV=1	3.28971	4.87629e-05	TRUE	-0.080954	0.642667	FALSE
Kidney vs Brain	THBS1	P35441|Q80YQ1	Thrombospondin-1 OS=Mus musculus GN=Thbs1 PE=1 SV=1|Thrombospondin 1 OS=Mus musculus GN=Thbs1 PE=1 SV=1	2.18166	4.89015e-05	TRUE	NA	NA	NA
Kidney vs Brain	PSME1	G3UXZ5|P97371|Q5HZK3	Proteasome activator complex subunit 1 (Fragment) OS=Mus musculus GN=Psme1 PE=1 SV=1|Proteasome activator complex subunit 1 OS=Mus musculus GN=Psme1 PE=1 SV=2|Proteasome (Prosome, macropain) 28 subunit, alpha OS=Mus musculus GN=Psme1 PE=1 SV=1	2.65059	4.90826e-05	TRUE	0.910121	0.00744545	FALSE
Kidney vs Brain	GTPBP1	O08582	GTP-binding protein 1 OS=Mus musculus GN=Gtpbp1 PE=1 SV=2	2.76269	4.93913e-05	TRUE	0.751584	0.176283	FALSE
Kidney vs Brain	HELZ2	A2AS03|E9QAM5	Helicase with zinc finger domain 2 OS=Mus musculus GN=Helz2 PE=1 SV=1|Helicase with zinc finger domain 2 OS=Mus musculus GN=Helz2 PE=1 SV=1	2.31771	4.9455e-05	TRUE	-0.206091	0.285515	FALSE
Kidney vs Brain	FMR1	D3Z6U8|E9QAS8|E9QAS9|E9QAT0|E9QNF5|P35922|P35922-10|P35922-2|P35922-3|P35922-4|P35922-7|P35922-8|P35922-9|Q6AXB7	Fragile X mental retardation protein 1 homolog OS=Mus musculus GN=Fmr1 PE=1 SV=1|Isoform 10 of Synaptic functional regulator FMR1 OS=Mus musculus GN=Fmr1|Isoform 2 of Synaptic functional regulator FMR1 OS=Mus musculus GN=Fmr1|Isoform 3 of Synaptic functional regulator FMR1 OS=Mus musculus GN=Fmr1|Isoform 4 of Synaptic functional regulator FMR1 OS=Mus musculus GN=Fmr1|Isoform 7 of Synaptic functio…	2.1786	4.97861e-05	TRUE	0.118786	0.511552	FALSE
Kidney vs Brain	CUL1	Q3TPM3|Q9WTX6	Cullin-1 (Fragment) OS=Mus musculus GN=Cul1 PE=1 SV=1|Cullin-1 OS=Mus musculus GN=Cul1 PE=1 SV=1	2.274	4.97861e-05	TRUE	-0.428419	0.038136	FALSE
Kidney vs Brain	EXOC1	Q5PPR2|Q6P1Y9|Q8R3S6	Exocyst complex component 1 OS=Mus musculus GN=Exoc1 PE=1 SV=1|Exocyst complex component 1 OS=Mus musculus GN=Exoc1 PE=1 SV=4	2.38247	4.98509e-05	TRUE	-0.255394	0.16102	FALSE
Kidney vs Brain	COL2A1	P28481|P28481-1|P28481-2|P28481-4|P28481-5|P28481-6|P28481-7	Collagen alpha-1(II) chain OS=Mus musculus GN=Col2a1 PE=1 SV=2|Isoform 2 of Collagen alpha-1(II) chain OS=Mus musculus GN=Col2a1|Isoform 3 of Collagen alpha-1(II) chain OS=Mus musculus GN=Col2a1|Isoform 4 of Collagen alpha-1(II) chain OS=Mus musculus GN=Col2a1|Isoform 5 of Collagen alpha-1(II) chain OS=Mus musculus GN=Col2a1|Isoform 6 of Collagen alpha-1(II) chain OS=Mus musculus GN=Col2a1|Isofor…	3.01608	4.99807e-05	TRUE	NA	NA	NA
Kidney vs Brain	FKBP15	Q6P9Q6|Q6P9Q6-2	FK506-binding protein 15 OS=Mus musculus GN=Fkbp15 PE=1 SV=2|Isoform B of FK506-binding protein 15 OS=Mus musculus GN=Fkbp15	2.622	4.99807e-05	TRUE	0.565913	0.0186033	FALSE
Kidney vs Brain	MRPS9	Q9D7N3	28S ribosomal protein S9, mitochondrial OS=Mus musculus GN=Mrps9 PE=1 SV=3	3.36942	4.99807e-05	TRUE	0.306943	0.25646	FALSE
Kidney vs Brain	MRPS31	Q61733	28S ribosomal protein S31, mitochondrial OS=Mus musculus GN=Mrps31 PE=1 SV=1	3.33046	4.99807e-05	TRUE	0.677332	0.0404395	FALSE
Kidney vs Brain	SUCLG1	Q9WUM5	Succinyl-CoA ligase [ADP/GDP-forming] subunit alpha, mitochondrial OS=Mus musculus GN=Suclg1 PE=1 SV=4	2.84877	4.99807e-05	TRUE	0.702179	0.00791875	FALSE
Kidney vs Brain	ARHGEF12	F8VQN6|Q8R4H2	Rho guanine nucleotide exchange factor 12 OS=Mus musculus GN=Arhgef12 PE=1 SV=1|Rho guanine nucleotide exchange factor 12 OS=Mus musculus GN=Arhgef12 PE=1 SV=2	2.41288	5.0096e-05	TRUE	0.110808	0.550818	FALSE
Kidney vs Brain	GRSF1	E9Q179|Q8C5Q4	G-rich sequence factor 1 OS=Mus musculus GN=Grsf1 PE=1 SV=1|G-rich sequence factor 1 OS=Mus musculus GN=Grsf1 PE=1 SV=2	3.4779	5.01752e-05	TRUE	1.06789	0.000977842	TRUE
Kidney vs Brain	PGM2|PGM1	A2CEK3|Q9D0F9	Phosphoglucomutase-2 OS=Mus musculus GN=Pgm2 PE=1 SV=1|Phosphoglucomutase-1 OS=Mus musculus GN=Pgm1 PE=1 SV=4	2.63984	5.02321e-05	TRUE	NA	NA	NA
Kidney vs Brain	PAN3	H3BKF3|Q640Q5	PAB-dependent poly(A)-specific ribonuclease subunit PAN3 OS=Mus musculus GN=Pan3 PE=1 SV=1|PAB-dependent poly(A)-specific ribonuclease subunit PAN3 OS=Mus musculus GN=Pan3 PE=1 SV=3	2.97473	5.06084e-05	TRUE	NA	NA	NA
Kidney vs Brain	EEA1	Q8BL66	Early endosome antigen 1 OS=Mus musculus GN=Eea1 PE=1 SV=2	2.77406	5.06155e-05	TRUE	0.358813	0.117753	FALSE
Kidney vs Brain	SPTBN1	Q62261	Spectrin beta chain, non-erythrocytic 1 OS=Mus musculus GN=Sptbn1 PE=1 SV=2	2.40938	5.10875e-05	TRUE	-0.993835	0.00138909	FALSE
Kidney vs Brain	GTF2I	G3UYD0|G3UYJ6|Q3UHU8|Q9ESZ8|Q9ESZ8-2|Q9ESZ8-3|Q9ESZ8-4|Q9ESZ8-5|Q9ESZ8-6	General transcription factor II-I (Fragment) OS=Mus musculus GN=Gtf2i PE=1 SV=2|General transcription factor II-I OS=Mus musculus GN=Gtf2i PE=1 SV=1|General transcription factor II-I OS=Mus musculus GN=Gtf2i PE=1 SV=3|Isoform 2 of General transcription factor II-I OS=Mus musculus GN=Gtf2i|Isoform 3 of General transcription factor II-I OS=Mus musculus GN=Gtf2i|Isoform 4 of General transcription fa…	2.73194	5.11685e-05	TRUE	-0.0711662	0.684518	FALSE
Kidney vs Brain	RPL18	P35980|Q58EW0	60S ribosomal protein L18 OS=Mus musculus GN=Rpl18 PE=1 SV=3|60S ribosomal protein L18 OS=Mus musculus GN=Rpl18 PE=1 SV=1	2.6823	5.15948e-05	TRUE	1.57218	0.00030113	TRUE
Kidney vs Brain	CDK5RAP3	Q99LM2	CDK5 regulatory subunit-associated protein 3 OS=Mus musculus GN=Cdk5rap3 PE=1 SV=1	2.2451	5.15948e-05	TRUE	0.98659	0.0200617	FALSE
Kidney vs Brain	SEC24C	G3X972	Protein Sec24c OS=Mus musculus GN=Sec24c PE=1 SV=1	2.52181	5.15948e-05	TRUE	0.178614	0.363817	FALSE
Kidney vs Brain	SHTN1	Q8K2Q9|Q8K2Q9-2	Shootin-1 OS=Mus musculus GN=Shtn1 PE=1 SV=1|Isoform 2 of Shootin-1 OS=Mus musculus GN=Shtn1	2.88774	5.15948e-05	TRUE	NA	NA	NA
Kidney vs Brain	ACADM	P45952	Medium-chain specific acyl-CoA dehydrogenase, mitochondrial OS=Mus musculus GN=Acadm PE=1 SV=1	4.00598	5.16005e-05	TRUE	1.97219	0.000199378	TRUE
Kidney vs Brain	FABP1	P12710|Q3V2F7	Fatty acid-binding protein, liver OS=Mus musculus GN=Fabp1 PE=1 SV=2|Fatty acid binding protein 1, liver OS=Mus musculus GN=Fabp1 PE=1 SV=1	2.34058	5.16005e-05	TRUE	0.379169	0.129383	FALSE
Kidney vs Brain	ZC3H7B	F8VPP8	Protein Zc3h7b OS=Mus musculus GN=Zc3h7b PE=1 SV=1	2.36194	5.16005e-05	TRUE	NA	NA	NA
Kidney vs Brain	TOP3B	Q3UJF5|Q9Z321	DNA topoisomerase OS=Mus musculus GN=Top3b PE=1 SV=1|DNA topoisomerase 3-beta-1 OS=Mus musculus GN=Top3b PE=1 SV=1	3.27693	5.18725e-05	TRUE	0.365094	0.0683478	FALSE
Kidney vs Brain	MYBBP1A	Q3U2W2|Q7TPV4	MYB binding protein (P160) 1a, isoform CRA_b OS=Mus musculus GN=Mybbp1a PE=1 SV=1|Myb-binding protein 1A OS=Mus musculus GN=Mybbp1a PE=1 SV=2	3.11172	5.18916e-05	TRUE	0.550604	0.0583154	FALSE
Kidney vs Brain	TARDBP	A0A087WQ63|A0A087WRZ5|Q544R5|Q6VYI4|Q6VYI5|Q8BLD4|Q8R0B4|Q921F2	MCG16669, isoform CRA_a OS=Mus musculus GN=Tardbp PE=1 SV=1|MCG16669, isoform CRA_b OS=Mus musculus GN=Tardbp PE=1 SV=1|MCG16669, isoform CRA_f OS=Mus musculus GN=Tardbp PE=1 SV=1|TAR DNA-binding protein 43 (Fragment) OS=Mus musculus GN=Tardbp PE=4 SV=1|TAR DNA-binding protein 43 OS=Mus musculus GN=Tardbp PE=1 SV=1	2.49517	5.22205e-05	TRUE	-0.073218	0.755933	FALSE
Kidney vs Brain	ENPEP	P16406|Q52JJ6	Glutamyl aminopeptidase OS=Mus musculus GN=Enpep PE=1 SV=1|Aminopeptidase A OS=Mus musculus GN=Enpep PE=1 SV=1	3.72752	5.22474e-05	TRUE	2.96299	4.14452e-05	TRUE
Kidney vs Brain	ATP6V1A	P50516	V-type proton ATPase catalytic subunit A OS=Mus musculus GN=Atp6v1a PE=1 SV=2	2.45868	5.24725e-05	TRUE	-0.453629	0.048954	FALSE
Kidney vs Brain	RPLP0|GM8730	D3YVM5|E9Q070|P14869|Q5M8R8	60S acidic ribosomal protein P0 (Fragment) OS=Mus musculus GN=Rplp0 PE=3 SV=1|60S acidic ribosomal protein P0 OS=Mus musculus GN=Gm8730 PE=1 SV=1|60S acidic ribosomal protein P0 OS=Mus musculus GN=Rplp0 PE=1 SV=3|60S acidic ribosomal protein P0 OS=Mus musculus GN=Rplp0 PE=1 SV=1	2.60621	5.28139e-05	TRUE	NA	NA	NA
Kidney vs Brain	NCEH1	Q8BLF1	Neutral cholesterol ester hydrolase 1 OS=Mus musculus GN=Nceh1 PE=1 SV=1	2.31864	5.30147e-05	TRUE	0.77098	0.00706639	FALSE
Kidney vs Brain	SERPINH1	P19324	Serpin H1 OS=Mus musculus GN=Serpinh1 PE=1 SV=3	3.70238	5.30155e-05	TRUE	2.13419	0.00010174	TRUE
Kidney vs Brain	STT3A	P46978|Q3U573	Dolichyl-diphosphooligosaccharide--protein glycosyltransferase subunit STT3A OS=Mus musculus GN=Stt3a PE=1 SV=1|Dolichyl-diphosphooligosaccharide--protein glycosyltransferase subunit STT3A OS=Mus musculus GN=Stt3a PE=1 SV=1	3.08529	5.31866e-05	TRUE	1.02092	0.00140737	TRUE
Kidney vs Brain	PTCD3	Q14C51	Pentatricopeptide repeat domain-containing protein 3, mitochondrial OS=Mus musculus GN=Ptcd3 PE=1 SV=2	2.8543	5.32464e-05	TRUE	1.67352	0.000496789	TRUE
Kidney vs Brain	MAP3K5	E9PWG9|O35099	Mitogen-activated protein kinase kinase kinase 5 OS=Mus musculus GN=Map3k5 PE=1 SV=1|Mitogen-activated protein kinase kinase kinase 5 OS=Mus musculus GN=Map3k5 PE=1 SV=3	2.48359	5.32464e-05	TRUE	-0.120995	0.475504	FALSE
Kidney vs Brain	FAM208A	Q69ZR9|Q69ZR9-2	Protein TASOR OS=Mus musculus GN=Fam208a PE=1 SV=2|Isoform 2 of Protein TASOR OS=Mus musculus GN=Fam208a	2.17636	5.32464e-05	TRUE	NA	NA	NA
Kidney vs Brain	ATXN2L	A0A0U1RPL0|Q7TQH0|Q7TQH0-2|Q7TQH0-3	Ataxin-2-like protein OS=Mus musculus GN=Atxn2l PE=1 SV=1|Isoform 2 of Ataxin-2-like protein OS=Mus musculus GN=Atxn2l|Isoform 3 of Ataxin-2-like protein OS=Mus musculus GN=Atxn2l	2.36961	5.32464e-05	TRUE	-0.426743	0.0459365	FALSE
Kidney vs Brain	PPIA	P17742|Q5SVY2	Peptidyl-prolyl cis-trans isomerase A OS=Mus musculus GN=Ppia PE=1 SV=2|Peptidyl-prolyl cis-trans isomerase OS=Mus musculus GN=Ppia PE=1 SV=1	2.4956	5.35121e-05	TRUE	-0.0856541	0.653448	FALSE
Kidney vs Brain	DDX6	P54823	Probable ATP-dependent RNA helicase DDX6 OS=Mus musculus GN=Ddx6 PE=1 SV=1	2.29848	5.37692e-05	TRUE	-0.369924	0.095238	FALSE
Kidney vs Brain	UGT1A1	Q63886	UDP-glucuronosyltransferase 1-1 OS=Mus musculus GN=Ugt1a1 PE=1 SV=2	2.14708	5.38093e-05	TRUE	-0.645844	0.0969573	FALSE
Kidney vs Brain	PCBP1	P60335	Poly(rC)-binding protein 1 OS=Mus musculus GN=Pcbp1 PE=1 SV=1	2.3891	5.38859e-05	TRUE	0.218033	0.280422	FALSE
Kidney vs Brain	WDR1	O88342|Q3TJY2	WD repeat-containing protein 1 OS=Mus musculus GN=Wdr1 PE=1 SV=3|WD repeat domain 1 OS=Mus musculus GN=Wdr1 PE=1 SV=1	2.33624	5.38859e-05	TRUE	-0.535428	0.0222166	FALSE
Kidney vs Brain	LRRFIP1	Q3UZ39|Q3UZ39-3	Leucine-rich repeat flightless-interacting protein 1 OS=Mus musculus GN=Lrrfip1 PE=1 SV=2|Isoform 3 of Leucine-rich repeat flightless-interacting protein 1 OS=Mus musculus GN=Lrrfip1	3.42629	5.38859e-05	TRUE	NA	NA	NA
Kidney vs Brain	ATP5B	P56480	ATP synthase subunit beta, mitochondrial OS=Mus musculus GN=Atp5b PE=1 SV=2	2.15811	5.42025e-05	TRUE	0.598966	0.0965236	FALSE
Kidney vs Brain	AP3B1	Q9Z1T1	AP-3 complex subunit beta-1 OS=Mus musculus GN=Ap3b1 PE=1 SV=2	2.42191	5.44398e-05	TRUE	1.75257	0.000159399	TRUE
Kidney vs Brain	TIPRL	Q8BH58	TIP41-like protein OS=Mus musculus GN=Tiprl PE=1 SV=1	2.14634	5.44398e-05	TRUE	-0.924645	0.00207382	FALSE
Kidney vs Brain	SF3A1	Q8K4Z5	Splicing factor 3A subunit 1 OS=Mus musculus GN=Sf3a1 PE=1 SV=1	2.57126	5.44398e-05	TRUE	0.397078	0.0963294	FALSE
Kidney vs Brain	FBP1	Q9QXD6	Fructose-1,6-bisphosphatase 1 OS=Mus musculus GN=Fbp1 PE=1 SV=3	3.88731	5.44398e-05	TRUE	2.93539	4.61775e-05	TRUE
Kidney vs Brain	XPO7	E9PUW7|Q9EPK7|Q9EPK7-2	Exportin-7 OS=Mus musculus GN=Xpo7 PE=1 SV=1|Exportin-7 OS=Mus musculus GN=Xpo7 PE=1 SV=3|Isoform 2 of Exportin-7 OS=Mus musculus GN=Xpo7	2.87636	5.44398e-05	TRUE	-0.766975	0.00416199	FALSE
Kidney vs Brain	EIF3D	O70194	Eukaryotic translation initiation factor 3 subunit D OS=Mus musculus GN=Eif3d PE=1 SV=2	2.5099	5.44398e-05	TRUE	0.42407	0.0912909	FALSE
Kidney vs Brain	GSTZ1	Q9WVL0	Maleylacetoacetate isomerase OS=Mus musculus GN=Gstz1 PE=1 SV=1	3.33503	5.48941e-05	TRUE	2.35493	6.69753e-05	TRUE
Kidney vs Brain	NOMO1	Q6GQT9	Nodal modulator 1 OS=Mus musculus GN=Nomo1 PE=1 SV=1	2.31337	5.48941e-05	TRUE	0.648806	0.00774165	FALSE
Kidney vs Brain	COPB2	O55029	Coatomer subunit beta' OS=Mus musculus GN=Copb2 PE=1 SV=2	2.23194	5.50885e-05	TRUE	0.760602	0.00396671	FALSE
Kidney vs Brain	RPL23A	A0A140T8M7|P62751|Q5M9M5	Protein Rpl23a-ps3 OS=Mus musculus GN=Rpl23a-ps3 PE=3 SV=1|60S ribosomal protein L23a OS=Mus musculus GN=Rpl23a PE=1 SV=1|60S ribosomal protein L23a OS=Mus musculus GN=Rpl23a PE=1 SV=1	2.95379	5.51179e-05	TRUE	1.73747	0.00013107	TRUE
Kidney vs Brain	UGT2B17|UGT2B5|UGT2B38	P17717|Q8K169|Q91WH2	UDP-glucuronosyltransferase 2B17 OS=Mus musculus GN=Ugt2b17 PE=1 SV=1|UDP-glucuronosyltransferase OS=Mus musculus GN=Ugt2b5 PE=1 SV=1|MCG131371 OS=Mus musculus GN=Ugt2b38 PE=2 SV=1	2.33852	5.54778e-05	TRUE	NA	NA	NA
Kidney vs Brain	ATP13A1	Q9EPE9	Manganese-transporting ATPase 13A1 OS=Mus musculus GN=Atp13a1 PE=1 SV=2	2.22123	5.54832e-05	TRUE	0.508009	0.0342541	FALSE
Kidney vs Brain	EIF4G3	A0A0N4SVL0|Z4YKC4	Eukaryotic translation initiation factor 4 gamma 3 OS=Mus musculus GN=Eif4g3 PE=1 SV=1	2.18897	5.54986e-05	TRUE	-0.168984	0.40857	FALSE
Kidney vs Brain	YTHDF3	Q8BYK6|Q8BYK6-2|Q8BYK6-3	Isoform 2 of YTH domain-containing family protein 3 OS=Mus musculus GN=Ythdf3|Isoform 3 of YTH domain-containing family protein 3 OS=Mus musculus GN=Ythdf3|YTH domain-containing family protein 3 OS=Mus musculus GN=Ythdf3 PE=1 SV=2	2.64062	5.54986e-05	TRUE	0.522603	0.0181876	FALSE
Kidney vs Brain	HYOU1	Q9JKR6	Hypoxia up-regulated protein 1 OS=Mus musculus GN=Hyou1 PE=1 SV=1	2.2445	5.54986e-05	TRUE	0.257605	0.16919	FALSE
Kidney vs Brain	GRAMD1B	D3YWR0|F7BFL8|Q80TI0|Q80TI0-2|Q80TI0-3|Q80TI0-4	GRAM domain-containing protein 1B OS=Mus musculus GN=Gramd1b PE=1 SV=1|GRAM domain-containing protein 1B (Fragment) OS=Mus musculus GN=Gramd1b PE=1 SV=1|GRAM domain-containing protein 1B OS=Mus musculus GN=Gramd1b PE=1 SV=2|Isoform 2 of GRAM domain-containing protein 1B OS=Mus musculus GN=Gramd1b|Isoform 3 of GRAM domain-containing protein 1B OS=Mus musculus GN=Gramd1b|Isoform 4 of GRAM domain-co…	2.13245	5.59418e-05	TRUE	0.405909	0.106067	FALSE
Kidney vs Brain	PTPN23	Q6PB44|Q6PB44-2	Tyrosine-protein phosphatase non-receptor type 23 OS=Mus musculus GN=Ptpn23 PE=1 SV=2|Isoform 2 of Tyrosine-protein phosphatase non-receptor type 23 OS=Mus musculus GN=Ptpn23	2.13049	5.59939e-05	TRUE	-0.3689	0.0627823	FALSE
Kidney vs Brain	HSPD1	P63038	60 kDa heat shock protein, mitochondrial OS=Mus musculus GN=Hspd1 PE=1 SV=1	2.35331	5.59939e-05	TRUE	1.1347	0.000697352	TRUE
Kidney vs Brain	GSDMDC1	Q9D8T2	Gasdermin-D OS=Mus musculus GN=Gsdmdc1 PE=1 SV=1	2.60746	5.60284e-05	TRUE	0.454599	0.0778289	FALSE
Kidney vs Brain	RPS13	P62301|Q5BLJ7|Q921R2	40S ribosomal protein S13 OS=Mus musculus GN=Rps13 PE=1 SV=1|40S ribosomal protein S13 OS=Mus musculus GN=Rps13 PE=1 SV=2	2.71887	5.63959e-05	TRUE	0.637652	0.0454114	FALSE
Kidney vs Brain	EIF3J1|EIF3J2	Q3UGC7|Q66JS6	Eukaryotic translation initiation factor 3 subunit J-A OS=Mus musculus GN=Eif3j1 PE=2 SV=1|Eukaryotic translation initiation factor 3 subunit J-B OS=Mus musculus GN=Eif3j2 PE=1 SV=1	2.70275	5.65448e-05	TRUE	-0.398018	0.254618	FALSE
Kidney vs Brain	TNRC6B	Q8BKI2	Trinucleotide repeat-containing gene 6B protein OS=Mus musculus GN=Tnrc6b PE=1 SV=2	2.25101	5.65448e-05	TRUE	NA	NA	NA
Kidney vs Brain	ATP6V1E1	P50518	V-type proton ATPase subunit E 1 OS=Mus musculus GN=Atp6v1e1 PE=1 SV=2	2.27512	5.67357e-05	TRUE	-0.712512	0.00796753	FALSE
Kidney vs Brain	TRAPPC8	E9PWG2|E9PY51	Protein Trappc8 OS=Mus musculus GN=Trappc8 PE=1 SV=1	2.18551	5.67357e-05	TRUE	-0.254679	0.161188	FALSE
Kidney vs Brain	OTUD4	A0A0R4J260|B2RRE7	OTU domain-containing protein 4 OS=Mus musculus GN=Otud4 PE=1 SV=1|OTU domain-containing protein 4 OS=Mus musculus GN=Otud4 PE=1 SV=1	2.29067	5.68704e-05	TRUE	NA	NA	NA
Kidney vs Brain	NDUFS1	A0A087WSU3|Q91VD9	NADH-ubiquinone oxidoreductase 75 kDa subunit, mitochondrial (Fragment) OS=Mus musculus GN=Ndufs1 PE=1 SV=1|NADH-ubiquinone oxidoreductase 75 kDa subunit, mitochondrial OS=Mus musculus GN=Ndufs1 PE=1 SV=2	2.16629	5.68704e-05	TRUE	0.524297	0.0238345	FALSE
Kidney vs Brain	CCT7	P80313|Q3TIJ7	T-complex protein 1 subunit eta OS=Mus musculus GN=Cct7 PE=1 SV=1|Chaperonin subunit 7 (Eta), isoform CRA_a OS=Mus musculus GN=Cct7 PE=1 SV=1	2.08916	5.74125e-05	TRUE	-0.451316	0.0375939	FALSE
Kidney vs Brain	GIGYF2	G3UYG6|Q6Y7W8	PERQ amino acid-rich with GYF domain-containing protein 2 OS=Mus musculus GN=Gigyf2 PE=1 SV=1|PERQ amino acid-rich with GYF domain-containing protein 2 OS=Mus musculus GN=Gigyf2 PE=1 SV=2	3.02691	5.78073e-05	TRUE	0.670203	0.0149235	FALSE
Kidney vs Brain	EIF3I	Q9QZD9	Eukaryotic translation initiation factor 3 subunit I OS=Mus musculus GN=Eif3i PE=1 SV=1	2.16796	5.78173e-05	TRUE	0.335871	0.0912909	FALSE
Kidney vs Brain	PKLR	E9Q509|G3X925|P53657	Pyruvate kinase OS=Mus musculus GN=Pklr PE=1 SV=1|Pyruvate kinase PKLR OS=Mus musculus GN=Pklr PE=1 SV=1	2.79115	5.78497e-05	TRUE	0.638061	0.0311404	FALSE
Kidney vs Brain	SLC4A4	A7E1Z5|E9Q8N8|O88343	Anion exchange protein OS=Mus musculus GN=Slc4a4 PE=1 SV=1|Electrogenic sodium bicarbonate cotransporter 1 OS=Mus musculus GN=Slc4a4 PE=1 SV=2	3.00927	5.8399e-05	TRUE	-0.308512	0.172683	FALSE
Kidney vs Brain	ZCCHC6	E9PUA2|Q5BLK4	Terminal uridylyltransferase 7 OS=Mus musculus GN=Zcchc6 PE=1 SV=1|Terminal uridylyltransferase 7 OS=Mus musculus GN=Zcchc6 PE=1 SV=3	2.39588	5.84239e-05	TRUE	0.0831125	0.639994	FALSE
Kidney vs Brain	PABPC1	P29341	Polyadenylate-binding protein 1 OS=Mus musculus GN=Pabpc1 PE=1 SV=2	3.1075	5.86543e-05	TRUE	0.126725	0.490647	FALSE
Kidney vs Brain	PTPRA	P18052|P18052-2|Q91V35	Isoform 2 of Receptor-type tyrosine-protein phosphatase alpha OS=Mus musculus GN=Ptpra|Receptor-type tyrosine-protein phosphatase alpha OS=Mus musculus GN=Ptpra PE=1 SV=3|Receptor-type tyrosine-protein phosphatase OS=Mus musculus GN=Ptpra PE=1 SV=1	2.24121	5.88291e-05	TRUE	-0.721056	0.0190242	FALSE
Kidney vs Brain	PLXNB2	B2RXS4	Plexin-B2 OS=Mus musculus GN=Plxnb2 PE=1 SV=1	3.31582	5.89686e-05	TRUE	0.728743	0.00465676	FALSE
Kidney vs Brain	CAPZA2	P47754|Q5DQJ3	F-actin-capping protein subunit alpha-2 OS=Mus musculus GN=Capza2 PE=1 SV=3|Capping protein (Actin filament) muscle Z-line, alpha 2, isoform CRA_c OS=Mus musculus GN=Capza2 PE=1 SV=1	2.1644	5.90511e-05	TRUE	-1.00681	0.00141089	TRUE
Kidney vs Brain	EIF5A	A0A0A0MQM0|P63242	Eukaryotic translation initiation factor 5A (Fragment) OS=Mus musculus GN=Eif5a PE=1 SV=1|Eukaryotic translation initiation factor 5A-1 OS=Mus musculus GN=Eif5a PE=1 SV=2	2.29189	5.91812e-05	TRUE	0.976114	0.00211049	FALSE
Kidney vs Brain	ERLIN2	Q8BFZ9	Erlin-2 OS=Mus musculus GN=Erlin2 PE=1 SV=1	2.37124	5.91996e-05	TRUE	0.781118	0.0237759	FALSE
Kidney vs Brain	EIF3G	Q544H0|Q9Z1D1	Eukaryotic translation initiation factor 3 subunit G OS=Mus musculus GN=Eif3g PE=1 SV=1|Eukaryotic translation initiation factor 3 subunit G OS=Mus musculus GN=Eif3g PE=1 SV=2	2.74631	5.98542e-05	TRUE	0.207465	0.241651	FALSE
Kidney vs Brain	XRN1	A0A087WQN7|F8VQ87	5'-3' exoribonuclease 1 OS=Mus musculus GN=Xrn1 PE=1 SV=1|5'-3' exoribonuclease 1 OS=Mus musculus GN=Xrn1 PE=1 SV=1	2.86299	5.99709e-05	TRUE	0.0292494	0.86988	FALSE
Kidney vs Brain	SMC1A	Q9CU62	Structural maintenance of chromosomes protein 1A OS=Mus musculus GN=Smc1a PE=1 SV=4	2.80436	5.99709e-05	TRUE	0.600343	0.0131917	FALSE
Kidney vs Brain	DLG1	D3Z3B8|E9Q9H0|H7BWY4|Q811D0|Q811D0-2|Q811D0-3	Disks large homolog 1 OS=Mus musculus GN=Dlg1 PE=1 SV=1|Isoform 2 of Disks large homolog 1 OS=Mus musculus GN=Dlg1|Isoform 3 of Disks large homolog 1 OS=Mus musculus GN=Dlg1	2.06164	6.00625e-05	TRUE	-0.620542	0.00944282	FALSE
Kidney vs Brain	MRPL3	D3Z456|Q99N95	39S ribosomal protein L3, mitochondrial OS=Mus musculus GN=Mrpl3 PE=1 SV=1|39S ribosomal protein L3, mitochondrial OS=Mus musculus GN=Mrpl3 PE=1 SV=1	2.97163	6.00625e-05	TRUE	0.444713	0.0589027	FALSE
Kidney vs Brain	VPS53	E9PXG9|Q8CCB4	Vacuolar protein sorting-associated protein 53 homolog OS=Mus musculus GN=Vps53 PE=1 SV=1|Vacuolar protein sorting-associated protein 53 homolog OS=Mus musculus GN=Vps53 PE=1 SV=1	2.24303	6.00625e-05	TRUE	-0.476409	0.066068	FALSE
Kidney vs Brain	PARP12	Q8BZ20	Poly [ADP-ribose] polymerase 12 OS=Mus musculus GN=Parp12 PE=1 SV=3	2.51833	6.10914e-05	TRUE	0.6298	0.00970836	FALSE
Kidney vs Brain	ARFGEF1	G3X9K3	Brefeldin A-inhibited guanine nucleotide-exchange protein 1 OS=Mus musculus GN=Arfgef1 PE=1 SV=1	2.30168	6.10914e-05	TRUE	0.342934	0.0822581	FALSE
Kidney vs Brain	GPI	P06745	Glucose-6-phosphate isomerase OS=Mus musculus GN=Gpi PE=1 SV=4	2.45951	6.11168e-05	TRUE	-0.736548	0.00667633	FALSE
Kidney vs Brain	MUP8|MUP14	A2AKN8|A2CEK7|B8JI96	Major urinary protein 12 OS=Mus musculus GN=Mup14 PE=3 SV=1|Major urinary protein 5 OS=Mus musculus GN=Mup8 PE=3 SV=1|Protein Mup14 (Fragment) OS=Mus musculus GN=Mup14 PE=1 SV=1	2.2421	6.114e-05	TRUE	1.19914	0.00173413	TRUE
Kidney vs Brain	UGGT1	Q6P5E4	UDP-glucose:glycoprotein glucosyltransferase 1 OS=Mus musculus GN=Uggt1 PE=1 SV=4	2.24341	6.11441e-05	TRUE	0.238184	0.176	FALSE
Kidney vs Brain	CCT3	P80318|Q3U4U6	T-complex protein 1 subunit gamma OS=Mus musculus GN=Cct3 PE=1 SV=1|T-complex protein 1 subunit gamma OS=Mus musculus GN=Cct3 PE=1 SV=1	2.13434	6.11441e-05	TRUE	-0.389835	0.0601981	FALSE
Kidney vs Brain	LSM14A	Q8K2F8	Protein LSM14 homolog A OS=Mus musculus GN=Lsm14a PE=1 SV=1	2.56519	6.11505e-05	TRUE	0.043721	0.80018	FALSE
Kidney vs Brain	PRPF40A	Q9R1C7|Q9R1C7-2	Pre-mRNA-processing factor 40 homolog A OS=Mus musculus GN=Prpf40a PE=1 SV=1|Isoform 2 of Pre-mRNA-processing factor 40 homolog A OS=Mus musculus GN=Prpf40a	2.10951	6.24069e-05	TRUE	1.13509	0.00124652	TRUE
Kidney vs Brain	2700060E02RIK|Q9CQE8	Q4VA29|Q9CQE8	MCG140066 OS=Mus musculus GN=2700060E02Rik PE=1 SV=1|UPF0568 protein C14orf166 homolog OS=Mus musculus PE=1 SV=1	2.44637	6.25457e-05	TRUE	NA	NA	NA
Kidney vs Brain	FARSA	E9PWY9|Q8C0C7	Phenylalanine--tRNA ligase alpha subunit OS=Mus musculus GN=Farsa PE=1 SV=1|Phenylalanine--tRNA ligase alpha subunit OS=Mus musculus GN=Farsa PE=1 SV=1	2.2588	6.3182e-05	TRUE	0.405353	0.0533454	FALSE
Kidney vs Brain	STAB1	G3X973|Q8R4Y4|Q8R4Y4-2	Stabilin 1, isoform CRA_a OS=Mus musculus GN=Stab1 PE=1 SV=1|Stabilin-1 OS=Mus musculus GN=Stab1 PE=1 SV=1|Isoform 2 of Stabilin-1 OS=Mus musculus GN=Stab1	2.98995	6.3219e-05	TRUE	0.441189	0.114919	FALSE
Kidney vs Brain	ARFGEF2	A2A5R2	Brefeldin A-inhibited guanine nucleotide-exchange protein 2 OS=Mus musculus GN=Arfgef2 PE=1 SV=1	2.09521	6.3219e-05	TRUE	-0.0254406	0.883577	FALSE
Kidney vs Brain	RAB1A	P62821|Q0PD67|Q5SW88	Protein Rab1a OS=Mus musculus GN=Rab1a PE=1 SV=1|RAB1, member RAS oncogene family, isoform CRA_a OS=Mus musculus GN=Rab1a PE=1 SV=1|Ras-related protein Rab-1A OS=Mus musculus GN=Rab1A PE=1 SV=3	2.44902	6.3219e-05	TRUE	0.0747212	0.656575	FALSE
Kidney vs Brain	RAN|1700009N14RIK	P62827|Q14AA6	GTP-binding nuclear protein Ran OS=Mus musculus GN=Ran PE=1 SV=3|GTP-binding nuclear protein Ran OS=Mus musculus GN=1700009N14Rik PE=1 SV=1	2.1834	6.32422e-05	TRUE	NA	NA	NA
Kidney vs Brain	SUCLA2	Q9Z2I9	Succinyl-CoA ligase [ADP-forming] subunit beta, mitochondrial OS=Mus musculus GN=Sucla2 PE=1 SV=2	2.16883	6.35352e-05	TRUE	0.138644	0.596849	FALSE
Kidney vs Brain	EPRS	Q8CGC7	Bifunctional glutamate/proline--tRNA ligase OS=Mus musculus GN=Eprs PE=1 SV=4	2.1088	6.35352e-05	TRUE	0.377457	0.0752261	FALSE
Kidney vs Brain	LARP4B	Q6A0A2|Q6A0A2-2	Isoform 2 of La-related protein 4B OS=Mus musculus GN=Larp4b|La-related protein 4B OS=Mus musculus GN=Larp4b PE=1 SV=2	3.162	6.35352e-05	TRUE	0.542198	0.0164413	FALSE
Kidney vs Brain	PAFAH1B1	P63005	Platelet-activating factor acetylhydrolase IB subunit alpha OS=Mus musculus GN=Pafah1b1 PE=1 SV=2	2.36485	6.36886e-05	TRUE	-0.945394	0.00167779	FALSE
Kidney vs Brain	GDA	D3YU09|Q548F2|Q9R111	Guanine deaminase OS=Mus musculus GN=Gda PE=1 SV=1	2.22261	6.47032e-05	TRUE	-2.79539	3.90088e-05	TRUE
Kidney vs Brain	SLC3A2	P10852|P10852-2	4F2 cell-surface antigen heavy chain OS=Mus musculus GN=Slc3a2 PE=1 SV=1|Isoform 2 of 4F2 cell-surface antigen heavy chain OS=Mus musculus GN=Slc3a2	2.11374	6.5316e-05	TRUE	-1.09322	0.00191635	TRUE
Kidney vs Brain	LAMA2	Q60675	Laminin subunit alpha-2 OS=Mus musculus GN=Lama2 PE=1 SV=2	3.20204	6.61457e-05	TRUE	-0.707962	0.0053889	FALSE
Kidney vs Brain	RABGAP1	A2AWA9	Rab GTPase-activating protein 1 OS=Mus musculus GN=Rabgap1 PE=1 SV=1	2.23737	6.6429e-05	TRUE	-0.398512	0.081299	FALSE
Kidney vs Brain	SUPT16|SUPT16H	G3X956|Q920B9	FACT complex subunit SPT16 OS=Mus musculus GN=Supt16 PE=1 SV=1|FACT complex subunit SPT16 OS=Mus musculus GN=Supt16h PE=1 SV=2	2.11567	6.6429e-05	TRUE	0.108012	0.547189	FALSE
Kidney vs Brain	CYFIP1	Q7TMB8	Cytoplasmic FMR1-interacting protein 1 OS=Mus musculus GN=Cyfip1 PE=1 SV=1	2.03545	6.69122e-05	TRUE	-0.197595	0.301387	FALSE
Kidney vs Brain	GLOD4	E9Q197|Q9CPV4|Q9CPV4-2|Q9CPV4-3	Glyoxalase domain-containing protein 4 OS=Mus musculus GN=Glod4 PE=1 SV=1|Isoform 2 of Glyoxalase domain-containing protein 4 OS=Mus musculus GN=Glod4|Isoform 3 of Glyoxalase domain-containing protein 4 OS=Mus musculus GN=Glod4	2.22798	6.72894e-05	TRUE	0.238462	0.304523	FALSE
Kidney vs Brain	PSMD13	B2RT97|Q9WVJ2	26S proteasome non-ATPase regulatory subunit 13 OS=Mus musculus GN=Psmd13 PE=1 SV=1|26S proteasome non-ATPase regulatory subunit 13 OS=Mus musculus GN=Psmd13 PE=1 SV=1	2.25742	6.73173e-05	TRUE	-0.471406	0.0558079	FALSE
Kidney vs Brain	EHHADH	Q9DBM2	Peroxisomal bifunctional enzyme OS=Mus musculus GN=Ehhadh PE=1 SV=4	4.38721	6.73264e-05	TRUE	3.49872	4.60394e-05	TRUE
Kidney vs Brain	RPS18|GM10260	A0A140T8T3|F6YVP7|P62270|Q561N5|S4R1N6	40S ribosomal protein S18 OS=Mus musculus GN=Rps18 PE=1 SV=3|40S ribosomal protein S18 OS=Mus musculus GN=Rps18 PE=2 SV=1|40S ribosomal protein S18 OS=Mus musculus GN=Rps18 PE=3 SV=1|Protein Gm10260 OS=Mus musculus GN=Gm10260 PE=3 SV=2|Protein Rps18-ps3 OS=Mus musculus GN=Rps18-ps3 PE=3 SV=1	2.13788	6.81369e-05	TRUE	1.15576	0.000706631	TRUE
Kidney vs Brain	GNMT	Q9QXF8	Glycine N-methyltransferase OS=Mus musculus GN=Gnmt PE=1 SV=3	3.0693	6.83649e-05	TRUE	0.526055	0.113022	FALSE
Kidney vs Brain	HPD	P49429	4-hydroxyphenylpyruvate dioxygenase OS=Mus musculus GN=Hpd PE=1 SV=3	2.11947	6.84635e-05	TRUE	0.363915	0.168509	FALSE
Kidney vs Brain	BHMT	O35490	Betaine--homocysteine S-methyltransferase 1 OS=Mus musculus GN=Bhmt PE=1 SV=1	2.01749	6.97222e-05	TRUE	-0.11315	0.666069	FALSE
Kidney vs Brain	TFG	B8JJG6|B8JJG8|Q9Z1A1	Protein Tfg (Fragment) OS=Mus musculus GN=Tfg PE=1 SV=1|Protein Tfg OS=Mus musculus GN=Tfg PE=1 SV=1	2.05745	7.06752e-05	TRUE	-0.587517	0.0141961	FALSE
Kidney vs Brain	MEP1B	Q61847|Q61847-2	Meprin A subunit beta OS=Mus musculus GN=Mep1b PE=1 SV=2|Isoform 2 of Meprin A subunit beta OS=Mus musculus GN=Mep1b	3.77065	7.08339e-05	TRUE	4.16077	3.62349e-05	TRUE
Kidney vs Brain	HELZ	A0A0R4J0Y3|Q6DFV5|Q6DFV5-3	Probable helicase with zinc finger domain OS=Mus musculus GN=Helz PE=1 SV=1|Probable helicase with zinc finger domain OS=Mus musculus GN=Helz PE=1 SV=2|Isoform 3 of Probable helicase with zinc finger domain OS=Mus musculus GN=Helz	1.99666	7.08339e-05	TRUE	NA	NA	NA
Kidney vs Brain	COX5A	P12787	Cytochrome c oxidase subunit 5A, mitochondrial OS=Mus musculus GN=Cox5a PE=1 SV=2	2.33463	7.08339e-05	TRUE	0.652195	0.0119187	FALSE
Kidney vs Brain	CCT4	P80315|Q564F4	T-complex protein 1 subunit delta OS=Mus musculus GN=Cct4 PE=1 SV=3|T-complex protein 1 subunit delta OS=Mus musculus GN=Cct4 PE=1 SV=1	2.23127	7.18845e-05	TRUE	-0.286774	0.158469	FALSE
Kidney vs Brain	PPP6R3	G5E8R4|Q922D4|Q922D4-2	SAPS domain family, member 3, isoform CRA_c OS=Mus musculus GN=Ppp6r3 PE=1 SV=1|Serine/threonine-protein phosphatase 6 regulatory subunit 3 OS=Mus musculus GN=Ppp6r3 PE=1 SV=1|Isoform 2 of Serine/threonine-protein phosphatase 6 regulatory subunit 3 OS=Mus musculus GN=Ppp6r3	2.46782	7.23909e-05	TRUE	0.299759	0.137738	FALSE
Kidney vs Brain	RPS19	Q9CZX8	40S ribosomal protein S19 OS=Mus musculus GN=Rps19 PE=1 SV=3	1.9922	7.27671e-05	TRUE	-0.00874374	0.977027	FALSE
Kidney vs Brain	USP9X	P70398|Q4FE56	Probable ubiquitin carboxyl-terminal hydrolase FAF-X OS=Mus musculus GN=Usp9x PE=1 SV=2|Probable ubiquitin carboxyl-terminal hydrolase FAF-X OS=Mus musculus GN=Usp9x PE=1 SV=1	2.18003	7.31558e-05	TRUE	-0.828753	0.00266341	FALSE
Kidney vs Brain	BRAP	Q99MP8|Q99MP8-2|Q99MP8-3	BRCA1-associated protein OS=Mus musculus GN=Brap PE=1 SV=1|Isoform 2 of BRCA1-associated protein OS=Mus musculus GN=Brap|Isoform 3 of BRCA1-associated protein OS=Mus musculus GN=Brap	2.73801	7.34087e-05	TRUE	-0.206251	0.261175	FALSE
Kidney vs Brain	OTC	P11725|Q543H3|Q8R1A8	Ornithine carbamoyltransferase, mitochondrial OS=Mus musculus GN=Otc PE=1 SV=1|Ornithine carbamoyltransferase, mitochondrial OS=Mus musculus GN=Otc PE=1 SV=1|Ornithine carbamoyltransferase, mitochondrial OS=Mus musculus GN=Otc PE=1 SV=1	2.07956	7.41456e-05	TRUE	-0.482483	0.0652083	FALSE
Kidney vs Brain	DYNC1LI1	Q3TWG5|Q8R1Q8	Cytoplasmic dynein 1 light intermediate chain 1 OS=Mus musculus GN=Dync1li1 PE=1 SV=1|Cytoplasmic dynein 1 light intermediate chain 1 OS=Mus musculus GN=Dync1li1 PE=1 SV=1	2.35234	7.41456e-05	TRUE	-0.937466	0.02126	FALSE
Kidney vs Brain	SEC23IP	G3X928	SEC23-interacting protein OS=Mus musculus GN=Sec23ip PE=1 SV=1	2.05677	7.42111e-05	TRUE	0.428163	0.0729831	FALSE
Kidney vs Brain	INA	P46660	Alpha-internexin OS=Mus musculus GN=Ina PE=1 SV=3	-2.10957	7.48198e-05	TRUE	-3.92569	3.62349e-05	TRUE
Kidney vs Brain	SLC22A6	Q8VC69	Solute carrier family 22 member 6 OS=Mus musculus GN=Slc22a6 PE=1 SV=1	3.87449	7.51242e-05	TRUE	4.25823	3.62349e-05	TRUE
Kidney vs Brain	PRPF8	Q99PV0	Pre-mRNA-processing-splicing factor 8 OS=Mus musculus GN=Prpf8 PE=1 SV=2	3.21654	7.57607e-05	TRUE	0.183273	0.306952	FALSE
Kidney vs Brain	ANXA5	P48036	Annexin A5 OS=Mus musculus GN=Anxa5 PE=1 SV=1	2.86726	7.57687e-05	TRUE	1.0277	0.00113379	TRUE
Kidney vs Brain	ACAT3	Q80X81	Acetyl-Coenzyme A acetyltransferase 3 OS=Mus musculus GN=Acat3 PE=1 SV=1	2.51912	7.57687e-05	TRUE	0.153488	0.3762	FALSE
Kidney vs Brain	PSMD11	Q5BKQ9|Q8BG32	26S proteasome non-ATPase regulatory subunit 11 OS=Mus musculus GN=Psmd11 PE=1 SV=1|26S proteasome non-ATPase regulatory subunit 11 OS=Mus musculus GN=Psmd11 PE=1 SV=3	2.20571	7.58587e-05	TRUE	0.0272797	0.893312	FALSE
Kidney vs Brain	GPHN	A0JNY3|Q8BUV3	Gephyrin OS=Mus musculus GN=Gphn PE=1 SV=1|Gephyrin OS=Mus musculus GN=Gphn PE=1 SV=2	2.1164	7.58905e-05	TRUE	-0.969291	0.00250916	FALSE
Kidney vs Brain	RPL22	P67984|Q4VAG4	60S ribosomal protein L22 OS=Mus musculus GN=Rpl22 PE=1 SV=2|60S ribosomal protein L22 OS=Mus musculus GN=Rpl22 PE=1 SV=1	2.93753	7.62138e-05	TRUE	0.639332	0.00864242	FALSE
Kidney vs Brain	YWHAQ	F6VW30|F6YY69|P68254|P68254-2	14-3-3 protein theta (Fragment) OS=Mus musculus GN=Ywhaq PE=1 SV=1|14-3-3 protein theta (Fragment) OS=Mus musculus GN=Ywhaq PE=1 SV=1|14-3-3 protein theta OS=Mus musculus GN=Ywhaq PE=1 SV=1|Isoform 2 of 14-3-3 protein theta OS=Mus musculus GN=Ywhaq	2.04918	7.67757e-05	TRUE	-1.80058	0.00788368	TRUE
Kidney vs Brain	VAPA	Q9WV55	Vesicle-associated membrane protein-associated protein A OS=Mus musculus GN=Vapa PE=1 SV=2	2.16235	7.67757e-05	TRUE	-0.830157	0.00830232	FALSE
Kidney vs Brain	KPNA3	O35344|Q543M7	Importin subunit alpha-4 OS=Mus musculus GN=Kpna3 PE=1 SV=1|Importin subunit alpha OS=Mus musculus GN=Kpna3 PE=1 SV=1	2.01143	7.73634e-05	TRUE	-1.8171	0.00339129	TRUE
Kidney vs Brain	RPS14	P62264	40S ribosomal protein S14 OS=Mus musculus GN=Rps14 PE=1 SV=3	2.76977	7.85957e-05	TRUE	0.623954	0.0278425	FALSE
Kidney vs Brain	MRPL45	Q9D0Q7	39S ribosomal protein L45, mitochondrial OS=Mus musculus GN=Mrpl45 PE=1 SV=1	3.05372	7.90207e-05	TRUE	0.88594	0.0030897	FALSE
Kidney vs Brain	DDX19A	Q61655	ATP-dependent RNA helicase DDX19A OS=Mus musculus GN=Ddx19a PE=1 SV=2	2.18192	7.97556e-05	TRUE	NA	NA	NA
Kidney vs Brain	PPP1R7	A0A087WRA7|Q3UM45	Protein phosphatase 1 regulatory subunit 7 (Fragment) OS=Mus musculus GN=Ppp1r7 PE=1 SV=1|Protein phosphatase 1 regulatory subunit 7 OS=Mus musculus GN=Ppp1r7 PE=1 SV=2	2.13901	7.996e-05	TRUE	-1.25417	0.000753828	TRUE
Kidney vs Brain	ARHGAP1	A2AH25|Q5FWK3	Rho GTPase-activating protein 1 OS=Mus musculus GN=Arhgap1 PE=1 SV=1|Rho GTPase-activating protein 1 OS=Mus musculus GN=Arhgap1 PE=1 SV=1	2.62282	8.0149e-05	TRUE	0.0770559	0.652529	FALSE
Kidney vs Brain	ZC3H14	Q8BJ05|Q8BJ05-2|Q8BJ05-3	Zinc finger CCCH domain-containing protein 14 OS=Mus musculus GN=Zc3h14 PE=1 SV=1|Isoform 2 of Zinc finger CCCH domain-containing protein 14 OS=Mus musculus GN=Zc3h14|Isoform 3 of Zinc finger CCCH domain-containing protein 14 OS=Mus musculus GN=Zc3h14	1.95508	8.0232e-05	TRUE	NA	NA	NA
Kidney vs Brain	NEFH	P19246	Neurofilament heavy polypeptide OS=Mus musculus GN=Nefh PE=1 SV=3	-2.49715	8.04327e-05	TRUE	-3.73245	9.35268e-05	TRUE
Kidney vs Brain	FARSB	Q9WUA2	Phenylalanine--tRNA ligase beta subunit OS=Mus musculus GN=Farsb PE=1 SV=2	2.00232	8.04327e-05	TRUE	0.215896	0.228455	FALSE
Kidney vs Brain	SPTAN1	A3KGU5|A3KGU7|A3KGU9|E9Q447|P16546|P16546-2	Isoform 2 of Spectrin alpha chain, non-erythrocytic 1 OS=Mus musculus GN=Sptan1|Spectrin alpha chain, non-erythrocytic 1 OS=Mus musculus GN=Sptan1 PE=1 SV=1|Spectrin alpha chain, non-erythrocytic 1 OS=Mus musculus GN=Sptan1 PE=1 SV=2|Spectrin alpha chain, non-erythrocytic 1 OS=Mus musculus GN=Sptan1 PE=1 SV=4	2.02722	8.07614e-05	TRUE	-1.24652	0.000466387	TRUE
Kidney vs Brain	DYNC1H1	Q9JHU4	Cytoplasmic dynein 1 heavy chain 1 OS=Mus musculus GN=Dync1h1 PE=1 SV=2	2.1702	8.07614e-05	TRUE	-0.921901	0.00191609	FALSE
Kidney vs Brain	PICALM	A0A140LHQ8|Q7M6Y3|Q7M6Y3-2|Q7M6Y3-3|Q7M6Y3-4|Q7M6Y3-5|Q7M6Y3-6	Isoform 2 of Phosphatidylinositol-binding clathrin assembly protein OS=Mus musculus GN=Picalm|Isoform 3 of Phosphatidylinositol-binding clathrin assembly protein OS=Mus musculus GN=Picalm|Isoform 4 of Phosphatidylinositol-binding clathrin assembly protein OS=Mus musculus GN=Picalm|Isoform 5 of Phosphatidylinositol-binding clathrin assembly protein OS=Mus musculus GN=Picalm|Isoform 6 of Phosphatid…	2.04678	8.07614e-05	TRUE	0.383099	0.0791697	FALSE
Kidney vs Brain	AHCYL2	F8WGT1|Q68FL4|Q68FL4-2	Adenosylhomocysteinase OS=Mus musculus GN=Ahcyl2 PE=1 SV=1|Isoform 2 of Putative adenosylhomocysteinase 3 OS=Mus musculus GN=Ahcyl2|Putative adenosylhomocysteinase 3 OS=Mus musculus GN=Ahcyl2 PE=1 SV=1	2.67032	8.12758e-05	TRUE	0.310073	0.119091	FALSE
Kidney vs Brain	RPL7A	P12970|Q58ET1	60S ribosomal protein L7a OS=Mus musculus GN=Rpl7a PE=1 SV=2|60S ribosomal protein L7a OS=Mus musculus GN=Rpl7a PE=1 SV=1	2.59406	8.14166e-05	TRUE	0.612863	0.0146775	FALSE
Kidney vs Brain	ATP1A2	D3YYN7|Q3UHK5|Q6PIE5	Sodium/potassium-transporting ATPase subunit alpha-2 OS=Mus musculus GN=Atp1a2 PE=1 SV=1|Sodium/potassium-transporting ATPase subunit alpha OS=Mus musculus GN=Atp1a2 PE=1 SV=1	-2.81995	8.14166e-05	TRUE	-3.67102	3.66448e-05	TRUE
Kidney vs Brain	ARHGEF1	E9PUF7|F6ZN61|Q61210|Q61210-2|Q61210-3|Q61210-4|Q61210-5	Isoform 2 of Rho guanine nucleotide exchange factor 1 OS=Mus musculus GN=Arhgef1|Isoform 3 of Rho guanine nucleotide exchange factor 1 OS=Mus musculus GN=Arhgef1|Isoform 4 of Rho guanine nucleotide exchange factor 1 OS=Mus musculus GN=Arhgef1|Isoform 5 of Rho guanine nucleotide exchange factor 1 OS=Mus musculus GN=Arhgef1|Rho guanine nucleotide exchange factor 1 (Fragment) OS=Mus musculus GN=Arhg…	2.40654	8.16377e-05	TRUE	-0.0565903	0.77643	FALSE
Kidney vs Brain	GAPDH|GM3839	A0A0A0MQF6|D2KHZ9|P16858|S4R1W1|S4R257	Glyceraldehyde-3-phosphate dehydrogenase OS=Mus musculus GN=Gapdh PE=1 SV=1|Glyceraldehyde-3-phosphate dehydrogenase OS=Mus musculus GN=GAPDH PE=1 SV=1|Glyceraldehyde-3-phosphate dehydrogenase OS=Mus musculus GN=Gapdh PE=1 SV=2|Glyceraldehyde-3-phosphate dehydrogenase OS=Mus musculus GN=Gm3839 PE=1 SV=1|Glyceraldehyde-3-phosphate dehydrogenase (Fragment) OS=Mus musculus GN=Gapdh PE=1 SV=1	2.3741	8.16601e-05	TRUE	NA	NA	NA
Kidney vs Brain	TWF1	Q91YR1	Twinfilin-1 OS=Mus musculus GN=Twf1 PE=1 SV=2	2.8681	8.18677e-05	TRUE	0.354205	0.06443	FALSE
Kidney vs Brain	NXF1	Q99JX7|V9GXF3|V9GXW3	Nuclear RNA export factor 1 OS=Mus musculus GN=Nxf1 PE=1 SV=1|Nuclear RNA export factor 1 OS=Mus musculus GN=Nxf1 PE=1 SV=3	3.18925	8.21478e-05	TRUE	0.241962	0.251214	FALSE
Kidney vs Brain	GARS	Q9CZD3	Glycine--tRNA ligase OS=Mus musculus GN=Gars PE=1 SV=1	2.17103	8.31143e-05	TRUE	-0.641335	0.0102919	FALSE
Kidney vs Brain	LDHB	P16125	L-lactate dehydrogenase B chain OS=Mus musculus GN=Ldhb PE=1 SV=2	2.39267	8.42518e-05	TRUE	0.165162	0.522304	FALSE
Kidney vs Brain	CASR	Q9QY96	Extracellular calcium-sensing receptor OS=Mus musculus GN=Casr PE=1 SV=2	4.58427	8.43278e-05	TRUE	NA	NA	NA
Kidney vs Brain	FTCD	Q91XD4	Formimidoyltransferase-cyclodeaminase OS=Mus musculus GN=Ftcd PE=1 SV=1	2.19308	8.46048e-05	TRUE	-0.0107701	0.973148	FALSE
Kidney vs Brain	DARS	Q922B2	Aspartate--tRNA ligase, cytoplasmic OS=Mus musculus GN=Dars PE=1 SV=2	2.15693	8.52872e-05	TRUE	0.270654	0.145707	FALSE
Kidney vs Brain	ECI1	P42125	Enoyl-CoA delta isomerase 1, mitochondrial OS=Mus musculus GN=Eci1 PE=1 SV=2	3.01968	8.55624e-05	TRUE	0.595972	0.0180896	FALSE
Kidney vs Brain	EIF2S1	Q6ZWX6	Eukaryotic translation initiation factor 2 subunit 1 OS=Mus musculus GN=Eif2s1 PE=1 SV=3	2.08973	8.56209e-05	TRUE	0.164927	0.355274	FALSE
Kidney vs Brain	CLIP1	D3Z2Z1|F7CB97|F8WIA1|Q922J3	CAP-Gly domain-containing linker protein 1 OS=Mus musculus GN=Clip1 PE=1 SV=1|CAP-Gly domain-containing linker protein 1 (Fragment) OS=Mus musculus GN=Clip1 PE=1 SV=1|CAP-Gly domain-containing linker protein 1 OS=Mus musculus GN=Clip1 PE=1 SV=1|CAP-Gly domain-containing linker protein 1 OS=Mus musculus GN=Clip1 PE=1 SV=1	2.45142	8.56209e-05	TRUE	-0.784342	0.0062752	FALSE
Kidney vs Brain	YTHDF1	A2AWN8|P59326	YTH domain family 1, isoform CRA_a OS=Mus musculus GN=Ythdf1 PE=1 SV=1|YTH domain-containing family protein 1 OS=Mus musculus GN=Ythdf1 PE=1 SV=1	2.06997	8.56209e-05	TRUE	NA	NA	NA
Kidney vs Brain	RPS11	P62281|Q3UC02	40S ribosomal protein S11 OS=Mus musculus GN=Rps11 PE=1 SV=3|40S ribosomal protein S11 OS=Mus musculus GN=Rps11 PE=1 SV=1	3.00778	8.56209e-05	TRUE	0.18362	0.365757	FALSE
Kidney vs Brain	VPS8	D3YUP0|F8WI64|Q0P5W1|Q0P5W1-2|Q0P5W1-3	Vacuolar protein sorting-associated protein 8 homolog OS=Mus musculus GN=Vps8 PE=1 SV=1|Vacuolar protein sorting-associated protein 8 homolog OS=Mus musculus GN=Vps8 PE=1 SV=2|Vacuolar protein sorting-associated protein 8 homolog OS=Mus musculus GN=Vps8 PE=1 SV=1|Isoform 2 of Vacuolar protein sorting-associated protein 8 homolog OS=Mus musculus GN=Vps8|Isoform 3 of Vacuolar protein sorting-associ…	2.25207	8.56209e-05	TRUE	-0.557315	0.016714	FALSE
Kidney vs Brain	IDE	F6RPJ9|Q9JHR7	Insulin-degrading enzyme (Fragment) OS=Mus musculus GN=Ide PE=1 SV=1|Insulin-degrading enzyme OS=Mus musculus GN=Ide PE=1 SV=1	2.55315	8.56248e-05	TRUE	0.662744	0.0122222	FALSE
Kidney vs Brain	CA2	P00920	Carbonic anhydrase 2 OS=Mus musculus GN=Ca2 PE=1 SV=4	1.99274	8.58241e-05	TRUE	0.159929	0.604553	FALSE
Kidney vs Brain	RAB10	P61027|Q4FJL0	Ras-related protein Rab-10 OS=Mus musculus GN=Rab10 PE=1 SV=1|RAB10, member RAS oncogene family OS=Mus musculus GN=Rab10 PE=1 SV=1	1.98132	8.69452e-05	TRUE	-1.05979	0.00104933	TRUE
Kidney vs Brain	TALDO1	Q93092	Transaldolase OS=Mus musculus GN=Taldo1 PE=1 SV=2	2.96782	8.7684e-05	TRUE	0.601495	0.0173728	FALSE
Kidney vs Brain	CYP2E1	Q05421	Cytochrome P450 2E1 OS=Mus musculus GN=Cyp2e1 PE=1 SV=1	3.41004	8.78012e-05	TRUE	0.882882	0.002103	FALSE
Kidney vs Brain	SF3B3	Q921M3	Splicing factor 3B subunit 3 OS=Mus musculus GN=Sf3b3 PE=1 SV=1	2.12671	8.83152e-05	TRUE	0.283339	0.157348	FALSE
Kidney vs Brain	EFL1	Q8C0D5	Elongation factor-like GTPase 1 OS=Mus musculus GN=Efl1 PE=1 SV=1	2.91949	8.85343e-05	TRUE	0.177516	0.309151	FALSE
Kidney vs Brain	SECISBP2L	A2AQE2	SECIS binding protein 2-like OS=Mus musculus GN=Secisbp2l PE=1 SV=1	2.15556	8.87551e-05	TRUE	NA	NA	NA
Kidney vs Brain	PSMC2	P46471|Q8BVQ9	26S protease regulatory subunit 7 OS=Mus musculus GN=Psmc2 PE=1 SV=5|26S protease regulatory subunit 7 OS=Mus musculus GN=Psmc2 PE=1 SV=1	2.83014	8.87753e-05	TRUE	-0.173926	0.379684	FALSE
Kidney vs Brain	PSMC1	P62192|Q542I9	26S protease regulatory subunit 4 OS=Mus musculus GN=Psmc1 PE=1 SV=1|26S protease regulatory subunit 4 OS=Mus musculus GN=Psmc1 PE=1 SV=1	2.16672	8.96999e-05	TRUE	-0.34716	0.149414	FALSE
Kidney vs Brain	RAB7A|RAB7	P51150|Q4FJQ0	Ras-related protein Rab-7a OS=Mus musculus GN=Rab7a PE=1 SV=2|MCG130610 OS=Mus musculus GN=Rab7 PE=1 SV=1	1.97464	9.03274e-05	TRUE	-0.0161182	0.926464	FALSE
Kidney vs Brain	YTHDF2	Q91YT7	YTH domain-containing family protein 2 OS=Mus musculus GN=Ythdf2 PE=1 SV=1	2.05894	9.04208e-05	TRUE	NA	NA	NA
Kidney vs Brain	CCT6A	P80317	T-complex protein 1 subunit zeta OS=Mus musculus GN=Cct6a PE=1 SV=3	2.01408	9.09806e-05	TRUE	-0.43461	0.0645855	FALSE
Kidney vs Brain	PDCD11	Q6NS46	Protein RRP5 homolog OS=Mus musculus GN=Pdcd11 PE=1 SV=2	2.98414	9.09806e-05	TRUE	0.761859	0.00487404	FALSE
Kidney vs Brain	CAB39L	Q9DB16|Q9DB16-2	Calcium-binding protein 39-like OS=Mus musculus GN=Cab39l PE=1 SV=3|Isoform 2 of Calcium-binding protein 39-like OS=Mus musculus GN=Cab39l	2.32985	9.25865e-05	TRUE	0.69808	0.0102496	FALSE
Kidney vs Brain	PRRC2A	G3UX48|Q7TSC1	Protein PRRC2A OS=Mus musculus GN=Prrc2a PE=1 SV=1	2.11664	9.25865e-05	TRUE	0.000643685	0.997957	FALSE
Kidney vs Brain	EIF4ENIF1	Q9EST3|Q9EST3-2	Eukaryotic translation initiation factor 4E transporter OS=Mus musculus GN=Eif4enif1 PE=1 SV=2|Isoform 2 of Eukaryotic translation initiation factor 4E transporter OS=Mus musculus GN=Eif4enif1	2.08403	9.27623e-05	TRUE	NA	NA	NA
Kidney vs Brain	MRPL19	Q9D338	39S ribosomal protein L19, mitochondrial OS=Mus musculus GN=Mrpl19 PE=1 SV=1	2.90231	9.34735e-05	TRUE	NA	NA	NA
Kidney vs Brain	AHSA1	Q8BK64	Activator of 90 kDa heat shock protein ATPase homolog 1 OS=Mus musculus GN=Ahsa1 PE=1 SV=2	1.96008	9.37242e-05	TRUE	-0.827591	0.00325414	FALSE
Kidney vs Brain	RPL5	P47962|Q58EU6	60S ribosomal protein L5 OS=Mus musculus GN=Rpl5 PE=1 SV=3|60S ribosomal protein L5 OS=Mus musculus GN=Rpl5 PE=1 SV=1	2.57161	9.37242e-05	TRUE	0.917378	0.00208975	FALSE
Kidney vs Brain	HBS1L	Q69ZS7	HBS1-like protein OS=Mus musculus GN=Hbs1l PE=1 SV=2	2.47991	9.37242e-05	TRUE	-0.0118189	0.953119	FALSE
Kidney vs Brain	TFAM	A0A0R4J1N9|P40630|P40630-2	Transcription factor A, mitochondrial OS=Mus musculus GN=Tfam PE=1 SV=1|Transcription factor A, mitochondrial OS=Mus musculus GN=Tfam PE=1 SV=2|Isoform Nuclear of Transcription factor A, mitochondrial OS=Mus musculus GN=Tfam	2.28653	9.43523e-05	TRUE	0.365636	0.0621564	FALSE
Kidney vs Brain	HSPH1	Q61699|Q61699-2	Heat shock protein 105 kDa OS=Mus musculus GN=Hsph1 PE=1 SV=2|Isoform HSP105-beta of Heat shock protein 105 kDa OS=Mus musculus GN=Hsph1	2.04741	9.47825e-05	TRUE	-1.21928	0.00131387	TRUE
Kidney vs Brain	SF3A3	Q58E59|Q9D554	Splicing factor 3A subunit 3 OS=Mus musculus GN=Sf3a3 PE=1 SV=1|Splicing factor 3A subunit 3 OS=Mus musculus GN=Sf3a3 PE=1 SV=2	2.49437	9.47825e-05	TRUE	0.0750332	0.684178	FALSE
Kidney vs Brain	SPAG9	Q58A65|Q58A65-2	C-Jun-amino-terminal kinase-interacting protein 4 OS=Mus musculus GN=Spag9 PE=1 SV=2|Isoform 2 of C-Jun-amino-terminal kinase-interacting protein 4 OS=Mus musculus GN=Spag9	2.1698	9.54066e-05	TRUE	0.422071	0.0381256	FALSE
Kidney vs Brain	HARS	Q61035	Histidine--tRNA ligase, cytoplasmic OS=Mus musculus GN=Hars PE=1 SV=2	2.14042	9.55122e-05	TRUE	-0.405357	0.135567	FALSE
Kidney vs Brain	GMPS	B2RRH9|Q3THK7	GMP synthase [glutamine-hydrolyzing] OS=Mus musculus GN=Gmps PE=1 SV=1|GMP synthase [glutamine-hydrolyzing] OS=Mus musculus GN=Gmps PE=1 SV=2	1.95204	9.57001e-05	TRUE	-0.891498	0.00271863	FALSE
Kidney vs Brain	MFN2	A8Y5E5|Q80U63|Q80U63-2	Isoform 2 of Mitofusin-2 OS=Mus musculus GN=Mfn2|Mitofusin-2 (Fragment) OS=Mus musculus GN=Mfn2 PE=1 SV=1|Mitofusin-2 OS=Mus musculus GN=Mfn2 PE=1 SV=3	2.00617	9.6617e-05	TRUE	-0.632922	0.009467	FALSE
Kidney vs Brain	BPNT1	D3Z0E6|Q9Z0S1	3'(2'),5'-bisphosphate nucleotidase 1 OS=Mus musculus GN=Bpnt1 PE=1 SV=1|3'(2'),5'-bisphosphate nucleotidase 1 OS=Mus musculus GN=Bpnt1 PE=1 SV=2	2.7285	9.73036e-05	TRUE	1.59519	0.000216064	TRUE
Kidney vs Brain	UBR4	A2AN08|A2AN08-3|A2AN08-5	E3 ubiquitin-protein ligase UBR4 OS=Mus musculus GN=Ubr4 PE=1 SV=1|Isoform 3 of E3 ubiquitin-protein ligase UBR4 OS=Mus musculus GN=Ubr4|Isoform 5 of E3 ubiquitin-protein ligase UBR4 OS=Mus musculus GN=Ubr4	2.34102	9.73036e-05	TRUE	-0.0967728	0.58495	FALSE
Kidney vs Brain	RUVBL2	Q3TXT7|Q9WTM5	RuvB-like helicase OS=Mus musculus GN=Ruvbl2 PE=1 SV=1|RuvB-like 2 OS=Mus musculus GN=Ruvbl2 PE=1 SV=3	2.07187	9.73098e-05	TRUE	-0.421374	0.0384607	FALSE
Kidney vs Brain	SLC27A5	E9PXV4|Q4LDG0	Bile acyl-CoA synthetase OS=Mus musculus GN=Slc27a5 PE=1 SV=1|Bile acyl-CoA synthetase OS=Mus musculus GN=Slc27a5 PE=1 SV=2	2.22776	9.73098e-05	TRUE	-0.216704	0.221945	FALSE
Kidney vs Brain	AFG3L2	Q8JZQ2	AFG3-like protein 2 OS=Mus musculus GN=Afg3l2 PE=1 SV=1	2.16091	9.7316e-05	TRUE	0.0155013	0.931333	FALSE
Kidney vs Brain	MBNL2	Q8C181|Q8C181-2|Q8C181-3|Q8C181-4	Muscleblind-like protein 2 OS=Mus musculus GN=Mbnl2 PE=2 SV=2|Isoform 2 of Muscleblind-like protein 2 OS=Mus musculus GN=Mbnl2|Isoform 3 of Muscleblind-like protein 2 OS=Mus musculus GN=Mbnl2|Isoform 4 of Muscleblind-like protein 2 OS=Mus musculus GN=Mbnl2	1.84602	9.84395e-05	TRUE	NA	NA	NA
Kidney vs Brain	VARS	Q790I0|Q9Z1Q9	Valine--tRNA ligase OS=Mus musculus GN=Vars PE=1 SV=1|Valine--tRNA ligase OS=Mus musculus GN=Vars PE=1 SV=1	1.85893	9.97043e-05	TRUE	-0.210754	0.250413	FALSE
Kidney vs Brain	ITGAV	A2AKI5|P43406	Integrin alpha-V OS=Mus musculus GN=Itgav PE=1 SV=1|Integrin alpha-V OS=Mus musculus GN=Itgav PE=1 SV=2	2.95673	0.000100422	TRUE	-0.197863	0.268802	FALSE
Kidney vs Brain	PRRC2C	A0A0A0MQ79|Q3TLH4|Q3TLH4-5|S4R2J9	Isoform 5 of Protein PRRC2C OS=Mus musculus GN=Prrc2c|Protein PRRC2C OS=Mus musculus GN=Prrc2c PE=1 SV=1|Protein PRRC2C OS=Mus musculus GN=Prrc2c PE=1 SV=3	2.20091	0.000101872	TRUE	-0.0456227	0.791123	FALSE
Kidney vs Brain	FBN1	Q61554	Fibrillin-1 OS=Mus musculus GN=Fbn1 PE=1 SV=2	3.73514	0.000102085	TRUE	2.80021	6.42396e-05	TRUE
Kidney vs Brain	NMI	O35309|Q3UJ82	N-myc-interactor OS=Mus musculus GN=Nmi PE=1 SV=1|N-myc-interactor OS=Mus musculus GN=Nmi PE=1 SV=1	2.95161	0.000102564	TRUE	0.654475	0.0111113	FALSE
Kidney vs Brain	EFTUD2	A2AH85|G3UZ34|O08810|Q543F1	116 kDa U5 small nuclear ribonucleoprotein component OS=Mus musculus GN=Eftud2 PE=1 SV=1	1.98156	0.000102564	TRUE	0.0615558	0.72762	FALSE
Kidney vs Brain	CAPN1	O35350|Q3TI07	Calpain-1 catalytic subunit OS=Mus musculus GN=Capn1 PE=1 SV=1|Calpain-1 catalytic subunit OS=Mus musculus GN=Capn1 PE=1 SV=1	2.58702	0.000102782	TRUE	0.610376	0.0106194	FALSE
Kidney vs Brain	ELAVL4	A2A9R6|A2A9R8|A2A9S0|A2A9S2|A2A9S3|Q61701|Q61701-2|Q8BVA9	ELAV-like protein OS=Mus musculus GN=Elavl4 PE=1 SV=1|ELAV-like protein OS=Mus musculus GN=Elavl4 PE=1 SV=1|ELAV-like protein OS=Mus musculus GN=Elavl4 PE=1 SV=1|ELAV-like protein OS=Mus musculus GN=Elavl4 PE=1 SV=1|ELAV-like protein OS=Mus musculus GN=Elavl4 PE=1 SV=1|ELAV-like protein 4 OS=Mus musculus GN=Elavl4 PE=1 SV=1|Isoform 2 of ELAV-like protein 4 OS=Mus musculus GN=Elavl4|ELAV-like prot…	-2.16526	0.000103192	TRUE	-3.16627	4.24717e-05	TRUE
Kidney vs Brain	PPIB	P24369|Q9DCY1	Peptidyl-prolyl cis-trans isomerase B OS=Mus musculus GN=Ppib PE=1 SV=2|Peptidyl-prolyl cis-trans isomerase OS=Mus musculus GN=Ppib PE=1 SV=1	3.04988	0.000103767	TRUE	1.30827	0.000550966	TRUE
Kidney vs Brain	RPL13	A0A140T8K8|P47963	60S ribosomal protein L13 OS=Mus musculus GN=Rpl13-ps3 PE=3 SV=1|60S ribosomal protein L13 OS=Mus musculus GN=Rpl13 PE=1 SV=3	2.48057	0.000103784	TRUE	1.57452	0.000201393	TRUE
Kidney vs Brain	CCT5	P80316	T-complex protein 1 subunit epsilon OS=Mus musculus GN=Cct5 PE=1 SV=1	1.89945	0.000105779	TRUE	-0.570095	0.0169789	FALSE
Kidney vs Brain	YWHAZ	P63101	14-3-3 protein zeta/delta OS=Mus musculus GN=Ywhaz PE=1 SV=1	1.82984	0.000105785	TRUE	-1.47979	0.00602809	TRUE
Kidney vs Brain	SERPINF2	Q5ND36|Q61247	Alpha-2-antiplasmin OS=Mus musculus GN=Serpinf2 PE=1 SV=1|Alpha-2-antiplasmin OS=Mus musculus GN=Serpinf2 PE=1 SV=1	3.4413	0.00010599	TRUE	1.44314	0.00209467	TRUE
Kidney vs Brain	KYNU	A2ARD6|A2ARD7|Q6NSV5|Q9CXF0	Kynureninase OS=Mus musculus GN=Kynu PE=1 SV=1|Kynureninase OS=Mus musculus GN=Kynu PE=1 SV=3	2.0778	0.000106385	TRUE	-0.956961	0.0154037	FALSE
Kidney vs Brain	RPL7	P14148|Q5M9N8	60S ribosomal protein L7 OS=Mus musculus GN=Rpl7 PE=1 SV=2|60S ribosomal protein L7 OS=Mus musculus GN=Rpl7 PE=1 SV=1	2.8059	0.000106385	TRUE	0.621876	0.016325	FALSE
Kidney vs Brain	DAZAP1	Q3UGB5|Q9JII5|Q9JII5-2	DAZ associated protein 1, isoform CRA_b OS=Mus musculus GN=Dazap1 PE=1 SV=1|DAZ-associated protein 1 OS=Mus musculus GN=Dazap1 PE=1 SV=2|Isoform 2 of DAZ-associated protein 1 OS=Mus musculus GN=Dazap1	2.38183	0.000106385	TRUE	NA	NA	NA
Kidney vs Brain	MTOR	Q9JLN9	Serine/threonine-protein kinase mTOR OS=Mus musculus GN=Mtor PE=1 SV=2	1.87532	0.000106385	TRUE	-0.350266	0.0764374	FALSE
Kidney vs Brain	ATXN2	E9QM77|F6U2C2|O70305|O70305-2	Ataxin-2 (Fragment) OS=Mus musculus GN=Atxn2 PE=1 SV=1|Ataxin-2 OS=Mus musculus GN=Atxn2 PE=1 SV=1|Isoform 2 of Ataxin-2 OS=Mus musculus GN=Atxn2	2.18897	0.000106385	TRUE	0.254252	0.157385	FALSE
Kidney vs Brain	PRDX2	Q61171	Peroxiredoxin-2 OS=Mus musculus GN=Prdx2 PE=1 SV=3	1.99861	0.000106385	TRUE	-0.317604	0.255278	FALSE
Kidney vs Brain	FXR1	A0A0G2JEP0|Q61584|Q61584-3|Q61584-4	Fragile X mental retardation syndrome-related protein 1 OS=Mus musculus GN=Fxr1 PE=1 SV=1|Fragile X mental retardation syndrome-related protein 1 OS=Mus musculus GN=Fxr1 PE=1 SV=2|Isoform B of Fragile X mental retardation syndrome-related protein 1 OS=Mus musculus GN=Fxr1|Isoform C of Fragile X mental retardation syndrome-related protein 1 OS=Mus musculus GN=Fxr1	1.99253	0.000106385	TRUE	-0.250025	0.261764	FALSE
Kidney vs Brain	GLG1	F8WHM5|Q53WR6|Q61543	Golgi apparatus protein 1 (Fragment) OS=Mus musculus GN=Glg1 PE=1 SV=1|E-selectin ligand 1 OS=Mus musculus GN=Glg1 PE=1 SV=1|Golgi apparatus protein 1 OS=Mus musculus GN=Glg1 PE=1 SV=1	2.03095	0.000107009	TRUE	0.58163	0.0125002	FALSE
Kidney vs Brain	ANKHD1	E9PUR0|E9Q1M6	Protein Ankhd1 OS=Mus musculus GN=Ankhd1 PE=1 SV=1|Protein Ankhd1 OS=Mus musculus GN=Ankhd1 PE=1 SV=1	1.86185	0.000107277	TRUE	-0.0299694	0.873926	FALSE
Kidney vs Brain	UBA2	Q9Z1F9	SUMO-activating enzyme subunit 2 OS=Mus musculus GN=Uba2 PE=1 SV=1	1.81604	0.000107881	TRUE	-0.474502	0.0270393	FALSE
Kidney vs Brain	PRDX3	P20108	Thioredoxin-dependent peroxide reductase, mitochondrial OS=Mus musculus GN=Prdx3 PE=1 SV=1	2.7896	0.000108317	TRUE	0.852665	0.0528275	FALSE
Kidney vs Brain	NRD1|NRDC	A2A9Q2|A6PWC3|Q8BHG1	Nardilysin OS=Mus musculus GN=Nrd1 PE=1 SV=1|Nardilysin OS=Mus musculus GN=Nrdc PE=1 SV=1	2.19286	0.000108319	TRUE	0.253637	0.171032	FALSE
Kidney vs Brain	RALGAPA1	Q6GYP7|Q6GYP7-2	Ral GTPase-activating protein subunit alpha-1 OS=Mus musculus GN=Ralgapa1 PE=1 SV=1|Isoform 2 of Ral GTPase-activating protein subunit alpha-1 OS=Mus musculus GN=Ralgapa1	1.94452	0.000108988	TRUE	-0.74885	0.00469796	FALSE
Kidney vs Brain	LARS	Q8BMJ2	Leucine--tRNA ligase, cytoplasmic OS=Mus musculus GN=Lars PE=1 SV=2	1.85445	0.000109225	TRUE	-0.183865	0.28814	FALSE
Kidney vs Brain	GAPVD1	F7ADQ2|Q6PAR5|Q6PAR5-2|Q6PAR5-4|Q6PAR5-5|Q6PAR5-6	GTPase-activating protein and VPS9 domain-containing protein 1 (Fragment) OS=Mus musculus GN=Gapvd1 PE=1 SV=1|GTPase-activating protein and VPS9 domain-containing protein 1 OS=Mus musculus GN=Gapvd1 PE=1 SV=2|Isoform 2 of GTPase-activating protein and VPS9 domain-containing protein 1 OS=Mus musculus GN=Gapvd1|Isoform 4 of GTPase-activating protein and VPS9 domain-containing protein 1 OS=Mus muscu…	2.01524	0.000109728	TRUE	-0.475483	0.0251287	FALSE
Kidney vs Brain	KPNB1	P70168	Importin subunit beta-1 OS=Mus musculus GN=Kpnb1 PE=1 SV=2	1.90255	0.000110865	TRUE	-0.802458	0.00364084	FALSE
Kidney vs Brain	RRBP1	A2AVJ7|Q99PL5	Ribosome-binding protein 1 OS=Mus musculus GN=Rrbp1 PE=1 SV=1|Ribosome-binding protein 1 OS=Mus musculus GN=Rrbp1 PE=1 SV=2	2.56857	0.000110865	TRUE	1.72246	0.000284378	TRUE
Kidney vs Brain	G3BP1	P97855	Ras GTPase-activating protein-binding protein 1 OS=Mus musculus GN=G3bp1 PE=1 SV=1	3.02951	0.000110865	TRUE	0.862955	0.00667633	FALSE
Kidney vs Brain	NISCH	Q80TM9|Q80TM9-3|Q80TM9-6	Isoform 3 of Nischarin OS=Mus musculus GN=Nisch|Isoform 6 of Nischarin OS=Mus musculus GN=Nisch|Nischarin OS=Mus musculus GN=Nisch PE=1 SV=2	1.82396	0.000111135	TRUE	-0.765767	0.00665944	FALSE
Kidney vs Brain	CDC37	Q61081	Hsp90 co-chaperone Cdc37 OS=Mus musculus GN=Cdc37 PE=1 SV=1	2.44371	0.00011158	TRUE	-0.494379	0.0536353	FALSE
Kidney vs Brain	CSRP1	P97315|Q4FJX4	Cysteine and glycine-rich protein 1 OS=Mus musculus GN=Csrp1 PE=1 SV=3|Csrp1 protein OS=Mus musculus GN=Csrp1 PE=1 SV=1	2.37745	0.00011158	TRUE	-0.514076	0.0228105	FALSE
Kidney vs Brain	MPP6	Q9JLB0|Q9JLB0-2	MAGUK p55 subfamily member 6 OS=Mus musculus GN=Mpp6 PE=1 SV=1|Isoform Alpha of MAGUK p55 subfamily member 6 OS=Mus musculus GN=Mpp6	1.97395	0.000111916	TRUE	-0.54486	0.0176624	FALSE
Kidney vs Brain	DST	S4R1P5	Dystonin OS=Mus musculus GN=Dst PE=1 SV=1	2.05527	0.000113819	TRUE	-0.902216	0.00223978	FALSE
Kidney vs Brain	CNOT4	A0A0R4J1K1|E9QA19|Q05BG1|Q8BT14-3	CCR4-NOT transcription complex subunit 4 OS=Mus musculus GN=Cnot4 PE=1 SV=1|CCR4-NOT transcription complex subunit 4 OS=Mus musculus GN=Cnot4 PE=1 SV=1|CCR4-NOT transcription complex subunit 4 OS=Mus musculus GN=Cnot4 PE=1 SV=1|Isoform 3 of CCR4-NOT transcription complex subunit 4 OS=Mus musculus GN=Cnot4	2.08451	0.00011464	TRUE	NA	NA	NA
Kidney vs Brain	FAM120C	Q8C3F2	Constitutive coactivator of PPAR-gamma-like protein 2 OS=Mus musculus GN=Fam120c PE=1 SV=3	1.97969	0.00011801	TRUE	-0.822884	0.0034913	FALSE
Kidney vs Brain	MIA3	J3KMH5|Q8BI84	Melanoma inhibitory activity protein 3 OS=Mus musculus GN=Mia3 PE=1 SV=1|Melanoma inhibitory activity protein 3 OS=Mus musculus GN=Mia3 PE=1 SV=2	2.10991	0.000118232	TRUE	0.312575	0.185596	FALSE
Kidney vs Brain	AMBP	Q07456	Protein AMBP OS=Mus musculus GN=Ambp PE=1 SV=2	3.15334	0.000118453	TRUE	NA	NA	NA
Kidney vs Brain	FBL	P35550	rRNA 2'-O-methyltransferase fibrillarin OS=Mus musculus GN=Fbl PE=1 SV=2	2.663	0.000118958	TRUE	0.618732	0.0103648	FALSE
Kidney vs Brain	CPS1	Q8C196	Carbamoyl-phosphate synthase [ammonia], mitochondrial OS=Mus musculus GN=Cps1 PE=1 SV=2	1.82602	0.000119283	TRUE	-0.256099	0.269043	FALSE
Kidney vs Brain	HTT	G3X9H5|P42859|P42859-2	Huntingtin OS=Mus musculus GN=Htt PE=1 SV=1|Huntingtin OS=Mus musculus GN=Htt PE=1 SV=2|Isoform Short of Huntingtin OS=Mus musculus GN=Htt	2.22173	0.000119441	TRUE	-0.654436	0.0108227	FALSE
Kidney vs Brain	CLTC	Q5SXR6|Q68FD5	Clathrin heavy chain OS=Mus musculus GN=Cltc PE=1 SV=1|Clathrin heavy chain 1 OS=Mus musculus GN=Cltc PE=1 SV=3	1.845	0.000119584	TRUE	-1.10565	0.000802654	TRUE
Kidney vs Brain	EZR	P26040|Q4KML7	Ezrin OS=Mus musculus GN=Ezr PE=1 SV=3|Ezrin OS=Mus musculus GN=Ezr PE=1 SV=1	5.2898	0.000119584	TRUE	2.36605	8.87185e-05	TRUE
Kidney vs Brain	ABAT	P61922|P61922-2	4-aminobutyrate aminotransferase, mitochondrial OS=Mus musculus GN=Abat PE=1 SV=1|Isoform 2 of 4-aminobutyrate aminotransferase, mitochondrial OS=Mus musculus GN=Abat	1.91937	0.000119584	TRUE	-0.840877	0.00350344	FALSE
Kidney vs Brain	AAMP	J3QN89|Q3TJ22	Protein Aamp OS=Mus musculus GN=Aamp PE=1 SV=1|Angio-associated migratory protein OS=Mus musculus GN=Aamp PE=1 SV=1	2.18302	0.000119658	TRUE	-0.0942569	0.582352	FALSE
Kidney vs Brain	HPX	Q91X72	Hemopexin OS=Mus musculus GN=Hpx PE=1 SV=2	2.73785	0.000119972	TRUE	1.51486	0.000400863	TRUE
Kidney vs Brain	LARP1	Q6ZQ58|Z4YJT3	La-related protein 1 OS=Mus musculus GN=Larp1 PE=1 SV=3|La-related protein 1 OS=Mus musculus GN=Larp1 PE=1 SV=1	2.20672	0.000120621	TRUE	-0.0838781	0.624135	FALSE
Kidney vs Brain	ACTA2|ACTC1|ACTA1	P62737|P68033|P68134|Q497E4	Actin, aortic smooth muscle OS=Mus musculus GN=Acta2 PE=1 SV=1|Actin, alpha cardiac muscle 1 OS=Mus musculus GN=Actc1 PE=1 SV=1|Actin, alpha skeletal muscle OS=Mus musculus GN=Acta1 PE=1 SV=1|Actin, alpha cardiac muscle 1 OS=Mus musculus GN=Actc1 PE=2 SV=1	2.56784	0.000120638	TRUE	NA	NA	NA
Kidney vs Brain	ANKFY1	Q810B6	Rabankyrin-5 OS=Mus musculus GN=Ankfy1 PE=1 SV=2	3.42512	0.000121428	TRUE	0.565388	0.0482125	FALSE
Kidney vs Brain	WNK1	P83741|P83741-2|P83741-3|P83741-4|P83741-5	Serine/threonine-protein kinase WNK1 OS=Mus musculus GN=Wnk1 PE=1 SV=2|Isoform 2 of Serine/threonine-protein kinase WNK1 OS=Mus musculus GN=Wnk1|Isoform 3 of Serine/threonine-protein kinase WNK1 OS=Mus musculus GN=Wnk1|Isoform 4 of Serine/threonine-protein kinase WNK1 OS=Mus musculus GN=Wnk1|Isoform 5 of Serine/threonine-protein kinase WNK1 OS=Mus musculus GN=Wnk1	2.11659	0.000121428	TRUE	-0.784653	0.00359535	FALSE
Kidney vs Brain	DDOST	O54734	Dolichyl-diphosphooligosaccharide--protein glycosyltransferase 48 kDa subunit OS=Mus musculus GN=Ddost PE=1 SV=2	1.99063	0.000121655	TRUE	1.40335	0.000485999	TRUE
Kidney vs Brain	ATP2A2	J3KMM5|O55143|O55143-2	Calcium-transporting ATPase OS=Mus musculus GN=Atp2a2 PE=1 SV=2|Isoform 2 of Sarcoplasmic/endoplasmic reticulum calcium ATPase 2 OS=Mus musculus GN=Atp2a2|Sarcoplasmic/endoplasmic reticulum calcium ATPase 2 OS=Mus musculus GN=Atp2a2 PE=1 SV=2	1.77504	0.000122984	TRUE	-0.557615	0.208244	FALSE
Kidney vs Brain	ZADH2	Q14AZ9|Q8BGC4	Zinc binding alcohol dehydrogenase, domain containing 2 OS=Mus musculus GN=Zadh2 PE=1 SV=1|Zinc-binding alcohol dehydrogenase domain-containing protein 2 OS=Mus musculus GN=Zadh2 PE=1 SV=1	2.5828	0.000122984	TRUE	1.56609	0.000187173	TRUE
Kidney vs Brain	VPS13D	B1ART1|B1ART2	Protein Vps13d OS=Mus musculus GN=Vps13d PE=1 SV=1|Protein Vps13d OS=Mus musculus GN=Vps13d PE=1 SV=2	2.42932	0.000123715	TRUE	0.0424185	0.810226	FALSE
Kidney vs Brain	CACNA2D1	E9Q1X8|O08532|O08532-2|O08532-3|O08532-4|O08532-5	Isoform 2B of Voltage-dependent calcium channel subunit alpha-2/delta-1 OS=Mus musculus GN=Cacna2d1|Isoform 2C of Voltage-dependent calcium channel subunit alpha-2/delta-1 OS=Mus musculus GN=Cacna2d1|Isoform 2D of Voltage-dependent calcium channel subunit alpha-2/delta-1 OS=Mus musculus GN=Cacna2d1|Isoform 2E of Voltage-dependent calcium channel subunit alpha-2/delta-1 OS=Mus musculus GN=Cacna2d1…	2.41874	0.000123715	TRUE	-2.1606	8.09407e-05	TRUE
Kidney vs Brain	FMNL1	A2AB60|Q9JL26|Q9JL26-2	Formin-like 1, isoform CRA_c OS=Mus musculus GN=Fmnl1 PE=1 SV=1|Formin-like protein 1 OS=Mus musculus GN=Fmnl1 PE=1 SV=1|Isoform 2 of Formin-like protein 1 OS=Mus musculus GN=Fmnl1	2.65489	0.000123715	TRUE	-0.449105	0.0450268	FALSE
Kidney vs Brain	TXLNA	Q6PAM1	Alpha-taxilin OS=Mus musculus GN=Txlna PE=1 SV=1	3.35092	0.000124109	TRUE	NA	NA	NA
Kidney vs Brain	PUF60	Q3UEB3|Q3UEB3-2|Q3UEB3-3	Isoform 2 of Poly(U)-binding-splicing factor PUF60 OS=Mus musculus GN=Puf60|Isoform 3 of Poly(U)-binding-splicing factor PUF60 OS=Mus musculus GN=Puf60|Poly(U)-binding-splicing factor PUF60 OS=Mus musculus GN=Puf60 PE=1 SV=2	1.75342	0.000126142	TRUE	-0.290087	0.111801	FALSE
Kidney vs Brain	TBCD	Q8BYA0	Tubulin-specific chaperone D OS=Mus musculus GN=Tbcd PE=1 SV=1	2.5271	0.000126562	TRUE	-0.185628	0.315716	FALSE
Kidney vs Brain	DHX15	O35286|Q3UKJ6|Q497W9	DEAH (Asp-Glu-Ala-His) box polypeptide 15 OS=Mus musculus GN=Dhx15 PE=1 SV=1|DEAH (Asp-Glu-Ala-His) box polypeptide 15, isoform CRA_a OS=Mus musculus GN=Dhx15 PE=1 SV=1|Pre-mRNA-splicing factor ATP-dependent RNA helicase DHX15 OS=Mus musculus GN=Dhx15 PE=1 SV=2	2.43505	0.000127105	TRUE	0.514075	0.0183175	FALSE
Kidney vs Brain	HNRNPUL1	Q8VDM6|Q8VDM6-2	Heterogeneous nuclear ribonucleoprotein U-like protein 1 OS=Mus musculus GN=Hnrnpul1 PE=1 SV=1|Isoform 2 of Heterogeneous nuclear ribonucleoprotein U-like protein 1 OS=Mus musculus GN=Hnrnpul1	2.74415	0.000127384	TRUE	0.122096	0.555136	FALSE
Kidney vs Brain	GM10709|RPL29	D3Z1N9|P47915|Q5M8M8	MCG9889 OS=Mus musculus GN=Gm10709 PE=4 SV=1|60S ribosomal protein L29 OS=Mus musculus GN=Rpl29 PE=2 SV=2|60S ribosomal protein L29 OS=Mus musculus GN=Rpl29 PE=2 SV=1	2.07721	0.000127459	TRUE	NA	NA	NA
Kidney vs Brain	GOLGA3	A0A0R4J1H6|E9QP99|P55937|P55937-1	Golgin subfamily A member 3 OS=Mus musculus GN=Golga3 PE=1 SV=1|Golgin subfamily A member 3 OS=Mus musculus GN=Golga3 PE=1 SV=1|Golgin subfamily A member 3 OS=Mus musculus GN=Golga3 PE=1 SV=3|Isoform 1 of Golgin subfamily A member 3 OS=Mus musculus GN=Golga3	1.81859	0.0001276	TRUE	-0.231931	0.240936	FALSE
Kidney vs Brain	VCP	Q01853	Transitional endoplasmic reticulum ATPase OS=Mus musculus GN=Vcp PE=1 SV=4	2.3127	0.000128252	TRUE	-0.0317469	0.862573	FALSE
Kidney vs Brain	TPR	F6ZDS4|Q7M739	Nucleoprotein TPR OS=Mus musculus GN=Tpr PE=1 SV=1|Nuclear pore complex-associated intranuclear coiled-coil protein TPR OS=Mus musculus GN=Tpr PE=1 SV=1	1.88517	0.000128442	TRUE	0.372757	0.0582434	FALSE
Kidney vs Brain	CCT2	P80314|Q542X7	T-complex protein 1 subunit beta OS=Mus musculus GN=Cct2 PE=1 SV=4|Chaperonin subunit 2 (Beta), isoform CRA_a OS=Mus musculus GN=Cct2 PE=1 SV=1	1.88875	0.000128871	TRUE	-0.491325	0.0316351	FALSE
Kidney vs Brain	RPS6	P62754|Q5BLK1	40S ribosomal protein S6 OS=Mus musculus GN=Rps6 PE=1 SV=1|40S ribosomal protein S6 OS=Mus musculus GN=Rps6 PE=1 SV=1	2.55815	0.000128871	TRUE	1.09656	0.002065	TRUE
Kidney vs Brain	RANBP3	Q9CT10	Ran-binding protein 3 OS=Mus musculus GN=Ranbp3 PE=1 SV=2	2.07611	0.000131765	TRUE	-0.349241	0.193932	FALSE
Kidney vs Brain	PSMD5	Q8BJY1	26S proteasome non-ATPase regulatory subunit 5 OS=Mus musculus GN=Psmd5 PE=1 SV=4	1.89782	0.000131962	TRUE	0.0340657	0.858613	FALSE
Kidney vs Brain	TBRG4	Q91YM4|Q91YM4-2	Protein TBRG4 OS=Mus musculus GN=Tbrg4 PE=1 SV=1|Isoform 2 of Protein TBRG4 OS=Mus musculus GN=Tbrg4	2.93902	0.000131962	TRUE	0.471593	0.0984665	FALSE
Kidney vs Brain	USP47	Q8BY87|Q8BY87-2	Ubiquitin carboxyl-terminal hydrolase 47 OS=Mus musculus GN=Usp47 PE=1 SV=2|Isoform 2 of Ubiquitin carboxyl-terminal hydrolase 47 OS=Mus musculus GN=Usp47	2.25291	0.000132568	TRUE	0.0728301	0.688956	FALSE
Kidney vs Brain	SOD1	P08228	Superoxide dismutase [Cu-Zn] OS=Mus musculus GN=Sod1 PE=1 SV=2	3.0287	0.000134624	TRUE	1.09729	0.00223812	TRUE
Kidney vs Brain	F2	H7BX99|P19221|Q3TJ94	Prothrombin OS=Mus musculus GN=F2 PE=1 SV=1|Prothrombin OS=Mus musculus GN=F2 PE=1 SV=1|Prothrombin OS=Mus musculus GN=F2 PE=1 SV=1	2.51315	0.00013518	TRUE	1.02689	0.00282519	TRUE
Kidney vs Brain	IARS	Q8BU30	Isoleucine--tRNA ligase, cytoplasmic OS=Mus musculus GN=Iars PE=1 SV=2	1.95574	0.000135633	TRUE	0.110489	0.527041	FALSE
Kidney vs Brain	HSP90B1	P08113|Q3UAD6	Endoplasmin OS=Mus musculus GN=Hsp90b1 PE=1 SV=2|Endoplasmin OS=Mus musculus GN=Hsp90b1 PE=1 SV=1	2.03573	0.000137943	TRUE	0.636819	0.0122819	FALSE
Kidney vs Brain	AKAP9	E9QQ10	A-kinase anchor protein 9 OS=Mus musculus GN=Akap9 PE=1 SV=1	1.76647	0.000137943	TRUE	0.255516	0.161165	FALSE
Kidney vs Brain	MYH11	E9QPE7|O08638	Myosin-11 OS=Mus musculus GN=Myh11 PE=1 SV=1|Myosin-11 OS=Mus musculus GN=Myh11 PE=1 SV=1	3.33988	0.000138679	TRUE	1.68317	0.000580905	TRUE
Kidney vs Brain	ADK	P55264|P55264-2	Adenosine kinase OS=Mus musculus GN=Adk PE=1 SV=2|Isoform Short of Adenosine kinase OS=Mus musculus GN=Adk	2.32548	0.000138679	TRUE	0.271089	0.204507	FALSE
Kidney vs Brain	NARS	Q8BP47	Asparagine--tRNA ligase, cytoplasmic OS=Mus musculus GN=Nars PE=1 SV=2	1.81297	0.000139935	TRUE	-0.461576	0.0576942	FALSE
Kidney vs Brain	YWHAE	P62259|Q5SS40	14-3-3 protein epsilon OS=Mus musculus GN=Ywhae PE=1 SV=1|14-3-3 protein epsilon OS=Mus musculus GN=Ywhae PE=1 SV=1	1.74718	0.000139935	TRUE	-1.03087	0.00458263	TRUE
Kidney vs Brain	RC3H1	H7BX02|Q4VGL6	Roquin-1 OS=Mus musculus GN=Rc3h1 PE=1 SV=1|Roquin-1 OS=Mus musculus GN=Rc3h1 PE=1 SV=1	2.03966	0.000140551	TRUE	NA	NA	NA
Kidney vs Brain	RBM14	Q8C2Q3	RNA-binding protein 14 OS=Mus musculus GN=Rbm14 PE=1 SV=1	2.3241	0.000140581	TRUE	-0.0603961	0.762147	FALSE
Kidney vs Brain	LTBP1	Q8CG19|Q8CG19-2|Q8CG19-3	Latent-transforming growth factor beta-binding protein 1 OS=Mus musculus GN=Ltbp1 PE=1 SV=2|Isoform Short of Latent-transforming growth factor beta-binding protein 1 OS=Mus musculus GN=Ltbp1|Isoform 3 of Latent-transforming growth factor beta-binding protein 1 OS=Mus musculus GN=Ltbp1	3.25724	0.000141382	TRUE	NA	NA	NA
Kidney vs Brain	GEMIN5	A2AFQ9|E9PUU4|Q8BX17	Gem-associated protein 5 OS=Mus musculus GN=Gemin5 PE=1 SV=1|Gem-associated protein 5 OS=Mus musculus GN=Gemin5 PE=1 SV=1|Gem-associated protein 5 OS=Mus musculus GN=Gemin5 PE=1 SV=2	1.74902	0.00014289	TRUE	-0.589749	0.0120583	FALSE
Kidney vs Brain	USP14	E9PYI8|Q9JMA1	Ubiquitin carboxyl-terminal hydrolase 14 OS=Mus musculus GN=Usp14 PE=1 SV=1|Ubiquitin carboxyl-terminal hydrolase 14 OS=Mus musculus GN=Usp14 PE=1 SV=3	1.92011	0.000143252	TRUE	-1.00698	0.00212807	TRUE
Kidney vs Brain	COL4A1	P02463	Collagen alpha-1(IV) chain OS=Mus musculus GN=Col4a1 PE=1 SV=4	3.53657	0.000144204	TRUE	0.77343	0.0163792	FALSE
Kidney vs Brain	NEFM	A0A0R4J036|P08553	Neurofilament 3, medium OS=Mus musculus GN=Nefm PE=1 SV=1|Neurofilament medium polypeptide OS=Mus musculus GN=Nefm PE=1 SV=4	-2.16675	0.000145742	TRUE	-3.42151	3.91966e-05	TRUE
Kidney vs Brain	CANX	P35564|Q5SUC3	Calnexin OS=Mus musculus GN=Canx PE=1 SV=1|Calnexin OS=Mus musculus GN=Canx PE=1 SV=1	2.54664	0.000147931	TRUE	0.427759	0.0497023	FALSE
Kidney vs Brain	SF3B2	Q3UJB0	Protein Sf3b2 OS=Mus musculus GN=Sf3b2 PE=1 SV=1	2.71964	0.000147931	TRUE	0.635958	0.00999545	FALSE
Kidney vs Brain	PPA1	Q4FK49|Q9D819	Inorganic pyrophosphatase OS=Mus musculus GN=Ppa1 PE=1 SV=1|Inorganic pyrophosphatase OS=Mus musculus GN=Ppa1 PE=1 SV=1	1.90575	0.000148283	TRUE	-0.371433	0.0733494	FALSE
Kidney vs Brain	DDX5	Q61656|Q8BTS0	Probable ATP-dependent RNA helicase DDX5 OS=Mus musculus GN=Ddx5 PE=1 SV=2|DEAD (Asp-Glu-Ala-Asp) box polypeptide 5 OS=Mus musculus GN=Ddx5 PE=1 SV=1	2.70787	0.000148446	TRUE	-0.0270509	0.893098	FALSE
Kidney vs Brain	ACSF2	Q8VCW8	Acyl-CoA synthetase family member 2, mitochondrial OS=Mus musculus GN=Acsf2 PE=1 SV=1	2.04006	0.000149186	TRUE	-0.699026	0.0108666	FALSE
Kidney vs Brain	SUPT6H	Q62383	Transcription elongation factor SPT6 OS=Mus musculus GN=Supt6h PE=1 SV=2	2.25349	0.000150158	TRUE	0.317851	0.11165	FALSE
Kidney vs Brain	COPS2	A2AQE4|P61202|P61202-2	COP9 signalosome complex subunit 2 OS=Mus musculus GN=Cops2 PE=1 SV=1|Isoform 2 of COP9 signalosome complex subunit 2 OS=Mus musculus GN=Cops2	2.02707	0.000151457	TRUE	-0.770276	0.00831901	FALSE
Kidney vs Brain	USO1	Q9Z1Z0|Q9Z1Z0-4	General vesicular transport factor p115 OS=Mus musculus GN=Uso1 PE=1 SV=2|Isoform 4 of General vesicular transport factor p115 OS=Mus musculus GN=Uso1	1.96535	0.000152607	TRUE	0.11387	0.511384	FALSE
Kidney vs Brain	ASCC3	E9PZJ8	Activating signal cointegrator 1 complex subunit 3 OS=Mus musculus GN=Ascc3 PE=1 SV=1	2.50587	0.000153614	TRUE	0.117224	0.513359	FALSE
Kidney vs Brain	HK1	G3UVV4|P17710|P17710-3|P17710-4	Hexokinase 1, isoform CRA_f OS=Mus musculus GN=Hk1 PE=1 SV=1|Hexokinase-1 OS=Mus musculus GN=Hk1 PE=1 SV=3|Isoform HK1 of Hexokinase-1 OS=Mus musculus GN=Hk1|Isoform HK1-SC of Hexokinase-1 OS=Mus musculus GN=Hk1	2.19267	0.000153748	TRUE	-1.40797	0.00113128	TRUE
Kidney vs Brain	NUMA1	E9Q7G0|F6ZQA3	Protein Numa1 (Fragment) OS=Mus musculus GN=Numa1 PE=1 SV=1|Protein Numa1 OS=Mus musculus GN=Numa1 PE=1 SV=1	3.01853	0.000153748	TRUE	0.67705	0.0118034	FALSE
Kidney vs Brain	NPEPPS	Q11011	Puromycin-sensitive aminopeptidase OS=Mus musculus GN=Npepps PE=1 SV=2	1.70118	0.000154479	TRUE	-1.39865	0.000410353	TRUE
Kidney vs Brain	UBAP2L	A0A0G2JDV6|A0A0H2UH17|Q80X50|Q80X50-2|Q80X50-3|Q80X50-4|Q80X50-5	Isoform 2 of Ubiquitin-associated protein 2-like OS=Mus musculus GN=Ubap2l|Isoform 3 of Ubiquitin-associated protein 2-like OS=Mus musculus GN=Ubap2l|Isoform 4 of Ubiquitin-associated protein 2-like OS=Mus musculus GN=Ubap2l|Isoform 5 of Ubiquitin-associated protein 2-like OS=Mus musculus GN=Ubap2l|Ubiquitin-associated protein 2-like OS=Mus musculus GN=Ubap2l PE=1 SV=1|Ubiquitin associated protei…	2.10486	0.000154673	TRUE	0.1159	0.528635	FALSE
Kidney vs Brain	RALY	A2AU62|Q64012|Q64012-2	RNA-binding protein Raly (Fragment) OS=Mus musculus GN=Raly PE=1 SV=1|RNA-binding protein Raly OS=Mus musculus GN=Raly PE=1 SV=3|Isoform 1 of RNA-binding protein Raly OS=Mus musculus GN=Raly	3.72857	0.000154844	TRUE	0.498621	0.0215647	FALSE
Kidney vs Brain	ELAVL1	P70372	ELAV-like protein 1 OS=Mus musculus GN=Elavl1 PE=1 SV=2	1.692	0.000154926	TRUE	0.0207995	0.904699	FALSE
Kidney vs Brain	DDB1	Q3U1J4	DNA damage-binding protein 1 OS=Mus musculus GN=Ddb1 PE=1 SV=2	1.9765	0.000156052	TRUE	-0.236893	0.216307	FALSE
Kidney vs Brain	NDRG1	Q545R3|Q62433	N-myc downstream regulated gene 1 OS=Mus musculus GN=Ndrg1 PE=1 SV=1|Protein NDRG1 OS=Mus musculus GN=Ndrg1 PE=1 SV=1	4.43542	0.000156135	TRUE	1.87255	0.000587628	TRUE
Kidney vs Brain	OPA1	H7BX01|P58281|P58281-2	Dynamin-like 120 kDa protein, mitochondrial OS=Mus musculus GN=Opa1 PE=1 SV=1|Isoform 2 of Dynamin-like 120 kDa protein, mitochondrial OS=Mus musculus GN=Opa1	1.94771	0.00015631	TRUE	-0.311999	0.188133	FALSE
Kidney vs Brain	SCP2	P32020|P32020-2	Isoform SCP2 of Non-specific lipid-transfer protein OS=Mus musculus GN=Scp2|Non-specific lipid-transfer protein OS=Mus musculus GN=Scp2 PE=1 SV=3	3.03342	0.000156805	TRUE	0.57472	0.0746277	FALSE
Kidney vs Brain	CCT8	P42932|Q3UL22	T-complex protein 1 subunit theta OS=Mus musculus GN=Cct8 PE=1 SV=3|Chaperonin subunit 8 (Theta), isoform CRA_a OS=Mus musculus GN=Cct8 PE=1 SV=1	1.95052	0.000156913	TRUE	-0.46334	0.0382766	FALSE
Kidney vs Brain	NSUN2	H3BKN0|Q1HFZ0|Q1HFZ0-2	Isoform 2 of tRNA (cytosine(34)-C(5))-methyltransferase OS=Mus musculus GN=Nsun2|tRNA (cytosine(34)-C(5))-methyltransferase OS=Mus musculus GN=Nsun2 PE=1 SV=1|tRNA (cytosine(34)-C(5))-methyltransferase OS=Mus musculus GN=Nsun2 PE=1 SV=2	3.15195	0.000157565	TRUE	0.140232	0.473481	FALSE
Kidney vs Brain	TOMM70	Q9CZW5	Mitochondrial import receptor subunit TOM70 OS=Mus musculus GN=Tomm70 PE=1 SV=2	1.80538	0.000157565	TRUE	-1.62457	0.000171918	TRUE
Kidney vs Brain	USP15	Q8R5H1|Q8R5H1-5	Ubiquitin carboxyl-terminal hydrolase 15 OS=Mus musculus GN=Usp15 PE=1 SV=1|Isoform 5 of Ubiquitin carboxyl-terminal hydrolase 15 OS=Mus musculus GN=Usp15	2.04934	0.000157869	TRUE	-0.53512	0.0166762	FALSE
Kidney vs Brain	FTL1	P29391|Q9CPX4	Ferritin light chain 1 OS=Mus musculus GN=Ftl1 PE=1 SV=2|Ferritin OS=Mus musculus GN=Ftl1 PE=1 SV=1	2.79789	0.000158086	TRUE	0.71535	0.0134263	FALSE
Kidney vs Brain	SLC39A7	A0A068BIT0|Q31125	Solute carrier family 39 OS=Mus musculus GN=Slc39a7 PE=1 SV=1|Zinc transporter SLC39A7 OS=Mus musculus GN=Slc39a7 PE=1 SV=2	2.36459	0.00015962	TRUE	0.415472	0.102391	FALSE
Kidney vs Brain	ACTR1A	P61164	Alpha-centractin OS=Mus musculus GN=Actr1a PE=1 SV=1	1.66184	0.000160129	TRUE	-1.26606	0.000773551	TRUE
Kidney vs Brain	SYNCRIP	A0A0R4J259|G3UZI2|Q7TMK9-2	Heterogeneous nuclear ribonucleoprotein Q OS=Mus musculus GN=Syncrip PE=1 SV=1|Heterogeneous nuclear ribonucleoprotein Q OS=Mus musculus GN=Syncrip PE=1 SV=1|Isoform 2 of Heterogeneous nuclear ribonucleoprotein Q OS=Mus musculus GN=Syncrip	2.67775	0.000160569	TRUE	0.0268021	0.90065	FALSE
Kidney vs Brain	MPRIP	F6RND9|F6S5I0|P97434|P97434-2|P97434-3|P97434-4|P97434-5|Q5SWZ5	Isoform 2 of Myosin phosphatase Rho-interacting protein OS=Mus musculus GN=Mprip|Isoform 3 of Myosin phosphatase Rho-interacting protein OS=Mus musculus GN=Mprip|Isoform 4 of Myosin phosphatase Rho-interacting protein OS=Mus musculus GN=Mprip|Isoform 5 of Myosin phosphatase Rho-interacting protein OS=Mus musculus GN=Mprip|Myosin phosphatase Rho-interacting protein (Fragment) OS=Mus musculus GN=Mp…	2.14081	0.000160984	TRUE	0.235915	0.229925	FALSE
Kidney vs Brain	PRPF19	Q99KP6|Q99KP6-2|Q99KP6-3	Isoform 2 of Pre-mRNA-processing factor 19 OS=Mus musculus GN=Prpf19|Isoform 3 of Pre-mRNA-processing factor 19 OS=Mus musculus GN=Prpf19|Pre-mRNA-processing factor 19 OS=Mus musculus GN=Prpf19 PE=1 SV=1	2.1522	0.000161407	TRUE	-0.424731	0.0446845	FALSE
Kidney vs Brain	ELAVL3	Q60900|Q60900-2	ELAV-like protein 3 OS=Mus musculus GN=Elavl3 PE=1 SV=1|Isoform HuC-S of ELAV-like protein 3 OS=Mus musculus GN=Elavl3	-2.27406	0.000162718	TRUE	-2.07593	0.001048	TRUE
Kidney vs Brain	TIAL1	Q921W2	Nucleolysin TIAR OS=Mus musculus GN=Tial1 PE=1 SV=1	2.03565	0.000166	TRUE	NA	NA	NA
Kidney vs Brain	PREP	Q543B9|Q9QUR6	Prolyl endopeptidase OS=Mus musculus GN=Prep PE=1 SV=1|Prolyl endopeptidase OS=Mus musculus GN=Prep PE=1 SV=1	2.43141	0.00016619	TRUE	-0.418154	0.0626299	FALSE
Kidney vs Brain	MACF1	A0A0A0MQH5|B1ARU4|E9PVY8|E9QNP1|F7ACR9	Microtubule-actin cross-linking factor 1 (Fragment) OS=Mus musculus GN=Macf1 PE=1 SV=1|Microtubule-actin cross-linking factor 1 (Fragment) OS=Mus musculus GN=Macf1 PE=1 SV=5|Microtubule-actin cross-linking factor 1 OS=Mus musculus GN=Macf1 PE=1 SV=1|Microtubule-actin cross-linking factor 1 OS=Mus musculus GN=Macf1 PE=1 SV=2	1.85735	0.000167163	TRUE	-0.709421	0.00635121	FALSE
Kidney vs Brain	ANXA1	P10107|Q4FJV4	Annexin A1 OS=Mus musculus GN=Anxa1 PE=1 SV=2|Annexin OS=Mus musculus GN=Anxa1 PE=1 SV=1	2.72495	0.000167163	TRUE	1.89676	0.000105529	TRUE
Kidney vs Brain	HNRNPUL2	Q00PI9	Heterogeneous nuclear ribonucleoprotein U-like protein 2 OS=Mus musculus GN=Hnrnpul2 PE=1 SV=2	2.37777	0.000167163	TRUE	-0.0648832	0.702901	FALSE
Kidney vs Brain	MRPL1	Q99N96	39S ribosomal protein L1, mitochondrial OS=Mus musculus GN=Mrpl1 PE=1 SV=2	2.66456	0.000167163	TRUE	NA	NA	NA
Kidney vs Brain	FXR2	Q6P5B5	Fragile X mental retardation syndrome-related protein 2 OS=Mus musculus GN=Fxr2 PE=1 SV=1	1.82232	0.000167244	TRUE	-0.650669	0.0125271	FALSE
Kidney vs Brain	CAPRIN1	Q60865	Caprin-1 OS=Mus musculus GN=Caprin1 PE=1 SV=2	3.02461	0.00016788	TRUE	0.466839	0.0320076	FALSE
Kidney vs Brain	LSM12	Q9D0R8	Protein LSM12 homolog OS=Mus musculus GN=Lsm12 PE=1 SV=1	1.74162	0.000168244	TRUE	-0.323623	0.0903215	FALSE
Kidney vs Brain	SUPT5H	O55201|O55201-2	Isoform 2 of Transcription elongation factor SPT5 OS=Mus musculus GN=Supt5h|Transcription elongation factor SPT5 OS=Mus musculus GN=Supt5h PE=1 SV=1	1.69835	0.000168718	TRUE	0.563816	0.0140552	FALSE
Kidney vs Brain	IMPA1	O55023|Q924B0	Inositol (Myo)-1(Or 4)-monophosphatase 1 OS=Mus musculus GN=Impa1 PE=1 SV=1|Inositol monophosphatase 1 OS=Mus musculus GN=Impa1 PE=1 SV=1	2.0165	0.000168718	TRUE	-1.16103	0.000674858	TRUE
Kidney vs Brain	PXDN	Q3UQ28	Peroxidasin homolog OS=Mus musculus GN=Pxdn PE=1 SV=2	3.19773	0.000168974	TRUE	1.17134	0.00145463	TRUE
Kidney vs Brain	SEC16A	A2AIX1|E9QAT4|F6T8X6	Protein Sec16a (Fragment) OS=Mus musculus GN=Sec16a PE=1 SV=1|Protein Sec16a OS=Mus musculus GN=Sec16a PE=1 SV=1	1.91695	0.00017027	TRUE	0.656694	0.010317	FALSE
Kidney vs Brain	PATL1	Q3TC46	Protein PAT1 homolog 1 OS=Mus musculus GN=Patl1 PE=1 SV=2	1.68162	0.0001709	TRUE	NA	NA	NA
Kidney vs Brain	MAP1A	A2ARP8|Q9QYR6|Q9QYR6-2	Microtubule-associated protein 1A OS=Mus musculus GN=Map1a PE=1 SV=1|Microtubule-associated protein 1A OS=Mus musculus GN=Map1a PE=1 SV=2|Isoform 2 of Microtubule-associated protein 1A OS=Mus musculus GN=Map1a	-1.77112	0.00017116	TRUE	-3.29851	3.66448e-05	TRUE
Kidney vs Brain	WDR6	Q99ME2	WD repeat-containing protein 6 OS=Mus musculus GN=Wdr6 PE=1 SV=1	1.63317	0.00017116	TRUE	NA	NA	NA
Kidney vs Brain	COL1A2	Q01149|Q3TX57	Collagen alpha-2(I) chain OS=Mus musculus GN=Col1a2 PE=1 SV=2|Collagen alpha-2(I) chain OS=Mus musculus GN=Col1a2 PE=1 SV=1	3.14548	0.000173361	TRUE	2.5066	0.000734716	TRUE
Kidney vs Brain	GOLGA4	Q91VW5	Golgin subfamily A member 4 OS=Mus musculus GN=Golga4 PE=1 SV=2	1.65217	0.000174147	TRUE	0.532514	0.0368073	FALSE
Kidney vs Brain	SMG1	Q8BKX6	Serine/threonine-protein kinase SMG1 OS=Mus musculus GN=Smg1 PE=1 SV=3	2.09202	0.0001745	TRUE	0.513369	0.0379102	FALSE
Kidney vs Brain	COPG2	A0A0M3HEQ7|Q9QXK3|Q9QXK3-4	Coatomer subunit gamma OS=Mus musculus GN=Copg2 PE=1 SV=2|Coatomer subunit gamma-2 OS=Mus musculus GN=Copg2 PE=1 SV=1|Isoform 4 of Coatomer subunit gamma-2 OS=Mus musculus GN=Copg2	1.94884	0.000174506	TRUE	0.430428	0.0374757	FALSE
Kidney vs Brain	STRBP	Q91WM1|Q91WM1-2	Spermatid perinuclear RNA-binding protein OS=Mus musculus GN=Strbp PE=1 SV=1|Isoform 2 of Spermatid perinuclear RNA-binding protein OS=Mus musculus GN=Strbp	2.22746	0.000175996	TRUE	-0.792576	0.0120037	FALSE
Kidney vs Brain	POLR2A	A0A0R4J0V5|P08775	DNA-directed RNA polymerase subunit OS=Mus musculus GN=Polr2a PE=1 SV=1|DNA-directed RNA polymerase II subunit RPB1 OS=Mus musculus GN=Polr2a PE=1 SV=3	1.95407	0.000176125	TRUE	0.676681	0.00701619	FALSE
Kidney vs Brain	PRMT1	A0A171KXD3|Q9JIF0|Q9JIF0-2|Q9JIF0-3	Protein arginine N-methyltransferase 1 OS=Mus musculus GN=Prmt1 PE=1 SV=1|Protein arginine N-methyltransferase 1 OS=Mus musculus GN=Prmt1 PE=1 SV=1|Isoform 2 of Protein arginine N-methyltransferase 1 OS=Mus musculus GN=Prmt1|Isoform 3 of Protein arginine N-methyltransferase 1 OS=Mus musculus GN=Prmt1	1.98797	0.000179726	TRUE	-0.405115	0.0788808	FALSE
Kidney vs Brain	PUM2	Q3UR91|Q80U58	Pumilio homolog 2 OS=Mus musculus GN=Pum2 PE=1 SV=1|Pumilio homolog 2 OS=Mus musculus GN=Pum2 PE=1 SV=2	1.92209	0.000180226	TRUE	NA	NA	NA
Kidney vs Brain	AOX3	G3X982	Aldehyde oxidase 3 OS=Mus musculus GN=Aox3 PE=1 SV=1	1.86053	0.000183287	TRUE	0.458243	0.0465004	FALSE
Kidney vs Brain	VPS51	Q3UVL4|Q3UVL4-2	Isoform 2 of Vacuolar protein sorting-associated protein 51 homolog OS=Mus musculus GN=Vps51|Vacuolar protein sorting-associated protein 51 homolog OS=Mus musculus GN=Vps51 PE=1 SV=2	1.62847	0.000184638	TRUE	-0.66367	0.0117673	FALSE
Kidney vs Brain	PLEC	Q9QXS1|Q9QXS1-11|Q9QXS1-12|Q9QXS1-2	Isoform PLEC-1 of Plectin OS=Mus musculus GN=Plec|Isoform PLEC-1E of Plectin OS=Mus musculus GN=Plec|Isoform PLEC-1E,2A of Plectin OS=Mus musculus GN=Plec|Plectin OS=Mus musculus GN=Plec PE=1 SV=3	1.87754	0.000185161	TRUE	-1.23415	0.000479655	TRUE
Kidney vs Brain	NUDC	O35685	Nuclear migration protein nudC OS=Mus musculus GN=Nudc PE=1 SV=1	2.72147	0.000186041	TRUE	-0.564443	0.0776565	FALSE
Kidney vs Brain	CSL|CS	Q80X68|Q9CZU6	Citrate synthase OS=Mus musculus GN=Csl PE=1 SV=1|Citrate synthase, mitochondrial OS=Mus musculus GN=Cs PE=1 SV=1	1.80585	0.000186042	TRUE	NA	NA	NA
Kidney vs Brain	NDUFV3	Q3U422|Q8BK30	NADH dehydrogenase [ubiquinone] flavoprotein 3, mitochondrial OS=Mus musculus GN=Ndufv3 PE=1 SV=1	1.9699	0.000188035	TRUE	1.30358	0.000550966	TRUE
Kidney vs Brain	ARPC2	Q9CVB6	Actin-related protein 2/3 complex subunit 2 OS=Mus musculus GN=Arpc2 PE=1 SV=3	2.40435	0.00018892	TRUE	-0.544908	0.0240135	FALSE
Kidney vs Brain	IDH3A	Q9D6R2|Q9D6R2-2	Isocitrate dehydrogenase [NAD] subunit alpha, mitochondrial OS=Mus musculus GN=Idh3a PE=1 SV=1|Isoform 2 of Isocitrate dehydrogenase [NAD] subunit alpha, mitochondrial OS=Mus musculus GN=Idh3a	1.62809	0.000189906	TRUE	-0.412545	0.283208	FALSE
Kidney vs Brain	ST13	F8WJK8|Q99L47	Hsc70-interacting protein OS=Mus musculus GN=St13 PE=1 SV=1|Hsc70-interacting protein OS=Mus musculus GN=St13 PE=1 SV=1	2.55467	0.000190696	TRUE	0.246825	0.190449	FALSE
Kidney vs Brain	SARS	P26638|Q8C483	Serine--tRNA ligase, cytoplasmic OS=Mus musculus GN=Sars PE=1 SV=3|Serine--tRNA ligase, cytoplasmic OS=Mus musculus GN=Sars PE=1 SV=1	2.23686	0.000192058	TRUE	-0.243118	0.183181	FALSE
Kidney vs Brain	HIP1R	Q9JKY5	Huntingtin-interacting protein 1-related protein OS=Mus musculus GN=Hip1r PE=1 SV=2	1.6495	0.000192109	TRUE	-0.378505	0.0556436	FALSE
Kidney vs Brain	YARS	A2A7S7|Q91WQ3	Tyrosine--tRNA ligase OS=Mus musculus GN=Yars PE=1 SV=1|Tyrosine--tRNA ligase, cytoplasmic OS=Mus musculus GN=Yars PE=1 SV=3	1.62283	0.000194967	TRUE	-0.667849	0.00680271	FALSE
Kidney vs Brain	DPYS	Q9EQF5	Dihydropyrimidinase OS=Mus musculus GN=Dpys PE=1 SV=2	1.73728	0.000196153	TRUE	1.10103	0.00308546	TRUE
Kidney vs Brain	ANKRD17	A0A0G2JDZ9|E9Q804|Q99NH0|Q99NH0-2	Ankyrin repeat domain-containing protein 17 OS=Mus musculus GN=Ankrd17 PE=1 SV=1|Ankyrin repeat domain-containing protein 17 OS=Mus musculus GN=Ankrd17 PE=1 SV=2|Ankyrin repeat domain-containing protein 17 OS=Mus musculus GN=Ankrd17 PE=1 SV=3|Isoform 2 of Ankyrin repeat domain-containing protein 17 OS=Mus musculus GN=Ankrd17	2.05654	0.000197356	TRUE	0.161037	0.474444	FALSE
Kidney vs Brain	CFL1	F8WGL3|P18760	Cofilin-1 OS=Mus musculus GN=Cfl1 PE=1 SV=1|Cofilin-1 OS=Mus musculus GN=Cfl1 PE=1 SV=3	1.8887	0.000197801	TRUE	-1.52396	0.00232655	TRUE
Kidney vs Brain	RPL4	Q564E8|Q9D8E6	60S ribosomal protein L4 OS=Mus musculus GN=Rpl4 PE=1 SV=1|60S ribosomal protein L4 OS=Mus musculus GN=Rpl4 PE=1 SV=3	2.39977	0.000201689	TRUE	1.49122	0.000419332	TRUE
Kidney vs Brain	BAG3	Q9JLV1	BAG family molecular chaperone regulator 3 OS=Mus musculus GN=Bag3 PE=1 SV=2	1.81105	0.000202755	TRUE	-0.143857	0.448931	FALSE
Kidney vs Brain	MAP2	G3UZJ2|P20357	Microtubule-associated protein (Fragment) OS=Mus musculus GN=Map2 PE=1 SV=7|Microtubule-associated protein 2 OS=Mus musculus GN=Map2 PE=1 SV=2	-2.73221	0.000202755	TRUE	-3.74254	3.62349e-05	TRUE
Kidney vs Brain	RANBP2	Q9ERU9	E3 SUMO-protein ligase RanBP2 OS=Mus musculus GN=Ranbp2 PE=1 SV=2	1.76348	0.000208615	TRUE	0.353004	0.113313	FALSE
Kidney vs Brain	HOOK1	Q8BIL5	Protein Hook homolog 1 OS=Mus musculus GN=Hook1 PE=1 SV=2	2.14591	0.00021205	TRUE	0.955528	0.00397388	FALSE
Kidney vs Brain	GPX3	P46412	Glutathione peroxidase 3 OS=Mus musculus GN=Gpx3 PE=1 SV=2	4.86353	0.000214913	TRUE	4.17774	3.62349e-05	TRUE
Kidney vs Brain	ACACA	Q5SWU9|Q5SWU9-2	Acetyl-CoA carboxylase 1 OS=Mus musculus GN=Acaca PE=1 SV=1|Isoform 2 of Acetyl-CoA carboxylase 1 OS=Mus musculus GN=Acaca	1.98434	0.000216379	TRUE	-0.569888	0.0287772	FALSE
Kidney vs Brain	MRPL13	Q9D1P0	39S ribosomal protein L13, mitochondrial OS=Mus musculus GN=Mrpl13 PE=1 SV=1	1.97382	0.000216379	TRUE	NA	NA	NA
Kidney vs Brain	NCKAP1	A2AS98|P28660|P28660-2	Isoform 2 of Nck-associated protein 1 OS=Mus musculus GN=Nckap1|Nck-associated protein 1 OS=Mus musculus GN=Nckap1 PE=1 SV=1|Nck-associated protein 1 OS=Mus musculus GN=Nckap1 PE=1 SV=2	1.68311	0.000216567	TRUE	-1.56107	0.000207061	TRUE
Kidney vs Brain	RPL8	P62918	60S ribosomal protein L8 OS=Mus musculus GN=Rpl8 PE=1 SV=2	2.89205	0.000218492	TRUE	1.34489	0.00168074	TRUE
Kidney vs Brain	RPS20	P60867|Q5BLK2	40S ribosomal protein S20 OS=Mus musculus GN=Rps20 PE=1 SV=1|40S ribosomal protein S20 OS=Mus musculus GN=Rps20 PE=1 SV=1	2.49912	0.000220563	TRUE	0.728275	0.00706163	FALSE
Kidney vs Brain	R3HDM2	E9Q9D6|Q148X5|Q80TM6|Q80TM6-2|Q80TM6-3|Q80TM6-4	R3H domain-containing protein 2 OS=Mus musculus GN=R3hdm2 PE=1 SV=1|R3H domain-containing protein 2 OS=Mus musculus GN=R3hdm2 PE=1 SV=1|R3H domain-containing protein 2 OS=Mus musculus GN=R3hdm2 PE=1 SV=2|Isoform 2 of R3H domain-containing protein 2 OS=Mus musculus GN=R3hdm2|Isoform 3 of R3H domain-containing protein 2 OS=Mus musculus GN=R3hdm2|Isoform 4 of R3H domain-containing protein 2 OS=Mus m…	2.51679	0.000224182	TRUE	NA	NA	NA
Kidney vs Brain	SNX27	A0A0G2JF85|Q3UHD6|Q3UHD6-2	Isoform 2 of Sorting nexin-27 OS=Mus musculus GN=Snx27|Sorting nexin-27 OS=Mus musculus GN=Snx27 PE=1 SV=1|Sorting nexin-27 OS=Mus musculus GN=Snx27 PE=1 SV=2	1.69555	0.000224182	TRUE	-0.376102	0.0593374	FALSE
Kidney vs Brain	CLTB	F7BHJ0|Q6IRU5|Q6IRU5-2|Q6IRU5-3	Clathrin light chain B (Fragment) OS=Mus musculus GN=Cltb PE=1 SV=1|Clathrin light chain B OS=Mus musculus GN=Cltb PE=1 SV=1|Isoform 2 of Clathrin light chain B OS=Mus musculus GN=Cltb|Isoform 3 of Clathrin light chain B OS=Mus musculus GN=Cltb	1.67227	0.000224182	TRUE	-1.17927	0.00308832	TRUE
Kidney vs Brain	EIF3C	Q8R1B4	Eukaryotic translation initiation factor 3 subunit C OS=Mus musculus GN=Eif3c PE=1 SV=1	1.62347	0.000224805	TRUE	1.17649	0.00102769	TRUE
Kidney vs Brain	USP7	E9PXY8|F8VPX1|Q6A4J8|Q6A4J8-2|Q6A4J8-3	Isoform 2 of Ubiquitin carboxyl-terminal hydrolase 7 OS=Mus musculus GN=Usp7|Isoform 3 of Ubiquitin carboxyl-terminal hydrolase 7 OS=Mus musculus GN=Usp7|Ubiquitin carboxyl-terminal hydrolase 7 OS=Mus musculus GN=Usp7 PE=1 SV=1	1.83747	0.000225058	TRUE	-0.60977	0.0132124	FALSE
Kidney vs Brain	TXLNG	Q8BHN1|Q8BHN1-3	Gamma-taxilin OS=Mus musculus GN=Txlng PE=1 SV=1|Isoform 3 of Gamma-taxilin OS=Mus musculus GN=Txlng	2.83105	0.00022531	TRUE	NA	NA	NA
Kidney vs Brain	UBE3A	O08759|O08759-2|O08759-3	Isoform 2 of Ubiquitin-protein ligase E3A OS=Mus musculus GN=Ube3a|Isoform 3 of Ubiquitin-protein ligase E3A OS=Mus musculus GN=Ube3a|Ubiquitin-protein ligase E3A OS=Mus musculus GN=Ube3a PE=1 SV=2	1.55831	0.000225562	TRUE	-0.479884	0.0637007	FALSE
Kidney vs Brain	ZZEF1	A0A140LJ04|E9Q5W5|Q5SSH7|Q5SSH7-2	Zinc finger ZZ-type and EF-hand domain-containing protein 1 OS=Mus musculus GN=Zzef1 PE=1 SV=1|Zinc finger ZZ-type and EF-hand domain-containing protein 1 OS=Mus musculus GN=Zzef1 PE=1 SV=1|Zinc finger ZZ-type and EF-hand domain-containing protein 1 OS=Mus musculus GN=Zzef1 PE=1 SV=2|Isoform 2 of Zinc finger ZZ-type and EF-hand domain-containing protein 1 OS=Mus musculus GN=Zzef1	1.67125	0.000225748	TRUE	-0.177553	0.304169	FALSE
Kidney vs Brain	FAF1	P54731	FAS-associated factor 1 OS=Mus musculus GN=Faf1 PE=1 SV=2	1.81455	0.000226123	TRUE	-0.115868	0.509397	FALSE
Kidney vs Brain	ILF3	Q9Z1X4|Q9Z1X4-3	Interleukin enhancer-binding factor 3 OS=Mus musculus GN=Ilf3 PE=1 SV=2|Isoform 3 of Interleukin enhancer-binding factor 3 OS=Mus musculus GN=Ilf3	2.15718	0.000227222	TRUE	-0.778879	0.00365948	FALSE
Kidney vs Brain	CDC42BPA	D3YYN8|E9PVY0|H7BX44|Q3UU96	Serine/threonine-protein kinase MRCK alpha OS=Mus musculus GN=Cdc42bpa PE=1 SV=1|Serine/threonine-protein kinase MRCK alpha OS=Mus musculus GN=Cdc42bpa PE=1 SV=2	1.61461	0.000230052	TRUE	-1.17014	0.000752807	TRUE
Kidney vs Brain	TPP2	Q64514|Q64514-2	Tripeptidyl-peptidase 2 OS=Mus musculus GN=Tpp2 PE=1 SV=3|Isoform Short of Tripeptidyl-peptidase 2 OS=Mus musculus GN=Tpp2	1.58257	0.000233141	TRUE	-1.16047	0.00150649	TRUE
Kidney vs Brain	ILF2	Q9CXY6	Interleukin enhancer-binding factor 2 OS=Mus musculus GN=Ilf2 PE=1 SV=1	1.99732	0.000234039	TRUE	-0.432553	0.0813281	FALSE
Kidney vs Brain	NUFIP2	Q5F2E7|Q5F2E7-2	Nuclear fragile X mental retardation-interacting protein 2 OS=Mus musculus GN=Nufip2 PE=1 SV=1|Isoform 2 of Nuclear fragile X mental retardation-interacting protein 2 OS=Mus musculus GN=Nufip2	2.18537	0.000237466	TRUE	0.344311	0.0729044	FALSE
Kidney vs Brain	DNM1L	E9PUD2|Q8K1M6|Q8K1M6-2|Q8K1M6-3	Dynamin-1-like protein OS=Mus musculus GN=Dnm1l PE=1 SV=1|Dynamin-1-like protein OS=Mus musculus GN=Dnm1l PE=1 SV=2|Isoform 2 of Dynamin-1-like protein OS=Mus musculus GN=Dnm1l|Isoform 3 of Dynamin-1-like protein OS=Mus musculus GN=Dnm1l	1.56906	0.000238333	TRUE	-1.52349	0.000208492	TRUE
Kidney vs Brain	CAND1	Q6ZQ38	Cullin-associated NEDD8-dissociated protein 1 OS=Mus musculus GN=Cand1 PE=1 SV=2	1.74636	0.000242046	TRUE	-1.0949	0.00122414	TRUE
Kidney vs Brain	LMNB1	P14733	Lamin-B1 OS=Mus musculus GN=Lmnb1 PE=1 SV=3	1.53343	0.000242436	TRUE	-0.31872	0.138631	FALSE
Kidney vs Brain	TARS	Q9D0R2	Threonine--tRNA ligase, cytoplasmic OS=Mus musculus GN=Tars PE=1 SV=2	1.85153	0.000243362	TRUE	-0.0402244	0.867163	FALSE
Kidney vs Brain	CPEB2	A0A0H2UH22|E9Q5X2|E9Q969|Q812E0	Cytoplasmic polyadenylation element-binding protein 2 (Fragment) OS=Mus musculus GN=Cpeb2 PE=1 SV=1|Cytoplasmic polyadenylation element-binding protein 2 OS=Mus musculus GN=Cpeb2 PE=1 SV=1|Cytoplasmic polyadenylation element-binding protein 2 OS=Mus musculus GN=Cpeb2 PE=1 SV=2	1.8202	0.000243362	TRUE	-0.813297	0.00279342	FALSE
Kidney vs Brain	AP1B1	O35643|Q5SVG4|Q5SVG5	AP-1 complex subunit beta-1 OS=Mus musculus GN=Ap1b1 PE=1 SV=2|AP-1 complex subunit beta-1 OS=Mus musculus GN=Ap1b1 PE=1 SV=1|AP-1 complex subunit beta-1 OS=Mus musculus GN=Ap1b1 PE=1 SV=1	1.92289	0.000247139	TRUE	-0.69315	0.00884359	FALSE
Kidney vs Brain	RAI14	Q9EP71	Ankycorbin OS=Mus musculus GN=Rai14 PE=1 SV=1	3.1563	0.000247139	TRUE	1.04632	0.00102769	TRUE
Kidney vs Brain	KIF21A	E9Q0J5|F8WGN6|Q9QXL2|Q9QXL2-2|Q9QXL2-3|Q9QXL2-4	Isoform 2 of Kinesin-like protein KIF21A OS=Mus musculus GN=Kif21a|Isoform 3 of Kinesin-like protein KIF21A OS=Mus musculus GN=Kif21a|Isoform 4 of Kinesin-like protein KIF21A OS=Mus musculus GN=Kif21a|Kinesin-like protein KIF21A OS=Mus musculus GN=Kif21a PE=1 SV=1|Kinesin-like protein KIF21A OS=Mus musculus GN=Kif21a PE=1 SV=2	1.5433	0.000251657	TRUE	-1.59839	0.000206041	TRUE
Kidney vs Brain	PFKL	P12382	ATP-dependent 6-phosphofructokinase, liver type OS=Mus musculus GN=Pfkl PE=1 SV=4	1.85014	0.00025794	TRUE	-1.31083	0.000485999	TRUE
Kidney vs Brain	FUBP1	A0A0G2JFY5|A0A0G2JG00|A0A0G2JGW9|Q3TUE1|Q3UUU2|Q91WJ8|Q91WJ8-2	Far upstream element-binding protein 1 OS=Mus musculus GN=Fubp1 PE=1 SV=1|Isoform 2 of Far upstream element-binding protein 1 OS=Mus musculus GN=Fubp1	2.03008	0.000260646	TRUE	0.0777651	0.718002	FALSE
Kidney vs Brain	SRRT	Q99MR6|Q99MR6-2|Q99MR6-3|Q99MR6-4	Serrate RNA effector molecule homolog OS=Mus musculus GN=Srrt PE=1 SV=1|Isoform B of Serrate RNA effector molecule homolog OS=Mus musculus GN=Srrt|Isoform C of Serrate RNA effector molecule homolog OS=Mus musculus GN=Srrt|Isoform D of Serrate RNA effector molecule homolog OS=Mus musculus GN=Srrt	2.09636	0.000264349	TRUE	0.309572	0.167134	FALSE
Kidney vs Brain	ACIN1	B8JJ92|F6RJ39|Q9JIX8|Q9JIX8-4	Apoptotic chromatin condensation inducer in the nucleus (Fragment) OS=Mus musculus GN=Acin1 PE=1 SV=1|Apoptotic chromatin condensation inducer in the nucleus OS=Mus musculus GN=Acin1 PE=1 SV=1|Apoptotic chromatin condensation inducer in the nucleus OS=Mus musculus GN=Acin1 PE=1 SV=3|Isoform 4 of Apoptotic chromatin condensation inducer in the nucleus OS=Mus musculus GN=Acin1	2.19857	0.000264349	TRUE	0.693421	0.00653485	FALSE
Kidney vs Brain	MRPL44	Q9CY73	39S ribosomal protein L44, mitochondrial OS=Mus musculus GN=Mrpl44 PE=1 SV=3	2.80749	0.000265268	TRUE	NA	NA	NA
Kidney vs Brain	CNBP	A0A0N4SVS6|P53996|P53996-2|P53996-3|Q3ULK8	Cellular nucleic acid-binding protein OS=Mus musculus GN=Cnbp PE=1 SV=1|Cellular nucleic acid-binding protein OS=Mus musculus GN=Cnbp PE=1 SV=2|Isoform 2 of Cellular nucleic acid-binding protein OS=Mus musculus GN=Cnbp|Isoform 3 of Cellular nucleic acid-binding protein OS=Mus musculus GN=Cnbp|Cellular nucleic acid binding protein, isoform CRA_a OS=Mus musculus GN=Cnbp PE=1 SV=1	2.10005	0.000269405	TRUE	NA	NA	NA
Kidney vs Brain	PGM2	Q7TSV4	Phosphoglucomutase-2 OS=Mus musculus GN=Pgm2 PE=1 SV=1	2.7986	0.000270145	TRUE	1.13831	0.000714203	TRUE
Kidney vs Brain	PDXK	Q8K183	Pyridoxal kinase OS=Mus musculus GN=Pdxk PE=1 SV=1	1.52042	0.000271409	TRUE	-0.921246	0.00188219	FALSE
Kidney vs Brain	CUL2	Q9D4H8	Cullin-2 OS=Mus musculus GN=Cul2 PE=1 SV=2	1.95416	0.000273969	TRUE	-0.888516	0.00223812	FALSE
Kidney vs Brain	HNRNPH1	O35737|Q811L7|Q8C2Q7	Heterogeneous nuclear ribonucleoprotein H OS=Mus musculus GN=Hnrnph1 PE=1 SV=3|Heterogeneous nuclear ribonucleoprotein H OS=Mus musculus GN=Hnrnph1 PE=1 SV=2|Heterogeneous nuclear ribonucleoprotein H OS=Mus musculus GN=Hnrnph1 PE=1 SV=1	2.01727	0.000275454	TRUE	-0.313318	0.103868	FALSE
Kidney vs Brain	ABI2|ABI1	A0A087WNT3|A0A087WPP8|A0A087WRS3|B7ZCU0|B7ZCU2|B7ZCU3|B7ZCU4|B7ZCU5|J3QNK8|P62484|Q6AXD2|Q6AXH6|Q8CBW3|Q8CBW3-2|Q8CBW3-3|Q8CBW3-4|Q8CBW3-5	Abl interactor 2 (Fragment) OS=Mus musculus GN=Abi2 PE=1 SV=1|Abl interactor 2 OS=Mus musculus GN=Abi2 PE=1 SV=1|Abl interactor 2 OS=Mus musculus GN=Abi2 PE=1 SV=1|Abl interactor 1 OS=Mus musculus GN=Abi1 PE=1 SV=1|Abl interactor 1 OS=Mus musculus GN=Abi1 PE=1 SV=1|Abl interactor 1 OS=Mus musculus GN=Abi1 PE=1 SV=1|Abl interactor 1 OS=Mus musculus GN=Abi1 PE=1 SV=1|Abl interactor 1 OS=Mus musculu…	1.6657	0.000277226	TRUE	NA	NA	NA
Kidney vs Brain	SCARB2	O35114	Lysosome membrane protein 2 OS=Mus musculus GN=Scarb2 PE=1 SV=3	2.19753	0.000277465	TRUE	-0.0199612	0.928534	FALSE
Kidney vs Brain	ROCK2	F8VPK5|P70336|P70336-2	Rho-associated protein kinase OS=Mus musculus GN=Rock2 PE=1 SV=1|Rho-associated protein kinase 2 OS=Mus musculus GN=Rock2 PE=1 SV=1|Isoform 2 of Rho-associated protein kinase 2 OS=Mus musculus GN=Rock2	1.70011	0.000278029	TRUE	-1.74989	0.000205887	TRUE
Kidney vs Brain	EIF4A3	Q91VC3	Eukaryotic initiation factor 4A-III OS=Mus musculus GN=Eif4a3 PE=1 SV=3	1.54371	0.000278843	TRUE	-0.00999096	0.959165	FALSE
Kidney vs Brain	EEF1D	A0A0R4J1E2|F6ZFU0|Q80T06	Elongation factor 1-delta (Fragment) OS=Mus musculus GN=Eef1d PE=1 SV=1|Elongation factor 1-delta OS=Mus musculus GN=Eef1d PE=1 SV=1	2.14442	0.000292142	TRUE	0.111322	0.545001	FALSE
Kidney vs Brain	LAMA1	F8VQ40|P19137	Laminin subunit alpha-1 OS=Mus musculus GN=Lama1 PE=1 SV=1	3.73482	0.000294209	TRUE	0.957569	0.00431864	FALSE
Kidney vs Brain	MON2	B9EKJ3|Q80TL7|Q80TL7-2	Mon2 protein OS=Mus musculus GN=Mon2 PE=1 SV=1|Protein MON2 homolog OS=Mus musculus GN=Mon2 PE=1 SV=2|Isoform 2 of Protein MON2 homolog OS=Mus musculus GN=Mon2	2.67856	0.000295222	TRUE	-0.509928	0.0436294	FALSE
Kidney vs Brain	RBM4|GM21992|RBM4B	F6TBN8|F7BGR7|J3QPA9|Q8C7Q4|Q8VE92	RNA-binding protein 4 (Fragment) OS=Mus musculus GN=Rbm4 PE=4 SV=2|Protein Gm21992 OS=Mus musculus GN=Gm21992 PE=1 SV=1|RNA-binding protein 4 (Fragment) OS=Mus musculus GN=Rbm4 PE=1 SV=1|RNA-binding protein 4 OS=Mus musculus GN=Rbm4 PE=1 SV=1|RNA-binding protein 4B OS=Mus musculus GN=Rbm4b PE=1 SV=1	2.10226	0.000295686	TRUE	NA	NA	NA
Kidney vs Brain	PDHA1	P35486|Q3UFJ3	Pyruvate dehydrogenase E1 component subunit alpha, somatic form, mitochondrial OS=Mus musculus GN=Pdha1 PE=1 SV=1|Pyruvate dehydrogenase E1 component subunit alpha OS=Mus musculus GN=Pdha1 PE=1 SV=1	1.5451	0.000301178	TRUE	-0.0232543	0.959104	FALSE
Kidney vs Brain	CCAR2	Q8VDP4	Cell cycle and apoptosis regulator protein 2 OS=Mus musculus GN=Ccar2 PE=1 SV=2	2.47633	0.00030273	TRUE	-0.601681	0.0113013	FALSE
Kidney vs Brain	HUWE1	A2AFQ0|Q7TMY8|Q7TMY8-3	E3 ubiquitin-protein ligase HUWE1 OS=Mus musculus GN=Huwe1 PE=1 SV=1|E3 ubiquitin-protein ligase HUWE1 OS=Mus musculus GN=Huwe1 PE=1 SV=5|Isoform 3 of E3 ubiquitin-protein ligase HUWE1 OS=Mus musculus GN=Huwe1	1.65953	0.000306268	TRUE	-0.392947	0.0471065	FALSE
Kidney vs Brain	FRAS1	Q80T14	Extracellular matrix protein FRAS1 OS=Mus musculus GN=Fras1 PE=1 SV=2	4.26434	0.000312301	TRUE	NA	NA	NA
Kidney vs Brain	GUCY1B3	O54865|Q80YP4	Guanylate cyclase soluble subunit beta-1 OS=Mus musculus GN=Gucy1b3 PE=1 SV=1|Guanylate cyclase soluble subunit beta-1 OS=Mus musculus GN=Gucy1b3 PE=1 SV=1	2.01524	0.000312945	TRUE	-1.56575	0.000515037	TRUE
Kidney vs Brain	SEPT11	A0A0J9YTY0|A0A0J9YUL3|Q8C1B7|Q8C1B7-2|Q8C1B7-3	Septin-11 OS=Mus musculus GN=Sept11 PE=1 SV=1|Septin 11, isoform CRA_b OS=Mus musculus GN=Sept11 PE=1 SV=1|Septin-11 OS=Mus musculus GN=Sept11 PE=1 SV=4|Isoform 2 of Septin-11 OS=Mus musculus GN=Sept11|Isoform 3 of Septin-11 OS=Mus musculus GN=Sept11	1.76592	0.000313012	TRUE	-1.38779	0.00049175	TRUE
Kidney vs Brain	GOT2	P05202	Aspartate aminotransferase, mitochondrial OS=Mus musculus GN=Got2 PE=1 SV=1	2.12313	0.000313173	TRUE	-0.314154	0.380101	FALSE
Kidney vs Brain	AHCYL1	Q80SW1	Putative adenosylhomocysteinase 2 OS=Mus musculus GN=Ahcyl1 PE=1 SV=1	1.48606	0.000319938	TRUE	-2.42033	5.27638e-05	TRUE
Kidney vs Brain	EIF2B5	Q8CHW4	Translation initiation factor eIF-2B subunit epsilon OS=Mus musculus GN=Eif2b5 PE=1 SV=1	1.89802	0.000324326	TRUE	0.389661	0.131136	FALSE
Kidney vs Brain	GSTP1	P19157	Glutathione S-transferase P 1 OS=Mus musculus GN=Gstp1 PE=1 SV=2	1.86862	0.000324958	TRUE	0.614433	0.0154572	FALSE
Kidney vs Brain	PPP5C	F7BX26|Q60676	Serine/threonine-protein phosphatase (Fragment) OS=Mus musculus GN=Ppp5c PE=1 SV=1|Serine/threonine-protein phosphatase 5 OS=Mus musculus GN=Ppp5c PE=1 SV=3	1.79208	0.000328101	TRUE	-1.19505	0.00244839	TRUE
Kidney vs Brain	YWHAB	Q9CQV8|Q9CQV8-2	14-3-3 protein beta/alpha OS=Mus musculus GN=Ywhab PE=1 SV=3|Isoform Short of 14-3-3 protein beta/alpha OS=Mus musculus GN=Ywhab	1.77922	0.000331851	TRUE	-1.92011	0.0120037	TRUE
Kidney vs Brain	SUGT1	Q9CX34	Protein SGT1 homolog OS=Mus musculus GN=Sugt1 PE=1 SV=3	1.65158	0.000333534	TRUE	-0.997185	0.00262042	FALSE
Kidney vs Brain	CYP2C29	Q64458	Cytochrome P450 2C29 OS=Mus musculus GN=Cyp2c29 PE=1 SV=2	2.11047	0.000333982	TRUE	-0.180396	0.424195	FALSE
Kidney vs Brain	RBM12	Q8R4X3	RNA-binding protein 12 OS=Mus musculus GN=Rbm12 PE=1 SV=3	1.58563	0.000335346	TRUE	-0.0817666	0.656816	FALSE
Kidney vs Brain	KARS	Q3TIV6|Q8R2P8|Q99MN1	Lysine--tRNA ligase OS=Mus musculus GN=Kars PE=1 SV=1|Lysine--tRNA ligase OS=Mus musculus GN=Kars PE=1 SV=1|Lysine--tRNA ligase OS=Mus musculus GN=Kars PE=1 SV=1	1.6825	0.000337431	TRUE	0.0762245	0.728689	FALSE
Kidney vs Brain	MAT1A	Q91X83	S-adenosylmethionine synthase isoform type-1 OS=Mus musculus GN=Mat1a PE=1 SV=1	1.87208	0.000341819	TRUE	-0.0206043	0.915538	FALSE
Kidney vs Brain	CADPS	J3QJW3|K4DI76|Q80TJ1|Q80TJ1-2|Q80TJ1-4	Calcium-dependent secretion activator 1 OS=Mus musculus GN=Cadps PE=1 SV=1|Calcium-dependent secretion activator 1 OS=Mus musculus GN=Cadps PE=1 SV=3|Isoform 2 of Calcium-dependent secretion activator 1 OS=Mus musculus GN=Cadps|Isoform 4 of Calcium-dependent secretion activator 1 OS=Mus musculus GN=Cadps	-2.07532	0.000343337	TRUE	-2.98192	4.12384e-05	TRUE
Kidney vs Brain	ATP6V1B2	P62814	V-type proton ATPase subunit B, brain isoform OS=Mus musculus GN=Atp6v1b2 PE=1 SV=1	1.90174	0.000346558	TRUE	-0.816539	0.00627198	FALSE
Kidney vs Brain	COPG1	Q9QZE5	Coatomer subunit gamma-1 OS=Mus musculus GN=Copg1 PE=1 SV=1	2.4587	0.000361874	TRUE	0.747309	0.0292436	FALSE
Kidney vs Brain	HNRNPH2	P70333	Heterogeneous nuclear ribonucleoprotein H2 OS=Mus musculus GN=Hnrnph2 PE=1 SV=1	1.71159	0.000361874	TRUE	-0.122691	0.499389	FALSE
Kidney vs Brain	KTN1	A0A087WNW3|A0A087WP14|A0A087WP85|A0A087WPX0|A0A087WQ25|A0A087WQI3|A0A087WQQ5|A0A087WRS1|A0A087WS29|F8VQC7	Kinectin OS=Mus musculus GN=Ktn1 PE=1 SV=1	1.73794	0.000371993	TRUE	-0.533655	0.0228006	FALSE
Kidney vs Brain	DAP3	G3X9M0|Q9ER88	28S ribosomal protein S29, mitochondrial OS=Mus musculus GN=Dap3 PE=1 SV=1|28S ribosomal protein S29, mitochondrial OS=Mus musculus GN=Dap3 PE=1 SV=1	2.05402	0.000379868	TRUE	NA	NA	NA
Kidney vs Brain	PRRC2B	F6V431|F7AYW2|F8WHT3|Q7TPM1|Q7TPM1-2	Protein PRRC2B (Fragment) OS=Mus musculus GN=Prrc2b PE=1 SV=7|Protein PRRC2B (Fragment) OS=Mus musculus GN=Prrc2b PE=1 SV=1|Protein PRRC2B OS=Mus musculus GN=Prrc2b PE=1 SV=1|Protein PRRC2B OS=Mus musculus GN=Prrc2b PE=1 SV=1|Isoform 2 of Protein PRRC2B OS=Mus musculus GN=Prrc2b	1.5425	0.000380274	TRUE	NA	NA	NA
Kidney vs Brain	FASN	P19096	Fatty acid synthase OS=Mus musculus GN=Fasn PE=1 SV=2	2.08431	0.000381491	TRUE	-0.938056	0.0088138	FALSE
Kidney vs Brain	HIST2H4|HIST1H4A	B2RTM0|P62806	Histone H4 OS=Mus musculus GN=Hist2h4 PE=1 SV=1|Histone H4 OS=Mus musculus GN=Hist1h4a PE=1 SV=2	1.51353	0.000382089	TRUE	1.28324	0.00424932	TRUE
Kidney vs Brain	RPL6L|RPL6	E9PUX4|P47911|Q3UCH0	60S ribosomal protein L6 OS=Mus musculus GN=Rpl6l PE=3 SV=1|60S ribosomal protein L6 OS=Mus musculus GN=Rpl6 PE=1 SV=3|60S ribosomal protein L6 OS=Mus musculus GN=Rpl6 PE=1 SV=1	2.46233	0.000382089	TRUE	NA	NA	NA
Kidney vs Brain	DYNC1I2	A2BFF5|A2BFF7|A2BFF8|A2BFF9|O88487|Q3TPJ8	Cytoplasmic dynein 1 intermediate chain 2 OS=Mus musculus GN=Dync1i2 PE=1 SV=1	2.33068	0.000383884	TRUE	-0.0912495	0.596917	FALSE
Kidney vs Brain	CPNE3	Q8BT60	Copine-3 OS=Mus musculus GN=Cpne3 PE=1 SV=2	2.59001	0.00038558	TRUE	1.32003	0.000389714	TRUE
Kidney vs Brain	CYP2F2	P33267	Cytochrome P450 2F2 OS=Mus musculus GN=Cyp2f2 PE=1 SV=1	2.30051	0.000389644	TRUE	-0.0969161	0.667563	FALSE
Kidney vs Brain	STIP1	Q60864	Stress-induced-phosphoprotein 1 OS=Mus musculus GN=Stip1 PE=1 SV=1	1.66564	0.000390828	TRUE	-1.07559	0.0020669	TRUE
Kidney vs Brain	HNRNPM	Q9D0E1|Q9D0E1-2	Heterogeneous nuclear ribonucleoprotein M OS=Mus musculus GN=Hnrnpm PE=1 SV=3|Isoform 2 of Heterogeneous nuclear ribonucleoprotein M OS=Mus musculus GN=Hnrnpm	3.31139	0.000399842	TRUE	0.343594	0.0733599	FALSE
Kidney vs Brain	TXN	P10639	Thioredoxin OS=Mus musculus GN=Txn PE=1 SV=3	3.1046	0.000405527	TRUE	1.2357	0.000836584	TRUE
Kidney vs Brain	DDX17	Q3U741|Q501J6	DEAD (Asp-Glu-Ala-Asp) box polypeptide 17, isoform CRA_a OS=Mus musculus GN=Ddx17 PE=1 SV=1|Probable ATP-dependent RNA helicase DDX17 OS=Mus musculus GN=Ddx17 PE=1 SV=1	2.24572	0.000407979	TRUE	-0.179126	0.30798	FALSE
Kidney vs Brain	GOT1	P05201	Aspartate aminotransferase, cytoplasmic OS=Mus musculus GN=Got1 PE=1 SV=3	1.57065	0.000413163	TRUE	-1.19579	0.0236775	TRUE
Kidney vs Brain	GM28062|HNRNPU	G3XA10|Q8VEK3	Heterogeneous nuclear ribonucleoprotein U, isoform CRA_b OS=Mus musculus GN=Gm28062 PE=4 SV=1|Heterogeneous nuclear ribonucleoprotein U OS=Mus musculus GN=Hnrnpu PE=1 SV=1	2.41664	0.000415784	TRUE	NA	NA	NA
Kidney vs Brain	CYC1	Q9D0M3|Q9D0M3-2	Cytochrome c1, heme protein, mitochondrial OS=Mus musculus GN=Cyc1 PE=1 SV=1|Isoform 2 of Cytochrome c1, heme protein, mitochondrial OS=Mus musculus GN=Cyc1	2.38631	0.000415784	TRUE	0.550016	0.170217	FALSE
Kidney vs Brain	CAD	B2RQC6|B2RQC6-2|E9QAI5|G3UWN2	CAD protein OS=Mus musculus GN=Cad PE=1 SV=1|Isoform 2 of CAD protein OS=Mus musculus GN=Cad	2.66428	0.000418647	TRUE	-0.19424	0.365183	FALSE
Kidney vs Brain	TMX3	Q8BXZ1	Protein disulfide-isomerase TMX3 OS=Mus musculus GN=Tmx3 PE=1 SV=2	1.60061	0.000422898	TRUE	-0.825086	0.00305219	FALSE
Kidney vs Brain	ARG1	Q61176	Arginase-1 OS=Mus musculus GN=Arg1 PE=1 SV=1	2.20666	0.000425358	TRUE	-0.164007	0.464007	FALSE
Kidney vs Brain	PABPN1|GM20521	D3YUB9|D3Z055|D3Z5F7|G3UWS5|G3UY42|Q8CCS6|Q8CCS6-2	Polyadenylate-binding protein 2 (Fragment) OS=Mus musculus GN=Pabpn1 PE=4 SV=2|Polyadenylate-binding protein 2 OS=Mus musculus GN=Pabpn1 PE=4 SV=1|Protein Gm20521 OS=Mus musculus GN=Gm20521 PE=4 SV=1|Polyadenylate-binding protein 2 OS=Mus musculus GN=Pabpn1 PE=4 SV=1|Polyadenylate-binding protein 2 OS=Mus musculus GN=Pabpn1 PE=1 SV=1|Polyadenylate-binding protein 2 OS=Mus musculus GN=Pabpn1 PE=1 …	2.0791	0.000425984	TRUE	NA	NA	NA
Kidney vs Brain	PEBP1	P70296|Q5EBQ2	Phosphatidylethanolamine-binding protein 1 OS=Mus musculus GN=Pebp1 PE=1 SV=3|MCG7941, isoform CRA_f OS=Mus musculus GN=Pebp1 PE=1 SV=1	1.8758	0.000430654	TRUE	-0.417348	0.201675	FALSE
Kidney vs Brain	OSBPL8	B9EJ86	Oxysterol-binding protein-related protein 8 OS=Mus musculus GN=Osbpl8 PE=1 SV=1	3.34656	0.000434253	TRUE	1.20202	0.00186536	TRUE
Kidney vs Brain	ZFR	O88532	Zinc finger RNA-binding protein OS=Mus musculus GN=Zfr PE=1 SV=2	1.83142	0.000436265	TRUE	-0.958475	0.00246294	FALSE
Kidney vs Brain	LAMP1	P11438|Q3TA96	Lysosome-associated membrane glycoprotein 1 OS=Mus musculus GN=Lamp1 PE=1 SV=2|Lysosomal membrane glycoprotein 1, isoform CRA_c OS=Mus musculus GN=Lamp1 PE=1 SV=1	2.47448	0.000448904	TRUE	0.753628	0.00709142	FALSE
Kidney vs Brain	RAB2A	P53994|Q0PD65	Ras-related protein Rab-2A OS=Mus musculus GN=Rab2a PE=1 SV=1|RAB2, member RAS oncogene family OS=Mus musculus GN=Rab2a PE=1 SV=1	1.68009	0.00045525	TRUE	-0.71015	0.00944504	FALSE
Kidney vs Brain	UBA1	B9EHN0|Q02053	Ubiquitin-activating enzyme E1, Chr X OS=Mus musculus GN=Uba1 PE=1 SV=1|Ubiquitin-like modifier-activating enzyme 1 OS=Mus musculus GN=Uba1 PE=1 SV=1	1.46906	0.000457311	TRUE	-0.996392	0.00140958	FALSE
Kidney vs Brain	RBM25	B2RY56	RNA-binding protein 25 OS=Mus musculus GN=Rbm25 PE=1 SV=2	1.53883	0.000457311	TRUE	0.250908	0.15906	FALSE
Kidney vs Brain	KHSRP	Q3U0V1	Far upstream element-binding protein 2 OS=Mus musculus GN=Khsrp PE=1 SV=2	1.82864	0.000457474	TRUE	-0.031576	0.872769	FALSE
Kidney vs Brain	PRDX6	D3Z0Y2|O08709|Q6GT24	Peroxiredoxin-6 OS=Mus musculus GN=Prdx6 PE=1 SV=1|Peroxiredoxin-6 OS=Mus musculus GN=Prdx6 PE=1 SV=3|Peroxiredoxin 6 OS=Mus musculus GN=Prdx6 PE=1 SV=1	1.7309	0.000457747	TRUE	-0.48402	0.0395756	FALSE
Kidney vs Brain	SSB	P32067|Q564E6	Lupus La protein homolog OS=Mus musculus GN=Ssb PE=1 SV=1|Lupus La protein homolog OS=Mus musculus GN=Ssb PE=1 SV=1	2.05723	0.000461825	TRUE	0.26152	0.149047	FALSE
Kidney vs Brain	RBM5	Q91YE7|Q91YE7-2	RNA-binding protein 5 OS=Mus musculus GN=Rbm5 PE=1 SV=1|Isoform 2 of RNA-binding protein 5 OS=Mus musculus GN=Rbm5	2.01852	0.000461846	TRUE	0.1153	0.51245	FALSE
Kidney vs Brain	RC3H2	A2AVP4|P0C090	Roquin-2 OS=Mus musculus GN=Rc3h2 PE=1 SV=1|Roquin-2 OS=Mus musculus GN=Rc3h2 PE=1 SV=1	1.60139	0.00046731	TRUE	NA	NA	NA
Kidney vs Brain	ITPR1	P11881|P11881-2|P11881-3|P11881-4|P11881-5|P11881-6|P11881-7|P11881-8	Inositol 1,4,5-trisphosphate receptor type 1 OS=Mus musculus GN=Itpr1 PE=1 SV=2|Isoform 2 of Inositol 1,4,5-trisphosphate receptor type 1 OS=Mus musculus GN=Itpr1|Isoform 3 of Inositol 1,4,5-trisphosphate receptor type 1 OS=Mus musculus GN=Itpr1|Isoform 4 of Inositol 1,4,5-trisphosphate receptor type 1 OS=Mus musculus GN=Itpr1|Isoform 5 of Inositol 1,4,5-trisphosphate receptor type 1 OS=Mus muscu…	1.39972	0.00046785	TRUE	-1.41836	0.000606485	TRUE
Kidney vs Brain	SERBP1	A0A0N4SV32|Q3UMP4|Q9CY58|Q9CY58-2|Q9CY58-3	Isoform 2 of Plasminogen activator inhibitor 1 RNA-binding protein OS=Mus musculus GN=Serbp1|Isoform 3 of Plasminogen activator inhibitor 1 RNA-binding protein OS=Mus musculus GN=Serbp1|Plasminogen activator inhibitor 1 RNA-binding protein OS=Mus musculus GN=Serbp1 PE=1 SV=1|Plasminogen activator inhibitor 1 RNA-binding protein OS=Mus musculus GN=Serbp1 PE=1 SV=2	2.19152	0.000473279	TRUE	1.03743	0.0010335	TRUE
Kidney vs Brain	USP19	A0A0A6YWX1|E9Q9M5|J3KMM1|Q3UJD6|Q3UJD6-2	Ubiquitin carboxyl-terminal hydrolase 19 OS=Mus musculus GN=Usp19 PE=1 SV=1|Ubiquitin carboxyl-terminal hydrolase 19 OS=Mus musculus GN=Usp19 PE=1 SV=1|Ubiquitin carboxyl-terminal hydrolase 19 OS=Mus musculus GN=Usp19 PE=1 SV=1|Ubiquitin carboxyl-terminal hydrolase 19 OS=Mus musculus GN=Usp19 PE=1 SV=1|Isoform 2 of Ubiquitin carboxyl-terminal hydrolase 19 OS=Mus musculus GN=Usp19	2.00025	0.000473279	TRUE	0.381684	0.145761	FALSE
Kidney vs Brain	ALDH1A1	P24549	Retinal dehydrogenase 1 OS=Mus musculus GN=Aldh1a1 PE=1 SV=5	1.69473	0.0004791	TRUE	-1.38341	0.00467385	TRUE
Kidney vs Brain	MARS	E9QB02|Q68FL6	Methionine--tRNA ligase, cytoplasmic OS=Mus musculus GN=Mars PE=1 SV=1|Methionine--tRNA ligase, cytoplasmic OS=Mus musculus GN=Mars PE=1 SV=1	1.59802	0.000481375	TRUE	0.106789	0.53412	FALSE
Kidney vs Brain	HNRNPL	G5E924	Heterogeneous nuclear ribonucleoprotein L (Fragment) OS=Mus musculus GN=Hnrnpl PE=1 SV=1	1.83706	0.000489342	TRUE	-0.258054	0.162143	FALSE
Kidney vs Brain	HIST2H3B|H3F3A|H3F3C|HIST1H3A|HIST1H3B	B9EI85|F8WI35|P02301|P68433|P84228|P84244	Histone H3 OS=Mus musculus GN=Hist2h3b PE=1 SV=1|Histone H3 OS=Mus musculus GN=H3f3a PE=3 SV=1|Histone H3.3C OS=Mus musculus GN=H3f3c PE=3 SV=3|Histone H3.1 OS=Mus musculus GN=Hist1h3a PE=1 SV=2|Histone H3.2 OS=Mus musculus GN=Hist1h3b PE=1 SV=2|Histone H3.3 OS=Mus musculus GN=H3f3a PE=1 SV=2	1.43047	0.000493932	TRUE	NA	NA	NA
Kidney vs Brain	PTK2	P34152|P34152-2|P34152-3|P34152-4	Focal adhesion kinase 1 OS=Mus musculus GN=Ptk2 PE=1 SV=3|Isoform 2 of Focal adhesion kinase 1 OS=Mus musculus GN=Ptk2|Isoform 3 of Focal adhesion kinase 1 OS=Mus musculus GN=Ptk2|Isoform 4 of Focal adhesion kinase 1 OS=Mus musculus GN=Ptk2	1.84896	0.000510994	TRUE	-0.347507	0.0788597	FALSE
Kidney vs Brain	CYB5A	G5E850|P56395|Q544Z9	Cytochrome b-5, isoform CRA_a OS=Mus musculus GN=Cyb5a PE=1 SV=1|Cytochrome b5 OS=Mus musculus GN=Cyb5a PE=1 SV=2|Cytochrome b-5, isoform CRA_d OS=Mus musculus GN=Cyb5a PE=1 SV=1	3.04029	0.000511428	TRUE	2.10152	0.000110732	TRUE
Kidney vs Brain	CORO1A	O89053|Q3U1N0	Coronin-1A OS=Mus musculus GN=Coro1a PE=1 SV=5|Coronin OS=Mus musculus GN=Coro1a PE=1 SV=1	1.47243	0.00051357	TRUE	-2.47513	5.48686e-05	TRUE
Kidney vs Brain	KCTD12	A0A0R4J2B2|Q6WVG3	BTB/POZ domain-containing protein KCTD12 OS=Mus musculus GN=Kctd12 PE=1 SV=1|BTB/POZ domain-containing protein KCTD12 OS=Mus musculus GN=Kctd12 PE=1 SV=1	2.85565	0.000513819	TRUE	-0.138514	0.62693	FALSE
Kidney vs Brain	G3BP2	P97379|P97379-2	Ras GTPase-activating protein-binding protein 2 OS=Mus musculus GN=G3bp2 PE=1 SV=2|Isoform B of Ras GTPase-activating protein-binding protein 2 OS=Mus musculus GN=G3bp2	1.74153	0.000520807	TRUE	-0.615639	0.0172128	FALSE
Kidney vs Brain	RBM26	E9PUF4|E9PYZ7|E9Q640|Q6NZN0|Q6NZN0-2|Q6NZN0-3|Q6NZN0-4|Q6NZN0-5	Isoform 2 of RNA-binding protein 26 OS=Mus musculus GN=Rbm26|Isoform 3 of RNA-binding protein 26 OS=Mus musculus GN=Rbm26|Isoform 4 of RNA-binding protein 26 OS=Mus musculus GN=Rbm26|Isoform 5 of RNA-binding protein 26 OS=Mus musculus GN=Rbm26|RNA-binding protein 26 OS=Mus musculus GN=Rbm26 PE=1 SV=1|RNA-binding protein 26 OS=Mus musculus GN=Rbm26 PE=1 SV=2	1.72053	0.000527516	TRUE	-0.0864107	0.63765	FALSE
Kidney vs Brain	TSNAX	Q9QZE7	Translin-associated protein X OS=Mus musculus GN=Tsnax PE=1 SV=1	1.61467	0.000534877	TRUE	NA	NA	NA
Kidney vs Brain	THNSL2	Q80W22	Threonine synthase-like 2 OS=Mus musculus GN=Thnsl2 PE=1 SV=1	3.33416	0.000543327	TRUE	3.18215	3.8721e-05	TRUE
Kidney vs Brain	MAP2K1	P31938|Q3TMJ8	Dual specificity mitogen-activated protein kinase kinase 1 OS=Mus musculus GN=Map2k1 PE=1 SV=2|Dual-specificity mitogen-activated protein kinase kinase 1 OS=Mus musculus GN=Map2k1 PE=1 SV=1	1.56313	0.000543825	TRUE	-2.65738	7.1403e-05	TRUE
Kidney vs Brain	PTBP2	Q91Z31|Q91Z31-2	Polypyrimidine tract-binding protein 2 OS=Mus musculus GN=Ptbp2 PE=1 SV=2|Isoform 2 of Polypyrimidine tract-binding protein 2 OS=Mus musculus GN=Ptbp2	-1.51684	0.000554942	TRUE	-1.73402	0.000269573	TRUE
Kidney vs Brain	TRIM28	Q62318	Transcription intermediary factor 1-beta OS=Mus musculus GN=Trim28 PE=1 SV=3	1.76938	0.000572397	TRUE	-0.438284	0.0599306	FALSE
Kidney vs Brain	ARPC4	P59999	Actin-related protein 2/3 complex subunit 4 OS=Mus musculus GN=Arpc4 PE=1 SV=3	1.84475	0.000580535	TRUE	-0.674027	0.0142805	FALSE
Kidney vs Brain	EIF4A2	P10630|P10630-2	Eukaryotic initiation factor 4A-II OS=Mus musculus GN=Eif4a2 PE=1 SV=2|Isoform 2 of Eukaryotic initiation factor 4A-II OS=Mus musculus GN=Eif4a2	1.63033	0.000605395	TRUE	-0.521799	0.0585981	FALSE
Kidney vs Brain	RAB3GAP2	A0A0A6YWM5|E9QKE4|Q8BMG7	Rab3 GTPase-activating protein non-catalytic subunit OS=Mus musculus GN=Rab3gap2 PE=1 SV=1|Rab3 GTPase-activating protein non-catalytic subunit OS=Mus musculus GN=Rab3gap2 PE=1 SV=1|Rab3 GTPase-activating protein non-catalytic subunit OS=Mus musculus GN=Rab3gap2 PE=1 SV=2	1.32698	0.000607703	TRUE	-1.27133	0.000546413	TRUE
Kidney vs Brain	STRAP	B2RUC7|Q9Z1Z2	Serine-threonine kinase receptor-associated protein OS=Mus musculus GN=Strap PE=1 SV=1|Serine-threonine kinase receptor-associated protein OS=Mus musculus GN=Strap PE=1 SV=2	1.30283	0.000611788	TRUE	-0.574921	0.049197	FALSE
Kidney vs Brain	CA3	P16015	Carbonic anhydrase 3 OS=Mus musculus GN=Ca3 PE=1 SV=3	2.23044	0.000643376	TRUE	0.24731	0.406442	FALSE
Kidney vs Brain	GM8797|KXD1|UBC|UBA52|UBB|RPS27A	A0A0A6YW67|E9Q4P0|E9Q5F6|E9Q9J0|E9QNP0|P0CG49|P0CG50|P62983|P62984|Q5SX22|Q66JP1	MCG23377, isoform CRA_b OS=Mus musculus GN=Gm8797 PE=4 SV=1|KxDL motif-containing protein 1 (Fragment) OS=Mus musculus GN=Kxd1 PE=1 SV=1|Polyubiquitin-C (Fragment) OS=Mus musculus GN=Ubc PE=4 SV=1|Ubiquitin-60S ribosomal protein L40 (Fragment) OS=Mus musculus GN=Uba52 PE=1 SV=1|KxDL motif-containing protein 1 OS=Mus musculus GN=Kxd1 PE=1 SV=1|Polyubiquitin-B OS=Mus musculus GN=Ubb PE=2 SV=1|Polyu…	1.89287	0.000651048	TRUE	NA	NA	NA
Kidney vs Brain	USP5	P56399|Q3U4W8	Ubiquitin carboxyl-terminal hydrolase 5 OS=Mus musculus GN=Usp5 PE=1 SV=1|Ubiquitin carboxyl-terminal hydrolase 5 OS=Mus musculus GN=Usp5 PE=1 SV=1	1.4928	0.000665227	TRUE	-0.876978	0.00252045	FALSE
Kidney vs Brain	NCDN	Q9Z0E0|Q9Z0E0-2	Neurochondrin OS=Mus musculus GN=Ncdn PE=1 SV=1|Isoform 2 of Neurochondrin OS=Mus musculus GN=Ncdn	-1.27037	0.000682741	TRUE	-3.61542	3.62349e-05	TRUE
Kidney vs Brain	BAG6	G3UYQ2|G3UZT6|Q3TDL4|Q3UF95|Q9Z1R2	Large proline-rich protein BAG6 OS=Mus musculus GN=Bag6 PE=1 SV=1|Large proline-rich protein BAG6 OS=Mus musculus GN=Bag6 PE=1 SV=1|Large proline-rich protein BAG6 (Fragment) OS=Mus musculus GN=Bag6 PE=1 SV=1|Large proline-rich protein BAG6 OS=Mus musculus GN=Bag6 PE=1 SV=1|Large proline-rich protein BAG6 OS=Mus musculus GN=Bag6 PE=1 SV=1	1.28684	0.000688481	TRUE	-0.446535	0.0382828	FALSE
Kidney vs Brain	PKM	P52480|P52480-2	Isoform M1 of Pyruvate kinase PKM OS=Mus musculus GN=Pkm|Pyruvate kinase PKM OS=Mus musculus GN=Pkm PE=1 SV=4	1.74726	0.00069441	TRUE	-1.96845	0.000271645	TRUE
Kidney vs Brain	PUM1	E9Q6M7|Q3TTW5|Q80U78|Q80U78-2|Q80U78-3	Isoform 2 of Pumilio homolog 1 OS=Mus musculus GN=Pum1|Isoform 3 of Pumilio homolog 1 OS=Mus musculus GN=Pum1|Pumilio homolog 1 OS=Mus musculus GN=Pum1 PE=1 SV=1|Pumilio homolog 1 OS=Mus musculus GN=Pum1 PE=1 SV=2	1.33503	0.000697469	TRUE	-0.215801	0.379684	FALSE
Kidney vs Brain	HIP1	A0A0J9YUA3|Q8VD75	Huntingtin-interacting protein 1 (Fragment) OS=Mus musculus GN=Hip1 PE=1 SV=1|Huntingtin-interacting protein 1 OS=Mus musculus GN=Hip1 PE=1 SV=2	1.78841	0.000710294	TRUE	-0.704282	0.0129711	FALSE
Kidney vs Brain	ELAVL2	B1AXZ0|B1AXZ4|B1AXZ5|B1AXZ6|Q3UR02|Q564D8|Q60899|Q80UJ0|Q80Y51	ELAV-like protein OS=Mus musculus GN=Elavl2 PE=1 SV=1|ELAV-like protein OS=Mus musculus GN=Elavl2 PE=1 SV=1|ELAV-like protein OS=Mus musculus GN=Elavl2 PE=1 SV=1|ELAV-like protein OS=Mus musculus GN=Elavl2 PE=1 SV=1|ELAV-like protein OS=Mus musculus GN=Elavl2 PE=1 SV=1|ELAV-like protein OS=Mus musculus GN=Elavl2 PE=1 SV=1|ELAV-like protein 2 OS=Mus musculus GN=Elavl2 PE=2 SV=1|ELAV-like protein O…	-1.36135	0.00071958	TRUE	-1.31744	0.000546946	TRUE
Kidney vs Brain	PACS1	Q8K212	Phosphofurin acidic cluster sorting protein 1 OS=Mus musculus GN=Pacs1 PE=1 SV=2	1.27205	0.00072364	TRUE	-2.36116	0.000101396	TRUE
Kidney vs Brain	ABHD14B	A0A087WP24|A0A087WPF8|A0A087WQN8|A0A087WRJ2|A0A087WSR2|E9QN99	Protein ABHD14B (Fragment) OS=Mus musculus GN=Abhd14b PE=1 SV=1|Protein ABHD14B OS=Mus musculus GN=Abhd14b PE=1 SV=1	2.31905	0.000783725	TRUE	2.51461	6.83237e-05	TRUE
Kidney vs Brain	RBM39	E9Q8F0|F7AA45|Q8VH51|Q8VH51-2|Q8VH51-3	Isoform 2 of RNA-binding protein 39 OS=Mus musculus GN=Rbm39|Isoform 3 of RNA-binding protein 39 OS=Mus musculus GN=Rbm39|RNA-binding protein 39 (Fragment) OS=Mus musculus GN=Rbm39 PE=1 SV=1|RNA-binding protein 39 OS=Mus musculus GN=Rbm39 PE=1 SV=1|RNA-binding protein 39 OS=Mus musculus GN=Rbm39 PE=1 SV=2	1.79785	0.00078736	TRUE	0.791724	0.00582533	FALSE
Kidney vs Brain	PSMA3	O70435|Q58EV4	Proteasome subunit alpha type-3 OS=Mus musculus GN=Psma3 PE=1 SV=3|Proteasome subunit alpha type OS=Mus musculus GN=Psma3 PE=1 SV=1	1.70836	0.000825071	TRUE	0.0202235	0.907927	FALSE
Kidney vs Brain	DDX39B	Q9Z1N5	Spliceosome RNA helicase Ddx39b OS=Mus musculus GN=Ddx39b PE=1 SV=1	1.23064	0.00084234	TRUE	-0.429025	0.270382	FALSE
Kidney vs Brain	CCDC9	D3YW42|G3X927|Q8VC31	Coiled-coil domain-containing protein 9 OS=Mus musculus GN=Ccdc9 PE=1 SV=2|Coiled-coil domain-containing protein 9 OS=Mus musculus GN=Ccdc9 PE=1 SV=1|Coiled-coil domain-containing protein 9 OS=Mus musculus GN=Ccdc9 PE=2 SV=1	2.84613	0.000845162	TRUE	0.498274	0.025347	FALSE
Kidney vs Brain	ANXA2	P07356|Q542G9	Annexin A2 OS=Mus musculus GN=Anxa2 PE=1 SV=2|Annexin OS=Mus musculus GN=Anxa2 PE=1 SV=1	2.76897	0.000846468	TRUE	2.65486	4.80536e-05	TRUE
Kidney vs Brain	GM6793|GM9242|HNRNPA3	B2RXM2|J3QNY1|Q8BG05|Q8BG05-2	EG627828 protein OS=Mus musculus GN=Gm6793 PE=1 SV=1|Protein Gm9242 OS=Mus musculus GN=Gm9242 PE=4 SV=1|Heterogeneous nuclear ribonucleoprotein A3 OS=Mus musculus GN=Hnrnpa3 PE=1 SV=1|Isoform 2 of Heterogeneous nuclear ribonucleoprotein A3 OS=Mus musculus GN=Hnrnpa3	2.20673	0.000861275	TRUE	NA	NA	NA
Kidney vs Brain	HNRNPA2B1	O88569	Heterogeneous nuclear ribonucleoproteins A2/B1 OS=Mus musculus GN=Hnrnpa2b1 PE=1 SV=2	1.99861	0.000872511	TRUE	0.225481	0.208244	FALSE
Kidney vs Brain	RAB3GAP1	Q80UJ7	Rab3 GTPase-activating protein catalytic subunit OS=Mus musculus GN=Rab3gap1 PE=1 SV=4	1.51482	0.000882767	TRUE	-0.782712	0.00653485	FALSE
Kidney vs Brain	STAU2	D3Z6D2|E2QRQ3|Q8CJ67|Q8CJ67-2|Q8CJ67-3	Double-stranded RNA-binding protein Staufen homolog 2 OS=Mus musculus GN=Stau2 PE=1 SV=1|Double-stranded RNA-binding protein Staufen homolog 2 OS=Mus musculus GN=Stau2 PE=1 SV=1|Double-stranded RNA-binding protein Staufen homolog 2 OS=Mus musculus GN=Stau2 PE=1 SV=1|Isoform 2 of Double-stranded RNA-binding protein Staufen homolog 2 OS=Mus musculus GN=Stau2|Isoform 3 of Double-stranded RNA-binding…	1.51975	0.000884039	TRUE	NA	NA	NA
Kidney vs Brain	TNPO2	Q99LG2	Transportin-2 OS=Mus musculus GN=Tnpo2 PE=1 SV=1	1.51939	0.000898377	TRUE	-2.41823	8.23595e-05	TRUE
Kidney vs Brain	HNRNPLL	Q921F4	Heterogeneous nuclear ribonucleoprotein L-like OS=Mus musculus GN=Hnrnpll PE=1 SV=3	1.21312	0.000901819	TRUE	0.0644817	0.704941	FALSE
Kidney vs Brain	CYP2J5	O54749|Q3TNC5	Cytochrome P450 2J5 OS=Mus musculus GN=Cyp2j5 PE=1 SV=1|Cytochrome P450 2J5 OS=Mus musculus GN=Cyp2j5 PE=1 SV=1	1.83106	0.000913832	TRUE	1.80967	0.000127608	TRUE
Kidney vs Brain	ARF3|ARF1|ARF2	P61205|P84078|Q3U344|Q8BSL7	ADP-ribosylation factor 3 OS=Mus musculus GN=Arf3 PE=2 SV=2|ADP-ribosylation factor 1 OS=Mus musculus GN=Arf1 PE=1 SV=2|ADP-ribosylation factor 3 OS=Mus musculus GN=Arf3 PE=1 SV=1|ADP-ribosylation factor 2 OS=Mus musculus GN=Arf2 PE=1 SV=2	1.25343	0.000925993	TRUE	NA	NA	NA
Kidney vs Brain	OTUB1	D3YWF6|Q7TQI3	Ubiquitin thioesterase OTUB1 OS=Mus musculus GN=Otub1 PE=1 SV=1|Ubiquitin thioesterase OTUB1 OS=Mus musculus GN=Otub1 PE=1 SV=2	1.2617	0.000929827	TRUE	-1.47952	0.00119604	TRUE
Kidney vs Brain	HNRNPC	Q9Z204|Q9Z204-2|Q9Z204-3	Heterogeneous nuclear ribonucleoproteins C1/C2 OS=Mus musculus GN=Hnrnpc PE=1 SV=1|Isoform 3 of Heterogeneous nuclear ribonucleoproteins C1/C2 OS=Mus musculus GN=Hnrnpc|Isoform C1 of Heterogeneous nuclear ribonucleoproteins C1/C2 OS=Mus musculus GN=Hnrnpc	3.11571	0.000938258	TRUE	0.103574	0.575272	FALSE
Kidney vs Brain	AARS	Q8BGQ7	Alanine--tRNA ligase, cytoplasmic OS=Mus musculus GN=Aars PE=1 SV=1	1.56887	0.000940603	TRUE	-1.09254	0.00104933	TRUE
Kidney vs Brain	NACA	P70670|Q60817	Nascent polypeptide-associated complex subunit alpha OS=Mus musculus GN=Naca PE=1 SV=1|Nascent polypeptide-associated complex subunit alpha, muscle-specific form OS=Mus musculus GN=Naca PE=1 SV=2	2.73009	0.000988998	TRUE	0.862223	0.00298213	FALSE
Kidney vs Brain	RBM10	Q99KG3|Q99KG3-2|Q99KG3-3	RNA-binding protein 10 OS=Mus musculus GN=Rbm10 PE=1 SV=1|Isoform 2 of RNA-binding protein 10 OS=Mus musculus GN=Rbm10|Isoform 3 of RNA-binding protein 10 OS=Mus musculus GN=Rbm10	2.7326	0.000990195	TRUE	0.162849	0.371584	FALSE
Kidney vs Brain	AKR1C6	P70694|Q3UEM0	Estradiol 17 beta-dehydrogenase 5 OS=Mus musculus GN=Akr1c6 PE=1 SV=1|Estradiol 17 beta-dehydrogenase 5 OS=Mus musculus GN=Akr1c6 PE=1 SV=1	1.58137	0.00100205	TRUE	0.0803998	0.810226	FALSE
Kidney vs Brain	HNRNPK	B2M1R6|P61979|P61979-2|P61979-3	Heterogeneous nuclear ribonucleoprotein K OS=Mus musculus GN=Hnrnpk PE=1 SV=1|Isoform 2 of Heterogeneous nuclear ribonucleoprotein K OS=Mus musculus GN=Hnrnpk|Isoform 3 of Heterogeneous nuclear ribonucleoprotein K OS=Mus musculus GN=Hnrnpk	1.98966	0.00102701	TRUE	0.0426742	0.868479	FALSE
Kidney vs Brain	HNRNPH3	D3YWT1|D3Z3N4	MCG11326, isoform CRA_b OS=Mus musculus GN=Hnrnph3 PE=1 SV=1|MCG11326, isoform CRA_a OS=Mus musculus GN=Hnrnph3 PE=1 SV=1	1.44089	0.00103316	TRUE	-0.405883	0.0510061	FALSE
Kidney vs Brain	GCC2	B2RSU7|E0CYI9|E9PWI6|Q8CHG3	GRIP and coiled-coil domain-containing protein 2 OS=Mus musculus GN=Gcc2 PE=1 SV=1|GRIP and coiled-coil domain-containing protein 2 OS=Mus musculus GN=Gcc2 PE=1 SV=2|GRIP and coiled-coil domain containing 2 OS=Mus musculus GN=Gcc2 PE=1 SV=1	1.2399	0.00105208	TRUE	-0.580284	0.0168016	FALSE
Kidney vs Brain	RB1CC1	F7CC56|Q9ESK9	RB1-inducible coiled-coil protein 1 (Fragment) OS=Mus musculus GN=Rb1cc1 PE=1 SV=1|RB1-inducible coiled-coil protein 1 OS=Mus musculus GN=Rb1cc1 PE=1 SV=3	1.50064	0.00107155	TRUE	-1.34687	0.000336889	TRUE
Kidney vs Brain	MYH10	Q3UH59|Q5SV64|Q61879	Myosin-10 OS=Mus musculus GN=Myh10 PE=1 SV=1|Myosin-10 OS=Mus musculus GN=Myh10 PE=1 SV=2	1.16701	0.00109225	TRUE	-0.744587	0.0119754	FALSE
Kidney vs Brain	IPO7	Q9EPL8	Importin-7 OS=Mus musculus GN=Ipo7 PE=1 SV=2	1.34463	0.00113911	TRUE	-0.924724	0.0018301	FALSE
Kidney vs Brain	FARP1	F8VPU2	FERM, RhoGEF and pleckstrin domain-containing protein 1 OS=Mus musculus GN=Farp1 PE=1 SV=1	1.24387	0.00117108	TRUE	-0.162229	0.39631	FALSE
Kidney vs Brain	LMNA	P48678	Prelamin-A/C OS=Mus musculus GN=Lmna PE=1 SV=2	1.40419	0.00118303	TRUE	0.818577	0.0029856	FALSE
Kidney vs Brain	PDE2A	Q3TXZ6|Q5PR72|Q922S4	cGMP-dependent 3',5'-cyclic phosphodiesterase OS=Mus musculus GN=Pde2a PE=1 SV=3|Phosphodiesterase OS=Mus musculus GN=Pde2a PE=1 SV=1	1.45825	0.00118755	TRUE	-2.0448	0.000239662	TRUE
Kidney vs Brain	ADD1	E9Q1K3|F8WGR0|F8WHZ9|Q9QYC0|Q9QYC0-2	Alpha-adducin OS=Mus musculus GN=Add1 PE=1 SV=1|Alpha-adducin OS=Mus musculus GN=Add1 PE=1 SV=2|Isoform 2 of Alpha-adducin OS=Mus musculus GN=Add1	1.77434	0.00119756	TRUE	-1.655	0.000204419	TRUE
Kidney vs Brain	SRRM1	A2A8V8|A2A8V9|E9PUK6|E9QKA4|Q52KI8|Q52KI8-2	Serine/arginine repetitive matrix protein 1 OS=Mus musculus GN=Srrm1 PE=1 SV=1|Serine/arginine repetitive matrix protein 1 OS=Mus musculus GN=Srrm1 PE=1 SV=1|Serine/arginine repetitive matrix protein 1 OS=Mus musculus GN=Srrm1 PE=1 SV=1|Serine/arginine repetitive matrix protein 1 OS=Mus musculus GN=Srrm1 PE=1 SV=1|Serine/arginine repetitive matrix protein 1 OS=Mus musculus GN=Srrm1 PE=1 SV=2|Isof…	1.63368	0.00121991	TRUE	1.65499	0.000917623	TRUE
Kidney vs Brain	CELF2	V9GX43	CUGBP Elav-like family member 2 (Fragment) OS=Mus musculus GN=Celf2 PE=1 SV=1	-1.17841	0.00121991	TRUE	NA	NA	NA
Kidney vs Brain	HINT1	B0R1E3|P70349	Histidine triad nucleotide-binding protein 1 OS=Mus musculus GN=Hint1 PE=1 SV=1|Histidine triad nucleotide-binding protein 1 OS=Mus musculus GN=Hint1 PE=1 SV=3	2.44531	0.00123148	TRUE	0.178472	0.371579	FALSE
Kidney vs Brain	SLC25A4	P48962	ADP/ATP translocase 1 OS=Mus musculus GN=Slc25a4 PE=1 SV=4	1.11161	0.00127411	TRUE	-0.66018	0.448965	FALSE
Kidney vs Brain	YLPM1	D3YWX2	YLP motif-containing protein 1 OS=Mus musculus GN=Ylpm1 PE=1 SV=2	1.42532	0.00127882	TRUE	-0.247215	0.182872	FALSE
Kidney vs Brain	EIF4B	Q8BGD9	Eukaryotic translation initiation factor 4B OS=Mus musculus GN=Eif4b PE=1 SV=1	3.29099	0.00131181	TRUE	0.439559	0.0352222	FALSE
Kidney vs Brain	HNRNPR	Q8VHM5	Heterogeneous nuclear ribonucleoprotein R OS=Mus musculus GN=Hnrnpr PE=1 SV=1	1.65169	0.00132878	TRUE	-0.895633	0.0140814	FALSE
Kidney vs Brain	MATR3	Q5BL18|Q8K310	Matrin 3 OS=Mus musculus GN=Matr3 PE=1 SV=1|Matrin-3 OS=Mus musculus GN=Matr3 PE=1 SV=1	2.77134	0.00132878	TRUE	-1.09422	0.00107488	TRUE
Kidney vs Brain	GLS	D3Z7P3|D3Z7P3-2	Glutaminase kidney isoform, mitochondrial OS=Mus musculus GN=Gls PE=1 SV=1|Isoform 2 of Glutaminase kidney isoform, mitochondrial OS=Mus musculus GN=Gls	1.25551	0.00135084	TRUE	-1.2343	0.000503262	TRUE
Kidney vs Brain	HNRNPAB	Q544Z3|Q99020	Heterogeneous nuclear ribonucleoprotein A/B OS=Mus musculus GN=Hnrnpab PE=1 SV=1|Heterogeneous nuclear ribonucleoprotein A/B OS=Mus musculus GN=Hnrnpab PE=1 SV=1	1.79871	0.00135389	TRUE	0.827604	0.00976551	FALSE
Kidney vs Brain	RUFY3	A0A0G2JFT8|Q9D394|Q9D394-2	Isoform 2 of Protein RUFY3 OS=Mus musculus GN=Rufy3|Protein RUFY3 OS=Mus musculus GN=Rufy3 PE=1 SV=1	1.2258	0.00137584	TRUE	-1.68905	0.000587628	TRUE
Kidney vs Brain	GYG1	Q9R062	Glycogenin-1 OS=Mus musculus GN=Gyg1 PE=1 SV=3	2.33156	0.00138173	TRUE	NA	NA	NA
Kidney vs Brain	MTDH	F6ZQL0|Q80WJ7	Protein LYRIC (Fragment) OS=Mus musculus GN=Mtdh PE=1 SV=1|Protein LYRIC OS=Mus musculus GN=Mtdh PE=1 SV=1	2.31239	0.00138837	TRUE	0.363791	0.0805425	FALSE
Kidney vs Brain	PKN1	D6RH37|P70268|P70268-2	Serine/threonine-protein kinase N1 OS=Mus musculus GN=Pkn1 PE=1 SV=1|Serine/threonine-protein kinase N1 OS=Mus musculus GN=Pkn1 PE=1 SV=3|Isoform 2 of Serine/threonine-protein kinase N1 OS=Mus musculus GN=Pkn1	1.27258	0.00146551	TRUE	-2.31452	8.7535e-05	TRUE
Kidney vs Brain	TSN	Q545E6|Q62348	RNA-binding protein OS=Mus musculus GN=Tsn PE=1 SV=1|Translin OS=Mus musculus GN=Tsn PE=1 SV=1	1.11556	0.00149311	TRUE	-0.616316	0.0381256	FALSE
Kidney vs Brain	DLAT	Q8BMF4	Dihydrolipoyllysine-residue acetyltransferase component of pyruvate dehydrogenase complex, mitochondrial OS=Mus musculus GN=Dlat PE=1 SV=2	1.10591	0.00149812	TRUE	-0.114369	0.578026	FALSE
Kidney vs Brain	LMNB2	A0A0R4J0Q5|P21619	Lamin-B2 OS=Mus musculus GN=Lmnb2 PE=1 SV=1|Lamin-B2 OS=Mus musculus GN=Lmnb2 PE=1 SV=2	1.39536	0.00152683	TRUE	-0.586957	0.0122819	FALSE
Kidney vs Brain	TGM3	Q08189	Protein-glutamine gamma-glutamyltransferase E OS=Mus musculus GN=Tgm3 PE=1 SV=2	1.4702	0.00154847	TRUE	NA	NA	NA
Kidney vs Brain	MAPT	A0A0A0MQC7|A2A5Y6|B1AQW2|P10637|P10637-2|P10637-3|P10637-4|P10637-5|P10637-6	Isoform Tau-A of Microtubule-associated protein tau OS=Mus musculus GN=Mapt|Isoform Tau-B of Microtubule-associated protein tau OS=Mus musculus GN=Mapt|Isoform Tau-C of Microtubule-associated protein tau OS=Mus musculus GN=Mapt|Isoform Tau-D of Microtubule-associated protein tau OS=Mus musculus GN=Mapt|Isoform Tau-E of Microtubule-associated protein tau OS=Mus musculus GN=Mapt|Microtubule-associa…	1.47673	0.00157151	TRUE	-1.97749	0.000104719	TRUE
Kidney vs Brain	H2AFX	P27661	Histone H2AX OS=Mus musculus GN=H2afx PE=1 SV=2	1.2579	0.00163472	TRUE	0.784458	0.00715845	FALSE
Kidney vs Brain	SAFB	D3YXK2|S4R1M2	Scaffold attachment factor B1 OS=Mus musculus GN=Safb PE=1 SV=2|Scaffold attachment factor B1 OS=Mus musculus GN=Safb PE=1 SV=1	1.26019	0.0016469	TRUE	0.0714836	0.683601	FALSE
Kidney vs Brain	HSP90AB1	P11499|Q71LX8	Heat shock protein HSP 90-beta OS=Mus musculus GN=Hsp90ab1 PE=1 SV=3|Heat shock protein 84b OS=Mus musculus GN=Hsp90ab1 PE=1 SV=1	1.40082	0.00165763	TRUE	0.031881	0.899601	FALSE
Kidney vs Brain	GLO1	A5GZX3|Q9CPU0	Lactoylglutathione lyase OS=Mus musculus GN=Glo1 PE=1 SV=1|Lactoylglutathione lyase OS=Mus musculus GN=Glo1 PE=1 SV=3	1.93553	0.00175842	TRUE	-0.362025	0.13626	FALSE
Kidney vs Brain	PYGL	Q9ET01	Glycogen phosphorylase, liver form OS=Mus musculus GN=Pygl PE=1 SV=4	1.89542	0.00183957	TRUE	0.316324	0.20266	FALSE
Kidney vs Brain	EEF1G	Q4FZK2|Q9D8N0	Elongation factor 1-gamma OS=Mus musculus GN=Eef1g PE=1 SV=1|Elongation factor 1-gamma OS=Mus musculus GN=Eef1g PE=1 SV=3	1.12886	0.00185562	TRUE	-0.0573898	0.73652	FALSE
Kidney vs Brain	RBM15	Q0VBL3	Protein Rbm15 OS=Mus musculus GN=Rbm15 PE=1 SV=1	1.03184	0.00188843	TRUE	0.0199663	0.912371	FALSE
Kidney vs Brain	FTH1	P09528	Ferritin heavy chain OS=Mus musculus GN=Fth1 PE=1 SV=2	1.2148	0.00190819	TRUE	-0.0554311	0.845762	FALSE
Kidney vs Brain	MANF	F6T4L3|F6USD5|Q3TMX5|Q80ZP8|Q9CXI5	Arginine-rich, mutated in early stage tumors, isoform CRA_b OS=Mus musculus GN=Manf PE=1 SV=1|Armet protein OS=Mus musculus GN=Manf PE=1 SV=1|Mesencephalic astrocyte-derived neurotrophic factor (Fragment) OS=Mus musculus GN=Manf PE=1 SV=1|Mesencephalic astrocyte-derived neurotrophic factor OS=Mus musculus GN=Manf PE=1 SV=1	1.16244	0.00191355	TRUE	-0.728102	0.0712624	FALSE
Kidney vs Brain	RNF214	Q8BFU3|Q8BFU3-2|Q8BFU3-4|Q8BFU3-5	RING finger protein 214 OS=Mus musculus GN=Rnf214 PE=1 SV=1|Isoform 2 of RING finger protein 214 OS=Mus musculus GN=Rnf214|Isoform 4 of RING finger protein 214 OS=Mus musculus GN=Rnf214|Isoform 5 of RING finger protein 214 OS=Mus musculus GN=Rnf214	1.16701	0.00191917	TRUE	NA	NA	NA
Kidney vs Brain	ETFA	Q99LC5	Electron transfer flavoprotein subunit alpha, mitochondrial OS=Mus musculus GN=Etfa PE=1 SV=2	1.18507	0.00191917	TRUE	1.25605	0.00117755	TRUE
Kidney vs Brain	SFPQ	Q8VIJ6	Splicing factor, proline- and glutamine-rich OS=Mus musculus GN=Sfpq PE=1 SV=1	1.57098	0.00202485	TRUE	-0.26028	0.189223	FALSE
Kidney vs Brain	HOOK3	Q8BUK6	Protein Hook homolog 3 OS=Mus musculus GN=Hook3 PE=1 SV=2	1.13815	0.00205094	TRUE	-0.570823	0.0351043	FALSE
Kidney vs Brain	QDPR	A0A0G2JGJ1|D3YWR7|Q8BVI4	Dihydropteridine reductase OS=Mus musculus GN=Qdpr PE=1 SV=1|Dihydropteridine reductase OS=Mus musculus GN=Qdpr PE=1 SV=2	1.6004	0.00205094	TRUE	-0.284514	0.174458	FALSE
Kidney vs Brain	CHERP	G5E8I8|Q8CGZ0	Calcium homeostasis endoplasmic reticulum protein OS=Mus musculus GN=Cherp PE=1 SV=1|Calcium homeostasis endoplasmic reticulum protein OS=Mus musculus GN=Cherp PE=1 SV=1	1.3294	0.00205094	TRUE	0.997372	0.00149089	FALSE
Kidney vs Brain	ATP6V1C1	Q9Z1G3	V-type proton ATPase subunit C 1 OS=Mus musculus GN=Atp6v1c1 PE=1 SV=4	1.15378	0.00205247	TRUE	-0.779797	0.00579502	FALSE
Kidney vs Brain	PPP1R21	Q3TDD9	Protein phosphatase 1 regulatory subunit 21 OS=Mus musculus GN=Ppp1r21 PE=1 SV=2	2.44809	0.00209693	TRUE	-0.202013	0.295583	FALSE
Kidney vs Brain	PURB	O35295	Transcriptional activator protein Pur-beta OS=Mus musculus GN=Purb PE=1 SV=3	2.12559	0.00217503	TRUE	-0.359987	0.101438	FALSE
Kidney vs Brain	NONO	Q99K48	Non-POU domain-containing octamer-binding protein OS=Mus musculus GN=Nono PE=1 SV=3	1.61831	0.00217736	TRUE	0.0788288	0.64607	FALSE
Kidney vs Brain	BLVRB	E9PZC3|Q3U6G1|Q923D2	Biliverdin reductase B (Flavin reductase (NADPH)) OS=Mus musculus GN=Blvrb PE=1 SV=1|Flavin reductase (NADPH) OS=Mus musculus GN=Blvrb PE=1 SV=1|Flavin reductase (NADPH) OS=Mus musculus GN=Blvrb PE=1 SV=3	1.57417	0.00218848	TRUE	0.410804	0.107397	FALSE
Kidney vs Brain	EPB41L1	A2AUK5|A2AUK8|E9PV14|Q9Z2H5-2|Q9Z2H5-3	Band 4.1-like protein 1 (Fragment) OS=Mus musculus GN=Epb41l1 PE=1 SV=1|Band 4.1-like protein 1 OS=Mus musculus GN=Epb41l1 PE=1 SV=1|Isoform 2 of Band 4.1-like protein 1 OS=Mus musculus GN=Epb41l1|Isoform 3 of Band 4.1-like protein 1 OS=Mus musculus GN=Epb41l1	1.05246	0.00219326	TRUE	-1.562	0.00024815	TRUE
Kidney vs Brain	DDX42	Q810A7|Q810A7-2	ATP-dependent RNA helicase DDX42 OS=Mus musculus GN=Ddx42 PE=1 SV=3|Isoform 2 of ATP-dependent RNA helicase DDX42 OS=Mus musculus GN=Ddx42	1.51735	0.00220169	TRUE	-0.290333	0.130747	FALSE
Kidney vs Brain	GAK	A0A0R4J0F6|Q99KY4|Q99KY4-2	Cyclin-G-associated kinase OS=Mus musculus GN=Gak PE=1 SV=1|Cyclin-G-associated kinase OS=Mus musculus GN=Gak PE=1 SV=2|Isoform 2 of Cyclin-G-associated kinase OS=Mus musculus GN=Gak	1.39923	0.00229651	TRUE	-0.150594	0.409927	FALSE
Kidney vs Brain	SPTB	E9Q397|Q3UGX2	Spectrin beta 1 OS=Mus musculus GN=Sptb PE=1 SV=1|Spectrin beta chain, erythrocytic OS=Mus musculus GN=Sptb PE=1 SV=1	-1.04215	0.0023267	TRUE	-1.06754	0.00204025	TRUE
Kidney vs Brain	ABR	E9PUE7|Q5SSL4|Q5SSL4-2|Q5SSL4-4	Active breakpoint cluster region-related protein OS=Mus musculus GN=Abr PE=1 SV=1|Isoform 2 of Active breakpoint cluster region-related protein OS=Mus musculus GN=Abr|Isoform 4 of Active breakpoint cluster region-related protein OS=Mus musculus GN=Abr	1.34164	0.00239713	TRUE	-2.25716	7.69513e-05	TRUE
Kidney vs Brain	SON	H9KV00|H9KV01|H9KV15|Q9QX47|Q9QX47-2|Q9QX47-3|Q9QX47-4	Isoform 2 of Protein SON OS=Mus musculus GN=Son|Isoform 3 of Protein SON OS=Mus musculus GN=Son|Isoform 4 of Protein SON OS=Mus musculus GN=Son|Protein SON OS=Mus musculus GN=Son PE=1 SV=1|Protein SON OS=Mus musculus GN=Son PE=1 SV=2	1.05121	0.00251768	TRUE	0.653383	0.00845033	FALSE
Kidney vs Brain	RBM17	Q8JZX4	Splicing factor 45 OS=Mus musculus GN=Rbm17 PE=1 SV=1	2.19445	0.00262518	TRUE	-0.0394439	0.824411	FALSE
Kidney vs Brain	EDC4	A0A0R4J1Q0|G5E896|Q3UJB9|Q3UJB9-2	Enhancer of mRNA-decapping protein 4 OS=Mus musculus GN=Edc4 PE=1 SV=1|Enhancer of mRNA decapping 4, isoform CRA_b OS=Mus musculus GN=Edc4 PE=1 SV=1|Enhancer of mRNA-decapping protein 4 OS=Mus musculus GN=Edc4 PE=1 SV=2|Isoform 2 of Enhancer of mRNA-decapping protein 4 OS=Mus musculus GN=Edc4	1.21595	0.00272042	TRUE	0.26831	0.185596	FALSE
Kidney vs Brain	PSMA6	Q9QUM9	Proteasome subunit alpha type-6 OS=Mus musculus GN=Psma6 PE=1 SV=1	1.60304	0.00286357	TRUE	-0.118162	0.522707	FALSE
Kidney vs Brain	MAPK1	P63085	Mitogen-activated protein kinase 1 OS=Mus musculus GN=Mapk1 PE=1 SV=3	0.965536	0.00294548	FALSE	-1.90916	0.000153981	TRUE
Kidney vs Brain	GBE1	Q9D6Y9	1,4-alpha-glucan-branching enzyme OS=Mus musculus GN=Gbe1 PE=1 SV=1	1.88956	0.00294752	TRUE	0.479371	0.0512221	FALSE
Kidney vs Brain	AGL	F8VPN4	Protein Agl OS=Mus musculus GN=Agl PE=1 SV=1	1.67088	0.00302345	TRUE	-0.789109	0.00604866	FALSE
Kidney vs Brain	HMGB1	A0A0J9YUD8|A0A0J9YUZ4|P63158|Q58EV5	High mobility group box 1 OS=Mus musculus GN=Hmgb1 PE=1 SV=1|High mobility group protein B1 (Fragment) OS=Mus musculus GN=Hmgb1 PE=1 SV=1|High mobility group protein B1 OS=Mus musculus GN=Hmgb1 PE=1 SV=1|High mobility group protein B1 OS=Mus musculus GN=Hmgb1 PE=1 SV=2	1.49017	0.00315234	TRUE	0.701656	0.00650262	FALSE
Kidney vs Brain	CTNNB1	Q02248	Catenin beta-1 OS=Mus musculus GN=Ctnnb1 PE=1 SV=1	2.13265	0.00316261	TRUE	-0.496557	0.0305375	FALSE
Kidney vs Brain	HSPA4L	A0A0N4SVU2|P48722|P48722-2	Heat shock 70 kDa protein 4L (Fragment) OS=Mus musculus GN=Hspa4l PE=1 SV=1|Heat shock 70 kDa protein 4L OS=Mus musculus GN=Hspa4l PE=1 SV=2|Isoform 2 of Heat shock 70 kDa protein 4L OS=Mus musculus GN=Hspa4l	1.03357	0.00324287	TRUE	-2.07106	7.58474e-05	TRUE
Kidney vs Brain	BCLAF1	F8WI22|Q8K019|Q8K019-2	Bcl-2-associated transcription factor 1 OS=Mus musculus GN=Bclaf1 PE=1 SV=1|Bcl-2-associated transcription factor 1 OS=Mus musculus GN=Bclaf1 PE=1 SV=2|Isoform 2 of Bcl-2-associated transcription factor 1 OS=Mus musculus GN=Bclaf1	0.919906	0.00324481	FALSE	0.378976	0.0666451	FALSE
Kidney vs Brain	PCBP2	Q61990|Q61990-2|Q61990-3	Isoform 2 of Poly(rC)-binding protein 2 OS=Mus musculus GN=Pcbp2|Isoform 3 of Poly(rC)-binding protein 2 OS=Mus musculus GN=Pcbp2|Poly(rC)-binding protein 2 OS=Mus musculus GN=Pcbp2 PE=1 SV=1	0.946679	0.00343412	FALSE	-0.0825924	0.630729	FALSE
Kidney vs Brain	RBBP6	P97868|P97868-2	E3 ubiquitin-protein ligase RBBP6 OS=Mus musculus GN=Rbbp6 PE=1 SV=5|Isoform 2 of E3 ubiquitin-protein ligase RBBP6 OS=Mus musculus GN=Rbbp6	1.19535	0.00347263	TRUE	0.629635	0.0135307	FALSE
Kidney vs Brain	CSDE1	A0A0G2JF72|Q3U1S6|Q8JZN2|Q91W50	Cold shock domain-containing protein E1 OS=Mus musculus GN=Csde1 PE=1 SV=1	1.14895	0.00350377	TRUE	-0.168542	0.346045	FALSE
Kidney vs Brain	PSMA7	Q542H2|Q9Z2U0	Proteasome subunit alpha type OS=Mus musculus GN=Psma7 PE=1 SV=1|Proteasome subunit alpha type-7 OS=Mus musculus GN=Psma7 PE=1 SV=1	1.93452	0.00360333	TRUE	-0.101487	0.620189	FALSE
Kidney vs Brain	STXBP1	O08599|O08599-2	Syntaxin-binding protein 1 OS=Mus musculus GN=Stxbp1 PE=1 SV=2|Isoform 2 of Syntaxin-binding protein 1 OS=Mus musculus GN=Stxbp1	-0.98403	0.00380826	FALSE	-3.46348	3.62349e-05	TRUE
Kidney vs Brain	AP2B1	H3BKM0|Q9DBG3|Q9DBG3-2	AP-2 complex subunit beta OS=Mus musculus GN=Ap2b1 PE=1 SV=1|Isoform 2 of AP-2 complex subunit beta OS=Mus musculus GN=Ap2b1	0.971575	0.00384543	FALSE	-1.75918	0.000160214	TRUE
Kidney vs Brain	SNRNP70	Q62376	U1 small nuclear ribonucleoprotein 70 kDa OS=Mus musculus GN=Snrnp70 PE=1 SV=2	0.980312	0.00394521	FALSE	1.0719	0.00350589	TRUE
Kidney vs Brain	KHDRBS1	Q60749	KH domain-containing, RNA-binding, signal transduction-associated protein 1 OS=Mus musculus GN=Khdrbs1 PE=1 SV=2	1.23738	0.0039968	TRUE	-0.543532	0.0464921	FALSE
Kidney vs Brain	NOVA2	D3YVV7|G3UYX3	Protein Nova2 OS=Mus musculus GN=Nova2 PE=1 SV=3|Protein Nova2 OS=Mus musculus GN=Nova2 PE=1 SV=2	-1.0015	0.00405688	TRUE	NA	NA	NA
Kidney vs Brain	ALDH5A1	B2RS41|Q8BWF0	Aldhehyde dehydrogenase family 5, subfamily A1 OS=Mus musculus GN=Aldh5a1 PE=1 SV=1|Succinate-semialdehyde dehydrogenase, mitochondrial OS=Mus musculus GN=Aldh5a1 PE=1 SV=1	1.47371	0.00405972	TRUE	-0.749079	0.00446835	FALSE
Kidney vs Brain	FRYL	F8VQ05	Protein Fryl OS=Mus musculus GN=Fryl PE=1 SV=1	0.97618	0.00405972	FALSE	-0.0675243	0.745083	FALSE
Kidney vs Brain	SEC14L2	Q99J08	SEC14-like protein 2 OS=Mus musculus GN=Sec14l2 PE=1 SV=1	1.22733	0.00405972	TRUE	-0.646197	0.0811062	FALSE
Kidney vs Brain	IPO9	E9QKZ2|Q91YE6	Importin-9 OS=Mus musculus GN=Ipo9 PE=1 SV=1|Importin-9 OS=Mus musculus GN=Ipo9 PE=1 SV=3	1.62043	0.00410623	TRUE	-0.577716	0.022899	FALSE
Kidney vs Brain	HNRNPA1	P49312|Q5EBP8	Heterogeneous nuclear ribonucleoprotein A1 OS=Mus musculus GN=Hnrnpa1 PE=1 SV=2|Heterogeneous nuclear ribonucleoprotein A1 OS=Mus musculus GN=Hnrnpa1 PE=1 SV=1	1.46202	0.00413947	TRUE	-0.592528	0.010313	FALSE
Kidney vs Brain	SSBP1	Q8R2K3|Q9CYR0	Single-stranded DNA-binding protein OS=Mus musculus GN=Ssbp1 PE=1 SV=1|Single-stranded DNA-binding protein, mitochondrial OS=Mus musculus GN=Ssbp1 PE=1 SV=1	1.36397	0.00413947	TRUE	0.865455	0.00288386	FALSE
Kidney vs Brain	HSD17B4	P51660	Peroxisomal multifunctional enzyme type 2 OS=Mus musculus GN=Hsd17b4 PE=1 SV=3	3.23953	0.00418165	TRUE	2.24122	7.58474e-05	TRUE
Kidney vs Brain	LRP1	A0A0R4J0I9|Q91ZX7	Low density lipoprotein receptor-related protein 1 OS=Mus musculus GN=Lrp1 PE=1 SV=1|Prolow-density lipoprotein receptor-related protein 1 OS=Mus musculus GN=Lrp1 PE=1 SV=1	1.21066	0.00419284	TRUE	-1.17002	0.000798948	TRUE
Kidney vs Brain	EIF4A1	P60843|Q5F2A7	Eukaryotic initiation factor 4A-I OS=Mus musculus GN=Eif4a1 PE=1 SV=1|Eukaryotic initiation factor 4A-I OS=Mus musculus GN=Eif4a1 PE=1 SV=1	1.73306	0.00445793	TRUE	0.831545	0.00258609	FALSE
Kidney vs Brain	SF3B4	Q8QZY9	Splicing factor 3B subunit 4 OS=Mus musculus GN=Sf3b4 PE=1 SV=1	1.30996	0.00471472	TRUE	NA	NA	NA
Kidney vs Brain	NCAM1	A0A0A6YY47|A0A0A6YY91|E9QB01|P13595|P13595-2	Isoform 2 of Neural cell adhesion molecule 1 OS=Mus musculus GN=Ncam1|Neural cell adhesion molecule 1 (Fragment) OS=Mus musculus GN=Ncam1 PE=1 SV=1|Neural cell adhesion molecule 1 OS=Mus musculus GN=Ncam1 PE=1 SV=1|Neural cell adhesion molecule 1 OS=Mus musculus GN=Ncam1 PE=1 SV=2|Neural cell adhesion molecule 1 OS=Mus musculus GN=Ncam1 PE=1 SV=3	-0.938139	0.00487516	FALSE	-2.9625	3.90088e-05	TRUE
Kidney vs Brain	GRIPAP1	A2AEW8|A2AEW9|Q8VD04	GRIP1-associated protein 1 OS=Mus musculus GN=Gripap1 PE=1 SV=1	1.20367	0.00491258	TRUE	-2.19831	6.99653e-05	TRUE
Kidney vs Brain	THRAP3	Q569Z6	Thyroid hormone receptor-associated protein 3 OS=Mus musculus GN=Thrap3 PE=1 SV=1	0.965889	0.00492033	FALSE	0.601785	0.0118409	FALSE
Kidney vs Brain	NDRG3	Q544I1|Q8VCV2|Q9QYF9	Protein NDRG3 OS=Mus musculus GN=Ndrg3 PE=1 SV=1|Ndrg3 protein OS=Mus musculus GN=Ndrg3 PE=1 SV=1|Protein NDRG3 OS=Mus musculus GN=Ndrg3 PE=1 SV=1	0.96668	0.00506026	FALSE	-2.03563	0.00131127	TRUE
Kidney vs Brain	DNM2	G3X9G4|P39054|Q3T9X3|Q3TCR7	Dynamin-2 OS=Mus musculus GN=Dnm2 PE=1 SV=1|Dynamin-2 OS=Mus musculus GN=Dnm2 PE=1 SV=2|Dynamin-2 OS=Mus musculus GN=Dnm2 PE=1 SV=1|Dynamin-2 OS=Mus musculus GN=Dnm2 PE=1 SV=1	1.36224	0.00510643	TRUE	0.661245	0.0199798	FALSE
Kidney vs Brain	RABEP1	O35551|O35551-3|O35551-6	Rab GTPase-binding effector protein 1 OS=Mus musculus GN=Rabep1 PE=1 SV=2|Isoform 3 of Rab GTPase-binding effector protein 1 OS=Mus musculus GN=Rabep1|Isoform 6 of Rab GTPase-binding effector protein 1 OS=Mus musculus GN=Rabep1	0.978792	0.00537981	FALSE	-1.4782	0.000310657	TRUE
Kidney vs Brain	CAMK2A	F8WIS9|P11798	Calcium/calmodulin-dependent protein kinase type II subunit alpha OS=Mus musculus GN=Camk2a PE=1 SV=1|Calcium/calmodulin-dependent protein kinase type II subunit alpha OS=Mus musculus GN=Camk2a PE=1 SV=2	-1.24415	0.00576354	TRUE	-3.92527	0.00032979	TRUE
Kidney vs Brain	SNX2	Q9CWK8	Sorting nexin-2 OS=Mus musculus GN=Snx2 PE=1 SV=2	1.7981	0.00579064	TRUE	0.405453	0.0533677	FALSE
Kidney vs Brain	CLIP2	Q9Z0H8|Q9Z0H8-2	CAP-Gly domain-containing linker protein 2 OS=Mus musculus GN=Clip2 PE=1 SV=2|Isoform 2 of CAP-Gly domain-containing linker protein 2 OS=Mus musculus GN=Clip2	1.54826	0.00591451	TRUE	-1.1674	0.000864264	TRUE
Kidney vs Brain	SRSF4	Q542V3|Q8VE97	Serine/arginine-rich-splicing factor 4 OS=Mus musculus GN=Srsf4 PE=1 SV=1|Serine/arginine-rich splicing factor 4 OS=Mus musculus GN=Srsf4 PE=2 SV=1	-1.34586	0.00607783	TRUE	0.163197	0.355799	FALSE
Kidney vs Brain	NPM1	Q5SQB0|Q5SQB5|Q5SQB7|Q61937|Q9DAY9	MCG68069 OS=Mus musculus GN=Npm1 PE=1 SV=1|Nucleophosmin OS=Mus musculus GN=Npm1 PE=1 SV=1	1.93592	0.00611185	TRUE	-0.0445587	0.895847	FALSE
Kidney vs Brain	SMARCC2	Q3UID0|Q6PDG5|Q6PDG5-2	SWI/SNF complex subunit SMARCC2 OS=Mus musculus GN=Smarcc2 PE=1 SV=1|SWI/SNF complex subunit SMARCC2 OS=Mus musculus GN=Smarcc2 PE=1 SV=2|Isoform 2 of SWI/SNF complex subunit SMARCC2 OS=Mus musculus GN=Smarcc2	2.50732	0.00634281	TRUE	0.0308351	0.876355	FALSE
Kidney vs Brain	ALYREF2|ALYREF	G3X9I4|O08583|O08583-2|Q9JJW6|Q9JJW6-2	Aly/REF export factor 2 OS=Mus musculus GN=Alyref2 PE=1 SV=1|THO complex subunit 4 OS=Mus musculus GN=Alyref PE=1 SV=3|Isoform 2 of THO complex subunit 4 OS=Mus musculus GN=Alyref|Aly/REF export factor 2 OS=Mus musculus GN=Alyref2 PE=1 SV=1|Isoform 2 of Aly/REF export factor 2 OS=Mus musculus GN=Alyref2	1.32447	0.00634281	TRUE	NA	NA	NA
Kidney vs Brain	HSPA12A	Q8K0U4	Heat shock 70 kDa protein 12A OS=Mus musculus GN=Hspa12a PE=1 SV=1	1.09049	0.00665754	TRUE	-1.90099	9.81111e-05	TRUE
Kidney vs Brain	RBM8|RBM8A|RBM8A2	A0A023T672|A0A067XG47|A0A0G2JEA9|A0A0G2JFX7|A0A0N4SUH6|Q9CWZ3|Q9CWZ3-2	Isoform 2 of RNA-binding protein 8A OS=Mus musculus GN=Rbm8a|RNA-binding protein 8A OS=Mus musculus GN=RBM8 PE=1 SV=1|RNA-binding protein 8A OS=Mus musculus GN=Rbm8a PE=1 SV=1|RNA-binding protein 8A OS=Mus musculus GN=Rbm8a PE=1 SV=3|RNA-binding protein 8A OS=Mus musculus GN=Rbm8a2 PE=3 SV=1	1.34588	0.00703055	TRUE	0.641422	0.0444575	FALSE
Kidney vs Brain	SRSF10	Q3TFP0|Q9R0U0|Q9R0U0-2|Q9R0U0-3	Serine/arginine-rich-splicing factor 10 OS=Mus musculus GN=Srsf10 PE=1 SV=1|Serine/arginine-rich splicing factor 10 OS=Mus musculus GN=Srsf10 PE=1 SV=2|Isoform 2 of Serine/arginine-rich splicing factor 10 OS=Mus musculus GN=Srsf10|Isoform 3 of Serine/arginine-rich splicing factor 10 OS=Mus musculus GN=Srsf10	-1.1228	0.00711034	TRUE	0.294454	0.269796	FALSE
Kidney vs Brain	PSMA4	Q9R1P0	Proteasome subunit alpha type-4 OS=Mus musculus GN=Psma4 PE=1 SV=1	1.67188	0.00720749	TRUE	-0.287808	0.243007	FALSE
Kidney vs Brain	SUMO1	P63166	Small ubiquitin-related modifier 1 OS=Mus musculus GN=Sumo1 PE=1 SV=1	1.12635	0.00721657	TRUE	NA	NA	NA
Kidney vs Brain	GYS2	Q8VCB3	Glycogen [starch] synthase, liver OS=Mus musculus GN=Gys2 PE=1 SV=2	1.48471	0.00735774	TRUE	0.311605	0.102443	FALSE
Kidney vs Brain	RANGAP1	P46061	Ran GTPase-activating protein 1 OS=Mus musculus GN=Rangap1 PE=1 SV=2	1.26048	0.00738795	TRUE	-0.528162	0.0533677	FALSE
Kidney vs Brain	TECR	G3UWE1|Q52L67|Q9CY27	Gpsn2 protein OS=Mus musculus GN=Tecr PE=1 SV=1|MCG11048, isoform CRA_c OS=Mus musculus GN=Tecr PE=1 SV=1|Very-long-chain enoyl-CoA reductase OS=Mus musculus GN=Tecr PE=1 SV=1	1.75727	0.0076397	TRUE	0.293703	0.110401	FALSE
Kidney vs Brain	NSFL1C	A2AT02|Q9CZ44|Q9CZ44-3	Isoform 3 of NSFL1 cofactor p47 OS=Mus musculus GN=Nsfl1c|NSFL1 cofactor p47 OS=Mus musculus GN=Nsfl1c PE=1 SV=1	0.881627	0.00809655	FALSE	-0.232689	0.187275	FALSE
Kidney vs Brain	CALM1	P62204	Calmodulin OS=Mus musculus GN=Calm1 PE=1 SV=2	0.843301	0.0081277	FALSE	-1.80691	0.00353679	TRUE
Kidney vs Brain	SORL1	O88307	Sortilin-related receptor OS=Mus musculus GN=Sorl1 PE=1 SV=3	0.977728	0.00871981	FALSE	-0.209928	0.288219	FALSE
Kidney vs Brain	MYEF2	A2ATP5|A2ATP6|G8JL68|Q8C854|Q8C854-3	Isoform 2 of Myelin expression factor 2 OS=Mus musculus GN=Myef2|Myelin expression factor 2 (Fragment) OS=Mus musculus GN=Myef2 PE=1 SV=1|Myelin expression factor 2 OS=Mus musculus GN=Myef2 PE=1 SV=1|Myelin expression factor 2 OS=Mus musculus GN=Myef2 PE=1 SV=2	2.07642	0.00935131	TRUE	-1.22761	0.00175786	TRUE
Kidney vs Brain	MAPRE3	D3Z6G3|Q2UZW7|Q6PER3	Microtubule-associated protein OS=Mus musculus GN=Mapre3 PE=1 SV=1|Microtubule-associated protein RP/EB family member 3 OS=Mus musculus GN=Mapre3 PE=1 SV=1	0.886118	0.00936349	FALSE	-2.75055	6.31482e-05	TRUE
Kidney vs Brain	UROC1	Q3UEL5|Q8VC12	Urocanate hydratase OS=Mus musculus GN=Uroc1 PE=1 SV=1|Urocanate hydratase OS=Mus musculus GN=Uroc1 PE=1 SV=2	2.36679	0.00979703	TRUE	0.832119	0.0034913	FALSE
Kidney vs Brain	CAT	P24270	Catalase OS=Mus musculus GN=Cat PE=1 SV=4	2.36978	0.0100869	TRUE	3.07968	4.14452e-05	TRUE
Kidney vs Brain	CAB39	Q06138	Calcium-binding protein 39 OS=Mus musculus GN=Cab39 PE=1 SV=2	0.962631	0.0126513	FALSE	-0.434651	0.0553655	FALSE
Kidney vs Brain	SUB1	P11031	Activated RNA polymerase II transcriptional coactivator p15 OS=Mus musculus GN=Sub1 PE=1 SV=3	0.826135	0.013079	FALSE	0.268365	0.247148	FALSE
Kidney vs Brain	PKP1	P97350	Plakophilin-1 OS=Mus musculus GN=Pkp1 PE=1 SV=1	1.82974	0.0133408	TRUE	NA	NA	NA
Kidney vs Brain	SMC3	Q1HL32|Q9CW03	Structural maintenance of chromosomes protein OS=Mus musculus GN=Smc3 PE=1 SV=1|Structural maintenance of chromosomes protein 3 OS=Mus musculus GN=Smc3 PE=1 SV=2	1.30997	0.0134981	TRUE	0.696315	0.00569524	FALSE
Kidney vs Brain	HIST1H1B	P43276	Histone H1.5 OS=Mus musculus GN=Hist1h1b PE=1 SV=2	0.743912	0.0136299	FALSE	0.20103	0.598722	FALSE
Kidney vs Brain	IQSEC1	E9PUA3|Q8R0S2|Q8R0S2-2	IQ motif and SEC7 domain-containing protein 1 OS=Mus musculus GN=Iqsec1 PE=1 SV=1|IQ motif and SEC7 domain-containing protein 1 OS=Mus musculus GN=Iqsec1 PE=1 SV=2|Isoform 2 of IQ motif and SEC7 domain-containing protein 1 OS=Mus musculus GN=Iqsec1	0.851539	0.0137075	FALSE	-2.13231	0.000996867	TRUE
Kidney vs Brain	ZCCHC24	B2RVL6	Zinc finger CCHC domain-containing protein 24 OS=Mus musculus GN=Zcchc24 PE=1 SV=1	0.903965	0.0137876	FALSE	NA	NA	NA
Kidney vs Brain	VPS50	Q8CI71	Syndetin OS=Mus musculus GN=Vps50 PE=1 SV=2	1.48014	0.0139449	TRUE	-1.07521	0.00111572	TRUE
Kidney vs Brain	S100A14	Q9D2Q8	Protein S100-A14 OS=Mus musculus GN=S100a14 PE=1 SV=1	1.87413	0.0144878	TRUE	NA	NA	NA
Kidney vs Brain	DSP	E9Q557	Desmoplakin OS=Mus musculus GN=Dsp PE=1 SV=1	1.98789	0.0154839	TRUE	0.525679	0.0910531	FALSE
Kidney vs Brain	PURA	P42669	Transcriptional activator protein Pur-alpha OS=Mus musculus GN=Pura PE=1 SV=1	1.62478	0.0155206	TRUE	-1.14595	0.00211049	TRUE
Kidney vs Brain	IPO5	Q8BKC5|Q8BKC5-2	Importin-5 OS=Mus musculus GN=Ipo5 PE=1 SV=3|Isoform 2 of Importin-5 OS=Mus musculus GN=Ipo5	0.815342	0.0163226	FALSE	-1.07755	0.00113023	TRUE
Kidney vs Brain	ATP2B1	G5E829	Plasma membrane calcium-transporting ATPase 1 OS=Mus musculus GN=Atp2b1 PE=1 SV=1	0.917697	0.0173214	FALSE	-2.12682	0.000225152	TRUE
Kidney vs Brain	ZRANB2	B2RRT9|D3Z4U0|E9PUD0|Q9R020|Q9R020-2	Isoform 2 of Zinc finger Ran-binding domain-containing protein 2 OS=Mus musculus GN=Zranb2|Zinc finger Ran-binding domain-containing protein 2 OS=Mus musculus GN=Zranb2 PE=1 SV=1|Zinc finger Ran-binding domain-containing protein 2 OS=Mus musculus GN=Zranb2 PE=1 SV=2	-0.66284	0.018074	FALSE	-0.344056	0.362548	FALSE
Kidney vs Brain	SET	A2BE93|Q9EQU5|Q9EQU5-2	Protein SET (Fragment) OS=Mus musculus GN=Set PE=1 SV=1|Protein SET OS=Mus musculus GN=Set PE=1 SV=1|Isoform 2 of Protein SET OS=Mus musculus GN=Set	1.06037	0.0184699	TRUE	-0.129076	0.714792	FALSE
Kidney vs Brain	RTN3	Q9ES97|Q9ES97-2	Reticulon-3 OS=Mus musculus GN=Rtn3 PE=1 SV=2|Isoform 2 of Reticulon-3 OS=Mus musculus GN=Rtn3	0.700424	0.0188552	FALSE	-1.90477	9.18179e-05	TRUE
Kidney vs Brain	API5	O35841	Apoptosis inhibitor 5 OS=Mus musculus GN=Api5 PE=1 SV=2	0.752043	0.0196641	FALSE	0.241308	0.182533	FALSE
Kidney vs Brain	ALDOC	P05063	Fructose-bisphosphate aldolase C OS=Mus musculus GN=Aldoc PE=1 SV=4	-0.922183	0.0199652	FALSE	-3.4406	3.62349e-05	TRUE
Kidney vs Brain	DNM1	A0A0J9YUE9|A0A0J9YUN4|P39053|P39053-3|P39053-4|P39053-5	Dynamin-1 OS=Mus musculus GN=Dnm1 PE=1 SV=1|Dynamin-1 OS=Mus musculus GN=Dnm1 PE=1 SV=2|Isoform 3 of Dynamin-1 OS=Mus musculus GN=Dnm1|Isoform 4 of Dynamin-1 OS=Mus musculus GN=Dnm1|Isoform 5 of Dynamin-1 OS=Mus musculus GN=Dnm1	-0.98794	0.0201826	FALSE	-3.58787	3.62349e-05	TRUE
Kidney vs Brain	EPB41L3	Q9WV92-2|Q9WV92-5|Q9WV92-7|Q9WV92-8	Isoform 2 of Band 4.1-like protein 3 OS=Mus musculus GN=Epb41l3|Isoform 5 of Band 4.1-like protein 3 OS=Mus musculus GN=Epb41l3|Isoform 7 of Band 4.1-like protein 3 OS=Mus musculus GN=Epb41l3|Isoform 8 of Band 4.1-like protein 3 OS=Mus musculus GN=Epb41l3	0.618509	0.0217016	FALSE	-1.8261	0.000101396	TRUE
Kidney vs Brain	SYNRG	Q5SV85|Q5SV85-2|V9GX40|V9GXD9	Synergin gamma OS=Mus musculus GN=Synrg PE=1 SV=1|Isoform 2 of Synergin gamma OS=Mus musculus GN=Synrg|Synergin gamma OS=Mus musculus GN=Synrg PE=1 SV=1|Synergin gamma OS=Mus musculus GN=Synrg PE=1 SV=1	1.32485	0.0220259	TRUE	-0.648596	0.011837	FALSE
Kidney vs Brain	DSG1B|DSG1A	B2RQH0|Q61495|Q7TSF1	Desmoglein 1 beta OS=Mus musculus GN=Dsg1b PE=1 SV=1|Desmoglein-1-alpha OS=Mus musculus GN=Dsg1a PE=2 SV=2|Desmoglein-1-beta OS=Mus musculus GN=Dsg1b PE=1 SV=1	1.61886	0.0226761	TRUE	NA	NA	NA
Kidney vs Brain	HNRNPD	F6ZV59|G3X9W0|G5E8G0|Q60668|Q60668-2|Q60668-3|Q60668-4	Heterogeneous nuclear ribonucleoprotein D, isoform CRA_a OS=Mus musculus GN=Hnrnpd PE=1 SV=1|Heterogeneous nuclear ribonucleoprotein D, isoform CRA_b OS=Mus musculus GN=Hnrnpd PE=1 SV=1|Heterogeneous nuclear ribonucleoprotein D0 (Fragment) OS=Mus musculus GN=Hnrnpd PE=1 SV=1|Heterogeneous nuclear ribonucleoprotein D0 OS=Mus musculus GN=Hnrnpd PE=1 SV=2|Isoform 2 of Heterogeneous nuclear ribonucle…	1.09346	0.0234748	TRUE	-0.359863	0.0656708	FALSE
Kidney vs Brain	TRA2A	A0A0N4SVC2|E9QP00	Transformer-2 protein homolog alpha OS=Mus musculus GN=Tra2a PE=1 SV=1|Transformer-2 protein homolog alpha OS=Mus musculus GN=Tra2a PE=1 SV=1	-0.734155	0.0249616	FALSE	NA	NA	NA
Kidney vs Brain	JUP	Q02257	Junction plakoglobin OS=Mus musculus GN=Jup PE=1 SV=3	1.91659	0.0266435	TRUE	0.805366	0.0113414	FALSE
Kidney vs Brain	EWSR1	Q5SUS9|Q5SUT0|Q61545	RNA-binding protein EWS OS=Mus musculus GN=Ewsr1 PE=1 SV=1|RNA-binding protein EWS OS=Mus musculus GN=Ewsr1 PE=1 SV=1|RNA-binding protein EWS OS=Mus musculus GN=Ewsr1 PE=1 SV=2	1.12279	0.0276317	TRUE	0.334088	0.0912849	FALSE
Kidney vs Brain	AP2A1	P17426|P17426-2	AP-2 complex subunit alpha-1 OS=Mus musculus GN=Ap2a1 PE=1 SV=1|Isoform B of AP-2 complex subunit alpha-1 OS=Mus musculus GN=Ap2a1	0.566056	0.0292652	FALSE	-2.14894	6.89613e-05	TRUE
Kidney vs Brain	GNAO1	P18872|P18872-2	Guanine nucleotide-binding protein G(o) subunit alpha OS=Mus musculus GN=Gnao1 PE=1 SV=3|Isoform Alpha-2 of Guanine nucleotide-binding protein G(o) subunit alpha OS=Mus musculus GN=Gnao1	-0.666102	0.0296871	FALSE	-3.4935	4.24717e-05	TRUE
Kidney vs Brain	GLUL	P15105	Glutamine synthetase OS=Mus musculus GN=Glul PE=1 SV=6	0.726649	0.0312477	FALSE	-2.46682	6.74117e-05	TRUE
Kidney vs Brain	GPT	Q566C3|Q8QZR5	Alanine aminotransferase 1 OS=Mus musculus GN=Gpt PE=1 SV=1|Alanine aminotransferase 1 OS=Mus musculus GN=Gpt PE=1 SV=3	1.24203	0.032157	TRUE	-0.275632	0.272172	FALSE
Kidney vs Brain	PPP3CB|PPP3CA	E0CZ78|E9Q6P2|G3X8U7|P48453|P48453-2|P63328|P63328-2	Serine/threonine-protein phosphatase OS=Mus musculus GN=Ppp3cb PE=1 SV=1|Serine/threonine-protein phosphatase OS=Mus musculus GN=Ppp3cb PE=1 SV=1|Serine/threonine-protein phosphatase OS=Mus musculus GN=Ppp3cb PE=1 SV=1|Serine/threonine-protein phosphatase 2B catalytic subunit beta isoform OS=Mus musculus GN=Ppp3cb PE=1 SV=2|Isoform 1 of Serine/threonine-protein phosphatase 2B catalytic subunit be…	-0.517283	0.0364129	FALSE	NA	NA	NA
Kidney vs Brain	HAL	B2RXW1|P35492	Histidine ammonia-lyase OS=Mus musculus GN=Hal PE=1 SV=1|Histidine ammonia-lyase OS=Mus musculus GN=Hal PE=1 SV=1	1.74873	0.0366265	TRUE	-0.00954409	0.959165	FALSE
Kidney vs Brain	BLMH	Q8R016	Bleomycin hydrolase OS=Mus musculus GN=Blmh PE=1 SV=1	1.8058	0.0368838	TRUE	-0.128793	0.541003	FALSE
Kidney vs Brain	TRIO	Q0KL02|Q0KL02-3|Q0KL02-4	Triple functional domain protein OS=Mus musculus GN=Trio PE=1 SV=3|Isoform 3 of Triple functional domain protein OS=Mus musculus GN=Trio|Isoform 4 of Triple functional domain protein OS=Mus musculus GN=Trio	0.788682	0.0433258	FALSE	-2.1403	6.70202e-05	TRUE
Kidney vs Brain	ANK2	Q8C8R3-2|Q8C8R3-4	Isoform 2 of Ankyrin-2 OS=Mus musculus GN=Ank2|Isoform 4 of Ankyrin-2 OS=Mus musculus GN=Ank2	0.515221	0.0484532	FALSE	-3.01942	3.78824e-05	TRUE
Kidney vs Brain	PYGB	Q8CI94	Glycogen phosphorylase, brain form OS=Mus musculus GN=Pygb PE=1 SV=3	0.506255	0.0509169	FALSE	-1.97616	0.00102769	TRUE
Kidney vs Brain	SRRM2	A0A087WRX8|Q8BTI8|Q8BTI8-2|Q8BTI8-3	Isoform 2 of Serine/arginine repetitive matrix protein 2 OS=Mus musculus GN=Srrm2|Isoform 3 of Serine/arginine repetitive matrix protein 2 OS=Mus musculus GN=Srrm2|Serine/arginine repetitive matrix protein 2 (Fragment) OS=Mus musculus GN=Srrm2 PE=1 SV=1|Serine/arginine repetitive matrix protein 2 OS=Mus musculus GN=Srrm2 PE=1 SV=3	0.537944	0.0511201	FALSE	0.729232	0.0110032	FALSE
Kidney vs Brain	KANK2	Q8BX02|Q8BX02-2	Isoform 2 of KN motif and ankyrin repeat domain-containing protein 2 OS=Mus musculus GN=Kank2|KN motif and ankyrin repeat domain-containing protein 2 OS=Mus musculus GN=Kank2 PE=1 SV=1	1.40675	0.0524466	FALSE	1.56996	0.000255308	TRUE
Kidney vs Brain	TCERG1	Q8CGF7|Q8CGF7-2|Q8CGF7-3	Isoform 2 of Transcription elongation regulator 1 OS=Mus musculus GN=Tcerg1|Isoform 3 of Transcription elongation regulator 1 OS=Mus musculus GN=Tcerg1|Transcription elongation regulator 1 OS=Mus musculus GN=Tcerg1 PE=1 SV=2	1.69118	0.0543051	FALSE	0.503327	0.0201036	FALSE
Kidney vs Brain	HECTD1	F8WIE5	E3 ubiquitin-protein ligase HECTD1 OS=Mus musculus GN=Hectd1 PE=1 SV=1	0.981153	0.0602222	FALSE	-0.278126	0.141654	FALSE
Kidney vs Brain	RBFOX2|RBFOX1	Q8BP71|Q8BP71-2|Q8BP71-3|Q8BP71-5|Q8BP71-6|Q8BP71-7|Q8BP71-8|Q9JJ43|Q9JJ43-2|Q9JJ43-3|Q9JJ43-4|Q9JJ43-5|Q9JJ43-6	RNA binding protein fox-1 homolog 2 OS=Mus musculus GN=Rbfox2 PE=1 SV=2|Isoform 2 of RNA binding protein fox-1 homolog 2 OS=Mus musculus GN=Rbfox2|Isoform 3 of RNA binding protein fox-1 homolog 2 OS=Mus musculus GN=Rbfox2|Isoform 5 of RNA binding protein fox-1 homolog 2 OS=Mus musculus GN=Rbfox2|Isoform 6 of RNA binding protein fox-1 homolog 2 OS=Mus musculus GN=Rbfox2|Isoform 7 of RNA binding pr…	-0.758221	0.0616137	FALSE	NA	NA	NA
Kidney vs Brain	POF1B	Q8K4L4	Protein POF1B OS=Mus musculus GN=Pof1b PE=2 SV=3	1.32101	0.062263	FALSE	NA	NA	NA
Kidney vs Brain	TGM1	A0A0R4J293|Q9JLF6	Protein-glutamine gamma-glutamyltransferase K OS=Mus musculus GN=Tgm1 PE=1 SV=1|Protein-glutamine gamma-glutamyltransferase K OS=Mus musculus GN=Tgm1 PE=1 SV=2	1.7204	0.0682359	FALSE	2.25023	7.1392e-05	TRUE
Kidney vs Brain	PREPL	Q8C167|Q8C167-2	Prolyl endopeptidase-like OS=Mus musculus GN=Prepl PE=1 SV=1|Isoform 2 of Prolyl endopeptidase-like OS=Mus musculus GN=Prepl	-0.705621	0.0739894	FALSE	-2.99028	4.88319e-05	TRUE
Kidney vs Brain	QKI	Q9QYS9|Q9QYS9-2|Q9QYS9-3|Q9QYS9-4|Q9QYS9-5|Q9QYS9-6|Q9QYS9-7|Q9QYS9-8	Protein quaking OS=Mus musculus GN=Qki PE=1 SV=1|Isoform 2 of Protein quaking OS=Mus musculus GN=Qki|Isoform 3 of Protein quaking OS=Mus musculus GN=Qki|Isoform 4 of Protein quaking OS=Mus musculus GN=Qki|Isoform 5 of Protein quaking OS=Mus musculus GN=Qki|Isoform 6 of Protein quaking OS=Mus musculus GN=Qki|Isoform 7 of Protein quaking OS=Mus musculus GN=Qki|Isoform 8 of Protein quaking OS=Mus mu…	0.764059	0.0831657	FALSE	NA	NA	NA
Kidney vs Brain	MAP1B	P14873	Microtubule-associated protein 1B OS=Mus musculus GN=Map1b PE=1 SV=2	-0.629884	0.0892051	FALSE	-3.25757	3.66448e-05	TRUE
Kidney vs Brain	GDI1	P50396	Rab GDP dissociation inhibitor alpha OS=Mus musculus GN=Gdi1 PE=1 SV=3	0.431653	0.090831	FALSE	-2.46417	4.92223e-05	TRUE
Kidney vs Brain	SRSF6	Q3TWW8	Serine/arginine-rich splicing factor 6 OS=Mus musculus GN=Srsf6 PE=1 SV=1	0.779929	0.0918067	FALSE	1.00459	0.00188708	TRUE
Kidney vs Brain	H1F0	P10922	Histone H1.0 OS=Mus musculus GN=H1f0 PE=2 SV=4	0.874209	0.0958156	FALSE	1.70199	0.000803705	TRUE
Kidney vs Brain	NCL	P09405	Nucleolin OS=Mus musculus GN=Ncl PE=1 SV=2	0.6777	0.0972938	FALSE	0.474194	0.0245021	FALSE
Kidney vs Brain	TRA2B	F8WJG3|P62996	Transformer-2 protein homolog beta OS=Mus musculus GN=Tra2b PE=1 SV=1|Transformer-2 protein homolog beta OS=Mus musculus GN=Tra2b PE=1 SV=1	-0.550221	0.123607	FALSE	0.343763	0.0752536	FALSE
Kidney vs Brain	ENO3	P21550	Beta-enolase OS=Mus musculus GN=Eno3 PE=1 SV=3	0.37435	0.142449	FALSE	-0.645098	0.268273	FALSE
Kidney vs Brain	SRSF5	O35326|Q9D8S5	Serine/arginine-rich splicing factor 5 OS=Mus musculus GN=Srsf5 PE=1 SV=2|MCG7614, isoform CRA_c OS=Mus musculus GN=Srsf5 PE=1 SV=1	-0.507945	0.149455	FALSE	0.28974	0.144822	FALSE
Kidney vs Brain	CPSF6	H3BJ30|H3BJW3|Q6NVF9	Cleavage and polyadenylation-specificity factor subunit 6 OS=Mus musculus GN=Cpsf6 PE=1 SV=1|Cleavage and polyadenylation-specificity factor subunit 6 OS=Mus musculus GN=Cpsf6 PE=1 SV=1|Cleavage and polyadenylation specificity factor subunit 6 OS=Mus musculus GN=Cpsf6 PE=1 SV=1	0.46594	0.160666	FALSE	0.347873	0.0677699	FALSE
Kidney vs Brain	PSPC1	Q8R326|Q8R326-2	Paraspeckle component 1 OS=Mus musculus GN=Pspc1 PE=1 SV=1|Isoform 2 of Paraspeckle component 1 OS=Mus musculus GN=Pspc1	0.440177	0.161332	FALSE	NA	NA	NA
Kidney vs Brain	HTATSF1	Q8BGC0	HIV Tat-specific factor 1 homolog OS=Mus musculus GN=Htatsf1 PE=1 SV=1	0.303414	0.175745	FALSE	0.286003	0.178133	FALSE
Kidney vs Brain	CFDP1	O88271	Craniofacial development protein 1 OS=Mus musculus GN=Cfdp1 PE=1 SV=1	0.93337	0.176628	FALSE	0.472292	0.0311449	FALSE
Kidney vs Brain	HABP4	E9QKB2|Q9JKS5	Intracellular hyaluronan-binding protein 4 OS=Mus musculus GN=Habp4 PE=1 SV=1|Intracellular hyaluronan-binding protein 4 OS=Mus musculus GN=Habp4 PE=1 SV=2	0.580148	0.205674	FALSE	NA	NA	NA
Kidney vs Brain	ATXN10	P28658	Ataxin-10 OS=Mus musculus GN=Atxn10 PE=1 SV=2	0.34426	0.214265	FALSE	-0.563974	0.0228885	FALSE
Kidney vs Brain	RAP1GDS1	E9Q6Q4|E9Q912|Q3TU36	Protein Rap1gds1 OS=Mus musculus GN=Rap1gds1 PE=1 SV=1	-0.278267	0.219567	FALSE	-2.64345	4.66288e-05	TRUE
Kidney vs Brain	DBN1	A0A0R4J1E3|Q9QXS6|Q9QXS6-2|Q9QXS6-3	Drebrin OS=Mus musculus GN=Dbn1 PE=1 SV=1|Drebrin OS=Mus musculus GN=Dbn1 PE=1 SV=4|Isoform A2 of Drebrin OS=Mus musculus GN=Dbn1|Isoform E2 of Drebrin OS=Mus musculus GN=Dbn1	0.380867	0.235622	FALSE	-2.63145	4.41528e-05	TRUE
Kidney vs Brain	RYDEN	Q8CAK3|Q8CAK3-2	Repressor of yield of DENV protein homolog OS=Mus musculus GN=Ryden PE=2 SV=1|Isoform 2 of Repressor of yield of DENV protein homolog OS=Mus musculus GN=Ryden	0.360047	0.275129	FALSE	NA	NA	NA
Kidney vs Brain	DZIP3	E9QNZ2|Q7TPV2|Q7TPV2-2	E3 ubiquitin-protein ligase DZIP3 OS=Mus musculus GN=Dzip3 PE=1 SV=1|E3 ubiquitin-protein ligase DZIP3 OS=Mus musculus GN=Dzip3 PE=1 SV=2|Isoform 2 of E3 ubiquitin-protein ligase DZIP3 OS=Mus musculus GN=Dzip3	-0.42165	0.282807	FALSE	NA	NA	NA
Kidney vs Brain	MFAP1	Q9CQU1	Microfibrillar-associated protein 1 OS=Mus musculus GN=Mfap1 PE=1 SV=1	0.726051	0.283429	FALSE	-0.0154349	0.936606	FALSE
Kidney vs Brain	SYNJ1	D3Z656|E9Q7S0|F6XIX0|F7BQW7|Q8CHC4	Synaptojanin-1 (Fragment) OS=Mus musculus GN=Synj1 PE=1 SV=1|Synaptojanin-1 OS=Mus musculus GN=Synj1 PE=1 SV=1|Synaptojanin-1 OS=Mus musculus GN=Synj1 PE=1 SV=3	-0.250442	0.291288	FALSE	-3.19185	3.66448e-05	TRUE
Kidney vs Brain	TUBA1B|TUBA1A	P05213|P68369	Tubulin alpha-1B chain OS=Mus musculus GN=Tuba1b PE=1 SV=2|Tubulin alpha-1A chain OS=Mus musculus GN=Tuba1a PE=1 SV=1	0.439727	0.294465	FALSE	NA	NA	NA
Kidney vs Brain	SYNE1	Q6ZWR6|Q6ZWR6-4	Isoform 4 of Nesprin-1 OS=Mus musculus GN=Syne1|Nesprin-1 OS=Mus musculus GN=Syne1 PE=1 SV=2	0.273064	0.305245	FALSE	-1.54607	0.000227822	TRUE
Kidney vs Brain	HIST1H2BM|HIST1H2BK|HIST1H2BF|HIST1H2BB|HIST1H2BH|HIST2H2BB|HIST1H2BC|HIST1H2BR|HIST1H2BP	B2RTK3|B2RVD5|P10853|P10854|Q64475|Q64478|Q64525|Q6ZWY9|Q8CBB6|Q8CGP1|Q8CGP2|Q8CGP2-2	Histone H2B OS=Mus musculus GN=Hist1h2bm PE=1 SV=1|Histone H2B OS=Mus musculus GN=Hist1h2bk PE=2 SV=1|Histone H2B type 1-F/J/L OS=Mus musculus GN=Hist1h2bf PE=1 SV=2|Histone H2B type 1-M OS=Mus musculus GN=Hist1h2bm PE=1 SV=2|Histone H2B type 1-B OS=Mus musculus GN=Hist1h2bb PE=1 SV=3|Histone H2B type 1-H OS=Mus musculus GN=Hist1h2bh PE=1 SV=3|Histone H2B type 2-B OS=Mus musculus GN=Hist2h2bb PE=…	1.09746	0.371203	FALSE	NA	NA	NA
Kidney vs Brain	NUCKS1	A0A087WRY3|Q80XU3	Nuclear ubiquitous casein and cyclin-dependent kinase substrate 1 OS=Mus musculus GN=Nucks1 PE=1 SV=1|Nuclear ubiquitous casein and cyclin-dependent kinase substrate 1 OS=Mus musculus GN=Nucks1 PE=1 SV=1	-0.404503	0.417325	FALSE	0.583878	0.0168021	FALSE
Kidney vs Brain	SPTBN2	Q68FG2	Protein Sptbn2 OS=Mus musculus GN=Sptbn2 PE=1 SV=1	0.185552	0.420941	FALSE	-2.15119	6.69538e-05	TRUE
Kidney vs Brain	GSDMA2|GSDMA	Q32M21|Q9EST1	Gasdermin-A2 OS=Mus musculus GN=Gsdma2 PE=2 SV=1|Gasdermin-A OS=Mus musculus GN=Gsdma PE=2 SV=1	0.782307	0.448748	FALSE	NA	NA	NA
Kidney vs Brain	SFN	O70456	14-3-3 protein sigma OS=Mus musculus GN=Sfn PE=1 SV=2	0.616571	0.552717	FALSE	NA	NA	NA
Kidney vs Brain	YWHAH	P68510	14-3-3 protein eta OS=Mus musculus GN=Ywhah PE=1 SV=2	0.138655	0.567318	FALSE	-1.51459	0.00179504	TRUE
Kidney vs Brain	SRSF3	P84104|P84104-2	Serine/arginine-rich splicing factor 3 OS=Mus musculus GN=Srsf3 PE=1 SV=1|Isoform Short of Serine/arginine-rich splicing factor 3 OS=Mus musculus GN=Srsf3	-0.21621	0.57308	FALSE	0.384836	0.0614567	FALSE
Kidney vs Brain	SRSF1	H7BX95|Q6PDM2	Serine/arginine-rich-splicing factor 1 OS=Mus musculus GN=Srsf1 PE=1 SV=1|Serine/arginine-rich splicing factor 1 OS=Mus musculus GN=Srsf1 PE=1 SV=3	0.288575	0.579991	FALSE	0.833104	0.00601825	FALSE
Kidney vs Brain	SRSF7	Q8BL97|Q8BL97-2|Q8BL97-3|Q8BL97-4	Isoform 2 of Serine/arginine-rich splicing factor 7 OS=Mus musculus GN=Srsf7|Isoform 3 of Serine/arginine-rich splicing factor 7 OS=Mus musculus GN=Srsf7|Isoform 4 of Serine/arginine-rich splicing factor 7 OS=Mus musculus GN=Srsf7|Serine/arginine-rich splicing factor 7 OS=Mus musculus GN=Srsf7 PE=1 SV=1	-0.161058	0.601197	FALSE	0.355308	0.0954961	FALSE
Kidney vs Brain	NBEA	Q9EPN1|Q9EPN1-3|Q9EPN1-4	Isoform 3 of Neurobeachin OS=Mus musculus GN=Nbea|Isoform 4 of Neurobeachin OS=Mus musculus GN=Nbea|Neurobeachin OS=Mus musculus GN=Nbea PE=1 SV=1	-0.101584	0.619541	FALSE	-2.02707	0.000225307	TRUE
Kidney vs Brain	RTN1	Q4FJL2|Q7M6W1|Q8K0T0	Reticulon-1 OS=Mus musculus GN=Rtn1 PE=1 SV=1|Reticulon OS=Mus musculus GN=Rtn1 PE=1 SV=1	0.0984887	0.628136	FALSE	-3.33717	3.62349e-05	TRUE
Kidney vs Brain	RTN4	Q99P72	Reticulon-4 OS=Mus musculus GN=Rtn4 PE=1 SV=2	-0.0920318	0.662454	FALSE	-1.99214	7.81814e-05	TRUE
Kidney vs Brain	FAM49B	Q921M7	Protein FAM49B OS=Mus musculus GN=Fam49b PE=1 SV=1	-0.0817964	0.698799	FALSE	-2.86167	6.73408e-05	TRUE
Kidney vs Brain	ANP32B	Q9EST5|Q9EST5-2	Acidic leucine-rich nuclear phosphoprotein 32 family member B OS=Mus musculus GN=Anp32b PE=1 SV=1|Isoform 2 of Acidic leucine-rich nuclear phosphoprotein 32 family member B OS=Mus musculus GN=Anp32b	0.15107	0.715465	FALSE	0.661812	0.00803372	FALSE
Kidney vs Brain	NDRG2	Q9QYG0|Q9QYG0-2	Protein NDRG2 OS=Mus musculus GN=Ndrg2 PE=1 SV=1|Isoform 2 of Protein NDRG2 OS=Mus musculus GN=Ndrg2	0.101202	0.724995	FALSE	-1.10873	0.0252819	TRUE
Kidney vs Brain	DPYSL2	O08553	Dihydropyrimidinase-related protein 2 OS=Mus musculus GN=Dpysl2 PE=1 SV=2	0.0861221	0.725117	FALSE	-3.03913	3.66448e-05	TRUE
Kidney vs Brain	ANP32A	O35381	Acidic leucine-rich nuclear phosphoprotein 32 family member A OS=Mus musculus GN=Anp32a PE=1 SV=1	0.114574	0.75988	FALSE	-0.0483319	0.789734	FALSE
Kidney vs Brain	CPEB3	A0A0R4J102|D3Z1R6|D3Z5R9|Q7TN99|Q7TN99-2|Q7TN99-3|Q7TN99-4	Cytoplasmic polyadenylation element-binding protein 3 OS=Mus musculus GN=Cpeb3 PE=1 SV=1|Cytoplasmic polyadenylation element-binding protein 3 OS=Mus musculus GN=Cpeb3 PE=1 SV=1|Cytoplasmic polyadenylation element-binding protein 3 OS=Mus musculus GN=Cpeb3 PE=1 SV=1|Cytoplasmic polyadenylation element-binding protein 3 OS=Mus musculus GN=Cpeb3 PE=1 SV=1|Isoform 2 of Cytoplasmic polyadenylation el…	0.0812212	0.775845	FALSE	NA	NA	NA
Kidney vs Brain	FUS	P56959|Q564D0|Q8CFQ9	RNA-binding protein FUS OS=Mus musculus GN=Fus PE=1 SV=1|Fusion, derived from t(12;16) malignant liposarcoma (Human), isoform CRA_a OS=Mus musculus GN=Fus PE=1 SV=1|Fusion, derived from t(1216) malignant liposarcoma (Human) OS=Mus musculus GN=Fus PE=1 SV=1	-0.0496725	0.863285	FALSE	NA	NA	NA
Kidney vs Brain	SRSF2	Q62093	Serine/arginine-rich splicing factor 2 OS=Mus musculus GN=Srsf2 PE=1 SV=4	0.0454903	0.89549	FALSE	0.444821	0.0627958	FALSE
Kidney vs Brain	NSF	P46460	Vesicle-fusing ATPase OS=Mus musculus GN=Nsf PE=1 SV=2	0.0150606	0.940656	FALSE	-2.91642	5.10116e-05	TRUE
Kidney vs Brain	MAGED1	Q9QYH6	Melanoma-associated antigen D1 OS=Mus musculus GN=Maged1 PE=1 SV=1	0.970095	NA	FALSE	-0.7009	0.00823443	FALSE
Kidney vs Brain	TBC1D8B	A3KGB4	TBC1 domain family member 8B OS=Mus musculus GN=Tbc1d8b PE=1 SV=1	4.00267	NA	NA	0.402078	0.172683	FALSE
Kidney vs Brain	HIBCH	Q8QZS1	3-hydroxyisobutyryl-CoA hydrolase, mitochondrial OS=Mus musculus GN=Hibch PE=1 SV=1	3.73449	NA	NA	1.06079	0.00119928	TRUE
Kidney vs Brain	AP2A2	P17427	AP-2 complex subunit alpha-2 OS=Mus musculus GN=Ap2a2 PE=1 SV=2	1.63223	NA	NA	-1.17409	0.000722822	TRUE
Kidney vs Brain	PACSIN2	Q3TDA7|Q9WVE8	Protein kinase C and casein kinase substrate in neurons 2, isoform CRA_a OS=Mus musculus GN=Pacsin2 PE=1 SV=1|Protein kinase C and casein kinase substrate in neurons protein 2 OS=Mus musculus GN=Pacsin2 PE=1 SV=1	3.90813	NA	NA	1.23079	0.000714718	TRUE
Kidney vs Brain	HSPE1	Q4KL76|Q64433	10 kDa heat shock protein, mitochondrial OS=Mus musculus GN=Hspe1 PE=1 SV=1|10 kDa heat shock protein, mitochondrial OS=Mus musculus GN=Hspe1 PE=1 SV=2	2.76122	NA	NA	0.354035	0.17249	FALSE
Kidney vs Brain	NDUFA13	Q9ERS2	NADH dehydrogenase [ubiquinone] 1 alpha subcomplex subunit 13 OS=Mus musculus GN=Ndufa13 PE=1 SV=3	2.51187	NA	NA	0.0546436	0.746256	FALSE
Kidney vs Brain	RPS3A|RPS3A1	P97351|Q564F3	40S ribosomal protein S3a OS=Mus musculus GN=Rps3a PE=1 SV=3|40S ribosomal protein S3a OS=Mus musculus GN=Rps3a1 PE=1 SV=1	3.46538	NA	NA	0.850701	0.0024219	FALSE
Kidney vs Brain	ANXA3	O35639	Annexin A3 OS=Mus musculus GN=Anxa3 PE=1 SV=4	3.78519	NA	NA	0.802508	0.00334209	FALSE
Kidney vs Brain	MRPS7	Q80X85	28S ribosomal protein S7, mitochondrial OS=Mus musculus GN=Mrps7 PE=1 SV=1	3.35762	NA	NA	0.902268	0.00202598	FALSE
Kidney vs Brain	AKR1C14	Q91WT7	3-alpha-hydroxysteroid dehydrogenase type 1 OS=Mus musculus GN=Akr1c14 PE=1 SV=1	4.56703	NA	NA	1.87918	0.000196156	TRUE
Kidney vs Brain	EMC1	Q8C7X2|Q8C7X2-2|Z4YJW0	ER membrane protein complex subunit 1 OS=Mus musculus GN=Emc1 PE=1 SV=1|Isoform 2 of ER membrane protein complex subunit 1 OS=Mus musculus GN=Emc1|ER membrane protein complex subunit 1 OS=Mus musculus GN=Emc1 PE=1 SV=1	2.71304	NA	NA	0.19216	0.325449	FALSE
Kidney vs Brain	MINK1	G3X9G2|Q5SXG1|Q5SXG3|Q9JM52|Q9JM52-2|Q9JM52-3	Misshapen-like kinase 1 OS=Mus musculus GN=Mink1 PE=1 SV=1|Misshapen-like kinase 1 OS=Mus musculus GN=Mink1 PE=1 SV=1|Misshapen-like kinase 1 OS=Mus musculus GN=Mink1 PE=1 SV=1|Misshapen-like kinase 1 OS=Mus musculus GN=Mink1 PE=1 SV=3|Isoform 1 of Misshapen-like kinase 1 OS=Mus musculus GN=Mink1|Isoform 3 of Misshapen-like kinase 1 OS=Mus musculus GN=Mink1	1.3786	NA	NA	-1.08293	0.00416714	TRUE
Kidney vs Brain	PRKCSH	O08795|O08795-2	Glucosidase 2 subunit beta OS=Mus musculus GN=Prkcsh PE=1 SV=1|Isoform 2 of Glucosidase 2 subunit beta OS=Mus musculus GN=Prkcsh	2.38824	NA	NA	0.715459	0.00624249	FALSE
Kidney vs Brain	PDS5B	F8WHU5|Q4VA53|Q4VA53-3	Sister chromatid cohesion protein PDS5 homolog B OS=Mus musculus GN=Pds5b PE=1 SV=1|Sister chromatid cohesion protein PDS5 homolog B OS=Mus musculus GN=Pds5b PE=1 SV=1|Isoform 3 of Sister chromatid cohesion protein PDS5 homolog B OS=Mus musculus GN=Pds5b	3.04326	NA	NA	0.0964657	0.716617	FALSE
Kidney vs Brain	MRPL22	Q8BU88	39S ribosomal protein L22, mitochondrial OS=Mus musculus GN=Mrpl22 PE=1 SV=1	3.07073	NA	NA	0.985041	0.00296879	FALSE
Kidney vs Brain	FLII	Q9JJ28	Protein flightless-1 homolog OS=Mus musculus GN=Flii PE=1 SV=1	3.01591	NA	NA	0.0750203	0.679135	FALSE
Kidney vs Brain	NUP214	Q80U93	Nuclear pore complex protein Nup214 OS=Mus musculus GN=Nup214 PE=1 SV=2	2.11174	NA	NA	0.0742734	0.723495	FALSE
Kidney vs Brain	SNAP91	Q61548|Q61548-2|Q61548-3	Clathrin coat assembly protein AP180 OS=Mus musculus GN=Snap91 PE=1 SV=1|Isoform Short of Clathrin coat assembly protein AP180 OS=Mus musculus GN=Snap91|Isoform 3 of Clathrin coat assembly protein AP180 OS=Mus musculus GN=Snap91	-3.78106	NA	NA	-3.25447	3.67134e-05	TRUE
Kidney vs Brain	COPE	D3Z315|O89079	Coatomer subunit epsilon (Fragment) OS=Mus musculus GN=Cope PE=1 SV=1|Coatomer subunit epsilon OS=Mus musculus GN=Cope PE=1 SV=3	2.4089	NA	NA	0.798542	0.00395154	FALSE
Kidney vs Brain	TBCB	Q9D1E6	Tubulin-folding cofactor B OS=Mus musculus GN=Tbcb PE=1 SV=2	2.17474	NA	NA	-0.952032	0.00775045	FALSE
Kidney vs Brain	USP4	A0A0A6YW28|P35123	Ubiquitin carboxyl-terminal hydrolase 4 OS=Mus musculus GN=Usp4 PE=1 SV=1|Ubiquitin carboxyl-terminal hydrolase 4 OS=Mus musculus GN=Usp4 PE=1 SV=3	2.89078	NA	NA	0.144002	0.422169	FALSE
Kidney vs Brain	SNX6	Q6P8X1	Sorting nexin-6 OS=Mus musculus GN=Snx6 PE=1 SV=2	4.24853	NA	NA	1.40707	0.0053448	TRUE
Kidney vs Brain	BCAM	Q9R069	Basal cell adhesion molecule OS=Mus musculus GN=Bcam PE=1 SV=1	5.28824	NA	NA	1.70061	0.00019018	TRUE
Kidney vs Brain	EXOC2	Q9D4H1	Exocyst complex component 2 OS=Mus musculus GN=Exoc2 PE=1 SV=1	2.56031	NA	NA	-0.603384	0.0111685	FALSE
Kidney vs Brain	PSMD3	P14685	26S proteasome non-ATPase regulatory subunit 3 OS=Mus musculus GN=Psmd3 PE=1 SV=3	2.65529	NA	NA	0.0306042	0.865269	FALSE
Kidney vs Brain	NAT8F1|CML1	E9PUL7|Q9JIZ0	Protein Nat8f1 OS=Mus musculus GN=Nat8f1 PE=1 SV=1|Probable N-acetyltransferase CML1 OS=Mus musculus GN=Cml1 PE=1 SV=1	4.08285	NA	NA	3.22014	3.62349e-05	TRUE
Kidney vs Brain	VAC14	Q80WQ2	Protein VAC14 homolog OS=Mus musculus GN=Vac14 PE=1 SV=1	3.19538	NA	NA	-0.881118	0.00330524	FALSE
Kidney vs Brain	RPS8	P62242|Q497E9	40S ribosomal protein S8 OS=Mus musculus GN=Rps8 PE=1 SV=2|40S ribosomal protein S8 OS=Mus musculus GN=Rps8 PE=1 SV=1	3.75483	NA	NA	0.907801	0.00772536	FALSE
Kidney vs Brain	KHK	A0A0J9YU79|E9Q1Q9	Ketohexokinase OS=Mus musculus GN=Khk PE=1 SV=1|Ketohexokinase OS=Mus musculus GN=Khk PE=1 SV=1	4.69846	NA	NA	4.06574	3.62349e-05	TRUE
Kidney vs Brain	CAP1	P40124	Adenylyl cyclase-associated protein 1 OS=Mus musculus GN=Cap1 PE=1 SV=4	2.43369	NA	NA	-0.548293	0.0173834	FALSE
Kidney vs Brain	RPL13A	P19253|Q5M9M0	60S ribosomal protein L13a OS=Mus musculus GN=Rpl13a PE=1 SV=4|60S ribosomal protein L13a OS=Mus musculus GN=Rpl13a PE=1 SV=1	3.41944	NA	NA	1.1562	0.00098036	TRUE
Kidney vs Brain	PECR	Q3UXD9|Q99MZ7	Peroxisomal trans-2-enoyl-CoA reductase OS=Mus musculus GN=Pecr PE=1 SV=1|Peroxisomal trans-2-enoyl-CoA reductase OS=Mus musculus GN=Pecr PE=1 SV=1	3.71814	NA	NA	2.89036	4.73021e-05	TRUE
Kidney vs Brain	RPL12	P35979|Q5BLK0	60S ribosomal protein L12 OS=Mus musculus GN=Rpl12 PE=1 SV=2|60S ribosomal protein L12 OS=Mus musculus GN=Rpl12 PE=1 SV=1	2.44954	NA	NA	0.747599	0.00751412	FALSE
Kidney vs Brain	MAPRE1	Q3U4H0|Q61166	Microtubule-associated protein RP/EB family member 1 OS=Mus musculus GN=Mapre1 PE=1 SV=1|Microtubule-associated protein RP/EB family member 1 OS=Mus musculus GN=Mapre1 PE=1 SV=3	3.14431	NA	NA	-0.407167	0.125795	FALSE
Kidney vs Brain	CUL4B	A2A432|A2A432-2|E9PXY1	Cullin-4B OS=Mus musculus GN=Cul4b PE=1 SV=1|Isoform 2 of Cullin-4B OS=Mus musculus GN=Cul4b|Cullin-4B OS=Mus musculus GN=Cul4b PE=1 SV=2	2.34491	NA	NA	-0.840723	0.00395154	FALSE
Kidney vs Brain	UBR3	F6QC57|Q5U430|Q5U430-3	E3 ubiquitin-protein ligase UBR3 OS=Mus musculus GN=Ubr3 PE=1 SV=1|E3 ubiquitin-protein ligase UBR3 OS=Mus musculus GN=Ubr3 PE=1 SV=3|Isoform 3 of E3 ubiquitin-protein ligase UBR3 OS=Mus musculus GN=Ubr3	1.8424	NA	NA	-0.149752	0.423891	FALSE
Kidney vs Brain	DNAJA2	Q9QYJ0	DnaJ homolog subfamily A member 2 OS=Mus musculus GN=Dnaja2 PE=1 SV=1	2.79138	NA	NA	-0.51783	0.0297516	FALSE
Kidney vs Brain	NUDT19	P11930	Nucleoside diphosphate-linked moiety X motif 19 OS=Mus musculus GN=Nudt19 PE=1 SV=2	4.65819	NA	NA	3.08123	3.66448e-05	TRUE
Kidney vs Brain	RPL18A	P62717	60S ribosomal protein L18a OS=Mus musculus GN=Rpl18a PE=1 SV=1	3.98299	NA	NA	0.992428	0.00230629	FALSE
Kidney vs Brain	ATP1B1	P14094|Q545P0	Sodium/potassium-transporting ATPase subunit beta-1 OS=Mus musculus GN=Atp1b1 PE=1 SV=1|Sodium/potassium-transporting ATPase subunit beta OS=Mus musculus GN=Atp1b1 PE=1 SV=1	3.11268	NA	NA	-0.161349	0.535921	FALSE
Kidney vs Brain	PALM	Q9Z0P4|Q9Z0P4-2	Paralemmin-1 OS=Mus musculus GN=Palm PE=1 SV=1|Isoform 2 of Paralemmin-1 OS=Mus musculus GN=Palm	1.49688	NA	NA	-1.54858	0.000275995	TRUE
Kidney vs Brain	AADAT	Q9WVM8	Kynurenine/alpha-aminoadipate aminotransferase, mitochondrial OS=Mus musculus GN=Aadat PE=1 SV=1	4.58841	NA	NA	4.13347	3.66448e-05	TRUE
Kidney vs Brain	PPP2R1A	Q76MZ3	Serine/threonine-protein phosphatase 2A 65 kDa regulatory subunit A alpha isoform OS=Mus musculus GN=Ppp2r1a PE=1 SV=3	1.10458	NA	NA	-1.47888	0.000585249	TRUE
Kidney vs Brain	PPP1R12A	Q9DBR7|Q9DBR7-2	Protein phosphatase 1 regulatory subunit 12A OS=Mus musculus GN=Ppp1r12a PE=1 SV=2|Isoform 2 of Protein phosphatase 1 regulatory subunit 12A OS=Mus musculus GN=Ppp1r12a	2.95195	NA	NA	0.327732	0.0900457	FALSE
Kidney vs Brain	GART	Q64737	Trifunctional purine biosynthetic protein adenosine-3 OS=Mus musculus GN=Gart PE=1 SV=3	3.30645	NA	NA	-0.0159056	0.93397	FALSE
Kidney vs Brain	UHRF1BP1L	A2RSJ4	UHRF1-binding protein 1-like OS=Mus musculus GN=Uhrf1bp1l PE=1 SV=2	2.46063	NA	NA	-0.865513	0.00259888	FALSE
Kidney vs Brain	CHD4	E9QAS4|E9QAS5|Q6PDQ2	Chromodomain-helicase-DNA-binding protein 4 OS=Mus musculus GN=Chd4 PE=1 SV=1|Chromodomain-helicase-DNA-binding protein 4 OS=Mus musculus GN=Chd4 PE=1 SV=1|Chromodomain-helicase-DNA-binding protein 4 OS=Mus musculus GN=Chd4 PE=1 SV=1	2.5361	NA	NA	0.637556	0.0116709	FALSE
Kidney vs Brain	SIGIRR	Q9JLZ8	Single Ig IL-1-related receptor OS=Mus musculus GN=Sigirr PE=1 SV=2	3.89313	NA	NA	2.22026	0.000285967	TRUE
Kidney vs Brain	SNX1	Q6NZD2	Sorting nexin 1 OS=Mus musculus GN=Snx1 PE=1 SV=1	4.02594	NA	NA	0.484918	0.0478715	FALSE
Kidney vs Brain	NOVA1	Q9JKN6	RNA-binding protein Nova-1 OS=Mus musculus GN=Nova1 PE=1 SV=2	-2.86472	NA	NA	-2.42958	5.75318e-05	TRUE
Kidney vs Brain	SNX4	Q91YJ2	Sorting nexin-4 OS=Mus musculus GN=Snx4 PE=1 SV=1	3.4898	NA	NA	0.182803	0.365912	FALSE
Kidney vs Brain	ASNA1	O54984	ATPase Asna1 OS=Mus musculus GN=Asna1 PE=1 SV=2	2.1459	NA	NA	-0.246323	0.250593	FALSE
Kidney vs Brain	TAX1BP1	Q3UKC1	Tax1-binding protein 1 homolog OS=Mus musculus GN=Tax1bp1 PE=1 SV=2	3.59946	NA	NA	-0.0352544	0.845273	FALSE
Kidney vs Brain	PPID	Q9CR16	Peptidyl-prolyl cis-trans isomerase D OS=Mus musculus GN=Ppid PE=1 SV=3	2.06815	NA	NA	-1.12219	0.00120315	TRUE
Kidney vs Brain	FABP4	P04117|Q542H7	Fatty acid-binding protein, adipocyte OS=Mus musculus GN=Fabp4 PE=1 SV=3|Fabp4 protein OS=Mus musculus GN=Fabp4 PE=1 SV=1	5.50645	NA	NA	2.29475	0.000511043	TRUE
Kidney vs Brain	ABCE1	P61222|Q3UHY8	ATP-binding cassette sub-family E member 1 OS=Mus musculus GN=Abce1 PE=1 SV=1|ATP-binding cassette sub-family E member 1 OS=Mus musculus GN=Abce1 PE=1 SV=1	3.01393	NA	NA	0.217799	0.218388	FALSE
Kidney vs Brain	INPP5F	Q8CDA1	Phosphatidylinositide phosphatase SAC2 OS=Mus musculus GN=Inpp5f PE=1 SV=1	3.08387	NA	NA	0.0471501	0.7918	FALSE
Kidney vs Brain	XDH	Q00519	Xanthine dehydrogenase/oxidase OS=Mus musculus GN=Xdh PE=1 SV=5	2.93613	NA	NA	0.806671	0.00365119	FALSE
Kidney vs Brain	PPFIA1	B2RXQ2|B2RXW8	Ppfia1 protein OS=Mus musculus GN=Ppfia1 PE=1 SV=1|Ppfia1 protein OS=Mus musculus GN=Ppfia1 PE=1 SV=1	2.57343	NA	NA	0.0358911	0.845273	FALSE
Kidney vs Brain	SLK	O54988|O54988-2	STE20-like serine/threonine-protein kinase OS=Mus musculus GN=Slk PE=1 SV=2|Isoform 2 of STE20-like serine/threonine-protein kinase OS=Mus musculus GN=Slk	2.83602	NA	NA	-0.211593	0.280422	FALSE
Kidney vs Brain	EIF2S2	Q3ULL5|Q99L45	Eif2s2 protein OS=Mus musculus GN=Eif2s2 PE=1 SV=1|Eukaryotic translation initiation factor 2 subunit 2 OS=Mus musculus GN=Eif2s2 PE=1 SV=1	3.38676	NA	NA	0.40806	0.0848915	FALSE
Kidney vs Brain	NBAS	E9Q411	Protein Nbas OS=Mus musculus GN=Nbas PE=1 SV=1	2.04415	NA	NA	0.0490221	0.773547	FALSE
Kidney vs Brain	CKB	Q04447	Creatine kinase B-type OS=Mus musculus GN=Ckb PE=1 SV=1	-1.95424	NA	NA	-4.02968	3.62349e-05	TRUE
Kidney vs Brain	INMT	P40936	Indolethylamine N-methyltransferase OS=Mus musculus GN=Inmt PE=1 SV=1	5.97934	NA	NA	3.07633	0.00015967	TRUE
Kidney vs Brain	CALR	B2MWM9|P14211	Calreticulin OS=Mus musculus GN=Calr PE=1 SV=1|Calreticulin OS=Mus musculus GN=Calr PE=1 SV=1	2.90825	NA	NA	0.728351	0.0132517	FALSE
Kidney vs Brain	IDH3B	Q91VA7	Isocitrate dehydrogenase [NAD] subunit, mitochondrial OS=Mus musculus GN=Idh3b PE=1 SV=1	1.68935	NA	NA	-0.210777	0.800644	FALSE
Kidney vs Brain	EIF4H	Q9WUK2|Q9WUK2-2	Eukaryotic translation initiation factor 4H OS=Mus musculus GN=Eif4h PE=1 SV=3|Isoform Short of Eukaryotic translation initiation factor 4H OS=Mus musculus GN=Eif4h	1.89381	NA	NA	-0.498846	0.0449104	FALSE
Kidney vs Brain	TIA1	D3Z4H6|P52912|Q564E7	Nucleolysin TIA-1 OS=Mus musculus GN=Tia1 PE=1 SV=1|Nucleolysin TIA-1 OS=Mus musculus GN=Tia1 PE=1 SV=1|Cytotoxic granule-associated RNA binding protein 1, isoform CRA_a OS=Mus musculus GN=Tia1 PE=1 SV=1	1.06801	NA	NA	NA	NA	NA
Kidney vs Brain	PKN2	G3UZM9|Q8BWW9|Q8BWW9-2|Q8BWW9-3	Serine/threonine-protein kinase N2 OS=Mus musculus GN=Pkn2 PE=1 SV=1|Serine/threonine-protein kinase N2 OS=Mus musculus GN=Pkn2 PE=1 SV=3|Isoform 2 of Serine/threonine-protein kinase N2 OS=Mus musculus GN=Pkn2|Isoform 3 of Serine/threonine-protein kinase N2 OS=Mus musculus GN=Pkn2	3.86891	NA	NA	NA	NA	NA
Kidney vs Brain	POLRMT	E9PWD9|Q3U3J3|Q8BKF1	DNA-directed RNA polymerase OS=Mus musculus GN=Polrmt PE=1 SV=1|DNA-directed RNA polymerase OS=Mus musculus GN=Polrmt PE=1 SV=1|DNA-directed RNA polymerase, mitochondrial OS=Mus musculus GN=Polrmt PE=1 SV=1	4.4396	NA	NA	NA	NA	NA
Kidney vs Brain	CPSF2	O35218	Cleavage and polyadenylation specificity factor subunit 2 OS=Mus musculus GN=Cpsf2 PE=1 SV=1	2.56167	NA	NA	NA	NA	NA
Kidney vs Brain	SYMPK	F8WJD4|Q80X82	Symplekin OS=Mus musculus GN=Sympk PE=1 SV=1|Symplekin OS=Mus musculus GN=Sympk PE=1 SV=1	2.68276	NA	NA	NA	NA	NA
Kidney vs Brain	CCDC186	Q8C9S4	Coiled-coil domain-containing protein 186 OS=Mus musculus GN=Ccdc186 PE=1 SV=2	1.89204	NA	NA	NA	NA	NA
Kidney vs Brain	GM20441	G3UYJ7	Protein Gm20441 (Fragment) OS=Mus musculus GN=Gm20441 PE=4 SV=1	4.14818	NA	NA	NA	NA	NA
Kidney vs Brain	PURG	Q8R4E6	Purine-rich element-binding protein gamma OS=Mus musculus GN=Purg PE=1 SV=1	-1.08091	NA	NA	NA	NA	NA
Kidney vs Brain	IBTK	Q6ZPR6|Q6ZPR6-2	Inhibitor of Bruton tyrosine kinase OS=Mus musculus GN=Ibtk PE=1 SV=3|Isoform 2 of Inhibitor of Bruton tyrosine kinase OS=Mus musculus GN=Ibtk	3.0703	NA	NA	NA	NA	NA
Kidney vs Brain	AKR1B3|AKR1B1	D3YVJ7|P45376|Q3UDY1	Aldose reductase (Fragment) OS=Mus musculus GN=Akr1b3 PE=1 SV=1|Aldose reductase OS=Mus musculus GN=Akr1b1 PE=1 SV=3|Aldose reductase OS=Mus musculus GN=Akr1b3 PE=1 SV=1	3.36803	NA	NA	NA	NA	NA
Kidney vs Brain	APOBEC3	E9QMH1|H3BJ44|H3BJL0|H3BJQ3|H3BKE5|Q99J72|Q99J72-2|Q99J72-3|Q99J72-4	DNA dC->dU-editing enzyme APOBEC-3 OS=Mus musculus GN=Apobec3 PE=1 SV=1|DNA dC->dU-editing enzyme APOBEC-3 OS=Mus musculus GN=Apobec3 PE=1 SV=1|DNA dC->dU-editing enzyme APOBEC-3 OS=Mus musculus GN=Apobec3 PE=1 SV=1|DNA dC->dU-editing enzyme APOBEC-3 OS=Mus musculus GN=Apobec3 PE=1 SV=1|DNA dC->dU-editing enzyme APOBEC-3 OS=Mus musculus GN=Apobec3 PE=1 SV=1|DNA dC->dU-editing enzyme APOBEC-3 OS=M…	4.30843	NA	NA	NA	NA	NA
Kidney vs Brain	AAK1	Q3UHJ0|Q3UHJ0-2	AP2-associated protein kinase 1 OS=Mus musculus GN=Aak1 PE=1 SV=2|Isoform 2 of AP2-associated protein kinase 1 OS=Mus musculus GN=Aak1	1.41273	NA	NA	-3.37296	4.38603e-05	TRUE
Kidney vs Brain	ACAD11	A0A0R4J0I6|D3YTQ5|Q80XL6	Acyl-CoA dehydrogenase family member 11 OS=Mus musculus GN=Acad11 PE=1 SV=1|Acyl-CoA dehydrogenase family member 11 OS=Mus musculus GN=Acad11 PE=1 SV=2	4.53165	NA	NA	2.82127	4.14452e-05	TRUE
Kidney vs Brain	AP2M1	P84091|Q3TWV4|Q5FWI9	AP-2 complex subunit mu OS=Mus musculus GN=Ap2m1 PE=1 SV=1	1.44174	NA	NA	-1.65527	0.000196485	TRUE
Kidney vs Brain	CCAR1	Q8CH18|Q8CH18-3	Cell division cycle and apoptosis regulator protein 1 OS=Mus musculus GN=Ccar1 PE=1 SV=1|Isoform 3 of Cell division cycle and apoptosis regulator protein 1 OS=Mus musculus GN=Ccar1	2.34352	NA	NA	0.91766	0.00174942	FALSE
Kidney vs Brain	CCDC47	Q9D024|Q9D024-2	Coiled-coil domain-containing protein 47 OS=Mus musculus GN=Ccdc47 PE=1 SV=2|Isoform 2 of Coiled-coil domain-containing protein 47 OS=Mus musculus GN=Ccdc47	2.4831	NA	NA	0.719803	0.00467385	FALSE
Kidney vs Brain	CD47	Q61735|Q61735-2	Isoform 2 of Leukocyte surface antigen CD47 OS=Mus musculus GN=Cd47|Leukocyte surface antigen CD47 OS=Mus musculus GN=Cd47 PE=1 SV=2	3.13876	NA	NA	-1.58917	0.00021495	TRUE
Kidney vs Brain	CGNL1	B2RSU6|Q6AW69|Q6AW69-4|Q6AW69-5	Cingulin-like 1 OS=Mus musculus GN=Cgnl1 PE=1 SV=1|Cingulin-like protein 1 OS=Mus musculus GN=Cgnl1 PE=1 SV=2|Isoform 4 of Cingulin-like protein 1 OS=Mus musculus GN=Cgnl1|Isoform 5 of Cingulin-like protein 1 OS=Mus musculus GN=Cgnl1	3.99555	NA	NA	2.68454	4.8156e-05	TRUE
Kidney vs Brain	CKAP5	A0A0R4J0K2|A2AGT5|A2AGT5-2|A2AGT5-3|K3W4R5|Z4YL78	Cytoskeleton-associated protein 5 OS=Mus musculus GN=Ckap5 PE=1 SV=1|Isoform 2 of Cytoskeleton-associated protein 5 OS=Mus musculus GN=Ckap5|Isoform 3 of Cytoskeleton-associated protein 5 OS=Mus musculus GN=Ckap5	2.55461	NA	NA	-1.37234	0.000446315	TRUE
Kidney vs Brain	CMBL	E0CXH4|E0CXT6|Q8R1G2	Carboxymethylenebutenolidase homolog (Fragment) OS=Mus musculus GN=Cmbl PE=1 SV=1|Carboxymethylenebutenolidase homolog OS=Mus musculus GN=Cmbl PE=1 SV=1	3.47792	NA	NA	1.66068	0.000215746	TRUE
Kidney vs Brain	COBLL1	B1AZ14|B1AZ15|Q3UMF0|Q3UMF0-2|Q3UMF0-3|Q3UMF0-4	Cordon-bleu protein-like 1 OS=Mus musculus GN=Cobll1 PE=1 SV=1|Cordon-bleu protein-like 1 OS=Mus musculus GN=Cobll1 PE=1 SV=2|Isoform 2 of Cordon-bleu protein-like 1 OS=Mus musculus GN=Cobll1|Isoform 3 of Cordon-bleu protein-like 1 OS=Mus musculus GN=Cobll1|Isoform 4 of Cordon-bleu protein-like 1 OS=Mus musculus GN=Cobll1	3.10394	NA	NA	1.89879	0.000229942	TRUE
Kidney vs Brain	EXOC6	Q3U9D6|Q8R313	Exocyst complex component 6 OS=Mus musculus GN=Exoc6 PE=1 SV=1|Exocyst complex component 6 OS=Mus musculus GN=Exoc6 PE=1 SV=2	3.06832	NA	NA	0.196028	0.3218	FALSE
Kidney vs Brain	FAM21	A0A0N4SUJ0|A0A0N4SV74|Q6PGL7|Q6PGL7-2	Isoform 2 of WASH complex subunit FAM21 OS=Mus musculus GN=Fam21|WASH complex subunit FAM21 (Fragment) OS=Mus musculus GN=Fam21 PE=1 SV=1|WASH complex subunit FAM21 OS=Mus musculus GN=Fam21 PE=1 SV=1	2.2477	NA	NA	0.28088	0.15039	FALSE
Kidney vs Brain	FGGY	A2AJL3|A2AJL4	FGGY carbohydrate kinase domain-containing protein OS=Mus musculus GN=Fggy PE=1 SV=1	4.58786	NA	NA	1.9705	0.000116838	TRUE
Kidney vs Brain	FNBP1	A2AQ41|A2AQ42|A2AQ43|A2AQ44|A2AQ45|Q80TY0|Q80TY0-2|Q80TY0-3|Q80TY0-5	Formin-binding protein 1 OS=Mus musculus GN=Fnbp1 PE=1 SV=1|Formin-binding protein 1 OS=Mus musculus GN=Fnbp1 PE=1 SV=2|Isoform 2 of Formin-binding protein 1 OS=Mus musculus GN=Fnbp1|Isoform 3 of Formin-binding protein 1 OS=Mus musculus GN=Fnbp1|Isoform 5 of Formin-binding protein 1 OS=Mus musculus GN=Fnbp1	2.5229	NA	NA	-1.14549	0.000947514	TRUE
Kidney vs Brain	GRHPR	D6REG4|Q3T9Z2|Q91Z53	Glyoxylate reductase/hydroxypyruvate reductase OS=Mus musculus GN=Grhpr PE=1 SV=1	3.47956	NA	NA	1.25643	0.00143706	TRUE
Kidney vs Brain	KMO	Q91WN4|Q91WN4-2	Isoform 2 of Kynurenine 3-monooxygenase OS=Mus musculus GN=Kmo|Kynurenine 3-monooxygenase OS=Mus musculus GN=Kmo PE=1 SV=1	4.06384	NA	NA	1.82882	0.000247014	TRUE
Kidney vs Brain	LAMP2	P17047|P17047-2|P17047-3	Isoform LAMP-2B of Lysosome-associated membrane glycoprotein 2 OS=Mus musculus GN=Lamp2|Isoform LAMP-2C of Lysosome-associated membrane glycoprotein 2 OS=Mus musculus GN=Lamp2|Lysosome-associated membrane glycoprotein 2 OS=Mus musculus GN=Lamp2 PE=1 SV=2	4.06755	NA	NA	2.06536	7.42101e-05	TRUE
Kidney vs Brain	MIOX	F7CHR4|Q9QXN5	Inositol oxygenase (Fragment) OS=Mus musculus GN=Miox PE=1 SV=1|Inositol oxygenase OS=Mus musculus GN=Miox PE=1 SV=2	4.20923	NA	NA	2.70076	6.37631e-05	TRUE
Kidney vs Brain	MYO1C	Q9WTI7|Q9WTI7-2|Q9WTI7-3|Q9WTI7-4	Isoform 2 of Unconventional myosin-Ic OS=Mus musculus GN=Myo1c|Isoform 3 of Unconventional myosin-Ic OS=Mus musculus GN=Myo1c|Isoform 4 of Unconventional myosin-Ic OS=Mus musculus GN=Myo1c|Unconventional myosin-Ic OS=Mus musculus GN=Myo1c PE=1 SV=2	3.88045	NA	NA	2.59901	4.7877e-05	TRUE
Kidney vs Brain	NAA25	Q8BWZ3|Q8BWZ3-2	Isoform 2 of N-alpha-acetyltransferase 25, NatB auxiliary subunit OS=Mus musculus GN=Naa25|N-alpha-acetyltransferase 25, NatB auxiliary subunit OS=Mus musculus GN=Naa25 PE=1 SV=1	2.39637	NA	NA	0.124306	0.468732	FALSE
Kidney vs Brain	SEPT7	E9Q1G8|E9Q9F5|O55131	Septin-7 OS=Mus musculus GN=Sept7 PE=1 SV=1|Septin-7 OS=Mus musculus GN=Sept7 PE=1 SV=2	2.71698	NA	NA	-2.49649	6.82725e-05	TRUE
Kidney vs Brain	SLC12A5	A0A076FR46|Q91V14|Q91V14-2	Isoform 2 of Solute carrier family 12 member 5 OS=Mus musculus GN=Slc12a5|KCC2a-S25 variant 1 OS=Mus musculus GN=Slc12a5 PE=1 SV=1|Solute carrier family 12 member 5 OS=Mus musculus GN=Slc12a5 PE=1 SV=2	-1.30265	NA	NA	-3.91845	3.62349e-05	TRUE
Kidney vs Brain	SLMAP	D3Z7V3|H7BX64|Q3URD3|Q3URD3-2	Isoform 2 of Sarcolemmal membrane-associated protein OS=Mus musculus GN=Slmap|Sarcolemmal membrane-associated protein OS=Mus musculus GN=Slmap PE=1 SV=1|Sarcolemmal membrane-associated protein OS=Mus musculus GN=Slmap PE=1 SV=2	2.82692	NA	NA	-0.330304	0.0851306	FALSE
Kidney vs Brain	STAT1	A0A087WSP5|P42225|Q8C3V4|Q99K94	Signal transducer and activator of transcription 1 OS=Mus musculus GN=Stat1 PE=1 SV=1|Signal transducer and activator of transcription OS=Mus musculus GN=Stat1 PE=1 SV=1	3.29117	NA	NA	0.46078	0.0276162	FALSE
Kidney vs Brain	TMEM214	D3Z6S1|Q8BM55	Transmembrane protein 214 OS=Mus musculus GN=Tmem214 PE=1 SV=1|Transmembrane protein 214 OS=Mus musculus GN=Tmem214 PE=1 SV=3	4.4934	NA	NA	0.911655	0.00319174	FALSE
Kidney vs Brain	TOM1L2	Q5SRX1|Q5SRX1-2|Q5SRX1-3|Q5SRX1-4|Q5SXA4	Isoform 2 of TOM1-like protein 2 OS=Mus musculus GN=Tom1l2|Isoform 3 of TOM1-like protein 2 OS=Mus musculus GN=Tom1l2|Isoform 4 of TOM1-like protein 2 OS=Mus musculus GN=Tom1l2|TOM1-like protein 2 OS=Mus musculus GN=Tom1l2 PE=1 SV=1	1.02476	NA	NA	-1.93721	0.000694821	TRUE
Kidney vs Brain	UAP1	A0A0R4J085|A0A0R4J1F6|Q3UHZ7|Q91YN5|Q91YN5-2|Q91YN5-3	Isoform 3 of UDP-N-acetylhexosamine pyrophosphorylase OS=Mus musculus GN=Uap1|Isoform AGX1 of UDP-N-acetylhexosamine pyrophosphorylase OS=Mus musculus GN=Uap1|UDP-N-acetylhexosamine pyrophosphorylase OS=Mus musculus GN=Uap1 PE=1 SV=1	3.55576	NA	NA	1.33652	0.000664431	TRUE
Kidney vs Brain	UNC45A	D6RIN1|Q99KD5	Protein unc-45 homolog A OS=Mus musculus GN=Unc45a PE=1 SV=1|Protein unc-45 homolog A OS=Mus musculus GN=Unc45a PE=1 SV=2	3.8826	NA	NA	1.02242	0.00153401	TRUE
Kidney vs Brain	YTHDC1	D6RG95|E9Q5K9|E9Q5K9-2|E9Q5K9-3	Isoform 2 of YTH domain-containing protein 1 OS=Mus musculus GN=Ythdc1|Isoform 3 of YTH domain-containing protein 1 OS=Mus musculus GN=Ythdc1|YTH domain-containing protein 1 OS=Mus musculus GN=Ythdc1 PE=1 SV=1|YTH domain-containing protein 1 OS=Mus musculus GN=Ythdc1 PE=1 SV=2	0.442245	NA	FALSE	0.187151	0.305441	FALSE
Liver vs Brain	SULT2A8	Q8BGL3	Sulfotransferase OS=Mus musculus GN=Sult2a8 PE=1 SV=1	5.04326	7.70192e-05	TRUE	3.15091	3.23451e-05	TRUE
Liver vs Brain	ESRP2	D3Z139|Q8K0G8	Epithelial-splicing regulatory protein 2 (Fragment) OS=Mus musculus GN=Esrp2 PE=1 SV=1|Epithelial splicing regulatory protein 2 OS=Mus musculus GN=Esrp2 PE=1 SV=1	4.98539	7.70192e-05	TRUE	0.932311	0.00424629	FALSE
Liver vs Brain	CPS1	Q8C196	Carbamoyl-phosphate synthase [ammonia], mitochondrial OS=Mus musculus GN=Cps1 PE=1 SV=2	4.81606	7.70192e-05	TRUE	4.35075	2.76256e-05	TRUE
Liver vs Brain	BHMT	O35490	Betaine--homocysteine S-methyltransferase 1 OS=Mus musculus GN=Bhmt PE=1 SV=1	4.57043	7.70192e-05	TRUE	5.00831	2.76256e-05	TRUE
Liver vs Brain	A1CF	Q5YD48|Q5YD48-2	APOBEC1 complementation factor OS=Mus musculus GN=A1cf PE=1 SV=2|Isoform 2 of APOBEC1 complementation factor OS=Mus musculus GN=A1cf	4.98723	7.70192e-05	TRUE	4.31062	2.76256e-05	TRUE
Liver vs Brain	UGT2B34	Q8K154	UDP-glucuronosyltransferase OS=Mus musculus GN=Ugt2b34 PE=1 SV=1	4.17353	7.70192e-05	TRUE	4.32955	2.76256e-05	TRUE
Liver vs Brain	OTC	P11725|Q543H3|Q8R1A8	Ornithine carbamoyltransferase, mitochondrial OS=Mus musculus GN=Otc PE=1 SV=1|Ornithine carbamoyltransferase, mitochondrial OS=Mus musculus GN=Otc PE=1 SV=1|Ornithine carbamoyltransferase, mitochondrial OS=Mus musculus GN=Otc PE=1 SV=1	4.38248	7.70192e-05	TRUE	3.33269	3.58608e-05	TRUE
Liver vs Brain	ADH1	P00329|Q3UKA4	Alcohol dehydrogenase 1 OS=Mus musculus GN=Adh1 PE=1 SV=2|Alcohol dehydrogenase 1 OS=Mus musculus GN=Adh1 PE=1 SV=1	4.29735	7.70192e-05	TRUE	4.39285	2.76256e-05	TRUE
Liver vs Brain	HMGCS2	P54869	Hydroxymethylglutaryl-CoA synthase, mitochondrial OS=Mus musculus GN=Hmgcs2 PE=1 SV=2	4.66824	7.70192e-05	TRUE	4.23167	4.71508e-05	TRUE
Liver vs Brain	PLP1	P60202	Myelin proteolipid protein OS=Mus musculus GN=Plp1 PE=1 SV=2	-4.24513	7.70192e-05	TRUE	-4.36155	2.76256e-05	TRUE
Liver vs Brain	FABP1	P12710|Q3V2F7	Fatty acid-binding protein, liver OS=Mus musculus GN=Fabp1 PE=1 SV=2|Fatty acid binding protein 1, liver OS=Mus musculus GN=Fabp1 PE=1 SV=1	4.34789	7.70192e-05	TRUE	4.81697	2.76256e-05	TRUE
Liver vs Brain	TUBB4A	Q9D6F9	Tubulin beta-4A chain OS=Mus musculus GN=Tubb4a PE=1 SV=3	-4.00796	7.70192e-05	TRUE	-3.99876	4.63556e-05	TRUE
Liver vs Brain	KYNU	A2ARD6|A2ARD7|Q6NSV5|Q9CXF0	Kynureninase OS=Mus musculus GN=Kynu PE=1 SV=1|Kynureninase OS=Mus musculus GN=Kynu PE=1 SV=3	4.44329	7.70192e-05	TRUE	2.95598	0.000117231	TRUE
Liver vs Brain	NEFL	P08551	Neurofilament light polypeptide OS=Mus musculus GN=Nefl PE=1 SV=5	-4.43427	7.70192e-05	TRUE	-4.3657	5.05664e-05	TRUE
Liver vs Brain	HPD	P49429	4-hydroxyphenylpyruvate dioxygenase OS=Mus musculus GN=Hpd PE=1 SV=3	3.98742	7.70192e-05	TRUE	4.55447	2.76256e-05	TRUE
Liver vs Brain	UGT2B17|UGT2B5|UGT2B38	P17717|Q8K169|Q91WH2	UDP-glucuronosyltransferase 2B17 OS=Mus musculus GN=Ugt2b17 PE=1 SV=1|UDP-glucuronosyltransferase OS=Mus musculus GN=Ugt2b5 PE=1 SV=1|MCG131371 OS=Mus musculus GN=Ugt2b38 PE=2 SV=1	4.1544	7.70192e-05	TRUE	NA	NA	NA
Liver vs Brain	FTCD	Q91XD4	Formimidoyltransferase-cyclodeaminase OS=Mus musculus GN=Ftcd PE=1 SV=1	4.1839	7.70192e-05	TRUE	4.75415	3.28646e-05	TRUE
Liver vs Brain	GNMT	Q9QXF8	Glycine N-methyltransferase OS=Mus musculus GN=Gnmt PE=1 SV=3	5.54617	7.70192e-05	TRUE	3.99785	4.63556e-05	TRUE
Liver vs Brain	RBM46	P86049|S4R1Y9|S4R2P5	Probable RNA-binding protein 46 OS=Mus musculus GN=Rbm46 PE=1 SV=1|Probable RNA-binding protein 46 OS=Mus musculus GN=Rbm46 PE=1 SV=1|Probable RNA-binding protein 46 OS=Mus musculus GN=Rbm46 PE=1 SV=1	3.65728	7.70192e-05	TRUE	NA	NA	NA
Liver vs Brain	ATP1A3	A0A0G2JGX4|Q6PIC6|Q8VCE0	Sodium/potassium-transporting ATPase subunit alpha-3 OS=Mus musculus GN=Atp1a3 PE=1 SV=1|Sodium/potassium-transporting ATPase subunit alpha OS=Mus musculus GN=Atp1a3 PE=1 SV=1	-4.12773	7.70192e-05	TRUE	-3.76629	2.76256e-05	TRUE
Liver vs Brain	TKFC	Q8VC30	Triokinase/FMN cyclase OS=Mus musculus GN=Tkfc PE=1 SV=1	4.19402	7.70192e-05	TRUE	4.05955	2.76256e-05	TRUE
Liver vs Brain	ACAA2	Q8BWT1	3-ketoacyl-CoA thiolase, mitochondrial OS=Mus musculus GN=Acaa2 PE=1 SV=3	3.77977	7.70192e-05	TRUE	1.94297	0.00146095	TRUE
Liver vs Brain	P4HB	P09103	Protein disulfide-isomerase OS=Mus musculus GN=P4hb PE=1 SV=2	3.65845	7.70192e-05	TRUE	3.27895	2.76256e-05	TRUE
Liver vs Brain	SND1	Q78PY7	Staphylococcal nuclease domain-containing protein 1 OS=Mus musculus GN=Snd1 PE=1 SV=1	3.52387	7.70192e-05	TRUE	2.26809	4.6862e-05	TRUE
Liver vs Brain	SHMT1	G3UZ26|P50431	Serine hydroxymethyltransferase (Fragment) OS=Mus musculus GN=Shmt1 PE=1 SV=1|Serine hydroxymethyltransferase, cytosolic OS=Mus musculus GN=Shmt1 PE=1 SV=3	4.02078	7.70192e-05	TRUE	3.79677	3.77725e-05	TRUE
Liver vs Brain	SORD	Q64442	Sorbitol dehydrogenase OS=Mus musculus GN=Sord PE=1 SV=3	3.47558	7.79215e-05	TRUE	3.10208	3.3642e-05	TRUE
Liver vs Brain	NEFH	P19246	Neurofilament heavy polypeptide OS=Mus musculus GN=Nefh PE=1 SV=3	-4.40213	7.79215e-05	TRUE	-4.23598	5.07721e-05	TRUE
Liver vs Brain	AOX3	G3X982	Aldehyde oxidase 3 OS=Mus musculus GN=Aox3 PE=1 SV=1	3.88933	7.79215e-05	TRUE	4.09586	2.76256e-05	TRUE
Liver vs Brain	PTBP1	Q8BGJ5|Q922I7	MCG13402, isoform CRA_a OS=Mus musculus GN=Ptbp1 PE=1 SV=1|MCG13402, isoform CRA_c OS=Mus musculus GN=Ptbp1 PE=1 SV=1	3.53562	7.79215e-05	TRUE	1.77183	0.000569777	TRUE
Liver vs Brain	SLC27A5	E9PXV4|Q4LDG0	Bile acyl-CoA synthetase OS=Mus musculus GN=Slc27a5 PE=1 SV=1|Bile acyl-CoA synthetase OS=Mus musculus GN=Slc27a5 PE=1 SV=2	4.05346	7.79215e-05	TRUE	3.63851	2.76256e-05	TRUE
Liver vs Brain	PTBP3	G3UXA6|G8JL74|Q8BHD7|Q8BHD7-2	Polypyrimidine tract-binding protein 3 OS=Mus musculus GN=Ptbp3 PE=1 SV=1|Polypyrimidine tract-binding protein 3 OS=Mus musculus GN=Ptbp3 PE=1 SV=1|Polypyrimidine tract-binding protein 3 OS=Mus musculus GN=Ptbp3 PE=1 SV=1|Isoform 2 of Polypyrimidine tract-binding protein 3 OS=Mus musculus GN=Ptbp3	3.54058	7.79215e-05	TRUE	NA	NA	NA
Liver vs Brain	NCDN	Q9Z0E0|Q9Z0E0-2	Neurochondrin OS=Mus musculus GN=Ncdn PE=1 SV=1|Isoform 2 of Neurochondrin OS=Mus musculus GN=Ncdn	-3.39712	7.79215e-05	TRUE	-3.03675	3.16499e-05	TRUE
Liver vs Brain	FMO5	P97872	Dimethylaniline monooxygenase [N-oxide-forming] 5 OS=Mus musculus GN=Fmo5 PE=1 SV=4	3.93725	7.79215e-05	TRUE	4.27769	2.76256e-05	TRUE
Liver vs Brain	UGT1A1	Q63886	UDP-glucuronosyltransferase 1-1 OS=Mus musculus GN=Ugt1a1 PE=1 SV=2	3.32042	7.79215e-05	TRUE	4.536	4.89536e-05	TRUE
Liver vs Brain	MUP8|MUP14	A2AKN8|A2CEK7|B8JI96	Major urinary protein 12 OS=Mus musculus GN=Mup14 PE=3 SV=1|Major urinary protein 5 OS=Mus musculus GN=Mup8 PE=3 SV=1|Protein Mup14 (Fragment) OS=Mus musculus GN=Mup14 PE=1 SV=1	3.58073	7.79215e-05	TRUE	4.08861	2.76256e-05	TRUE
Liver vs Brain	MAP1A	A2ARP8|Q9QYR6|Q9QYR6-2	Microtubule-associated protein 1A OS=Mus musculus GN=Map1a PE=1 SV=1|Microtubule-associated protein 1A OS=Mus musculus GN=Map1a PE=1 SV=2|Isoform 2 of Microtubule-associated protein 1A OS=Mus musculus GN=Map1a	-3.55242	7.79215e-05	TRUE	-3.19934	2.90281e-05	TRUE
Liver vs Brain	RGN	Q64374	Regucalcin OS=Mus musculus GN=Rgn PE=1 SV=1	3.68854	7.89231e-05	TRUE	4.30738	3.8354e-05	TRUE
Liver vs Brain	INA	P46660	Alpha-internexin OS=Mus musculus GN=Ina PE=1 SV=3	-3.42671	8.64834e-05	TRUE	-4.0164	2.76256e-05	TRUE
Liver vs Brain	CES3B	Q8VCU1|Q8VCU1-2	Carboxylesterase 3B OS=Mus musculus GN=Ces3b PE=1 SV=2|Isoform 2 of Carboxylesterase 3B OS=Mus musculus GN=Ces3b	3.76277	8.64834e-05	TRUE	3.57294	4.36381e-05	TRUE
Liver vs Brain	ATP1A2	D3YYN7|Q3UHK5|Q6PIE5	Sodium/potassium-transporting ATPase subunit alpha-2 OS=Mus musculus GN=Atp1a2 PE=1 SV=1|Sodium/potassium-transporting ATPase subunit alpha OS=Mus musculus GN=Atp1a2 PE=1 SV=1	-4.53392	9.8497e-05	TRUE	-3.95256	2.76256e-05	TRUE
Liver vs Brain	CADPS	J3QJW3|K4DI76|Q80TJ1|Q80TJ1-2|Q80TJ1-4	Calcium-dependent secretion activator 1 OS=Mus musculus GN=Cadps PE=1 SV=1|Calcium-dependent secretion activator 1 OS=Mus musculus GN=Cadps PE=1 SV=3|Isoform 2 of Calcium-dependent secretion activator 1 OS=Mus musculus GN=Cadps|Isoform 4 of Calcium-dependent secretion activator 1 OS=Mus musculus GN=Cadps	-4.4499	0.000105557	TRUE	-3.03762	3.11706e-05	TRUE
Liver vs Brain	FAH	P35505	Fumarylacetoacetase OS=Mus musculus GN=Fah PE=1 SV=2	3.81651	0.000107386	TRUE	2.67721	6.71973e-05	TRUE
Liver vs Brain	CES1D	Q8VCT4	Carboxylesterase 1D OS=Mus musculus GN=Ces1d PE=1 SV=1	3.73885	0.000107833	TRUE	4.20299	2.76256e-05	TRUE
Liver vs Brain	CA3	P16015	Carbonic anhydrase 3 OS=Mus musculus GN=Ca3 PE=1 SV=3	5.30773	0.000107833	TRUE	3.48986	6.20681e-05	TRUE
Liver vs Brain	ACSL5	Q3UC67|Q8JZR0	Acyl-CoA synthetase long-chain family member 5, isoform CRA_b OS=Mus musculus GN=Acsl5 PE=1 SV=1|Long-chain-fatty-acid--CoA ligase 5 OS=Mus musculus GN=Acsl5 PE=1 SV=1	3.1097	0.000107833	TRUE	3.47391	4.44195e-05	TRUE
Liver vs Brain	SLC25A4	P48962	ADP/ATP translocase 1 OS=Mus musculus GN=Slc25a4 PE=1 SV=4	-3.00629	0.000109161	TRUE	-0.967259	0.264306	FALSE
Liver vs Brain	NCAM1	A0A0A6YY47|A0A0A6YY91|E9QB01|P13595|P13595-2	Isoform 2 of Neural cell adhesion molecule 1 OS=Mus musculus GN=Ncam1|Neural cell adhesion molecule 1 (Fragment) OS=Mus musculus GN=Ncam1 PE=1 SV=1|Neural cell adhesion molecule 1 OS=Mus musculus GN=Ncam1 PE=1 SV=1|Neural cell adhesion molecule 1 OS=Mus musculus GN=Ncam1 PE=1 SV=2|Neural cell adhesion molecule 1 OS=Mus musculus GN=Ncam1 PE=1 SV=3	-3.33465	0.000109161	TRUE	-3.00369	3.01871e-05	TRUE
Liver vs Brain	ACSL1	D3Z041|P41216	Long-chain-fatty-acid--CoA ligase 1 OS=Mus musculus GN=Acsl1 PE=1 SV=1|Long-chain-fatty-acid--CoA ligase 1 OS=Mus musculus GN=Acsl1 PE=1 SV=2	3.66889	0.00011017	TRUE	2.94412	4.12709e-05	TRUE
Liver vs Brain	HDLBP	Q3U4Z7|Q8VDJ3	High density lipoprotein (HDL) binding protein, isoform CRA_d OS=Mus musculus GN=Hdlbp PE=1 SV=1|Vigilin OS=Mus musculus GN=Hdlbp PE=1 SV=1	3.05435	0.000110622	TRUE	2.26602	7.45378e-05	TRUE
Liver vs Brain	STXBP1	O08599|O08599-2	Syntaxin-binding protein 1 OS=Mus musculus GN=Stxbp1 PE=1 SV=2|Isoform 2 of Syntaxin-binding protein 1 OS=Mus musculus GN=Stxbp1	-3.25353	0.000115061	TRUE	-3.42389	2.76256e-05	TRUE
Liver vs Brain	TMEM205	Q91XE8	Transmembrane protein 205 OS=Mus musculus GN=Tmem205 PE=1 SV=1	2.89745	0.000117405	TRUE	3.97445	2.76256e-05	TRUE
Liver vs Brain	SEPHS2	P97364	Selenide, water dikinase 2 OS=Mus musculus GN=Sephs2 PE=1 SV=3	3.58781	0.000117405	TRUE	3.30113	2.86957e-05	TRUE
Liver vs Brain	ELAVL3	Q60900|Q60900-2	ELAV-like protein 3 OS=Mus musculus GN=Elavl3 PE=1 SV=1|Isoform HuC-S of ELAV-like protein 3 OS=Mus musculus GN=Elavl3	-3.94725	0.000117405	TRUE	-3.02331	0.000173761	TRUE
Liver vs Brain	ALDH1A1	P24549	Retinal dehydrogenase 1 OS=Mus musculus GN=Aldh1a1 PE=1 SV=5	3.64158	0.000117732	TRUE	3.75336	6.4867e-05	TRUE
Liver vs Brain	MUP3	P04939|Q3KQQ2	Major urinary protein 3 OS=Mus musculus GN=Mup3 PE=1 SV=1|MCG15829, isoform CRA_a OS=Mus musculus GN=Mup3 PE=1 SV=1	2.93054	0.000118577	TRUE	3.20636	6.24864e-05	TRUE
Liver vs Brain	NBEA	Q9EPN1|Q9EPN1-3|Q9EPN1-4	Isoform 3 of Neurobeachin OS=Mus musculus GN=Nbea|Isoform 4 of Neurobeachin OS=Mus musculus GN=Nbea|Neurobeachin OS=Mus musculus GN=Nbea PE=1 SV=1	-2.85485	0.000118577	TRUE	-2.31198	0.000107678	TRUE
Liver vs Brain	ALDH2	A0A0G2JEU1|P47738|Q544B1	Aldehyde dehydrogenase 2, mitochondrial, isoform CRA_b OS=Mus musculus GN=Aldh2 PE=1 SV=1|Aldehyde dehydrogenase, mitochondrial OS=Mus musculus GN=Aldh2 PE=1 SV=1	2.96132	0.000119392	TRUE	2.41958	4.75256e-05	TRUE
Liver vs Brain	GSTP1	P19157	Glutathione S-transferase P 1 OS=Mus musculus GN=Gstp1 PE=1 SV=2	3.66293	0.000119392	TRUE	3.37693	2.82539e-05	TRUE
Liver vs Brain	ELAVL4	A2A9R6|A2A9R8|A2A9S0|A2A9S2|A2A9S3|Q61701|Q61701-2|Q8BVA9	ELAV-like protein OS=Mus musculus GN=Elavl4 PE=1 SV=1|ELAV-like protein OS=Mus musculus GN=Elavl4 PE=1 SV=1|ELAV-like protein OS=Mus musculus GN=Elavl4 PE=1 SV=1|ELAV-like protein OS=Mus musculus GN=Elavl4 PE=1 SV=1|ELAV-like protein OS=Mus musculus GN=Elavl4 PE=1 SV=1|ELAV-like protein 4 OS=Mus musculus GN=Elavl4 PE=1 SV=1|Isoform 2 of ELAV-like protein 4 OS=Mus musculus GN=Elavl4|ELAV-like prot…	-3.31884	0.000121827	TRUE	-3.03321	3.3642e-05	TRUE
Liver vs Brain	CYP2F2	P33267	Cytochrome P450 2F2 OS=Mus musculus GN=Cyp2f2 PE=1 SV=1	4.6297	0.00012218	TRUE	4.72232	2.76256e-05	TRUE
Liver vs Brain	ASL	Q91YI0	Argininosuccinate lyase OS=Mus musculus GN=Asl PE=1 SV=1	3.18724	0.00012433	TRUE	3.50296	2.76256e-05	TRUE
Liver vs Brain	AADAC	Q99PG0	Arylacetamide deacetylase OS=Mus musculus GN=Aadac PE=1 SV=3	3.95077	0.00012433	TRUE	4.43438	2.76256e-05	TRUE
Liver vs Brain	UGDH	O70475|Q3TS38	UDP-glucose 6-dehydrogenase OS=Mus musculus GN=Ugdh PE=1 SV=1|UDP-glucose 6-dehydrogenase OS=Mus musculus GN=Ugdh PE=1 SV=1	2.94607	0.000127009	TRUE	4.05716	2.76256e-05	TRUE
Liver vs Brain	CYP2C29	Q64458	Cytochrome P450 2C29 OS=Mus musculus GN=Cyp2c29 PE=1 SV=2	4.04988	0.000127009	TRUE	3.33751	3.37438e-05	TRUE
Liver vs Brain	PKLR	E9Q509|G3X925|P53657	Pyruvate kinase OS=Mus musculus GN=Pklr PE=1 SV=1|Pyruvate kinase PKLR OS=Mus musculus GN=Pklr PE=1 SV=1	3.66393	0.000127527	TRUE	3.68676	3.30407e-05	TRUE
Liver vs Brain	PSME2|PSME2B	G3X9V0|P97372|Q5SVP3	MCG22048, isoform CRA_a OS=Mus musculus GN=Psme2 PE=1 SV=1|MCG22048, isoform CRA_c OS=Mus musculus GN=PSME2b PE=1 SV=1|Proteasome activator complex subunit 2 OS=Mus musculus GN=Psme2 PE=1 SV=4	3.37921	0.000127527	TRUE	2.49738	5.01435e-05	TRUE
Liver vs Brain	ALDH8A1	Q8BH00	Aldehyde dehydrogenase family 8 member A1 OS=Mus musculus GN=Aldh8a1 PE=1 SV=1	3.23634	0.000131241	TRUE	3.89888	2.76256e-05	TRUE
Liver vs Brain	AHCY	P50247|Q3TF14	Adenosylhomocysteinase OS=Mus musculus GN=Ahcy PE=1 SV=3|Adenosylhomocysteinase OS=Mus musculus GN=Ahcy PE=1 SV=1	3.29194	0.000133207	TRUE	3.23038	3.3642e-05	TRUE
Liver vs Brain	IDH1	O88844	Isocitrate dehydrogenase [NADP] cytoplasmic OS=Mus musculus GN=Idh1 PE=1 SV=2	2.70228	0.000133505	TRUE	2.48582	4.13117e-05	TRUE
Liver vs Brain	ALDOB	Q3UER1|Q91Y97	Fructose-bisphosphate aldolase OS=Mus musculus GN=Aldob PE=1 SV=1|Fructose-bisphosphate aldolase B OS=Mus musculus GN=Aldob PE=1 SV=3	3.4246	0.000133505	TRUE	3.99279	2.76256e-05	TRUE
Liver vs Brain	RBM47	D3YXZ5|Q91WT8|Q91WT8-2	Isoform 2 of RNA-binding protein 47 OS=Mus musculus GN=Rbm47|RNA-binding protein 47 OS=Mus musculus GN=Rbm47 PE=1 SV=1	3.11981	0.000136345	TRUE	1.67309	0.000385298	TRUE
Liver vs Brain	ACSF2	Q8VCW8	Acyl-CoA synthetase family member 2, mitochondrial OS=Mus musculus GN=Acsf2 PE=1 SV=1	3.18946	0.000143393	TRUE	2.97222	3.39477e-05	TRUE
Liver vs Brain	ZC3HAV1	D3Z5I1|Q3UPF5	Zinc finger CCCH-type antiviral protein 1 OS=Mus musculus GN=Zc3hav1 PE=1 SV=1	2.75302	0.000144883	TRUE	2.01956	6.13094e-05	TRUE
Liver vs Brain	EPPK1	Q8R0W0	Epiplakin OS=Mus musculus GN=Eppk1 PE=1 SV=2	2.97941	0.000144883	TRUE	3.0002	3.2735e-05	TRUE
Liver vs Brain	TRA2A	A0A0N4SVC2|E9QP00	Transformer-2 protein homolog alpha OS=Mus musculus GN=Tra2a PE=1 SV=1|Transformer-2 protein homolog alpha OS=Mus musculus GN=Tra2a PE=1 SV=1	-3.36944	0.000144883	TRUE	NA	NA	NA
Liver vs Brain	PPA1	Q4FK49|Q9D819	Inorganic pyrophosphatase OS=Mus musculus GN=Ppa1 PE=1 SV=1|Inorganic pyrophosphatase OS=Mus musculus GN=Ppa1 PE=1 SV=1	2.94321	0.000144883	TRUE	1.41159	0.00033019	TRUE
Liver vs Brain	AKAP1	O08715|O08715-2|O08715-3|O08715-4|O08715-5|O08715-6	A-kinase anchor protein 1, mitochondrial OS=Mus musculus GN=Akap1 PE=1 SV=4|Isoform 1 of A-kinase anchor protein 1, mitochondrial OS=Mus musculus GN=Akap1|Isoform 2 of A-kinase anchor protein 1, mitochondrial OS=Mus musculus GN=Akap1|Isoform 4 of A-kinase anchor protein 1, mitochondrial OS=Mus musculus GN=Akap1|Isoform 5 of A-kinase anchor protein 1, mitochondrial OS=Mus musculus GN=Akap1|Isoform…	3.86126	0.000145207	TRUE	2.00252	6.9852e-05	TRUE
Liver vs Brain	NSF	P46460	Vesicle-fusing ATPase OS=Mus musculus GN=Nsf PE=1 SV=2	-2.63821	0.000145207	TRUE	-3.09096	3.42407e-05	TRUE
Liver vs Brain	ADH5	P28474|Q6P5I3	Alcohol dehydrogenase class-3 OS=Mus musculus GN=Adh5 PE=1 SV=3|S-(hydroxymethyl)glutathione dehydrogenase OS=Mus musculus GN=Adh5 PE=1 SV=2	2.67297	0.000145207	TRUE	2.35589	4.49525e-05	TRUE
Liver vs Brain	MUP20	Q5FW60	Major urinary protein 20 OS=Mus musculus GN=Mup20 PE=1 SV=1	2.67167	0.000145207	TRUE	2.72561	7.07447e-05	TRUE
Liver vs Brain	ALDH1L1	Q8R0Y6	Cytosolic 10-formyltetrahydrofolate dehydrogenase OS=Mus musculus GN=Aldh1l1 PE=1 SV=1	3.0677	0.000145207	TRUE	2.94619	3.16499e-05	TRUE
Liver vs Brain	TRIM25	Q5SU71|Q61510	E3 ubiquitin/ISG15 ligase TRIM25 OS=Mus musculus GN=Trim25 PE=1 SV=1|E3 ubiquitin/ISG15 ligase TRIM25 OS=Mus musculus GN=Trim25 PE=1 SV=2	2.96669	0.000145207	TRUE	2.34472	4.07644e-05	TRUE
Liver vs Brain	HAAO	Q78JT3	3-hydroxyanthranilate 3,4-dioxygenase OS=Mus musculus GN=Haao PE=1 SV=1	3.00121	0.000145207	TRUE	3.94386	2.76256e-05	TRUE
Liver vs Brain	GSTM1	A2AE89|P10649	Glutathione S-transferase Mu 1 OS=Mus musculus GN=Gstm1 PE=1 SV=2|Glutathione S-transferase Mu 1 OS=Mus musculus GN=Gstm1 PE=1 SV=2	3.05849	0.00014862	TRUE	2.71973	4.63556e-05	TRUE
Liver vs Brain	GSDMDC1	Q9D8T2	Gasdermin-D OS=Mus musculus GN=Gsdmdc1 PE=1 SV=1	3.16808	0.00014862	TRUE	3.16099	4.12795e-05	TRUE
Liver vs Brain	SEC14L2	Q99J08	SEC14-like protein 2 OS=Mus musculus GN=Sec14l2 PE=1 SV=1	3.59388	0.000150195	TRUE	3.19893	0.000126937	TRUE
Liver vs Brain	DPYS	Q9EQF5	Dihydropyrimidinase OS=Mus musculus GN=Dpys PE=1 SV=2	2.7619	0.000152627	TRUE	4.05343	2.82648e-05	TRUE
Liver vs Brain	ACAT3	Q80X81	Acetyl-Coenzyme A acetyltransferase 3 OS=Mus musculus GN=Acat3 PE=1 SV=1	3.24339	0.000152691	TRUE	2.63527	3.28646e-05	TRUE
Liver vs Brain	PCBP1	P60335	Poly(rC)-binding protein 1 OS=Mus musculus GN=Pcbp1 PE=1 SV=1	2.82022	0.000155662	TRUE	0.37954	0.0802414	FALSE
Liver vs Brain	MAP2	G3UZJ2|P20357	Microtubule-associated protein (Fragment) OS=Mus musculus GN=Map2 PE=1 SV=7|Microtubule-associated protein 2 OS=Mus musculus GN=Map2 PE=1 SV=2	-4.33245	0.000155662	TRUE	-3.76692	2.76256e-05	TRUE
Liver vs Brain	ACSM1	Q91VA0	Acyl-coenzyme A synthetase ACSM1, mitochondrial OS=Mus musculus GN=Acsm1 PE=1 SV=1	3.38259	0.000155662	TRUE	4.36418	2.76256e-05	TRUE
Liver vs Brain	FNDC3B	A0A0R4J0H8|Q6NWW9	Fibronectin type III domain-containing protein 3B OS=Mus musculus GN=Fndc3b PE=1 SV=1|Fibronectin type III domain-containing protein 3B OS=Mus musculus GN=Fndc3b PE=1 SV=1	2.90246	0.000157478	TRUE	NA	NA	NA
Liver vs Brain	ADK	P55264|P55264-2	Adenosine kinase OS=Mus musculus GN=Adk PE=1 SV=2|Isoform Short of Adenosine kinase OS=Mus musculus GN=Adk	3.36599	0.000157478	TRUE	2.74629	4.43277e-05	TRUE
Liver vs Brain	H6PD	A2A7A7|Q8CFX1	GDH/6PGL endoplasmic bifunctional protein OS=Mus musculus GN=H6pd PE=1 SV=1|GDH/6PGL endoplasmic bifunctional protein OS=Mus musculus GN=H6pd PE=1 SV=2	2.78722	0.000157478	TRUE	2.72925	3.25454e-05	TRUE
Liver vs Brain	ANK2	Q8C8R3-2|Q8C8R3-4	Isoform 2 of Ankyrin-2 OS=Mus musculus GN=Ank2|Isoform 4 of Ankyrin-2 OS=Mus musculus GN=Ank2	-2.69011	0.000157478	TRUE	-3.21598	2.76256e-05	TRUE
Liver vs Brain	LARP4	E9Q066|G3X9Q6|Q8BWW4	La-related protein 4 OS=Mus musculus GN=Larp4 PE=1 SV=1|La-related protein 4 OS=Mus musculus GN=Larp4 PE=1 SV=1|La-related protein 4 OS=Mus musculus GN=Larp4 PE=1 SV=2	2.86204	0.000157478	TRUE	2.09555	0.000152794	TRUE
Liver vs Brain	RBPMS2	Q8VC52|Q9CWY6	RNA-binding protein with multiple splicing 2 OS=Mus musculus GN=Rbpms2 PE=1 SV=1|RNA-binding protein with multiple-splicing 2 OS=Mus musculus GN=Rbpms2 PE=1 SV=1	3.24425	0.000157521	TRUE	NA	NA	NA
Liver vs Brain	HSD11B1	P50172|Q3TJI8|Q4JHD9	Corticosteroid 11-beta-dehydrogenase isozyme 1 OS=Mus musculus GN=Hsd11b1 PE=1 SV=3|Corticosteroid 11-beta-dehydrogenase isozyme 1 OS=Mus musculus GN=Hsd11b1 PE=1 SV=1|11B-hydroxysteroid dehydrogenase type 1 OS=Mus musculus GN=Hsd11b1 PE=1 SV=1	2.49473	0.000157521	TRUE	2.8872	5.07721e-05	TRUE
Liver vs Brain	DDX39A	Q8VDW0	ATP-dependent RNA helicase DDX39A OS=Mus musculus GN=Ddx39a PE=1 SV=1	2.46676	0.000157521	TRUE	NA	NA	NA
Liver vs Brain	SPTB	E9Q397|Q3UGX2	Spectrin beta 1 OS=Mus musculus GN=Sptb PE=1 SV=1|Spectrin beta chain, erythrocytic OS=Mus musculus GN=Sptb PE=1 SV=1	-2.59343	0.000171048	TRUE	-0.915832	0.00335181	FALSE
Liver vs Brain	AKR1C6	P70694|Q3UEM0	Estradiol 17 beta-dehydrogenase 5 OS=Mus musculus GN=Akr1c6 PE=1 SV=1|Estradiol 17 beta-dehydrogenase 5 OS=Mus musculus GN=Akr1c6 PE=1 SV=1	3.31086	0.000172514	TRUE	5.27768	3.16499e-05	TRUE
Liver vs Brain	MIA2	Q91ZV0	Melanoma inhibitory activity protein 2 OS=Mus musculus GN=Mia2 PE=1 SV=2	2.73728	0.000173866	TRUE	3.30245	3.24611e-05	TRUE
Liver vs Brain	NEFM	A0A0R4J036|P08553	Neurofilament 3, medium OS=Mus musculus GN=Nefm PE=1 SV=1|Neurofilament medium polypeptide OS=Mus musculus GN=Nefm PE=1 SV=4	-3.06275	0.000175549	TRUE	-3.45696	3.04948e-05	TRUE
Liver vs Brain	GLYCTK	A0A0R4J1H2|Q8QZY2	Glycerate kinase OS=Mus musculus GN=Glyctk PE=1 SV=1	2.89485	0.000175549	TRUE	3.42896	3.3642e-05	TRUE
Liver vs Brain	APOE	P08226|Q3TXU4	Apolipoprotein E OS=Mus musculus GN=Apoe PE=1 SV=2|Apolipoprotein E OS=Mus musculus GN=Apoe PE=1 SV=1	2.60729	0.000175657	TRUE	1.15681	0.000906724	TRUE
Liver vs Brain	SARDH	Q3TWI2|Q99LB7	Sarcosine dehydrogenase OS=Mus musculus GN=Sardh PE=1 SV=1|Sarcosine dehydrogenase, mitochondrial OS=Mus musculus GN=Sardh PE=1 SV=1	2.60008	0.000176539	TRUE	3.23011	2.76256e-05	TRUE
Liver vs Brain	PPP3CB|PPP3CA	E0CZ78|E9Q6P2|G3X8U7|P48453|P48453-2|P63328|P63328-2	Serine/threonine-protein phosphatase OS=Mus musculus GN=Ppp3cb PE=1 SV=1|Serine/threonine-protein phosphatase OS=Mus musculus GN=Ppp3cb PE=1 SV=1|Serine/threonine-protein phosphatase OS=Mus musculus GN=Ppp3cb PE=1 SV=1|Serine/threonine-protein phosphatase 2B catalytic subunit beta isoform OS=Mus musculus GN=Ppp3cb PE=1 SV=2|Isoform 1 of Serine/threonine-protein phosphatase 2B catalytic subunit be…	-2.39292	0.000177613	TRUE	NA	NA	NA
Liver vs Brain	GCLC	P97494|Q3TEF1	Glutamate--cysteine ligase catalytic subunit OS=Mus musculus GN=Gclc PE=1 SV=4|Glutamate--cysteine ligase catalytic subunit OS=Mus musculus GN=Gclc PE=1 SV=1	2.99848	0.000179499	TRUE	2.2698	0.00025063	TRUE
Liver vs Brain	GPD1	E0CXN5|P13707	Glycerol-3-phosphate dehydrogenase [NAD(+)] OS=Mus musculus GN=Gpd1 PE=1 SV=1|Glycerol-3-phosphate dehydrogenase [NAD(+)], cytoplasmic OS=Mus musculus GN=Gpd1 PE=1 SV=3	3.122	0.000180076	TRUE	1.75535	0.00019166	TRUE
Liver vs Brain	OASL1	Q8VI94	2'-5'-oligoadenylate synthase-like protein 1 OS=Mus musculus GN=Oasl1 PE=2 SV=1	2.59882	0.000180076	TRUE	NA	NA	NA
Liver vs Brain	ELAVL2	B1AXZ0|B1AXZ4|B1AXZ5|B1AXZ6|Q3UR02|Q564D8|Q60899|Q80UJ0|Q80Y51	ELAV-like protein OS=Mus musculus GN=Elavl2 PE=1 SV=1|ELAV-like protein OS=Mus musculus GN=Elavl2 PE=1 SV=1|ELAV-like protein OS=Mus musculus GN=Elavl2 PE=1 SV=1|ELAV-like protein OS=Mus musculus GN=Elavl2 PE=1 SV=1|ELAV-like protein OS=Mus musculus GN=Elavl2 PE=1 SV=1|ELAV-like protein OS=Mus musculus GN=Elavl2 PE=1 SV=1|ELAV-like protein 2 OS=Mus musculus GN=Elavl2 PE=2 SV=1|ELAV-like protein O…	-2.61013	0.000180076	TRUE	-1.59028	0.000203387	TRUE
Liver vs Brain	ARG1	Q61176	Arginase-1 OS=Mus musculus GN=Arg1 PE=1 SV=1	3.80967	0.000180557	TRUE	3.90759	2.80732e-05	TRUE
Liver vs Brain	TNPO1	Q8BFY9|Q8BFY9-2	Transportin-1 OS=Mus musculus GN=Tnpo1 PE=1 SV=2|Isoform 2 of Transportin-1 OS=Mus musculus GN=Tnpo1	2.60017	0.000182947	TRUE	1.26748	0.000449883	TRUE
Liver vs Brain	RIPK1	Q60855	Receptor-interacting serine/threonine-protein kinase 1 OS=Mus musculus GN=Ripk1 PE=1 SV=1	2.43296	0.000184107	TRUE	1.30992	0.000405576	TRUE
Liver vs Brain	AGXT2	H7BWY3|Q3UEG6	Alanine--glyoxylate aminotransferase 2, mitochondrial OS=Mus musculus GN=Agxt2 PE=1 SV=1|Alanine--glyoxylate aminotransferase 2, mitochondrial OS=Mus musculus GN=Agxt2 PE=1 SV=1	2.55716	0.000189851	TRUE	2.48905	5.67987e-05	TRUE
Liver vs Brain	CES1F	Q91WU0	Carboxylesterase 1F OS=Mus musculus GN=Ces1f PE=1 SV=1	2.57711	0.000189993	TRUE	3.20317	2.90406e-05	TRUE
Liver vs Brain	MAT1A	Q91X83	S-adenosylmethionine synthase isoform type-1 OS=Mus musculus GN=Mat1a PE=1 SV=1	3.04076	0.000192179	TRUE	3.67386	2.76256e-05	TRUE
Liver vs Brain	GNAO1	P18872|P18872-2	Guanine nucleotide-binding protein G(o) subunit alpha OS=Mus musculus GN=Gnao1 PE=1 SV=3|Isoform Alpha-2 of Guanine nucleotide-binding protein G(o) subunit alpha OS=Mus musculus GN=Gnao1	-2.82777	0.000192525	TRUE	-3.56231	3.16499e-05	TRUE
Liver vs Brain	PYGB	Q8CI94	Glycogen phosphorylase, brain form OS=Mus musculus GN=Pygb PE=1 SV=3	-2.4717	0.00020321	TRUE	-2.2249	0.000501778	TRUE
Liver vs Brain	EEF1A1	P10126|Q58E64	Elongation factor 1-alpha 1 OS=Mus musculus GN=Eef1a1 PE=1 SV=3|Elongation factor 1-alpha OS=Mus musculus GN=Eef1a1 PE=1 SV=1	2.46395	0.00020321	TRUE	1.99206	0.000434461	TRUE
Liver vs Brain	MSRA	Q9D6Y7|Q9D6Y7-2|Q9D6Y7-3	Mitochondrial peptide methionine sulfoxide reductase OS=Mus musculus GN=Msra PE=1 SV=1|Isoform 2 of Mitochondrial peptide methionine sulfoxide reductase OS=Mus musculus GN=Msra|Isoform 3 of Mitochondrial peptide methionine sulfoxide reductase OS=Mus musculus GN=Msra	2.39292	0.00020321	TRUE	2.50929	8.91348e-05	TRUE
Liver vs Brain	YBX1	P62960|Q3UBT1	Nuclease-sensitive element-binding protein 1 OS=Mus musculus GN=Ybx1 PE=1 SV=3|Nuclease-sensitive element-binding protein 1 OS=Mus musculus GN=Ybx1 PE=1 SV=1	2.87211	0.00020321	TRUE	1.94572	7.30066e-05	TRUE
Liver vs Brain	CCS	Q543K2|Q9WU84	Copper chaperone for superoxide dismutase OS=Mus musculus GN=Ccs PE=1 SV=1|Copper chaperone for superoxide dismutase OS=Mus musculus GN=Ccs PE=1 SV=1	2.5289	0.000203914	TRUE	1.95436	6.80928e-05	TRUE
Liver vs Brain	HTATSF1	Q8BGC0	HIV Tat-specific factor 1 homolog OS=Mus musculus GN=Htatsf1 PE=1 SV=1	-2.32737	0.000206558	TRUE	0.0813767	0.679054	FALSE
Liver vs Brain	GCDH	A0A0A0MQ68|Q60759	Glutaryl-CoA dehydrogenase, mitochondrial OS=Mus musculus GN=Gcdh PE=1 SV=1|Glutaryl-CoA dehydrogenase, mitochondrial OS=Mus musculus GN=Gcdh PE=1 SV=2	2.52715	0.000210701	TRUE	1.77611	0.00026011	TRUE
Liver vs Brain	RAP1GDS1	E9Q6Q4|E9Q912|Q3TU36	Protein Rap1gds1 OS=Mus musculus GN=Rap1gds1 PE=1 SV=1	-2.37267	0.000211913	TRUE	-2.55617	3.67565e-05	TRUE
Liver vs Brain	ACOT12	A2RSC2|Q9DBK0	Acyl-CoA thioesterase 12 OS=Mus musculus GN=Acot12 PE=1 SV=1|Acyl-coenzyme A thioesterase 12 OS=Mus musculus GN=Acot12 PE=1 SV=1	2.37749	0.000215459	TRUE	1.83377	0.00011596	TRUE
Liver vs Brain	PAH	P16331	Phenylalanine-4-hydroxylase OS=Mus musculus GN=Pah PE=1 SV=4	2.56119	0.000219193	TRUE	3.64215	2.76256e-05	TRUE
Liver vs Brain	HGD	O09173	Homogentisate 1,2-dioxygenase OS=Mus musculus GN=Hgd PE=1 SV=2	2.36251	0.000219193	TRUE	4.54319	2.76256e-05	TRUE
Liver vs Brain	EPHX2	P34914	Bifunctional epoxide hydrolase 2 OS=Mus musculus GN=Ephx2 PE=1 SV=2	2.24894	0.000220044	TRUE	2.8796	3.25698e-05	TRUE
Liver vs Brain	SYNJ1	D3Z656|E9Q7S0|F6XIX0|F7BQW7|Q8CHC4	Synaptojanin-1 (Fragment) OS=Mus musculus GN=Synj1 PE=1 SV=1|Synaptojanin-1 OS=Mus musculus GN=Synj1 PE=1 SV=1|Synaptojanin-1 OS=Mus musculus GN=Synj1 PE=1 SV=3	-2.48969	0.000223374	TRUE	-3.33242	2.7661e-05	TRUE
Liver vs Brain	PYGL	Q9ET01	Glycogen phosphorylase, liver form OS=Mus musculus GN=Pygl PE=1 SV=4	4.09517	0.000223789	TRUE	4.24677	2.76256e-05	TRUE
Liver vs Brain	HADH	Q61425	Hydroxyacyl-coenzyme A dehydrogenase, mitochondrial OS=Mus musculus GN=Hadh PE=1 SV=2	3.34759	0.000226703	TRUE	1.68543	0.00014453	TRUE
Liver vs Brain	ASS1	P16460|Q3UJ34	Argininosuccinate synthase OS=Mus musculus GN=Ass1 PE=1 SV=1|Argininosuccinate synthase OS=Mus musculus GN=Ass1 PE=1 SV=1	2.75729	0.000227427	TRUE	3.72642	2.8221e-05	TRUE
Liver vs Brain	SRSF10	Q3TFP0|Q9R0U0|Q9R0U0-2|Q9R0U0-3	Serine/arginine-rich-splicing factor 10 OS=Mus musculus GN=Srsf10 PE=1 SV=1|Serine/arginine-rich splicing factor 10 OS=Mus musculus GN=Srsf10 PE=1 SV=2|Isoform 2 of Serine/arginine-rich splicing factor 10 OS=Mus musculus GN=Srsf10|Isoform 3 of Serine/arginine-rich splicing factor 10 OS=Mus musculus GN=Srsf10	-3.20153	0.00022954	TRUE	-0.174028	0.495414	FALSE
Liver vs Brain	FNDC3A	F6TLV3|Q8BX90	Fibronectin type-III domain-containing protein 3A (Fragment) OS=Mus musculus GN=Fndc3a PE=1 SV=1|Fibronectin type-III domain-containing protein 3A OS=Mus musculus GN=Fndc3a PE=1 SV=3	2.58385	0.000234471	TRUE	NA	NA	NA
Liver vs Brain	RTN4	Q99P72	Reticulon-4 OS=Mus musculus GN=Rtn4 PE=1 SV=2	-2.26113	0.000234471	TRUE	-2.13915	5.11559e-05	TRUE
Liver vs Brain	MOV10	D3YVL0|D3Z3E8|E9PW39|P23249	Putative helicase MOV-10 OS=Mus musculus GN=Mov10 PE=1 SV=2|Putative helicase MOV-10 OS=Mus musculus GN=Mov10 PE=1 SV=1|Putative helicase MOV-10 OS=Mus musculus GN=Mov10 PE=1 SV=1|Putative helicase MOV-10 OS=Mus musculus GN=Mov10 PE=1 SV=2	2.66657	0.000234471	TRUE	1.66536	0.000183267	TRUE
Liver vs Brain	PCBD1	P61458	Pterin-4-alpha-carbinolamine dehydratase OS=Mus musculus GN=Pcbd1 PE=1 SV=2	2.71322	0.000242294	TRUE	2.58765	3.90623e-05	TRUE
Liver vs Brain	RTN1	Q4FJL2|Q7M6W1|Q8K0T0	Reticulon-1 OS=Mus musculus GN=Rtn1 PE=1 SV=1|Reticulon OS=Mus musculus GN=Rtn1 PE=1 SV=1	-2.15137	0.000245728	TRUE	-3.12653	2.90406e-05	TRUE
Liver vs Brain	NOVA2	D3YVV7|G3UYX3	Protein Nova2 OS=Mus musculus GN=Nova2 PE=1 SV=3|Protein Nova2 OS=Mus musculus GN=Nova2 PE=1 SV=2	-2.48002	0.000245728	TRUE	NA	NA	NA
Liver vs Brain	GCLM	O09172|Q4FJZ6	Glutamate--cysteine ligase regulatory subunit OS=Mus musculus GN=Gclm PE=1 SV=1|Gclm protein OS=Mus musculus GN=Gclm PE=1 SV=1	2.6108	0.000250703	TRUE	1.6182	0.000284015	TRUE
Liver vs Brain	KNG1	A0A0R4J038|D3YTY9|O08677|O08677-2|O08677-3	Kininogen-1 OS=Mus musculus GN=Kng1 PE=1 SV=1|Kininogen-1 OS=Mus musculus GN=Kng1 PE=1 SV=1|Kininogen-1 OS=Mus musculus GN=Kng1 PE=1 SV=1|Isoform LMW of Kininogen-1 OS=Mus musculus GN=Kng1|Isoform 3 of Kininogen-1 OS=Mus musculus GN=Kng1	2.15038	0.000253811	TRUE	1.37303	0.00102524	TRUE
Liver vs Brain	HELZ2	A2AS03|E9QAM5	Helicase with zinc finger domain 2 OS=Mus musculus GN=Helz2 PE=1 SV=1|Helicase with zinc finger domain 2 OS=Mus musculus GN=Helz2 PE=1 SV=1	2.26387	0.00025668	TRUE	2.02988	8.66954e-05	TRUE
Liver vs Brain	ZRANB2	B2RRT9|D3Z4U0|E9PUD0|Q9R020|Q9R020-2	Isoform 2 of Zinc finger Ran-binding domain-containing protein 2 OS=Mus musculus GN=Zranb2|Zinc finger Ran-binding domain-containing protein 2 OS=Mus musculus GN=Zranb2 PE=1 SV=1|Zinc finger Ran-binding domain-containing protein 2 OS=Mus musculus GN=Zranb2 PE=1 SV=2	-2.27585	0.000256997	TRUE	-0.06589	0.856699	FALSE
Liver vs Brain	AASS	Q3UEQ9|Q99K67	Alpha-aminoadipic semialdehyde synthase, mitochondrial OS=Mus musculus GN=Aass PE=1 SV=1|Alpha-aminoadipic semialdehyde synthase, mitochondrial OS=Mus musculus GN=Aass PE=1 SV=1	2.13863	0.000257918	TRUE	2.868	3.12854e-05	TRUE
Liver vs Brain	ALDH7A1	Q9DBF1|Q9DBF1-2	Alpha-aminoadipic semialdehyde dehydrogenase OS=Mus musculus GN=Aldh7a1 PE=1 SV=4|Isoform 2 of Alpha-aminoadipic semialdehyde dehydrogenase OS=Mus musculus GN=Aldh7a1	2.63689	0.000257918	TRUE	2.38717	4.51216e-05	TRUE
Liver vs Brain	TGM2	P21981	Protein-glutamine gamma-glutamyltransferase 2 OS=Mus musculus GN=Tgm2 PE=1 SV=4	2.16118	0.000257918	TRUE	1.69517	0.000674892	TRUE
Liver vs Brain	PRKAR2A	Q8K1M3	Protein kinase, cAMP dependent regulatory, type II alpha OS=Mus musculus GN=Prkar2a PE=1 SV=1	2.49497	0.000259863	TRUE	-0.688539	0.00559855	FALSE
Liver vs Brain	UGP2	Q91ZJ5|Q91ZJ5-2	Isoform 2 of UTP--glucose-1-phosphate uridylyltransferase OS=Mus musculus GN=Ugp2|UTP--glucose-1-phosphate uridylyltransferase OS=Mus musculus GN=Ugp2 PE=1 SV=3	2.53782	0.00028557	TRUE	2.17938	6.20681e-05	TRUE
Liver vs Brain	DZIP3	E9QNZ2|Q7TPV2|Q7TPV2-2	E3 ubiquitin-protein ligase DZIP3 OS=Mus musculus GN=Dzip3 PE=1 SV=1|E3 ubiquitin-protein ligase DZIP3 OS=Mus musculus GN=Dzip3 PE=1 SV=2|Isoform 2 of E3 ubiquitin-protein ligase DZIP3 OS=Mus musculus GN=Dzip3	-3.8458	0.00028557	TRUE	NA	NA	NA
Liver vs Brain	GYS2	Q8VCB3	Glycogen [starch] synthase, liver OS=Mus musculus GN=Gys2 PE=1 SV=2	4.02442	0.000286729	TRUE	3.13415	2.76256e-05	TRUE
Liver vs Brain	ITPR1	P11881|P11881-2|P11881-3|P11881-4|P11881-5|P11881-6|P11881-7|P11881-8	Inositol 1,4,5-trisphosphate receptor type 1 OS=Mus musculus GN=Itpr1 PE=1 SV=2|Isoform 2 of Inositol 1,4,5-trisphosphate receptor type 1 OS=Mus musculus GN=Itpr1|Isoform 3 of Inositol 1,4,5-trisphosphate receptor type 1 OS=Mus musculus GN=Itpr1|Isoform 4 of Inositol 1,4,5-trisphosphate receptor type 1 OS=Mus musculus GN=Itpr1|Isoform 5 of Inositol 1,4,5-trisphosphate receptor type 1 OS=Mus muscu…	-2.16023	0.000286729	TRUE	-2.03818	0.000110041	TRUE
Liver vs Brain	CAMK2A	F8WIS9|P11798	Calcium/calmodulin-dependent protein kinase type II subunit alpha OS=Mus musculus GN=Camk2a PE=1 SV=1|Calcium/calmodulin-dependent protein kinase type II subunit alpha OS=Mus musculus GN=Camk2a PE=1 SV=2	-3.17306	0.000295084	TRUE	-3.58469	0.000394872	TRUE
Liver vs Brain	LAP3	Q9CPY7|Q9CPY7-2	Cytosol aminopeptidase OS=Mus musculus GN=Lap3 PE=1 SV=3|Isoform 2 of Cytosol aminopeptidase OS=Mus musculus GN=Lap3	2.36897	0.000296098	TRUE	1.65506	0.000172147	TRUE
Liver vs Brain	GBE1	Q9D6Y9	1,4-alpha-glucan-branching enzyme OS=Mus musculus GN=Gbe1 PE=1 SV=1	4.1445	0.000305717	TRUE	2.81492	4.4288e-05	TRUE
Liver vs Brain	MTHFD1	Q922D8	C-1-tetrahydrofolate synthase, cytoplasmic OS=Mus musculus GN=Mthfd1 PE=1 SV=4	2.29742	0.000308283	TRUE	2.37656	4.4276e-05	TRUE
Liver vs Brain	EPB41L3	Q9WV92-2|Q9WV92-5|Q9WV92-7|Q9WV92-8	Isoform 2 of Band 4.1-like protein 3 OS=Mus musculus GN=Epb41l3|Isoform 5 of Band 4.1-like protein 3 OS=Mus musculus GN=Epb41l3|Isoform 7 of Band 4.1-like protein 3 OS=Mus musculus GN=Epb41l3|Isoform 8 of Band 4.1-like protein 3 OS=Mus musculus GN=Epb41l3	-2.12213	0.000308283	TRUE	-3.05578	2.76256e-05	TRUE
Liver vs Brain	DBN1	A0A0R4J1E3|Q9QXS6|Q9QXS6-2|Q9QXS6-3	Drebrin OS=Mus musculus GN=Dbn1 PE=1 SV=1|Drebrin OS=Mus musculus GN=Dbn1 PE=1 SV=4|Isoform A2 of Drebrin OS=Mus musculus GN=Dbn1|Isoform E2 of Drebrin OS=Mus musculus GN=Dbn1	-3.04045	0.000308283	TRUE	-3.30527	2.76256e-05	TRUE
Liver vs Brain	IQGAP2	Q3UQ44	Ras GTPase-activating-like protein IQGAP2 OS=Mus musculus GN=Iqgap2 PE=1 SV=2	2.05456	0.000308283	TRUE	2.99997	3.37206e-05	TRUE
Liver vs Brain	DOCK1	Q8BUR4|Q8BUR4-2	Dedicator of cytokinesis protein 1 OS=Mus musculus GN=Dock1 PE=1 SV=3|Isoform 2 of Dedicator of cytokinesis protein 1 OS=Mus musculus GN=Dock1	2.08318	0.000308283	TRUE	-0.340154	0.0744069	FALSE
Liver vs Brain	PARP9	H7BWY5|Q8CAS9|Q8CAS9-2|Q8CAS9-3	Isoform 2 of Poly [ADP-ribose] polymerase 9 OS=Mus musculus GN=Parp9|Isoform 3 of Poly [ADP-ribose] polymerase 9 OS=Mus musculus GN=Parp9|Poly [ADP-ribose] polymerase 9 OS=Mus musculus GN=Parp9 PE=1 SV=1|Poly [ADP-ribose] polymerase 9 OS=Mus musculus GN=Parp9 PE=1 SV=2	2.16301	0.000308283	TRUE	2.41815	5.9207e-05	TRUE
Liver vs Brain	CTH	Q8VCN5	Cystathionine gamma-lyase OS=Mus musculus GN=Cth PE=1 SV=1	2.57874	0.000312018	TRUE	2.95795	2.96776e-05	TRUE
Liver vs Brain	CYP2E1	Q05421	Cytochrome P450 2E1 OS=Mus musculus GN=Cyp2e1 PE=1 SV=1	3.61973	0.000312018	TRUE	3.70411	2.76256e-05	TRUE
Liver vs Brain	CYB5R3	F2Z456|Q9DCN2|Q9DCN2-2	Isoform 2 of NADH-cytochrome b5 reductase 3 OS=Mus musculus GN=Cyb5r3|NADH-cytochrome b5 reductase 3 OS=Mus musculus GN=Cyb5r3 PE=1 SV=3|NADH-cytochrome b5 reductase OS=Mus musculus GN=Cyb5r3 PE=1 SV=1	2.53528	0.000323021	TRUE	2.5764	3.3642e-05	TRUE
Liver vs Brain	SRSF4	Q542V3|Q8VE97	Serine/arginine-rich-splicing factor 4 OS=Mus musculus GN=Srsf4 PE=1 SV=1|Serine/arginine-rich splicing factor 4 OS=Mus musculus GN=Srsf4 PE=2 SV=1	-3.37602	0.000323021	TRUE	0.0145013	0.934549	FALSE
Liver vs Brain	SLC25A13	Q9QXX4	Calcium-binding mitochondrial carrier protein Aralar2 OS=Mus musculus GN=Slc25a13 PE=1 SV=1	2.94752	0.000327446	TRUE	3.28369	2.76256e-05	TRUE
Liver vs Brain	GSTZ1	Q9WVL0	Maleylacetoacetate isomerase OS=Mus musculus GN=Gstz1 PE=1 SV=1	3.13036	0.000329884	TRUE	3.79113	2.76256e-05	TRUE
Liver vs Brain	PBLD2|PBLD1	K3W4L7|Q9DCG6	Phenazine biosynthesis-like domain-containing protein 2 OS=Mus musculus GN=Pbld2 PE=1 SV=1|Phenazine biosynthesis-like domain-containing protein 1 OS=Mus musculus GN=Pbld1 PE=1 SV=2	3.21704	0.000329884	TRUE	2.57434	4.63556e-05	TRUE
Liver vs Brain	LRRC59	Q922Q8	Leucine-rich repeat-containing protein 59 OS=Mus musculus GN=Lrrc59 PE=1 SV=1	2.09379	0.000329884	TRUE	2.54643	5.63612e-05	TRUE
Liver vs Brain	SPTAN1	A3KGU5|A3KGU7|A3KGU9|E9Q447|P16546|P16546-2	Isoform 2 of Spectrin alpha chain, non-erythrocytic 1 OS=Mus musculus GN=Sptan1|Spectrin alpha chain, non-erythrocytic 1 OS=Mus musculus GN=Sptan1 PE=1 SV=1|Spectrin alpha chain, non-erythrocytic 1 OS=Mus musculus GN=Sptan1 PE=1 SV=2|Spectrin alpha chain, non-erythrocytic 1 OS=Mus musculus GN=Sptan1 PE=1 SV=4	-2.06939	0.000335238	TRUE	-2.05446	5.63612e-05	TRUE
Liver vs Brain	ACO1	P28271	Cytoplasmic aconitate hydratase OS=Mus musculus GN=Aco1 PE=1 SV=3	2.43942	0.000335717	TRUE	2.41444	6.69777e-05	TRUE
Liver vs Brain	KIF13B	E9Q4K7	Protein Kif13b OS=Mus musculus GN=Kif13b PE=1 SV=1	2.16126	0.000337052	TRUE	2.32188	4.89536e-05	TRUE
Liver vs Brain	LCP1	Q61233	Plastin-2 OS=Mus musculus GN=Lcp1 PE=1 SV=4	2.57789	0.000345922	TRUE	2.46526	4.12756e-05	TRUE
Liver vs Brain	DPYSL2	O08553	Dihydropyrimidinase-related protein 2 OS=Mus musculus GN=Dpysl2 PE=1 SV=2	-2.36611	0.000352758	TRUE	-3.12211	2.76256e-05	TRUE
Liver vs Brain	MYH10	Q3UH59|Q5SV64|Q61879	Myosin-10 OS=Mus musculus GN=Myh10 PE=1 SV=1|Myosin-10 OS=Mus musculus GN=Myh10 PE=1 SV=2	-1.97722	0.000379057	TRUE	-2.09115	0.000131306	TRUE
Liver vs Brain	FASN	P19096	Fatty acid synthase OS=Mus musculus GN=Fasn PE=1 SV=2	2.86423	0.000382879	TRUE	2.13412	0.000227984	TRUE
Liver vs Brain	RNH1	Q91VI7	Ribonuclease inhibitor OS=Mus musculus GN=Rnh1 PE=1 SV=1	1.98358	0.000391499	TRUE	1.01812	0.00106457	TRUE
Liver vs Brain	ABCD3	A0A0G2JDI9|P55096	ATP-binding cassette sub-family D member 3 OS=Mus musculus GN=Abcd3 PE=1 SV=1|ATP-binding cassette sub-family D member 3 OS=Mus musculus GN=Abcd3 PE=1 SV=2	2.39149	0.000393543	TRUE	2.88641	3.25454e-05	TRUE
Liver vs Brain	FARP1	F8VPU2	FERM, RhoGEF and pleckstrin domain-containing protein 1 OS=Mus musculus GN=Farp1 PE=1 SV=1	-2.107	0.000400477	TRUE	-0.615592	0.0130837	FALSE
Liver vs Brain	ALDH6A1	Q9EQ20	Methylmalonate-semialdehyde dehydrogenase [acylating], mitochondrial OS=Mus musculus GN=Aldh6a1 PE=1 SV=1	2.04257	0.000400477	TRUE	1.42626	0.00178966	TRUE
Liver vs Brain	ECHS1	Q8BH95	Enoyl-CoA hydratase, mitochondrial OS=Mus musculus GN=Echs1 PE=1 SV=1	2.36607	0.000400477	TRUE	1.47599	0.000629516	TRUE
Liver vs Brain	SEC24D	Q6NXL1	Protein Sec24d OS=Mus musculus GN=Sec24d PE=1 SV=1	2.21034	0.00040434	TRUE	2.3568	4.07377e-05	TRUE
Liver vs Brain	GLUD1	P26443	Glutamate dehydrogenase 1, mitochondrial OS=Mus musculus GN=Glud1 PE=1 SV=1	2.19883	0.000404623	TRUE	1.61648	0.000141025	TRUE
Liver vs Brain	MRPL28	Q9D1B9	39S ribosomal protein L28, mitochondrial OS=Mus musculus GN=Mrpl28 PE=1 SV=3	1.9531	0.000404623	TRUE	NA	NA	NA
Liver vs Brain	LYPLA1	D3YUG4|J3QP56|P97823|P97823-2	Acyl-protein thioesterase 1 (Fragment) OS=Mus musculus GN=Lypla1 PE=1 SV=1|Acyl-protein thioesterase 1 OS=Mus musculus GN=Lypla1 PE=1 SV=1|Acyl-protein thioesterase 1 OS=Mus musculus GN=Lypla1 PE=1 SV=1|Isoform 2 of Acyl-protein thioesterase 1 OS=Mus musculus GN=Lypla1	2.19154	0.000404623	TRUE	NA	NA	NA
Liver vs Brain	RTN3	Q9ES97|Q9ES97-2	Reticulon-3 OS=Mus musculus GN=Rtn3 PE=1 SV=2|Isoform 2 of Reticulon-3 OS=Mus musculus GN=Rtn3	-2.1456	0.000412665	TRUE	-2.74076	3.16499e-05	TRUE
Liver vs Brain	FLNB	Q80X90	Filamin-B OS=Mus musculus GN=Flnb PE=1 SV=3	2.00313	0.000413835	TRUE	1.62414	0.000154215	TRUE
Liver vs Brain	LIMA1	Q9ERG0	LIM domain and actin-binding protein 1 OS=Mus musculus GN=Lima1 PE=1 SV=3	2.10452	0.000413835	TRUE	2.24213	0.000115292	TRUE
Liver vs Brain	CPT2	P52825	Carnitine O-palmitoyltransferase 2, mitochondrial OS=Mus musculus GN=Cpt2 PE=1 SV=2	1.95423	0.000413835	TRUE	1.74708	9.79029e-05	TRUE
Liver vs Brain	MAP1B	P14873	Microtubule-associated protein 1B OS=Mus musculus GN=Map1b PE=1 SV=2	-3.02274	0.000413835	TRUE	-3.37876	2.76256e-05	TRUE
Liver vs Brain	ATL3	E9PYT3|Q91YH5|Q91YH5-2	Atlastin-3 OS=Mus musculus GN=Atl3 PE=1 SV=1|Isoform 2 of Atlastin-3 OS=Mus musculus GN=Atl3	1.95488	0.000413835	TRUE	1.80324	0.000118331	TRUE
Liver vs Brain	HAGH	A0A0R4J052|E9PYA3|E9Q2H8|G5E8T9|Q99KB8|Q99KB8-2	Hydroxyacyl glutathione hydrolase OS=Mus musculus GN=Hagh PE=1 SV=1|Hydroxyacylglutathione hydrolase, mitochondrial (Fragment) OS=Mus musculus GN=Hagh PE=1 SV=1|Hydroxyacylglutathione hydrolase, mitochondrial OS=Mus musculus GN=Hagh PE=1 SV=1|Hydroxyacylglutathione hydrolase, mitochondrial OS=Mus musculus GN=Hagh PE=1 SV=2|Isoform 2 of Hydroxyacylglutathione hydrolase, mitochondrial OS=Mus muscul…	2.32481	0.000445165	TRUE	1.16154	0.00184723	TRUE
Liver vs Brain	RPS3	P62908|Q5YLW3	40S ribosomal protein S3 OS=Mus musculus GN=Rps3 PE=1 SV=1|40S ribosomal protein S3 OS=Mus musculus GN=Rps3 PE=1 SV=1	2.16646	0.000445165	TRUE	1.46037	0.000228356	TRUE
Liver vs Brain	HK1	G3UVV4|P17710|P17710-3|P17710-4	Hexokinase 1, isoform CRA_f OS=Mus musculus GN=Hk1 PE=1 SV=1|Hexokinase-1 OS=Mus musculus GN=Hk1 PE=1 SV=3|Isoform HK1 of Hexokinase-1 OS=Mus musculus GN=Hk1|Isoform HK1-SC of Hexokinase-1 OS=Mus musculus GN=Hk1	-2.40115	0.000445857	TRUE	-3.08665	4.49525e-05	TRUE
Liver vs Brain	TRIM56	A0A0R4J0Q6|Q80VI1	E3 ubiquitin-protein ligase TRIM56 OS=Mus musculus GN=Trim56 PE=1 SV=1|E3 ubiquitin-protein ligase TRIM56 OS=Mus musculus GN=Trim56 PE=1 SV=1	2.06626	0.000463167	TRUE	1.00925	0.00413402	TRUE
Liver vs Brain	ALDH4A1	Q8CHT0	Delta-1-pyrroline-5-carboxylate dehydrogenase, mitochondrial OS=Mus musculus GN=Aldh4a1 PE=1 SV=3	1.97836	0.000463167	TRUE	2.38308	6.62228e-05	TRUE
Liver vs Brain	AKR1A1	Q540D7|Q9JII6	Alcohol dehydrogenase [NADP(+)] OS=Mus musculus GN=Akr1a1 PE=1 SV=1|Alcohol dehydrogenase [NADP(+)] OS=Mus musculus GN=Akr1a1 PE=1 SV=3	2.01582	0.000468345	TRUE	1.40117	0.000306723	TRUE
Liver vs Brain	FAM98A	Q3TJZ6	Protein FAM98A OS=Mus musculus GN=Fam98a PE=1 SV=1	2.12592	0.000471648	TRUE	NA	NA	NA
Liver vs Brain	IFIH1	Q8R5F7|Q8R5F7-2	Interferon-induced helicase C domain-containing protein 1 OS=Mus musculus GN=Ifih1 PE=1 SV=1|Isoform 2 of Interferon-induced helicase C domain-containing protein 1 OS=Mus musculus GN=Ifih1	2.92579	0.000471648	TRUE	1.64988	0.000132182	TRUE
Liver vs Brain	MUG1	P28665	Murinoglobulin-1 OS=Mus musculus GN=Mug1 PE=1 SV=3	2.06659	0.000477619	TRUE	2.1756	0.000122171	TRUE
Liver vs Brain	H2AFX	P27661	Histone H2AX OS=Mus musculus GN=H2afx PE=1 SV=2	-2.15876	0.000486489	TRUE	0.410487	0.068302	FALSE
Liver vs Brain	GLYAT	Q91XE0|Q91XE0-2	Glycine N-acyltransferase OS=Mus musculus GN=Glyat PE=1 SV=1|Isoform 2 of Glycine N-acyltransferase OS=Mus musculus GN=Glyat	2.12805	0.000486489	TRUE	2.89344	3.20338e-05	TRUE
Liver vs Brain	PCK1	Q9Z2V4	Phosphoenolpyruvate carboxykinase, cytosolic [GTP] OS=Mus musculus GN=Pck1 PE=1 SV=1	2.65002	0.00049757	TRUE	3.32041	6.04592e-05	TRUE
Liver vs Brain	CSAD	Q9DBE0	Cysteine sulfinic acid decarboxylase OS=Mus musculus GN=Csad PE=1 SV=1	2.79768	0.00050118	TRUE	3.43371	3.00231e-05	TRUE
Liver vs Brain	DST	S4R1P5	Dystonin OS=Mus musculus GN=Dst PE=1 SV=1	-2.04259	0.000509618	TRUE	-1.67808	0.000133276	TRUE
Liver vs Brain	Q91V76	Q91V76	Ester hydrolase C11orf54 homolog OS=Mus musculus PE=1 SV=1	1.86408	0.000518276	TRUE	3.31652	8.44099e-05	TRUE
Liver vs Brain	MAPT	A0A0A0MQC7|A2A5Y6|B1AQW2|P10637|P10637-2|P10637-3|P10637-4|P10637-5|P10637-6	Isoform Tau-A of Microtubule-associated protein tau OS=Mus musculus GN=Mapt|Isoform Tau-B of Microtubule-associated protein tau OS=Mus musculus GN=Mapt|Isoform Tau-C of Microtubule-associated protein tau OS=Mus musculus GN=Mapt|Isoform Tau-D of Microtubule-associated protein tau OS=Mus musculus GN=Mapt|Isoform Tau-E of Microtubule-associated protein tau OS=Mus musculus GN=Mapt|Microtubule-associa…	-2.47687	0.000518276	TRUE	-3.23338	2.7661e-05	TRUE
Liver vs Brain	RBMS2	E9Q7G6|Q8VC70	RNA-binding motif, single-stranded-interacting protein 2 OS=Mus musculus GN=Rbms2 PE=1 SV=1|RNA-binding motif, single-stranded-interacting protein 2 OS=Mus musculus GN=Rbms2 PE=1 SV=1	1.95147	0.000528924	TRUE	NA	NA	NA
Liver vs Brain	HADHA	Q8BMS1	Trifunctional enzyme subunit alpha, mitochondrial OS=Mus musculus GN=Hadha PE=1 SV=1	2.05244	0.000530006	TRUE	1.10142	0.121844	FALSE
Liver vs Brain	ETFDH	Q6PF96|Q921G7	Electron transfer flavoprotein-ubiquinone oxidoreductase, mitochondrial OS=Mus musculus GN=Etfdh PE=1 SV=1	1.92055	0.000538082	TRUE	1.69135	0.000408957	TRUE
Liver vs Brain	SEC63	Q8VHE0	Translocation protein SEC63 homolog OS=Mus musculus GN=Sec63 PE=1 SV=4	1.94741	0.000543021	TRUE	2.65522	4.0101e-05	TRUE
Liver vs Brain	YWHAH	P68510	14-3-3 protein eta OS=Mus musculus GN=Ywhah PE=1 SV=2	-2.06599	0.000547972	TRUE	-2.09777	0.000363563	TRUE
Liver vs Brain	DDX58	Q6Q899	Probable ATP-dependent RNA helicase DDX58 OS=Mus musculus GN=Ddx58 PE=1 SV=2	1.90169	0.000550563	TRUE	1.85227	9.27374e-05	TRUE
Liver vs Brain	ERAP1	Q9EQH2	Endoplasmic reticulum aminopeptidase 1 OS=Mus musculus GN=Erap1 PE=1 SV=2	1.93522	0.000550563	TRUE	2.88801	9.67294e-05	TRUE
Liver vs Brain	LDHA	G5E8N5|P06151|Q564E2	L-lactate dehydrogenase OS=Mus musculus GN=Ldha PE=1 SV=1|L-lactate dehydrogenase A chain OS=Mus musculus GN=Ldha PE=1 SV=3|L-lactate dehydrogenase OS=Mus musculus GN=Ldha PE=1 SV=1	2.1043	0.000552108	TRUE	1.22128	0.00120713	TRUE
Liver vs Brain	PARP12	Q8BZ20	Poly [ADP-ribose] polymerase 12 OS=Mus musculus GN=Parp12 PE=1 SV=3	2.12771	0.000552843	TRUE	1.68164	0.000130418	TRUE
Liver vs Brain	RPS2	P25444|Q58EU3	40S ribosomal protein S2 OS=Mus musculus GN=Rps2 PE=1 SV=3|40S ribosomal protein S2 OS=Mus musculus GN=Rps2 PE=1 SV=1	2.17737	0.00055625	TRUE	1.91604	0.000289697	TRUE
Liver vs Brain	TRA2B	F8WJG3|P62996	Transformer-2 protein homolog beta OS=Mus musculus GN=Tra2b PE=1 SV=1|Transformer-2 protein homolog beta OS=Mus musculus GN=Tra2b PE=1 SV=1	-2.76576	0.000562275	TRUE	0.414579	0.0392284	FALSE
Liver vs Brain	PGM2|PGM1	A2CEK3|Q9D0F9	Phosphoglucomutase-2 OS=Mus musculus GN=Pgm2 PE=1 SV=1|Phosphoglucomutase-1 OS=Mus musculus GN=Pgm1 PE=1 SV=4	2.09356	0.000581667	TRUE	NA	NA	NA
Liver vs Brain	HIST2H4|HIST1H4A	B2RTM0|P62806	Histone H4 OS=Mus musculus GN=Hist2h4 PE=1 SV=1|Histone H4 OS=Mus musculus GN=Hist1h4a PE=1 SV=2	-1.86281	0.000581667	TRUE	0.157883	0.577981	FALSE
Liver vs Brain	CDK5RAP3	Q99LM2	CDK5 regulatory subunit-associated protein 3 OS=Mus musculus GN=Cdk5rap3 PE=1 SV=1	1.7828	0.000591937	TRUE	1.32684	0.00559463	TRUE
Liver vs Brain	KIF1C	E9Q9B0|O35071	Kinesin-like protein KIF1C OS=Mus musculus GN=Kif1c PE=1 SV=1|Kinesin-like protein KIF1C OS=Mus musculus GN=Kif1c PE=1 SV=2	1.9527	0.000591937	TRUE	1.40737	0.000527828	TRUE
Liver vs Brain	HYKK	Q5U5V2	Hydroxylysine kinase OS=Mus musculus GN=Hykk PE=1 SV=2	1.78812	0.000606659	TRUE	1.82123	0.00010582	TRUE
Liver vs Brain	GM20425	E9Q035	Protein Gm20425 OS=Mus musculus GN=Gm20425 PE=4 SV=1	1.85752	0.000606659	TRUE	1.70955	0.000143069	TRUE
Liver vs Brain	GM20390	E9PZF0	Nucleoside diphosphate kinase OS=Mus musculus GN=Gm20390 PE=3 SV=1	1.7648	0.000606659	TRUE	1.26796	0.000432746	TRUE
Liver vs Brain	RPSA	P14206	40S ribosomal protein SA OS=Mus musculus GN=Rpsa PE=1 SV=4	1.80737	0.000606659	TRUE	1.32556	0.000422022	TRUE
Liver vs Brain	FMO1	P50285	Dimethylaniline monooxygenase [N-oxide-forming] 1 OS=Mus musculus GN=Fmo1 PE=1 SV=1	1.91653	0.000606659	TRUE	2.2669	0.00010555	TRUE
Liver vs Brain	ATP2B1	G5E829	Plasma membrane calcium-transporting ATPase 1 OS=Mus musculus GN=Atp2b1 PE=1 SV=1	-2.47053	0.000628208	TRUE	-2.24829	0.000143753	TRUE
Liver vs Brain	ANXA6	F8WIT2|P14824	Annexin OS=Mus musculus GN=Anxa6 PE=1 SV=1|Annexin A6 OS=Mus musculus GN=Anxa6 PE=1 SV=3	2.1682	0.000646631	TRUE	1.07868	0.000980958	TRUE
Liver vs Brain	AS3MT	Q91WU5	Arsenite methyltransferase OS=Mus musculus GN=As3mt PE=1 SV=2	1.68696	0.000662405	TRUE	1.34764	0.000300093	TRUE
Liver vs Brain	GIMAP4	D3YTN4	GTPase IMAP family member 4 OS=Mus musculus GN=Gimap4 PE=1 SV=1	1.74364	0.000662405	TRUE	2.49081	4.89536e-05	TRUE
Liver vs Brain	PRODH	Q9WU79	Proline dehydrogenase 1, mitochondrial OS=Mus musculus GN=Prodh PE=1 SV=2	3.01829	0.000672403	TRUE	1.57559	0.000147045	TRUE
Liver vs Brain	ACACB	E9Q4Z2	Acetyl-CoA carboxylase 2 OS=Mus musculus GN=Acacb PE=1 SV=1	1.80632	0.000685836	TRUE	2.74297	4.12756e-05	TRUE
Liver vs Brain	CELF2	V9GX43	CUGBP Elav-like family member 2 (Fragment) OS=Mus musculus GN=Celf2 PE=1 SV=1	-1.7492	0.000690649	TRUE	NA	NA	NA
Liver vs Brain	FAM49B	Q921M7	Protein FAM49B OS=Mus musculus GN=Fam49b PE=1 SV=1	-1.71213	0.000699184	TRUE	-2.81941	5.3533e-05	TRUE
Liver vs Brain	POR	P37040|Q05DV1	NADPH--cytochrome P450 reductase OS=Mus musculus GN=Por PE=1 SV=1|NADPH--cytochrome P450 reductase OS=Mus musculus GN=Por PE=1 SV=2	1.70573	0.000699184	TRUE	1.95884	7.10474e-05	TRUE
Liver vs Brain	HIST2H3B|H3F3A|H3F3C|HIST1H3A|HIST1H3B	B9EI85|F8WI35|P02301|P68433|P84228|P84244	Histone H3 OS=Mus musculus GN=Hist2h3b PE=1 SV=1|Histone H3 OS=Mus musculus GN=H3f3a PE=3 SV=1|Histone H3.3C OS=Mus musculus GN=H3f3c PE=3 SV=3|Histone H3.1 OS=Mus musculus GN=Hist1h3a PE=1 SV=2|Histone H3.2 OS=Mus musculus GN=Hist1h3b PE=1 SV=2|Histone H3.3 OS=Mus musculus GN=H3f3a PE=1 SV=2	-1.77108	0.000702173	TRUE	NA	NA	NA
Liver vs Brain	GDI1	P50396	Rab GDP dissociation inhibitor alpha OS=Mus musculus GN=Gdi1 PE=1 SV=3	-1.829	0.00070242	TRUE	-2.39669	4.12756e-05	TRUE
Liver vs Brain	GLS	D3Z7P3|D3Z7P3-2	Glutaminase kidney isoform, mitochondrial OS=Mus musculus GN=Gls PE=1 SV=1|Isoform 2 of Glutaminase kidney isoform, mitochondrial OS=Mus musculus GN=Gls	-1.88949	0.00070242	TRUE	-3.51053	2.76256e-05	TRUE
Liver vs Brain	SCP2	P32020|P32020-2	Isoform SCP2 of Non-specific lipid-transfer protein OS=Mus musculus GN=Scp2|Non-specific lipid-transfer protein OS=Mus musculus GN=Scp2 PE=1 SV=3	2.96546	0.000710559	TRUE	3.95755	4.09061e-05	TRUE
Liver vs Brain	ABR	E9PUE7|Q5SSL4|Q5SSL4-2|Q5SSL4-4	Active breakpoint cluster region-related protein OS=Mus musculus GN=Abr PE=1 SV=1|Isoform 2 of Active breakpoint cluster region-related protein OS=Mus musculus GN=Abr|Isoform 4 of Active breakpoint cluster region-related protein OS=Mus musculus GN=Abr	-2.26043	0.000710559	TRUE	-2.90334	3.31146e-05	TRUE
Liver vs Brain	AP2A1	P17426|P17426-2	AP-2 complex subunit alpha-1 OS=Mus musculus GN=Ap2a1 PE=1 SV=1|Isoform B of AP-2 complex subunit alpha-1 OS=Mus musculus GN=Ap2a1	-1.68841	0.000711314	TRUE	-2.28901	4.43954e-05	TRUE
Liver vs Brain	RPS4X	P62702|Q545X8	40S ribosomal protein S4, X isoform OS=Mus musculus GN=Rps4x PE=1 SV=2|40S ribosomal protein S4 OS=Mus musculus GN=Rps4x PE=1 SV=1	1.70904	0.000744018	TRUE	2.06403	0.00026495	TRUE
Liver vs Brain	RBMS1	E9PZ21|Q91W59|Q91W59-2|Q91W59-3	RNA-binding motif, single-stranded-interacting protein 1 OS=Mus musculus GN=Rbms1 PE=1 SV=1|RNA-binding motif, single-stranded-interacting protein 1 OS=Mus musculus GN=Rbms1 PE=1 SV=1|Isoform 2 of RNA-binding motif, single-stranded-interacting protein 1 OS=Mus musculus GN=Rbms1|Isoform 3 of RNA-binding motif, single-stranded-interacting protein 1 OS=Mus musculus GN=Rbms1	2.10454	0.000750853	TRUE	NA	NA	NA
Liver vs Brain	VWA5A	Q99KC8	von Willebrand factor A domain-containing protein 5A OS=Mus musculus GN=Vwa5a PE=1 SV=2	1.65842	0.000754254	TRUE	0.716459	0.00521433	FALSE
Liver vs Brain	SOD2	P09671|Q4FJX9	Superoxide dismutase [Mn], mitochondrial OS=Mus musculus GN=Sod2 PE=1 SV=3|Superoxide dismutase OS=Mus musculus GN=Sod2 PE=1 SV=1	1.81388	0.000754254	TRUE	0.531893	0.284359	FALSE
Liver vs Brain	SEC61A1	P61620	Protein transport protein Sec61 subunit alpha isoform 1 OS=Mus musculus GN=Sec61a1 PE=1 SV=2	1.76662	0.000761896	TRUE	2.51431	9.7321e-05	TRUE
Liver vs Brain	PTBP2	Q91Z31|Q91Z31-2	Polypyrimidine tract-binding protein 2 OS=Mus musculus GN=Ptbp2 PE=1 SV=2|Isoform 2 of Polypyrimidine tract-binding protein 2 OS=Mus musculus GN=Ptbp2	-1.87829	0.000763563	TRUE	-2.05065	0.000108934	TRUE
Liver vs Brain	PDIA4	A0A0R4J0Z1|P08003	Protein disulfide-isomerase A4 OS=Mus musculus GN=Pdia4 PE=1 SV=1|Protein disulfide-isomerase A4 OS=Mus musculus GN=Pdia4 PE=1 SV=3	1.90054	0.00076599	TRUE	2.55959	4.20671e-05	TRUE
Liver vs Brain	ME1	P06801	NADP-dependent malic enzyme OS=Mus musculus GN=Me1 PE=1 SV=2	1.71175	0.00076599	TRUE	2.27379	0.000303105	TRUE
Liver vs Brain	RALGAPA1	Q6GYP7|Q6GYP7-2	Ral GTPase-activating protein subunit alpha-1 OS=Mus musculus GN=Ralgapa1 PE=1 SV=1|Isoform 2 of Ral GTPase-activating protein subunit alpha-1 OS=Mus musculus GN=Ralgapa1	-1.71873	0.00077235	TRUE	-1.90886	8.0198e-05	TRUE
Liver vs Brain	ACADS	Q07417	Short-chain specific acyl-CoA dehydrogenase, mitochondrial OS=Mus musculus GN=Acads PE=1 SV=2	1.6033	0.000815795	TRUE	1.53333	0.00298517	TRUE
Liver vs Brain	RPN1	Q91YQ5	Dolichyl-diphosphooligosaccharide--protein glycosyltransferase subunit 1 OS=Mus musculus GN=Rpn1 PE=1 SV=1	1.81115	0.000819561	TRUE	2.24664	4.89536e-05	TRUE
Liver vs Brain	MRPL19	Q9D338	39S ribosomal protein L19, mitochondrial OS=Mus musculus GN=Mrpl19 PE=1 SV=1	2.44553	0.000821021	TRUE	NA	NA	NA
Liver vs Brain	DNM1	A0A0J9YUE9|A0A0J9YUN4|P39053|P39053-3|P39053-4|P39053-5	Dynamin-1 OS=Mus musculus GN=Dnm1 PE=1 SV=1|Dynamin-1 OS=Mus musculus GN=Dnm1 PE=1 SV=2|Isoform 3 of Dynamin-1 OS=Mus musculus GN=Dnm1|Isoform 4 of Dynamin-1 OS=Mus musculus GN=Dnm1|Isoform 5 of Dynamin-1 OS=Mus musculus GN=Dnm1	-2.58423	0.000824211	TRUE	-3.47441	2.76256e-05	TRUE
Liver vs Brain	SPTBN1	Q62261	Spectrin beta chain, non-erythrocytic 1 OS=Mus musculus GN=Sptbn1 PE=1 SV=2	-1.75204	0.000834558	TRUE	-2.0137	6.47485e-05	TRUE
Liver vs Brain	DMGDH	Q9DBT9	Dimethylglycine dehydrogenase, mitochondrial OS=Mus musculus GN=Dmgdh PE=1 SV=1	1.92837	0.000839667	TRUE	3.61008	2.76256e-05	TRUE
Liver vs Brain	CELF1	A0A0R4J0T5|P28659|P28659-2|P28659-3|P28659-4	CUG triplet repeat, RNA binding protein 1, isoform CRA_b OS=Mus musculus GN=Celf1 PE=1 SV=1|CUGBP Elav-like family member 1 OS=Mus musculus GN=Celf1 PE=1 SV=2|Isoform 2 of CUGBP Elav-like family member 1 OS=Mus musculus GN=Celf1|Isoform 3 of CUGBP Elav-like family member 1 OS=Mus musculus GN=Celf1|Isoform 4 of CUGBP Elav-like family member 1 OS=Mus musculus GN=Celf1	1.59342	0.000856484	TRUE	0.592206	0.0114608	FALSE
Liver vs Brain	SLC37A4	Q9D1F9	Protein Slc37a4 OS=Mus musculus GN=Slc37a4 PE=1 SV=1	2.20186	0.000874325	TRUE	2.05034	7.5365e-05	TRUE
Liver vs Brain	LMAN1	Q9D0F3	Protein ERGIC-53 OS=Mus musculus GN=Lman1 PE=1 SV=1	1.61164	0.000892701	TRUE	3.05259	2.76256e-05	TRUE
Liver vs Brain	DDX3Y	Q62095	ATP-dependent RNA helicase DDX3Y OS=Mus musculus GN=Ddx3y PE=1 SV=2	1.6103	0.000895519	TRUE	1.14144	0.00123223	TRUE
Liver vs Brain	SYNE1	Q6ZWR6|Q6ZWR6-4	Isoform 4 of Nesprin-1 OS=Mus musculus GN=Syne1|Nesprin-1 OS=Mus musculus GN=Syne1 PE=1 SV=2	-1.95114	0.000905748	TRUE	-1.55865	0.000177645	TRUE
Liver vs Brain	ALDH3A2	B1ATI0|B1AV77|P47740	Aldehyde dehydrogenase OS=Mus musculus GN=Aldh3a2 PE=1 SV=1|Aldehyde dehydrogenase OS=Mus musculus GN=Aldh3a2 PE=1 SV=1|Fatty aldehyde dehydrogenase OS=Mus musculus GN=Aldh3a2 PE=1 SV=2	1.93758	0.000912405	TRUE	2.84891	5.51872e-05	TRUE
Liver vs Brain	PLS3	B1AX58|Q99K51	Plastin-3 OS=Mus musculus GN=Pls3 PE=1 SV=1|Plastin-3 OS=Mus musculus GN=Pls3 PE=1 SV=3	1.67006	0.000913808	TRUE	1.04007	0.00969002	TRUE
Liver vs Brain	RPN2	A2ACG7|Q9DBG6	Dolichyl-diphosphooligosaccharide--protein glycosyltransferase subunit 2 OS=Mus musculus GN=Rpn2 PE=1 SV=1	1.78163	0.000913808	TRUE	2.01022	5.95386e-05	TRUE
Liver vs Brain	RPL10	I7HLV2|Q6ZWV3	60S ribosomal protein L10 (Fragment) OS=Mus musculus GN=Rpl10 PE=1 SV=1|60S ribosomal protein L10 OS=Mus musculus GN=Rpl10 PE=1 SV=3	1.55159	0.000915314	TRUE	1.7674	0.000106282	TRUE
Liver vs Brain	ACSM5	A0A140LHR8|Q8BGA8	Acyl-coenzyme A synthetase ACSM5, mitochondrial OS=Mus musculus GN=Acsm5 PE=1 SV=1	1.65329	0.000936642	TRUE	2.08941	0.000114681	TRUE
Liver vs Brain	RPS15A	D3YVB4|D3Z712|F8WJ41|P62245|Q5M9M4	40S ribosomal protein S15a (Fragment) OS=Mus musculus GN=Rps15a PE=1 SV=1|40S ribosomal protein S15a (Fragment) OS=Mus musculus GN=Rps15a PE=1 SV=2|40S ribosomal protein S15a OS=Mus musculus GN=Rps15a PE=1 SV=1|40S ribosomal protein S15a OS=Mus musculus GN=Rps15a PE=1 SV=2	1.59754	0.000936642	TRUE	1.87685	0.000117245	TRUE
Liver vs Brain	COL6A5	A0A140T8T7|A0A140T8W1|A6H584	Collagen alpha-5(VI) chain OS=Mus musculus GN=Col6a5 PE=1 SV=1|Collagen alpha-5(VI) chain OS=Mus musculus GN=Col6a5 PE=1 SV=1|Collagen alpha-5(VI) chain OS=Mus musculus GN=Col6a5 PE=1 SV=4	1.67551	0.000955998	TRUE	NA	NA	NA
Liver vs Brain	GCC2	B2RSU7|E0CYI9|E9PWI6|Q8CHG3	GRIP and coiled-coil domain-containing protein 2 OS=Mus musculus GN=Gcc2 PE=1 SV=1|GRIP and coiled-coil domain-containing protein 2 OS=Mus musculus GN=Gcc2 PE=1 SV=2|GRIP and coiled-coil domain containing 2 OS=Mus musculus GN=Gcc2 PE=1 SV=1	-1.64439	0.000958518	TRUE	-0.734723	0.00588491	FALSE
Liver vs Brain	EIF5A	A0A0A0MQM0|P63242	Eukaryotic translation initiation factor 5A (Fragment) OS=Mus musculus GN=Eif5a PE=1 SV=1|Eukaryotic translation initiation factor 5A-1 OS=Mus musculus GN=Eif5a PE=1 SV=2	1.67745	0.000958518	TRUE	1.30713	0.000499391	TRUE
Liver vs Brain	TRIO	Q0KL02|Q0KL02-3|Q0KL02-4	Triple functional domain protein OS=Mus musculus GN=Trio PE=1 SV=3|Isoform 3 of Triple functional domain protein OS=Mus musculus GN=Trio|Isoform 4 of Triple functional domain protein OS=Mus musculus GN=Trio	-2.43409	0.000968487	TRUE	-2.47803	3.54405e-05	TRUE
Liver vs Brain	ACOX1	A2A848|Q9R0H0|Q9R0H0-2	Isoform 2 of Peroxisomal acyl-coenzyme A oxidase 1 OS=Mus musculus GN=Acox1|Peroxisomal acyl-coenzyme A oxidase 1 (Fragment) OS=Mus musculus GN=Acox1 PE=1 SV=1|Peroxisomal acyl-coenzyme A oxidase 1 OS=Mus musculus GN=Acox1 PE=1 SV=5	2.13529	0.000968487	TRUE	2.89667	3.00231e-05	TRUE
Liver vs Brain	ITIH4	A6X935|E9PVD2|E9Q5L2	Inter alpha-trypsin inhibitor, heavy chain 4 OS=Mus musculus GN=Itih4 PE=1 SV=2|Inter alpha-trypsin inhibitor, heavy chain 4 OS=Mus musculus GN=Itih4 PE=1 SV=1|Inter alpha-trypsin inhibitor, heavy chain 4 OS=Mus musculus GN=Itih4 PE=1 SV=1	1.60738	0.000976385	TRUE	NA	NA	NA
Liver vs Brain	PSME1	G3UXZ5|P97371|Q5HZK3	Proteasome activator complex subunit 1 (Fragment) OS=Mus musculus GN=Psme1 PE=1 SV=1|Proteasome activator complex subunit 1 OS=Mus musculus GN=Psme1 PE=1 SV=2|Proteasome (Prosome, macropain) 28 subunit, alpha OS=Mus musculus GN=Psme1 PE=1 SV=1	1.82931	0.000981626	TRUE	2.69564	6.93348e-05	TRUE
Liver vs Brain	ANXA4	A0A0N4SW89|D3Z0S1|F7ANV6|P97429	Annexin (Fragment) OS=Mus musculus GN=Anxa4 PE=1 SV=1|Annexin (Fragment) OS=Mus musculus GN=Anxa4 PE=1 SV=2|Annexin A4 OS=Mus musculus GN=Anxa4 PE=1 SV=4	1.64104	0.000988433	TRUE	2.37362	4.35975e-05	TRUE
Liver vs Brain	XYLB	Q3TNA1	Xylulose kinase OS=Mus musculus GN=Xylb PE=1 SV=1	1.60593	0.000995631	TRUE	2.50747	4.65492e-05	TRUE
Liver vs Brain	SPTBN2	Q68FG2	Protein Sptbn2 OS=Mus musculus GN=Sptbn2 PE=1 SV=1	-1.66627	0.00100918	TRUE	-1.36514	0.00027245	TRUE
Liver vs Brain	EPB41L1	A2AUK5|A2AUK8|E9PV14|Q9Z2H5-2|Q9Z2H5-3	Band 4.1-like protein 1 (Fragment) OS=Mus musculus GN=Epb41l1 PE=1 SV=1|Band 4.1-like protein 1 OS=Mus musculus GN=Epb41l1 PE=1 SV=1|Isoform 2 of Band 4.1-like protein 1 OS=Mus musculus GN=Epb41l1|Isoform 3 of Band 4.1-like protein 1 OS=Mus musculus GN=Epb41l1	-1.58946	0.00102747	TRUE	-3.01353	3.0071e-05	TRUE
Liver vs Brain	NSFL1C	A2AT02|Q9CZ44|Q9CZ44-3	Isoform 3 of NSFL1 cofactor p47 OS=Mus musculus GN=Nsfl1c|NSFL1 cofactor p47 OS=Mus musculus GN=Nsfl1c PE=1 SV=1	-1.75805	0.00102747	TRUE	-0.417595	0.0361525	FALSE
Liver vs Brain	USP10	P52479|P52479-2	Ubiquitin carboxyl-terminal hydrolase 10 OS=Mus musculus GN=Usp10 PE=1 SV=3|Isoform 2 of Ubiquitin carboxyl-terminal hydrolase 10 OS=Mus musculus GN=Usp10	1.76829	0.00103049	TRUE	1.37343	0.000672671	TRUE
Liver vs Brain	RPS12	P63323|Q6ZWZ6	40S ribosomal protein S12 OS=Mus musculus GN=Rps12 PE=1 SV=1|40S ribosomal protein S12 OS=Mus musculus GN=Rps12 PE=1 SV=2	1.61117	0.00105287	TRUE	2.26816	0.00102981	TRUE
Liver vs Brain	STT3A	P46978|Q3U573	Dolichyl-diphosphooligosaccharide--protein glycosyltransferase subunit STT3A OS=Mus musculus GN=Stt3a PE=1 SV=1|Dolichyl-diphosphooligosaccharide--protein glycosyltransferase subunit STT3A OS=Mus musculus GN=Stt3a PE=1 SV=1	2.13653	0.0010601	TRUE	2.62858	3.44143e-05	TRUE
Liver vs Brain	ACSS2	A2AQN4|A2AQN5|Q9QXG4	Acetyl-coenzyme A synthetase, cytoplasmic OS=Mus musculus GN=Acss2 PE=1 SV=1|Acetyl-coenzyme A synthetase, cytoplasmic OS=Mus musculus GN=Acss2 PE=1 SV=2	1.52821	0.0010614	TRUE	1.69688	0.000216979	TRUE
Liver vs Brain	SKIV2L	Q6NZR5	Protein Skiv2l OS=Mus musculus GN=Skiv2l PE=1 SV=1	1.48406	0.0010614	TRUE	0.627631	0.00728124	FALSE
Liver vs Brain	ASPH	A2AL85|Q8BSY0|Q8CBM2	Aspartyl/asparaginyl beta-hydroxylase OS=Mus musculus GN=Asph PE=1 SV=1|Aspartyl/asparaginyl beta-hydroxylase OS=Mus musculus GN=Asph PE=1 SV=1|Aspartyl/asparaginyl beta-hydroxylase OS=Mus musculus GN=Asph PE=1 SV=1	1.64983	0.00106509	TRUE	2.10898	5.63612e-05	TRUE
Liver vs Brain	PDIA3	P27773	Protein disulfide-isomerase A3 OS=Mus musculus GN=Pdia3 PE=1 SV=2	1.7533	0.00106918	TRUE	1.85029	8.53403e-05	TRUE
Liver vs Brain	DNAJC3	Q3UFV9|Q91YW3	DnaJ (Hsp40) homolog, subfamily C, member 3 OS=Mus musculus GN=Dnajc3 PE=1 SV=1|DnaJ homolog subfamily C member 3 OS=Mus musculus GN=Dnajc3 PE=1 SV=1	1.47529	0.00108524	TRUE	1.92767	0.000526703	TRUE
Liver vs Brain	RUFY3	A0A0G2JFT8|Q9D394|Q9D394-2	Isoform 2 of Protein RUFY3 OS=Mus musculus GN=Rufy3|Protein RUFY3 OS=Mus musculus GN=Rufy3 PE=1 SV=1	-1.64583	0.00113036	TRUE	-2.83289	6.27566e-05	TRUE
Liver vs Brain	RNF213	A0A171EBL2|E9Q555	E3 ubiquitin-protein ligase RNF213 OS=Mus musculus GN=Rnf213 PE=4 SV=1|E3 ubiquitin-protein ligase RNF213 OS=Mus musculus GN=Rnf213 PE=1 SV=2	1.53007	0.00113036	TRUE	1.14318	0.000564002	TRUE
Liver vs Brain	VPS50	Q8CI71	Syndetin OS=Mus musculus GN=Vps50 PE=1 SV=2	-3.25513	0.00114942	TRUE	-1.34648	0.000346865	TRUE
Liver vs Brain	GM9493|RPS7	F6SVV1|P62082|Q4FZE6	Protein Gm9493 OS=Mus musculus GN=Gm9493 PE=4 SV=1|40S ribosomal protein S7 OS=Mus musculus GN=Rps7 PE=2 SV=1|40S ribosomal protein S7 OS=Mus musculus GN=Rps7 PE=1 SV=1	1.74168	0.00114942	TRUE	1.52811	0.0002757	TRUE
Liver vs Brain	PAICS	Q9DCL9	Multifunctional protein ADE2 OS=Mus musculus GN=Paics PE=1 SV=4	1.60135	0.00114942	TRUE	0.345342	0.0805873	FALSE
Liver vs Brain	RDX	P26043	Radixin OS=Mus musculus GN=Rdx PE=1 SV=3	1.88179	0.00116245	TRUE	1.807	0.000456828	TRUE
Liver vs Brain	EEF2	P58252	Elongation factor 2 OS=Mus musculus GN=Eef2 PE=1 SV=2	1.49989	0.00116609	TRUE	1.50339	0.000175016	TRUE
Liver vs Brain	CALM1	P62204	Calmodulin OS=Mus musculus GN=Calm1 PE=1 SV=2	-1.62836	0.0011713	TRUE	-2.13135	0.00150224	TRUE
Liver vs Brain	OPLAH	Q8K010	5-oxoprolinase OS=Mus musculus GN=Oplah PE=1 SV=1	1.50844	0.00118132	TRUE	1.55945	0.000255582	TRUE
Liver vs Brain	PPIB	P24369|Q9DCY1	Peptidyl-prolyl cis-trans isomerase B OS=Mus musculus GN=Ppib PE=1 SV=2|Peptidyl-prolyl cis-trans isomerase OS=Mus musculus GN=Ppib PE=1 SV=1	2.39639	0.00118292	TRUE	2.45305	4.43277e-05	TRUE
Liver vs Brain	PRDX6	D3Z0Y2|O08709|Q6GT24	Peroxiredoxin-6 OS=Mus musculus GN=Prdx6 PE=1 SV=1|Peroxiredoxin-6 OS=Mus musculus GN=Prdx6 PE=1 SV=3|Peroxiredoxin 6 OS=Mus musculus GN=Prdx6 PE=1 SV=1	1.84222	0.00119584	TRUE	1.32678	0.000569777	TRUE
Liver vs Brain	NDRG3	Q544I1|Q8VCV2|Q9QYF9	Protein NDRG3 OS=Mus musculus GN=Ndrg3 PE=1 SV=1|Ndrg3 protein OS=Mus musculus GN=Ndrg3 PE=1 SV=1|Protein NDRG3 OS=Mus musculus GN=Ndrg3 PE=1 SV=1	-1.66975	0.00119584	TRUE	-2.36937	0.000553955	TRUE
Liver vs Brain	AGL	F8VPN4	Protein Agl OS=Mus musculus GN=Agl PE=1 SV=1	2.58673	0.00119584	TRUE	1.92595	0.000117828	TRUE
Liver vs Brain	VPS51	Q3UVL4|Q3UVL4-2	Isoform 2 of Vacuolar protein sorting-associated protein 51 homolog OS=Mus musculus GN=Vps51|Vacuolar protein sorting-associated protein 51 homolog OS=Mus musculus GN=Vps51 PE=1 SV=2	-1.4449	0.00119584	TRUE	-1.13034	0.00107886	TRUE
Liver vs Brain	ALDOC	P05063	Fructose-bisphosphate aldolase C OS=Mus musculus GN=Aldoc PE=1 SV=4	-2.1799	0.0012056	TRUE	-3.33422	2.76256e-05	TRUE
Liver vs Brain	HSPA12A	Q8K0U4	Heat shock 70 kDa protein 12A OS=Mus musculus GN=Hspa12a PE=1 SV=1	-1.99376	0.0012056	TRUE	-2.26061	4.63556e-05	TRUE
Liver vs Brain	SUGCT	Q7TNE1	Succinate--hydroxymethylglutarate CoA-transferase OS=Mus musculus GN=Sugct PE=1 SV=2	1.59939	0.00122153	TRUE	1.33549	0.000532504	TRUE
Liver vs Brain	HNRNPF	Q9Z2X1	Heterogeneous nuclear ribonucleoprotein F OS=Mus musculus GN=Hnrnpf PE=1 SV=3	1.44374	0.00123557	TRUE	1.37677	0.000449186	TRUE
Liver vs Brain	NMI	O35309|Q3UJ82	N-myc-interactor OS=Mus musculus GN=Nmi PE=1 SV=1|N-myc-interactor OS=Mus musculus GN=Nmi PE=1 SV=1	2.28262	0.00123557	TRUE	1.59436	0.000217321	TRUE
Liver vs Brain	BCL2L13	P59017	Bcl-2-like protein 13 OS=Mus musculus GN=Bcl2l13 PE=1 SV=2	1.51632	0.00123557	TRUE	0.636428	0.029456	FALSE
Liver vs Brain	SCRN2	Q8VCA8	Secernin-2 OS=Mus musculus GN=Scrn2 PE=1 SV=1	1.66018	0.0012463	TRUE	1.25216	0.00040652	TRUE
Liver vs Brain	MRPL44	Q9CY73	39S ribosomal protein L44, mitochondrial OS=Mus musculus GN=Mrpl44 PE=1 SV=3	2.6437	0.00125459	TRUE	NA	NA	NA
Liver vs Brain	SUCLG2	Q9Z2I8|Q9Z2I8-2	Isoform 2 of Succinyl-CoA ligase [GDP-forming] subunit beta, mitochondrial OS=Mus musculus GN=Suclg2|Succinyl-CoA ligase [GDP-forming] subunit beta, mitochondrial OS=Mus musculus GN=Suclg2 PE=1 SV=3	1.70368	0.00128848	TRUE	2.29202	4.95653e-05	TRUE
Liver vs Brain	ACLY	Q3V117|Q91V92	ATP-citrate synthase OS=Mus musculus GN=Acly PE=1 SV=1	1.88936	0.00129683	TRUE	1.10209	0.00221234	TRUE
Liver vs Brain	PSPC1	Q8R326|Q8R326-2	Paraspeckle component 1 OS=Mus musculus GN=Pspc1 PE=1 SV=1|Isoform 2 of Paraspeckle component 1 OS=Mus musculus GN=Pspc1	-2.00512	0.00130364	TRUE	NA	NA	NA
Liver vs Brain	FBP1	Q9QXD6	Fructose-1,6-bisphosphatase 1 OS=Mus musculus GN=Fbp1 PE=1 SV=3	2.56543	0.00130727	TRUE	3.34723	2.9616e-05	TRUE
Liver vs Brain	ACACA	Q5SWU9|Q5SWU9-2	Acetyl-CoA carboxylase 1 OS=Mus musculus GN=Acaca PE=1 SV=1|Isoform 2 of Acetyl-CoA carboxylase 1 OS=Mus musculus GN=Acaca	1.77451	0.00130828	TRUE	1.42775	0.00056635	TRUE
Liver vs Brain	TRNAU1AP	Q80VC6	tRNA selenocysteine 1-associated protein 1 OS=Mus musculus GN=Trnau1ap PE=1 SV=2	1.41306	0.00132023	TRUE	NA	NA	NA
Liver vs Brain	CA2	P00920	Carbonic anhydrase 2 OS=Mus musculus GN=Ca2 PE=1 SV=4	-1.4479	0.00136801	TRUE	-1.35729	0.00369042	TRUE
Liver vs Brain	SLC3A2	P10852|P10852-2	4F2 cell-surface antigen heavy chain OS=Mus musculus GN=Slc3a2 PE=1 SV=1|Isoform 2 of 4F2 cell-surface antigen heavy chain OS=Mus musculus GN=Slc3a2	-1.44237	0.00137324	TRUE	-2.79255	4.20671e-05	TRUE
Liver vs Brain	FGB	Q3TGR2|Q8K0E8	Fibrinogen beta chain OS=Mus musculus GN=Fgb PE=1 SV=1|Fibrinogen beta chain OS=Mus musculus GN=Fgb PE=1 SV=1	1.99864	0.00137324	TRUE	1.6007	0.00134893	TRUE
Liver vs Brain	PAIP1	D3Z3J6|F6Y616|Q8VE62	Polyadenylate-binding protein-interacting protein 1 OS=Mus musculus GN=Paip1 PE=1 SV=1|Polyadenylate-binding protein-interacting protein 1 OS=Mus musculus GN=Paip1 PE=1 SV=2	1.39878	0.0013859	TRUE	-0.357349	0.0620964	FALSE
Liver vs Brain	ROCK2	F8VPK5|P70336|P70336-2	Rho-associated protein kinase OS=Mus musculus GN=Rock2 PE=1 SV=1|Rho-associated protein kinase 2 OS=Mus musculus GN=Rock2 PE=1 SV=1|Isoform 2 of Rho-associated protein kinase 2 OS=Mus musculus GN=Rock2	-1.57746	0.00138844	TRUE	-1.75016	0.000165223	TRUE
Liver vs Brain	HBBT1	A8DUK4	Beta-globin OS=Mus musculus GN=Hbbt1 PE=1 SV=1	1.59159	0.0014083	TRUE	0.72494	0.020882	FALSE
Liver vs Brain	TTC37	F8VPK0	Protein Ttc37 OS=Mus musculus GN=Ttc37 PE=1 SV=1	1.43132	0.00142377	TRUE	0.836401	0.00256344	FALSE
Liver vs Brain	DBT	P53395	Lipoamide acyltransferase component of branched-chain alpha-keto acid dehydrogenase complex, mitochondrial OS=Mus musculus GN=Dbt PE=1 SV=2	1.46242	0.00142377	TRUE	1.98889	6.71973e-05	TRUE
Liver vs Brain	RPS5	P97461|Q91V55	40S ribosomal protein S5 OS=Mus musculus GN=Rps5 PE=1 SV=3|40S ribosomal protein S5 OS=Mus musculus GN=Rps5 PE=1 SV=1	1.42742	0.00144901	TRUE	1.52849	0.000382347	TRUE
Liver vs Brain	FAM120A	Q6A0A9	Constitutive coactivator of PPAR-gamma-like protein 1 OS=Mus musculus GN=FAM120A PE=1 SV=2	1.42225	0.00144901	TRUE	1.05063	0.00159097	TRUE
Liver vs Brain	ANXA7	Q07076	Annexin A7 OS=Mus musculus GN=Anxa7 PE=1 SV=2	1.36125	0.00145856	TRUE	0.294694	0.114874	FALSE
Liver vs Brain	PDIA6	Q3TML0|Q922R8	Protein disulfide-isomerase A6 OS=Mus musculus GN=Pdia6 PE=1 SV=1|Protein disulfide-isomerase A6 OS=Mus musculus GN=Pdia6 PE=1 SV=3	1.35523	0.00150221	TRUE	2.65203	5.77591e-05	TRUE
Liver vs Brain	CNN2	Q08093|Q543F3	Calponin-2 OS=Mus musculus GN=Cnn2 PE=1 SV=1|Calponin OS=Mus musculus GN=Cnn2 PE=1 SV=1	1.74566	0.00150221	TRUE	NA	NA	NA
Liver vs Brain	EEFSEC	Q9JHW4	Selenocysteine-specific elongation factor OS=Mus musculus GN=Eefsec PE=1 SV=2	1.65037	0.00150221	TRUE	1.68381	0.000175888	TRUE
Liver vs Brain	UFL1	Q8CCJ3	E3 UFM1-protein ligase 1 OS=Mus musculus GN=Ufl1 PE=1 SV=2	1.3566	0.00150221	TRUE	1.91506	6.92204e-05	TRUE
Liver vs Brain	ALDH9A1	Q3U367|Q9JLJ2	4-trimethylaminobutyraldehyde dehydrogenase OS=Mus musculus GN=Aldh9a1 PE=1 SV=1	1.61181	0.00151832	TRUE	1.41876	0.0002758	TRUE
Liver vs Brain	PKM	P52480|P52480-2	Isoform M1 of Pyruvate kinase PKM OS=Mus musculus GN=Pkm|Pyruvate kinase PKM OS=Mus musculus GN=Pkm PE=1 SV=4	-1.89468	0.00152111	TRUE	-2.96169	4.9611e-05	TRUE
Liver vs Brain	CCDC25	A0PK78|Q78PG9	Coiled-coil domain containing 25 OS=Mus musculus GN=Ccdc25 PE=1 SV=1|Coiled-coil domain-containing protein 25 OS=Mus musculus GN=Ccdc25 PE=1 SV=1	1.44862	0.00152111	TRUE	1.06802	0.000825569	TRUE
Liver vs Brain	ETF1	Q8BWY3	Eukaryotic peptide chain release factor subunit 1 OS=Mus musculus GN=Etf1 PE=1 SV=4	1.54621	0.00153386	TRUE	1.30413	0.00175961	TRUE
Liver vs Brain	YWHAZ	P63101	14-3-3 protein zeta/delta OS=Mus musculus GN=Ywhaz PE=1 SV=1	-1.34725	0.00154016	TRUE	-1.87158	0.00193264	TRUE
Liver vs Brain	HADHB	Q99JY0	Trifunctional enzyme subunit beta, mitochondrial OS=Mus musculus GN=Hadhb PE=1 SV=1	1.50938	0.00156325	TRUE	1.29933	0.00493504	TRUE
Liver vs Brain	TDRD7	A0A0A0MQD1|Q8K1H1	Tudor domain-containing protein 7 OS=Mus musculus GN=Tdrd7 PE=1 SV=1|Tudor domain-containing protein 7 OS=Mus musculus GN=Tdrd7 PE=1 SV=1	1.53306	0.00157463	TRUE	0.615001	0.00821773	FALSE
Liver vs Brain	HIST1H1B	P43276	Histone H1.5 OS=Mus musculus GN=Hist1h1b PE=1 SV=2	-1.49617	0.00157463	TRUE	-0.791548	0.0634113	FALSE
Liver vs Brain	SRSF5	O35326|Q9D8S5	Serine/arginine-rich splicing factor 5 OS=Mus musculus GN=Srsf5 PE=1 SV=2|MCG7614, isoform CRA_c OS=Mus musculus GN=Srsf5 PE=1 SV=1	-2.12617	0.001586	TRUE	0.548875	0.0189188	FALSE
Liver vs Brain	SORL1	O88307	Sortilin-related receptor OS=Mus musculus GN=Sorl1 PE=1 SV=3	-1.76992	0.0015882	TRUE	-1.65228	0.000211365	TRUE
Liver vs Brain	HSPA5	P20029	78 kDa glucose-regulated protein OS=Mus musculus GN=Hspa5 PE=1 SV=3	1.33825	0.00160575	TRUE	2.11671	6.93348e-05	TRUE
Liver vs Brain	APOA1	Q00623	Apolipoprotein A-I OS=Mus musculus GN=Apoa1 PE=1 SV=2	1.6714	0.00164385	TRUE	1.42568	0.000295106	TRUE
Liver vs Brain	HSPA4L	A0A0N4SVU2|P48722|P48722-2	Heat shock 70 kDa protein 4L (Fragment) OS=Mus musculus GN=Hspa4l PE=1 SV=1|Heat shock 70 kDa protein 4L OS=Mus musculus GN=Hspa4l PE=1 SV=2|Isoform 2 of Heat shock 70 kDa protein 4L OS=Mus musculus GN=Hspa4l	-1.49397	0.00166492	TRUE	-2.10196	5.80191e-05	TRUE
Liver vs Brain	MVP	E9Q3X0|Q9EQK5	Major vault protein OS=Mus musculus GN=Mvp PE=1 SV=1|Major vault protein OS=Mus musculus GN=Mvp PE=1 SV=4	1.31524	0.00167819	TRUE	2.58679	4.20671e-05	TRUE
Liver vs Brain	MRPS35	A0A0R4J0L6|Q8BJZ4	28S ribosomal protein S35, mitochondrial OS=Mus musculus GN=Mrps35 PE=1 SV=1|28S ribosomal protein S35, mitochondrial OS=Mus musculus GN=Mrps35 PE=1 SV=2	1.3406	0.00168532	TRUE	NA	NA	NA
Liver vs Brain	CES1C	P23953	Carboxylesterase 1C OS=Mus musculus GN=Ces1c PE=1 SV=4	1.42305	0.00168532	TRUE	1.9049	0.000548157	TRUE
Liver vs Brain	TLN2	E9PUM4	Talin-2 OS=Mus musculus GN=Tln2 PE=1 SV=1	-1.38768	0.0017142	TRUE	-0.390821	0.0490447	FALSE
Liver vs Brain	PPCS	Q8VDG5|Q8VDG5-2	Isoform 2 of Phosphopantothenate--cysteine ligase OS=Mus musculus GN=Ppcs|Phosphopantothenate--cysteine ligase OS=Mus musculus GN=Ppcs PE=1 SV=1	1.63508	0.0017142	TRUE	1.81942	0.000259255	TRUE
Liver vs Brain	ISOC1	Q91V64	Isochorismatase domain-containing protein 1 OS=Mus musculus GN=Isoc1 PE=1 SV=1	1.75886	0.0017142	TRUE	1.77575	0.000151468	TRUE
Liver vs Brain	VPS13C	Q8BX70|Q8BX70-2|Q8BX70-3	Isoform 2 of Vacuolar protein sorting-associated protein 13C OS=Mus musculus GN=Vps13c|Isoform 3 of Vacuolar protein sorting-associated protein 13C OS=Mus musculus GN=Vps13c|Vacuolar protein sorting-associated protein 13C OS=Mus musculus GN=Vps13c PE=1 SV=2	1.44954	0.0017142	TRUE	0.137834	0.404803	FALSE
Liver vs Brain	PREPL	Q8C167|Q8C167-2	Prolyl endopeptidase-like OS=Mus musculus GN=Prepl PE=1 SV=1|Isoform 2 of Prolyl endopeptidase-like OS=Mus musculus GN=Prepl	-2.21684	0.00171541	TRUE	-3.03696	3.62649e-05	TRUE
Liver vs Brain	RPL19	A2A547|P84099|Q5I0T8	Ribosomal protein L19 OS=Mus musculus GN=Rpl19 PE=1 SV=1|60S ribosomal protein L19 OS=Mus musculus GN=Rpl19 PE=1 SV=1|Ribosomal protein L19 OS=Mus musculus GN=Rpl19 PE=1 SV=1	1.33981	0.00172296	TRUE	2.40105	9.77007e-05	TRUE
Liver vs Brain	ZCCHC6	E9PUA2|Q5BLK4	Terminal uridylyltransferase 7 OS=Mus musculus GN=Zcchc6 PE=1 SV=1|Terminal uridylyltransferase 7 OS=Mus musculus GN=Zcchc6 PE=1 SV=3	1.49837	0.00173107	TRUE	1.18005	0.000598402	TRUE
Liver vs Brain	RPL34	Q9D1R9	60S ribosomal protein L34 OS=Mus musculus GN=Rpl34 PE=1 SV=2	1.72725	0.00173107	TRUE	1.77535	0.000174476	TRUE
Liver vs Brain	SRSF7	Q8BL97|Q8BL97-2|Q8BL97-3|Q8BL97-4	Isoform 2 of Serine/arginine-rich splicing factor 7 OS=Mus musculus GN=Srsf7|Isoform 3 of Serine/arginine-rich splicing factor 7 OS=Mus musculus GN=Srsf7|Isoform 4 of Serine/arginine-rich splicing factor 7 OS=Mus musculus GN=Srsf7|Serine/arginine-rich splicing factor 7 OS=Mus musculus GN=Srsf7 PE=1 SV=1	-1.96161	0.00173107	TRUE	0.130966	0.488225	FALSE
Liver vs Brain	SLC4A4	A7E1Z5|E9Q8N8|O88343	Anion exchange protein OS=Mus musculus GN=Slc4a4 PE=1 SV=1|Electrogenic sodium bicarbonate cotransporter 1 OS=Mus musculus GN=Slc4a4 PE=1 SV=2	-1.87841	0.00173191	TRUE	-2.8924	4.36951e-05	TRUE
Liver vs Brain	PA2G4	P50580	Proliferation-associated protein 2G4 OS=Mus musculus GN=Pa2g4 PE=1 SV=3	1.34021	0.00173198	TRUE	1.69648	0.000113202	TRUE
Liver vs Brain	CNDP2	Q9D1A2	Cytosolic non-specific dipeptidase OS=Mus musculus GN=Cndp2 PE=1 SV=1	1.39081	0.00174568	TRUE	0.141048	0.477392	FALSE
Liver vs Brain	ARF4	P61750|Q14BR4	ADP-ribosylation factor 4 OS=Mus musculus GN=Arf4 PE=1 SV=2|ADP-ribosylation factor 4 OS=Mus musculus GN=Arf4 PE=1 SV=1	1.44037	0.00174909	TRUE	0.580887	0.047095	FALSE
Liver vs Brain	HMGB1	A0A0J9YUD8|A0A0J9YUZ4|P63158|Q58EV5	High mobility group box 1 OS=Mus musculus GN=Hmgb1 PE=1 SV=1|High mobility group protein B1 (Fragment) OS=Mus musculus GN=Hmgb1 PE=1 SV=1|High mobility group protein B1 OS=Mus musculus GN=Hmgb1 PE=1 SV=1|High mobility group protein B1 OS=Mus musculus GN=Hmgb1 PE=1 SV=2	-2.09208	0.0018018	TRUE	0.429122	0.038695	FALSE
Liver vs Brain	MUT	P16332	Methylmalonyl-CoA mutase, mitochondrial OS=Mus musculus GN=Mut PE=1 SV=2	1.33874	0.00181229	TRUE	1.974	9.79029e-05	TRUE
Liver vs Brain	DNAJA1	B1AXY1|P63037|Q5NTY0	DnaJ (Hsp40) homolog, subfamily A, member 1 OS=Mus musculus GN=Dnaja1 PE=1 SV=1|DnaJ homolog subfamily A member 1 (Fragment) OS=Mus musculus GN=Dnaja1 PE=1 SV=1|DnaJ homolog subfamily A member 1 OS=Mus musculus GN=Dnaja1 PE=1 SV=1	1.48855	0.00181229	TRUE	0.444233	0.0324667	FALSE
Liver vs Brain	PKN1	D6RH37|P70268|P70268-2	Serine/threonine-protein kinase N1 OS=Mus musculus GN=Pkn1 PE=1 SV=1|Serine/threonine-protein kinase N1 OS=Mus musculus GN=Pkn1 PE=1 SV=3|Isoform 2 of Serine/threonine-protein kinase N1 OS=Mus musculus GN=Pkn1	-1.52319	0.00182433	TRUE	-2.83746	4.0101e-05	TRUE
Liver vs Brain	CORO1A	O89053|Q3U1N0	Coronin-1A OS=Mus musculus GN=Coro1a PE=1 SV=5|Coronin OS=Mus musculus GN=Coro1a PE=1 SV=1	-1.42771	0.00187146	TRUE	-2.86166	3.24611e-05	TRUE
Liver vs Brain	IDH3A	Q9D6R2|Q9D6R2-2	Isocitrate dehydrogenase [NAD] subunit alpha, mitochondrial OS=Mus musculus GN=Idh3a PE=1 SV=1|Isoform 2 of Isocitrate dehydrogenase [NAD] subunit alpha, mitochondrial OS=Mus musculus GN=Idh3a	-1.29382	0.00187784	TRUE	-1.5958	0.00437278	TRUE
Liver vs Brain	CTAGE5	E9Q3S2|H3BJI6|H3BJS0|H3BK48|H3BKH2|H3BL19|Q8R311	cTAGE family member 5 OS=Mus musculus GN=Ctage5 PE=1 SV=1	1.57961	0.00188927	TRUE	2.20387	7.07447e-05	TRUE
Liver vs Brain	PFN1	P62962|Q5SX50	Profilin-1 OS=Mus musculus GN=Pfn1 PE=1 SV=2|Profilin OS=Mus musculus GN=Pfn1 PE=1 SV=1	1.64555	0.00189988	TRUE	0.484655	0.149613	FALSE
Liver vs Brain	ACY1	A0A0R4J050|Q99JW2	Aminoacylase-1 OS=Mus musculus GN=Acy1 PE=1 SV=1|Aminoacylase-1 OS=Mus musculus GN=Acy1 PE=1 SV=1	1.45368	0.00190559	TRUE	0.879682	0.00410799	FALSE
Liver vs Brain	OTUB1	D3YWF6|Q7TQI3	Ubiquitin thioesterase OTUB1 OS=Mus musculus GN=Otub1 PE=1 SV=1|Ubiquitin thioesterase OTUB1 OS=Mus musculus GN=Otub1 PE=1 SV=2	-1.36431	0.00190607	TRUE	-1.5411	0.000811161	TRUE
Liver vs Brain	RTCB	Q99LF4	tRNA-splicing ligase RtcB homolog OS=Mus musculus GN=Rtcb PE=1 SV=1	1.87581	0.00190607	TRUE	0.303483	0.20046	FALSE
Liver vs Brain	C3	P01027	Complement C3 OS=Mus musculus GN=C3 PE=1 SV=3	1.46252	0.00191727	TRUE	2.25443	9.46149e-05	TRUE
Liver vs Brain	MRPL12	Q9DB15	39S ribosomal protein L12, mitochondrial OS=Mus musculus GN=Mrpl12 PE=1 SV=2	1.39509	0.00195701	TRUE	NA	NA	NA
Liver vs Brain	FYCO1	Q8VDC1	FYVE and coiled-coil domain-containing protein 1 OS=Mus musculus GN=Fyco1 PE=1 SV=1	1.48855	0.00200887	TRUE	0.449025	0.0830385	FALSE
Liver vs Brain	AKAP9	E9QQ10	A-kinase anchor protein 9 OS=Mus musculus GN=Akap9 PE=1 SV=1	-1.28376	0.00204734	TRUE	-0.105855	0.529242	FALSE
Liver vs Brain	GOLGA4	Q91VW5	Golgin subfamily A member 4 OS=Mus musculus GN=Golga4 PE=1 SV=2	-1.26038	0.00207243	TRUE	0.422183	0.0717593	FALSE
Liver vs Brain	DLAT	Q8BMF4	Dihydrolipoyllysine-residue acetyltransferase component of pyruvate dehydrogenase complex, mitochondrial OS=Mus musculus GN=Dlat PE=1 SV=2	-1.29071	0.00207243	TRUE	-0.909494	0.00359696	FALSE
Liver vs Brain	GSR	P47791|P47791-2	Glutathione reductase, mitochondrial OS=Mus musculus GN=Gsr PE=1 SV=3|Isoform Cytoplasmic of Glutathione reductase, mitochondrial OS=Mus musculus GN=Gsr	1.46026	0.00209538	TRUE	0.565397	0.0142235	FALSE
Liver vs Brain	H2	P01897|P01898|P01899|P14438|Q3V014|Q792Z7|Q7JJ15	D(B) glycoprotein OS=Mus musculus GN=H2-D1 PE=1 SV=1|H-2 class I histocompatibility antigen, D-37 alpha chain OS=Mus musculus GN=H2-T23 PE=1 SV=1|H-2 class I histocompatibility antigen, D-B alpha chain OS=Mus musculus GN=H2-D1 PE=1 SV=2|H-2 class I histocompatibility antigen, K-K alpha chain OS=Mus musculus GN=H2-K1 PE=1 SV=1|H-2 class I histocompatibility antigen, L-D alpha chain OS=Mus musculus…	1.24627	0.00209538	TRUE	1.73811	0.000148163	TRUE
Liver vs Brain	SUB1	P11031	Activated RNA polymerase II transcriptional coactivator p15 OS=Mus musculus GN=Sub1 PE=1 SV=3	-1.52916	0.00209538	TRUE	-0.0539558	0.807174	FALSE
Liver vs Brain	FUBP3	A2AJ72|Q3TIX6	MCG130458 OS=Mus musculus GN=Fubp3 PE=1 SV=1|Protein Fubp3 OS=Mus musculus GN=Fubp3 PE=1 SV=1	1.6016	0.00211339	TRUE	0.81957	0.00280192	FALSE
Liver vs Brain	MRPS10	E9QJS0|G5E8U5|G5E8U8|Q80ZK0	28S ribosomal protein S10, mitochondrial OS=Mus musculus GN=Mrps10 PE=1 SV=1|28S ribosomal protein S10, mitochondrial OS=Mus musculus GN=Mrps10 PE=1 SV=1|28S ribosomal protein S10, mitochondrial OS=Mus musculus GN=Mrps10 PE=1 SV=1|28S ribosomal protein S10, mitochondrial OS=Mus musculus GN=Mrps10 PE=1 SV=1	1.23902	0.00211339	TRUE	NA	NA	NA
Liver vs Brain	MRPS22	Q9CXW2	28S ribosomal protein S22, mitochondrial OS=Mus musculus GN=Mrps22 PE=1 SV=1	1.2532	0.00213101	TRUE	1.02746	0.0021674	TRUE
Liver vs Brain	LMNA	P48678	Prelamin-A/C OS=Mus musculus GN=Lmna PE=1 SV=2	-1.54904	0.00213101	TRUE	0.777786	0.00324172	FALSE
Liver vs Brain	BCLAF1	F8WI22|Q8K019|Q8K019-2	Bcl-2-associated transcription factor 1 OS=Mus musculus GN=Bclaf1 PE=1 SV=1|Bcl-2-associated transcription factor 1 OS=Mus musculus GN=Bclaf1 PE=1 SV=2|Isoform 2 of Bcl-2-associated transcription factor 1 OS=Mus musculus GN=Bclaf1	-1.24553	0.00213101	TRUE	0.146734	0.411459	FALSE
Liver vs Brain	RBM15	Q0VBL3	Protein Rbm15 OS=Mus musculus GN=Rbm15 PE=1 SV=1	-1.24917	0.00213157	TRUE	0.187467	0.291796	FALSE
Liver vs Brain	ANP32A	O35381	Acidic leucine-rich nuclear phosphoprotein 32 family member A OS=Mus musculus GN=Anp32a PE=1 SV=1	-2.28766	0.00215462	TRUE	0.155435	0.379668	FALSE
Liver vs Brain	PITPNB	P53811|Q8JZZ5	Phosphatidylinositol transfer protein beta isoform OS=Mus musculus GN=Pitpnb PE=1 SV=2|Phosphatidylinositol transfer protein beta isoform OS=Mus musculus GN=Pitpnb PE=1 SV=1	1.45078	0.00215682	TRUE	0.446655	0.132867	FALSE
Liver vs Brain	FASTKD2	Q922E6	FAST kinase domain-containing protein 2, mitochondrial OS=Mus musculus GN=Fastkd2 PE=2 SV=2	1.58937	0.00215682	TRUE	0.649668	0.00715211	FALSE
Liver vs Brain	SERPINA3K	A0A0R4J0I1	MCG1051009 OS=Mus musculus GN=Serpina3k PE=1 SV=1	1.35549	0.00215682	TRUE	1.64975	0.000605021	TRUE
Liver vs Brain	LASP1	A2A6H0|Q543N3|Q61792	LIM and SH3 domain protein 1 (Fragment) OS=Mus musculus GN=Lasp1 PE=1 SV=1|LIM and SH3 domain protein 1 OS=Mus musculus GN=Lasp1 PE=1 SV=1	1.35376	0.00215682	TRUE	-0.285658	0.15938	FALSE
Liver vs Brain	PZP	Q61838	Pregnancy zone protein OS=Mus musculus GN=Pzp PE=1 SV=3	1.33549	0.00215682	TRUE	1.26873	0.00303458	TRUE
[truncated: 2,559 more rows]
