# Supplementary material for: The RNA-binding protein landscapes differ between mammalian organs and cultured cells
Source: Nat Commun. 2023 Apr 12;14:2074. doi: 10.1038/s41467-023-37494-w (PMC10097726; doi:10.1038/s41467-023-37494-w)
Supplement: Supplementary file 6 — Supplementary Data 3 [file 41467_2023_37494_MOESM6_ESM.xlsx]

## Sheet: Content
Sheet	Description
Full_dataset	Normalized batch-cleaned signal sum of each detected protein in non-poly(A)RIC or eRIC samples in brain, kidney or liver. non-poly(A)RIC performed with 2 µg of captured RNA per sample. NA, not available. Rep, replicate.
Limma_results	Log2 fold change (FC) of protein intensities in indicated pairwaise comparisons (column "comparison") and corresponding fold discovery rate (FDR). +UV, irradiated samples; -UV, non-irradiated controls

## Sheet: Full_dataset
gene_name	protein_id	description	signal in non-poly(A)RIC	signal in eRIC	non-poly(A)RIC_Brain_NoCL_rep1	non-poly(A)RIC_Brain_CL_rep1	non-poly(A)RIC_Brain_CL_rep2	non-poly(A)RIC_Kidney_NoCL_rep1	non-poly(A)RIC_Kidney_CL_rep1	non-poly(A)RIC_Kidney_CL_rep2	non-poly(A)RIC_Liver_NoCL_rep1	non-poly(A)RIC_Liver_CL_rep1	non-poly(A)RIC_Liver_CL_rep2	eRIC_Brain_NoCL_rep1	eRIC_Brain_CL_rep1	eRIC_Brain_CL_rep2	eRIC_Kidney_NoCL_rep1	eRIC_Kidney_CL_rep1	eRIC_Kidney_CL_rep2	eRIC_Liver_NoCL_rep1	eRIC_Liver_CL_rep1	eRIC_Liver_CL_rep2
Gstm1	A2AE89|P10649	Glutathione S-transferase Mu 1 OS=Mus musculus GN=Gstm1 PE=1 SV=2|Glutathione S-transferase Mu 1 OS=Mus musculus GN=Gstm1 PE=1 SV=2	TRUE	TRUE	981808	3.38824e+06	3.01802e+06	1.12447e+06	5.80762e+06	5.76863e+06	970719	1.24348e+07	1.41148e+07	1.45824e+06	5.81247e+06	6.21627e+06	4.29025e+06	5.5459e+06	6.73568e+06	3.39752e+06	4.13021e+07	3.17976e+07
Cd47	Q61735|Q61735-2	Leukocyte surface antigen CD47 OS=Mus musculus GN=Cd47 PE=1 SV=2|Isoform 2 of Leukocyte surface antigen CD47 OS=Mus musculus GN=Cd47	TRUE	TRUE	3.35457e+06	5.53617e+06	4.64505e+06	3.41963e+06	4.68686e+06	4.125e+06	1.26672e+06	2.05089e+06	2.78919e+06	117388	1.52376e+06	1.10673e+06	99252	1.55702e+06	1.94858e+06	NA	500807	550960
Srsf1	H7BX95|Q6PDM2	Serine/arginine-rich-splicing factor 1 OS=Mus musculus GN=Srsf1 PE=1 SV=1|Serine/arginine-rich splicing factor 1 OS=Mus musculus GN=Srsf1 PE=1 SV=3	TRUE	TRUE	3.96393e+06	1.61475e+07	2.26232e+07	2.9408e+06	1.0214e+07	8.02976e+06	1.81337e+06	6.88943e+06	6.28185e+06	1.92024e+07	3.9868e+08	9.66363e+08	2.11573e+07	1.3749e+08	9.69539e+07	2.553e+07	1.45675e+08	8.52267e+07
Slco1b2	A0A0N4SUN2|Q9JJL3|Q9JJL3-2	Solute carrier organic anion transporter family member OS=Mus musculus GN=Slco1b2 PE=1 SV=1|Solute carrier organic anion transporter family member 1B2 OS=Mus musculus GN=Slco1b2 PE=1 SV=1|Isoform 2 of Solute carrier organic anion transporter family member 1B2 OS=Mus musculus GN=Slco1b2	TRUE	FALSE	656417	610107	858959	505161	1.4011e+06	1.02085e+06	3.47847e+06	6.16971e+06	6.04036e+06	NA	NA	NA	NA	NA	NA	NA	NA	NA
Podxl	Q791G4|Q9R0M4	Podocalyxin OS=Mus musculus GN=Podxl PE=1 SV=1|Podocalyxin OS=Mus musculus GN=Podxl PE=1 SV=2	TRUE	TRUE	1.27385e+06	2.22164e+06	3.04679e+06	7.77531e+06	1.87981e+07	1.49958e+07	1.52796e+06	2.53724e+06	2.32914e+06	647331	3.56252e+06	2.92537e+06	800172	1.03233e+07	1.04092e+07	469893	1.23384e+06	1.49017e+06
Pnn	O35691|Q3TUQ5	Pinin OS=Mus musculus GN=Pnn PE=1 SV=4|Pinin OS=Mus musculus GN=Pnn PE=1 SV=1	TRUE	FALSE	5.31534e+07	2.08618e+08	2.75731e+08	2.79085e+07	1.40839e+08	1.24789e+08	1.67492e+07	4.53836e+07	3.89199e+07	NA	NA	NA	NA	NA	NA	NA	NA	NA
H2afx	P27661	Histone H2AX OS=Mus musculus GN=H2afx PE=1 SV=2	TRUE	TRUE	710685	1.41475e+07	1.40403e+07	502112	4.38219e+06	5.10667e+06	640703	2.83e+06	2.45753e+06	3.52098e+06	2.62232e+07	2.04785e+07	2.80469e+06	7.97772e+06	8.92835e+06	5.05181e+06	3.51102e+06	4.01725e+06
Tgm1	A0A0R4J293|Q9JLF6	Protein-glutamine gamma-glutamyltransferase K OS=Mus musculus GN=Tgm1 PE=1 SV=1|Protein-glutamine gamma-glutamyltransferase K OS=Mus musculus GN=Tgm1 PE=1 SV=2	TRUE	TRUE	4.85379e+06	7.89215e+06	6.18012e+06	4.13173e+06	4.90697e+06	6.52142e+06	3.39079e+06	1.22372e+07	1.1809e+07	7.8792e+06	3.9592e+07	9.13216e+06	1.0561e+07	6.13419e+06	1.48435e+07	9.87236e+06	8.9368e+06	1.60116e+07
Sdc4	O35988|Q3U5S6	Syndecan-4 OS=Mus musculus GN=Sdc4 PE=1 SV=1|Syndecan OS=Mus musculus GN=Sdc4 PE=1 SV=1	TRUE	FALSE	2.68395e+07	3.23471e+07	3.68698e+07	1.46139e+07	4.33793e+07	4.62888e+07	4.50077e+06	1.27729e+07	1.05467e+07	NA	NA	NA	NA	NA	NA	NA	NA	NA
Slc2a2	P14246	Solute carrier family 2, facilitated glucose transporter member 2 OS=Mus musculus GN=Slc2a2 PE=1 SV=3	TRUE	FALSE	765370	993701	1.18612e+06	4.16031e+06	4.94528e+06	3.24828e+06	8.72215e+06	6.79842e+06	8.70828e+06	NA	NA	NA	NA	NA	NA	NA	NA	NA
Srsf5	O35326|Q9D8S5	Serine/arginine-rich splicing factor 5 OS=Mus musculus GN=Srsf5 PE=1 SV=2|MCG7614, isoform CRA_c OS=Mus musculus GN=Srsf5 PE=1 SV=1	TRUE	TRUE	1.623e+07	3.85962e+07	4.83517e+07	8.98354e+06	2.93714e+07	3.03242e+07	2.87302e+06	1.39189e+07	1.08076e+07	4.39252e+06	1.43305e+08	1.53967e+08	7.9774e+06	1.31078e+07	1.93053e+07	8.85739e+06	3.09742e+07	1.95744e+07
Tpi1	H7BXC3|P17751	Triosephosphate isomerase OS=Mus musculus GN=Tpi1 PE=1 SV=1|Triosephosphate isomerase OS=Mus musculus GN=Tpi1 PE=1 SV=4	TRUE	TRUE	2.05721e+06	7.2322e+06	6.58091e+06	2.32498e+06	8.38708e+06	9.45875e+06	2.27436e+06	8.33102e+06	8.153e+06	1.571e+06	7.47007e+06	7.48195e+06	2.0949e+06	5.6289e+06	5.92405e+06	3.63285e+06	8.22456e+06	7.80239e+06
Hspb1	D3YZ06|P14602|P14602-2|P14602-3	Heat shock protein beta-1 OS=Mus musculus GN=Hspb1 PE=1 SV=1|Heat shock protein beta-1 OS=Mus musculus GN=Hspb1 PE=1 SV=3|Isoform B of Heat shock protein beta-1 OS=Mus musculus GN=Hspb1|Isoform C of Heat shock protein beta-1 OS=Mus musculus GN=Hspb1	TRUE	FALSE	1.06376e+06	4.32526e+06	5.03526e+06	1.42166e+06	1.87962e+06	2.34044e+06	1.00704e+06	9.1597e+06	6.346e+06	NA	NA	NA	NA	NA	NA	NA	NA	NA
Rpl23a-ps3|Gm6096|Rpl23a	A0A140T8M7|D3YTY6|P62751|Q5M9M5	Protein Rpl23a-ps3 OS=Mus musculus GN=Rpl23a-ps3 PE=3 SV=1|Protein Gm6096 OS=Mus musculus GN=Gm6096 PE=1 SV=1|60S ribosomal protein L23a OS=Mus musculus GN=Rpl23a PE=1 SV=1|60S ribosomal protein L23a OS=Mus musculus GN=Rpl23a PE=1 SV=1	TRUE	FALSE	1.59147e+06	8.01024e+06	8.29849e+06	1.47343e+06	6.54137e+06	7.18962e+06	1.38045e+06	7.47954e+06	6.59694e+06	NA	NA	NA	NA	NA	NA	NA	NA	NA
Rpl13a	P19253|Q5M9M0	60S ribosomal protein L13a OS=Mus musculus GN=Rpl13a PE=1 SV=4|60S ribosomal protein L13a OS=Mus musculus GN=Rpl13a PE=1 SV=1	TRUE	TRUE	373957	1.72651e+07	1.70448e+07	1.84169e+06	2.76515e+07	2.74364e+07	2.02053e+06	2.63009e+07	2.69649e+07	904511	5.571e+06	4.78418e+06	136403	8.8202e+06	8.02235e+06	NA	8.59768e+06	1.10074e+07
Srp72	F8VQC1	Signal recognition particle subunit SRP72 OS=Mus musculus GN=Srp72 PE=1 SV=1	TRUE	FALSE	625078	4.14046e+06	3.56187e+06	1.37496e+06	6.74425e+06	5.46703e+06	310120	8.74589e+06	1.25955e+07	NA	NA	NA	NA	NA	NA	NA	NA	NA
Tcof1	H3BIX0|H3BL37|O08784	Treacle protein (Fragment) OS=Mus musculus GN=Tcof1 PE=1 SV=1|Treacle protein OS=Mus musculus GN=Tcof1 PE=1 SV=1|Treacle protein OS=Mus musculus GN=Tcof1 PE=1 SV=1	TRUE	FALSE	2.37517e+07	9.84158e+07	9.67153e+07	2.80443e+07	1.13119e+08	1.33775e+08	1.04575e+07	2.66906e+07	2.30646e+07	NA	NA	NA	NA	NA	NA	NA	NA	NA
Gm9493|Rps7	F6SVV1|P62082|Q4FZE6	Protein Gm9493 OS=Mus musculus GN=Gm9493 PE=4 SV=1|40S ribosomal protein S7 OS=Mus musculus GN=Rps7 PE=2 SV=1|40S ribosomal protein S7 OS=Mus musculus GN=Rps7 PE=1 SV=1	TRUE	TRUE	2.72175e+06	2.73132e+07	2.59875e+07	3.91635e+06	2.83231e+07	2.37959e+07	8.93687e+06	1.70659e+07	2.14404e+07	1.19359e+06	1.25337e+07	1.26888e+07	1.28436e+06	1.68616e+07	1.37232e+07	489756	2.77038e+07	3.36234e+07
Cspg5	Q71M36|Q71M36-2|Q71M36-4	Chondroitin sulfate proteoglycan 5 OS=Mus musculus GN=Cspg5 PE=1 SV=2|Isoform 2 of Chondroitin sulfate proteoglycan 5 OS=Mus musculus GN=Cspg5|Isoform 4 of Chondroitin sulfate proteoglycan 5 OS=Mus musculus GN=Cspg5	TRUE	FALSE	3.42201e+06	1.079e+07	8.72514e+06	NA	159183	220574	341818	476750	427303	NA	NA	NA	NA	NA	NA	NA	NA	NA
Rpl35a	O55142|Q6ZWX1	60S ribosomal protein L35a OS=Mus musculus GN=Rpl35a PE=1 SV=2|60S ribosomal protein L35a OS=Mus musculus GN=Rpl35a PE=1 SV=1	TRUE	FALSE	393271	6.19034e+06	5.7465e+06	394606	5.09155e+06	5.88975e+06	1.26842e+06	7.40477e+06	6.92521e+06	NA	NA	NA	NA	NA	NA	NA	NA	NA
Hal	B2RXW1|P35492	Histidine ammonia-lyase OS=Mus musculus GN=Hal PE=1 SV=1|Histidine ammonia-lyase OS=Mus musculus GN=Hal PE=1 SV=1	TRUE	TRUE	2.35279e+06	5.08524e+06	3.85624e+06	1.85095e+06	1.91849e+06	3.00099e+06	1.75399e+06	1.14196e+07	9.66829e+06	4.19509e+06	2.12356e+07	6.72911e+06	4.05777e+06	3.77903e+06	9.90407e+06	5.84471e+06	2.25166e+07	2.7113e+07
Ldha	G5E8N5|P06151|Q564E2	L-lactate dehydrogenase OS=Mus musculus GN=Ldha PE=1 SV=1|L-lactate dehydrogenase A chain OS=Mus musculus GN=Ldha PE=1 SV=3|L-lactate dehydrogenase OS=Mus musculus GN=Ldha PE=1 SV=1	TRUE	TRUE	1.64264e+06	2.76663e+06	2.565e+06	1.42214e+06	5.80606e+06	5.79136e+06	1.56852e+06	7.48807e+06	8.13191e+06	1.9331e+06	1.28571e+07	1.23577e+07	2.78045e+06	1.22549e+07	1.58904e+07	1.83874e+06	4.37872e+07	3.51342e+07
Ssb	P32067|Q564E6	Lupus La protein homolog OS=Mus musculus GN=Ssb PE=1 SV=1|Lupus La protein homolog OS=Mus musculus GN=Ssb PE=1 SV=1	TRUE	TRUE	2.32379e+06	2.59543e+07	2.52583e+07	3.11338e+06	2.03868e+07	1.66454e+07	3.52272e+06	1.44874e+07	1.83108e+07	2.12821e+06	1.81079e+07	1.35219e+07	1.51555e+06	1.05117e+07	9.35707e+06	1.6296e+06	8.64683e+06	1.30083e+07
Idh1	O88844	Isocitrate dehydrogenase [NADP] cytoplasmic OS=Mus musculus GN=Idh1 PE=1 SV=2	TRUE	TRUE	2.02306e+06	3.81895e+06	3.60332e+06	2.42145e+06	9.44232e+06	8.69277e+06	3.7816e+06	1.62504e+07	1.87882e+07	2.54969e+06	1.02664e+07	1.06839e+07	2.39022e+06	2.37478e+07	2.32773e+07	1.38877e+06	4.98189e+07	4.88397e+07
Slc27a2	O35488	Very long-chain acyl-CoA synthetase OS=Mus musculus GN=Slc27a2 PE=1 SV=2	TRUE	TRUE	1.0245e+06	1.51302e+06	1.79577e+06	886369	7.31808e+06	6.13633e+06	1.39489e+06	3.72231e+06	3.75624e+06	4.06576e+06	1.44913e+07	1.17273e+07	4.01286e+06	4.96023e+07	5.22497e+07	3.52972e+06	1.77286e+07	2.07971e+07
Gm28062|Hnrnpu	G3XA10|Q8VEK3	Heterogeneous nuclear ribonucleoprotein U, isoform CRA_b OS=Mus musculus GN=Gm28062 PE=4 SV=1|Heterogeneous nuclear ribonucleoprotein U OS=Mus musculus GN=Hnrnpu PE=1 SV=1	TRUE	TRUE	1.44282e+06	6.02111e+06	5.94604e+06	1.56923e+06	9.72401e+06	7.14886e+06	3.69864e+06	1.11271e+07	1.5392e+07	1.02001e+07	1.06096e+08	6.74969e+07	7.93431e+06	6.94799e+07	6.81425e+07	6.64724e+06	4.82274e+07	7.72949e+07
Atp1a3	A0A0G2JGX4|Q6PIC6|Q8VCE0	Sodium/potassium-transporting ATPase subunit alpha OS=Mus musculus GN=Atp1a3 PE=1 SV=1|Sodium/potassium-transporting ATPase subunit alpha-3 OS=Mus musculus GN=Atp1a3 PE=1 SV=1|Sodium/potassium-transporting ATPase subunit alpha OS=Mus musculus GN=Atp1a3 PE=1 SV=1	TRUE	TRUE	9.82391e+06	1.87774e+07	1.7863e+07	1.346e+06	2.31605e+06	2.6192e+06	1.9091e+06	4.21179e+06	3.93176e+06	625056	5.0376e+07	6.26621e+07	278650	1.27709e+06	1.26061e+06	948283	2.57724e+06	2.099e+06
Hnrnpa2b1	O88569	Heterogeneous nuclear ribonucleoproteins A2/B1 OS=Mus musculus GN=Hnrnpa2b1 PE=1 SV=2	TRUE	TRUE	1.49899e+06	1.51013e+07	1.36066e+07	1.18251e+06	2.06046e+07	1.82892e+07	1.16123e+06	1.66931e+07	2.09617e+07	6.35897e+06	9.66628e+07	1.17004e+08	6.80296e+06	8.2624e+07	5.06952e+07	8.47361e+06	5.99002e+07	8.06543e+07
Bgn	P28653|Q3TNY9	Biglycan OS=Mus musculus GN=Bgn PE=1 SV=1|Biglycan OS=Mus musculus GN=Bgn PE=1 SV=1	TRUE	FALSE	436178	851479	732784	849109	5.28686e+06	4.82955e+06	3.05264e+06	3.35768e+06	4.2893e+06	NA	NA	NA	NA	NA	NA	NA	NA	NA
Rps16	A4FUS1|P14131	40S ribosomal protein S16 OS=Mus musculus GN=Rps16 PE=1 SV=1|40S ribosomal protein S16 OS=Mus musculus GN=Rps16 PE=1 SV=4	TRUE	FALSE	2.37658e+06	1.41592e+07	1.36945e+07	1.95049e+06	1.56046e+07	1.64733e+07	7.38758e+06	1.95412e+07	1.9221e+07	NA	NA	NA	NA	NA	NA	NA	NA	NA
Lrpprc	Q6PB66	Leucine-rich PPR motif-containing protein, mitochondrial OS=Mus musculus GN=Lrpprc PE=1 SV=2	TRUE	TRUE	1.21824e+06	3.24767e+06	2.32537e+06	1.52766e+06	1.00127e+07	9.23508e+06	2.14593e+06	8.3224e+06	1.2656e+07	5.42598e+07	6.58162e+08	7.96663e+08	6.64342e+07	1.00563e+09	1.25331e+09	7.50835e+07	1.29404e+09	8.578e+08
Ubtf	A2AWT5|A2AWT6|A2AWT7|P25976|P25976-2	Nucleolar transcription factor 1 OS=Mus musculus GN=Ubtf PE=1 SV=1|Nucleolar transcription factor 1 OS=Mus musculus GN=Ubtf PE=1 SV=1|Nucleolar transcription factor 1 OS=Mus musculus GN=Ubtf PE=1 SV=1|Nucleolar transcription factor 1 OS=Mus musculus GN=Ubtf PE=1 SV=1|Isoform UBF2 of Nucleolar transcription factor 1 OS=Mus musculus GN=Ubtf	TRUE	FALSE	1.04803e+07	3.72963e+07	4.00064e+07	1.06353e+07	2.869e+07	2.90473e+07	4.81435e+06	1.20461e+07	1.11395e+07	NA	NA	NA	NA	NA	NA	NA	NA	NA
Car2|Ca2	A0A0A6YX78|P00920	Carbonic anhydrase 2 (Fragment) OS=Mus musculus GN=Car2 PE=1 SV=1|Carbonic anhydrase 2 OS=Mus musculus GN=Ca2 PE=1 SV=4	TRUE	FALSE	455919	2.59259e+06	2.29148e+06	263361	3.42002e+06	3.36642e+06	1.06139e+06	1.039e+06	1.19937e+06	NA	NA	NA	NA	NA	NA	NA	NA	NA
Rps20	P60867|Q5BLK2	40S ribosomal protein S20 OS=Mus musculus GN=Rps20 PE=1 SV=1|40S ribosomal protein S20 OS=Mus musculus GN=Rps20 PE=1 SV=1	TRUE	TRUE	3.25933e+06	1.86295e+07	1.7976e+07	4.03025e+06	1.95589e+07	1.98018e+07	1.89787e+06	1.72421e+07	1.77254e+07	364165	786736	1.26656e+06	565679	941764	784271	774259	1.89731e+06	1.4152e+06
Rps6	P62754|Q5BLK1	40S ribosomal protein S6 OS=Mus musculus GN=Rps6 PE=1 SV=1|40S ribosomal protein S6 OS=Mus musculus GN=Rps6 PE=1 SV=1	TRUE	TRUE	4.62905e+06	4.81478e+07	4.82296e+07	4.56503e+06	6.00486e+07	5.67907e+07	7.85226e+06	7.52683e+07	7.97919e+07	559060	4.2481e+06	3.33246e+06	645249	3.62119e+06	3.14484e+06	77546.6	3.44871e+06	5.0622e+06
Gm16519|Rpl12	F8VQK7|P35979|Q5BLK0	Protein Gm16519 OS=Mus musculus GN=Gm16519 PE=1 SV=2|60S ribosomal protein L12 OS=Mus musculus GN=Rpl12 PE=1 SV=2|60S ribosomal protein L12 OS=Mus musculus GN=Rpl12 PE=1 SV=1	TRUE	FALSE	917098	1.18383e+07	1.18021e+07	1.3542e+06	1.1923e+07	1.16918e+07	2.31223e+06	1.64676e+07	1.69171e+07	NA	NA	NA	NA	NA	NA	NA	NA	NA
Rtf1	A2AQ19	RNA polymerase-associated protein RTF1 homolog OS=Mus musculus GN=Rtf1 PE=1 SV=1	TRUE	FALSE	2.35028e+07	6.49917e+07	7.25348e+07	1.09764e+07	3.76381e+07	3.95695e+07	8.48785e+06	2.44138e+07	2.08964e+07	NA	NA	NA	NA	NA	NA	NA	NA	NA
Slc12a1	A2AQ50|A2AQ51|A2AQ52|P55014|P55014-3|P55014-4	Solute carrier family 12 member 1 OS=Mus musculus GN=Slc12a1 PE=1 SV=1|Solute carrier family 12 member 1 OS=Mus musculus GN=Slc12a1 PE=1 SV=1|Solute carrier family 12 member 1 OS=Mus musculus GN=Slc12a1 PE=1 SV=1|Solute carrier family 12 member 1 OS=Mus musculus GN=Slc12a1 PE=1 SV=2|Isoform B of Solute carrier family 12 member 1 OS=Mus musculus GN=Slc12a1|Isoform F of Solute carrier family 12 mem…	TRUE	TRUE	520151	2.15332e+06	2.42292e+06	3.88318e+06	8.19975e+06	7.70366e+06	268027	1.21755e+06	1.15669e+06	2.8958e+06	8.18858e+06	5.20966e+06	7.18766e+06	2.80993e+07	3.15128e+07	5.76859e+06	3.15716e+06	4.42491e+06
Hmgcs2	P54869	Hydroxymethylglutaryl-CoA synthase, mitochondrial OS=Mus musculus GN=Hmgcs2 PE=1 SV=2	TRUE	TRUE	1.199e+06	919964	939447	1.01041e+06	1.44922e+06	1.1975e+06	1.77356e+06	6.80136e+06	8.0949e+06	699392	2.81178e+06	3.00781e+06	852185	2.44164e+06	2.87662e+06	982354	6.00717e+07	4.76651e+07
Sdha	Q8K2B3	Succinate dehydrogenase [ubiquinone] flavoprotein subunit, mitochondrial OS=Mus musculus GN=Sdha PE=1 SV=1	TRUE	TRUE	756664	1.20598e+06	1.45548e+06	1.11452e+06	3.49747e+06	2.516e+06	1.09975e+06	1.89567e+06	2.19278e+06	1.29347e+06	1.0184e+07	9.66711e+06	1.03402e+06	1.85395e+07	1.77377e+07	1.54299e+06	8.70513e+06	9.58504e+06
Xylb	Q3TNA1	Xylulose kinase OS=Mus musculus GN=Xylb PE=1 SV=1	TRUE	TRUE	631067	1.04578e+06	815797	624021	3.14477e+06	3.60802e+06	1.1437e+06	2.56116e+06	2.8739e+06	634472	2.25908e+06	2.42382e+06	563119	7.79829e+06	6.86319e+06	78685.7	5.00886e+06	5.30448e+06
Glud1	P26443	Glutamate dehydrogenase 1, mitochondrial OS=Mus musculus GN=Glud1 PE=1 SV=1	TRUE	TRUE	1.81953e+06	4.41187e+06	4.14698e+06	2.64379e+06	7.69898e+06	6.66842e+06	5.76566e+06	1.50988e+07	1.86252e+07	3.16334e+06	1.86671e+07	1.52242e+07	4.43061e+06	1.80518e+07	2.21477e+07	3.83976e+06	5.60264e+07	5.59921e+07
Lrp2	A2ARV4	Low-density lipoprotein receptor-related protein 2 OS=Mus musculus GN=Lrp2 PE=1 SV=1	TRUE	TRUE	5.62905e+06	1.11401e+07	1.07346e+07	3.40907e+07	1.1631e+08	1.31918e+08	8.86626e+06	2.026e+07	1.86172e+07	1.20983e+07	4.60891e+07	2.65648e+07	2.3527e+07	1.07469e+08	1.5952e+08	2.16525e+07	2.01133e+07	2.35094e+07
Rpl26	P61255|Q4FZH2	60S ribosomal protein L26 OS=Mus musculus GN=Rpl26 PE=1 SV=1|60S ribosomal protein L26 OS=Mus musculus GN=Rpl26 PE=1 SV=1	TRUE	FALSE	3.26201e+06	6.51523e+07	6.80724e+07	2.54178e+06	4.01741e+07	4.39548e+07	3.32456e+06	5.11925e+07	4.49741e+07	NA	NA	NA	NA	NA	NA	NA	NA	NA
Slc1a2	P43006|P43006-2	Excitatory amino acid transporter 2 OS=Mus musculus GN=Slc1a2 PE=1 SV=1|Isoform Glt-1A of Excitatory amino acid transporter 2 OS=Mus musculus GN=Slc1a2	TRUE	FALSE	1.61583e+07	1.69624e+07	1.51244e+07	1.834e+06	2.82604e+06	3.61474e+06	2.43874e+06	4.73777e+06	4.17199e+06	NA	NA	NA	NA	NA	NA	NA	NA	NA
Hspg2	B1B0C7|E9PZ16	Basement membrane-specific heparan sulfate proteoglycan core protein OS=Mus musculus GN=Hspg2 PE=1 SV=1|Basement membrane-specific heparan sulfate proteoglycan core protein OS=Mus musculus GN=Hspg2 PE=1 SV=1	TRUE	TRUE	5.23729e+06	1.07746e+07	1.14101e+07	1.09641e+07	4.99449e+07	3.86704e+07	4.48239e+07	2.58223e+07	3.16284e+07	3.08176e+07	7.33847e+07	7.40695e+07	5.28312e+07	9.20399e+07	1.0029e+08	6.26254e+07	3.57075e+07	3.24672e+07
Nolc1	E9Q5C9	Protein Nolc1 OS=Mus musculus GN=Nolc1 PE=1 SV=1	TRUE	FALSE	1.55968e+08	6.71549e+08	8.19237e+08	7.24782e+07	2.68243e+08	2.3861e+08	5.21242e+07	1.04064e+08	9.6309e+07	NA	NA	NA	NA	NA	NA	NA	NA	NA
Purb	O35295	Transcriptional activator protein Pur-beta OS=Mus musculus GN=Purb PE=1 SV=3	TRUE	TRUE	937575	1.05638e+07	1.12309e+07	314308	4.90551e+06	5.07897e+06	480141	2.79517e+06	2.55022e+06	1.05195e+06	1.06481e+07	2.06789e+07	1.47075e+06	1.3036e+07	7.45961e+06	2.63165e+06	1.18847e+07	1.06946e+07
Q8BH50	Q8BH50	Uncharacterized protein C18orf25 homolog OS=Mus musculus PE=1 SV=1	TRUE	FALSE	7.20381e+06	3.11685e+07	2.88322e+07	2.22136e+06	5.9894e+06	8.65731e+06	1.02815e+06	3.77608e+06	2.8362e+06	NA	NA	NA	NA	NA	NA	NA	NA	NA
Mllt3	A2AM29	Protein AF-9 OS=Mus musculus GN=Mllt3 PE=1 SV=1	TRUE	FALSE	1.87557e+06	5.95013e+06	7.05102e+06	1.04688e+06	4.84194e+06	4.98515e+06	409376	1.05035e+06	864583	NA	NA	NA	NA	NA	NA	NA	NA	NA
Gm10260|Rps18	F6YVP7|P62270|Q561N5	Protein Gm10260 OS=Mus musculus GN=Gm10260 PE=3 SV=2|40S ribosomal protein S18 OS=Mus musculus GN=Rps18 PE=1 SV=3|40S ribosomal protein S18 OS=Mus musculus GN=Rps18 PE=2 SV=1	TRUE	FALSE	3.13512e+06	2.61455e+07	2.62392e+07	2.91559e+06	1.66732e+07	1.8226e+07	2.70301e+06	1.87828e+07	1.71947e+07	NA	NA	NA	NA	NA	NA	NA	NA	NA
Rpl14	Q9CR57	60S ribosomal protein L14 OS=Mus musculus GN=Rpl14 PE=1 SV=3	TRUE	FALSE	2.56405e+06	2.30644e+07	2.26259e+07	1.49056e+06	3.37528e+07	3.52475e+07	3.27091e+06	3.24937e+07	3.18548e+07	NA	NA	NA	NA	NA	NA	NA	NA	NA
Tceal5	Q14C38|Q8CCT4	Transcription elongation factor A (SII)-like 5 OS=Mus musculus GN=Tceal5 PE=1 SV=1|Transcription elongation factor A protein-like 5 OS=Mus musculus GN=Tceal5 PE=1 SV=1	TRUE	FALSE	1.35742e+06	1.77643e+07	1.78874e+07	1.31756e+06	2.98489e+06	3.00409e+06	2.05723e+06	3.77985e+06	3.74585e+06	NA	NA	NA	NA	NA	NA	NA	NA	NA
Gm10020|Rpl15	E9QAZ2|Q5M8Q0|Q9CZM2	Ribosomal protein L15 OS=Mus musculus GN=Gm10020 PE=3 SV=1|Ribosomal protein L15 OS=Mus musculus GN=Rpl15 PE=2 SV=1|60S ribosomal protein L15 OS=Mus musculus GN=Rpl15 PE=2 SV=4	TRUE	FALSE	1.19744e+06	2.20904e+07	1.98094e+07	1.15773e+06	1.61514e+07	2.02863e+07	2.01279e+06	2.03089e+07	1.81085e+07	NA	NA	NA	NA	NA	NA	NA	NA	NA
Ssrp1	A2AW05|Q08943|Q08943-2	FACT complex subunit SSRP1 (Fragment) OS=Mus musculus GN=Ssrp1 PE=1 SV=1|FACT complex subunit SSRP1 OS=Mus musculus GN=Ssrp1 PE=1 SV=2|Isoform 2 of FACT complex subunit SSRP1 OS=Mus musculus GN=Ssrp1	TRUE	FALSE	3.30666e+06	7.24592e+06	9.02536e+06	1.75322e+06	8.25888e+06	8.49223e+06	844884	2.50472e+06	1.96402e+06	NA	NA	NA	NA	NA	NA	NA	NA	NA
Mrps9	Q9D7N3	28S ribosomal protein S9, mitochondrial OS=Mus musculus GN=Mrps9 PE=1 SV=3	TRUE	TRUE	568704	1.87456e+06	2.0636e+06	546332	3.59202e+06	3.02118e+06	651420	2.24092e+06	2.43066e+06	1.77627e+06	7.50724e+06	1.07151e+07	2.27946e+06	1.72304e+07	1.15639e+07	1.41699e+06	1.25204e+07	1.30705e+07
Map1a	A2ARP8|Q9QYR6|Q9QYR6-2	Microtubule-associated protein 1A OS=Mus musculus GN=Map1a PE=1 SV=1|Microtubule-associated protein 1A OS=Mus musculus GN=Map1a PE=1 SV=2|Isoform 2 of Microtubule-associated protein 1A OS=Mus musculus GN=Map1a	TRUE	TRUE	6.06317e+06	2.6015e+07	2.58479e+07	985418	2.51069e+06	3.92002e+06	1.29432e+06	4.83099e+06	3.1275e+06	4.27862e+06	8.63638e+07	9.99367e+07	1.95085e+06	4.13641e+06	4.15379e+06	6.72231e+06	6.17722e+06	5.31592e+06
Srsf3	P84104|P84104-2	Serine/arginine-rich splicing factor 3 OS=Mus musculus GN=Srsf3 PE=1 SV=1|Isoform Short of Serine/arginine-rich splicing factor 3 OS=Mus musculus GN=Srsf3	TRUE	TRUE	1.4005e+06	8.33672e+06	9.13649e+06	1.46786e+06	5.08413e+06	5.64875e+06	846689	5.21611e+06	4.30214e+06	3.03171e+06	9.51211e+07	1.73597e+08	2.68851e+06	1.9183e+07	1.47932e+07	3.81849e+06	4.66537e+07	3.31494e+07
A0A0U1RNP2|Setd1a	A0A0U1RNP2|E9PYH6	Uncharacterized protein (Fragment) OS=Mus musculus PE=4 SV=1|Protein Setd1a OS=Mus musculus GN=Setd1a PE=1 SV=1	TRUE	FALSE	3.29397e+06	1.0922e+07	1.39566e+07	3.74848e+06	1.16046e+07	1.05813e+07	4.22461e+06	3.78256e+06	3.26029e+06	NA	NA	NA	NA	NA	NA	NA	NA	NA
Rpl28	P41105|Q5M9J8	60S ribosomal protein L28 OS=Mus musculus GN=Rpl28 PE=1 SV=2|60S ribosomal protein L28 OS=Mus musculus GN=Rpl28 PE=1 SV=1	TRUE	FALSE	1.43455e+06	1.57451e+07	1.65416e+07	2.3405e+06	1.67636e+07	1.82652e+07	1.86305e+06	2.15069e+07	1.88689e+07	NA	NA	NA	NA	NA	NA	NA	NA	NA
Ina	P46660	Alpha-internexin OS=Mus musculus GN=Ina PE=1 SV=3	TRUE	TRUE	7.91386e+06	1.08984e+08	1.2693e+08	6.67032e+06	1.22516e+07	1.15724e+07	7.45594e+06	1.50578e+07	1.37463e+07	1.9487e+06	7.83006e+07	8.61941e+07	1.53823e+06	2.79826e+06	3.0033e+06	3.44149e+06	6.00939e+06	5.08636e+06
Rps3a|Rps3a1	P97351|Q564F3	40S ribosomal protein S3a OS=Mus musculus GN=Rps3a PE=1 SV=3|40S ribosomal protein S3a OS=Mus musculus GN=Rps3a1 PE=1 SV=1	TRUE	TRUE	5.08918e+06	3.10366e+07	2.89356e+07	5.16292e+06	4.26355e+07	4.28406e+07	3.74821e+06	5.78801e+07	6.20505e+07	1.02144e+06	5.13698e+06	5.00324e+06	4.97525e+06	9.2811e+06	7.83534e+06	NA	1.02985e+07	1.25249e+07
Fmo5	P97872	Dimethylaniline monooxygenase [N-oxide-forming] 5 OS=Mus musculus GN=Fmo5 PE=1 SV=4	TRUE	TRUE	515741	970426	930205	763343	1.76567e+06	1.36478e+06	3.25684e+06	5.02753e+06	6.81464e+06	397953	1.54412e+06	1.2201e+06	434360	2.53882e+06	2.75142e+06	211110	1.40808e+07	1.64433e+07
Rps23	P62267	40S ribosomal protein S23 OS=Mus musculus GN=Rps23 PE=1 SV=3	TRUE	FALSE	1.58705e+06	9.21527e+06	9.8109e+06	2.52803e+06	7.92505e+06	7.39431e+06	2.46633e+06	9.06023e+06	9.16011e+06	NA	NA	NA	NA	NA	NA	NA	NA	NA
Rps14	P62264	40S ribosomal protein S14 OS=Mus musculus GN=Rps14 PE=1 SV=3	TRUE	TRUE	1.58876e+06	3.99845e+06	4.7275e+06	2.06983e+06	7.26764e+06	6.86579e+06	379426	1.02402e+07	9.20721e+06	478614	3.0819e+06	2.89027e+06	509075	3.55698e+06	2.70129e+06	438261	3.40208e+06	4.77678e+06
Slc35a3	E9Q3V2	UDP-N-acetylglucosamine transporter (Fragment) OS=Mus musculus GN=Slc35a3 PE=1 SV=1	TRUE	FALSE	363034	432760	533400	2.34056e+06	2.9847e+06	2.19324e+06	1.40937e+06	1.79984e+06	1.99572e+06	NA	NA	NA	NA	NA	NA	NA	NA	NA
Manf	F6T4L3|F6USD5|Q3TMX5|Q80ZP8|Q9CXI5	Mesencephalic astrocyte-derived neurotrophic factor (Fragment) OS=Mus musculus GN=Manf PE=1 SV=1|Mesencephalic astrocyte-derived neurotrophic factor (Fragment) OS=Mus musculus GN=Manf PE=1 SV=1|Arginine-rich, mutated in early stage tumors, isoform CRA_b OS=Mus musculus GN=Manf PE=1 SV=1|Armet protein OS=Mus musculus GN=Manf PE=1 SV=1|Mesencephalic astrocyte-derived neurotrophic factor OS=Mus musc…	TRUE	TRUE	5.56472e+06	1.64533e+07	1.48924e+07	3.49891e+06	7.24814e+06	8.64635e+06	4.03373e+06	1.0012e+07	9.31234e+06	1.88667e+06	5.70389e+06	4.80139e+06	2.24602e+06	1.6061e+06	1.98132e+06	4.47447e+06	7.82784e+06	7.53812e+06
Arg1	Q61176	Arginase-1 OS=Mus musculus GN=Arg1 PE=1 SV=1	TRUE	TRUE	859715	1.62244e+06	1.08369e+06	722042	977970	977953	815392	3.4714e+06	5.21958e+06	679362	3.33116e+06	2.47254e+06	1.13309e+06	1.57706e+06	2.58086e+06	1.01065e+06	3.20973e+07	2.64244e+07
Prdx2	Q61171	Peroxiredoxin-2 OS=Mus musculus GN=Prdx2 PE=1 SV=3	TRUE	TRUE	797554	2.39708e+06	2.3262e+06	574575	1.42412e+06	1.65905e+06	945330	2.78564e+06	2.4746e+06	2.00959e+06	1.23171e+07	1.12158e+07	1.63387e+06	6.49551e+06	7.87667e+06	2.23158e+06	2.05836e+07	1.86411e+07
Nucks1	A0A087WRY3|Q80XU3	Nuclear ubiquitous casein and cyclin-dependent kinase substrate 1 OS=Mus musculus GN=Nucks1 PE=1 SV=1|Nuclear ubiquitous casein and cyclin-dependent kinase substrate 1 OS=Mus musculus GN=Nucks1 PE=1 SV=1	TRUE	TRUE	3.8647e+07	1.23049e+08	1.85673e+08	3.02081e+07	9.25788e+07	1.0354e+08	6.89991e+06	2.24323e+07	1.33495e+07	1.32115e+06	2.19617e+07	3.8234e+07	180730	2.90442e+06	3.82697e+06	2.03833e+06	7.67999e+06	3.34797e+06
Ahcy	P50247|Q3TF14	Adenosylhomocysteinase OS=Mus musculus GN=Ahcy PE=1 SV=3|Adenosylhomocysteinase OS=Mus musculus GN=Ahcy PE=1 SV=1	TRUE	TRUE	118904	441171	311469	298040	687477	527132	953390	1.87905e+06	3.48599e+06	2.27946e+06	8.62733e+06	8.26724e+06	3.07333e+06	1.15789e+07	1.51188e+07	2.64047e+06	6.69574e+07	5.35134e+07
Slc6a11	P31650	Sodium- and chloride-dependent GABA transporter 3 OS=Mus musculus GN=Slc6a11 PE=1 SV=2	TRUE	FALSE	7.05505e+06	7.6899e+06	1.00452e+07	371175	803435	830620	805301	1.9434e+06	1.4452e+06	NA	NA	NA	NA	NA	NA	NA	NA	NA
Anxa1	P10107|Q4FJV4	Annexin A1 OS=Mus musculus GN=Anxa1 PE=1 SV=2|Annexin OS=Mus musculus GN=Anxa1 PE=1 SV=1	TRUE	TRUE	2.33196e+06	3.9112e+06	4.69442e+06	1.8637e+06	2.73366e+06	3.33802e+06	1.67818e+06	3.31228e+07	2.2697e+07	1.729e+06	3.03182e+06	1.86949e+06	346079	2.20736e+06	2.60296e+06	1.50334e+06	1.51385e+06	2.08195e+06
Ncl	P09405	Nucleolin OS=Mus musculus GN=Ncl PE=1 SV=2	TRUE	TRUE	1.77821e+07	1.09828e+08	1.34062e+08	9.68275e+06	9.67635e+07	8.59638e+07	1.20964e+07	7.30738e+07	6.76743e+07	2.17082e+07	6.48826e+08	1.12596e+09	1.57774e+07	2.23309e+08	1.9413e+08	1.8357e+07	4.17012e+08	2.76419e+08
Mapt	A0A0A0MQC7|A2A5Y6|B1AQW2|P10637|P10637-2|P10637-3|P10637-4|P10637-5|P10637-6	Microtubule-associated protein OS=Mus musculus GN=Mapt PE=1 SV=1|Microtubule-associated protein OS=Mus musculus GN=Mapt PE=1 SV=1|Microtubule-associated protein OS=Mus musculus GN=Mapt PE=1 SV=1|Microtubule-associated protein tau OS=Mus musculus GN=Mapt PE=1 SV=3|Isoform Tau-A of Microtubule-associated protein tau OS=Mus musculus GN=Mapt|Isoform Tau-B of Microtubule-associated protein tau OS=Mus …	TRUE	TRUE	1.52798e+06	7.14547e+06	9.69815e+06	1.12391e+06	4.412e+06	4.61478e+06	782169	1.96579e+06	1.39066e+06	500706	4.76949e+06	6.0193e+06	780898	2.70285e+06	1.90812e+06	339083	657458	737921
Atp2a2	J3KMM5|O55143|O55143-2	Calcium-transporting ATPase OS=Mus musculus GN=Atp2a2 PE=1 SV=2|Sarcoplasmic/endoplasmic reticulum calcium ATPase 2 OS=Mus musculus GN=Atp2a2 PE=1 SV=2|Isoform 2 of Sarcoplasmic/endoplasmic reticulum calcium ATPase 2 OS=Mus musculus GN=Atp2a2	TRUE	TRUE	2.12661e+06	3.31342e+06	2.47735e+06	2.86027e+06	4.0679e+06	4.08735e+06	1.56817e+06	3.7118e+06	4.96204e+06	3.5008e+06	3.76566e+07	3.73446e+07	4.38288e+06	1.97788e+07	1.93144e+07	4.49314e+06	1.5462e+07	1.5966e+07
Haao	Q78JT3	3-hydroxyanthranilate 3,4-dioxygenase OS=Mus musculus GN=Haao PE=1 SV=1	TRUE	TRUE	205537	548087	589064	390897	1.19237e+06	805822	801544	2.42311e+06	3.35035e+06	1.34155e+06	3.50575e+06	4.00006e+06	1.89954e+06	5.71125e+06	6.41593e+06	1.34288e+06	2.45656e+07	1.91652e+07
Tnr	Q8BYI9|Q8BYI9-2	Tenascin-R OS=Mus musculus GN=Tnr PE=1 SV=2|Isoform 2 of Tenascin-R OS=Mus musculus GN=Tnr	TRUE	FALSE	2.45138e+07	3.65115e+07	4.09206e+07	2.46594e+06	3.94287e+06	4.5112e+06	2.56263e+06	7.00772e+06	5.48835e+06	NA	NA	NA	NA	NA	NA	NA	NA	NA
Hirip3	Q8BLH7	HIRA-interacting protein 3 OS=Mus musculus GN=Hirip3 PE=1 SV=1	TRUE	FALSE	5.64773e+06	1.59669e+07	1.49423e+07	693537	4.48954e+06	5.10483e+06	1.37728e+06	2.32248e+06	2.19196e+06	NA	NA	NA	NA	NA	NA	NA	NA	NA
Rps5	P97461|Q91V55	40S ribosomal protein S5 OS=Mus musculus GN=Rps5 PE=1 SV=3|40S ribosomal protein S5 OS=Mus musculus GN=Rps5 PE=1 SV=1	TRUE	TRUE	1.9105e+06	1.03972e+07	1.21882e+07	6.08582e+06	1.14547e+07	1.10995e+07	6.97993e+06	1.66843e+07	1.4751e+07	1.51415e+06	6.80936e+06	7.69209e+06	1.18293e+06	6.09766e+06	5.86445e+06	2.38056e+06	1.4683e+07	1.35149e+07
Rps27	A0A0G2JDW7|Q6ZWU9	40S ribosomal protein S27 (Fragment) OS=Mus musculus GN=Rps27 PE=1 SV=1|40S ribosomal protein S27 OS=Mus musculus GN=Rps27 PE=1 SV=3	TRUE	FALSE	444276	1.49117e+06	1.44695e+06	668133	2.03012e+06	1.98718e+06	681691	2.52739e+06	2.67232e+06	NA	NA	NA	NA	NA	NA	NA	NA	NA
Slc25a4	P48962	ADP/ATP translocase 1 OS=Mus musculus GN=Slc25a4 PE=1 SV=4	TRUE	TRUE	1.62135e+06	3.4259e+06	3.00279e+06	965462	2.13636e+06	2.0131e+06	974961	1.52924e+06	1.85949e+06	378516	9.19351e+06	8.86671e+06	195016	2.96979e+06	2.97241e+06	569530	798935	827653
Hist2h4|Hist1h4a	B2RTM0|P62806	Histone H4 OS=Mus musculus GN=Hist2h4 PE=1 SV=1|Histone H4 OS=Mus musculus GN=Hist1h4a PE=1 SV=2	TRUE	TRUE	2.41977e+06	2.50647e+07	2.81074e+07	1.43839e+06	1.29667e+07	1.52869e+07	1.87587e+06	1.08921e+07	8.27417e+06	5.99189e+06	3.93949e+07	3.38339e+07	2.66925e+06	1.4853e+07	1.69646e+07	8.48159e+06	7.19443e+06	7.33425e+06
Psma3	O70435|Q58EV4	Proteasome subunit alpha type-3 OS=Mus musculus GN=Psma3 PE=1 SV=3|Proteasome subunit alpha type OS=Mus musculus GN=Psma3 PE=1 SV=1	TRUE	TRUE	1.44549e+06	2.9645e+06	2.2779e+06	938303	1.79846e+06	2.4862e+06	1.29235e+06	4.85673e+06	4.5918e+06	494092	2.10445e+06	1.46277e+06	282218	828931	919734	270317	1.29707e+06	1.68183e+06
Atp1a1	Q8VDN2	Sodium/potassium-transporting ATPase subunit alpha-1 OS=Mus musculus GN=Atp1a1 PE=1 SV=1	TRUE	TRUE	9.23875e+06	1.77605e+07	1.57736e+07	4.11661e+07	4.72233e+07	4.96654e+07	1.09467e+07	1.70426e+07	1.8324e+07	7.86315e+06	3.13094e+07	2.40582e+07	1.28578e+07	7.30847e+07	8.13192e+07	1.59244e+07	1.45599e+07	1.70295e+07
Aldh2	A0A0G2JEU1|P47738|Q544B1	Aldehyde dehydrogenase, mitochondrial OS=Mus musculus GN=Aldh2 PE=1 SV=1|Aldehyde dehydrogenase, mitochondrial OS=Mus musculus GN=Aldh2 PE=1 SV=1|Aldehyde dehydrogenase 2, mitochondrial, isoform CRA_b OS=Mus musculus GN=Aldh2 PE=1 SV=1	TRUE	TRUE	549411	1.14676e+06	997564	1.36233e+06	2.61125e+06	2.21811e+06	2.49085e+06	3.55024e+06	4.82518e+06	1.58024e+06	5.28306e+06	5.64978e+06	1.40787e+06	7.74079e+06	8.32561e+06	148137	3.30243e+07	2.87115e+07
Rab3c|Rab3a	P62823|P63011|Q0PD63|Q542T7	Ras-related protein Rab-3C OS=Mus musculus GN=Rab3c PE=1 SV=1|Ras-related protein Rab-3A OS=Mus musculus GN=Rab3a PE=1 SV=1|RAB3A, member RAS oncogene family, isoform CRA_a OS=Mus musculus GN=Rab3a PE=1 SV=1|RAB3C, member RAS oncogene family OS=Mus musculus GN=Rab3c PE=1 SV=1	TRUE	FALSE	2.80573e+06	6.30854e+06	6.85843e+06	956732	1.35446e+06	1.55718e+06	707325	2.84889e+06	2.28909e+06	NA	NA	NA	NA	NA	NA	NA	NA	NA
Hpd	P49429	4-hydroxyphenylpyruvate dioxygenase OS=Mus musculus GN=Hpd PE=1 SV=3	TRUE	TRUE	103922	251191	378218	NA	482714	216648	751960	3.44373e+06	5.11779e+06	2.27871e+06	8.63877e+06	9.32651e+06	7.00069e+06	5.71843e+06	6.1698e+06	7.72856e+06	1.11196e+08	9.54613e+07
Cat	P24270	Catalase OS=Mus musculus GN=Cat PE=1 SV=4	TRUE	TRUE	1.24369e+06	6.84743e+06	2.26433e+06	6.21928e+06	2.78134e+06	5.09669e+06	1.652e+06	3.61581e+06	5.99263e+06	1.96688e+06	8.29577e+06	2.50269e+06	1.08773e+06	2.58835e+06	4.96963e+06	1.58066e+06	3.58432e+06	6.18807e+06
Ywhae	P62259|Q5SS40	14-3-3 protein epsilon OS=Mus musculus GN=Ywhae PE=1 SV=1|14-3-3 protein epsilon OS=Mus musculus GN=Ywhae PE=1 SV=1	TRUE	TRUE	775375	7.14431e+06	7.33255e+06	1.26849e+06	2.83904e+06	3.04203e+06	1.13787e+06	3.59499e+06	3.28299e+06	3.04589e+06	5.5605e+07	6.04253e+07	2.77054e+06	2.98317e+07	2.94371e+07	2.84956e+06	2.68523e+07	2.50415e+07
Rpl10|Rpl10l	I7HLV2|P86048|Q6ZWV3	60S ribosomal protein L10 (Fragment) OS=Mus musculus GN=Rpl10 PE=1 SV=1|60S ribosomal protein L10-like OS=Mus musculus GN=Rpl10l PE=2 SV=1|60S ribosomal protein L10 OS=Mus musculus GN=Rpl10 PE=1 SV=3	TRUE	FALSE	456432	1.58137e+06	1.59244e+06	648518	2.73642e+06	2.67926e+06	1.55849e+06	3.73479e+06	3.80419e+06	NA	NA	NA	NA	NA	NA	NA	NA	NA
Slc25a3	G5E902|Q8VEM8	MCG10343, isoform CRA_b OS=Mus musculus GN=Slc25a3 PE=1 SV=1|Phosphate carrier protein, mitochondrial OS=Mus musculus GN=Slc25a3 PE=1 SV=1	TRUE	TRUE	2.40469e+06	3.83366e+06	3.023e+06	6.43746e+06	8.40943e+06	9.37403e+06	2.96627e+06	4.28944e+06	4.90088e+06	1.59558e+06	1.26016e+07	1.02178e+07	2.54103e+06	1.06715e+07	1.22276e+07	747577	4.47126e+06	4.81265e+06
Rnps1	Q99M28	RNA-binding protein with serine-rich domain 1 OS=Mus musculus GN=Rnps1 PE=1 SV=1	TRUE	FALSE	1.08395e+07	1.00944e+08	9.9496e+07	2.34194e+06	1.27288e+07	1.5532e+07	1.53749e+06	3.57238e+06	2.98297e+06	NA	NA	NA	NA	NA	NA	NA	NA	NA
Got2	P05202	Aspartate aminotransferase, mitochondrial OS=Mus musculus GN=Got2 PE=1 SV=1	TRUE	TRUE	503181	1.53047e+06	1.36943e+06	953894	1.88882e+06	1.69376e+06	1.04084e+06	2.31465e+06	2.89714e+06	2.60611e+06	2.48884e+07	2.07247e+07	2.66755e+06	1.22003e+07	1.86078e+07	3.36905e+06	4.5165e+07	3.55618e+07
Abcb11	J3QNY6|Q9QY30	Bile salt export pump OS=Mus musculus GN=Abcb11 PE=1 SV=1|Bile salt export pump OS=Mus musculus GN=Abcb11 PE=1 SV=2	TRUE	FALSE	2.11394e+06	3.16128e+06	2.71041e+06	2.68668e+06	4.69108e+06	3.52553e+06	1.96298e+07	1.49671e+07	2.33276e+07	NA	NA	NA	NA	NA	NA	NA	NA	NA
Alb	P07724|Q546G4	Serum albumin OS=Mus musculus GN=Alb PE=1 SV=3|Albumin 1 OS=Mus musculus GN=Alb PE=1 SV=1	TRUE	TRUE	2.07685e+06	2.59245e+06	2.70808e+06	1.8979e+06	9.79726e+06	9.22779e+06	3.55016e+06	9.01495e+06	9.20189e+06	8.74523e+06	2.73964e+07	3.19879e+07	6.79976e+06	1.36126e+08	1.21817e+08	3.59391e+06	7.28383e+07	6.97111e+07
Sdc3	Q64519	Syndecan-3 OS=Mus musculus GN=Sdc3 PE=1 SV=2	TRUE	FALSE	9.30158e+06	1.45284e+07	1.37495e+07	1.84034e+06	1.90313e+06	2.00187e+06	608171	2.40267e+06	2.42392e+06	NA	NA	NA	NA	NA	NA	NA	NA	NA
Pkp1	P97350	Plakophilin-1 OS=Mus musculus GN=Pkp1 PE=1 SV=1	TRUE	TRUE	3.47667e+06	1.18039e+07	7.97416e+06	3.53185e+06	5.24416e+06	7.80525e+06	3.61858e+06	1.37831e+07	1.37668e+07	5.4e+06	2.00484e+07	7.81422e+06	7.34902e+06	4.85989e+06	9.44676e+06	6.99604e+06	6.59167e+06	8.70028e+06
Cdv3	A0A087WNP6|Q4VAA2|Q4VAA2-2	Protein CDV3 OS=Mus musculus GN=Cdv3 PE=1 SV=1|Protein CDV3 OS=Mus musculus GN=Cdv3 PE=1 SV=2|Isoform 2 of Protein CDV3 OS=Mus musculus GN=Cdv3	TRUE	FALSE	459565	2.42658e+06	2.77211e+06	665534	3.52444e+06	3.82823e+06	577680	5.81976e+06	4.71019e+06	NA	NA	NA	NA	NA	NA	NA	NA	NA
Dsp	E9Q557	Desmoplakin OS=Mus musculus GN=Dsp PE=1 SV=1	TRUE	TRUE	3.74003e+07	1.0705e+08	6.18466e+07	3.68984e+07	4.94738e+07	8.1046e+07	3.45891e+07	1.82998e+08	1.94187e+08	6.70095e+07	2.24636e+08	7.5799e+07	1.29845e+08	5.47797e+07	1.13419e+08	7.20679e+07	8.93988e+07	1.27962e+08
Gsdma	Q9EST1	Gasdermin-A OS=Mus musculus GN=Gsdma PE=2 SV=1	TRUE	FALSE	2.60106e+06	5.06661e+06	3.75961e+06	2.68471e+06	3.32573e+06	4.22164e+06	2.0236e+06	8.33827e+06	8.89026e+06	NA	NA	NA	NA	NA	NA	NA	NA	NA
Nap1l3	Q794H2	Nucleosome assembly protein 1-like 3 OS=Mus musculus GN=Nap1l3 PE=2 SV=1	TRUE	FALSE	7.36306e+06	1.70019e+07	1.32342e+07	1.18337e+06	3.6647e+06	6.41748e+06	9.17968e+06	5.66498e+06	4.17378e+06	NA	NA	NA	NA	NA	NA	NA	NA	NA
Rps11	P62281|Q3UC02	40S ribosomal protein S11 OS=Mus musculus GN=Rps11 PE=1 SV=3|40S ribosomal protein S11 OS=Mus musculus GN=Rps11 PE=1 SV=1	TRUE	TRUE	1.45209e+06	1.147e+07	1.17002e+07	1.33113e+06	1.15214e+07	1.09971e+07	922394	9.08538e+06	9.37129e+06	694359	6.43167e+06	8.1821e+06	499341	1.10896e+07	7.11978e+06	637130	7.16611e+06	8.77391e+06
H3f3a|H3f3c	F8WI35|P02301|P84244	Histone H3 OS=Mus musculus GN=H3f3a PE=3 SV=1|Histone H3.3C OS=Mus musculus GN=H3f3c PE=3 SV=3|Histone H3.3 OS=Mus musculus GN=H3f3a PE=1 SV=2	TRUE	FALSE	2.41079e+06	2.97465e+07	3.2481e+07	2.50048e+06	2.65049e+07	2.46511e+07	2.16277e+06	1.13346e+07	1.12088e+07	NA	NA	NA	NA	NA	NA	NA	NA	NA
Elavl1	P70372	ELAV-like protein 1 OS=Mus musculus GN=Elavl1 PE=1 SV=2	TRUE	TRUE	430375	2.28032e+06	2.1862e+06	401285	4.94973e+06	4.47149e+06	600228	3.40097e+06	3.94364e+06	8.13568e+06	1.18858e+08	1.13249e+08	7.30311e+06	5.5108e+07	5.91377e+07	1.03582e+07	1.60818e+08	1.57282e+08
Basp1	Q91XV3	Brain acid soluble protein 1 OS=Mus musculus GN=Basp1 PE=1 SV=3	TRUE	FALSE	1.99494e+06	1.63882e+07	1.58187e+07	1.60669e+06	2.06097e+06	2.04138e+06	610486	2.29067e+06	2.40618e+06	NA	NA	NA	NA	NA	NA	NA	NA	NA
Mdh1	P14152	Malate dehydrogenase, cytoplasmic OS=Mus musculus GN=Mdh1 PE=1 SV=3	TRUE	TRUE	2.89355e+06	1.29497e+07	1.15253e+07	2.77016e+06	2.4409e+07	2.18274e+07	2.60814e+06	2.01908e+07	2.54782e+07	3.42388e+06	3.94232e+07	4.41163e+07	2.90622e+06	5.15739e+07	6.12663e+07	1.44215e+06	8.83355e+07	6.64502e+07
Rpl18a	P62717	60S ribosomal protein L18a OS=Mus musculus GN=Rpl18a PE=1 SV=1	TRUE	TRUE	1.38723e+06	6.52283e+06	6.85999e+06	1.51785e+06	9.38075e+06	8.82712e+06	1.57653e+06	9.35688e+06	9.49556e+06	305170	3.36292e+06	2.39426e+06	579302	7.93708e+06	5.88241e+06	NA	4.06784e+06	7.7093e+06
Atp1b1	P14094|Q545P0	Sodium/potassium-transporting ATPase subunit beta-1 OS=Mus musculus GN=Atp1b1 PE=1 SV=1|Sodium/potassium-transporting ATPase subunit beta OS=Mus musculus GN=Atp1b1 PE=1 SV=1	TRUE	TRUE	854313	1.94817e+06	2.29099e+06	1.45486e+06	3.66892e+06	3.91517e+06	200639	607088	485848	112955	9.91316e+06	8.97768e+06	27458.9	8.83875e+06	1.74717e+07	NA	NA	1.00262e+06
Cps1	Q8C196	Carbamoyl-phosphate synthase [ammonia], mitochondrial OS=Mus musculus GN=Cps1 PE=1 SV=2	TRUE	TRUE	9.22955e+06	1.35989e+07	1.25373e+07	9.44864e+06	1.80992e+07	1.49104e+07	7.81896e+07	9.06993e+07	1.19931e+08	8.77526e+06	3.93699e+07	4.1712e+07	1.48565e+07	2.12491e+07	2.25314e+07	1.15972e+07	8.75595e+08	7.79399e+08
Cherp	G5E8I8|Q8CGZ0	Calcium homeostasis endoplasmic reticulum protein OS=Mus musculus GN=Cherp PE=1 SV=1|Calcium homeostasis endoplasmic reticulum protein OS=Mus musculus GN=Cherp PE=1 SV=1	TRUE	TRUE	6.68295e+06	3.28688e+07	4.61911e+07	4.94479e+06	1.85108e+07	1.59676e+07	3.07637e+06	7.31244e+06	6.05803e+06	1.95756e+06	1.81535e+07	2.47828e+07	3.96551e+06	9.1563e+06	7.19617e+06	3.85831e+06	8.14838e+06	7.5945e+06
Rps3	P62908|Q5YLW3	40S ribosomal protein S3 OS=Mus musculus GN=Rps3 PE=1 SV=1|40S ribosomal protein S3 OS=Mus musculus GN=Rps3 PE=1 SV=1	TRUE	TRUE	920862	7.57607e+06	7.18453e+06	986569	1.04373e+07	9.9029e+06	1.15784e+06	1.08101e+07	1.20659e+07	5.3504e+06	4.13537e+07	4.45037e+07	6.39977e+06	8.13048e+07	6.57496e+07	3.24272e+06	1.30016e+08	1.49396e+08
Ezr	P26040|Q4KML7	Ezrin OS=Mus musculus GN=Ezr PE=1 SV=3|Ezrin OS=Mus musculus GN=Ezr PE=1 SV=1	TRUE	TRUE	761737	1.72812e+06	1.61746e+06	704003	8.24331e+06	9.04257e+06	907451	3.90882e+06	3.82344e+06	2.80948e+06	8.43868e+06	6.33849e+06	1.54638e+06	6.25614e+07	3.03432e+07	1.14886e+06	2.53812e+06	6.96702e+06
Gm13697|Gm13695|Cwc22	A2AK42|A2AK44|B1AYU7|Q8C5N3|Q8C5N3-2	Protein Gm13691 OS=Mus musculus GN=Gm13697 PE=4 SV=1|Protein Gm13695 OS=Mus musculus GN=Gm13695 PE=4 SV=1|Pre-mRNA-splicing factor CWC22 homolog OS=Mus musculus GN=Cwc22 PE=1 SV=1|Pre-mRNA-splicing factor CWC22 homolog OS=Mus musculus GN=Cwc22 PE=1 SV=1|Isoform 2 of Pre-mRNA-splicing factor CWC22 homolog OS=Mus musculus GN=Cwc22	TRUE	FALSE	1.2292e+06	3.65204e+06	3.85718e+06	1.46454e+06	4.2452e+06	4.58909e+06	629700	1.6575e+06	1.45797e+06	NA	NA	NA	NA	NA	NA	NA	NA	NA
Rps4x	P62702|Q545X8	40S ribosomal protein S4, X isoform OS=Mus musculus GN=Rps4x PE=1 SV=2|40S ribosomal protein S4 OS=Mus musculus GN=Rps4x PE=1 SV=1	TRUE	TRUE	2.01255e+06	1.07486e+07	9.64354e+06	1.70405e+06	1.23986e+07	1.37024e+07	1.70691e+06	1.75013e+07	1.77263e+07	1.42182e+06	1.04809e+07	9.31512e+06	994272	1.2716e+07	1.31314e+07	190282	2.23965e+07	2.44023e+07
Hnrnpll	Q921F4	Heterogeneous nuclear ribonucleoprotein L-like OS=Mus musculus GN=Hnrnpll PE=1 SV=3	TRUE	TRUE	1.75781e+06	6.0151e+06	5.511e+06	970260	2.64826e+06	2.96675e+06	432242	2.12132e+06	2.07567e+06	2.66967e+06	8.72284e+07	9.60089e+07	2.89328e+06	3.25627e+07	3.20593e+07	8.28843e+06	4.60493e+07	4.24949e+07
Rps2	P25444|Q58EU3	40S ribosomal protein S2 OS=Mus musculus GN=Rps2 PE=1 SV=3|40S ribosomal protein S2 OS=Mus musculus GN=Rps2 PE=1 SV=1	TRUE	TRUE	8.30934e+06	8.49245e+07	8.29405e+07	3.45246e+06	1.49146e+08	1.32643e+08	4.5554e+06	8.90883e+07	1.03008e+08	4.41789e+06	2.87225e+07	3.25327e+07	1.13326e+07	5.74426e+07	4.3921e+07	6.10882e+06	9.31181e+07	1.07522e+08
Rpl5	P47962|Q58EU6	60S ribosomal protein L5 OS=Mus musculus GN=Rpl5 PE=1 SV=3|60S ribosomal protein L5 OS=Mus musculus GN=Rpl5 PE=1 SV=1	TRUE	TRUE	3.57039e+06	5.31075e+07	5.2996e+07	4.58411e+06	7.1353e+07	5.91448e+07	9.48472e+06	4.73564e+07	5.7497e+07	1.60861e+06	2.18843e+07	1.67837e+07	2.29858e+06	1.78179e+07	1.68951e+07	360102	1.8933e+07	2.60351e+07
Stx1b	P61264	Syntaxin-1B OS=Mus musculus GN=Stx1b PE=1 SV=1	TRUE	FALSE	5.53886e+06	6.00757e+06	5.40018e+06	777683	825954	1.26356e+06	1.04035e+06	1.68096e+06	1.22763e+06	NA	NA	NA	NA	NA	NA	NA	NA	NA
Stt3a	P46978|Q3U573	Dolichyl-diphosphooligosaccharide--protein glycosyltransferase subunit STT3A OS=Mus musculus GN=Stt3a PE=1 SV=1|Dolichyl-diphosphooligosaccharide--protein glycosyltransferase subunit STT3A OS=Mus musculus GN=Stt3a PE=1 SV=1	TRUE	TRUE	105158	556275	372741	1.31837e+06	1.77994e+06	1.65804e+06	1.85634e+06	2.20332e+06	3.5451e+06	564637	4.97937e+06	3.39553e+06	514987	4.60909e+06	6.12817e+06	995972	1.24585e+07	1.3741e+07
Pdap1	B2RTB0|Q3UHX2	28 kDa heat- and acid-stable phosphoprotein OS=Mus musculus GN=Pdap1 PE=1 SV=1|28 kDa heat- and acid-stable phosphoprotein OS=Mus musculus GN=Pdap1 PE=1 SV=1	TRUE	FALSE	2.62966e+06	9.2229e+06	8.82918e+06	1.84936e+06	9.95028e+06	1.11753e+07	1.36708e+06	1.25569e+07	1.1729e+07	NA	NA	NA	NA	NA	NA	NA	NA	NA
Hsp90b1	P08113|Q3UAD6	Endoplasmin OS=Mus musculus GN=Hsp90b1 PE=1 SV=2|Endoplasmin OS=Mus musculus GN=Hsp90b1 PE=1 SV=1	TRUE	TRUE	851558	2.40566e+06	3.27038e+06	566801	3.64286e+06	3.0702e+06	2.58506e+06	7.09717e+06	6.22092e+06	4.09174e+06	1.00015e+08	9.12873e+07	2.96064e+06	5.24454e+07	6.78782e+07	2.65716e+06	1.11823e+08	9.46591e+07
Atpif1	E9PV44|O35143	ATPase inhibitor, mitochondrial OS=Mus musculus GN=Atpif1 PE=1 SV=1|ATPase inhibitor, mitochondrial OS=Mus musculus GN=Atpif1 PE=1 SV=2	TRUE	FALSE	1.3053e+06	4.5433e+06	5.26455e+06	1.33708e+06	5.25024e+06	5.38853e+06	743133	3.2485e+06	2.74321e+06	NA	NA	NA	NA	NA	NA	NA	NA	NA
Hnrnpc	Q9Z204|Q9Z204-2	Heterogeneous nuclear ribonucleoproteins C1/C2 OS=Mus musculus GN=Hnrnpc PE=1 SV=1|Isoform C1 of Heterogeneous nuclear ribonucleoproteins C1/C2 OS=Mus musculus GN=Hnrnpc	TRUE	TRUE	1.83615e+06	1.41239e+07	1.58221e+07	2.2211e+06	2.37465e+07	2.23156e+07	2.44377e+06	1.67577e+07	1.59865e+07	1.42524e+07	3.41293e+07	4.7511e+07	3.86171e+06	8.3453e+07	3.38575e+07	3.33679e+06	2.06659e+07	3.6591e+07
Tkfc	Q8VC30	Triokinase/FMN cyclase OS=Mus musculus GN=Tkfc PE=1 SV=1	TRUE	TRUE	593204	1.08545e+06	1.0168e+06	1.58049e+06	3.93312e+06	3.25859e+06	1.68896e+06	7.13258e+06	9.22963e+06	4.34349e+06	6.65551e+06	7.69752e+06	2.52238e+06	3.29989e+07	3.72638e+07	3.99224e+06	1.08346e+08	8.29573e+07
Rps19	Q9CZX8	40S ribosomal protein S19 OS=Mus musculus GN=Rps19 PE=1 SV=3	TRUE	TRUE	1.67297e+06	7.79394e+06	7.97586e+06	1.84669e+06	5.72884e+06	6.29133e+06	1.59159e+06	8.02351e+06	7.17011e+06	1.3615e+06	3.85293e+06	4.05577e+06	1.78299e+06	2.39971e+06	2.39033e+06	2.92018e+06	6.14889e+06	5.86428e+06
Mapk8ip2	Q548W8|Q9ERE9	C-Jun-amino-terminal kinase-interacting protein 2 OS=Mus musculus GN=Mapk8ip2 PE=1 SV=1|C-Jun-amino-terminal kinase-interacting protein 2 OS=Mus musculus GN=Mapk8ip2 PE=1 SV=1	TRUE	FALSE	2.4489e+06	5.96569e+06	3.35973e+06	369271	1.36668e+06	3.31074e+06	6.12553e+06	2.46884e+06	1.81739e+06	NA	NA	NA	NA	NA	NA	NA	NA	NA
Clasrp	Q8CFC7|Q8CFC7-2|Q8CFC7-3	CLK4-associating serine/arginine rich protein OS=Mus musculus GN=Clasrp PE=1 SV=3|Isoform 2 of CLK4-associating serine/arginine rich protein OS=Mus musculus GN=Clasrp|Isoform 3 of CLK4-associating serine/arginine rich protein OS=Mus musculus GN=Clasrp	TRUE	FALSE	2.80936e+06	1.34327e+07	1.72798e+07	2.80065e+06	4.68321e+06	3.93108e+06	841280	2.58901e+06	2.40795e+06	NA	NA	NA	NA	NA	NA	NA	NA	NA
Dnase1	E9Q797|H3BKL7|P49183|Q14BW6	Deoxyribonuclease-1 (Fragment) OS=Mus musculus GN=Dnase1 PE=1 SV=1|Deoxyribonuclease-1 OS=Mus musculus GN=Dnase1 PE=1 SV=1|Deoxyribonuclease-1 OS=Mus musculus GN=Dnase1 PE=1 SV=2|Deoxyribonuclease OS=Mus musculus GN=Dnase1 PE=1 SV=1	TRUE	FALSE	4.68668e+06	1.01921e+07	1.0284e+07	8.0916e+06	1.11658e+07	1.57501e+07	1.24579e+07	6.25266e+06	4.41199e+06	NA	NA	NA	NA	NA	NA	NA	NA	NA
Eef1a1	P10126|Q58E64	Elongation factor 1-alpha 1 OS=Mus musculus GN=Eef1a1 PE=1 SV=3|Elongation factor 1-alpha OS=Mus musculus GN=Eef1a1 PE=1 SV=1	TRUE	TRUE	3.31942e+06	8.29715e+06	8.014e+06	4.71335e+06	1.89554e+07	1.60902e+07	5.86977e+06	3.48157e+07	4.26468e+07	6.65981e+06	2.8554e+07	3.26615e+07	5.70898e+06	9.83156e+07	8.69777e+07	3.72582e+06	1.22657e+08	1.2121e+08
Ybx3	Q9JKB3-2	Isoform 2 of Y-box-binding protein 3 OS=Mus musculus GN=Ybx3	TRUE	FALSE	518388	1.91197e+06	2.02418e+06	520346	3.36123e+06	4.01541e+06	501135	3.32766e+06	2.64239e+06	NA	NA	NA	NA	NA	NA	NA	NA	NA
Rrbp1	A2AVJ7|Q99PL5	Ribosome-binding protein 1 OS=Mus musculus GN=Rrbp1 PE=1 SV=1|Ribosome-binding protein 1 OS=Mus musculus GN=Rrbp1 PE=1 SV=2	TRUE	TRUE	1.81959e+07	3.39338e+07	3.44268e+07	2.20163e+07	9.40132e+07	8.47835e+07	3.06902e+07	2.35801e+08	2.58832e+08	1.48428e+08	1.02477e+08	1.49764e+08	2.14424e+08	1.26172e+08	9.92742e+07	4.14942e+08	2.01788e+08	1.75486e+08
Hdgfrp3	Q9JMG7|Q9JMG7-2	Hepatoma-derived growth factor-related protein 3 OS=Mus musculus GN=Hdgfrp3 PE=1 SV=2|Isoform 2 of Hepatoma-derived growth factor-related protein 3 OS=Mus musculus GN=Hdgfrp3	TRUE	FALSE	976315	1.93532e+07	2.32292e+07	572274	1.89415e+06	1.86261e+06	566565	2.02059e+06	1.71928e+06	NA	NA	NA	NA	NA	NA	NA	NA	NA
Aldh1l1	Q8R0Y6	Cytosolic 10-formyltetrahydrofolate dehydrogenase OS=Mus musculus GN=Aldh1l1 PE=1 SV=1	TRUE	TRUE	1.69317e+06	2.02848e+06	2.04213e+06	1.89751e+06	5.90502e+06	5.46241e+06	5.56067e+06	1.82735e+07	1.97062e+07	5.83749e+06	3.74703e+07	3.86266e+07	6.42006e+06	5.66061e+07	7.01039e+07	6.41816e+06	2.60818e+08	2.04296e+08
Paf1	Q8K2T8	RNA polymerase II-associated factor 1 homolog OS=Mus musculus GN=Paf1 PE=1 SV=1	TRUE	FALSE	1.86919e+07	5.83312e+07	6.82883e+07	2.08455e+07	7.09697e+07	7.45244e+07	3.07999e+06	1.60845e+07	1.314e+07	NA	NA	NA	NA	NA	NA	NA	NA	NA
Mep1b	Q61847|Q61847-2	Meprin A subunit beta OS=Mus musculus GN=Mep1b PE=1 SV=2|Isoform 2 of Meprin A subunit beta OS=Mus musculus GN=Mep1b	TRUE	TRUE	274897	415611	313563	1.58719e+06	7.39158e+06	9.41745e+06	1.63449e+06	1.07859e+06	1.12688e+06	901870	640892	1.18015e+06	500846	2.07893e+06	1.57171e+06	934173	868287	623703
Zc3h18	G3X8T2|H3BIW0|Q0P678	RIKEN cDNA 5830416A07, isoform CRA_c OS=Mus musculus GN=Zc3h18 PE=1 SV=1|Zinc finger CCCH domain-containing protein 18 OS=Mus musculus GN=Zc3h18 PE=1 SV=1|Zinc finger CCCH domain-containing protein 18 OS=Mus musculus GN=Zc3h18 PE=1 SV=1	TRUE	FALSE	2.50293e+07	7.21448e+07	9.042e+07	1.90289e+07	8.31585e+07	6.87606e+07	5.50003e+06	1.76943e+07	1.71474e+07	NA	NA	NA	NA	NA	NA	NA	NA	NA
Acaa2	Q8BWT1	3-ketoacyl-CoA thiolase, mitochondrial OS=Mus musculus GN=Acaa2 PE=1 SV=3	TRUE	TRUE	1.07213e+06	1.53109e+06	1.53421e+06	1.02212e+06	3.18152e+06	2.86994e+06	1.67014e+06	7.92384e+06	8.80382e+06	358240	2.77532e+06	2.43698e+06	358097	4.10391e+06	4.77128e+06	168669	2.61177e+07	2.55835e+07
Htatsf1	Q8BGC0	HIV Tat-specific factor 1 homolog OS=Mus musculus GN=Htatsf1 PE=1 SV=1	TRUE	TRUE	1.19057e+08	3.5401e+08	3.92377e+08	4.66462e+07	1.50643e+08	1.56789e+08	2.22124e+07	5.42504e+07	4.72285e+07	2.50777e+06	4.12954e+07	4.27329e+07	1.99667e+06	7.59433e+06	8.20693e+06	2.54542e+06	6.40533e+06	5.72783e+06
Nptn	H3BIX4|P97300|P97300-1|P97300-3|Z4YLB7	Neuroplastin (Fragment) OS=Mus musculus GN=Nptn PE=1 SV=1|Neuroplastin OS=Mus musculus GN=Nptn PE=1 SV=3|Isoform 1 of Neuroplastin OS=Mus musculus GN=Nptn|Isoform 3 of Neuroplastin OS=Mus musculus GN=Nptn|Neuroplastin OS=Mus musculus GN=Nptn PE=1 SV=1	TRUE	FALSE	3.56691e+06	8.42425e+06	1.04951e+07	1.21381e+06	3.27853e+06	2.91828e+06	1.65694e+06	3.42086e+06	3.09806e+06	NA	NA	NA	NA	NA	NA	NA	NA	NA
Atrx	Q61687	Transcriptional regulator ATRX OS=Mus musculus GN=Atrx PE=1 SV=3	TRUE	FALSE	9.82382e+06	2.40298e+07	2.52742e+07	5.53431e+06	1.7465e+07	2.58553e+07	1.96416e+06	1.09935e+07	7.09066e+06	NA	NA	NA	NA	NA	NA	NA	NA	NA
Rab1A|Rab1b|Rab1a	P62821|Q0PD66|Q0PD67|Q5SW88|Q9D1G1	Ras-related protein Rab-1A OS=Mus musculus GN=Rab1A PE=1 SV=3|RAB1B, member RAS oncogene family, isoform CRA_c OS=Mus musculus GN=Rab1b PE=1 SV=1|RAB1, member RAS oncogene family, isoform CRA_a OS=Mus musculus GN=Rab1a PE=1 SV=1|Protein Rab1a OS=Mus musculus GN=Rab1a PE=1 SV=1|Ras-related protein Rab-1B OS=Mus musculus GN=Rab1b PE=1 SV=1	TRUE	FALSE	2.19038e+06	4.82279e+06	4.7407e+06	2.69692e+06	5.6159e+06	5.96277e+06	1.53738e+06	6.21363e+06	5.97904e+06	NA	NA	NA	NA	NA	NA	NA	NA	NA
Sord	Q64442	Sorbitol dehydrogenase OS=Mus musculus GN=Sord PE=1 SV=3	TRUE	TRUE	1.09022e+06	1.29335e+06	1.23119e+06	1.6863e+06	4.58414e+06	3.95708e+06	3.06929e+06	6.39381e+06	7.81428e+06	2.94155e+06	6.63023e+06	6.86169e+06	2.15582e+06	1.66203e+07	1.71125e+07	722998	5.60484e+07	5.26e+07
Bhmt	O35490	Betaine--homocysteine S-methyltransferase 1 OS=Mus musculus GN=Bhmt PE=1 SV=1	TRUE	TRUE	3.12231e+06	5.94589e+06	6.1747e+06	3.34247e+06	5.39358e+06	4.53941e+06	6.47152e+06	5.40026e+07	6.20513e+07	4.34243e+06	8.6608e+06	8.78663e+06	4.50555e+06	5.21424e+06	5.54847e+06	3.58191e+06	1.55845e+08	1.4436e+08
Chd1	P40201|Q8C7Q2	Chromodomain-helicase-DNA-binding protein 1 OS=Mus musculus GN=Chd1 PE=1 SV=3|Chromodomain-helicase-DNA-binding protein 1 OS=Mus musculus GN=Chd1 PE=1 SV=1	TRUE	FALSE	1.32849e+06	5.16771e+06	4.9129e+06	2.37491e+06	1.30587e+07	1.78163e+07	459761	1.76012e+06	1.36283e+06	NA	NA	NA	NA	NA	NA	NA	NA	NA
Hsp90ab1	P11499|Q71LX8	Heat shock protein HSP 90-beta OS=Mus musculus GN=Hsp90ab1 PE=1 SV=3|Heat shock protein 84b OS=Mus musculus GN=Hsp90ab1 PE=1 SV=1	TRUE	TRUE	1.45001e+06	7.17282e+06	8.65682e+06	1.27274e+06	4.61059e+06	3.75337e+06	2.08149e+06	4.73972e+06	4.8448e+06	8.31811e+06	2.14215e+08	2.38868e+08	6.54449e+06	8.05436e+07	1.02728e+08	1.02809e+07	1.03608e+08	7.28498e+07
Canx	P35564|Q5SUC3	Calnexin OS=Mus musculus GN=Canx PE=1 SV=1|Calnexin OS=Mus musculus GN=Canx PE=1 SV=1	TRUE	TRUE	1.13354e+06	2.31685e+06	3.79853e+06	986236	2.61164e+06	4.09533e+06	1.57625e+06	9.06706e+06	3.54187e+06	3.30174e+06	5.92958e+07	4.71599e+07	2.53789e+06	3.77042e+07	5.87172e+07	4.37927e+06	7.42412e+07	5.99405e+07
Mdh2	P08249	Malate dehydrogenase, mitochondrial OS=Mus musculus GN=Mdh2 PE=1 SV=3	TRUE	TRUE	1.73906e+06	3.5513e+06	3.47625e+06	1.38893e+06	3.66515e+06	3.63269e+06	1.44221e+06	4.32877e+06	4.48088e+06	2.40804e+06	2.04476e+07	1.76494e+07	1.55972e+06	1.7241e+07	1.94103e+07	819008	1.59334e+07	1.63965e+07
Rpl27	P61358|Q5BLJ9	60S ribosomal protein L27 OS=Mus musculus GN=Rpl27 PE=1 SV=2|60S ribosomal protein L27 OS=Mus musculus GN=Rpl27 PE=1 SV=1	TRUE	FALSE	533157	4.94352e+06	4.55242e+06	914463	4.98859e+06	5.71199e+06	1.352e+06	6.079e+06	5.78994e+06	NA	NA	NA	NA	NA	NA	NA	NA	NA
Gsta3	P30115	Glutathione S-transferase A3 OS=Mus musculus GN=Gsta3 PE=1 SV=2	TRUE	FALSE	1.2683e+06	1.96505e+06	1.96676e+06	1.77867e+06	3.31932e+06	2.88558e+06	1.97068e+06	1.63215e+07	1.88389e+07	NA	NA	NA	NA	NA	NA	NA	NA	NA
Sec61a1	P61620	Protein transport protein Sec61 subunit alpha isoform 1 OS=Mus musculus GN=Sec61a1 PE=1 SV=2	TRUE	TRUE	372606	653659	584796	1.54111e+06	2.38511e+06	2.10513e+06	2.03041e+06	4.08314e+06	5.19314e+06	827931	5.98352e+06	5.25726e+06	610088	4.60293e+06	5.53242e+06	992773	1.41921e+07	1.34389e+07
Myh9	Q8VDD5	Myosin-9 OS=Mus musculus GN=Myh9 PE=1 SV=4	TRUE	TRUE	620260	1.36707e+06	1.07457e+06	1.20718e+06	1.53012e+06	2.22968e+06	1.00149e+06	5.49451e+06	4.81751e+06	2.79122e+07	1.03697e+08	8.99997e+07	2.85387e+07	2.30647e+08	2.71894e+08	2.91588e+07	1.20082e+08	1.17367e+08
Rps24	P62849|P62849-2|P62849-3	40S ribosomal protein S24 OS=Mus musculus GN=Rps24 PE=1 SV=1|Isoform 2 of 40S ribosomal protein S24 OS=Mus musculus GN=Rps24|Isoform 3 of 40S ribosomal protein S24 OS=Mus musculus GN=Rps24	TRUE	FALSE	1.05857e+06	2.56271e+07	2.74787e+07	1.17856e+06	2.36642e+07	2.39204e+07	981738	2.81184e+07	2.60541e+07	NA	NA	NA	NA	NA	NA	NA	NA	NA
Polr2a	A0A0R4J0V5|P08775	DNA-directed RNA polymerase subunit OS=Mus musculus GN=Polr2a PE=1 SV=1|DNA-directed RNA polymerase II subunit RPB1 OS=Mus musculus GN=Polr2a PE=1 SV=3	TRUE	TRUE	975153	4.47653e+06	5.29476e+06	1.30135e+06	4.40625e+06	3.22662e+06	456876	892855	1.03527e+06	937452	1.10886e+07	8.795e+06	894620	5.67299e+06	5.98548e+06	1.18576e+06	4.87596e+06	5.82661e+06
Cltc	Q5SXR6|Q68FD5	Clathrin heavy chain OS=Mus musculus GN=Cltc PE=1 SV=1|Clathrin heavy chain 1 OS=Mus musculus GN=Cltc PE=1 SV=3	TRUE	TRUE	2.14501e+06	3.73386e+06	3.29424e+06	2.14803e+06	3.0644e+06	2.98414e+06	2.2292e+06	4.00033e+06	4.67609e+06	7.16418e+06	1.09942e+08	1.06354e+08	6.22513e+06	5.5482e+07	6.30813e+07	1.00141e+07	4.38805e+07	3.98966e+07
Slc22a28|Slc22a30	B2RT89|Q96LX3	Predicted gene, EG434674 OS=Mus musculus GN=Slc22a28 PE=1 SV=1|Protein Slc22a30 OS=Mus musculus GN=Slc22a30 PE=1 SV=1	TRUE	FALSE	1.24773e+06	1.73821e+06	1.76687e+06	6.51283e+06	9.1454e+06	5.85923e+06	9.95563e+06	1.09554e+07	1.68945e+07	NA	NA	NA	NA	NA	NA	NA	NA	NA
Acsl1	D3Z041|P41216	Long-chain-fatty-acid--CoA ligase 1 OS=Mus musculus GN=Acsl1 PE=1 SV=1|Long-chain-fatty-acid--CoA ligase 1 OS=Mus musculus GN=Acsl1 PE=1 SV=2	TRUE	TRUE	307182	491832	466817	179364	1.26975e+06	832538	1.40339e+06	4.28959e+06	6.92243e+06	823248	5.58967e+06	5.60828e+06	385399	8.55506e+06	1.10925e+07	482987	5.8779e+07	4.51825e+07
Rpl10a	P53026|Q5XJF6	60S ribosomal protein L10a OS=Mus musculus GN=Rpl10a PE=1 SV=3|Ribosomal protein OS=Mus musculus GN=Rpl10a PE=1 SV=1	TRUE	FALSE	1.12161e+06	5.32529e+06	5.4338e+06	1.21159e+06	7.0826e+06	6.68549e+06	2.97076e+06	9.37151e+06	9.77162e+06	NA	NA	NA	NA	NA	NA	NA	NA	NA
Cubn	Q9JLB4	Cubilin OS=Mus musculus GN=Cubn PE=1 SV=3	TRUE	TRUE	256023	216406	295808	1.08861e+06	4.62141e+06	4.97193e+06	56966.6	504130	344278	1.28655e+06	3.35567e+06	1.9057e+06	1.8598e+06	1.3275e+07	1.31241e+07	718147	1.28859e+06	2.29512e+06
Ctr9	Q62018	RNA polymerase-associated protein CTR9 homolog OS=Mus musculus GN=Ctr9 PE=1 SV=2	TRUE	FALSE	4.93055e+06	1.61752e+07	1.62721e+07	3.81442e+06	1.54297e+07	1.28963e+07	1.80646e+06	3.80076e+06	4.5397e+06	NA	NA	NA	NA	NA	NA	NA	NA	NA
6430548M08Rik|Kiaa0513	Q3TA40|Q8R0A7	Protein 6430548M08Rik OS=Mus musculus GN=6430548M08Rik PE=1 SV=1|Uncharacterized protein KIAA0513 OS=Mus musculus GN=Kiaa0513 PE=1 SV=1	TRUE	FALSE	2.32596e+06	1.10515e+07	9.22238e+06	17331.2	177310	442517	511927	684744	330190	NA	NA	NA	NA	NA	NA	NA	NA	NA
Aldob	Q3UER1|Q91Y97	Fructose-bisphosphate aldolase OS=Mus musculus GN=Aldob PE=1 SV=1|Fructose-bisphosphate aldolase B OS=Mus musculus GN=Aldob PE=1 SV=3	TRUE	TRUE	1.68121e+06	3.10035e+06	2.09498e+06	6.7898e+06	1.99926e+07	2.05179e+07	6.49374e+06	2.00904e+07	2.90947e+07	1.99838e+06	5.77837e+06	7.08693e+06	2.73366e+06	1.64771e+07	1.83904e+07	2.0974e+06	5.81785e+07	4.2501e+07
Ybx1	P62960|Q3UBT1	Nuclease-sensitive element-binding protein 1 OS=Mus musculus GN=Ybx1 PE=1 SV=3|Nuclease-sensitive element-binding protein 1 OS=Mus musculus GN=Ybx1 PE=1 SV=1	TRUE	TRUE	70704.2	2.18786e+06	2.31173e+06	185699	1.09459e+07	1.47321e+07	440547	9.9265e+06	7.01011e+06	925943	1.81183e+06	1.75483e+06	1.01583e+06	1.28928e+07	1.03986e+07	2.10232e+06	8.3499e+06	1.0689e+07
Rpl29	P47915|Q5M8M8	60S ribosomal protein L29 OS=Mus musculus GN=Rpl29 PE=2 SV=2|60S ribosomal protein L29 OS=Mus musculus GN=Rpl29 PE=2 SV=1	TRUE	FALSE	3.73163e+06	8.79384e+07	9.94746e+07	2.54307e+06	6.24282e+07	6.10017e+07	3.37149e+06	5.70447e+07	5.18296e+07	NA	NA	NA	NA	NA	NA	NA	NA	NA
Spp1	F8WIP8|P10923|Q547B5	Osteopontin OS=Mus musculus GN=Spp1 PE=1 SV=1|Osteopontin OS=Mus musculus GN=Spp1 PE=1 SV=1|Osteopontin OS=Mus musculus GN=Spp1 PE=1 SV=1	TRUE	FALSE	7.55079e+06	2.92581e+06	2.49296e+06	1.17764e+06	5.34396e+06	5.9323e+06	659790	1.87645e+06	1.99235e+06	NA	NA	NA	NA	NA	NA	NA	NA	NA
Rps27a	P62983	Ubiquitin-40S ribosomal protein S27a OS=Mus musculus GN=Rps27a PE=1 SV=2	TRUE	FALSE	5.17158e+06	2.78951e+07	2.82656e+07	3.69552e+06	3.36055e+07	3.47845e+07	8.55798e+06	3.45696e+07	3.31015e+07	NA	NA	NA	NA	NA	NA	NA	NA	NA
Ptma	P26350|Q0VGU2	Prothymosin alpha OS=Mus musculus GN=Ptma PE=1 SV=2|Prothymosin alpha OS=Mus musculus GN=Ptma PE=1 SV=1	TRUE	FALSE	1.69946e+06	9.76556e+06	8.80497e+06	1.77539e+06	2.71585e+06	4.16476e+06	802277	3.90403e+06	2.83567e+06	NA	NA	NA	NA	NA	NA	NA	NA	NA
Tecr	G3UWE1|Q52L67|Q9CY27	MCG11048, isoform CRA_c OS=Mus musculus GN=Tecr PE=1 SV=1|Gpsn2 protein OS=Mus musculus GN=Tecr PE=1 SV=1|Very-long-chain enoyl-CoA reductase OS=Mus musculus GN=Tecr PE=1 SV=1	TRUE	TRUE	1.59786e+06	2.93222e+06	2.29433e+06	1.91414e+06	2.43573e+06	3.29896e+06	2.08937e+06	8.49133e+06	8.04685e+06	940999	4.90573e+06	2.25013e+06	644258	1.31975e+06	2.21685e+06	862147	2.55551e+06	3.31687e+06
Habp4	E9QKB2|Q9JKS5	Intracellular hyaluronan-binding protein 4 OS=Mus musculus GN=Habp4 PE=1 SV=1|Intracellular hyaluronan-binding protein 4 OS=Mus musculus GN=Habp4 PE=1 SV=2	TRUE	TRUE	421357	3.84855e+06	4.25292e+06	385676	2.87686e+06	2.67048e+06	1.05704e+06	3.21613e+06	3.14869e+06	534117	6.63497e+06	1.31114e+07	637497	2.72171e+06	1.65677e+06	863480	4.6949e+06	3.90298e+06
Pnisr	A2AJT4|A2AJT5	Arginine/serine-rich protein PNISR OS=Mus musculus GN=Pnisr PE=1 SV=1|Arginine/serine-rich protein PNISR OS=Mus musculus GN=Pnisr PE=1 SV=1	TRUE	FALSE	2.64493e+06	1.10625e+07	1.17182e+07	3.0682e+06	4.96491e+06	4.38543e+06	1.79173e+06	2.56833e+06	2.75678e+06	NA	NA	NA	NA	NA	NA	NA	NA	NA
Rpl22l1	Q9D7S7|Q9D7S7-2	60S ribosomal protein L22-like 1 OS=Mus musculus GN=Rpl22l1 PE=1 SV=1|Isoform 2 of 60S ribosomal protein L22-like 1 OS=Mus musculus GN=Rpl22l1	TRUE	FALSE	1.19198e+06	1.34845e+07	1.47676e+07	430295	4.53633e+06	4.50622e+06	2.35214e+06	4.23579e+06	3.91029e+06	NA	NA	NA	NA	NA	NA	NA	NA	NA
Aldh9a1	Q3U367|Q9JLJ2	4-trimethylaminobutyraldehyde dehydrogenase OS=Mus musculus GN=Aldh9a1 PE=1 SV=1|4-trimethylaminobutyraldehyde dehydrogenase OS=Mus musculus GN=Aldh9a1 PE=1 SV=1	TRUE	TRUE	332788	713169	578771	448993	1.79741e+06	2.1536e+06	837415	2.70161e+06	2.79028e+06	1.24444e+06	6.10344e+06	5.35917e+06	1.48964e+06	8.22421e+06	1.07433e+07	1.88486e+06	1.35477e+07	1.18113e+07
Srsf2	Q62093	Serine/arginine-rich splicing factor 2 OS=Mus musculus GN=Srsf2 PE=1 SV=4	TRUE	TRUE	7.85491e+07	3.65435e+08	4.77316e+08	2.10659e+07	1.0137e+08	8.49923e+07	1.70209e+07	3.18285e+07	2.91882e+07	8.63279e+06	5.34581e+08	5.06529e+08	7.6389e+06	6.34919e+07	1.05346e+08	1.39815e+07	1.16416e+08	7.40492e+07
Rpsa	P14206	40S ribosomal protein SA OS=Mus musculus GN=Rpsa PE=1 SV=4	TRUE	TRUE	1.69773e+06	1.00437e+07	8.6995e+06	1.94734e+06	1.51859e+07	1.35231e+07	2.85119e+06	2.02322e+07	2.63428e+07	1.03335e+06	9.55622e+06	1.08382e+07	1.34122e+06	1.18451e+07	1.0682e+07	843981	2.60693e+07	2.54886e+07
Gm5424|Ass1	J3QNG0|P16460|Q3UJ34	MCG15755 OS=Mus musculus GN=Gm5424 PE=3 SV=1|Argininosuccinate synthase OS=Mus musculus GN=Ass1 PE=1 SV=1|Argininosuccinate synthase OS=Mus musculus GN=Ass1 PE=1 SV=1	TRUE	FALSE	2.71545e+06	1.18143e+07	1.17977e+07	1.04714e+07	3.95896e+07	3.16289e+07	1.8356e+07	7.44659e+07	9.37394e+07	NA	NA	NA	NA	NA	NA	NA	NA	NA
Aldh1a1	P24549	Retinal dehydrogenase 1 OS=Mus musculus GN=Aldh1a1 PE=1 SV=5	TRUE	TRUE	749993	1.34476e+06	1.08719e+06	878113	1.06469e+06	990439	2.56158e+06	1.14822e+07	1.53327e+07	1.13159e+06	5.11348e+06	6.10806e+06	2.00886e+06	2.57017e+06	2.95336e+06	3.23133e+06	5.91351e+07	4.30829e+07
Srrm3	Q80WV7	Serine/arginine repetitive matrix protein 3 OS=Mus musculus GN=Srrm3 PE=2 SV=1	TRUE	FALSE	1.83886e+06	5.75981e+06	5.08709e+06	409296	606541	971365	736733	1.36051e+06	965994	NA	NA	NA	NA	NA	NA	NA	NA	NA
Abcg2	A0A0R4J0B6|Q7TMS5|S4R2E1	ATP-binding cassette sub-family G member 2 OS=Mus musculus GN=Abcg2 PE=1 SV=1|ATP-binding cassette sub-family G member 2 OS=Mus musculus GN=Abcg2 PE=1 SV=1|ATP-binding cassette sub-family G member 2 OS=Mus musculus GN=Abcg2 PE=1 SV=1	TRUE	FALSE	749010	1.05839e+06	1.12139e+06	9.85592e+06	1.05587e+07	7.9866e+06	2.90934e+06	3.82366e+06	4.79152e+06	NA	NA	NA	NA	NA	NA	NA	NA	NA
Jup	Q02257	Junction plakoglobin OS=Mus musculus GN=Jup PE=1 SV=3	TRUE	TRUE	4.83249e+06	1.58363e+07	8.53121e+06	6.12861e+06	6.90727e+06	9.73067e+06	5.75865e+06	1.88704e+07	2.49715e+07	1.81393e+07	7.27473e+07	2.12148e+07	3.009e+07	1.61879e+07	3.15138e+07	1.89564e+07	2.26236e+07	3.98501e+07
Akr1a1	Q540D7|Q9JII6	Alcohol dehydrogenase [NADP(+)] OS=Mus musculus GN=Akr1a1 PE=1 SV=1|Alcohol dehydrogenase [NADP(+)] OS=Mus musculus GN=Akr1a1 PE=1 SV=3	TRUE	TRUE	519912	1.03578e+06	635574	354853	1.21829e+07	9.67909e+06	404455	3.5209e+06	7.25314e+06	1.60329e+06	6.16963e+06	7.39627e+06	1.27488e+06	2.19192e+07	2.11104e+07	81475.6	2.12428e+07	1.83987e+07
Eif4b	Q8BGD9	Eukaryotic translation initiation factor 4B OS=Mus musculus GN=Eif4b PE=1 SV=1	TRUE	TRUE	818690	7.67346e+06	7.51049e+06	1.84835e+06	1.48039e+07	1.58758e+07	1.57933e+06	9.70846e+06	9.28908e+06	1.30624e+07	5.53141e+07	1.54712e+08	1.43637e+07	2.01722e+08	9.42571e+07	1.72163e+07	1.11698e+08	8.54666e+07
Selenbp2|Selenbp1	A0A0R4J135|P17563|Q63836	Selenium-binding protein 2 OS=Mus musculus GN=Selenbp2 PE=1 SV=1|Selenium-binding protein 1 OS=Mus musculus GN=Selenbp1 PE=1 SV=2|Selenium-binding protein 2 OS=Mus musculus GN=Selenbp2 PE=1 SV=2	TRUE	FALSE	235873	883073	745186	1.3097e+06	3.11701e+06	2.39385e+06	2.03797e+06	5.26196e+06	8.15414e+06	NA	NA	NA	NA	NA	NA	NA	NA	NA
Tkt	P40142	Transketolase OS=Mus musculus GN=Tkt PE=1 SV=1	TRUE	TRUE	511780	2.0331e+06	1.55225e+06	504864	2.77873e+06	2.84721e+06	1.05044e+06	3.03272e+06	3.89328e+06	5.18458e+06	2.1771e+07	2.09544e+07	3.81886e+06	2.58161e+07	2.82337e+07	4.10209e+06	3.48781e+07	3.31345e+07
Tppp	Q3URG1|Q7TQD2	RIKEN cDNA 2900041A09, isoform CRA_a OS=Mus musculus GN=Tppp PE=1 SV=1|Tubulin polymerization-promoting protein OS=Mus musculus GN=Tppp PE=1 SV=1	TRUE	FALSE	1.04563e+06	4.93585e+06	5.8304e+06	1.33635e+06	1.89876e+06	1.8044e+06	1.70643e+06	4.26852e+06	3.81889e+06	NA	NA	NA	NA	NA	NA	NA	NA	NA
Blmh	Q8R016	Bleomycin hydrolase OS=Mus musculus GN=Blmh PE=1 SV=1	TRUE	TRUE	5.68181e+06	8.6685e+06	6.71538e+06	4.37769e+06	4.46198e+06	6.06972e+06	1.99087e+06	9.43969e+06	8.99597e+06	4.85113e+06	2.5057e+07	7.05488e+06	4.38052e+06	4.86269e+06	1.03056e+07	5.02561e+06	7.64252e+06	1.2808e+07
Anp32b	Q9EST5|Q9EST5-2	Acidic leucine-rich nuclear phosphoprotein 32 family member B OS=Mus musculus GN=Anp32b PE=1 SV=1|Isoform 2 of Acidic leucine-rich nuclear phosphoprotein 32 family member B OS=Mus musculus GN=Anp32b	TRUE	TRUE	1.80845e+06	6.99522e+06	7.49705e+06	1.15528e+06	4.8043e+06	5.84487e+06	1.02284e+06	1.837e+06	1.41493e+06	662693	1.2586e+07	2.43384e+07	46566	3.69418e+06	2.37108e+06	471512	2.49509e+06	2.01027e+06
Brd2	Q7JJ13|Q7JJ13-2|U3KLT0	Bromodomain-containing protein 2 OS=Mus musculus GN=Brd2 PE=1 SV=1|Isoform 2 of Bromodomain-containing protein 2 OS=Mus musculus GN=Brd2|Bromodomain-containing protein 2 OS=Mus musculus GN=Brd2 PE=1 SV=1	TRUE	FALSE	1.09972e+06	3.8021e+06	4.16664e+06	2.21936e+06	6.65265e+06	6.39838e+06	1.07334e+06	1.28913e+06	1.22833e+06	NA	NA	NA	NA	NA	NA	NA	NA	NA
Pura	P42669	Transcriptional activator protein Pur-alpha OS=Mus musculus GN=Pura PE=1 SV=1	TRUE	TRUE	1.94793e+06	1.63419e+07	1.88643e+07	1.33632e+06	6.65785e+06	7.03165e+06	1.34997e+06	7.51086e+06	6.18709e+06	3.47258e+06	5.34767e+07	1.14446e+08	1.41522e+06	5.33032e+07	2.53256e+07	546849	5.5521e+07	5.46028e+07
Ca3	P16015	Carbonic anhydrase 3 OS=Mus musculus GN=Ca3 PE=1 SV=3	TRUE	TRUE	1.25076e+06	2.09353e+06	1.58581e+06	1.39657e+06	2.56369e+06	2.5359e+06	1.41976e+06	1.2199e+07	1.63509e+07	677685	2.89774e+06	4.73203e+06	1.2971e+06	2.64737e+06	2.64534e+06	2.13971e+06	1.35584e+08	8.30909e+07
Ola1	Q9CZ30	Obg-like ATPase 1 OS=Mus musculus GN=Ola1 PE=1 SV=1	TRUE	TRUE	698864	2.5079e+06	2.66117e+06	343724	2.38925e+06	2.25523e+06	674128	3.57908e+06	3.5887e+06	780138	3.50996e+06	3.7112e+06	866864	2.61261e+06	2.74719e+06	1.59251e+06	5.85004e+06	5.26176e+06
Psmb1	O09061|Q6RI64	Proteasome subunit beta type-1 OS=Mus musculus GN=Psmb1 PE=1 SV=1|Proteasome subunit beta type OS=Mus musculus GN=Psmb1 PE=1 SV=1	TRUE	FALSE	726225	1.72694e+06	1.58312e+06	915766	1.1478e+06	1.17875e+06	671017	2.18893e+06	2.33505e+06	NA	NA	NA	NA	NA	NA	NA	NA	NA
Fbl	P35550	rRNA 2'-O-methyltransferase fibrillarin OS=Mus musculus GN=Fbl PE=1 SV=2	TRUE	TRUE	260083	3.69264e+06	3.82126e+06	677427	5.3785e+06	3.99299e+06	208516	4.99476e+06	6.52928e+06	1.03969e+06	7.19509e+06	5.62927e+06	1.11077e+06	6.63321e+06	5.68041e+06	612226	1.13665e+07	1.69651e+07
Pygl	Q9ET01	Glycogen phosphorylase, liver form OS=Mus musculus GN=Pygl PE=1 SV=4	TRUE	TRUE	1.16153e+06	4.03852e+06	3.70598e+06	1.38546e+06	2.24509e+06	1.71677e+06	2.44265e+06	1.10332e+07	1.57906e+07	2.35242e+06	1.62308e+07	1.64416e+07	2.4704e+06	7.12443e+06	1.20234e+07	3.87457e+06	2.64176e+08	1.5453e+08
Akap12	Q9WTQ5|Q9WTQ5-2	A-kinase anchor protein 12 OS=Mus musculus GN=Akap12 PE=1 SV=1|Isoform 2 of A-kinase anchor protein 12 OS=Mus musculus GN=Akap12	TRUE	TRUE	1.66639e+06	3.04118e+06	3.2917e+06	412998	810445	877942	468115	884108	757256	3.39393e+06	1.17086e+07	1.2131e+07	3.99862e+06	2.53736e+07	2.56037e+07	5.27796e+06	7.60397e+06	7.27323e+06
Pgk1	P09411	Phosphoglycerate kinase 1 OS=Mus musculus GN=Pgk1 PE=1 SV=4	TRUE	TRUE	1.46989e+06	6.00739e+06	5.40693e+06	1.27351e+06	1.11497e+07	9.89563e+06	1.14674e+06	1.02437e+07	1.28786e+07	3.4091e+06	2.67012e+07	2.97279e+07	6.62607e+06	2.62757e+07	3.06888e+07	3.38722e+06	5.83981e+07	4.49097e+07
Dpysl2	O08553	Dihydropyrimidinase-related protein 2 OS=Mus musculus GN=Dpysl2 PE=1 SV=2	TRUE	TRUE	2.69611e+06	8.13922e+06	9.24744e+06	652871	2.28728e+06	2.02222e+06	814550	1.72794e+06	1.72758e+06	2.52851e+06	5.18304e+07	6.68105e+07	1.9948e+06	1.03492e+07	8.74393e+06	2.84345e+06	8.6202e+06	7.91508e+06
Rsf1	E9PWW9	Protein Rsf1 OS=Mus musculus GN=Rsf1 PE=1 SV=2	TRUE	FALSE	2.7145e+06	9.22034e+06	8.51607e+06	1.92467e+06	7.32103e+06	7.17252e+06	1.46939e+06	2.93042e+06	3.25234e+06	NA	NA	NA	NA	NA	NA	NA	NA	NA
Rpl17	Q6ZWZ7|Q9CPR4	60S ribosomal protein L17 OS=Mus musculus GN=Rpl17 PE=1 SV=1|60S ribosomal protein L17 OS=Mus musculus GN=Rpl17 PE=1 SV=3	TRUE	FALSE	3.63059e+06	3.27722e+07	3.53246e+07	1.28171e+06	2.61952e+07	2.56582e+07	829903	2.25897e+07	2.14878e+07	NA	NA	NA	NA	NA	NA	NA	NA	NA
Nefl	P08551	Neurofilament light polypeptide OS=Mus musculus GN=Nefl PE=1 SV=5	TRUE	TRUE	3.088e+07	2.27578e+08	2.87043e+08	8.46963e+06	1.68712e+07	1.75631e+07	1.18996e+07	2.67234e+07	2.04399e+07	3.50242e+06	1.96388e+08	1.7024e+08	1.21557e+06	2.26511e+06	2.87469e+06	6.76825e+06	6.41957e+06	5.83521e+06
Rpl22	P67984|Q4VAG4	60S ribosomal protein L22 OS=Mus musculus GN=Rpl22 PE=1 SV=2|60S ribosomal protein L22 OS=Mus musculus GN=Rpl22 PE=1 SV=1	TRUE	TRUE	2.75444e+06	8.2074e+06	8.39376e+06	2.00979e+06	1.20288e+07	1.32552e+07	2.42351e+06	1.28649e+07	1.14643e+07	616100	4.07686e+06	4.60676e+06	606573	6.15379e+06	4.15412e+06	141171	6.59918e+06	8.65135e+06
Rpl18	P35980|Q58EW0	60S ribosomal protein L18 OS=Mus musculus GN=Rpl18 PE=1 SV=3|60S ribosomal protein L18 OS=Mus musculus GN=Rpl18 PE=1 SV=1	TRUE	TRUE	123264	1.98942e+06	1.94945e+06	389597	1.81975e+06	2.22195e+06	302171	2.08812e+06	1.75269e+06	223093	1.77747e+06	1.36677e+06	301098	1.47162e+06	1.57739e+06	462753	2.4829e+06	3.01248e+06
Marcks	P26645	Myristoylated alanine-rich C-kinase substrate OS=Mus musculus GN=Marcks PE=1 SV=2	TRUE	FALSE	9.74412e+06	1.35032e+07	1.31039e+07	1.85535e+06	2.69532e+06	3.82057e+06	519981	2.51221e+06	1.83413e+06	NA	NA	NA	NA	NA	NA	NA	NA	NA
Rpl6	P47911|Q3UCH0	60S ribosomal protein L6 OS=Mus musculus GN=Rpl6 PE=1 SV=3|60S ribosomal protein L6 OS=Mus musculus GN=Rpl6 PE=1 SV=1	TRUE	FALSE	7.4235e+06	5.31769e+07	5.58147e+07	1.06554e+07	6.07335e+07	5.91951e+07	1.19575e+07	5.80786e+07	5.70153e+07	NA	NA	NA	NA	NA	NA	NA	NA	NA
Sdc1	P18828|P18828-2	Syndecan-1 OS=Mus musculus GN=Sdc1 PE=1 SV=1|Isoform 2 of Syndecan-1 OS=Mus musculus GN=Sdc1	TRUE	FALSE	2.18166e+06	3.67218e+06	4.09324e+06	3.14628e+06	6.61835e+06	5.76397e+06	9.31288e+06	2.754e+07	2.84909e+07	NA	NA	NA	NA	NA	NA	NA	NA	NA
Srsf10	Q3TFP0|Q9R0U0|Q9R0U0-2|Q9R0U0-3	Serine/arginine-rich-splicing factor 10 OS=Mus musculus GN=Srsf10 PE=1 SV=1|Serine/arginine-rich splicing factor 10 OS=Mus musculus GN=Srsf10 PE=1 SV=2|Isoform 2 of Serine/arginine-rich splicing factor 10 OS=Mus musculus GN=Srsf10|Isoform 3 of Serine/arginine-rich splicing factor 10 OS=Mus musculus GN=Srsf10	TRUE	TRUE	4.00213e+06	1.39784e+07	1.67176e+07	622834	6.14521e+06	5.26319e+06	951512	2.93132e+06	2.87405e+06	977383	7.72743e+07	5.75299e+07	68730	3.81447e+06	5.69945e+06	471433	5.53193e+06	4.97302e+06
Rpl3	P27659	60S ribosomal protein L3 OS=Mus musculus GN=Rpl3 PE=1 SV=3	TRUE	TRUE	2.10027e+06	5.95944e+06	6.29523e+06	2.34872e+06	1.26313e+07	1.24792e+07	4.25683e+06	1.4891e+07	1.43298e+07	3.04008e+06	1.18241e+07	8.79813e+06	1.67875e+06	1.77207e+07	1.56268e+07	675849	1.77517e+07	2.7054e+07
Gap43	P06837	Neuromodulin OS=Mus musculus GN=Gap43 PE=1 SV=1	TRUE	FALSE	2.37514e+06	1.03239e+07	8.69726e+06	782353	1.09538e+06	1.77251e+06	961844	1.6742e+06	1.23339e+06	NA	NA	NA	NA	NA	NA	NA	NA	NA
Rpl19	A2A547|P84099|Q5I0T8	Ribosomal protein L19 OS=Mus musculus GN=Rpl19 PE=1 SV=1|60S ribosomal protein L19 OS=Mus musculus GN=Rpl19 PE=1 SV=1|Ribosomal protein L19 OS=Mus musculus GN=Rpl19 PE=1 SV=1	TRUE	TRUE	739179	1.06761e+07	1.21736e+07	4.28152e+06	1.40618e+07	1.35732e+07	1.6158e+06	1.59935e+07	1.45932e+07	673950	2.2134e+06	2.18456e+06	579778	2.30305e+06	2.18004e+06	1.01203e+06	3.89322e+06	4.16721e+06
Scn2a1	A0A0J9YTW6|B1AWN6	Protein Scn2a1 OS=Mus musculus GN=Scn2a1 PE=1 SV=1|Protein Scn2a1 OS=Mus musculus GN=Scn2a1 PE=1 SV=1	TRUE	FALSE	3.67191e+06	7.20826e+06	8.28735e+06	762809	1.45002e+06	1.6552e+06	879379	2.64913e+06	2.02722e+06	NA	NA	NA	NA	NA	NA	NA	NA	NA
Eif3c	Q8R1B4	Eukaryotic translation initiation factor 3 subunit C OS=Mus musculus GN=Eif3c PE=1 SV=1	TRUE	TRUE	1.53574e+06	3.86579e+06	3.91223e+06	1.78999e+06	5.55594e+06	5.35299e+06	1.32324e+06	4.83424e+06	4.97922e+06	5.27843e+06	6.57348e+07	6.70281e+07	5.28875e+06	2.94357e+07	3.29561e+07	5.11951e+06	3.4963e+07	3.06257e+07
Rpl7	P14148|Q5M9N8	60S ribosomal protein L7 OS=Mus musculus GN=Rpl7 PE=1 SV=2|60S ribosomal protein L7 OS=Mus musculus GN=Rpl7 PE=1 SV=1	TRUE	TRUE	4.21535e+06	4.56193e+07	3.75965e+07	4.12358e+06	3.73788e+07	4.31238e+07	5.08558e+06	3.45386e+07	3.64815e+07	718153	9.33726e+06	6.65434e+06	504054	8.64438e+06	8.15159e+06	1.45777e+06	1.25308e+07	1.8646e+07
Hnrnpa3|Gm6793|Gm9242	A2AL12|B2RXM2|J3QNY1|Q8BG05|Q8BG05-2	Heterogeneous nuclear ribonucleoprotein A3 OS=Mus musculus GN=Hnrnpa3 PE=1 SV=1|EG627828 protein OS=Mus musculus GN=Gm6793 PE=1 SV=1|Protein Gm9242 OS=Mus musculus GN=Gm9242 PE=4 SV=1|Heterogeneous nuclear ribonucleoprotein A3 OS=Mus musculus GN=Hnrnpa3 PE=1 SV=1|Isoform 2 of Heterogeneous nuclear ribonucleoprotein A3 OS=Mus musculus GN=Hnrnpa3	TRUE	FALSE	928937	2.38619e+06	2.20975e+06	920298	4.20293e+06	4.0009e+06	781398	5.34878e+06	6.09353e+06	NA	NA	NA	NA	NA	NA	NA	NA	NA
Pclo	Q9QYX7|Q9QYX7-2	Protein piccolo OS=Mus musculus GN=Pclo PE=1 SV=4|Isoform 2 of Protein piccolo OS=Mus musculus GN=Pclo	TRUE	FALSE	7.48496e+06	2.52731e+07	3.6674e+07	1.39204e+06	2.82371e+06	2.64098e+06	2.01891e+06	5.87078e+06	4.3442e+06	NA	NA	NA	NA	NA	NA	NA	NA	NA
Npm1	Q5SQB0|Q5SQB5|Q5SQB7|Q61937|Q9DAY9	Nucleophosmin OS=Mus musculus GN=Npm1 PE=1 SV=1|Nucleophosmin OS=Mus musculus GN=Npm1 PE=1 SV=1|MCG68069 OS=Mus musculus GN=Npm1 PE=1 SV=1|Nucleophosmin OS=Mus musculus GN=Npm1 PE=1 SV=1|Nucleophosmin OS=Mus musculus GN=Npm1 PE=1 SV=1	TRUE	TRUE	3.2882e+06	1.6425e+07	1.86798e+07	1.8151e+06	1.27775e+07	1.51275e+07	1.45573e+07	1.72308e+07	1.28521e+07	2.87643e+06	1.82803e+07	4.10384e+07	4.28684e+06	2.13944e+07	1.19055e+07	2.42518e+06	2.21964e+07	1.77675e+07
Eno1|EG433182	P17182|Q5FW97	Alpha-enolase OS=Mus musculus GN=Eno1 PE=1 SV=3|Alpha-enolase OS=Mus musculus GN=EG433182 PE=1 SV=1	TRUE	TRUE	1.39262e+06	5.58388e+06	5.16845e+06	1.65188e+06	6.62335e+06	6.36567e+06	3.5439e+06	7.81911e+06	8.82723e+06	2.93405e+06	2.80931e+07	3.04841e+07	2.43165e+06	2.30941e+07	2.52058e+07	2.71346e+06	4.5647e+07	3.85424e+07
Hist1h2bm|Hist1h2bh|Hist2h2bb|Hist1h2bc	B2RTK3|P10854|Q64478|Q64525|Q6ZWY9	Histone H2B OS=Mus musculus GN=Hist1h2bm PE=1 SV=1|Histone H2B type 1-M OS=Mus musculus GN=Hist1h2bm PE=1 SV=2|Histone H2B type 1-H OS=Mus musculus GN=Hist1h2bh PE=1 SV=3|Histone H2B type 2-B OS=Mus musculus GN=Hist2h2bb PE=1 SV=3|Histone H2B type 1-C/E/G OS=Mus musculus GN=Hist1h2bc PE=1 SV=3	TRUE	FALSE	4.31255e+06	6.8405e+07	6.36096e+07	3.88092e+06	2.38338e+07	2.85953e+07	4.61995e+06	1.46387e+07	1.31773e+07	NA	NA	NA	NA	NA	NA	NA	NA	NA
Nktr	P30415	NK-tumor recognition protein OS=Mus musculus GN=Nktr PE=1 SV=4	TRUE	FALSE	6.35708e+06	2.30872e+07	2.47442e+07	9.01603e+06	2.86949e+07	2.72562e+07	3.74569e+06	6.73439e+06	6.64344e+06	NA	NA	NA	NA	NA	NA	NA	NA	NA
Akr1c6	P70694|Q3UEM0	Estradiol 17 beta-dehydrogenase 5 OS=Mus musculus GN=Akr1c6 PE=1 SV=1|Estradiol 17 beta-dehydrogenase 5 OS=Mus musculus GN=Akr1c6 PE=1 SV=1	TRUE	TRUE	758031	1.83946e+06	1.60934e+06	527206	2.0842e+06	1.83029e+06	1.12076e+06	1.27846e+07	1.67111e+07	1.02879e+06	4.9865e+06	5.29424e+06	987133	2.02327e+06	2.70993e+06	575898	4.40012e+07	3.09422e+07
Tubb4b	P68372	Tubulin beta-4B chain OS=Mus musculus GN=Tubb4b PE=1 SV=1	TRUE	FALSE	71947.5	1.76483e+06	1.79066e+06	NA	1.11634e+06	1.07313e+06	86482.2	907835	934753	NA	NA	NA	NA	NA	NA	NA	NA	NA
Rbmx	Q9WV02|S4R1F6	RNA-binding motif protein, X chromosome OS=Mus musculus GN=Rbmx PE=1 SV=1|RNA binding motif protein, X chromosome, isoform CRA_a OS=Mus musculus GN=Rbmx PE=1 SV=1	TRUE	FALSE	891901	7.87413e+06	9.41878e+06	932179	5.83102e+06	5.40903e+06	1.39811e+06	6.50573e+06	5.88825e+06	NA	NA	NA	NA	NA	NA	NA	NA	NA
Lamp1	P11438|Q3TA96	Lysosome-associated membrane glycoprotein 1 OS=Mus musculus GN=Lamp1 PE=1 SV=2|Lysosomal membrane glycoprotein 1, isoform CRA_c OS=Mus musculus GN=Lamp1 PE=1 SV=1	TRUE	TRUE	1.26396e+06	1.1892e+06	1.35166e+06	1.58987e+06	5.40554e+06	3.50696e+06	4.2743e+06	5.71381e+06	7.7818e+06	1.52644e+06	8.67596e+06	5.19006e+06	1.56527e+06	4.41223e+06	7.31053e+06	2.37766e+06	5.78747e+06	5.83906e+06
Fah	P35505	Fumarylacetoacetase OS=Mus musculus GN=Fah PE=1 SV=2	TRUE	TRUE	357914	603377	554514	456574	2.4072e+06	2.1879e+06	929781	4.95564e+06	5.95825e+06	674106	1.64234e+06	1.91153e+06	539093	3.87775e+06	4.54336e+06	219289	2.10961e+07	1.54699e+07
Cdk11b	A2A9P6|P24788|P24788-2	Cyclin-dependent kinase 11B OS=Mus musculus GN=Cdk11b PE=1 SV=1|Cyclin-dependent kinase 11B OS=Mus musculus GN=Cdk11b PE=1 SV=2|Isoform 2 of Cyclin-dependent kinase 11B OS=Mus musculus GN=Cdk11b	TRUE	FALSE	896438	2.55655e+06	3.27381e+06	1.06275e+06	4.2639e+06	3.5579e+06	182378	988156	928747	NA	NA	NA	NA	NA	NA	NA	NA	NA
Ugt1a1	Q63886	UDP-glucuronosyltransferase 1-1 OS=Mus musculus GN=Ugt1a1 PE=1 SV=2	TRUE	TRUE	285416	636539	714654	386189	1.03351e+06	924623	7.50095e+06	3.95203e+06	3.95147e+06	440731	1.35388e+06	1.3515e+06	719935	925896	899155	917697	9.62805e+06	9.93183e+06
Ap3b1	Q9Z1T1	AP-3 complex subunit beta-1 OS=Mus musculus GN=Ap3b1 PE=1 SV=2	TRUE	TRUE	8.7567e+06	2.17085e+07	2.36682e+07	1.27238e+07	4.7271e+07	4.22879e+07	3.88802e+06	9.16232e+06	9.43425e+06	771681	7.32826e+06	6.64473e+06	931826	5.96205e+06	5.43941e+06	331441	3.7232e+06	4.50073e+06
Pcbp1	P60335	Poly(rC)-binding protein 1 OS=Mus musculus GN=Pcbp1 PE=1 SV=1	TRUE	TRUE	580092	2.67945e+06	2.18424e+06	134945	3.58562e+06	3.51323e+06	789167	3.18423e+06	4.00373e+06	3.10658e+06	1.38693e+07	1.66308e+07	5.67759e+06	1.21374e+07	1.20937e+07	6.82407e+06	8.48486e+07	7.10151e+07
Btf3l4	A2A7Z4|Q9CQH7	Transcription factor BTF3 OS=Mus musculus GN=Btf3l4 PE=1 SV=1|Transcription factor BTF3 homolog 4 OS=Mus musculus GN=Btf3l4 PE=1 SV=1	TRUE	FALSE	506537	3.64264e+06	3.36138e+06	836659	6.45726e+06	4.56874e+06	2.28704e+06	2.37738e+06	3.65685e+06	NA	NA	NA	NA	NA	NA	NA	NA	NA
Ncan	A0A0R4IZX5|P55066	Neurocan core protein OS=Mus musculus GN=Ncan PE=1 SV=1|Neurocan core protein OS=Mus musculus GN=Ncan PE=1 SV=1	TRUE	FALSE	3.11817e+07	4.60222e+07	4.5003e+07	4.18135e+06	6.56973e+06	1.04209e+07	7.49445e+06	2.41018e+07	1.56054e+07	NA	NA	NA	NA	NA	NA	NA	NA	NA
Snrnp70	Q62376	U1 small nuclear ribonucleoprotein 70 kDa OS=Mus musculus GN=Snrnp70 PE=1 SV=2	TRUE	TRUE	3.78875e+06	5.03885e+07	5.5328e+07	4.12183e+06	2.42393e+07	2.08028e+07	5.66855e+06	1.6768e+07	1.787e+07	814219	9.04964e+06	7.87022e+06	694208	2.2914e+06	2.80579e+06	894507	3.62049e+06	3.39983e+06
Atp1a2	D3YYN7|Q3UHK5|Q6PIE5	Sodium/potassium-transporting ATPase subunit alpha OS=Mus musculus GN=Atp1a2 PE=1 SV=1|Sodium/potassium-transporting ATPase subunit alpha OS=Mus musculus GN=Atp1a2 PE=1 SV=1|Sodium/potassium-transporting ATPase subunit alpha-2 OS=Mus musculus GN=Atp1a2 PE=1 SV=1	TRUE	TRUE	5.14633e+06	9.27266e+06	1.08896e+07	1.13066e+06	1.0748e+06	1.21141e+06	1.36604e+06	2.06553e+06	1.56719e+06	2.15865e+06	1.31423e+08	1.61417e+08	466067	2.81609e+06	3.50369e+06	3.01696e+06	5.6245e+06	3.68067e+06
Aldoa|Aldoart1	A6ZI44|A6ZI46|P05064|Q5FWB7|Q9CPQ9	Fructose-bisphosphate aldolase OS=Mus musculus GN=Aldoa PE=1 SV=1|Fructose-bisphosphate aldolase OS=Mus musculus GN=Aldoart1 PE=1 SV=1|Fructose-bisphosphate aldolase A OS=Mus musculus GN=Aldoa PE=1 SV=2|Fructose-bisphosphate aldolase OS=Mus musculus GN=Aldoa PE=1 SV=1|Fructose-bisphosphate aldolase OS=Mus musculus GN=Aldoart1 PE=1 SV=1	TRUE	FALSE	1.75868e+06	9.83684e+06	9.35339e+06	2.33338e+06	5.83162e+06	7.31255e+06	2.66402e+06	7.33906e+06	6.18167e+06	NA	NA	NA	NA	NA	NA	NA	NA	NA
Sfn	O70456	14-3-3 protein sigma OS=Mus musculus GN=Sfn PE=1 SV=2	TRUE	TRUE	1.13413e+06	4.03903e+06	5.37021e+06	747555	2.21285e+06	2.83883e+06	1.1193e+06	9.54911e+06	5.62236e+06	857663	2.34949e+07	3.80819e+06	322367	1.67827e+06	2.90653e+06	1.56402e+06	1.54183e+06	5.49258e+06
Hspa8	P63017|Q504P4	Heat shock cognate 71 kDa protein OS=Mus musculus GN=Hspa8 PE=1 SV=1|Heat shock cognate 71 kDa protein OS=Mus musculus GN=Hspa8 PE=1 SV=1	TRUE	TRUE	3.24542e+06	1.42327e+07	1.44738e+07	3.20003e+06	1.21567e+07	1.1695e+07	3.6239e+06	1.96025e+07	2.01228e+07	4.27008e+06	7.48271e+07	7.34825e+07	3.64358e+06	7.9245e+07	7.6671e+07	6.26311e+06	6.28714e+07	6.61712e+07
Rpl4	Q564E8|Q9D8E6	60S ribosomal protein L4 OS=Mus musculus GN=Rpl4 PE=1 SV=1|60S ribosomal protein L4 OS=Mus musculus GN=Rpl4 PE=1 SV=3	TRUE	TRUE	1.26593e+06	7.57845e+06	6.79455e+06	1.64797e+06	1.60474e+07	1.59085e+07	2.04529e+06	1.44399e+07	1.6316e+07	202522	2.04034e+06	1.3678e+06	79648.8	1.28585e+06	1.40175e+06	254611	3.35019e+06	4.58428e+06
Slc38a3	A0A0A6YWF5|A0A0A6YX60|Q9DCP2	Sodium-coupled neutral amino acid transporter 3 (Fragment) OS=Mus musculus GN=Slc38a3 PE=1 SV=1|Sodium-coupled neutral amino acid transporter 3 (Fragment) OS=Mus musculus GN=Slc38a3 PE=1 SV=4|Sodium-coupled neutral amino acid transporter 3 OS=Mus musculus GN=Slc38a3 PE=1 SV=1	TRUE	FALSE	1.0706e+06	1.40603e+06	1.46233e+06	903319	1.49048e+06	1.1014e+06	6.82006e+06	4.53473e+06	5.92567e+06	NA	NA	NA	NA	NA	NA	NA	NA	NA
Hdlbp	Q3U4Z7|Q8VDJ3	High density lipoprotein (HDL) binding protein, isoform CRA_d OS=Mus musculus GN=Hdlbp PE=1 SV=1|Vigilin OS=Mus musculus GN=Hdlbp PE=1 SV=1	TRUE	TRUE	1.73231e+06	7.86634e+06	6.17675e+06	6.94783e+06	1.27445e+07	1.12891e+07	2.21943e+06	2.45238e+07	3.54098e+07	2.28759e+07	1.19597e+08	1.28342e+08	2.16806e+07	3.60325e+08	3.29599e+08	2.11762e+07	7.37914e+08	7.5174e+08
Fabp1	P12710|Q3V2F7	Fatty acid-binding protein, liver OS=Mus musculus GN=Fabp1 PE=1 SV=2|Fatty acid binding protein 1, liver OS=Mus musculus GN=Fabp1 PE=1 SV=1	TRUE	TRUE	1.09085e+06	1.39488e+06	1.45302e+06	1.06975e+06	1.91862e+06	1.31642e+06	2.79125e+06	1.73865e+07	2.44303e+07	292004	1.4709e+06	1.31288e+06	377646	981465	1.17067e+06	361671	2.11297e+07	1.98468e+07
Hist1h1e	P43274	Histone H1.4 OS=Mus musculus GN=Hist1h1e PE=1 SV=2	TRUE	FALSE	1.47862e+06	2.06242e+07	1.95404e+07	1.15804e+06	9.7818e+06	9.66093e+06	891264	6.58932e+06	7.07198e+06	NA	NA	NA	NA	NA	NA	NA	NA	NA
Snd1	Q78PY7	Staphylococcal nuclease domain-containing protein 1 OS=Mus musculus GN=Snd1 PE=1 SV=1	TRUE	TRUE	3.27132e+06	7.51562e+06	6.31918e+06	3.56733e+06	1.69095e+07	1.42315e+07	1.94489e+06	4.52583e+07	6.423e+07	1.66985e+07	9.45545e+07	9.8326e+07	2.14688e+07	2.20865e+08	2.27745e+08	1.89047e+07	8.31117e+08	7.75094e+08
Psma1	Q3TS44|Q9R1P4	Proteasome subunit alpha type OS=Mus musculus GN=Psma1 PE=1 SV=1|Proteasome subunit alpha type-1 OS=Mus musculus GN=Psma1 PE=1 SV=1	TRUE	FALSE	997479	2.05069e+06	1.54019e+06	920467	1.53638e+06	1.55888e+06	450393	3.21841e+06	4.24141e+06	NA	NA	NA	NA	NA	NA	NA	NA	NA
Eef2	P58252	Elongation factor 2 OS=Mus musculus GN=Eef2 PE=1 SV=2	TRUE	TRUE	4.58118e+06	9.34756e+06	8.98713e+06	5.03617e+06	2.5155e+07	2.0967e+07	1.83051e+07	4.11298e+07	5.1544e+07	1.15643e+07	6.60321e+07	6.73447e+07	1.75631e+07	1.14792e+08	1.27331e+08	1.14666e+07	1.45167e+08	1.28321e+08
Leo1	Q5XJE5	RNA polymerase-associated protein LEO1 OS=Mus musculus GN=Leo1 PE=1 SV=2	TRUE	FALSE	4.02098e+07	8.93173e+07	1.14432e+08	2.72376e+07	1.10703e+08	1.03325e+08	4.67832e+06	1.67811e+07	1.40935e+07	NA	NA	NA	NA	NA	NA	NA	NA	NA
Gyg1	Q9R062	Glycogenin-1 OS=Mus musculus GN=Gyg1 PE=1 SV=3	TRUE	TRUE	761353	1.09496e+06	1.45755e+06	325746	916423	752092	2.15682e+06	3.94507e+06	3.6267e+06	319739	3.23179e+06	4.27095e+06	347340	2.26694e+06	3.57765e+06	511075	1.88667e+07	9.04599e+06
Snrpd2	P62317|Q14AF6	Small nuclear ribonucleoprotein Sm D2 OS=Mus musculus GN=Snrpd2 PE=1 SV=1|MCG4862 OS=Mus musculus GN=Snrpd2 PE=1 SV=1	TRUE	FALSE	611128	7.33541e+06	7.49805e+06	553012	3.46907e+06	3.32078e+06	904425	2.93238e+06	3.00972e+06	NA	NA	NA	NA	NA	NA	NA	NA	NA
Ptms	Q9D0J8	Parathymosin OS=Mus musculus GN=Ptms PE=1 SV=3	TRUE	FALSE	1.59198e+06	8.53823e+06	8.9403e+06	2.00133e+06	2.98742e+06	3.99833e+06	839117	4.33584e+06	3.10716e+06	NA	NA	NA	NA	NA	NA	NA	NA	NA
Abcc2	Q8VI47	Canalicular multispecific organic anion transporter 1 OS=Mus musculus GN=Abcc2 PE=1 SV=2	TRUE	FALSE	1.75741e+06	2.30273e+06	2.1072e+06	3.17016e+06	4.28354e+06	3.52444e+06	1.26742e+07	6.89626e+06	9.19859e+06	NA	NA	NA	NA	NA	NA	NA	NA	NA
Eif1a|Eif1ax	Q4FJR7|Q60872|Q8BMJ3	Eif1a protein OS=Mus musculus GN=Eif1a PE=1 SV=1|Eukaryotic translation initiation factor 1A OS=Mus musculus GN=Eif1a PE=2 SV=3|Eukaryotic translation initiation factor 1A, X-chromosomal OS=Mus musculus GN=Eif1ax PE=2 SV=3	TRUE	FALSE	1.38955e+06	9.61257e+06	1.06704e+07	1.06951e+06	9.87251e+06	1.02766e+07	1.20085e+06	1.15559e+07	1.00438e+07	NA	NA	NA	NA	NA	NA	NA	NA	NA
Nmt1	O70310|Q3UJC3	Glycylpeptide N-tetradecanoyltransferase 1 OS=Mus musculus GN=Nmt1 PE=1 SV=1|Glycylpeptide N-tetradecanoyltransferase OS=Mus musculus GN=Nmt1 PE=1 SV=1	TRUE	TRUE	180295	877895	738014	333123	1.7549e+06	1.66759e+06	466776	1.86812e+06	2.34857e+06	1.17378e+06	6.31482e+06	5.91169e+06	1.64329e+06	5.91227e+06	5.56086e+06	1.49914e+06	5.94499e+06	6.75169e+06
Ppm1g	Q61074	Protein phosphatase 1G OS=Mus musculus GN=Ppm1g PE=1 SV=3	TRUE	FALSE	603784	1.84967e+06	2.63565e+06	615949	1.42614e+06	1.68661e+06	120523	1.45599e+06	867704	NA	NA	NA	NA	NA	NA	NA	NA	NA
Hdgfrp2	Q3UMU9-2|Q3UMU9-4	Isoform 2 of Hepatoma-derived growth factor-related protein 2 OS=Mus musculus GN=Hdgfrp2|Isoform 4 of Hepatoma-derived growth factor-related protein 2 OS=Mus musculus GN=Hdgfrp2	TRUE	FALSE	2.57959e+07	9.89615e+07	9.76729e+07	1.17446e+07	3.55127e+07	3.26604e+07	1.07364e+07	1.69708e+07	1.87765e+07	NA	NA	NA	NA	NA	NA	NA	NA	NA
Slc25a5	P51881|Q545A2	ADP/ATP translocase 2 OS=Mus musculus GN=Slc25a5 PE=1 SV=3|ADP/ATP translocase 2 OS=Mus musculus GN=Slc25a5 PE=1 SV=1	TRUE	TRUE	677770	1.10001e+06	942023	1.88384e+06	3.8667e+06	3.37439e+06	1.24349e+06	2.24765e+06	3.02043e+06	1.73336e+06	8.87566e+06	6.88774e+06	1.18089e+06	1.59023e+07	1.61188e+07	2.23617e+06	6.21531e+06	7.90158e+06
Rps15	D3YTQ9|P62843	40S ribosomal protein S15 OS=Mus musculus GN=Rps15 PE=1 SV=1|40S ribosomal protein S15 OS=Mus musculus GN=Rps15 PE=1 SV=2	TRUE	FALSE	1.35495e+06	1.97885e+07	2.14593e+07	2.48802e+06	2.07868e+07	2.18679e+07	2.92072e+06	9.206e+06	8.10417e+06	NA	NA	NA	NA	NA	NA	NA	NA	NA
Eif3g	Q544H0|Q9Z1D1	Eukaryotic translation initiation factor 3 subunit G OS=Mus musculus GN=Eif3g PE=1 SV=1|Eukaryotic translation initiation factor 3 subunit G OS=Mus musculus GN=Eif3g PE=1 SV=2	TRUE	TRUE	594812	2.5786e+06	2.68213e+06	623207	3.64871e+06	3.65014e+06	762263	2.58453e+06	2.49444e+06	1.74351e+06	2.00104e+07	2.73302e+07	2.4784e+06	2.69353e+07	2.12007e+07	354072	3.22594e+07	3.00083e+07
Eif3j1|Eif3j2	Q3UGC7|Q66JS6	Eukaryotic translation initiation factor 3 subunit J-A OS=Mus musculus GN=Eif3j1 PE=2 SV=1|Eukaryotic translation initiation factor 3 subunit J-B OS=Mus musculus GN=Eif3j2 PE=1 SV=1	TRUE	TRUE	168386	1.51533e+06	1.18208e+06	314325	2.82969e+06	2.72465e+06	35442.7	2.39719e+06	3.20515e+06	576322	4.51272e+06	5.97475e+06	350486	5.79414e+06	4.57423e+06	207688	8.35997e+06	7.99825e+06
Hspa5	P20029	78 kDa glucose-regulated protein OS=Mus musculus GN=Hspa5 PE=1 SV=3	TRUE	TRUE	902830	2.22716e+06	1.95765e+06	865630	2.57102e+06	2.60252e+06	1.57354e+06	5.41136e+06	6.10789e+06	5.10384e+06	2.64474e+07	2.73388e+07	4.5891e+06	2.6079e+07	2.51125e+07	3.51847e+06	4.9088e+07	4.9315e+07
Rps10	P63325|Q5M9K7	40S ribosomal protein S10 OS=Mus musculus GN=Rps10 PE=1 SV=1|40S ribosomal protein S10 OS=Mus musculus GN=Rps10 PE=1 SV=1	TRUE	FALSE	819843	1.84924e+07	2.19012e+07	721903	1.6537e+07	1.92425e+07	1.14418e+06	2.35256e+07	1.71443e+07	NA	NA	NA	NA	NA	NA	NA	NA	NA
Rpl31	P62900|Q5M9K9	60S ribosomal protein L31 OS=Mus musculus GN=Rpl31 PE=1 SV=1|60S ribosomal protein L31 OS=Mus musculus GN=Rpl31 PE=1 SV=1	TRUE	FALSE	2.87713e+06	2.65404e+07	3.43713e+07	7.11048e+06	2.85667e+07	2.08489e+07	2.93783e+06	2.04464e+07	2.17252e+07	NA	NA	NA	NA	NA	NA	NA	NA	NA
Rps26	P62855|Q497N1	40S ribosomal protein S26 OS=Mus musculus GN=Rps26 PE=1 SV=3|40S ribosomal protein S26 OS=Mus musculus GN=Rps26 PE=1 SV=1	TRUE	FALSE	1.68596e+06	5.60621e+06	5.7535e+06	2.12731e+06	7.54449e+06	8.01848e+06	2.83645e+06	7.17993e+06	6.61078e+06	NA	NA	NA	NA	NA	NA	NA	NA	NA
Mbp	F6RT34|F6VME3|F6ZIA4|F7A0B0|P04370-10|P04370-4|P04370-5|P04370-7|P04370-9	Myelin basic protein (Fragment) OS=Mus musculus GN=Mbp PE=1 SV=1|Myelin basic protein (Fragment) OS=Mus musculus GN=Mbp PE=1 SV=1|Myelin basic protein (Fragment) OS=Mus musculus GN=Mbp PE=1 SV=1|Myelin basic protein (Fragment) OS=Mus musculus GN=Mbp PE=1 SV=1|Isoform 10 of Myelin basic protein OS=Mus musculus GN=Mbp|Isoform 4 of Myelin basic protein OS=Mus musculus GN=Mbp|Isoform 5 of Myelin basi…	TRUE	FALSE	3.28935e+06	2.3334e+07	2.72742e+07	2.41323e+06	4.42024e+06	4.62193e+06	5.36743e+06	7.91708e+06	6.50552e+06	NA	NA	NA	NA	NA	NA	NA	NA	NA
Hist1h1c	P15864|Q5SZA3	Histone H1.2 OS=Mus musculus GN=Hist1h1c PE=1 SV=2|Histone H1.2 OS=Mus musculus GN=Hist1h1c PE=1 SV=1	TRUE	FALSE	2.38527e+06	1.65121e+07	1.60774e+07	2.2573e+06	1.34377e+07	1.51402e+07	2.06708e+06	1.03779e+07	9.50048e+06	NA	NA	NA	NA	NA	NA	NA	NA	NA
Hnrnph2	P70333	Heterogeneous nuclear ribonucleoprotein H2 OS=Mus musculus GN=Hnrnph2 PE=1 SV=1	TRUE	TRUE	280262	3.66186e+06	3.1575e+06	298324	4.82908e+06	4.44182e+06	238984	4.44542e+06	5.62902e+06	928263	2.83269e+07	2.86152e+07	288043	1.57848e+07	1.27753e+07	387269	2.0891e+07	2.55523e+07
Hba|Hba-a1	P01942|Q91VB8	Hemoglobin subunit alpha OS=Mus musculus GN=Hba PE=1 SV=2|Alpha globin 1 OS=Mus musculus GN=Hba-a1 PE=1 SV=1	TRUE	TRUE	1.17391e+06	4.1246e+06	3.97938e+06	1.32979e+06	7.64496e+06	7.56339e+06	2.90998e+06	5.9646e+06	6.27572e+06	330946	1.34706e+06	1.34232e+06	1.09004e+06	1.81984e+06	1.41195e+06	1.03086e+06	1.57368e+06	2.03548e+06
Gk	B1ASZ3|Q64516|Q64516-1|Q64516-2	Glycerol kinase OS=Mus musculus GN=Gk PE=1 SV=1|Glycerol kinase OS=Mus musculus GN=Gk PE=1 SV=2|Isoform 1 of Glycerol kinase OS=Mus musculus GN=Gk|Isoform 2 of Glycerol kinase OS=Mus musculus GN=Gk	TRUE	TRUE	395696	852211	962674	644045	4.25143e+06	4.25338e+06	3.11249e+06	2.03264e+06	1.80628e+06	4.05241e+06	1.89684e+07	1.79435e+07	2.86719e+06	3.06697e+07	3.53955e+07	3.64978e+06	1.49837e+07	1.37248e+07
Mrps5	Q99N87	28S ribosomal protein S5, mitochondrial OS=Mus musculus GN=Mrps5 PE=1 SV=1	TRUE	TRUE	1.44564e+06	4.71053e+06	4.93859e+06	1.61374e+06	9.3805e+06	7.93248e+06	712068	6.25021e+06	7.08004e+06	3.14093e+06	9.57578e+06	8.82597e+06	3.72974e+06	2.75111e+07	2.04118e+07	783989	1.16173e+07	1.6988e+07
Ywhaz	P63101	14-3-3 protein zeta/delta OS=Mus musculus GN=Ywhaz PE=1 SV=1	TRUE	TRUE	487007	6.43992e+06	8.20388e+06	546127	1.79705e+06	2.41161e+06	575777	5.1413e+06	3.02027e+06	1.8745e+06	3.96172e+07	3.80383e+07	3.69271e+06	2.06865e+07	2.13512e+07	2.38882e+06	1.09918e+07	1.10917e+07
Vcp	Q01853	Transitional endoplasmic reticulum ATPase OS=Mus musculus GN=Vcp PE=1 SV=4	TRUE	TRUE	416979	1.67726e+06	1.91105e+06	634804	1.99241e+06	1.73889e+06	767606	3.76315e+06	3.80054e+06	2.43341e+06	3.61276e+07	5.02696e+07	2.3195e+06	3.4071e+07	3.05122e+07	2.53442e+06	3.75372e+07	3.01236e+07
P4hb	P09103	Protein disulfide-isomerase OS=Mus musculus GN=P4hb PE=1 SV=2	TRUE	TRUE	644072	2.25916e+06	1.80512e+06	846327	4.18523e+06	4.52184e+06	2.3053e+06	1.14552e+07	1.33262e+07	3.89977e+06	1.92403e+07	1.94474e+07	4.44179e+06	3.75969e+07	4.21659e+07	2.79252e+06	1.88196e+08	1.66016e+08
Fam133b	A0A0G2JEE9|A0A0G2JF33|Q9CVI2|Q9CVI2-2	Protein FAM133B OS=Mus musculus GN=Fam133b PE=1 SV=1|Protein FAM133B OS=Mus musculus GN=Fam133b PE=1 SV=1|Protein FAM133B OS=Mus musculus GN=Fam133b PE=1 SV=3|Isoform 2 of Protein FAM133B OS=Mus musculus GN=Fam133b	TRUE	FALSE	687516	4.55725e+06	4.68915e+06	281214	2.47357e+06	2.73183e+06	336563	798040	705282	NA	NA	NA	NA	NA	NA	NA	NA	NA
Ptprz1	A0A0J9YVD2|B9EKR1	Receptor-type tyrosine-protein phosphatase zeta OS=Mus musculus GN=Ptprz1 PE=1 SV=1|Receptor-type tyrosine-protein phosphatase zeta OS=Mus musculus GN=Ptprz1 PE=1 SV=1	TRUE	FALSE	7.28756e+07	1.00485e+08	1.04778e+08	8.35197e+06	1.43523e+07	1.42449e+07	6.23279e+06	1.67364e+07	1.62409e+07	NA	NA	NA	NA	NA	NA	NA	NA	NA
Set	A2BE93|Q9EQU5|Q9EQU5-2	Protein SET (Fragment) OS=Mus musculus GN=Set PE=1 SV=1|Protein SET OS=Mus musculus GN=Set PE=1 SV=1|Isoform 2 of Protein SET OS=Mus musculus GN=Set	TRUE	TRUE	3.35233e+06	3.56993e+07	4.09469e+07	795270	8.28258e+06	1.10951e+07	1.50761e+06	5.02328e+06	3.28336e+06	659588	6.61199e+06	1.08976e+07	605531	3.27701e+06	2.21778e+06	862684	2.35728e+06	2.11336e+06
Map1b	P14873	Microtubule-associated protein 1B OS=Mus musculus GN=Map1b PE=1 SV=2	TRUE	TRUE	3.52342e+07	8.41196e+07	1.04879e+08	6.58357e+06	9.22723e+06	1.06621e+07	3.90384e+06	1.56997e+07	1.09442e+07	2.87267e+06	2.47172e+07	3.96483e+07	4.08089e+06	3.59069e+06	2.64332e+06	3.87065e+06	3.02912e+06	2.56519e+06
Ugt2b34	Q8K154	UDP-glucuronosyltransferase OS=Mus musculus GN=Ugt2b34 PE=1 SV=1	TRUE	TRUE	222220	327641	345821	576558	642180	638429	8.12048e+06	3.90078e+06	3.73337e+06	344349	892924	910499	519251	731858	719458	370345	1.17887e+07	1.17604e+07
Sub1	P11031	Activated RNA polymerase II transcriptional coactivator p15 OS=Mus musculus GN=Sub1 PE=1 SV=3	TRUE	TRUE	2.15573e+06	5.34896e+07	4.8215e+07	1.1829e+06	1.87501e+07	2.32224e+07	1.67945e+06	6.79998e+06	6.11712e+06	559024	3.71756e+06	4.88989e+06	363209	1.20192e+06	1.10255e+06	1.088e+06	1.1743e+06	973228
Pdia3	P27773	Protein disulfide-isomerase A3 OS=Mus musculus GN=Pdia3 PE=1 SV=2	TRUE	TRUE	1.08386e+06	1.62901e+06	1.51572e+06	1.05974e+06	3.79256e+06	3.3359e+06	1.0397e+06	4.71572e+06	5.78669e+06	2.2247e+06	1.40168e+07	1.79563e+07	2.83573e+06	2.43873e+07	2.1766e+07	3.5663e+06	4.13866e+07	3.61975e+07
Bcan	Q61361	Brevican core protein OS=Mus musculus GN=Bcan PE=1 SV=2	TRUE	FALSE	1.32445e+07	2.68883e+07	2.88302e+07	650985	2.77017e+06	3.08659e+06	2.66837e+06	5.20892e+06	4.37874e+06	NA	NA	NA	NA	NA	NA	NA	NA	NA
Snrpa	Q62189	U1 small nuclear ribonucleoprotein A OS=Mus musculus GN=Snrpa PE=1 SV=3	TRUE	FALSE	1.58641e+06	9.54537e+06	1.22387e+07	1.32565e+06	7.26995e+06	5.73368e+06	915668	4.91896e+06	4.88524e+06	NA	NA	NA	NA	NA	NA	NA	NA	NA
Rpl37	Q9D823	60S ribosomal protein L37 OS=Mus musculus GN=Rpl37 PE=3 SV=3	TRUE	FALSE	4.11163e+06	5.39624e+07	6.0835e+07	5.33097e+06	5.62942e+07	5.75456e+07	4.17596e+06	3.32195e+07	2.89494e+07	NA	NA	NA	NA	NA	NA	NA	NA	NA
Rpl21	O09167|Q9CQM8	60S ribosomal protein L21 OS=Mus musculus GN=Rpl21 PE=1 SV=3|60S ribosomal protein L21 OS=Mus musculus GN=Rpl21 PE=1 SV=1	TRUE	FALSE	4.11378e+06	4.42102e+07	3.9778e+07	1.98471e+06	3.92921e+07	4.58635e+07	1.98029e+06	5.56078e+07	5.31755e+07	NA	NA	NA	NA	NA	NA	NA	NA	NA
Rpl35	Q6ZWV7	60S ribosomal protein L35 OS=Mus musculus GN=Rpl35 PE=1 SV=1	TRUE	FALSE	1.51695e+06	2.08423e+07	2.18858e+07	1.76627e+06	1.43618e+07	1.61844e+07	1.41957e+06	1.04636e+07	8.88045e+06	NA	NA	NA	NA	NA	NA	NA	NA	NA
Ap3b2	Q9JME5	AP-3 complex subunit beta-2 OS=Mus musculus GN=Ap3b2 PE=1 SV=2	TRUE	FALSE	3.98115e+07	8.47351e+07	8.21557e+07	5.83617e+06	1.07176e+07	1.34836e+07	8.26234e+06	2.44242e+07	2.01092e+07	NA	NA	NA	NA	NA	NA	NA	NA	NA
H1f0	P10922	Histone H1.0 OS=Mus musculus GN=H1f0 PE=2 SV=4	TRUE	TRUE	619928	6.84148e+06	6.3502e+06	598563	5.94814e+06	5.97199e+06	499938	3.51779e+06	3.79099e+06	2.72783e+06	6.65188e+06	3.05861e+06	1.35918e+06	986322	1.60734e+06	3.64528e+06	734356	980027
Eef1g	Q4FZK2|Q9D8N0	Elongation factor 1-gamma OS=Mus musculus GN=Eef1g PE=1 SV=1|Elongation factor 1-gamma OS=Mus musculus GN=Eef1g PE=1 SV=3	TRUE	TRUE	595953	2.55118e+06	2.36628e+06	752992	3.19438e+06	2.69532e+06	597140	5.46335e+06	7.01078e+06	1.82084e+06	6.78872e+07	6.95674e+07	1.55866e+06	2.11121e+07	2.48103e+07	1.14237e+06	6.23269e+07	5.17556e+07
Eif3a	P23116	Eukaryotic translation initiation factor 3 subunit A OS=Mus musculus GN=Eif3a PE=1 SV=5	TRUE	TRUE	774533	2.61265e+06	2.27504e+06	1.12225e+06	3.72232e+06	3.08174e+06	755532	4.11466e+06	5.73191e+06	1.17454e+07	1.07848e+08	1.07228e+08	1.04023e+07	8.48812e+07	9.23339e+07	1.10319e+07	1.0971e+08	1.01438e+08
Rgn	Q64374	Regucalcin OS=Mus musculus GN=Rgn PE=1 SV=1	TRUE	TRUE	753043	1.19706e+06	1.12262e+06	761584	1.76826e+06	1.60957e+06	1.99089e+06	1.28921e+07	1.5167e+07	1.41484e+06	4.41536e+06	4.15701e+06	1.20497e+06	3.48458e+06	4.32071e+06	1.40731e+06	4.31901e+07	3.69969e+07
Tra2b	F8WJG3|P62996	Transformer-2 protein homolog beta OS=Mus musculus GN=Tra2b PE=1 SV=1|Transformer-2 protein homolog beta OS=Mus musculus GN=Tra2b PE=1 SV=1	TRUE	TRUE	8.09048e+06	4.76191e+07	6.40106e+07	5.17174e+06	1.24778e+07	9.89819e+06	3.2389e+06	8.17941e+06	7.70357e+06	2.87539e+06	2.68097e+08	2.14754e+08	312456	1.95354e+07	3.18769e+07	2.599e+06	2.91898e+07	2.23321e+07
Hnrnpa1	P49312|Q5EBP8	Heterogeneous nuclear ribonucleoprotein A1 OS=Mus musculus GN=Hnrnpa1 PE=1 SV=2|Heterogeneous nuclear ribonucleoprotein A1 OS=Mus musculus GN=Hnrnpa1 PE=1 SV=1	TRUE	TRUE	533834	5.14714e+06	5.16812e+06	387923	4.56711e+06	4.51917e+06	802827	3.78345e+06	3.82437e+06	4.24501e+06	7.08735e+07	8.84981e+07	3.12666e+06	4.25733e+07	2.59321e+07	2.00736e+06	2.17068e+07	2.85394e+07
Mrps15	Q9DC71	28S ribosomal protein S15, mitochondrial OS=Mus musculus GN=Mrps15 PE=1 SV=2	TRUE	FALSE	769630	1.00283e+07	9.95794e+06	898161	1.89727e+07	1.7442e+07	657037	4.67448e+06	5.14256e+06	NA	NA	NA	NA	NA	NA	NA	NA	NA
Iws1	Q8C1D8	Protein IWS1 homolog OS=Mus musculus GN=Iws1 PE=1 SV=1	TRUE	FALSE	2.96489e+07	7.47127e+07	9.26968e+07	2.26693e+07	6.85495e+07	5.69616e+07	4.78792e+06	1.514e+07	1.47481e+07	NA	NA	NA	NA	NA	NA	NA	NA	NA
Ephx2	P34914	Bifunctional epoxide hydrolase 2 OS=Mus musculus GN=Ephx2 PE=1 SV=2	TRUE	TRUE	122885	292036	345883	414611	1.51888e+06	1.16356e+06	792389	3.16186e+06	3.49982e+06	695665	3.02278e+06	2.98267e+06	640110	3.29205e+06	3.56173e+06	564695	1.06718e+07	9.99649e+06
Rps9	Q6ZWN5	40S ribosomal protein S9 OS=Mus musculus GN=Rps9 PE=1 SV=3	TRUE	TRUE	945345	2.09786e+07	1.94454e+07	894591	2.34159e+07	2.52198e+07	1.63834e+06	2.6564e+07	2.67226e+07	1.15023e+06	1.17991e+07	9.96293e+06	1.08245e+06	1.79624e+07	1.70197e+07	426006	1.54344e+07	1.92914e+07
Calr	B2MWM9|P14211	Calreticulin OS=Mus musculus GN=Calr PE=1 SV=1|Calreticulin OS=Mus musculus GN=Calr PE=1 SV=1	TRUE	TRUE	2.17779e+07	1.56858e+07	2.71324e+07	2.77525e+06	8.78645e+06	8.70969e+06	3.58595e+06	1.11793e+07	6.54788e+06	961700	1.11457e+07	1.64058e+07	1.20503e+06	1.77144e+07	1.3491e+07	NA	2.15747e+07	1.92458e+07
Rps25	P62852|Q58EA6	40S ribosomal protein S25 OS=Mus musculus GN=Rps25 PE=1 SV=1|40S ribosomal protein S25 OS=Mus musculus GN=Rps25 PE=1 SV=1	TRUE	FALSE	1.08554e+06	6.38169e+06	6.24304e+06	947182	3.98807e+06	3.96404e+06	1.93453e+06	5.22405e+06	5.39547e+06	NA	NA	NA	NA	NA	NA	NA	NA	NA
Hmgn5	Q9JL35	High mobility group nucleosome-binding domain-containing protein 5 OS=Mus musculus GN=Hmgn5 PE=1 SV=2	TRUE	TRUE	7.20149e+06	2.36985e+07	2.90695e+07	9.98389e+06	3.38348e+07	4.59794e+07	2.18208e+06	1.10008e+07	6.62776e+06	2.35751e+06	1.20688e+07	8.20435e+06	3.80804e+06	1.83143e+07	1.90776e+07	3.37355e+06	3.41696e+06	4.8253e+06
Sdc2	P43407	Syndecan-2 OS=Mus musculus GN=Sdc2 PE=1 SV=1	TRUE	FALSE	9.33199e+06	1.10452e+07	1.13646e+07	1.04756e+07	2.4659e+07	2.24949e+07	3.22324e+06	5.23352e+06	5.59972e+06	NA	NA	NA	NA	NA	NA	NA	NA	NA
Mttp	O08601|O08601-2	Microsomal triglyceride transfer protein large subunit OS=Mus musculus GN=Mttp PE=1 SV=2|Isoform 2 of Microsomal triglyceride transfer protein large subunit OS=Mus musculus GN=Mttp	TRUE	FALSE	944971	1.42863e+06	1.3422e+06	833811	1.31499e+06	1.20687e+06	3.81842e+06	5.16064e+06	6.01072e+06	NA	NA	NA	NA	NA	NA	NA	NA	NA
Rpl8	P62918	60S ribosomal protein L8 OS=Mus musculus GN=Rpl8 PE=1 SV=2	TRUE	TRUE	6.84539e+06	7.89486e+07	8.32902e+07	6.35131e+06	1.2241e+08	1.19126e+08	6.54844e+06	1.02576e+08	1.00338e+08	1.49553e+06	1.18902e+07	1.19631e+07	2.0305e+06	1.72709e+07	1.05253e+07	1.32737e+06	1.07003e+07	1.74511e+07
Rack1	P68040	Receptor of activated protein C kinase 1 OS=Mus musculus GN=Rack1 PE=1 SV=3	TRUE	TRUE	2.2041e+06	7.21603e+06	7.11557e+06	3.02581e+06	1.27774e+07	1.13586e+07	3.20807e+06	1.41285e+07	1.61868e+07	1.44639e+06	1.92298e+07	1.56101e+07	1.71343e+06	1.61232e+07	1.84373e+07	977904	2.95188e+07	3.17995e+07
Anpep	P97449	Aminopeptidase N OS=Mus musculus GN=Anpep PE=1 SV=4	TRUE	TRUE	1.94847e+06	1.58283e+06	2.40333e+06	4.74727e+06	1.4151e+07	1.26409e+07	2.00229e+06	3.10466e+06	2.29881e+06	859819	2.29791e+06	2.43526e+06	1.19375e+06	7.06978e+06	8.67968e+06	956436	3.19638e+06	2.45668e+06
Alyref	O08583|O08583-2	THO complex subunit 4 OS=Mus musculus GN=Alyref PE=1 SV=3|Isoform 2 of THO complex subunit 4 OS=Mus musculus GN=Alyref	TRUE	FALSE	709955	3.23645e+06	3.34401e+06	876486	3.39609e+06	4.15573e+06	655630	2.9355e+06	2.33169e+06	NA	NA	NA	NA	NA	NA	NA	NA	NA
Tuba4a|Tuba1b|Tuba1c	A0A0A0MQA5|P05213|P68368|P68373|Q52L87	Tubulin alpha-4A chain (Fragment) OS=Mus musculus GN=Tuba4a PE=1 SV=1|Tubulin alpha-1B chain OS=Mus musculus GN=Tuba1b PE=1 SV=2|Tubulin alpha-4A chain OS=Mus musculus GN=Tuba4a PE=1 SV=1|Tubulin alpha-1C chain OS=Mus musculus GN=Tuba1c PE=1 SV=1|Tubulin alpha-1C chain OS=Mus musculus GN=Tuba1c PE=1 SV=1	TRUE	FALSE	2.65307e+06	2.02118e+07	2.29593e+07	1.4561e+06	4.68374e+06	4.99281e+06	1.68121e+06	5.8441e+06	4.84697e+06	NA	NA	NA	NA	NA	NA	NA	NA	NA
Sec63	Q8VHE0	Translocation protein SEC63 homolog OS=Mus musculus GN=Sec63 PE=1 SV=4	TRUE	TRUE	780203	1.2474e+06	1.01818e+06	781241	3.02405e+06	2.77624e+06	809565	5.58793e+06	7.489e+06	1.69498e+06	7.65308e+06	8.81343e+06	2.02285e+06	1.03578e+07	1.09539e+07	1.81166e+06	2.52968e+07	2.07709e+07
Mrpl57	Q9CQF8	Ribosomal protein 63, mitochondrial OS=Mus musculus GN=Mrpl57 PE=1 SV=1	TRUE	FALSE	863048	3.89933e+06	4.26681e+06	457328	1.21427e+07	1.06818e+07	307241	2.50865e+06	2.61731e+06	NA	NA	NA	NA	NA	NA	NA	NA	NA
Ppig	A2AR02	Peptidyl-prolyl cis-trans isomerase G OS=Mus musculus GN=Ppig PE=1 SV=1	TRUE	FALSE	2.07387e+06	5.83531e+06	4.27304e+06	702140	3.1084e+06	2.7433e+06	733022	1.09629e+06	1.70362e+06	NA	NA	NA	NA	NA	NA	NA	NA	NA
Ywhag	A8IP69|P61982	14-3-3 protein gamma OS=Mus musculus GN=Ywhag PE=1 SV=1|14-3-3 protein gamma OS=Mus musculus GN=Ywhag PE=1 SV=2	TRUE	FALSE	1.95659e+06	1.34204e+07	1.46932e+07	1.40063e+06	3.37337e+06	4.16822e+06	2.52417e+06	8.21494e+06	6.0985e+06	NA	NA	NA	NA	NA	NA	NA	NA	NA
Gtf2f1	Q3THK3	General transcription factor IIF subunit 1 OS=Mus musculus GN=Gtf2f1 PE=1 SV=2	TRUE	FALSE	3.00528e+06	1.22362e+07	1.29585e+07	1.8015e+06	8.64302e+06	9.83815e+06	1.42808e+06	2.89569e+06	2.41242e+06	NA	NA	NA	NA	NA	NA	NA	NA	NA
Tra2a	A0A0N4SVC2|E9QP00	Transformer-2 protein homolog alpha OS=Mus musculus GN=Tra2a PE=1 SV=1|Transformer-2 protein homolog alpha OS=Mus musculus GN=Tra2a PE=1 SV=1	TRUE	TRUE	1.01791e+07	2.52641e+07	2.87317e+07	1.92359e+06	8.82891e+06	9.30737e+06	1.63192e+06	4.18041e+06	3.50187e+06	2.20956e+06	1.06636e+08	8.59401e+07	156507	7.48791e+06	1.02581e+07	1.69967e+06	7.04347e+06	6.37955e+06
Rps8	P62242|Q497E9	40S ribosomal protein S8 OS=Mus musculus GN=Rps8 PE=1 SV=2|40S ribosomal protein S8 OS=Mus musculus GN=Rps8 PE=1 SV=1	TRUE	TRUE	544603	7.42727e+06	7.45316e+06	415434	9.32005e+06	7.83432e+06	537037	7.64171e+06	9.09817e+06	143993	414699	464017	103779	1.13965e+06	713613	NA	929329	1.32641e+06
Dmp1	O55188	Dentin matrix acidic phosphoprotein 1 OS=Mus musculus GN=Dmp1 PE=2 SV=2	TRUE	FALSE	2.72199e+06	6.62609e+06	7.05191e+06	532683	934658	996369	921258	1.70014e+06	1.50496e+06	NA	NA	NA	NA	NA	NA	NA	NA	NA
Rpn1	Q91YQ5	Dolichyl-diphosphooligosaccharide--protein glycosyltransferase subunit 1 OS=Mus musculus GN=Rpn1 PE=1 SV=1	TRUE	TRUE	1.26378e+06	2.44654e+06	2.16885e+06	1.44551e+06	4.18518e+06	3.84472e+06	2.45361e+06	6.82613e+06	8.41792e+06	1.43591e+06	1.36106e+07	1.39791e+07	1.74157e+06	1.2285e+07	1.48593e+07	2.40824e+06	3.90431e+07	3.1428e+07
Mrpl41	Q9CQN7	39S ribosomal protein L41, mitochondrial OS=Mus musculus GN=Mrpl41 PE=1 SV=1	TRUE	FALSE	292227	2.69161e+06	2.12009e+06	248953	5.84484e+06	5.43196e+06	83089.6	1.11136e+06	1.52471e+06	NA	NA	NA	NA	NA	NA	NA	NA	NA
Nefh	P19246	Neurofilament heavy polypeptide OS=Mus musculus GN=Nefh PE=1 SV=3	TRUE	TRUE	1.63066e+08	1.3644e+09	1.31861e+09	2.93745e+07	5.78201e+07	6.40081e+07	4.51085e+07	1.09494e+08	1.02782e+08	1.02064e+07	2.04784e+08	2.49196e+08	2.67275e+06	5.71181e+06	6.50069e+06	1.09665e+07	9.09917e+06	6.57009e+06
Rpl34	Q9D1R9	60S ribosomal protein L34 OS=Mus musculus GN=Rpl34 PE=1 SV=2	TRUE	TRUE	3.50557e+06	5.23848e+07	5.61095e+07	2.25179e+06	7.6563e+07	7.52641e+07	2.08638e+06	3.95553e+07	3.77279e+07	2.36793e+06	5.19768e+06	4.07684e+06	687611	6.92733e+06	6.57515e+06	283316	9.51674e+06	1.27831e+07
Rpl13	P47963	60S ribosomal protein L13 OS=Mus musculus GN=Rpl13 PE=1 SV=3	TRUE	FALSE	3.46008e+06	1.40035e+07	1.44056e+07	2.72592e+06	1.24847e+07	1.38163e+07	1.5738e+06	2.30024e+07	2.0292e+07	NA	NA	NA	NA	NA	NA	NA	NA	NA
Gpm6b	A2AEG6|P35803|P35803-3|P35803-8	Glycoprotein m6b, isoform CRA_g OS=Mus musculus GN=Gpm6b PE=1 SV=1|Neuronal membrane glycoprotein M6-b OS=Mus musculus GN=Gpm6b PE=1 SV=2|Isoform 3 of Neuronal membrane glycoprotein M6-b OS=Mus musculus GN=Gpm6b|Isoform 8 of Neuronal membrane glycoprotein M6-b OS=Mus musculus GN=Gpm6b	TRUE	FALSE	5.8973e+06	8.79215e+06	8.7928e+06	639589	1.04557e+06	714635	1.65956e+06	1.95499e+06	2.87236e+06	NA	NA	NA	NA	NA	NA	NA	NA	NA
Srsf6	Q3TWW8	Serine/arginine-rich splicing factor 6 OS=Mus musculus GN=Srsf6 PE=1 SV=1	TRUE	TRUE	3.70252e+07	1.50251e+08	2.13358e+08	5.94871e+07	1.62057e+08	1.33798e+08	1.13378e+07	2.47373e+07	2.11903e+07	4.48821e+06	3.30835e+08	3.14013e+08	2.7245e+06	6.18151e+07	1.14911e+08	5.51751e+06	1.35184e+08	7.66163e+07
Rpl7a	P12970|Q58ET1	60S ribosomal protein L7a OS=Mus musculus GN=Rpl7a PE=1 SV=2|60S ribosomal protein L7a OS=Mus musculus GN=Rpl7a PE=1 SV=1	TRUE	TRUE	1.95183e+06	1.60548e+07	1.76231e+07	1.57307e+06	1.67642e+07	1.84549e+07	4.88821e+06	2.37862e+07	1.97686e+07	1.46869e+06	5.53133e+06	4.35575e+06	1.55387e+06	4.67103e+06	4.36108e+06	1.62439e+06	5.3483e+06	7.27447e+06
Slc5a2	A0A0U1RNI8|D3Z0A1|Q923I7	Sodium/glucose cotransporter 2 OS=Mus musculus GN=Slc5a2 PE=1 SV=1|Sodium/glucose cotransporter 2 (Fragment) OS=Mus musculus GN=Slc5a2 PE=1 SV=1|Sodium/glucose cotransporter 2 OS=Mus musculus GN=Slc5a2 PE=1 SV=1	TRUE	FALSE	NA	NA	124665	4.65123e+06	2.79894e+06	1.61159e+06	119146	161105	258112	NA	NA	NA	NA	NA	NA	NA	NA	NA
Maged1	Q9QYH6	Melanoma-associated antigen D1 OS=Mus musculus GN=Maged1 PE=1 SV=1	FALSE	TRUE	NA	NA	NA	NA	NA	NA	NA	NA	NA	457423	6.91319e+06	9.98504e+06	248760	2.84594e+06	2.15869e+06	NA	3.43379e+06	3.13428e+06
Rai14	Q9EP71	Ankycorbin OS=Mus musculus GN=Rai14 PE=1 SV=1	FALSE	TRUE	NA	NA	NA	NA	NA	NA	NA	NA	NA	558632	1.48108e+06	1.37077e+06	543867	2.52629e+06	1.48141e+06	291439	1.0703e+06	1.9721e+06
Eif3i	Q9QZD9	Eukaryotic translation initiation factor 3 subunit I OS=Mus musculus GN=Eif3i PE=1 SV=1	FALSE	TRUE	NA	NA	NA	NA	NA	NA	NA	NA	NA	773390	5.8312e+06	6.19463e+06	1.10129e+06	3.96981e+06	4.26162e+06	1.75767e+06	6.60039e+06	5.78771e+06
Gstz1	Q9WVL0	Maleylacetoacetate isomerase OS=Mus musculus GN=Gstz1 PE=1 SV=1	FALSE	TRUE	NA	NA	NA	NA	NA	NA	NA	NA	NA	325516	1.93721e+06	2.87904e+06	416458	3.575e+06	3.68439e+06	936184	1.8521e+07	1.20922e+07
Rab10	P61027|Q4FJL0	Ras-related protein Rab-10 OS=Mus musculus GN=Rab10 PE=1 SV=1|RAB10, member RAS oncogene family OS=Mus musculus GN=Rab10 PE=1 SV=1	FALSE	TRUE	NA	NA	NA	NA	NA	NA	NA	NA	NA	649242	6.36658e+06	5.90734e+06	650866	3.45688e+06	3.93388e+06	254908	4.2375e+06	4.01318e+06
Tmem205	Q91XE8	Transmembrane protein 205 OS=Mus musculus GN=Tmem205 PE=1 SV=1	FALSE	TRUE	NA	NA	NA	NA	NA	NA	NA	NA	NA	560932	2.31787e+06	2.252e+06	974963	3.9969e+06	4.07576e+06	1.40336e+06	1.22623e+07	1.23768e+07
Dmxl1	Q6PNC0	DmX-like protein 1 OS=Mus musculus GN=Dmxl1 PE=1 SV=1	FALSE	TRUE	NA	NA	NA	NA	NA	NA	NA	NA	NA	327829	1.05011e+06	685245	302986	1.32849e+06	1.68935e+06	509661	795775	958997
Acy3	Q91XE4	N-acyl-aromatic-L-amino acid amidohydrolase (carboxylate-forming) OS=Mus musculus GN=Acy3 PE=1 SV=1	FALSE	TRUE	NA	NA	NA	NA	NA	NA	NA	NA	NA	1.23038e+06	5.50453e+06	4.39039e+06	1.49726e+06	1.28545e+07	1.18985e+07	861305	2.94762e+06	3.99254e+06
Sorl1	O88307	Sortilin-related receptor OS=Mus musculus GN=Sorl1 PE=1 SV=3	FALSE	TRUE	NA	NA	NA	NA	NA	NA	NA	NA	NA	245203	3.53605e+06	3.38592e+06	176830	881484	1.22169e+06	630589	845848	637362
Pabpc4|Gm10110	A3KFU5|A3KFU8|D3Z5M2|Q6PHQ9|Q91YZ8	Polyadenylate-binding protein OS=Mus musculus GN=Pabpc4 PE=1 SV=1|Polyadenylate-binding protein OS=Mus musculus GN=Pabpc4 PE=1 SV=1|Polyadenylate-binding protein OS=Mus musculus GN=Gm10110 PE=3 SV=1|Polyadenylate-binding protein OS=Mus musculus GN=Pabpc4 PE=1 SV=1|Polyadenylate-binding protein OS=Mus musculus GN=Pabpc4 PE=1 SV=1	FALSE	TRUE	NA	NA	NA	NA	NA	NA	NA	NA	NA	2.9505e+06	2.24884e+07	2.35674e+07	4.10662e+06	3.06702e+07	2.46985e+07	5.02408e+06	3.95783e+07	4.68974e+07
Lypla1	D3YUG4|J3QP56|P97823|P97823-2	Acyl-protein thioesterase 1 (Fragment) OS=Mus musculus GN=Lypla1 PE=1 SV=1|Acyl-protein thioesterase 1 OS=Mus musculus GN=Lypla1 PE=1 SV=1|Acyl-protein thioesterase 1 OS=Mus musculus GN=Lypla1 PE=1 SV=1|Isoform 2 of Acyl-protein thioesterase 1 OS=Mus musculus GN=Lypla1	FALSE	TRUE	NA	NA	NA	NA	NA	NA	NA	NA	NA	675727	2.00796e+06	1.89522e+06	934020	3.7796e+06	4.78895e+06	630000	7.05208e+06	5.89681e+06
Uso1	Q9Z1Z0	General vesicular transport factor p115 OS=Mus musculus GN=Uso1 PE=1 SV=2	FALSE	TRUE	NA	NA	NA	NA	NA	NA	NA	NA	NA	3.59195e+06	5.68701e+07	5.47878e+07	2.91192e+06	2.95272e+07	3.73196e+07	5.13282e+06	3.97829e+07	3.26725e+07
Exoc6	Q3U9D6	Exocyst complex component 6 OS=Mus musculus GN=Exoc6 PE=1 SV=1	FALSE	TRUE	NA	NA	NA	NA	NA	NA	NA	NA	NA	172761	1.28232e+06	1.24748e+06	101839	1.78152e+06	1.46514e+06	NA	700522	875586
Strap	B2RUC7|Q9Z1Z2	Serine-threonine kinase receptor-associated protein OS=Mus musculus GN=Strap PE=1 SV=1|Serine-threonine kinase receptor-associated protein OS=Mus musculus GN=Strap PE=1 SV=2	FALSE	TRUE	NA	NA	NA	NA	NA	NA	NA	NA	NA	2.15995e+06	6.88949e+07	7.45675e+07	1.13961e+06	2.66869e+07	2.71741e+07	2.26708e+06	3.50727e+07	3.18236e+07
Enpep	P16406|Q52JJ6	Glutamyl aminopeptidase OS=Mus musculus GN=Enpep PE=1 SV=1|Aminopeptidase A OS=Mus musculus GN=Enpep PE=1 SV=1	FALSE	TRUE	NA	NA	NA	NA	NA	NA	NA	NA	NA	3.03996e+06	9.05289e+06	5.72693e+06	2.3083e+06	1.44671e+07	1.45832e+07	1.10963e+06	3.65926e+06	5.73833e+06
Xpo7	E9PUW7|Q9EPK7|Q9EPK7-2	Exportin-7 OS=Mus musculus GN=Xpo7 PE=1 SV=1|Exportin-7 OS=Mus musculus GN=Xpo7 PE=1 SV=3|Isoform 2 of Exportin-7 OS=Mus musculus GN=Xpo7	FALSE	TRUE	NA	NA	NA	NA	NA	NA	NA	NA	NA	277027	1.34356e+06	1.07762e+06	279202	1.12333e+06	1.61172e+06	145123	1.68215e+06	1.46175e+06
Pspc1	Q8R326|Q8R326-2	Paraspeckle component 1 OS=Mus musculus GN=Pspc1 PE=1 SV=1|Isoform 2 of Paraspeckle component 1 OS=Mus musculus GN=Pspc1	FALSE	TRUE	NA	NA	NA	NA	NA	NA	NA	NA	NA	857115	2.31143e+07	3.12079e+07	490017	6.59976e+06	4.66618e+06	867893	4.73065e+06	4.9557e+06
Add3	Q9QYB5|Q9QYB5-2	Gamma-adducin OS=Mus musculus GN=Add3 PE=1 SV=2|Isoform 1 of Gamma-adducin OS=Mus musculus GN=Add3	FALSE	TRUE	NA	NA	NA	NA	NA	NA	NA	NA	NA	162899	2.04135e+06	2.09369e+06	268192	1.50495e+06	1.47741e+06	296163	1.10237e+06	1.09486e+06
Ywhab	Q9CQV8|Q9CQV8-2	14-3-3 protein beta/alpha OS=Mus musculus GN=Ywhab PE=1 SV=3|Isoform Short of 14-3-3 protein beta/alpha OS=Mus musculus GN=Ywhab	FALSE	TRUE	NA	NA	NA	NA	NA	NA	NA	NA	NA	1.15306e+06	1.07635e+07	1.3727e+07	1.63856e+06	6.29412e+06	6.41394e+06	1.90247e+06	5.90917e+06	4.54687e+06
Vwa5a	Q99KC8	von Willebrand factor A domain-containing protein 5A OS=Mus musculus GN=Vwa5a PE=1 SV=2	FALSE	TRUE	NA	NA	NA	NA	NA	NA	NA	NA	NA	1.51037e+06	8.07135e+06	8.29416e+06	1.30828e+06	1.48727e+07	1.6222e+07	2.1384e+06	1.97882e+07	1.76548e+07
Thnsl2	Q80W22	Threonine synthase-like 2 OS=Mus musculus GN=Thnsl2 PE=1 SV=1	FALSE	TRUE	NA	NA	NA	NA	NA	NA	NA	NA	NA	711246	1.53254e+07	6.4155e+06	1.39902e+06	1.12143e+07	2.06808e+07	1.21652e+06	7.20829e+06	9.33722e+06
Ythdf3	Q8BYK6-3	Isoform 3 of YTH domain-containing family protein 3 OS=Mus musculus GN=Ythdf3	FALSE	TRUE	NA	NA	NA	NA	NA	NA	NA	NA	NA	1.78378e+06	1.74101e+07	2.12979e+07	1.85215e+06	2.08249e+07	1.60583e+07	2.31952e+06	2.56959e+07	2.72405e+07
Ces3b	Q8VCU1|Q8VCU1-2	Carboxylesterase 3B OS=Mus musculus GN=Ces3b PE=1 SV=2|Isoform 2 of Carboxylesterase 3B OS=Mus musculus GN=Ces3b	FALSE	TRUE	NA	NA	NA	NA	NA	NA	NA	NA	NA	250050	763041	656553	461955	1.04675e+06	981082	859664	6.24378e+06	7.74219e+06
Cap1	P40124	Adenylyl cyclase-associated protein 1 OS=Mus musculus GN=Cap1 PE=1 SV=4	FALSE	TRUE	NA	NA	NA	NA	NA	NA	NA	NA	NA	555631	6.56847e+06	5.88623e+06	333973	4.827e+06	5.42228e+06	NA	4.23283e+06	4.20487e+06
Cltb	F7BHJ0|Q6IRU5|Q6IRU5-2|Q6IRU5-3	Clathrin light chain B (Fragment) OS=Mus musculus GN=Cltb PE=1 SV=1|Clathrin light chain B OS=Mus musculus GN=Cltb PE=1 SV=1|Isoform 2 of Clathrin light chain B OS=Mus musculus GN=Cltb|Isoform 3 of Clathrin light chain B OS=Mus musculus GN=Cltb	FALSE	TRUE	NA	NA	NA	NA	NA	NA	NA	NA	NA	714527	7.11919e+06	7.96688e+06	427689	3.55245e+06	3.76121e+06	343390	4.63631e+06	3.91305e+06
Vps35	Q3TRJ1|Q9EQH3	Vacuolar protein sorting 35, isoform CRA_a OS=Mus musculus GN=Vps35 PE=1 SV=1|Vacuolar protein sorting-associated protein 35 OS=Mus musculus GN=Vps35 PE=1 SV=1	FALSE	TRUE	NA	NA	NA	NA	NA	NA	NA	NA	NA	851133	1.28687e+07	1.27591e+07	810541	9.14169e+06	9.36902e+06	927875	5.86976e+06	5.77654e+06
Gphn	A0JNY3|Q8BUV3	Gephyrin OS=Mus musculus GN=Gphn PE=1 SV=1|Gephyrin OS=Mus musculus GN=Gphn PE=1 SV=2	FALSE	TRUE	NA	NA	NA	NA	NA	NA	NA	NA	NA	1.50738e+06	1.02986e+07	1.19646e+07	1.97628e+06	7.70073e+06	6.9771e+06	2.37976e+06	1.47284e+07	1.39924e+07
Smg1	Q8BKX6	Serine/threonine-protein kinase SMG1 OS=Mus musculus GN=Smg1 PE=1 SV=3	FALSE	TRUE	NA	NA	NA	NA	NA	NA	NA	NA	NA	3.59139e+06	3.0584e+07	2.9408e+07	2.99827e+06	1.67557e+07	2.26281e+07	5.01829e+06	2.59912e+07	2.00156e+07
Sec14l2	Q99J08	SEC14-like protein 2 OS=Mus musculus GN=Sec14l2 PE=1 SV=1	FALSE	TRUE	NA	NA	NA	NA	NA	NA	NA	NA	NA	1.30863e+06	4.59253e+06	6.16966e+06	2.2709e+06	1.82436e+06	1.97452e+06	1.7698e+06	5.60847e+07	3.8573e+07
Copb2	O55029	Coatomer subunit beta' OS=Mus musculus GN=Copb2 PE=1 SV=2	FALSE	TRUE	NA	NA	NA	NA	NA	NA	NA	NA	NA	2.76867e+06	2.30012e+07	2.03152e+07	2.88842e+06	1.46238e+07	1.63533e+07	2.41813e+06	1.42419e+07	1.44195e+07
Ppp3cb|Ppp3ca	E0CZ78|E9Q6P2|G3X8U7|P48453|P48453-2|P63328|P63328-2	Serine/threonine-protein phosphatase OS=Mus musculus GN=Ppp3cb PE=1 SV=1|Serine/threonine-protein phosphatase OS=Mus musculus GN=Ppp3cb PE=1 SV=1|Serine/threonine-protein phosphatase OS=Mus musculus GN=Ppp3cb PE=1 SV=1|Serine/threonine-protein phosphatase 2B catalytic subunit beta isoform OS=Mus musculus GN=Ppp3cb PE=1 SV=2|Isoform 1 of Serine/threonine-protein phosphatase 2B catalytic subunit be…	FALSE	TRUE	NA	NA	NA	NA	NA	NA	NA	NA	NA	294902	9.19386e+06	9.44403e+06	78878.3	1.00386e+06	979221	327388	1.28518e+06	1.28261e+06
Otc	P11725|Q543H3|Q8R1A8	Ornithine carbamoyltransferase, mitochondrial OS=Mus musculus GN=Otc PE=1 SV=1|Ornithine carbamoyltransferase, mitochondrial OS=Mus musculus GN=Otc PE=1 SV=1|Ornithine carbamoyltransferase, mitochondrial OS=Mus musculus GN=Otc PE=1 SV=1	FALSE	TRUE	NA	NA	NA	NA	NA	NA	NA	NA	NA	825693	2.70453e+06	3.06358e+06	1.49769e+06	1.85977e+06	1.84593e+06	1.19789e+06	4.60686e+07	4.09743e+07
Tbc1d8b	A3KGB4	TBC1 domain family member 8B OS=Mus musculus GN=Tbc1d8b PE=1 SV=1	FALSE	TRUE	NA	NA	NA	NA	NA	NA	NA	NA	NA	148478	879828	887716	156512	2.12614e+06	2.18907e+06	NA	2.21263e+06	2.12993e+06
Eif3h	Q5M9L0|Q91WK2	Eukaryotic translation initiation factor 3 subunit H OS=Mus musculus GN=Eif3h PE=1 SV=1|Eukaryotic translation initiation factor 3 subunit H OS=Mus musculus GN=Eif3h PE=1 SV=1	FALSE	TRUE	NA	NA	NA	NA	NA	NA	NA	NA	NA	1.29517e+06	1.95987e+07	2.02465e+07	2.38697e+06	1.52843e+07	1.63444e+07	2.7246e+06	2.09754e+07	1.89875e+07
F2	H7BX99|P19221|Q3TJ94	Prothrombin OS=Mus musculus GN=F2 PE=1 SV=1|Prothrombin OS=Mus musculus GN=F2 PE=1 SV=1|Prothrombin OS=Mus musculus GN=F2 PE=1 SV=1	FALSE	TRUE	NA	NA	NA	NA	NA	NA	NA	NA	NA	369986	2.44865e+06	1.68998e+06	344695	1.70122e+06	1.83843e+06	483602	2.30188e+06	3.08632e+06
Ccar2	Q8VDP4	Cell cycle and apoptosis regulator protein 2 OS=Mus musculus GN=Ccar2 PE=1 SV=2	FALSE	TRUE	NA	NA	NA	NA	NA	NA	NA	NA	NA	2.09614e+06	1.25317e+07	1.40131e+07	2.96891e+06	1.42389e+07	8.85724e+06	2.15926e+06	8.62943e+06	1.24061e+07
Stim1	P70302	Stromal interaction molecule 1 OS=Mus musculus GN=Stim1 PE=1 SV=2	FALSE	TRUE	NA	NA	NA	NA	NA	NA	NA	NA	NA	759302	5.46762e+06	4.44426e+06	420706	4.44714e+06	4.87447e+06	407621	4.47329e+06	5.02087e+06
Rab3gap1	Q80UJ7	Rab3 GTPase-activating protein catalytic subunit OS=Mus musculus GN=Rab3gap1 PE=1 SV=4	FALSE	TRUE	NA	NA	NA	NA	NA	NA	NA	NA	NA	126733	3.90896e+06	4.07406e+06	217662	1.52632e+06	1.97602e+06	185064	2.23936e+06	1.65964e+06
Hibch	Q8QZS1	3-hydroxyisobutyryl-CoA hydrolase, mitochondrial OS=Mus musculus GN=Hibch PE=1 SV=1	FALSE	TRUE	NA	NA	NA	NA	NA	NA	NA	NA	NA	151456	1.35136e+06	1.00408e+06	169275	2.02852e+06	2.74839e+06	NA	4.66001e+06	4.62905e+06
Xpnpep1	Q3UE92|Q6P1B1|S4R1I3	X-prolyl aminopeptidase (Aminopeptidase P) 1, soluble, isoform CRA_b OS=Mus musculus GN=Xpnpep1 PE=1 SV=1|Xaa-Pro aminopeptidase 1 OS=Mus musculus GN=Xpnpep1 PE=1 SV=1|Xaa-Pro aminopeptidase 1 OS=Mus musculus GN=Xpnpep1 PE=1 SV=1	FALSE	TRUE	NA	NA	NA	NA	NA	NA	NA	NA	NA	524533	2.57144e+06	2.41821e+06	792107	2.75508e+06	2.86713e+06	1.75409e+06	2.34663e+06	2.3978e+06
Ktn1	A0A087WP14|A0A087WP85|A0A087WPX0|A0A087WQQ5|A0A087WS29|F8VQC7	Kinectin OS=Mus musculus GN=Ktn1 PE=1 SV=1|Kinectin OS=Mus musculus GN=Ktn1 PE=1 SV=1|Kinectin OS=Mus musculus GN=Ktn1 PE=1 SV=1|Kinectin OS=Mus musculus GN=Ktn1 PE=1 SV=1|Kinectin OS=Mus musculus GN=Ktn1 PE=1 SV=1|Kinectin OS=Mus musculus GN=Ktn1 PE=1 SV=1	FALSE	TRUE	NA	NA	NA	NA	NA	NA	NA	NA	NA	6.66346e+06	6.29836e+07	7.38913e+07	8.38919e+06	3.9429e+07	3.04564e+07	4.91566e+06	2.70682e+07	2.98697e+07
Ube3a	O08759|O08759-2|O08759-3	Ubiquitin-protein ligase E3A OS=Mus musculus GN=Ube3a PE=1 SV=2|Isoform 2 of Ubiquitin-protein ligase E3A OS=Mus musculus GN=Ube3a|Isoform 3 of Ubiquitin-protein ligase E3A OS=Mus musculus GN=Ube3a	FALSE	TRUE	NA	NA	NA	NA	NA	NA	NA	NA	NA	615920	1.00181e+07	9.59202e+06	1.01571e+06	4.27009e+06	4.52677e+06	888246	4.32739e+06	4.26336e+06
Eif5a	A0A0A0MQM0|P63242	Eukaryotic translation initiation factor 5A (Fragment) OS=Mus musculus GN=Eif5a PE=1 SV=1|Eukaryotic translation initiation factor 5A-1 OS=Mus musculus GN=Eif5a PE=1 SV=2	FALSE	TRUE	NA	NA	NA	NA	NA	NA	NA	NA	NA	702636	3.85318e+06	3.67325e+06	775720	2.54743e+06	3.08996e+06	593539	9.36439e+06	8.09836e+06
Rbm12	Q8R4X3	RNA-binding protein 12 OS=Mus musculus GN=Rbm12 PE=1 SV=3	FALSE	TRUE	NA	NA	NA	NA	NA	NA	NA	NA	NA	533059	4.34534e+06	4.96942e+06	363034	2.29683e+06	1.96417e+06	979425	3.26645e+06	3.33999e+06
Ak4	Q3U489|Q9WUR9	Adenylate kinase 4, mitochondrial OS=Mus musculus GN=Ak4 PE=1 SV=1|Adenylate kinase 4, mitochondrial OS=Mus musculus GN=Ak4 PE=1 SV=1	FALSE	TRUE	NA	NA	NA	NA	NA	NA	NA	NA	NA	447042	1.37232e+06	1.38713e+06	115615	2.29924e+06	2.14073e+06	359594	1.39395e+06	1.48118e+06
Tinag	Q9WUR0	Protein Tinag OS=Mus musculus GN=Tinag PE=1 SV=1	FALSE	TRUE	NA	NA	NA	NA	NA	NA	NA	NA	NA	978999	1.57882e+06	1.83795e+06	1.58682e+06	5.02326e+06	7.47465e+06	2.70763e+06	1.75168e+06	1.01123e+06
Tbcb	Q9D1E6	Tubulin-folding cofactor B OS=Mus musculus GN=Tbcb PE=1 SV=2	FALSE	TRUE	NA	NA	NA	NA	NA	NA	NA	NA	NA	118241	3.55047e+06	3.73707e+06	NA	2.66448e+06	2.35429e+06	NA	1.82417e+06	1.96143e+06
Gsn	P13020-2	Isoform 2 of Gelsolin OS=Mus musculus GN=Gsn	FALSE	TRUE	NA	NA	NA	NA	NA	NA	NA	NA	NA	6.44536e+06	2.0084e+07	1.66836e+07	9.99249e+06	4.12652e+07	3.28119e+07	4.59682e+06	9.47847e+06	1.435e+07
Celf1	A0A0R4J0T5|P28659|P28659-2|P28659-3	CUG triplet repeat, RNA binding protein 1, isoform CRA_b OS=Mus musculus GN=Celf1 PE=1 SV=1|CUGBP Elav-like family member 1 OS=Mus musculus GN=Celf1 PE=1 SV=2|Isoform 2 of CUGBP Elav-like family member 1 OS=Mus musculus GN=Celf1|Isoform 3 of CUGBP Elav-like family member 1 OS=Mus musculus GN=Celf1	FALSE	TRUE	NA	NA	NA	NA	NA	NA	NA	NA	NA	6.85874e+06	7.19536e+07	6.65697e+07	1.09856e+07	5.09224e+07	5.46446e+07	9.39838e+06	1.50593e+08	1.51685e+08
Cpne1	Q8C166	Copine-1 OS=Mus musculus GN=Cpne1 PE=1 SV=1	FALSE	TRUE	NA	NA	NA	NA	NA	NA	NA	NA	NA	1.4406e+06	4.08108e+06	4.17056e+06	1.44543e+06	4.28876e+06	4.10543e+06	2.6557e+06	4.16451e+06	4.25715e+06
Ppia	P17742|Q5SVY2	Peptidyl-prolyl cis-trans isomerase A OS=Mus musculus GN=Ppia PE=1 SV=2|Peptidyl-prolyl cis-trans isomerase OS=Mus musculus GN=Ppia PE=1 SV=1	FALSE	TRUE	NA	NA	NA	NA	NA	NA	NA	NA	NA	1.36469e+06	1.3569e+07	1.71433e+07	1.5947e+06	1.36529e+07	1.25675e+07	89724.4	2.05418e+07	1.7663e+07
Hspa1b|Hspa1a	P17879|Q3TU85|Q61696	Heat shock 70 kDa protein 1B OS=Mus musculus GN=Hspa1b PE=1 SV=3|Heat shock 70 kDa protein 1A OS=Mus musculus GN=Hspa1b PE=1 SV=1|Heat shock 70 kDa protein 1A OS=Mus musculus GN=Hspa1a PE=1 SV=2	FALSE	TRUE	NA	NA	NA	NA	NA	NA	NA	NA	NA	3.42044e+06	1.15311e+07	1.02573e+07	1.95747e+06	1.88833e+07	1.77401e+07	899675	7.51303e+06	8.99037e+06
Znfx1	Q8R151	NFX1-type zinc finger-containing protein 1 OS=Mus musculus GN=Znfx1 PE=1 SV=3	FALSE	TRUE	NA	NA	NA	NA	NA	NA	NA	NA	NA	3.56605e+06	2.2461e+07	2.36602e+07	3.35585e+06	3.14153e+07	2.95677e+07	4.2145e+06	3.30362e+07	3.33214e+07
Alyref2|Alyref	G3X9I4|O08583|O08583-2|Q9JJW6|Q9JJW6-2	Aly/REF export factor 2 OS=Mus musculus GN=Alyref2 PE=1 SV=1|THO complex subunit 4 OS=Mus musculus GN=Alyref PE=1 SV=3|Isoform 2 of THO complex subunit 4 OS=Mus musculus GN=Alyref|Aly/REF export factor 2 OS=Mus musculus GN=Alyref2 PE=1 SV=1|Isoform 2 of Aly/REF export factor 2 OS=Mus musculus GN=Alyref2	FALSE	TRUE	NA	NA	NA	NA	NA	NA	NA	NA	NA	462054	2.40224e+06	4.00857e+06	346370	1.34932e+06	1.03809e+06	345601	2.39191e+06	1.86316e+06
Col7a1	Q63870	Collagen alpha-1(VII) chain OS=Mus musculus GN=Col7a1 PE=1 SV=3	FALSE	TRUE	NA	NA	NA	NA	NA	NA	NA	NA	NA	1.04185e+06	1.81875e+06	2.31615e+06	1.7922e+06	2.43468e+06	2.1789e+06	2.27751e+06	1.64212e+06	1.44085e+06
Mrpl28	Q9D1B9	39S ribosomal protein L28, mitochondrial OS=Mus musculus GN=Mrpl28 PE=1 SV=3	FALSE	TRUE	NA	NA	NA	NA	NA	NA	NA	NA	NA	438591	2.33547e+06	2.52251e+06	508473	2.66305e+06	2.45103e+06	360916	6.78109e+06	6.82137e+06
Cpn2	Q9DBB9	Carboxypeptidase N subunit 2 OS=Mus musculus GN=Cpn2 PE=1 SV=2	FALSE	TRUE	NA	NA	NA	NA	NA	NA	NA	NA	NA	94939.1	663062	495027	112554	549013	683591	44656.5	806699	867806
Blvra	Q9CY64	Biliverdin reductase A OS=Mus musculus GN=Blvra PE=1 SV=1	FALSE	TRUE	NA	NA	NA	NA	NA	NA	NA	NA	NA	323269	2.80538e+06	2.7964e+06	131126	3.94436e+06	4.03683e+06	132738	3.26474e+06	3.20021e+06
Gss	P51855|Q541E2	Glutathione synthetase OS=Mus musculus GN=Gss PE=1 SV=1|Glutathione synthetase (Fragment) OS=Mus musculus GN=Gss PE=1 SV=1	FALSE	TRUE	NA	NA	NA	NA	NA	NA	NA	NA	NA	234048	1.63131e+06	1.35024e+06	95407.4	2.49524e+06	2.68039e+06	207878	2.06973e+06	2.32783e+06
Entpd5	Q3TQC7|Q9WUZ9	Ectonucleoside triphosphate diphosphohydrolase 5 OS=Mus musculus GN=Entpd5 PE=1 SV=1|Ectonucleoside triphosphate diphosphohydrolase 5 OS=Mus musculus GN=Entpd5 PE=1 SV=1	FALSE	TRUE	NA	NA	NA	NA	NA	NA	NA	NA	NA	192397	1.65594e+06	1.78542e+06	77749.2	2.9705e+06	2.73102e+06	263183	2.37705e+06	2.39799e+06
Farsa	E9PWY9|Q8C0C7	Phenylalanine--tRNA ligase alpha subunit OS=Mus musculus GN=Farsa PE=1 SV=1|Phenylalanine--tRNA ligase alpha subunit OS=Mus musculus GN=Farsa PE=1 SV=1	FALSE	TRUE	NA	NA	NA	NA	NA	NA	NA	NA	NA	568633	5.41524e+06	5.63193e+06	1.21061e+06	4.34594e+06	3.72783e+06	1.07048e+06	6.41446e+06	7.19033e+06
Pcx|Pc	E9QPD7|G5E8R3|Q05920	Pyruvate carboxylase OS=Mus musculus GN=Pcx PE=1 SV=1|Pyruvate carboxylase OS=Mus musculus GN=Pcx PE=1 SV=1|Pyruvate carboxylase, mitochondrial OS=Mus musculus GN=Pc PE=1 SV=1	FALSE	TRUE	NA	NA	NA	NA	NA	NA	NA	NA	NA	7.47723e+06	2.31756e+07	2.20499e+07	1.23336e+07	3.94533e+07	4.44492e+07	1.3138e+07	3.90242e+07	3.64064e+07
Puf60	Q3UEB3-2|Q3UEB3-3	Isoform 2 of Poly(U)-binding-splicing factor PUF60 OS=Mus musculus GN=Puf60|Isoform 3 of Poly(U)-binding-splicing factor PUF60 OS=Mus musculus GN=Puf60	FALSE	TRUE	NA	NA	NA	NA	NA	NA	NA	NA	NA	6.11973e+06	8.11341e+07	8.13751e+07	1.43112e+07	4.07436e+07	4.27201e+07	1.19915e+07	6.33251e+07	6.02165e+07
Ap2a2	P17427	AP-2 complex subunit alpha-2 OS=Mus musculus GN=Ap2a2 PE=1 SV=2	FALSE	TRUE	NA	NA	NA	NA	NA	NA	NA	NA	NA	386739	3.87826e+06	4.68643e+06	192683	2.08048e+06	1.94691e+06	NA	1.71648e+06	1.51793e+06
Bzw1	A0A087WQS2|Q9CQC6	Basic leucine zipper and W2 domain-containing protein 1 OS=Mus musculus GN=Bzw1 PE=1 SV=1|Basic leucine zipper and W2 domain-containing protein 1 OS=Mus musculus GN=Bzw1 PE=1 SV=1	FALSE	TRUE	NA	NA	NA	NA	NA	NA	NA	NA	NA	1.88057e+06	1.48331e+07	1.77193e+07	1.43414e+06	2.23325e+07	1.90748e+07	2.54087e+06	3.10037e+07	3.03863e+07
Ccs	Q543K2|Q9WU84	Copper chaperone for superoxide dismutase OS=Mus musculus GN=Ccs PE=1 SV=1|Copper chaperone for superoxide dismutase OS=Mus musculus GN=Ccs PE=1 SV=1	FALSE	TRUE	NA	NA	NA	NA	NA	NA	NA	NA	NA	329619	1.00263e+06	1.20887e+06	190967	1.29692e+06	1.22731e+06	16030.8	4.9115e+06	4.30463e+06
Gspt1	Q8R050|Q8R050-2	Eukaryotic peptide chain release factor GTP-binding subunit ERF3A OS=Mus musculus GN=Gspt1 PE=1 SV=2|Isoform 2 of Eukaryotic peptide chain release factor GTP-binding subunit ERF3A OS=Mus musculus GN=Gspt1	FALSE	TRUE	NA	NA	NA	NA	NA	NA	NA	NA	NA	1.99426e+06	1.29524e+07	1.25263e+07	2.66383e+06	1.7321e+07	2.11791e+07	4.25022e+06	2.59278e+07	2.19258e+07
Col3a1	P08121|Q3TVI5	Collagen alpha-1(III) chain OS=Mus musculus GN=Col3a1 PE=1 SV=4|Collagen alpha-1(III) chain OS=Mus musculus GN=Col3a1 PE=1 SV=1	FALSE	TRUE	NA	NA	NA	NA	NA	NA	NA	NA	NA	1.56766e+07	2.69327e+06	2.72165e+06	3.76627e+07	3.48862e+06	3.01964e+06	6.81829e+07	1.28624e+06	1.4705e+06
Dzip3	E9QNZ2|Q7TPV2|Q7TPV2-2	E3 ubiquitin-protein ligase DZIP3 OS=Mus musculus GN=Dzip3 PE=1 SV=1|E3 ubiquitin-protein ligase DZIP3 OS=Mus musculus GN=Dzip3 PE=1 SV=2|Isoform 2 of E3 ubiquitin-protein ligase DZIP3 OS=Mus musculus GN=Dzip3	FALSE	TRUE	NA	NA	NA	NA	NA	NA	NA	NA	NA	298967	1.26994e+07	9.30634e+06	333715	1.40674e+06	1.08598e+06	400228	411549	727476
Sumo1	P63166	Small ubiquitin-related modifier 1 OS=Mus musculus GN=Sumo1 PE=1 SV=1	FALSE	TRUE	NA	NA	NA	NA	NA	NA	NA	NA	NA	262017	3.03251e+06	4.56972e+06	199235	1.35357e+06	1.13154e+06	179717	1.38969e+06	1.10316e+06
Pcbd1	P61458	Pterin-4-alpha-carbinolamine dehydratase OS=Mus musculus GN=Pcbd1 PE=1 SV=2	FALSE	TRUE	NA	NA	NA	NA	NA	NA	NA	NA	NA	732788	1.91309e+06	2.09557e+06	842551	2.55444e+06	3.15337e+06	441099	1.10495e+07	8.17139e+06
Abcd3	A0A0G2JDI9|P55096	ATP-binding cassette sub-family D member 3 OS=Mus musculus GN=Abcd3 PE=1 SV=1|ATP-binding cassette sub-family D member 3 OS=Mus musculus GN=Abcd3 PE=1 SV=2	FALSE	TRUE	NA	NA	NA	NA	NA	NA	NA	NA	NA	1.3503e+06	4.84968e+06	3.78158e+06	2.23879e+06	2.11114e+07	2.75045e+07	445193	1.63896e+07	1.61332e+07
Elavl3	Q60900	ELAV-like protein 3 OS=Mus musculus GN=Elavl3 PE=1 SV=1	FALSE	TRUE	NA	NA	NA	NA	NA	NA	NA	NA	NA	1.63434e+06	9.26317e+07	1.23023e+08	2.38354e+06	3.25004e+06	3.47591e+06	5.02819e+06	5.96865e+06	4.20213e+06
Mvp	E9Q3X0|Q9EQK5	Major vault protein OS=Mus musculus GN=Mvp PE=1 SV=1|Major vault protein OS=Mus musculus GN=Mvp PE=1 SV=4	FALSE	TRUE	NA	NA	NA	NA	NA	NA	NA	NA	NA	275857	1.21924e+06	1.2071e+06	460836	2.02758e+06	2.12713e+06	276269	2.22648e+06	2.14362e+06
Nrd1|Nrdc	A2A9Q2|A6PWC3|Q8BHG1	Nardilysin OS=Mus musculus GN=Nrd1 PE=1 SV=1|Nardilysin OS=Mus musculus GN=Nrd1 PE=1 SV=1|Nardilysin OS=Mus musculus GN=Nrdc PE=1 SV=1	FALSE	TRUE	NA	NA	NA	NA	NA	NA	NA	NA	NA	556296	6.03511e+06	6.61298e+06	368653	4.00962e+06	4.82549e+06	930035	5.12026e+06	3.88278e+06
Mtor	Q9JLN9	Serine/threonine-protein kinase mTOR OS=Mus musculus GN=Mtor PE=1 SV=2	FALSE	TRUE	NA	NA	NA	NA	NA	NA	NA	NA	NA	1.02057e+06	7.73419e+06	7.93517e+06	1.49759e+06	4.18304e+06	4.58e+06	2.48591e+06	2.94059e+06	2.6177e+06
Grsf1	E9Q179|Q8C5Q4	G-rich sequence factor 1 OS=Mus musculus GN=Grsf1 PE=1 SV=1|G-rich sequence factor 1 OS=Mus musculus GN=Grsf1 PE=1 SV=2	FALSE	TRUE	NA	NA	NA	NA	NA	NA	NA	NA	NA	2.20554e+06	1.26103e+07	1.72448e+07	4.40676e+06	3.13013e+07	2.00011e+07	6.74992e+06	2.5968e+07	2.97175e+07
Sephs2	P97364	Selenide, water dikinase 2 OS=Mus musculus GN=Sephs2 PE=1 SV=3	FALSE	TRUE	NA	NA	NA	NA	NA	NA	NA	NA	NA	447605	1.21297e+06	1.05112e+06	499128	1.75379e+06	2.36683e+06	75069	1.0625e+07	9.08523e+06
Rtn1	Q4FJL2|Q8K0T0	Reticulon OS=Mus musculus GN=Rtn1 PE=1 SV=1|Reticulon-1 OS=Mus musculus GN=Rtn1 PE=1 SV=1	FALSE	TRUE	NA	NA	NA	NA	NA	NA	NA	NA	NA	1.48291e+06	2.63225e+07	2.59312e+07	2.36825e+06	4.22159e+06	4.29835e+06	2.34038e+06	4.26234e+06	4.2494e+06
Ranbp3	Q9CT10	Ran-binding protein 3 OS=Mus musculus GN=Ranbp3 PE=1 SV=2	FALSE	TRUE	NA	NA	NA	NA	NA	NA	NA	NA	NA	616892	4.12076e+06	5.23774e+06	562217	3.24645e+06	2.74148e+06	650217	2.70588e+06	2.52095e+06
Rbm14	Q8C2Q3	RNA-binding protein 14 OS=Mus musculus GN=Rbm14 PE=1 SV=1	FALSE	TRUE	NA	NA	NA	NA	NA	NA	NA	NA	NA	1.25553e+06	1.19411e+07	1.16599e+07	1.12574e+06	1.02977e+07	7.8628e+06	1.4251e+06	9.25662e+06	1.24156e+07
Hnrnph1	O35737|Q811L7|Q8C2Q7	Heterogeneous nuclear ribonucleoprotein H OS=Mus musculus GN=Hnrnph1 PE=1 SV=3|Heterogeneous nuclear ribonucleoprotein H OS=Mus musculus GN=Hnrnph1 PE=1 SV=2|Heterogeneous nuclear ribonucleoprotein H OS=Mus musculus GN=Hnrnph1 PE=1 SV=1	FALSE	TRUE	NA	NA	NA	NA	NA	NA	NA	NA	NA	1.21227e+06	1.82749e+07	2.0264e+07	801437	1.3919e+07	1.01117e+07	1.21553e+06	8.88947e+06	1.10354e+07
Hsd17b11	Q9EQ06|Q9EQ06-2	Estradiol 17-beta-dehydrogenase 11 OS=Mus musculus GN=Hsd17b11 PE=1 SV=1|Isoform 2 of Estradiol 17-beta-dehydrogenase 11 OS=Mus musculus GN=Hsd17b11	FALSE	TRUE	NA	NA	NA	NA	NA	NA	NA	NA	NA	315448	2.17089e+06	1.91118e+06	278922	3.84881e+06	3.96474e+06	386072	2.30547e+06	2.54218e+06
Mprip	F6RND9|F6S5I0|P97434|P97434-2|P97434-3|P97434-4|P97434-5|Q5SWZ5	Myosin phosphatase Rho-interacting protein (Fragment) OS=Mus musculus GN=Mprip PE=1 SV=1|Myosin phosphatase Rho-interacting protein (Fragment) OS=Mus musculus GN=Mprip PE=1 SV=1|Myosin phosphatase Rho-interacting protein OS=Mus musculus GN=Mprip PE=1 SV=2|Isoform 2 of Myosin phosphatase Rho-interacting protein OS=Mus musculus GN=Mprip|Isoform 3 of Myosin phosphatase Rho-interacting protein OS=Mus…	FALSE	TRUE	NA	NA	NA	NA	NA	NA	NA	NA	NA	2.71202e+06	9.92428e+06	8.58753e+06	1.99457e+06	6.66051e+06	5.77148e+06	1.62392e+07	4.15644e+06	5.54335e+06
Srrt	Q99MR6|Q99MR6-2|Q99MR6-3|Q99MR6-4	Serrate RNA effector molecule homolog OS=Mus musculus GN=Srrt PE=1 SV=1|Isoform B of Serrate RNA effector molecule homolog OS=Mus musculus GN=Srrt|Isoform C of Serrate RNA effector molecule homolog OS=Mus musculus GN=Srrt|Isoform D of Serrate RNA effector molecule homolog OS=Mus musculus GN=Srrt	FALSE	TRUE	NA	NA	NA	NA	NA	NA	NA	NA	NA	2.23167e+06	1.8815e+07	2.45363e+07	2.0652e+06	1.6569e+07	1.18163e+07	2.30025e+06	7.56819e+06	8.13772e+06
Mup20	Q5FW60	Major urinary protein 20 OS=Mus musculus GN=Mup20 PE=1 SV=1	FALSE	TRUE	NA	NA	NA	NA	NA	NA	NA	NA	NA	568288	1.29595e+06	1.20512e+06	510466	1.02655e+06	1.02416e+06	577913	5.55032e+06	5.98255e+06
Eif2s1	Q6ZWX6	Eukaryotic translation initiation factor 2 subunit 1 OS=Mus musculus GN=Eif2s1 PE=1 SV=3	FALSE	TRUE	NA	NA	NA	NA	NA	NA	NA	NA	NA	2.89959e+06	2.02273e+07	2.15899e+07	2.57994e+06	1.27305e+07	1.44151e+07	8.43343e+06	2.8236e+07	2.33624e+07
Psmd5	Q8BJY1	26S proteasome non-ATPase regulatory subunit 5 OS=Mus musculus GN=Psmd5 PE=1 SV=4	FALSE	TRUE	NA	NA	NA	NA	NA	NA	NA	NA	NA	361696	4.04755e+06	4.17091e+06	504098	2.16305e+06	2.51357e+06	339764	3.94056e+06	3.29074e+06
Hspe1	Q4KL76|Q64433	10 kDa heat shock protein, mitochondrial OS=Mus musculus GN=Hspe1 PE=1 SV=1|10 kDa heat shock protein, mitochondrial OS=Mus musculus GN=Hspe1 PE=1 SV=2	FALSE	TRUE	NA	NA	NA	NA	NA	NA	NA	NA	NA	316819	1.88345e+06	1.67259e+06	209754	1.67747e+06	2.00189e+06	NA	2.45847e+06	2.31978e+06
Tia1	D3Z4H6|P52912|Q564E7	Nucleolysin TIA-1 OS=Mus musculus GN=Tia1 PE=1 SV=1|Nucleolysin TIA-1 OS=Mus musculus GN=Tia1 PE=1 SV=1|Cytotoxic granule-associated RNA binding protein 1, isoform CRA_a OS=Mus musculus GN=Tia1 PE=1 SV=1	FALSE	TRUE	NA	NA	NA	NA	NA	NA	NA	NA	NA	1.02011e+06	2.7058e+07	2.59128e+07	527237	7.62304e+06	9.37605e+06	NA	1.21373e+07	1.03042e+07
Nfs1	Q9Z1J3|Q9Z1J3-2	Cysteine desulfurase, mitochondrial OS=Mus musculus GN=Nfs1 PE=1 SV=3|Isoform Cytoplasmic of Cysteine desulfurase, mitochondrial OS=Mus musculus GN=Nfs1	FALSE	TRUE	NA	NA	NA	NA	NA	NA	NA	NA	NA	193756	1.85327e+06	1.73945e+06	242203	1.83211e+06	1.72885e+06	71240.8	1.26033e+06	1.423e+06
Hist1h2bm|Hist1h2bk|Hist1h2bf|Hist1h2bb|Hist1h2bh|Hist2h2bb|Hist1h2bc|Hist1h2br|Hist1h2bp	B2RTK3|B2RVD5|P10853|P10854|Q64475|Q64478|Q64525|Q6ZWY9|Q8CBB6|Q8CGP1|Q8CGP2|Q8CGP2-2	Histone H2B OS=Mus musculus GN=Hist1h2bm PE=1 SV=1|Histone H2B OS=Mus musculus GN=Hist1h2bk PE=2 SV=1|Histone H2B type 1-F/J/L OS=Mus musculus GN=Hist1h2bf PE=1 SV=2|Histone H2B type 1-M OS=Mus musculus GN=Hist1h2bm PE=1 SV=2|Histone H2B type 1-B OS=Mus musculus GN=Hist1h2bb PE=1 SV=3|Histone H2B type 1-H OS=Mus musculus GN=Hist1h2bh PE=1 SV=3|Histone H2B type 2-B OS=Mus musculus GN=Hist2h2bb PE=…	FALSE	TRUE	NA	NA	NA	NA	NA	NA	NA	NA	NA	4.45688e+06	4.59899e+07	1.45565e+07	1.72946e+06	1.40463e+07	5.06093e+06	3.68081e+06	189113	1.65827e+06
Mrps22	Q9CXW2	28S ribosomal protein S22, mitochondrial OS=Mus musculus GN=Mrps22 PE=1 SV=1	FALSE	TRUE	NA	NA	NA	NA	NA	NA	NA	NA	NA	444786	3.96106e+06	4.07109e+06	710103	4.87379e+06	5.19506e+06	824547	7.25045e+06	6.61823e+06
Ivd	Q9JHI5	Isovaleryl-CoA dehydrogenase, mitochondrial OS=Mus musculus GN=Ivd PE=1 SV=1	FALSE	TRUE	NA	NA	NA	NA	NA	NA	NA	NA	NA	1.33289e+06	3.62435e+06	3.2366e+06	1.46783e+06	6.97385e+06	8.42959e+06	942652	6.30577e+06	5.84178e+06
Samm50	Q8BGH2	Sorting and assembly machinery component 50 homolog OS=Mus musculus GN=Samm50 PE=1 SV=1	FALSE	TRUE	NA	NA	NA	NA	NA	NA	NA	NA	NA	612830	4.44675e+06	4.31291e+06	624730	4.73211e+06	5.28132e+06	755856	3.81333e+06	3.5228e+06
Pkn2	G3UZM9|Q8BWW9|Q8BWW9-2|Q8BWW9-3	Serine/threonine-protein kinase N2 OS=Mus musculus GN=Pkn2 PE=1 SV=1|Serine/threonine-protein kinase N2 OS=Mus musculus GN=Pkn2 PE=1 SV=3|Isoform 2 of Serine/threonine-protein kinase N2 OS=Mus musculus GN=Pkn2|Isoform 3 of Serine/threonine-protein kinase N2 OS=Mus musculus GN=Pkn2	FALSE	TRUE	NA	NA	NA	NA	NA	NA	NA	NA	NA	156712	2.61726e+06	1.97409e+06	NA	4.89317e+06	5.22723e+06	633929	1.90785e+06	2.36779e+06
Fyco1	Q8VDC1	FYVE and coiled-coil domain-containing protein 1 OS=Mus musculus GN=Fyco1 PE=1 SV=1	FALSE	TRUE	NA	NA	NA	NA	NA	NA	NA	NA	NA	1.26093e+06	7.31767e+06	8.72848e+06	1.30454e+06	1.06472e+07	1.15235e+07	1.44934e+06	1.84397e+07	1.42836e+07
Lama2	Q60675	Laminin subunit alpha-2 OS=Mus musculus GN=Lama2 PE=1 SV=2	FALSE	TRUE	NA	NA	NA	NA	NA	NA	NA	NA	NA	848225	3.6872e+06	2.47602e+06	1.25952e+06	4.20471e+06	4.2645e+06	814528	1.19843e+06	1.75965e+06
Ppp5c	F7BX26|Q60676	Serine/threonine-protein phosphatase (Fragment) OS=Mus musculus GN=Ppp5c PE=1 SV=1|Serine/threonine-protein phosphatase 5 OS=Mus musculus GN=Ppp5c PE=1 SV=3	FALSE	TRUE	NA	NA	NA	NA	NA	NA	NA	NA	NA	335902	4.32756e+06	3.32686e+06	244613	1.78053e+06	2.24903e+06	347470	2.05985e+06	2.12128e+06
Coro1a	O89053|Q3U1N0	Coronin-1A OS=Mus musculus GN=Coro1a PE=1 SV=5|Coronin OS=Mus musculus GN=Coro1a PE=1 SV=1	FALSE	TRUE	NA	NA	NA	NA	NA	NA	NA	NA	NA	495465	5.71131e+06	6.08234e+06	201555	2.71143e+06	2.28787e+06	53860.6	1.50295e+06	1.67255e+06
Acsl5	Q3UC67|Q8JZR0	Acyl-CoA synthetase long-chain family member 5, isoform CRA_b OS=Mus musculus GN=Acsl5 PE=1 SV=1|Long-chain-fatty-acid--CoA ligase 5 OS=Mus musculus GN=Acsl5 PE=1 SV=1	FALSE	TRUE	NA	NA	NA	NA	NA	NA	NA	NA	NA	234676	1.48103e+06	1.41073e+06	202031	1.2963e+06	1.47014e+06	267492	9.38476e+06	8.6874e+06
Cct8	P42932|Q3UL22	T-complex protein 1 subunit theta OS=Mus musculus GN=Cct8 PE=1 SV=3|Chaperonin subunit 8 (Theta), isoform CRA_a OS=Mus musculus GN=Cct8 PE=1 SV=1	FALSE	TRUE	NA	NA	NA	NA	NA	NA	NA	NA	NA	3.76746e+06	5.58513e+07	6.14806e+07	3.43957e+06	3.19523e+07	3.72332e+07	1.13587e+06	5.07907e+07	3.9596e+07
Rtn3	Q9ES97|Q9ES97-2	Reticulon-3 OS=Mus musculus GN=Rtn3 PE=1 SV=2|Isoform 2 of Reticulon-3 OS=Mus musculus GN=Rtn3	FALSE	TRUE	NA	NA	NA	NA	NA	NA	NA	NA	NA	1.81194e+06	4.03709e+07	3.28929e+07	1.00461e+06	8.34231e+06	9.74796e+06	1.24581e+06	5.81522e+06	6.10808e+06
Gpd1	E0CXN5|P13707	Glycerol-3-phosphate dehydrogenase [NAD(+)] OS=Mus musculus GN=Gpd1 PE=1 SV=1|Glycerol-3-phosphate dehydrogenase [NAD(+)], cytoplasmic OS=Mus musculus GN=Gpd1 PE=1 SV=3	FALSE	TRUE	NA	NA	NA	NA	NA	NA	NA	NA	NA	912520	5.64079e+06	6.56109e+06	978197	1.0184e+07	1.23769e+07	543640	4.55699e+07	3.22367e+07
Nsfl1c	Q9CZ44|Q9CZ44-3	NSFL1 cofactor p47 OS=Mus musculus GN=Nsfl1c PE=1 SV=1|Isoform 3 of NSFL1 cofactor p47 OS=Mus musculus GN=Nsfl1c	FALSE	TRUE	NA	NA	NA	NA	NA	NA	NA	NA	NA	86944.7	3.89137e+06	4.18794e+06	295452	1.03545e+06	1.23907e+06	394718	980162	761086
Gclm	O09172|Q4FJZ6	Glutamate--cysteine ligase regulatory subunit OS=Mus musculus GN=Gclm PE=1 SV=1|Gclm protein OS=Mus musculus GN=Gclm PE=1 SV=1	FALSE	TRUE	NA	NA	NA	NA	NA	NA	NA	NA	NA	741347	3.20198e+06	4.09497e+06	414361	1.05291e+07	1.03815e+07	227773	1.79745e+07	1.42546e+07
Ptrf	O54724	Polymerase I and transcript release factor OS=Mus musculus GN=Ptrf PE=1 SV=1	FALSE	TRUE	NA	NA	NA	NA	NA	NA	NA	NA	NA	209402	1.26912e+06	1.12614e+06	96749.4	2.82418e+06	3.11281e+06	278881	1.11431e+06	1.13935e+06
Ndufs1	Q91VD9	NADH-ubiquinone oxidoreductase 75 kDa subunit, mitochondrial OS=Mus musculus GN=Ndufs1 PE=1 SV=2	FALSE	TRUE	NA	NA	NA	NA	NA	NA	NA	NA	NA	1.4492e+06	1.50886e+07	1.36397e+07	808433	9.53046e+06	1.00904e+07	547129	6.31694e+06	6.60015e+06
Strbp	Q91WM1|Q91WM1-2	Spermatid perinuclear RNA-binding protein OS=Mus musculus GN=Strbp PE=1 SV=1|Isoform 2 of Spermatid perinuclear RNA-binding protein OS=Mus musculus GN=Strbp	FALSE	TRUE	NA	NA	NA	NA	NA	NA	NA	NA	NA	566040	4.54409e+06	3.82139e+06	474270	3.21942e+06	2.74337e+06	736509	2.32176e+06	3.23992e+06
Cse1l	E9Q1T9|E9QAX7|Q9ERK4	Exportin-2 OS=Mus musculus GN=Cse1l PE=1 SV=1|Exportin-2 OS=Mus musculus GN=Cse1l PE=1 SV=1|Exportin-2 OS=Mus musculus GN=Cse1l PE=1 SV=1	FALSE	TRUE	NA	NA	NA	NA	NA	NA	NA	NA	NA	593154	3.03976e+06	2.74805e+06	563840	2.21894e+06	2.38099e+06	652086	2.91703e+06	3.00707e+06
Dag1	Q544G5|Q62165	Dystroglycan OS=Mus musculus GN=Dag1 PE=1 SV=1|Dystroglycan OS=Mus musculus GN=Dag1 PE=1 SV=4	FALSE	TRUE	NA	NA	NA	NA	NA	NA	NA	NA	NA	424700	1.0356e+06	897752	355564	1.8967e+06	1.93627e+06	144851	564749	638154
Vim	P20152|Q5FWJ3	Vimentin OS=Mus musculus GN=Vim PE=1 SV=3|Vimentin OS=Mus musculus GN=Vim PE=1 SV=1	FALSE	TRUE	NA	NA	NA	NA	NA	NA	NA	NA	NA	6.9341e+06	2.78782e+07	3.09069e+07	6.10008e+06	4.24617e+07	4.22118e+07	3.60852e+06	2.54731e+07	2.31129e+07
Anxa7	Q07076	Annexin A7 OS=Mus musculus GN=Anxa7 PE=1 SV=2	FALSE	TRUE	NA	NA	NA	NA	NA	NA	NA	NA	NA	1.09965e+06	7.03653e+06	6.88424e+06	1.40324e+06	9.34612e+06	9.55006e+06	1.87252e+06	1.29378e+07	1.29416e+07
Ptk2	P34152|P34152-2|P34152-3|P34152-4	Focal adhesion kinase 1 OS=Mus musculus GN=Ptk2 PE=1 SV=3|Isoform 2 of Focal adhesion kinase 1 OS=Mus musculus GN=Ptk2|Isoform 3 of Focal adhesion kinase 1 OS=Mus musculus GN=Ptk2|Isoform 4 of Focal adhesion kinase 1 OS=Mus musculus GN=Ptk2	FALSE	TRUE	NA	NA	NA	NA	NA	NA	NA	NA	NA	412165	3.83217e+06	4.97088e+06	283732	2.25124e+06	2.54669e+06	46133.5	2.39775e+06	1.63403e+06
Pecr	Q3UXD9|Q99MZ7	Peroxisomal trans-2-enoyl-CoA reductase OS=Mus musculus GN=Pecr PE=1 SV=1|Peroxisomal trans-2-enoyl-CoA reductase OS=Mus musculus GN=Pecr PE=1 SV=1	FALSE	TRUE	NA	NA	NA	NA	NA	NA	NA	NA	NA	284933	2.12452e+06	3.31556e+06	295946	5.5078e+06	5.13704e+06	NA	3.19952e+06	2.19814e+06
Miox	Q9QXN5	Inositol oxygenase OS=Mus musculus GN=Miox PE=1 SV=2	FALSE	TRUE	NA	NA	NA	NA	NA	NA	NA	NA	NA	222261	1.19886e+06	951390	NA	3.56984e+06	2.53525e+06	114505	280038	496885
Crat	H7BX88|P47934	Carnitine O-acetyltransferase OS=Mus musculus GN=Crat PE=1 SV=1|Carnitine O-acetyltransferase OS=Mus musculus GN=Crat PE=1 SV=3	FALSE	TRUE	NA	NA	NA	NA	NA	NA	NA	NA	NA	992661	5.15588e+06	3.72158e+06	963091	1.18848e+07	1.02075e+07	137886	2.20924e+06	3.56362e+06
Lasp1	Q543N3|Q61792	LIM and SH3 domain protein 1 OS=Mus musculus GN=Lasp1 PE=1 SV=1|LIM and SH3 domain protein 1 OS=Mus musculus GN=Lasp1 PE=1 SV=1	FALSE	TRUE	NA	NA	NA	NA	NA	NA	NA	NA	NA	1.92306e+06	5.39269e+06	5.09907e+06	1.13374e+06	5.738e+06	5.19909e+06	1.4864e+06	8.97713e+06	1.04782e+07
Ca2	P00920	Carbonic anhydrase 2 OS=Mus musculus GN=Ca2 PE=1 SV=4	FALSE	TRUE	NA	NA	NA	NA	NA	NA	NA	NA	NA	536907	6.11825e+06	6.6831e+06	541875	3.78752e+06	3.96579e+06	526547	1.81402e+06	1.58606e+06
Gvin1	L7N451|Q80SU7	Interferon-induced very large GTPase 1 OS=Mus musculus GN=Gvin1 PE=1 SV=1|Interferon-induced very large GTPase 1 OS=Mus musculus GN=Gvin1 PE=1 SV=1	FALSE	TRUE	NA	NA	NA	NA	NA	NA	NA	NA	NA	1.91569e+06	8.2894e+06	8.86609e+06	2.9705e+06	1.79521e+07	1.78193e+07	3.02128e+06	1.35406e+07	1.27542e+07
Celf2	V9GX43	CUGBP Elav-like family member 2 (Fragment) OS=Mus musculus GN=Celf2 PE=1 SV=1	FALSE	TRUE	NA	NA	NA	NA	NA	NA	NA	NA	NA	1.8575e+06	8.91008e+07	1.02113e+08	1.23996e+06	6.50483e+06	6.3326e+06	3.77123e+06	2.16887e+07	1.94396e+07
Lpp	Q8BFW7	Lipoma-preferred partner homolog OS=Mus musculus GN=Lpp PE=1 SV=1	FALSE	TRUE	NA	NA	NA	NA	NA	NA	NA	NA	NA	707432	2.10743e+06	2.74277e+06	779225	6.18734e+06	5.22258e+06	130524	4.76444e+06	4.33704e+06
Lrrfip1	Q3UZ39|Q3UZ39-3	Leucine-rich repeat flightless-interacting protein 1 OS=Mus musculus GN=Lrrfip1 PE=1 SV=2|Isoform 3 of Leucine-rich repeat flightless-interacting protein 1 OS=Mus musculus GN=Lrrfip1	FALSE	TRUE	NA	NA	NA	NA	NA	NA	NA	NA	NA	332142	1.22047e+06	1.37067e+06	547214	2.63991e+06	1.69838e+06	157077	1.81909e+06	2.51769e+06
Rpl12	P35979|Q5BLK0	60S ribosomal protein L12 OS=Mus musculus GN=Rpl12 PE=1 SV=2|60S ribosomal protein L12 OS=Mus musculus GN=Rpl12 PE=1 SV=1	FALSE	TRUE	NA	NA	NA	NA	NA	NA	NA	NA	NA	284479	3.14665e+06	3.29955e+06	333407	2.83752e+06	2.53201e+06	NA	5.80687e+06	6.20595e+06
Zcchc6	E9PUA2|Q5BLK4	Terminal uridylyltransferase 7 OS=Mus musculus GN=Zcchc6 PE=1 SV=1|Terminal uridylyltransferase 7 OS=Mus musculus GN=Zcchc6 PE=1 SV=3	FALSE	TRUE	NA	NA	NA	NA	NA	NA	NA	NA	NA	517319	3.0643e+06	3.50924e+06	250812	2.90113e+06	2.38108e+06	357652	6.49997e+06	6.91547e+06
Mapk1	P63085	Mitogen-activated protein kinase 1 OS=Mus musculus GN=Mapk1 PE=1 SV=3	FALSE	TRUE	NA	NA	NA	NA	NA	NA	NA	NA	NA	150414	9.08571e+06	8.43269e+06	65481.5	2.44676e+06	2.76933e+06	238251	2.70369e+06	2.57375e+06
Slc34a1	Q60825|Q9D2V6	Sodium-dependent phosphate transport protein 2A OS=Mus musculus GN=Slc34a1 PE=1 SV=2|Sodium-dependent phosphate transport protein 2A OS=Mus musculus GN=Slc34a1 PE=1 SV=1	FALSE	TRUE	NA	NA	NA	NA	NA	NA	NA	NA	NA	290410	1.87407e+06	1.49215e+06	136445	2.17417e+06	3.31059e+06	727465	1.31162e+06	1.08186e+06
Ldhd	Q7TNG8	Probable D-lactate dehydrogenase, mitochondrial OS=Mus musculus GN=Ldhd PE=1 SV=1	FALSE	TRUE	NA	NA	NA	NA	NA	NA	NA	NA	NA	253013	1.67304e+06	1.04833e+06	394269	7.1659e+06	6.91785e+06	588041	2.17831e+06	3.60104e+06
Aldh3a2	B1ATI0|B1AV77|P47740	Aldehyde dehydrogenase OS=Mus musculus GN=Aldh3a2 PE=1 SV=1|Aldehyde dehydrogenase OS=Mus musculus GN=Aldh3a2 PE=1 SV=1|Fatty aldehyde dehydrogenase OS=Mus musculus GN=Aldh3a2 PE=1 SV=2	FALSE	TRUE	NA	NA	NA	NA	NA	NA	NA	NA	NA	367023	2.4218e+06	2.10706e+06	388092	3.12203e+06	4.25021e+06	903582	6.81512e+06	5.7539e+06
Lrrk2	Q5S006	Leucine-rich repeat serine/threonine-protein kinase 2 OS=Mus musculus GN=Lrrk2 PE=1 SV=2	FALSE	TRUE	NA	NA	NA	NA	NA	NA	NA	NA	NA	589045	3.88358e+06	4.27434e+06	796950	5.32793e+06	5.74815e+06	1.40262e+06	2.65371e+06	2.23484e+06
Zc3h7b	F8VPP8	Protein Zc3h7b OS=Mus musculus GN=Zc3h7b PE=1 SV=1	FALSE	TRUE	NA	NA	NA	NA	NA	NA	NA	NA	NA	3.08286e+06	5.58519e+07	6.18323e+07	2.87819e+06	4.96967e+07	4.25882e+07	3.2045e+06	2.87804e+07	3.0336e+07
Pitpnb	P53811|Q8JZZ5	Phosphatidylinositol transfer protein beta isoform OS=Mus musculus GN=Pitpnb PE=1 SV=2|Phosphatidylinositol transfer protein beta isoform OS=Mus musculus GN=Pitpnb PE=1 SV=1	FALSE	TRUE	NA	NA	NA	NA	NA	NA	NA	NA	NA	267679	2.15456e+06	2.00867e+06	185659	1.88593e+06	2.42575e+06	358640	4.50649e+06	3.7581e+06
Ugt3a2	Q8JZZ0	UDP-glucuronosyltransferase 3A2 OS=Mus musculus GN=Ugt3a2 PE=1 SV=2	FALSE	TRUE	NA	NA	NA	NA	NA	NA	NA	NA	NA	431080	1.04759e+06	816920	1.23159e+06	2.77635e+06	3.23955e+06	884048	1.72656e+06	1.8975e+06
Cox5a	P12787	Cytochrome c oxidase subunit 5A, mitochondrial OS=Mus musculus GN=Cox5a PE=1 SV=2	FALSE	TRUE	NA	NA	NA	NA	NA	NA	NA	NA	NA	230954	2.14255e+06	2.63591e+06	364930	1.81461e+06	1.83653e+06	195641	2.28408e+06	1.83441e+06
Gak	A0A0R4J0F6|Q99KY4|Q99KY4-2	Cyclin-G-associated kinase OS=Mus musculus GN=Gak PE=1 SV=1|Cyclin-G-associated kinase OS=Mus musculus GN=Gak PE=1 SV=2|Isoform 2 of Cyclin-G-associated kinase OS=Mus musculus GN=Gak	FALSE	TRUE	NA	NA	NA	NA	NA	NA	NA	NA	NA	440488	4.07707e+06	5.31889e+06	222050	1.75008e+06	1.99922e+06	759744	2.39757e+06	1.60878e+06
Cyc1	Q9D0M3|Q9D0M3-2	Cytochrome c1, heme protein, mitochondrial OS=Mus musculus GN=Cyc1 PE=1 SV=1|Isoform 2 of Cytochrome c1, heme protein, mitochondrial OS=Mus musculus GN=Cyc1	FALSE	TRUE	NA	NA	NA	NA	NA	NA	NA	NA	NA	226285	897684	1.51464e+06	53723.4	987712	872641	220351	1.11332e+06	746842
Fgg	Q3UEM7|Q3UER8|Q8VCM7	Fibrinogen gamma chain OS=Mus musculus GN=Fgg PE=1 SV=1|Fibrinogen gamma chain OS=Mus musculus GN=Fgg PE=1 SV=1|Fibrinogen gamma chain OS=Mus musculus GN=Fgg PE=1 SV=1	FALSE	TRUE	NA	NA	NA	NA	NA	NA	NA	NA	NA	980518	3.418e+06	4.43097e+06	681810	8.3356e+06	1.14767e+07	1.34324e+06	1.12041e+07	6.27724e+06
Arf3|Arf1|Arf2	P61205|P84078|Q3U344|Q8BSL7	ADP-ribosylation factor 3 OS=Mus musculus GN=Arf3 PE=2 SV=2|ADP-ribosylation factor 1 OS=Mus musculus GN=Arf1 PE=1 SV=2|ADP-ribosylation factor 3 OS=Mus musculus GN=Arf3 PE=1 SV=1|ADP-ribosylation factor 2 OS=Mus musculus GN=Arf2 PE=1 SV=2	FALSE	TRUE	NA	NA	NA	NA	NA	NA	NA	NA	NA	625501	1.03862e+07	1.00194e+07	751057	3.42261e+06	4.00784e+06	870145	5.32441e+06	4.71343e+06
Grhpr	D6REG4|Q3T9Z2|Q91Z53	Glyoxylate reductase/hydroxypyruvate reductase OS=Mus musculus GN=Grhpr PE=1 SV=1|Glyoxylate reductase/hydroxypyruvate reductase OS=Mus musculus GN=Grhpr PE=1 SV=1|Glyoxylate reductase/hydroxypyruvate reductase OS=Mus musculus GN=Grhpr PE=1 SV=1	FALSE	TRUE	NA	NA	NA	NA	NA	NA	NA	NA	NA	236886	1.30111e+06	2.24786e+06	316025	3.18719e+06	2.64796e+06	NA	7.10654e+06	4.95105e+06
Pitrm1	Q8K411|Q8K411-2|Q8K411-3	Presequence protease, mitochondrial OS=Mus musculus GN=Pitrm1 PE=1 SV=1|Isoform 2 of Presequence protease, mitochondrial OS=Mus musculus GN=Pitrm1|Isoform 3 of Presequence protease, mitochondrial OS=Mus musculus GN=Pitrm1	FALSE	TRUE	NA	NA	NA	NA	NA	NA	NA	NA	NA	1.02276e+06	5.77904e+06	4.74712e+06	1.64022e+06	8.95007e+06	9.89046e+06	295654	4.39765e+06	4.84458e+06
Akap8	Q059U9|Q9DBR0	A kinase (PRKA) anchor protein 8 OS=Mus musculus GN=Akap8 PE=1 SV=1|A-kinase anchor protein 8 OS=Mus musculus GN=Akap8 PE=1 SV=1	FALSE	TRUE	NA	NA	NA	NA	NA	NA	NA	NA	NA	352469	1.97768e+06	2.71295e+06	1.19952e+06	7.28527e+06	4.459e+06	326612	3.40929e+06	4.06056e+06
Q3UNZ8	Q3UNZ8	Quinone oxidoreductase-like protein 2 OS=Mus musculus PE=1 SV=1	FALSE	TRUE	NA	NA	NA	NA	NA	NA	NA	NA	NA	744856	2.87031e+06	2.50566e+06	910171	6.8323e+06	6.08565e+06	324535	1.70428e+06	2.19183e+06
Ugdh	O70475|Q3TS38	UDP-glucose 6-dehydrogenase OS=Mus musculus GN=Ugdh PE=1 SV=1|UDP-glucose 6-dehydrogenase OS=Mus musculus GN=Ugdh PE=1 SV=1	FALSE	TRUE	NA	NA	NA	NA	NA	NA	NA	NA	NA	1.04232e+06	2.69614e+06	3.08842e+06	2.10881e+06	5.41247e+06	5.43614e+06	1.02901e+06	1.72616e+07	1.50034e+07
Sptbn2	Q68FG2	Protein Sptbn2 OS=Mus musculus GN=Sptbn2 PE=1 SV=1	FALSE	TRUE	NA	NA	NA	NA	NA	NA	NA	NA	NA	3.86061e+06	1.01631e+08	1.05124e+08	2.1495e+06	1.65085e+07	1.94117e+07	5.99623e+06	2.59909e+07	2.13693e+07
Psma7	Q542H2|Q9Z2U0	Proteasome subunit alpha type OS=Mus musculus GN=Psma7 PE=1 SV=1|Proteasome subunit alpha type-7 OS=Mus musculus GN=Psma7 PE=1 SV=1	FALSE	TRUE	NA	NA	NA	NA	NA	NA	NA	NA	NA	506599	4.20132e+06	2.06105e+06	424999	1.50877e+06	1.94482e+06	394981	1.87221e+06	2.96071e+06
Brap	Q99MP8|Q99MP8-2|Q99MP8-3	BRCA1-associated protein OS=Mus musculus GN=Brap PE=1 SV=1|Isoform 2 of BRCA1-associated protein OS=Mus musculus GN=Brap|Isoform 3 of BRCA1-associated protein OS=Mus musculus GN=Brap	FALSE	TRUE	NA	NA	NA	NA	NA	NA	NA	NA	NA	128092	1.09264e+06	1.25549e+06	67291.9	1.05467e+06	1.3426e+06	32032.6	1.69775e+06	1.16066e+06
Mep1a	A0A0R4J043|P28825	Metalloendopeptidase OS=Mus musculus GN=Mep1a PE=1 SV=1|Meprin A subunit alpha OS=Mus musculus GN=Mep1a PE=1 SV=4	FALSE	TRUE	NA	NA	NA	NA	NA	NA	NA	NA	NA	75066.9	591456	810349	329122	2.51186e+06	1.78627e+06	422737	374548	384420
Vps8	D3YUP0|F8WI64|Q0P5W1|Q0P5W1-2|Q0P5W1-3	Vacuolar protein sorting-associated protein 8 homolog OS=Mus musculus GN=Vps8 PE=1 SV=1|Vacuolar protein sorting-associated protein 8 homolog OS=Mus musculus GN=Vps8 PE=1 SV=2|Vacuolar protein sorting-associated protein 8 homolog OS=Mus musculus GN=Vps8 PE=1 SV=1|Isoform 2 of Vacuolar protein sorting-associated protein 8 homolog OS=Mus musculus GN=Vps8|Isoform 3 of Vacuolar protein sorting-associ…	FALSE	TRUE	NA	NA	NA	NA	NA	NA	NA	NA	NA	205028	2.53503e+06	2.11817e+06	91173.9	1.48895e+06	1.89792e+06	78333.5	1.28036e+06	1.20215e+06
Cops2	A2AQE4|P61202|P61202-2	COP9 signalosome complex subunit 2 OS=Mus musculus GN=Cops2 PE=1 SV=1|COP9 signalosome complex subunit 2 OS=Mus musculus GN=Cops2 PE=1 SV=1|Isoform 2 of COP9 signalosome complex subunit 2 OS=Mus musculus GN=Cops2	FALSE	TRUE	NA	NA	NA	NA	NA	NA	NA	NA	NA	309473	3.23597e+06	4.15224e+06	324875	2.33476e+06	2.21713e+06	38514.8	2.67716e+06	2.1971e+06
Mccc1	Q99MR8	Methylcrotonoyl-CoA carboxylase subunit alpha, mitochondrial OS=Mus musculus GN=Mccc1 PE=1 SV=2	FALSE	TRUE	NA	NA	NA	NA	NA	NA	NA	NA	NA	1.68699e+06	7.80363e+06	7.95391e+06	2.41248e+06	2.24092e+07	2.37811e+07	2.09673e+06	1.06062e+07	9.80548e+06
Postn	Q62009|Q62009-2|Q62009-3|Q62009-5	Periostin OS=Mus musculus GN=Postn PE=1 SV=2|Isoform 2 of Periostin OS=Mus musculus GN=Postn|Isoform 3 of Periostin OS=Mus musculus GN=Postn|Isoform 5 of Periostin OS=Mus musculus GN=Postn	FALSE	TRUE	NA	NA	NA	NA	NA	NA	NA	NA	NA	641650	2.68528e+06	3.06133e+06	899175	7.28019e+06	8.19558e+06	649294	4.3439e+06	3.38471e+06
Slc39a7	A0A068BIT0|Q31125	Solute carrier family 39 OS=Mus musculus GN=Slc39a7 PE=1 SV=1|Zinc transporter SLC39A7 OS=Mus musculus GN=Slc39a7 PE=1 SV=2	FALSE	TRUE	NA	NA	NA	NA	NA	NA	NA	NA	NA	516403	4.96257e+06	3.87572e+06	306014	2.82458e+06	4.18852e+06	227190	9.96658e+06	8.60584e+06
Ago1	Q8CJG1	Protein argonaute-1 OS=Mus musculus GN=Ago1 PE=1 SV=2	FALSE	TRUE	NA	NA	NA	NA	NA	NA	NA	NA	NA	1.61039e+06	1.17442e+07	9.46351e+06	2.25539e+06	1.19462e+07	1.20054e+07	1.82757e+06	9.22947e+06	1.13973e+07
Ago2	Q8CJG0	Protein argonaute-2 OS=Mus musculus GN=Ago2 PE=1 SV=3	FALSE	TRUE	NA	NA	NA	NA	NA	NA	NA	NA	NA	2.05551e+06	1.65423e+07	1.75194e+07	3.06355e+06	2.30809e+07	2.13248e+07	3.19344e+06	1.31782e+07	1.34679e+07
Isoc1	Q91V64	Isochorismatase domain-containing protein 1 OS=Mus musculus GN=Isoc1 PE=1 SV=1	FALSE	TRUE	NA	NA	NA	NA	NA	NA	NA	NA	NA	194272	1.50981e+06	1.29337e+06	320665	1.46404e+06	2.09793e+06	333524	3.79185e+06	3.08896e+06
Stab1	G3X973|Q8R4Y4|Q8R4Y4-2	Stabilin 1, isoform CRA_a OS=Mus musculus GN=Stab1 PE=1 SV=1|Stabilin-1 OS=Mus musculus GN=Stab1 PE=1 SV=1|Isoform 2 of Stabilin-1 OS=Mus musculus GN=Stab1	FALSE	TRUE	NA	NA	NA	NA	NA	NA	NA	NA	NA	209213	769125	930719	297829	910028	1.15139e+06	781418	1.50657e+06	984007
Gbf1	Q6A099|Q6DFZ1	MKIAA0248 protein (Fragment) OS=Mus musculus GN=Gbf1 PE=1 SV=1|Golgi-specific brefeldin A-resistance factor 1 OS=Mus musculus GN=Gbf1 PE=1 SV=1	FALSE	TRUE	NA	NA	NA	NA	NA	NA	NA	NA	NA	289742	2.73133e+06	2.50199e+06	741861	2.60204e+06	3.13089e+06	676025	3.46819e+06	3.14658e+06
Gnmt	Q9QXF8	Glycine N-methyltransferase OS=Mus musculus GN=Gnmt PE=1 SV=3	FALSE	TRUE	NA	NA	NA	NA	NA	NA	NA	NA	NA	110354	346310	224110	146847	319503	396904	72507.2	8.44642e+06	1.05067e+07
Gm8797|Kxd1|Ubc|Uba52|Ubb|Rps27a	A0A0A6YW67|E9Q4P0|E9Q5F6|E9Q9J0|E9QNP0|P0CG49|P0CG50|P62983|P62984|Q5SX22|Q66JP1	MCG23377, isoform CRA_b OS=Mus musculus GN=Gm8797 PE=4 SV=1|KxDL motif-containing protein 1 (Fragment) OS=Mus musculus GN=Kxd1 PE=1 SV=1|Polyubiquitin-C (Fragment) OS=Mus musculus GN=Ubc PE=4 SV=1|Ubiquitin-60S ribosomal protein L40 (Fragment) OS=Mus musculus GN=Uba52 PE=1 SV=1|KxDL motif-containing protein 1 OS=Mus musculus GN=Kxd1 PE=1 SV=1|Polyubiquitin-B OS=Mus musculus GN=Ubb PE=2 SV=1|Polyu…	FALSE	TRUE	NA	NA	NA	NA	NA	NA	NA	NA	NA	8.45279e+06	3.08605e+07	4.65159e+07	1.52641e+07	2.22774e+07	2.06107e+07	2.92581e+07	4.81515e+07	3.4529e+07
Kif13b	E9Q4K7	Protein Kif13b OS=Mus musculus GN=Kif13b PE=1 SV=1	FALSE	TRUE	NA	NA	NA	NA	NA	NA	NA	NA	NA	2.43456e+06	7.15819e+06	6.29494e+06	3.25179e+06	1.35806e+07	1.628e+07	3.57093e+06	2.23102e+07	2.11632e+07
Pafah1b1	P63005	Platelet-activating factor acetylhydrolase IB subunit alpha OS=Mus musculus GN=Pafah1b1 PE=1 SV=2	FALSE	TRUE	NA	NA	NA	NA	NA	NA	NA	NA	NA	547523	4.74918e+06	3.80408e+06	245931	3.10201e+06	3.58377e+06	702204	3.79606e+06	4.10209e+06
Cul4b	A2A432|A2A432-2|E9PXY1	Cullin-4B OS=Mus musculus GN=Cul4b PE=1 SV=1|Isoform 2 of Cullin-4B OS=Mus musculus GN=Cul4b|Cullin-4B OS=Mus musculus GN=Cul4b PE=1 SV=2	FALSE	TRUE	NA	NA	NA	NA	NA	NA	NA	NA	NA	152685	2.39692e+06	2.45615e+06	NA	2.00486e+06	1.75763e+06	NA	1.31923e+06	1.46851e+06
Keg1	D3Z4V9|Q9DCY0	Glycine N-acyltransferase-like protein Keg1 (Fragment) OS=Mus musculus GN=Keg1 PE=1 SV=7|Glycine N-acyltransferase-like protein Keg1 OS=Mus musculus GN=Keg1 PE=1 SV=1	FALSE	TRUE	NA	NA	NA	NA	NA	NA	NA	NA	NA	1.07425e+06	3.11627e+06	2.80601e+06	1.75927e+06	8.8307e+06	9.68589e+06	1.49345e+06	4.76958e+06	4.82927e+06
Ppib	P24369|Q9DCY1	Peptidyl-prolyl cis-trans isomerase B OS=Mus musculus GN=Ppib PE=1 SV=2|Peptidyl-prolyl cis-trans isomerase OS=Mus musculus GN=Ppib PE=1 SV=1	FALSE	TRUE	NA	NA	NA	NA	NA	NA	NA	NA	NA	449117	1.54398e+06	1.11891e+06	639884	1.79073e+06	1.53442e+06	571681	3.94617e+06	6.35491e+06
Psmc2	P46471|Q8BVQ9	26S protease regulatory subunit 7 OS=Mus musculus GN=Psmc2 PE=1 SV=5|26S protease regulatory subunit 7 OS=Mus musculus GN=Psmc2 PE=1 SV=1	FALSE	TRUE	NA	NA	NA	NA	NA	NA	NA	NA	NA	487325	3.48662e+06	2.34117e+06	706165	2.93339e+06	3.26373e+06	542047	2.70819e+06	3.62498e+06
Polrmt	E9PWD9|Q3U3J3|Q8BKF1	DNA-directed RNA polymerase OS=Mus musculus GN=Polrmt PE=1 SV=1|DNA-directed RNA polymerase OS=Mus musculus GN=Polrmt PE=1 SV=1|DNA-directed RNA polymerase, mitochondrial OS=Mus musculus GN=Polrmt PE=1 SV=1	FALSE	TRUE	NA	NA	NA	NA	NA	NA	NA	NA	NA	114125	867886	684167	NA	2.31313e+06	2.80324e+06	309515	1.40857e+06	1.47441e+06
Map4	A0A0B4J1F2|A0A0B4J1M9|P27546|P27546-2|P27546-3	Microtubule-associated protein OS=Mus musculus GN=Map4 PE=1 SV=1|Microtubule-associated protein OS=Mus musculus GN=Map4 PE=1 SV=2|Microtubule-associated protein 4 OS=Mus musculus GN=Map4 PE=1 SV=3|Isoform 2 of Microtubule-associated protein 4 OS=Mus musculus GN=Map4|Isoform 3 of Microtubule-associated protein 4 OS=Mus musculus GN=Map4	FALSE	TRUE	NA	NA	NA	NA	NA	NA	NA	NA	NA	388160	1.77329e+06	2.12624e+06	242439	2.75235e+06	2.35062e+06	39838.7	1.78288e+06	1.74105e+06
Plxnb2	B2RXS4	Plexin-B2 OS=Mus musculus GN=Plxnb2 PE=1 SV=1	FALSE	TRUE	NA	NA	NA	NA	NA	NA	NA	NA	NA	306313	630389	1.01277e+06	261594	1.34591e+06	1.09083e+06	641657	1.00347e+06	770658
Afg3l2	Q8JZQ2	AFG3-like protein 2 OS=Mus musculus GN=Afg3l2 PE=1 SV=1	FALSE	TRUE	NA	NA	NA	NA	NA	NA	NA	NA	NA	1.04787e+06	1.1418e+07	1.2169e+07	1.35651e+06	7.34421e+06	8.77458e+06	2.37266e+06	7.72755e+06	6.06872e+06
Tiprl	Q8BH58	TIP41-like protein OS=Mus musculus GN=Tiprl PE=1 SV=1	FALSE	TRUE	NA	NA	NA	NA	NA	NA	NA	NA	NA	321363	3.13812e+06	3.13427e+06	270017	2.03484e+06	2.19702e+06	138496	3.40788e+06	3.16021e+06
Ctage5	E9Q3S2|H3BJI6|H3BJS0|H3BK48|H3BKH2|H3BL19|Q8R311	cTAGE family member 5 OS=Mus musculus GN=Ctage5 PE=1 SV=1|cTAGE family member 5 OS=Mus musculus GN=Ctage5 PE=1 SV=1|cTAGE family member 5 OS=Mus musculus GN=Ctage5 PE=1 SV=1|cTAGE family member 5 OS=Mus musculus GN=Ctage5 PE=1 SV=1|cTAGE family member 5 OS=Mus musculus GN=Ctage5 PE=1 SV=1|cTAGE family member 5 OS=Mus musculus GN=Ctage5 PE=1 SV=1|cTAGE family member 5 OS=Mus musculus GN=Ctage5 PE=…	FALSE	TRUE	NA	NA	NA	NA	NA	NA	NA	NA	NA	3.1679e+06	2.80341e+07	3.02939e+07	4.09145e+06	3.88727e+07	4.81423e+07	3.6645e+06	7.29198e+07	5.44874e+07
Pgd	Q9DCD0	6-phosphogluconate dehydrogenase, decarboxylating OS=Mus musculus GN=Pgd PE=1 SV=3	FALSE	TRUE	NA	NA	NA	NA	NA	NA	NA	NA	NA	1.20413e+06	9.25295e+06	7.50444e+06	617875	1.35286e+07	1.73187e+07	957044	1.62016e+07	1.56047e+07
Pah	P16331	Phenylalanine-4-hydroxylase OS=Mus musculus GN=Pah PE=1 SV=4	FALSE	TRUE	NA	NA	NA	NA	NA	NA	NA	NA	NA	1.48509e+06	4.39585e+06	5.2552e+06	2.35081e+06	8.68299e+06	9.01538e+06	2.95293e+06	2.28708e+07	1.84256e+07
Acsm3	Q3UNX5|Q3UNX5-2	Acyl-coenzyme A synthetase ACSM3, mitochondrial OS=Mus musculus GN=Acsm3 PE=1 SV=2|Isoform 2 of Acyl-coenzyme A synthetase ACSM3, mitochondrial OS=Mus musculus GN=Acsm3	FALSE	TRUE	NA	NA	NA	NA	NA	NA	NA	NA	NA	1.32229e+06	2.70942e+06	2.40008e+06	3.13586e+06	1.20282e+07	1.05729e+07	2.08267e+06	2.32952e+06	2.99174e+06
Paip1	F6Y616	Polyadenylate-binding protein-interacting protein 1 OS=Mus musculus GN=Paip1 PE=1 SV=2	FALSE	TRUE	NA	NA	NA	NA	NA	NA	NA	NA	NA	405946	7.67709e+06	8.12408e+06	561010	6.15757e+06	6.33595e+06	650620	1.5725e+07	1.44415e+07
Acat1	Q8QZT1	Acetyl-CoA acetyltransferase, mitochondrial OS=Mus musculus GN=Acat1 PE=1 SV=1	FALSE	TRUE	NA	NA	NA	NA	NA	NA	NA	NA	NA	3.64205e+06	1.19663e+07	1.11265e+07	5.86097e+06	3.06244e+07	3.54249e+07	5.77574e+06	1.6119e+07	1.49865e+07
Txn	P10639	Thioredoxin OS=Mus musculus GN=Txn PE=1 SV=3	FALSE	TRUE	NA	NA	NA	NA	NA	NA	NA	NA	NA	1.53628e+06	4.62636e+06	2.17943e+06	1.25392e+06	3.26378e+06	5.30085e+06	875930	1.15383e+07	1.50805e+07
Dhx15	O35286|Q3UKJ6|Q497W9	Pre-mRNA-splicing factor ATP-dependent RNA helicase DHX15 OS=Mus musculus GN=Dhx15 PE=1 SV=2|DEAH (Asp-Glu-Ala-His) box polypeptide 15, isoform CRA_a OS=Mus musculus GN=Dhx15 PE=1 SV=1|DEAH (Asp-Glu-Ala-His) box polypeptide 15 OS=Mus musculus GN=Dhx15 PE=1 SV=1	FALSE	TRUE	NA	NA	NA	NA	NA	NA	NA	NA	NA	586202	9.31979e+06	8.09804e+06	369380	7.92088e+06	6.46234e+06	522926	4.26237e+06	6.01258e+06
Ascc3	E9PZJ8	Activating signal cointegrator 1 complex subunit 3 OS=Mus musculus GN=Ascc3 PE=1 SV=1	FALSE	TRUE	NA	NA	NA	NA	NA	NA	NA	NA	NA	5.82439e+06	2.84566e+07	2.9658e+07	1.04414e+07	2.09872e+07	3.00874e+07	2.81045e+07	4.23098e+07	2.83172e+07
Rb1cc1	F7CC56|Q9ESK9	RB1-inducible coiled-coil protein 1 (Fragment) OS=Mus musculus GN=Rb1cc1 PE=1 SV=1|RB1-inducible coiled-coil protein 1 OS=Mus musculus GN=Rb1cc1 PE=1 SV=3	FALSE	TRUE	NA	NA	NA	NA	NA	NA	NA	NA	NA	2.60748e+06	1.05895e+07	1.23407e+07	975967	4.47549e+06	5.42231e+06	4.08943e+06	6.7304e+06	4.76688e+06
Fastkd2	Q922E6	FAST kinase domain-containing protein 2, mitochondrial OS=Mus musculus GN=Fastkd2 PE=2 SV=2	FALSE	TRUE	NA	NA	NA	NA	NA	NA	NA	NA	NA	2.11335e+06	1.6221e+07	1.79324e+07	2.0177e+06	3.90809e+07	4.89853e+07	934569	4.37197e+07	3.15512e+07
Suclg2	Q9Z2I8|Q9Z2I8-2	Succinyl-CoA ligase [GDP-forming] subunit beta, mitochondrial OS=Mus musculus GN=Suclg2 PE=1 SV=3|Isoform 2 of Succinyl-CoA ligase [GDP-forming] subunit beta, mitochondrial OS=Mus musculus GN=Suclg2	FALSE	TRUE	NA	NA	NA	NA	NA	NA	NA	NA	NA	1.70521e+06	1.0883e+07	1.07718e+07	2.10062e+06	1.62612e+07	2.08816e+07	3.89809e+06	2.87736e+07	2.26383e+07
Nars	Q8BP47	Asparagine--tRNA ligase, cytoplasmic OS=Mus musculus GN=Nars PE=1 SV=2	FALSE	TRUE	NA	NA	NA	NA	NA	NA	NA	NA	NA	293184	5.39887e+06	5.37458e+06	271661	2.69077e+06	3.08758e+06	1.12046e+06	5.61736e+06	4.91756e+06
Fbn1	Q61554	Fibrillin-1 OS=Mus musculus GN=Fbn1 PE=1 SV=2	FALSE	TRUE	NA	NA	NA	NA	NA	NA	NA	NA	NA	2.36383e+07	2.04968e+07	2.55811e+07	1.21956e+08	6.39378e+07	3.37253e+07	5.01987e+07	1.24761e+07	1.89517e+07
Stau2	D3Z6D2|E2QRQ3|Q8CJ67|Q8CJ67-2|Q8CJ67-3	Double-stranded RNA-binding protein Staufen homolog 2 OS=Mus musculus GN=Stau2 PE=1 SV=1|Double-stranded RNA-binding protein Staufen homolog 2 OS=Mus musculus GN=Stau2 PE=1 SV=1|Double-stranded RNA-binding protein Staufen homolog 2 OS=Mus musculus GN=Stau2 PE=1 SV=1|Isoform 2 of Double-stranded RNA-binding protein Staufen homolog 2 OS=Mus musculus GN=Stau2|Isoform 3 of Double-stranded RNA-binding…	FALSE	TRUE	NA	NA	NA	NA	NA	NA	NA	NA	NA	170636	2.78608e+06	3.65927e+06	262718	1.57178e+06	1.23684e+06	638145	1.06631e+06	1.03172e+06
Mrps10	E9QJS0|G5E8U5|G5E8U8|Q80ZK0	28S ribosomal protein S10, mitochondrial OS=Mus musculus GN=Mrps10 PE=1 SV=1|28S ribosomal protein S10, mitochondrial OS=Mus musculus GN=Mrps10 PE=1 SV=1|28S ribosomal protein S10, mitochondrial OS=Mus musculus GN=Mrps10 PE=1 SV=1|28S ribosomal protein S10, mitochondrial OS=Mus musculus GN=Mrps10 PE=1 SV=1	FALSE	TRUE	NA	NA	NA	NA	NA	NA	NA	NA	NA	718534	5.76566e+06	5.85687e+06	478640	5.52286e+06	5.74357e+06	476393	1.02023e+07	9.65747e+06
Eif4enif1	Q9EST3|Q9EST3-2	Eukaryotic translation initiation factor 4E transporter OS=Mus musculus GN=Eif4enif1 PE=1 SV=2|Isoform 2 of Eukaryotic translation initiation factor 4E transporter OS=Mus musculus GN=Eif4enif1	FALSE	TRUE	NA	NA	NA	NA	NA	NA	NA	NA	NA	432566	2.28314e+06	2.65743e+06	540942	1.71585e+06	1.4742e+06	841984	2.39285e+06	2.39281e+06
Cndp2	Q9D1A2	Cytosolic non-specific dipeptidase OS=Mus musculus GN=Cndp2 PE=1 SV=1	FALSE	TRUE	NA	NA	NA	NA	NA	NA	NA	NA	NA	819758	3.37645e+06	3.87388e+06	710206	1.12402e+07	1.13233e+07	1.28163e+06	7.3784e+06	6.3838e+06
Prkar2a	Q8K1M3	Protein kinase, cAMP dependent regulatory, type II alpha OS=Mus musculus GN=Prkar2a PE=1 SV=1	FALSE	TRUE	NA	NA	NA	NA	NA	NA	NA	NA	NA	1.09158e+06	8.16281e+06	8.26565e+06	864286	1.15143e+07	1.43477e+07	402894	3.76402e+07	2.98311e+07
Rpn2	A2ACG7|Q9DBG6	Dolichyl-diphosphooligosaccharide--protein glycosyltransferase subunit 2 OS=Mus musculus GN=Rpn2 PE=1 SV=1|Dolichyl-diphosphooligosaccharide--protein glycosyltransferase subunit 2 OS=Mus musculus GN=Rpn2 PE=1 SV=1	FALSE	TRUE	NA	NA	NA	NA	NA	NA	NA	NA	NA	617878	3.8894e+06	3.48172e+06	299408	3.19576e+06	4.0693e+06	163758	9.77538e+06	8.57582e+06
Idh2	P54071	Isocitrate dehydrogenase [NADP], mitochondrial OS=Mus musculus GN=Idh2 PE=1 SV=3	FALSE	TRUE	NA	NA	NA	NA	NA	NA	NA	NA	NA	1.91185e+06	6.36206e+06	5.43651e+06	2.75289e+06	1.88252e+07	1.93077e+07	2.02075e+06	5.71029e+06	6.51546e+06
Pxdn	Q3UQ28	Peroxidasin homolog OS=Mus musculus GN=Pxdn PE=1 SV=2	FALSE	TRUE	NA	NA	NA	NA	NA	NA	NA	NA	NA	89655.8	1.14517e+06	720573	147058	1.34691e+06	1.19609e+06	432466	217399	389067
Srp68	A2AAN2|Q8BMA6	Signal recognition particle subunit SRP68 OS=Mus musculus GN=Srp68 PE=1 SV=1|Signal recognition particle subunit SRP68 OS=Mus musculus GN=Srp68 PE=1 SV=2	FALSE	TRUE	NA	NA	NA	NA	NA	NA	NA	NA	NA	1.39105e+06	9.95109e+06	9.82738e+06	1.67325e+06	1.01373e+07	8.57947e+06	1.65714e+06	9.46673e+06	1.13264e+07
Hyou1	Q9JKR6	Hypoxia up-regulated protein 1 OS=Mus musculus GN=Hyou1 PE=1 SV=1	FALSE	TRUE	NA	NA	NA	NA	NA	NA	NA	NA	NA	2.64688e+06	3.01578e+07	3.28519e+07	1.88384e+06	2.18712e+07	2.35909e+07	1.77188e+06	3.59257e+07	3.05755e+07
Pabpc1	P29341	Polyadenylate-binding protein 1 OS=Mus musculus GN=Pabpc1 PE=1 SV=2	FALSE	TRUE	NA	NA	NA	NA	NA	NA	NA	NA	NA	6.64147e+06	4.3598e+07	5.64275e+07	4.34941e+06	7.94893e+07	5.33189e+07	2.86648e+06	1.11671e+08	1.2863e+08
Crot	Q9DC50	Peroxisomal carnitine O-octanoyltransferase OS=Mus musculus GN=Crot PE=1 SV=1	FALSE	TRUE	NA	NA	NA	NA	NA	NA	NA	NA	NA	1.46944e+06	4.26094e+06	3.43403e+06	1.56031e+06	8.74772e+06	1.12072e+07	762299	6.99307e+06	6.77281e+06
Polr2b	Q8CFI7	DNA-directed RNA polymerase II subunit RPB2 OS=Mus musculus GN=Polr2b PE=1 SV=2	FALSE	TRUE	NA	NA	NA	NA	NA	NA	NA	NA	NA	276786	3.12287e+06	2.89944e+06	121549	3.15998e+06	3.03341e+06	66293.1	2.57586e+06	2.89012e+06
Mybbp1a	Q3U2W2|Q7TPV4	MYB binding protein (P160) 1a, isoform CRA_b OS=Mus musculus GN=Mybbp1a PE=1 SV=1|Myb-binding protein 1A OS=Mus musculus GN=Mybbp1a PE=1 SV=2	FALSE	TRUE	NA	NA	NA	NA	NA	NA	NA	NA	NA	671281	2.47345e+06	2.54313e+06	608426	3.90824e+06	2.78909e+06	282820	3.48952e+06	4.75574e+06
Stxbp1	O08599|O08599-2	Syntaxin-binding protein 1 OS=Mus musculus GN=Stxbp1 PE=1 SV=2|Isoform 2 of Syntaxin-binding protein 1 OS=Mus musculus GN=Stxbp1	FALSE	TRUE	NA	NA	NA	NA	NA	NA	NA	NA	NA	912834	2.72389e+07	2.91968e+07	630794	2.02595e+06	2.32692e+06	1.59773e+06	2.37433e+06	1.9286e+06
Erap1	Q9EQH2	Endoplasmic reticulum aminopeptidase 1 OS=Mus musculus GN=Erap1 PE=1 SV=2	FALSE	TRUE	NA	NA	NA	NA	NA	NA	NA	NA	NA	559776	2.39727e+06	2.10181e+06	347675	2.68938e+06	3.26762e+06	1.02761e+06	6.41184e+06	6.01903e+06
Prdx5	P99029|P99029-2	Peroxiredoxin-5, mitochondrial OS=Mus musculus GN=Prdx5 PE=1 SV=2|Isoform Cytoplasmic+peroxisomal of Peroxiredoxin-5, mitochondrial OS=Mus musculus GN=Prdx5	FALSE	TRUE	NA	NA	NA	NA	NA	NA	NA	NA	NA	172920	1.50011e+06	1.46072e+06	304526	3.03462e+06	3.31773e+06	433458	2.18657e+06	2.05392e+06
Apmap	Q9D7N9	Adipocyte plasma membrane-associated protein OS=Mus musculus GN=Apmap PE=1 SV=1	FALSE	TRUE	NA	NA	NA	NA	NA	NA	NA	NA	NA	390416	3.12799e+06	3.27637e+06	253442	2.78686e+06	2.4772e+06	52966	2.08705e+06	2.24161e+06
Ehd3	Q9QXY6	EH domain-containing protein 3 OS=Mus musculus GN=Ehd3 PE=1 SV=2	FALSE	TRUE	NA	NA	NA	NA	NA	NA	NA	NA	NA	175896	1.33473e+06	1.19902e+06	261923	2.93387e+06	3.82534e+06	401198	1.66805e+06	1.42412e+06
Dysf	A0A0N4SUJ2|A0A0N4SUN3|A0A0N4SV63|A0A0N4SVX9|A0A0N4SWG7|A0A0N4SWH3|E9PXU9|E9Q423|E9QL12|Q9ESD7|Q9ESD7-2|Q9ESD7-3	Dysferlin OS=Mus musculus GN=Dysf PE=1 SV=1|Dysferlin OS=Mus musculus GN=Dysf PE=1 SV=1|Dysferlin OS=Mus musculus GN=Dysf PE=1 SV=1|Dysferlin OS=Mus musculus GN=Dysf PE=1 SV=1|Dysferlin OS=Mus musculus GN=Dysf PE=1 SV=1|Dysferlin OS=Mus musculus GN=Dysf PE=1 SV=1|Dysferlin OS=Mus musculus GN=Dysf PE=1 SV=1|Dysferlin OS=Mus musculus GN=Dysf PE=1 SV=1|Dysferlin OS=Mus musculus GN=Dysf PE=1 SV=1|Dys…	FALSE	TRUE	NA	NA	NA	NA	NA	NA	NA	NA	NA	705429	2.3215e+06	2.09191e+06	615329	3.71984e+06	4.85656e+06	1.1104e+06	2.3408e+06	1.9897e+06
Dlg1	D3Z3B8|E9Q9H0|H7BWY4|Q811D0|Q811D0-2|Q811D0-3	Disks large homolog 1 OS=Mus musculus GN=Dlg1 PE=1 SV=1|Disks large homolog 1 OS=Mus musculus GN=Dlg1 PE=1 SV=1|Disks large homolog 1 OS=Mus musculus GN=Dlg1 PE=1 SV=1|Disks large homolog 1 OS=Mus musculus GN=Dlg1 PE=1 SV=1|Isoform 2 of Disks large homolog 1 OS=Mus musculus GN=Dlg1|Isoform 3 of Disks large homolog 1 OS=Mus musculus GN=Dlg1	FALSE	TRUE	NA	NA	NA	NA	NA	NA	NA	NA	NA	543616	8.50797e+06	8.63831e+06	647238	5.44332e+06	5.457e+06	1.62236e+06	4.66774e+06	4.58579e+06
Fmnl1	A2AB60|Q9JL26|Q9JL26-2	Formin-like 1, isoform CRA_c OS=Mus musculus GN=Fmnl1 PE=1 SV=1|Formin-like protein 1 OS=Mus musculus GN=Fmnl1 PE=1 SV=1|Isoform 2 of Formin-like protein 1 OS=Mus musculus GN=Fmnl1	FALSE	TRUE	NA	NA	NA	NA	NA	NA	NA	NA	NA	666183	2.28001e+06	1.49172e+06	610221	1.60316e+06	1.95157e+06	788785	1.40127e+06	1.7594e+06
Fam208a	Q69ZR9|Q69ZR9-2	Protein TASOR OS=Mus musculus GN=Fam208a PE=1 SV=2|Isoform 2 of Protein TASOR OS=Mus musculus GN=Fam208a	FALSE	TRUE	NA	NA	NA	NA	NA	NA	NA	NA	NA	419081	2.00679e+06	1.8785e+06	389629	1.32571e+06	1.34739e+06	240834	1.56545e+06	1.64544e+06
Epb41	A2A838|A2A839|A2A841|F6S4K9|P48193	Protein 4.1 (Fragment) OS=Mus musculus GN=Epb41 PE=1 SV=1|Protein 4.1 OS=Mus musculus GN=Epb41 PE=1 SV=1|Protein 4.1 OS=Mus musculus GN=Epb41 PE=1 SV=1|Protein 4.1 (Fragment) OS=Mus musculus GN=Epb41 PE=1 SV=1|Protein 4.1 OS=Mus musculus GN=Epb41 PE=1 SV=2	FALSE	TRUE	NA	NA	NA	NA	NA	NA	NA	NA	NA	4.88046e+06	4.82526e+06	4.14951e+06	1.53828e+06	6.41676e+06	6.05308e+06	1.4973e+06	5.02225e+06	6.19102e+06
Sult2a8	Q8BGL3	Sulfotransferase OS=Mus musculus GN=Sult2a8 PE=1 SV=1	FALSE	TRUE	NA	NA	NA	NA	NA	NA	NA	NA	NA	71253.1	464727	446137	145204	324945	347661	15585	1.10117e+07	1.07211e+07
Mlec	D3Z1M3|Q6ZQI3	Malectin OS=Mus musculus GN=Mlec PE=1 SV=2|Malectin OS=Mus musculus GN=Mlec PE=1 SV=2	FALSE	TRUE	NA	NA	NA	NA	NA	NA	NA	NA	NA	83554	1.62744e+06	1.49294e+06	198025	2.0429e+06	2.11776e+06	239188	2.25668e+06	2.37303e+06
Slirp	Q9D8T7	SRA stem-loop-interacting RNA-binding protein, mitochondrial OS=Mus musculus GN=Slirp PE=1 SV=2	FALSE	TRUE	NA	NA	NA	NA	NA	NA	NA	NA	NA	284853	1.08563e+06	1.30384e+06	502371	1.20803e+06	1.10227e+06	1.06877e+06	1.62915e+06	1.48665e+06
Gsdmdc1	Q9D8T2	Gasdermin-D OS=Mus musculus GN=Gsdmdc1 PE=1 SV=1	FALSE	TRUE	NA	NA	NA	NA	NA	NA	NA	NA	NA	213955	1.05848e+06	1.14474e+06	123217	918569	1.1362e+06	365917	8.28143e+06	6.1907e+06
Qdpr	A0A0G2JGJ1|D3YWR7|Q8BVI4	Dihydropteridine reductase OS=Mus musculus GN=Qdpr PE=1 SV=1|Dihydropteridine reductase OS=Mus musculus GN=Qdpr PE=1 SV=1|Dihydropteridine reductase OS=Mus musculus GN=Qdpr PE=1 SV=2	FALSE	TRUE	NA	NA	NA	NA	NA	NA	NA	NA	NA	323741	3.61578e+06	5.43853e+06	260968	2.02256e+06	2.07324e+06	312379	1.27055e+07	8.24066e+06
Mrpl37	Q921S7	39S ribosomal protein L37, mitochondrial OS=Mus musculus GN=Mrpl37 PE=1 SV=1	FALSE	TRUE	NA	NA	NA	NA	NA	NA	NA	NA	NA	910165	7.28237e+06	6.52931e+06	967371	6.67989e+06	6.15448e+06	929260	1.03785e+07	1.25637e+07
Itih5	Q8BJD1	Inter-alpha-trypsin inhibitor heavy chain H5 OS=Mus musculus GN=Itih5 PE=1 SV=1	FALSE	TRUE	NA	NA	NA	NA	NA	NA	NA	NA	NA	1.3208e+06	4.46497e+06	3.85496e+06	1.55641e+06	7.11986e+06	5.95993e+06	1.70882e+06	2.06277e+06	2.85416e+06
Cyp4b1	Q3TNA0|Q64462	Cytochrome P450 4B1 OS=Mus musculus GN=Cyp4b1 PE=1 SV=1|Cytochrome P450 4B1 OS=Mus musculus GN=Cyp4b1 PE=1 SV=1	FALSE	TRUE	NA	NA	NA	NA	NA	NA	NA	NA	NA	1.50928e+06	5.35265e+06	4.28078e+06	1.08159e+06	1.67214e+07	1.63896e+07	489207	3.36964e+06	4.29865e+06
Gimap4	D3YTN4	GTPase IMAP family member 4 OS=Mus musculus GN=Gimap4 PE=1 SV=1	FALSE	TRUE	NA	NA	NA	NA	NA	NA	NA	NA	NA	570310	2.13569e+06	1.90663e+06	640132	5.04004e+06	5.59113e+06	226933	4.86663e+06	4.91399e+06
Helz	A0A0R4J0Y3|Q6DFV5|Q6DFV5-3	Probable helicase with zinc finger domain OS=Mus musculus GN=Helz PE=1 SV=1|Probable helicase with zinc finger domain OS=Mus musculus GN=Helz PE=1 SV=2|Isoform 3 of Probable helicase with zinc finger domain OS=Mus musculus GN=Helz	FALSE	TRUE	NA	NA	NA	NA	NA	NA	NA	NA	NA	2.67639e+06	2.6676e+07	2.7439e+07	4.87936e+06	1.65988e+07	1.62874e+07	4.20737e+06	1.56105e+07	1.54667e+07
Cpsf2	O35218	Cleavage and polyadenylation specificity factor subunit 2 OS=Mus musculus GN=Cpsf2 PE=1 SV=1	FALSE	TRUE	NA	NA	NA	NA	NA	NA	NA	NA	NA	250286	1.72128e+06	2.05449e+06	NA	1.72542e+06	1.65682e+06	11206.2	1.54719e+06	1.34993e+06
Ppp6r3	G5E8R4|Q922D4|Q922D4-2	SAPS domain family, member 3, isoform CRA_c OS=Mus musculus GN=Ppp6r3 PE=1 SV=1|Serine/threonine-protein phosphatase 6 regulatory subunit 3 OS=Mus musculus GN=Ppp6r3 PE=1 SV=1|Isoform 2 of Serine/threonine-protein phosphatase 6 regulatory subunit 3 OS=Mus musculus GN=Ppp6r3	FALSE	TRUE	NA	NA	NA	NA	NA	NA	NA	NA	NA	389680	3.67482e+06	3.89159e+06	237283	2.84032e+06	3.57359e+06	268840	3.49437e+06	2.62265e+06
Sntb2	Q542S9|Q61235	Beta-2-syntrophin OS=Mus musculus GN=Sntb2 PE=1 SV=1|Beta-2-syntrophin OS=Mus musculus GN=Sntb2 PE=1 SV=2	FALSE	TRUE	NA	NA	NA	NA	NA	NA	NA	NA	NA	183461	1.1811e+06	908758	283650	1.79244e+06	1.69275e+06	418423	818803	1.12686e+06
Lcp1	Q61233	Plastin-2 OS=Mus musculus GN=Lcp1 PE=1 SV=4	FALSE	TRUE	NA	NA	NA	NA	NA	NA	NA	NA	NA	1.47141e+06	5.849e+06	5.23238e+06	1.65649e+06	8.06047e+06	1.13039e+07	2.84359e+06	2.6773e+07	2.13409e+07
Paics	Q9DCL9	Multifunctional protein ADE2 OS=Mus musculus GN=Paics PE=1 SV=4	FALSE	TRUE	NA	NA	NA	NA	NA	NA	NA	NA	NA	478085	2.95518e+06	2.47543e+06	628456	4.77576e+06	5.34583e+06	897775	5.75086e+06	6.13327e+06
Ctnnb1	Q02248	Catenin beta-1 OS=Mus musculus GN=Ctnnb1 PE=1 SV=1	FALSE	TRUE	NA	NA	NA	NA	NA	NA	NA	NA	NA	3.52952e+06	2.43334e+07	1.10402e+07	6.11468e+06	9.12397e+06	1.31314e+07	3.04409e+06	9.92996e+06	1.52071e+07
Ankfy1	Q810B6	Rabankyrin-5 OS=Mus musculus GN=Ankfy1 PE=1 SV=2	FALSE	TRUE	NA	NA	NA	NA	NA	NA	NA	NA	NA	1.29643e+06	6.76655e+06	4.19054e+06	953441	9.1163e+06	8.32294e+06	921744	2.45378e+06	4.33986e+06
Parp9	H7BWY5|Q8CAS9|Q8CAS9-2|Q8CAS9-3	Poly [ADP-ribose] polymerase 9 OS=Mus musculus GN=Parp9 PE=1 SV=1|Poly [ADP-ribose] polymerase 9 OS=Mus musculus GN=Parp9 PE=1 SV=2|Isoform 2 of Poly [ADP-ribose] polymerase 9 OS=Mus musculus GN=Parp9|Isoform 3 of Poly [ADP-ribose] polymerase 9 OS=Mus musculus GN=Parp9	FALSE	TRUE	NA	NA	NA	NA	NA	NA	NA	NA	NA	227722	853759	988939	270841	844883	814692	351944	3.14731e+06	2.81779e+06
Rabgap1	A2AWA9	Rab GTPase-activating protein 1 OS=Mus musculus GN=Rabgap1 PE=1 SV=1	FALSE	TRUE	NA	NA	NA	NA	NA	NA	NA	NA	NA	1.29354e+06	1.3455e+07	1.2842e+07	1.2635e+06	8.5627e+06	1.04056e+07	1.83544e+06	7.15972e+06	6.17294e+06
Trim56	A0A0R4J0Q6|Q80VI1	E3 ubiquitin-protein ligase TRIM56 OS=Mus musculus GN=Trim56 PE=1 SV=1|E3 ubiquitin-protein ligase TRIM56 OS=Mus musculus GN=Trim56 PE=1 SV=1	FALSE	TRUE	NA	NA	NA	NA	NA	NA	NA	NA	NA	880826	3.66621e+06	3.00194e+06	892433	9.75459e+06	1.11134e+07	470969	9.71109e+06	1.04099e+07
Eif3b	Q8JZQ9	Eukaryotic translation initiation factor 3 subunit B OS=Mus musculus GN=Eif3b PE=1 SV=1	FALSE	TRUE	NA	NA	NA	NA	NA	NA	NA	NA	NA	3.21177e+06	3.76243e+07	3.8912e+07	4.00586e+06	3.31079e+07	3.61087e+07	3.65593e+06	3.00405e+07	2.66325e+07
Mut	P16332	Methylmalonyl-CoA mutase, mitochondrial OS=Mus musculus GN=Mut PE=1 SV=2	FALSE	TRUE	NA	NA	NA	NA	NA	NA	NA	NA	NA	1.08751e+06	5.25263e+06	5.02928e+06	1.04634e+06	9.46721e+06	1.07992e+07	1.03116e+06	9.83181e+06	9.00193e+06
Dnaja1	B1AXY1|P63037|Q5NTY0	DnaJ homolog subfamily A member 1 (Fragment) OS=Mus musculus GN=Dnaja1 PE=1 SV=1|DnaJ homolog subfamily A member 1 OS=Mus musculus GN=Dnaja1 PE=1 SV=1|DnaJ (Hsp40) homolog, subfamily A, member 1 OS=Mus musculus GN=Dnaja1 PE=1 SV=1	FALSE	TRUE	NA	NA	NA	NA	NA	NA	NA	NA	NA	771539	2.80857e+06	3.48488e+06	1.95854e+06	3.90867e+06	3.37975e+06	1.90856e+06	6.58043e+06	6.13332e+06
Mat1a	Q91X83	S-adenosylmethionine synthase isoform type-1 OS=Mus musculus GN=Mat1a PE=1 SV=1	FALSE	TRUE	NA	NA	NA	NA	NA	NA	NA	NA	NA	679321	4.03789e+06	3.37731e+06	754222	1.73711e+06	2.43968e+06	1.30468e+06	2.38356e+07	2.0291e+07
Eif4a1	P60843|Q5F2A7	Eukaryotic initiation factor 4A-I OS=Mus musculus GN=Eif4a1 PE=1 SV=1|Eukaryotic initiation factor 4A-I OS=Mus musculus GN=Eif4a1 PE=1 SV=1	FALSE	TRUE	NA	NA	NA	NA	NA	NA	NA	NA	NA	1.69508e+06	5.17607e+07	2.76493e+07	1.4616e+06	1.46741e+07	2.49961e+07	1.01403e+06	6.933e+07	7.61931e+07
Ndufa13	Q9ERS2	NADH dehydrogenase [ubiquinone] 1 alpha subcomplex subunit 13 OS=Mus musculus GN=Ndufa13 PE=1 SV=3	FALSE	TRUE	NA	NA	NA	NA	NA	NA	NA	NA	NA	195873	1.20242e+06	1.58901e+06	NA	1.2843e+06	1.1224e+06	NA	1.30947e+06	1.13383e+06
Zfr	O88532	Zinc finger RNA-binding protein OS=Mus musculus GN=Zfr PE=1 SV=2	FALSE	TRUE	NA	NA	NA	NA	NA	NA	NA	NA	NA	1.43794e+06	1.46972e+07	1.26768e+07	2.11001e+06	8.06613e+06	6.78475e+06	3.73003e+06	6.64891e+06	9.16447e+06
2011-09-01	A0A0J9YTY0|A0A0J9YUL3|Q8C1B7|Q8C1B7-2|Q8C1B7-3	Septin-11 OS=Mus musculus GN=Sept11 PE=1 SV=1|Septin 11, isoform CRA_b OS=Mus musculus GN=Sept11 PE=1 SV=1|Septin-11 OS=Mus musculus GN=Sept11 PE=1 SV=4|Isoform 2 of Septin-11 OS=Mus musculus GN=Sept11|Isoform 3 of Septin-11 OS=Mus musculus GN=Sept11	FALSE	TRUE	NA	NA	NA	NA	NA	NA	NA	NA	NA	847625	1.13684e+07	1.42606e+07	985011	6.51037e+06	6.67966e+06	1.58735e+06	4.50329e+06	3.499e+06
Col6a6	E9Q6A6|Q8C6K9	Collagen alpha-6(VI) chain OS=Mus musculus GN=Col6a6 PE=1 SV=2|Collagen alpha-6(VI) chain OS=Mus musculus GN=Col6a6 PE=1 SV=2	FALSE	TRUE	NA	NA	NA	NA	NA	NA	NA	NA	NA	2.51538e+06	1.26373e+07	9.54447e+06	2.90551e+06	2.65575e+07	3.79204e+07	3.00122e+06	1.82805e+07	1.69514e+07
Eif5	P59325|Q3TQR3	Eukaryotic translation initiation factor 5 OS=Mus musculus GN=Eif5 PE=1 SV=1|Eukaryotic translation initiation factor 5 OS=Mus musculus GN=Eif5 PE=1 SV=1	FALSE	TRUE	NA	NA	NA	NA	NA	NA	NA	NA	NA	547949	2.94788e+06	4.22297e+06	627156	6.29325e+06	4.38719e+06	170754	8.59365e+06	8.60516e+06
Csl|Cs	Q80X68|Q9CZU6	Citrate synthase OS=Mus musculus GN=Csl PE=1 SV=1|Citrate synthase, mitochondrial OS=Mus musculus GN=Cs PE=1 SV=1	FALSE	TRUE	NA	NA	NA	NA	NA	NA	NA	NA	NA	411369	4.60195e+06	4.04607e+06	293867	2.34376e+06	2.2523e+06	320520	1.34093e+06	1.58708e+06
Eif4a3	Q91VC3	Eukaryotic initiation factor 4A-III OS=Mus musculus GN=Eif4a3 PE=1 SV=3	FALSE	TRUE	NA	NA	NA	NA	NA	NA	NA	NA	NA	1.1391e+06	2.76074e+07	2.92568e+07	751983	1.21595e+07	1.30941e+07	713462	2.06644e+07	1.81076e+07
Plvap	G3X924|Q91VC4	Plasmalemma vesicle associated protein OS=Mus musculus GN=Plvap PE=1 SV=1|Plasmalemma vesicle-associated protein OS=Mus musculus GN=Plvap PE=1 SV=1	FALSE	TRUE	NA	NA	NA	NA	NA	NA	NA	NA	NA	830113	3.7472e+06	3.3933e+06	322587	9.99286e+06	9.29821e+06	1.20804e+06	2.26596e+06	2.68923e+06
Parp12	Q8BZ20	Poly [ADP-ribose] polymerase 12 OS=Mus musculus GN=Parp12 PE=1 SV=3	FALSE	TRUE	NA	NA	NA	NA	NA	NA	NA	NA	NA	1.03337e+06	6.7183e+06	5.16679e+06	918788	4.84635e+06	5.45236e+06	558364	1.73321e+07	2.00318e+07
Zzef1	A0A140LJ04|E9Q5W5|Q5SSH7|Q5SSH7-2	Zinc finger ZZ-type and EF-hand domain-containing protein 1 OS=Mus musculus GN=Zzef1 PE=1 SV=1|Zinc finger ZZ-type and EF-hand domain-containing protein 1 OS=Mus musculus GN=Zzef1 PE=1 SV=1|Zinc finger ZZ-type and EF-hand domain-containing protein 1 OS=Mus musculus GN=Zzef1 PE=1 SV=2|Isoform 2 of Zinc finger ZZ-type and EF-hand domain-containing protein 1 OS=Mus musculus GN=Zzef1	FALSE	TRUE	NA	NA	NA	NA	NA	NA	NA	NA	NA	881669	5.72765e+06	4.93452e+06	324049	2.49958e+06	2.65997e+06	828974	3.08745e+06	3.3676e+06
Capzb	A2AMW0|P47757-2|P47757-4	Capping protein (Actin filament) muscle Z-line, beta, isoform CRA_a OS=Mus musculus GN=Capzb PE=1 SV=1|Isoform 2 of F-actin-capping protein subunit beta OS=Mus musculus GN=Capzb|Isoform 3 of F-actin-capping protein subunit beta OS=Mus musculus GN=Capzb	FALSE	TRUE	NA	NA	NA	NA	NA	NA	NA	NA	NA	211885	2.30166e+06	2.58355e+06	212817	2.08031e+06	2.33242e+06	530737	3.26554e+06	2.59477e+06
Ap2m1	P84091|Q3TWV4|Q5FWI9	AP-2 complex subunit mu OS=Mus musculus GN=Ap2m1 PE=1 SV=1|AP-2 complex subunit mu OS=Mus musculus GN=Ap2m1 PE=1 SV=1|AP-2 complex subunit mu OS=Mus musculus GN=Ap2m1 PE=1 SV=1	FALSE	TRUE	NA	NA	NA	NA	NA	NA	NA	NA	NA	342807	9.05885e+06	8.16157e+06	100570	3.61416e+06	3.50094e+06	NA	3.03953e+06	3.48279e+06
Capn1	O35350|Q3TI07	Calpain-1 catalytic subunit OS=Mus musculus GN=Capn1 PE=1 SV=1|Calpain-1 catalytic subunit OS=Mus musculus GN=Capn1 PE=1 SV=1	FALSE	TRUE	NA	NA	NA	NA	NA	NA	NA	NA	NA	504315	2.70083e+06	1.87769e+06	458453	1.79113e+06	2.37067e+06	184884	2.10417e+06	2.2867e+06
Mrpl1	Q99N96	39S ribosomal protein L1, mitochondrial OS=Mus musculus GN=Mrpl1 PE=1 SV=2	FALSE	TRUE	NA	NA	NA	NA	NA	NA	NA	NA	NA	283532	1.99137e+06	2.48655e+06	206769	2.70769e+06	1.70493e+06	1.02942e+06	2.75666e+06	3.50616e+06
Mrpl3	D3Z456|Q99N95	39S ribosomal protein L3, mitochondrial OS=Mus musculus GN=Mrpl3 PE=1 SV=1|39S ribosomal protein L3, mitochondrial OS=Mus musculus GN=Mrpl3 PE=1 SV=1	FALSE	TRUE	NA	NA	NA	NA	NA	NA	NA	NA	NA	1.28026e+06	1.04914e+07	8.41403e+06	1.0701e+06	1.20941e+07	1.04159e+07	487547	8.22864e+06	1.19134e+07
Efl1	Q8C0D5	Elongation factor-like GTPase 1 OS=Mus musculus GN=Efl1 PE=1 SV=1	FALSE	TRUE	NA	NA	NA	NA	NA	NA	NA	NA	NA	856306	6.78616e+06	1.02055e+07	864937	9.72161e+06	9.45713e+06	1.61306e+06	1.34737e+07	9.20995e+06
Thoc1	Q8R3N6	THO complex subunit 1 OS=Mus musculus GN=Thoc1 PE=1 SV=1	FALSE	TRUE	NA	NA	NA	NA	NA	NA	NA	NA	NA	193462	1.01989e+06	951385	205455	1.53527e+06	1.55863e+06	261529	1.14696e+06	1.21111e+06
Scp2	P32020|P32020-2	Non-specific lipid-transfer protein OS=Mus musculus GN=Scp2 PE=1 SV=3|Isoform SCP2 of Non-specific lipid-transfer protein OS=Mus musculus GN=Scp2	FALSE	TRUE	NA	NA	NA	NA	NA	NA	NA	NA	NA	998682	3.49662e+06	2.22556e+06	788175	3.57959e+06	3.37979e+06	1.51153e+06	1.22237e+07	2.03402e+07
Aqr	A2AQA7|Q8CFQ3	Intron-binding protein aquarius OS=Mus musculus GN=Aqr PE=1 SV=1|Intron-binding protein aquarius OS=Mus musculus GN=Aqr PE=1 SV=2	FALSE	TRUE	NA	NA	NA	NA	NA	NA	NA	NA	NA	819255	1.03271e+07	1.00177e+07	677127	1.15688e+07	1.11355e+07	517499	9.30937e+06	9.97039e+06
Fus	P56959|Q564D0|Q8CFQ9	RNA-binding protein FUS OS=Mus musculus GN=Fus PE=1 SV=1|Fusion, derived from t(12;16) malignant liposarcoma (Human), isoform CRA_a OS=Mus musculus GN=Fus PE=1 SV=1|Fusion, derived from t(1216) malignant liposarcoma (Human) OS=Mus musculus GN=Fus PE=1 SV=1	FALSE	TRUE	NA	NA	NA	NA	NA	NA	NA	NA	NA	1.2004e+06	6.4916e+07	5.6569e+07	214519	7.28639e+06	1.09105e+07	771750	2.53121e+07	1.93986e+07
Ehd4	Q3TM70|Q9EQP2	EH domain-containing protein 4 OS=Mus musculus GN=Ehd4 PE=1 SV=1|EH domain-containing protein 4 OS=Mus musculus GN=Ehd4 PE=1 SV=1	FALSE	TRUE	NA	NA	NA	NA	NA	NA	NA	NA	NA	817755	2.1047e+06	2.01704e+06	1.12758e+06	6.96553e+06	5.8731e+06	1.46457e+06	1.62061e+06	2.00558e+06
Myh14	K3W4R2|Q6URW6|Q6URW6-2|Q6URW6-3	Myosin-14 OS=Mus musculus GN=Myh14 PE=1 SV=1|Myosin-14 OS=Mus musculus GN=Myh14 PE=1 SV=1|Isoform 2 of Myosin-14 OS=Mus musculus GN=Myh14|Isoform 3 of Myosin-14 OS=Mus musculus GN=Myh14	FALSE	TRUE	NA	NA	NA	NA	NA	NA	NA	NA	NA	1.23575e+06	1.25856e+07	1.21662e+07	1.94419e+06	1.16921e+07	1.45374e+07	2.92452e+06	7.94079e+06	6.60678e+06
Eif2s3x	Q3TML6|Q9Z0N1	Eukaryotic translation initiation factor 2 subunit 3, X-linked OS=Mus musculus GN=Eif2s3x PE=1 SV=1|Eukaryotic translation initiation factor 2 subunit 3, X-linked OS=Mus musculus GN=Eif2s3x PE=1 SV=2	FALSE	TRUE	NA	NA	NA	NA	NA	NA	NA	NA	NA	1.62397e+06	8.49411e+06	8.82865e+06	1.56411e+06	8.17361e+06	8.43455e+06	2.43098e+06	1.12186e+07	1.04596e+07
Glo1	A5GZX3|Q9CPU0	Lactoylglutathione lyase OS=Mus musculus GN=Glo1 PE=1 SV=1|Lactoylglutathione lyase OS=Mus musculus GN=Glo1 PE=1 SV=3	FALSE	TRUE	NA	NA	NA	NA	NA	NA	NA	NA	NA	256317	2.03387e+06	2.73246e+06	416187	1.16739e+06	1.61546e+06	444341	1.023e+07	5.50254e+06
Qki	Q9QYS9|Q9QYS9-2|Q9QYS9-3|Q9QYS9-4|Q9QYS9-5|Q9QYS9-6|Q9QYS9-7|Q9QYS9-8	Protein quaking OS=Mus musculus GN=Qki PE=1 SV=1|Isoform 2 of Protein quaking OS=Mus musculus GN=Qki|Isoform 3 of Protein quaking OS=Mus musculus GN=Qki|Isoform 4 of Protein quaking OS=Mus musculus GN=Qki|Isoform 5 of Protein quaking OS=Mus musculus GN=Qki|Isoform 6 of Protein quaking OS=Mus musculus GN=Qki|Isoform 7 of Protein quaking OS=Mus musculus GN=Qki|Isoform 8 of Protein quaking OS=Mus mu…	FALSE	TRUE	NA	NA	NA	NA	NA	NA	NA	NA	NA	180017	6.11306e+06	1.12249e+07	139204	2.34175e+06	1.95994e+06	539236	3.65448e+06	2.37793e+06
Elavl4	A2A9R6|A2A9R8|A2A9S0|A2A9S2|A2A9S3|Q61701|Q61701-2|Q8BVA9	ELAV-like protein OS=Mus musculus GN=Elavl4 PE=1 SV=1|ELAV-like protein OS=Mus musculus GN=Elavl4 PE=1 SV=1|ELAV-like protein OS=Mus musculus GN=Elavl4 PE=1 SV=1|ELAV-like protein OS=Mus musculus GN=Elavl4 PE=1 SV=1|ELAV-like protein OS=Mus musculus GN=Elavl4 PE=1 SV=1|ELAV-like protein 4 OS=Mus musculus GN=Elavl4 PE=1 SV=1|Isoform 2 of ELAV-like protein 4 OS=Mus musculus GN=Elavl4|ELAV-like prot…	FALSE	TRUE	NA	NA	NA	NA	NA	NA	NA	NA	NA	663245	3.49834e+07	4.07024e+07	816085	1.42958e+06	1.14812e+06	1.60645e+06	2.64534e+06	2.83102e+06
Erlin2	Q8BFZ9	Erlin-2 OS=Mus musculus GN=Erlin2 PE=1 SV=1	FALSE	TRUE	NA	NA	NA	NA	NA	NA	NA	NA	NA	480215	5.01899e+06	4.10982e+06	552025	3.28173e+06	3.90211e+06	950474	1.93624e+06	1.98863e+06
Tns1	A0A087WQ94|A0A087WQM0|A0A087WQS0|A0A087WRU0|E9Q0S6	Protein Tns1 (Fragment) OS=Mus musculus GN=Tns1 PE=1 SV=1|Protein Tns1 OS=Mus musculus GN=Tns1 PE=1 SV=1|Protein Tns1 OS=Mus musculus GN=Tns1 PE=1 SV=1|Protein Tns1 (Fragment) OS=Mus musculus GN=Tns1 PE=1 SV=1|Protein Tns1 OS=Mus musculus GN=Tns1 PE=1 SV=1	FALSE	TRUE	NA	NA	NA	NA	NA	NA	NA	NA	NA	2.27499e+06	8.08684e+06	7.18237e+06	2.57763e+06	1.80876e+07	1.81972e+07	3.0222e+06	5.87114e+06	6.57067e+06
Hnrnph3	D3YWT1|D3Z3N4	MCG11326, isoform CRA_b OS=Mus musculus GN=Hnrnph3 PE=1 SV=1|MCG11326, isoform CRA_a OS=Mus musculus GN=Hnrnph3 PE=1 SV=1	FALSE	TRUE	NA	NA	NA	NA	NA	NA	NA	NA	NA	689437	1.40186e+07	1.51392e+07	292370	6.85835e+06	5.2896e+06	671932	4.10023e+06	4.92273e+06
Eif3f	Q9DCH4	Eukaryotic translation initiation factor 3 subunit F OS=Mus musculus GN=Eif3f PE=1 SV=2	FALSE	TRUE	NA	NA	NA	NA	NA	NA	NA	NA	NA	608695	4.25415e+06	4.22666e+06	526933	3.14933e+06	3.07925e+06	201842	3.67723e+06	3.78538e+06
Ubap2l	A0A0G2JDV6|A0A0H2UH17|Q80X50|Q80X50-2|Q80X50-3|Q80X50-4|Q80X50-5	Ubiquitin associated protein 2-like, isoform CRA_g OS=Mus musculus GN=Ubap2l PE=1 SV=1|Ubiquitin associated protein 2-like, isoform CRA_b OS=Mus musculus GN=Ubap2l PE=1 SV=1|Ubiquitin-associated protein 2-like OS=Mus musculus GN=Ubap2l PE=1 SV=1|Isoform 2 of Ubiquitin-associated protein 2-like OS=Mus musculus GN=Ubap2l|Isoform 3 of Ubiquitin-associated protein 2-like OS=Mus musculus GN=Ubap2l|Iso…	FALSE	TRUE	NA	NA	NA	NA	NA	NA	NA	NA	NA	2.38334e+06	2.30315e+07	2.83719e+07	4.6564e+06	1.9064e+07	1.47089e+07	2.09969e+06	2.407e+07	2.53245e+07
Acad9	Q8JZN5	Acyl-CoA dehydrogenase family member 9, mitochondrial OS=Mus musculus GN=Acad9 PE=1 SV=2	FALSE	TRUE	NA	NA	NA	NA	NA	NA	NA	NA	NA	1.35945e+06	4.52585e+06	4.28444e+06	569477	4.54806e+06	5.61e+06	982031	3.39582e+06	2.90814e+06
Cyfip1	Q7TMB8	Cytoplasmic FMR1-interacting protein 1 OS=Mus musculus GN=Cyfip1 PE=1 SV=1	FALSE	TRUE	NA	NA	NA	NA	NA	NA	NA	NA	NA	959788	7.93891e+06	7.66827e+06	502966	4.87932e+06	4.86291e+06	1.54363e+06	2.77325e+06	2.88081e+06
Supt5h	O55201|O55201-2	Transcription elongation factor SPT5 OS=Mus musculus GN=Supt5h PE=1 SV=1|Isoform 2 of Transcription elongation factor SPT5 OS=Mus musculus GN=Supt5h	FALSE	TRUE	NA	NA	NA	NA	NA	NA	NA	NA	NA	2.08214e+06	1.60644e+07	1.4981e+07	1.61804e+06	7.69988e+06	7.6342e+06	3.17778e+06	7.37984e+06	7.98161e+06
Vwa8	Q8CC88	von Willebrand factor A domain-containing protein 8 OS=Mus musculus GN=Vwa8 PE=1 SV=2	FALSE	TRUE	NA	NA	NA	NA	NA	NA	NA	NA	NA	5.36354e+06	2.28818e+07	1.99888e+07	7.39449e+06	4.69935e+07	5.04496e+07	7.84717e+06	2.28192e+07	2.43323e+07
Ripk1	Q60855	Receptor-interacting serine/threonine-protein kinase 1 OS=Mus musculus GN=Ripk1 PE=1 SV=1	FALSE	TRUE	NA	NA	NA	NA	NA	NA	NA	NA	NA	278428	868622	806261	334850	2.35718e+06	2.66544e+06	291924	3.3504e+06	3.1921e+06
FAM120A	Q6A0A9	Constitutive coactivator of PPAR-gamma-like protein 1 OS=Mus musculus GN=FAM120A PE=1 SV=2	FALSE	TRUE	NA	NA	NA	NA	NA	NA	NA	NA	NA	1.84962e+07	9.14306e+07	9.83315e+07	1.78687e+07	1.6971e+08	1.54183e+08	2.0341e+07	1.81776e+08	1.86041e+08
Uggt1	Q6P5E4	UDP-glucose:glycoprotein glucosyltransferase 1 OS=Mus musculus GN=Uggt1 PE=1 SV=4	FALSE	TRUE	NA	NA	NA	NA	NA	NA	NA	NA	NA	523938	6.29476e+06	6.30999e+06	526985	4.18896e+06	4.93064e+06	1.14981e+06	7.08262e+06	6.00271e+06
2002-09-01	E9Q3V6	Septin-2 OS=Mus musculus GN=Sept2 PE=1 SV=1	FALSE	TRUE	NA	NA	NA	NA	NA	NA	NA	NA	NA	859101	4.36945e+06	5.05664e+06	1.68477e+06	6.37828e+06	5.74911e+06	633340	4.28161e+06	4.10464e+06
Diaph1	D3Z074|E9PV41|E9PXV7|O08808|Q6NS79	Protein diaphanous homolog 1 OS=Mus musculus GN=Diaph1 PE=1 SV=2|Protein diaphanous homolog 1 OS=Mus musculus GN=Diaph1 PE=1 SV=1|Protein diaphanous homolog 1 OS=Mus musculus GN=Diaph1 PE=1 SV=1|Protein diaphanous homolog 1 OS=Mus musculus GN=Diaph1 PE=1 SV=1|Diap1 protein OS=Mus musculus GN=Diaph1 PE=1 SV=1	FALSE	TRUE	NA	NA	NA	NA	NA	NA	NA	NA	NA	541929	2.69435e+06	3.39266e+06	453468	3.53065e+06	3.33026e+06	23827.1	5.66391e+06	4.76877e+06
Taldo1	Q93092	Transaldolase OS=Mus musculus GN=Taldo1 PE=1 SV=2	FALSE	TRUE	NA	NA	NA	NA	NA	NA	NA	NA	NA	1.02141e+06	1.08467e+07	9.40664e+06	1.3225e+06	1.38627e+07	1.04477e+07	983853	4.53265e+06	6.93491e+06
Srrm1	A2A8V8|A2A8V9|E9PUK6|E9QKA4|Q52KI8|Q52KI8-2	Serine/arginine repetitive matrix protein 1 OS=Mus musculus GN=Srrm1 PE=1 SV=1|Serine/arginine repetitive matrix protein 1 OS=Mus musculus GN=Srrm1 PE=1 SV=1|Serine/arginine repetitive matrix protein 1 OS=Mus musculus GN=Srrm1 PE=1 SV=1|Serine/arginine repetitive matrix protein 1 OS=Mus musculus GN=Srrm1 PE=1 SV=1|Serine/arginine repetitive matrix protein 1 OS=Mus musculus GN=Srrm1 PE=1 SV=2|Isof…	FALSE	TRUE	NA	NA	NA	NA	NA	NA	NA	NA	NA	1.14857e+06	1.64145e+07	1.25275e+07	1.9022e+06	5.50031e+06	8.34851e+06	3.71259e+06	7.31278e+06	6.3128e+06
Col4a3	Q9QZS0	Collagen alpha-3(IV) chain OS=Mus musculus GN=Col4a3 PE=1 SV=2	FALSE	TRUE	NA	NA	NA	NA	NA	NA	NA	NA	NA	1.66912e+06	3.21733e+06	2.71195e+06	1.57369e+07	5.37943e+06	7.38974e+06	4.24045e+06	4.88331e+06	4.21731e+06
Cab39l	Q9DB16|Q9DB16-2	Calcium-binding protein 39-like OS=Mus musculus GN=Cab39l PE=1 SV=3|Isoform 2 of Calcium-binding protein 39-like OS=Mus musculus GN=Cab39l	FALSE	TRUE	NA	NA	NA	NA	NA	NA	NA	NA	NA	239395	2.11313e+06	2.00144e+06	327243	1.36633e+06	1.81449e+06	234703	3.27275e+06	2.60195e+06
Arfgef2	A2A5R2	Brefeldin A-inhibited guanine nucleotide-exchange protein 2 OS=Mus musculus GN=Arfgef2 PE=1 SV=1	FALSE	TRUE	NA	NA	NA	NA	NA	NA	NA	NA	NA	1.0561e+06	9.96673e+06	9.58511e+06	684508	6.01946e+06	6.71991e+06	426433	4.08528e+06	3.80514e+06
Copg2	A0A0M3HEQ7|Q9QXK3|Q9QXK3-4	Coatomer subunit gamma OS=Mus musculus GN=Copg2 PE=1 SV=2|Coatomer subunit gamma-2 OS=Mus musculus GN=Copg2 PE=1 SV=1|Isoform 4 of Coatomer subunit gamma-2 OS=Mus musculus GN=Copg2	FALSE	TRUE	NA	NA	NA	NA	NA	NA	NA	NA	NA	474929	3.7632e+06	3.16047e+06	460506	1.78222e+06	2.30673e+06	1.6064e+06	2.33658e+06	2.14956e+06
Nhlrc2	B2RR26|Q8BZW8	NHL repeat containing 2 OS=Mus musculus GN=Nhlrc2 PE=1 SV=1|NHL repeat-containing protein 2 OS=Mus musculus GN=Nhlrc2 PE=1 SV=1	FALSE	TRUE	NA	NA	NA	NA	NA	NA	NA	NA	NA	1.2827e+06	7.01302e+06	7.01155e+06	1.59187e+06	6.44625e+06	6.52397e+06	1.78735e+06	7.21065e+06	7.12623e+06
Fnbp1	A2AQ41|A2AQ42|A2AQ43|A2AQ44|A2AQ45|Q80TY0|Q80TY0-2|Q80TY0-3|Q80TY0-5	Formin-binding protein 1 OS=Mus musculus GN=Fnbp1 PE=1 SV=1|Formin-binding protein 1 OS=Mus musculus GN=Fnbp1 PE=1 SV=1|Formin-binding protein 1 OS=Mus musculus GN=Fnbp1 PE=1 SV=1|Formin-binding protein 1 OS=Mus musculus GN=Fnbp1 PE=1 SV=1|Formin-binding protein 1 OS=Mus musculus GN=Fnbp1 PE=1 SV=1|Formin-binding protein 1 OS=Mus musculus GN=Fnbp1 PE=1 SV=2|Isoform 2 of Formin-binding protein 1 O…	FALSE	TRUE	NA	NA	NA	NA	NA	NA	NA	NA	NA	391982	2.19843e+06	3.08769e+06	106844	2.51563e+06	2.06714e+06	NA	1.59432e+06	1.38144e+06
Aldh5a1	B2RS41|Q8BWF0	Aldhehyde dehydrogenase family 5, subfamily A1 OS=Mus musculus GN=Aldh5a1 PE=1 SV=1|Succinate-semialdehyde dehydrogenase, mitochondrial OS=Mus musculus GN=Aldh5a1 PE=1 SV=1	FALSE	TRUE	NA	NA	NA	NA	NA	NA	NA	NA	NA	979602	1.12946e+07	1.54207e+07	807521	4.99005e+06	6.244e+06	1.40141e+06	1.79797e+07	1.05243e+07
Cth	Q8VCN5	Cystathionine gamma-lyase OS=Mus musculus GN=Cth PE=1 SV=1	FALSE	TRUE	NA	NA	NA	NA	NA	NA	NA	NA	NA	55969.3	1.03113e+06	1.29887e+06	181048	1.45763e+06	1.57402e+06	160914	5.83534e+06	4.28992e+06
Cyb5a	G5E850|P56395|Q544Z9	Cytochrome b-5, isoform CRA_a OS=Mus musculus GN=Cyb5a PE=1 SV=1|Cytochrome b5 OS=Mus musculus GN=Cyb5a PE=1 SV=2|Cytochrome b-5, isoform CRA_d OS=Mus musculus GN=Cyb5a PE=1 SV=1	FALSE	TRUE	NA	NA	NA	NA	NA	NA	NA	NA	NA	275564	3.79864e+06	1.76022e+06	293105	2.47658e+06	4.23751e+06	138063	8.55505e+06	1.07901e+07
Zc3h14	Q8BJ05|Q8BJ05-2|Q8BJ05-3	Zinc finger CCCH domain-containing protein 14 OS=Mus musculus GN=Zc3h14 PE=1 SV=1|Isoform 2 of Zinc finger CCCH domain-containing protein 14 OS=Mus musculus GN=Zc3h14|Isoform 3 of Zinc finger CCCH domain-containing protein 14 OS=Mus musculus GN=Zc3h14	FALSE	TRUE	NA	NA	NA	NA	NA	NA	NA	NA	NA	1.62251e+06	5.83185e+06	5.91184e+06	1.85876e+06	3.52886e+06	3.40645e+06	2.23788e+06	6.91912e+06	7.07077e+06
Ttc37	F8VPK0	Protein Ttc37 OS=Mus musculus GN=Ttc37 PE=1 SV=1	FALSE	TRUE	NA	NA	NA	NA	NA	NA	NA	NA	NA	358933	2.38651e+06	2.54536e+06	328547	4.42754e+06	4.76606e+06	623503	5.15418e+06	4.48927e+06
Gtf2i	G3UYD0|G3UYJ6|Q3UHU8|Q9ESZ8|Q9ESZ8-2|Q9ESZ8-3|Q9ESZ8-4|Q9ESZ8-5|Q9ESZ8-6	General transcription factor II-I OS=Mus musculus GN=Gtf2i PE=1 SV=1|General transcription factor II-I (Fragment) OS=Mus musculus GN=Gtf2i PE=1 SV=2|General transcription factor II-I OS=Mus musculus GN=Gtf2i PE=1 SV=1|General transcription factor II-I OS=Mus musculus GN=Gtf2i PE=1 SV=3|Isoform 2 of General transcription factor II-I OS=Mus musculus GN=Gtf2i|Isoform 3 of General transcription facto…	FALSE	TRUE	NA	NA	NA	NA	NA	NA	NA	NA	NA	346417	3.25879e+06	2.85077e+06	360265	3.30657e+06	2.87582e+06	461667	1.46969e+06	1.93169e+06
Kctd12	A0A0R4J2B2|Q6WVG3	BTB/POZ domain-containing protein KCTD12 OS=Mus musculus GN=Kctd12 PE=1 SV=1|BTB/POZ domain-containing protein KCTD12 OS=Mus musculus GN=Kctd12 PE=1 SV=1	FALSE	TRUE	NA	NA	NA	NA	NA	NA	NA	NA	NA	95269.9	895732	1.56822e+06	164875	1.2145e+06	1.40537e+06	526741	1.24071e+06	612415
Mrps7	Q80X85	28S ribosomal protein S7, mitochondrial OS=Mus musculus GN=Mrps7 PE=1 SV=1	FALSE	TRUE	NA	NA	NA	NA	NA	NA	NA	NA	NA	161435	1.37647e+06	1.09657e+06	41335.7	1.82917e+06	2.01079e+06	NA	2.32079e+06	2.65004e+06
Acat3	Q80X81	Acetyl-Coenzyme A acetyltransferase 3 OS=Mus musculus GN=Acat3 PE=1 SV=1	FALSE	TRUE	NA	NA	NA	NA	NA	NA	NA	NA	NA	554243	2.49282e+06	3.08487e+06	751834	2.29785e+06	2.55033e+06	545340	2.22727e+07	1.62163e+07
Sympk	F8WJD4|Q80X82	Symplekin OS=Mus musculus GN=Sympk PE=1 SV=1|Symplekin OS=Mus musculus GN=Sympk PE=1 SV=1	FALSE	TRUE	NA	NA	NA	NA	NA	NA	NA	NA	NA	233189	3.37586e+06	2.291e+06	230360	2.69043e+06	2.74854e+06	NA	1.30978e+06	1.8892e+06
Rpl23a-ps3|Rpl23a	A0A140T8M7|P62751|Q5M9M5	Protein Rpl23a-ps3 OS=Mus musculus GN=Rpl23a-ps3 PE=3 SV=1|60S ribosomal protein L23a OS=Mus musculus GN=Rpl23a PE=1 SV=1|60S ribosomal protein L23a OS=Mus musculus GN=Rpl23a PE=1 SV=1	FALSE	TRUE	NA	NA	NA	NA	NA	NA	NA	NA	NA	438291	1.79226e+06	1.25427e+06	441346	1.66559e+06	1.87895e+06	989779	3.09287e+06	3.91763e+06
Hykk	Q5U5V2	Hydroxylysine kinase OS=Mus musculus GN=Hykk PE=1 SV=2	FALSE	TRUE	NA	NA	NA	NA	NA	NA	NA	NA	NA	563683	2.01598e+06	1.8155e+06	286991	1.21482e+07	1.23145e+07	504069	4.56845e+06	5.00444e+06
Dhx36	Q8VHK9	ATP-dependent RNA helicase DHX36 OS=Mus musculus GN=Dhx36 PE=1 SV=2	FALSE	TRUE	NA	NA	NA	NA	NA	NA	NA	NA	NA	1.9361e+06	1.78332e+07	1.78571e+07	3.98442e+06	3.278e+07	2.31685e+07	1.51592e+06	8.22683e+06	1.16242e+07
Nono	Q99K48	Non-POU domain-containing octamer-binding protein OS=Mus musculus GN=Nono PE=1 SV=3	FALSE	TRUE	NA	NA	NA	NA	NA	NA	NA	NA	NA	1.09048e+06	3.07739e+07	3.243e+07	1.71175e+06	1.83078e+07	1.19164e+07	435766	2.14014e+07	3.12009e+07
Emilin1	Q99K41	EMILIN-1 OS=Mus musculus GN=Emilin1 PE=1 SV=1	FALSE	TRUE	NA	NA	NA	NA	NA	NA	NA	NA	NA	3.72403e+06	1.54158e+07	1.5189e+07	5.22968e+06	3.34741e+07	2.6969e+07	4.04142e+06	1.00761e+07	1.26932e+07
2200002D01Rik	Q9D809	MCG22941 OS=Mus musculus GN=2200002D01Rik PE=1 SV=1	FALSE	TRUE	NA	NA	NA	NA	NA	NA	NA	NA	NA	3.46427e+06	7.94667e+06	7.94861e+06	8.57801e+06	8.76903e+06	9.61865e+06	1.92995e+07	1.07517e+07	9.79961e+06
Blvrb	E9PZC3|Q3U6G1|Q923D2	Flavin reductase (NADPH) OS=Mus musculus GN=Blvrb PE=1 SV=1|Biliverdin reductase B (Flavin reductase (NADPH)) OS=Mus musculus GN=Blvrb PE=1 SV=1|Flavin reductase (NADPH) OS=Mus musculus GN=Blvrb PE=1 SV=3	FALSE	TRUE	NA	NA	NA	NA	NA	NA	NA	NA	NA	503553	1.6185e+06	2.59322e+06	271681	1.02045e+06	845736	260826	5.91347e+06	4.45322e+06
Hip1	A0A0J9YUA3|Q8VD75	Huntingtin-interacting protein 1 (Fragment) OS=Mus musculus GN=Hip1 PE=1 SV=1|Huntingtin-interacting protein 1 OS=Mus musculus GN=Hip1 PE=1 SV=2	FALSE	TRUE	NA	NA	NA	NA	NA	NA	NA	NA	NA	762574	4.75996e+06	4.55184e+06	3.27143e+06	2.8434e+06	2.10869e+06	1.68169e+06	1.02876e+06	1.45063e+06
Pck1	Q9Z2V4	Phosphoenolpyruvate carboxykinase, cytosolic [GTP] OS=Mus musculus GN=Pck1 PE=1 SV=1	FALSE	TRUE	NA	NA	NA	NA	NA	NA	NA	NA	NA	2.82229e+06	4.51252e+06	3.30969e+06	1.0948e+06	7.2478e+06	1.09073e+07	1.43005e+06	1.84426e+07	1.67086e+07
Hdac6	Q3UG37|Q9Z2V5	Histone deacetylase 6 (Fragment) OS=Mus musculus GN=Hdac6 PE=1 SV=1|Histone deacetylase 6 OS=Mus musculus GN=Hdac6 PE=1 SV=3	FALSE	TRUE	NA	NA	NA	NA	NA	NA	NA	NA	NA	1.38909e+06	6.12844e+06	6.27513e+06	1.97023e+06	7.811e+06	7.81441e+06	851947	6.11212e+06	5.96664e+06
Tmx3	Q8BXZ1	Protein disulfide-isomerase TMX3 OS=Mus musculus GN=Tmx3 PE=1 SV=2	FALSE	TRUE	NA	NA	NA	NA	NA	NA	NA	NA	NA	740978	6.26811e+06	7.01795e+06	1.46441e+06	2.85771e+06	3.2834e+06	1.70084e+06	2.75979e+06	2.14534e+06
Aco2	Q99KI0	Aconitate hydratase, mitochondrial OS=Mus musculus GN=Aco2 PE=1 SV=1	FALSE	TRUE	NA	NA	NA	NA	NA	NA	NA	NA	NA	4.46507e+06	3.30213e+07	3.33116e+07	3.64426e+06	3.94979e+07	3.73396e+07	4.49725e+06	1.4286e+07	1.498e+07
Rab2a	P53994|Q0PD65	Ras-related protein Rab-2A OS=Mus musculus GN=Rab2a PE=1 SV=1|RAB2, member RAS oncogene family OS=Mus musculus GN=Rab2a PE=1 SV=1	FALSE	TRUE	NA	NA	NA	NA	NA	NA	NA	NA	NA	307379	5.20768e+06	4.39127e+06	116106	2.01085e+06	2.70831e+06	263435	2.59629e+06	2.28606e+06
Osbp	Q3B7Z2	Oxysterol-binding protein 1 OS=Mus musculus GN=Osbp PE=1 SV=3	FALSE	TRUE	NA	NA	NA	NA	NA	NA	NA	NA	NA	457052	4.47377e+06	3.89925e+06	530842	5.07878e+06	5.45421e+06	598873	2.67685e+06	2.85986e+06
Acadl	A0A0R4J083	Long-chain-specific acyl-CoA dehydrogenase, mitochondrial OS=Mus musculus GN=Acadl PE=1 SV=1	FALSE	TRUE	NA	NA	NA	NA	NA	NA	NA	NA	NA	291024	2.50057e+06	1.88471e+06	438731	4.49661e+06	6.96869e+06	881887	4.17962e+06	3.5782e+06
Atp5f1	Q5I0W0|Q9CQQ7	ATP synthase F(0) complex subunit B1, mitochondrial OS=Mus musculus GN=Atp5f1 PE=1 SV=1|ATP synthase F(0) complex subunit B1, mitochondrial OS=Mus musculus GN=Atp5f1 PE=1 SV=1	FALSE	TRUE	NA	NA	NA	NA	NA	NA	NA	NA	NA	1.34837e+06	1.55689e+07	1.51534e+07	504904	1.29905e+07	1.67014e+07	1.04561e+06	1.51337e+07	1.20939e+07
Khdrbs1	Q60749	KH domain-containing, RNA-binding, signal transduction-associated protein 1 OS=Mus musculus GN=Khdrbs1 PE=1 SV=2	FALSE	TRUE	NA	NA	NA	NA	NA	NA	NA	NA	NA	1.33812e+06	1.99293e+07	1.73994e+07	1.60755e+06	7.46501e+06	5.98833e+06	1.27359e+06	6.87872e+06	9.8218e+06
Nisch	Q80TM9|Q80TM9-3	Nischarin OS=Mus musculus GN=Nisch PE=1 SV=2|Isoform 3 of Nischarin OS=Mus musculus GN=Nisch	FALSE	TRUE	NA	NA	NA	NA	NA	NA	NA	NA	NA	924638	1.21615e+07	1.20389e+07	403664	6.26036e+06	6.79891e+06	60376.9	4.57445e+06	4.25496e+06
Sptb	E9Q397|Q3UGX2	Spectrin beta chain, erythrocytic OS=Mus musculus GN=Sptb PE=1 SV=1|Spectrin beta 1 OS=Mus musculus GN=Sptb PE=1 SV=1	FALSE	TRUE	NA	NA	NA	NA	NA	NA	NA	NA	NA	1.49538e+06	3.05591e+07	3.52703e+07	779453	2.45419e+06	2.40179e+06	2.00076e+06	4.18372e+06	3.70398e+06
Usp47	Q8BY87|Q8BY87-2	Ubiquitin carboxyl-terminal hydrolase 47 OS=Mus musculus GN=Usp47 PE=1 SV=2|Isoform 2 of Ubiquitin carboxyl-terminal hydrolase 47 OS=Mus musculus GN=Usp47	FALSE	TRUE	NA	NA	NA	NA	NA	NA	NA	NA	NA	1.15799e+06	1.91441e+07	1.83585e+07	1.1518e+06	1.1648e+07	1.58979e+07	2.23202e+06	2.35055e+07	1.79589e+07
Prpf8	Q99PV0	Pre-mRNA-processing-splicing factor 8 OS=Mus musculus GN=Prpf8 PE=1 SV=2	FALSE	TRUE	NA	NA	NA	NA	NA	NA	NA	NA	NA	1.63533e+07	3.50028e+07	2.5774e+07	7.67287e+06	4.60197e+07	3.92845e+07	7.15985e+06	2.2841e+07	3.63377e+07
Sec24d	Q6NXL1	Protein Sec24d OS=Mus musculus GN=Sec24d PE=1 SV=1	FALSE	TRUE	NA	NA	NA	NA	NA	NA	NA	NA	NA	253726	2.18439e+06	1.74635e+06	218101	3.46604e+06	4.10405e+06	11953.3	6.36413e+06	6.72295e+06
Hmgb1	A0A0J9YUD8|A0A0J9YUZ4|P63158|Q58EV5	High mobility group protein B1 OS=Mus musculus GN=Hmgb1 PE=1 SV=1|High mobility group protein B1 (Fragment) OS=Mus musculus GN=Hmgb1 PE=1 SV=1|High mobility group protein B1 OS=Mus musculus GN=Hmgb1 PE=1 SV=2|High mobility group box 1 OS=Mus musculus GN=Hmgb1 PE=1 SV=1	FALSE	TRUE	NA	NA	NA	NA	NA	NA	NA	NA	NA	1.94678e+06	1.19996e+07	8.5352e+06	732673	4.56759e+06	4.1039e+06	1.64055e+06	1.37319e+06	2.14869e+06
Gdi1	P50396	Rab GDP dissociation inhibitor alpha OS=Mus musculus GN=Gdi1 PE=1 SV=3	FALSE	TRUE	NA	NA	NA	NA	NA	NA	NA	NA	NA	940456	1.77481e+07	2.14926e+07	574589	4.18224e+06	3.84809e+06	490443	4.19917e+06	3.76868e+06
Ddx58	Q6Q899	Probable ATP-dependent RNA helicase DDX58 OS=Mus musculus GN=Ddx58 PE=1 SV=2	FALSE	TRUE	NA	NA	NA	NA	NA	NA	NA	NA	NA	303961	1.85322e+06	1.58397e+06	862183	3.69618e+06	3.90528e+06	611552	4.40253e+06	4.87511e+06
Myo18a	B2RRE2|E9QAX2|K3W4L0|Q9JMH9|Q9JMH9-1|Q9JMH9-4|Q9JMH9-6	Myo18a protein OS=Mus musculus GN=Myo18a PE=1 SV=1|Unconventional myosin-XVIIIa OS=Mus musculus GN=Myo18a PE=1 SV=1|Unconventional myosin-XVIIIa OS=Mus musculus GN=Myo18a PE=1 SV=1|Unconventional myosin-XVIIIa OS=Mus musculus GN=Myo18a PE=1 SV=2|Isoform 1 of Unconventional myosin-XVIIIa OS=Mus musculus GN=Myo18a|Isoform 4 of Unconventional myosin-XVIIIa OS=Mus musculus GN=Myo18a|Isoform 6 of Unco…	FALSE	TRUE	NA	NA	NA	NA	NA	NA	NA	NA	NA	2.15085e+06	1.33641e+07	1.22707e+07	2.48873e+06	1.25007e+07	1.18262e+07	2.57282e+06	6.87267e+06	7.91201e+06
Tpm3	P21107-2	Isoform 2 of Tropomyosin alpha-3 chain OS=Mus musculus GN=Tpm3	FALSE	TRUE	NA	NA	NA	NA	NA	NA	NA	NA	NA	1.94943e+06	6.98289e+06	7.11754e+06	3.57288e+06	1.73419e+07	1.73486e+07	473043	8.73272e+06	8.56421e+06
Aldh8a1	Q8BH00	Aldehyde dehydrogenase family 8 member A1 OS=Mus musculus GN=Aldh8a1 PE=1 SV=1	FALSE	TRUE	NA	NA	NA	NA	NA	NA	NA	NA	NA	120854	1.07733e+06	1.36426e+06	270745	4.52991e+06	4.40074e+06	58268.5	9.1705e+06	7.45429e+06
Dnaja2	Q9QYJ0	DnaJ homolog subfamily A member 2 OS=Mus musculus GN=Dnaja2 PE=1 SV=1	FALSE	TRUE	NA	NA	NA	NA	NA	NA	NA	NA	NA	215537	1.82875e+06	2.28133e+06	157031	2.37137e+06	1.95549e+06	NA	3.23925e+06	3.14887e+06
Farp1	F8VPU2	FERM, RhoGEF and pleckstrin domain-containing protein 1 OS=Mus musculus GN=Farp1 PE=1 SV=1	FALSE	TRUE	NA	NA	NA	NA	NA	NA	NA	NA	NA	264941	5.65233e+06	6.66743e+06	162789	2.37192e+06	2.0668e+06	844114	1.04551e+06	1.01718e+06
Eif3l	Q8QZY1	Eukaryotic translation initiation factor 3 subunit L OS=Mus musculus GN=Eif3l PE=1 SV=1	FALSE	TRUE	NA	NA	NA	NA	NA	NA	NA	NA	NA	738476	1.27289e+07	1.17469e+07	430098	1.06613e+07	1.30372e+07	763765	1.48131e+07	1.31262e+07
Sf3b4	Q8QZY9	Splicing factor 3B subunit 4 OS=Mus musculus GN=Sf3b4 PE=1 SV=1	FALSE	TRUE	NA	NA	NA	NA	NA	NA	NA	NA	NA	237836	4.40148e+06	2.93351e+06	71997.2	1.11667e+06	1.64842e+06	493343	4.23214e+06	4.30157e+06
Slc22a6	Q8VC69	Solute carrier family 22 member 6 OS=Mus musculus GN=Slc22a6 PE=1 SV=1	FALSE	TRUE	NA	NA	NA	NA	NA	NA	NA	NA	NA	334388	1.59736e+06	897005	515876	2.58274e+06	2.76774e+06	300254	638566	1.06113e+06
Gcc2	B2RSU7|Q8CHG3	GRIP and coiled-coil domain containing 2 OS=Mus musculus GN=Gcc2 PE=1 SV=1|GRIP and coiled-coil domain-containing protein 2 OS=Mus musculus GN=Gcc2 PE=1 SV=2	FALSE	TRUE	NA	NA	NA	NA	NA	NA	NA	NA	NA	3.54639e+06	5.86804e+07	6.7854e+07	5.58947e+06	2.25878e+07	2.28046e+07	4.34519e+06	1.57826e+07	1.35191e+07
Pebp1	P70296|Q5EBQ2	Phosphatidylethanolamine-binding protein 1 OS=Mus musculus GN=Pebp1 PE=1 SV=3|MCG7941, isoform CRA_f OS=Mus musculus GN=Pebp1 PE=1 SV=1	FALSE	TRUE	NA	NA	NA	NA	NA	NA	NA	NA	NA	1.04293e+06	1.11543e+07	8.24662e+06	331280	4.53573e+06	6.33501e+06	107238	5.16263e+06	4.99961e+06
Rpl9	A0A0G2JES3|P51410|Q5EBQ6	60S ribosomal protein L9 (Fragment) OS=Mus musculus GN=Rpl9 PE=1 SV=1|60S ribosomal protein L9 OS=Mus musculus GN=Rpl9 PE=2 SV=2|60S ribosomal protein L9 OS=Mus musculus GN=Rpl9 PE=1 SV=1	FALSE	TRUE	NA	NA	NA	NA	NA	NA	NA	NA	NA	336707	3.88806e+06	2.92088e+06	169600	5.13833e+06	4.87515e+06	30301.6	4.03389e+06	5.65949e+06
Psmd13	B2RT97|Q9WVJ2	26S proteasome non-ATPase regulatory subunit 13 OS=Mus musculus GN=Psmd13 PE=1 SV=1|26S proteasome non-ATPase regulatory subunit 13 OS=Mus musculus GN=Psmd13 PE=1 SV=1	FALSE	TRUE	NA	NA	NA	NA	NA	NA	NA	NA	NA	234327	4.44928e+06	5.01853e+06	429230	3.28526e+06	3.60355e+06	162456	6.95855e+06	5.62436e+06
Cul5	E9PV12|E9Q6Z0|G3X914|Q9D5V5	Cullin-5 OS=Mus musculus GN=Cul5 PE=1 SV=1|Cullin-5 OS=Mus musculus GN=Cul5 PE=1 SV=1|Cullin 5 OS=Mus musculus GN=Cul5 PE=1 SV=1|Cullin-5 OS=Mus musculus GN=Cul5 PE=1 SV=3	FALSE	TRUE	NA	NA	NA	NA	NA	NA	NA	NA	NA	616648	4.79309e+06	4.78258e+06	316154	4.1438e+06	4.29765e+06	213354	3.14119e+06	3.0354e+06
Ddx5	Q61656|Q8BTS0	Probable ATP-dependent RNA helicase DDX5 OS=Mus musculus GN=Ddx5 PE=1 SV=2|DEAD (Asp-Glu-Ala-Asp) box polypeptide 5 OS=Mus musculus GN=Ddx5 PE=1 SV=1	FALSE	TRUE	NA	NA	NA	NA	NA	NA	NA	NA	NA	1.92655e+06	2.11058e+07	1.81751e+07	1.27188e+06	2.25723e+07	1.68242e+07	1.08813e+06	1.56256e+07	2.43445e+07
Guf1	G3UWY0|Q8C3X4	Translation factor Guf1, mitochondrial (Fragment) OS=Mus musculus GN=Guf1 PE=1 SV=2|Translation factor Guf1, mitochondrial OS=Mus musculus GN=Guf1 PE=1 SV=1	FALSE	TRUE	NA	NA	NA	NA	NA	NA	NA	NA	NA	264022	2.26694e+06	2.55635e+06	453947	3.06245e+06	3.33136e+06	978200	2.37761e+06	1.93825e+06
Rpl10	I7HLV2|Q6ZWV3	60S ribosomal protein L10 (Fragment) OS=Mus musculus GN=Rpl10 PE=1 SV=1|60S ribosomal protein L10 OS=Mus musculus GN=Rpl10 PE=1 SV=3	FALSE	TRUE	NA	NA	NA	NA	NA	NA	NA	NA	NA	692374	3.43174e+06	3.29037e+06	527964	3.27358e+06	3.28358e+06	739830	6.99074e+06	7.26889e+06
Emc1	Q8C7X2|Q8C7X2-2|Z4YJW0	ER membrane protein complex subunit 1 OS=Mus musculus GN=Emc1 PE=1 SV=1|Isoform 2 of ER membrane protein complex subunit 1 OS=Mus musculus GN=Emc1|ER membrane protein complex subunit 1 OS=Mus musculus GN=Emc1 PE=1 SV=1	FALSE	TRUE	NA	NA	NA	NA	NA	NA	NA	NA	NA	77673.9	1.79678e+06	1.32814e+06	183643	1.47452e+06	1.61374e+06	NA	1.51388e+06	1.87137e+06
Col4a1	P02463	Collagen alpha-1(IV) chain OS=Mus musculus GN=Col4a1 PE=1 SV=4	FALSE	TRUE	NA	NA	NA	NA	NA	NA	NA	NA	NA	4.34489e+06	4.10844e+06	5.91347e+06	9.35461e+06	1.21806e+07	6.22891e+06	6.9011e+06	4.50542e+06	6.12105e+06
Lamb1	E9QN70|P02469	Laminin subunit beta-1 OS=Mus musculus GN=Lamb1 PE=1 SV=1|Laminin subunit beta-1 OS=Mus musculus GN=Lamb1 PE=1 SV=3	FALSE	TRUE	NA	NA	NA	NA	NA	NA	NA	NA	NA	1.90695e+07	5.11153e+07	4.87988e+07	3.69369e+07	2.15654e+08	1.49669e+08	1.68202e+07	1.63184e+07	2.46291e+07
Got1	P05201	Aspartate aminotransferase, cytoplasmic OS=Mus musculus GN=Got1 PE=1 SV=3	FALSE	TRUE	NA	NA	NA	NA	NA	NA	NA	NA	NA	1.03991e+06	1.64316e+07	1.55308e+07	434099	6.46454e+06	8.07777e+06	622885	1.47753e+07	1.25104e+07
Tpm1	F8WID5|G5E8R1|P58771-2	Tropomyosin alpha-1 chain OS=Mus musculus GN=Tpm1 PE=1 SV=1|Tropomyosin 1, alpha, isoform CRA_j OS=Mus musculus GN=Tpm1 PE=1 SV=1|Isoform 2 of Tropomyosin alpha-1 chain OS=Mus musculus GN=Tpm1	FALSE	TRUE	NA	NA	NA	NA	NA	NA	NA	NA	NA	4.26535e+06	1.8972e+07	2.44979e+07	4.58286e+06	4.33724e+07	4.47041e+07	1.23688e+06	2.27191e+07	1.70703e+07
Gapvd1	F7ADQ2|Q6PAR5|Q6PAR5-2|Q6PAR5-4|Q6PAR5-6	GTPase-activating protein and VPS9 domain-containing protein 1 (Fragment) OS=Mus musculus GN=Gapvd1 PE=1 SV=1|GTPase-activating protein and VPS9 domain-containing protein 1 OS=Mus musculus GN=Gapvd1 PE=1 SV=2|Isoform 2 of GTPase-activating protein and VPS9 domain-containing protein 1 OS=Mus musculus GN=Gapvd1|Isoform 4 of GTPase-activating protein and VPS9 domain-containing protein 1 OS=Mus muscu…	FALSE	TRUE	NA	NA	NA	NA	NA	NA	NA	NA	NA	330980	3.75142e+06	3.77862e+06	160684	2.11831e+06	2.53609e+06	282500	2.60038e+06	2.15637e+06
Dlat	Q8BMF4	Dihydrolipoyllysine-residue acetyltransferase component of pyruvate dehydrogenase complex, mitochondrial OS=Mus musculus GN=Dlat PE=1 SV=2	FALSE	TRUE	NA	NA	NA	NA	NA	NA	NA	NA	NA	336239	1.01094e+07	1.12551e+07	80618.8	3.59322e+06	3.40208e+06	127096	3.23951e+06	3.07322e+06
Eif3e	P60229|Q3UIG0	Eukaryotic translation initiation factor 3 subunit E OS=Mus musculus GN=Eif3e PE=1 SV=1|Eukaryotic translation initiation factor 3 subunit E OS=Mus musculus GN=Eif3e PE=1 SV=1	FALSE	TRUE	NA	NA	NA	NA	NA	NA	NA	NA	NA	1.06946e+06	1.49514e+07	1.48651e+07	727615	1.27026e+07	1.33754e+07	332318	1.63409e+07	1.56091e+07
Arf4	P61750|Q14BR4	ADP-ribosylation factor 4 OS=Mus musculus GN=Arf4 PE=1 SV=2|ADP-ribosylation factor 4 OS=Mus musculus GN=Arf4 PE=1 SV=1	FALSE	TRUE	NA	NA	NA	NA	NA	NA	NA	NA	NA	176596	2.38292e+06	2.69353e+06	91525.2	3.21623e+06	3.48966e+06	248965	5.51032e+06	4.49292e+06
Me1	P06801	NADP-dependent malic enzyme OS=Mus musculus GN=Me1 PE=1 SV=2	FALSE	TRUE	NA	NA	NA	NA	NA	NA	NA	NA	NA	1.64646e+06	4.99755e+06	4.81617e+06	2.51916e+06	9.90516e+06	1.16128e+07	2.42918e+06	1.23615e+07	1.09408e+07
Slc22a8	O88909	Solute carrier family 22 member 8 OS=Mus musculus GN=Slc22a8 PE=1 SV=2	FALSE	TRUE	NA	NA	NA	NA	NA	NA	NA	NA	NA	432596	1.07077e+06	973585	624347	4.73372e+06	5.19158e+06	584267	887645	890150
Epb41l2	O70318	Band 4.1-like protein 2 OS=Mus musculus GN=Epb41l2 PE=1 SV=2	FALSE	TRUE	NA	NA	NA	NA	NA	NA	NA	NA	NA	1.89117e+06	1.37486e+07	1.54433e+07	3.27721e+06	1.34837e+07	1.39247e+07	2.24185e+06	7.28436e+06	6.27963e+06
Mink1	G3X9G2|Q5SXG1|Q5SXG3|Q9JM52|Q9JM52-2|Q9JM52-3	Misshapen-like kinase 1 OS=Mus musculus GN=Mink1 PE=1 SV=1|Misshapen-like kinase 1 OS=Mus musculus GN=Mink1 PE=1 SV=1|Misshapen-like kinase 1 OS=Mus musculus GN=Mink1 PE=1 SV=1|Misshapen-like kinase 1 OS=Mus musculus GN=Mink1 PE=1 SV=3|Isoform 1 of Misshapen-like kinase 1 OS=Mus musculus GN=Mink1|Isoform 3 of Misshapen-like kinase 1 OS=Mus musculus GN=Mink1	FALSE	TRUE	NA	NA	NA	NA	NA	NA	NA	NA	NA	256523	4.50979e+06	4.85294e+06	252094	1.82195e+06	1.88346e+06	NA	1.302e+06	1.17043e+06
Hars	Q61035	Histidine--tRNA ligase, cytoplasmic OS=Mus musculus GN=Hars PE=1 SV=2	FALSE	TRUE	NA	NA	NA	NA	NA	NA	NA	NA	NA	842640	5.79332e+06	7.16114e+06	1.07922e+06	4.41371e+06	4.23739e+06	599748	6.41424e+06	5.405e+06
Eea1	Q8BL66	Early endosome antigen 1 OS=Mus musculus GN=Eea1 PE=1 SV=2	FALSE	TRUE	NA	NA	NA	NA	NA	NA	NA	NA	NA	7.18245e+06	8.32031e+07	9.7513e+07	9.25916e+06	1.08264e+08	8.13209e+07	1.23703e+07	4.41838e+07	5.01905e+07
Usp15	Q8R5H1|Q8R5H1-5	Ubiquitin carboxyl-terminal hydrolase 15 OS=Mus musculus GN=Usp15 PE=1 SV=1|Isoform 5 of Ubiquitin carboxyl-terminal hydrolase 15 OS=Mus musculus GN=Usp15	FALSE	TRUE	NA	NA	NA	NA	NA	NA	NA	NA	NA	423248	9.16142e+06	9.62048e+06	173292	5.28422e+06	6.62732e+06	105263	6.56666e+06	4.98601e+06
Akap9	E9QQ10	A-kinase anchor protein 9 OS=Mus musculus GN=Akap9 PE=1 SV=1	FALSE	TRUE	NA	NA	NA	NA	NA	NA	NA	NA	NA	4.56072e+06	7.01736e+07	6.58849e+07	3.67331e+06	3.33495e+07	3.72151e+07	6.20384e+06	2.06867e+07	1.97447e+07
Dctn1	E9Q3M3|E9Q586|O08788|O08788-2	Dynactin subunit 1 OS=Mus musculus GN=Dctn1 PE=1 SV=1|Dynactin subunit 1 OS=Mus musculus GN=Dctn1 PE=1 SV=1|Dynactin subunit 1 OS=Mus musculus GN=Dctn1 PE=1 SV=3|Isoform 2 of Dynactin subunit 1 OS=Mus musculus GN=Dctn1	FALSE	TRUE	NA	NA	NA	NA	NA	NA	NA	NA	NA	1.96469e+06	2.0857e+07	2.24274e+07	2.10003e+06	1.94471e+07	2.0059e+07	3.79728e+06	1.15095e+07	1.03771e+07
Trappc8	E9PWG2|E9PY51	Protein Trappc8 OS=Mus musculus GN=Trappc8 PE=1 SV=1|Protein Trappc8 OS=Mus musculus GN=Trappc8 PE=1 SV=1	FALSE	TRUE	NA	NA	NA	NA	NA	NA	NA	NA	NA	459219	3.67158e+06	3.65372e+06	501057	2.38727e+06	2.69667e+06	871379	2.4074e+06	2.14162e+06
Arcn1	Q5XJY5	Coatomer subunit delta OS=Mus musculus GN=Arcn1 PE=1 SV=2	FALSE	TRUE	NA	NA	NA	NA	NA	NA	NA	NA	NA	724986	7.14803e+06	6.3963e+06	704514	5.52777e+06	6.30573e+06	1.41248e+06	5.94954e+06	5.82848e+06
Ass1	P16460|Q3UJ34	Argininosuccinate synthase OS=Mus musculus GN=Ass1 PE=1 SV=1|Argininosuccinate synthase OS=Mus musculus GN=Ass1 PE=1 SV=1	FALSE	TRUE	NA	NA	NA	NA	NA	NA	NA	NA	NA	5.00742e+06	1.50717e+07	1.99906e+07	5.94458e+06	5.18993e+07	4.84914e+07	4.6406e+06	9.45459e+07	7.62916e+07
Txlng	Q8BHN1|Q8BHN1-3	Gamma-taxilin OS=Mus musculus GN=Txlng PE=1 SV=1|Isoform 3 of Gamma-taxilin OS=Mus musculus GN=Txlng	FALSE	TRUE	NA	NA	NA	NA	NA	NA	NA	NA	NA	225702	895163	1.29879e+06	614609	1.54002e+06	886558	212553	1.60903e+06	1.92639e+06
Tbcd	Q8BYA0	Tubulin-specific chaperone D OS=Mus musculus GN=Tbcd PE=1 SV=1	FALSE	TRUE	NA	NA	NA	NA	NA	NA	NA	NA	NA	773149	3.97689e+06	2.99394e+06	812107	3.14297e+06	2.91908e+06	991201	1.80694e+06	2.58427e+06
Lta4h	P24527	Leukotriene A-4 hydrolase OS=Mus musculus GN=Lta4h PE=1 SV=4	FALSE	TRUE	NA	NA	NA	NA	NA	NA	NA	NA	NA	292992	3.2794e+06	2.72369e+06	158778	3.88456e+06	4.26306e+06	402920	4.1401e+06	4.54221e+06
Atxn10	P28658	Ataxin-10 OS=Mus musculus GN=Atxn10 PE=1 SV=2	FALSE	TRUE	NA	NA	NA	NA	NA	NA	NA	NA	NA	366438	1.32991e+07	1.5968e+07	502487	2.62207e+06	3.02709e+06	665178	4.63941e+06	3.34698e+06
Rnf213	A0A171EBL2|E9Q555	E3 ubiquitin-protein ligase RNF213 OS=Mus musculus GN=Rnf213 PE=4 SV=1|E3 ubiquitin-protein ligase RNF213 OS=Mus musculus GN=Rnf213 PE=1 SV=2	FALSE	TRUE	NA	NA	NA	NA	NA	NA	NA	NA	NA	3.12694e+06	1.39373e+07	1.2503e+07	1.04763e+07	2.19987e+07	2.4883e+07	3.33564e+06	2.77909e+07	2.73881e+07
Tln1	P26039	Talin-1 OS=Mus musculus GN=Tln1 PE=1 SV=2	FALSE	TRUE	NA	NA	NA	NA	NA	NA	NA	NA	NA	1.29161e+07	4.72587e+07	5.05517e+07	1.42207e+07	1.44024e+08	1.46624e+08	1.32112e+07	8.06544e+07	7.40635e+07
Tmem214	D3Z6S1|Q8BM55	Transmembrane protein 214 OS=Mus musculus GN=Tmem214 PE=1 SV=3|Transmembrane protein 214 OS=Mus musculus GN=Tmem214 PE=1 SV=1	FALSE	TRUE	NA	NA	NA	NA	NA	NA	NA	NA	NA	294677	1.19048e+06	1.09008e+06	184544	4.2819e+06	3.56592e+06	NA	3.27964e+06	4.30088e+06
Abi2|Abi1	A0A087WNT3|A0A087WPP8|A0A087WRS3|B7ZCU0|B7ZCU2|B7ZCU3|B7ZCU4|B7ZCU5|J3QNK8|P62484|Q6AXD2|Q6AXH6|Q8CBW3|Q8CBW3-2|Q8CBW3-3|Q8CBW3-4|Q8CBW3-5	Abl interactor 2 (Fragment) OS=Mus musculus GN=Abi2 PE=1 SV=1|Abl interactor 2 OS=Mus musculus GN=Abi2 PE=1 SV=1|Abl interactor 2 OS=Mus musculus GN=Abi2 PE=1 SV=1|Abl interactor 1 OS=Mus musculus GN=Abi1 PE=1 SV=1|Abl interactor 1 OS=Mus musculus GN=Abi1 PE=1 SV=1|Abl interactor 1 OS=Mus musculus GN=Abi1 PE=1 SV=1|Abl interactor 1 OS=Mus musculus GN=Abi1 PE=1 SV=1|Abl interactor 1 OS=Mus musculu…	FALSE	TRUE	NA	NA	NA	NA	NA	NA	NA	NA	NA	257172	3.37446e+06	4.01015e+06	178102	1.91188e+06	1.6523e+06	65525.8	1.34545e+06	1.31003e+06
Sbds	P70122	Ribosome maturation protein SBDS OS=Mus musculus GN=Sbds PE=1 SV=4	FALSE	TRUE	NA	NA	NA	NA	NA	NA	NA	NA	NA	737472	8.01713e+06	8.12103e+06	408629	8.03418e+06	9.54825e+06	572334	1.62943e+07	1.3535e+07
Ilf2	Q9CXY6	Interleukin enhancer-binding factor 2 OS=Mus musculus GN=Ilf2 PE=1 SV=1	FALSE	TRUE	NA	NA	NA	NA	NA	NA	NA	NA	NA	608324	8.81424e+06	8.39188e+06	334395	5.85165e+06	4.67306e+06	786828	5.73883e+06	7.5479e+06
Lap3	Q9CPY7|Q9CPY7-2	Cytosol aminopeptidase OS=Mus musculus GN=Lap3 PE=1 SV=3|Isoform 2 of Cytosol aminopeptidase OS=Mus musculus GN=Lap3	FALSE	TRUE	NA	NA	NA	NA	NA	NA	NA	NA	NA	1.95e+06	5.54559e+06	6.40355e+06	1.1346e+06	1.13533e+07	1.24625e+07	565238	2.50803e+07	1.97869e+07
Nudt19	P11930	Nucleoside diphosphate-linked moiety X motif 19 OS=Mus musculus GN=Nudt19 PE=1 SV=2	FALSE	TRUE	NA	NA	NA	NA	NA	NA	NA	NA	NA	512207	1.80866e+06	2.34023e+06	6.33551e+06	1.03464e+07	6.0488e+06	NA	1.51476e+06	2.00247e+06
Fam129a	Q3UW53	Protein Niban OS=Mus musculus GN=Fam129a PE=1 SV=2	FALSE	TRUE	NA	NA	NA	NA	NA	NA	NA	NA	NA	255938	1.82259e+06	1.82362e+06	107622	4.80243e+06	5.05498e+06	658500	2.88584e+06	2.74011e+06
Usp10	P52479|P52479-2	Ubiquitin carboxyl-terminal hydrolase 10 OS=Mus musculus GN=Usp10 PE=1 SV=3|Isoform 2 of Ubiquitin carboxyl-terminal hydrolase 10 OS=Mus musculus GN=Usp10	FALSE	TRUE	NA	NA	NA	NA	NA	NA	NA	NA	NA	3.24233e+06	1.63338e+07	2.04978e+07	4.85495e+06	2.83965e+07	2.80676e+07	4.68961e+06	5.02375e+07	4.05013e+07
Faf1	P54731	FAS-associated factor 1 OS=Mus musculus GN=Faf1 PE=1 SV=2	FALSE	TRUE	NA	NA	NA	NA	NA	NA	NA	NA	NA	315358	2.61607e+06	2.93824e+06	951267	1.38645e+06	1.59087e+06	744725	1.68493e+06	1.30742e+06
Eif5b	Q05D44	Eukaryotic translation initiation factor 5B OS=Mus musculus GN=Eif5b PE=1 SV=2	FALSE	TRUE	NA	NA	NA	NA	NA	NA	NA	NA	NA	1.19919e+06	6.38035e+06	6.17953e+06	1.03804e+06	5.23934e+06	6.16287e+06	1.35442e+06	9.5587e+06	8.39039e+06
Gsdma2|Gsdma	Q32M21|Q9EST1	Gasdermin-A2 OS=Mus musculus GN=Gsdma2 PE=2 SV=1|Gasdermin-A OS=Mus musculus GN=Gsdma PE=2 SV=1	FALSE	TRUE	NA	NA	NA	NA	NA	NA	NA	NA	NA	2.60987e+06	1.56134e+07	2.46308e+06	785725	971824	2.71467e+06	1.71866e+06	3.25578e+06	7.3883e+06
Samd9l	E9PX59|Q69Z37	Sterile alpha motif domain-containing protein 9-like OS=Mus musculus GN=Samd9l PE=1 SV=1|Sterile alpha motif domain-containing protein 9-like OS=Mus musculus GN=Samd9l PE=1 SV=2	FALSE	TRUE	NA	NA	NA	NA	NA	NA	NA	NA	NA	6.07738e+06	1.86103e+07	1.54352e+07	6.76677e+06	7.76223e+07	6.2846e+07	2.53764e+06	1.14949e+07	1.71182e+07
Tnpo2	Q99LG2	Transportin-2 OS=Mus musculus GN=Tnpo2 PE=1 SV=1	FALSE	TRUE	NA	NA	NA	NA	NA	NA	NA	NA	NA	117719	3.23268e+06	3.75453e+06	362587	1.39128e+06	1.66265e+06	276706	4.96751e+06	3.57899e+06
Rbms1	E9PZ21|Q91W59|Q91W59-2|Q91W59-3	RNA-binding motif, single-stranded-interacting protein 1 OS=Mus musculus GN=Rbms1 PE=1 SV=1|RNA-binding motif, single-stranded-interacting protein 1 OS=Mus musculus GN=Rbms1 PE=1 SV=1|Isoform 2 of RNA-binding motif, single-stranded-interacting protein 1 OS=Mus musculus GN=Rbms1|Isoform 3 of RNA-binding motif, single-stranded-interacting protein 1 OS=Mus musculus GN=Rbms1	FALSE	TRUE	NA	NA	NA	NA	NA	NA	NA	NA	NA	505829	2.81629e+06	3.76287e+06	1.22256e+06	6.20829e+06	4.86991e+06	812238	1.0372e+07	9.89632e+06
Acot12	A2RSC2|Q9DBK0	Acyl-CoA thioesterase 12 OS=Mus musculus GN=Acot12 PE=1 SV=1|Acyl-coenzyme A thioesterase 12 OS=Mus musculus GN=Acot12 PE=1 SV=1	FALSE	TRUE	NA	NA	NA	NA	NA	NA	NA	NA	NA	969448	2.44017e+06	2.25647e+06	913852	7.54008e+06	8.79511e+06	711021	9.16433e+06	8.49621e+06
Atp5b	P56480	ATP synthase subunit beta, mitochondrial OS=Mus musculus GN=Atp5b PE=1 SV=2	FALSE	TRUE	NA	NA	NA	NA	NA	NA	NA	NA	NA	2.24665e+06	2.16397e+07	2.04976e+07	2.66643e+06	1.37034e+07	1.49546e+07	3.5267e+06	1.37442e+07	1.32961e+07
Arhgef1	E9PUF7|F6ZN61|Q61210|Q61210-2|Q61210-3|Q61210-4|Q61210-5	Rho guanine nucleotide exchange factor 1 OS=Mus musculus GN=Arhgef1 PE=1 SV=1|Rho guanine nucleotide exchange factor 1 (Fragment) OS=Mus musculus GN=Arhgef1 PE=1 SV=1|Rho guanine nucleotide exchange factor 1 OS=Mus musculus GN=Arhgef1 PE=1 SV=2|Isoform 2 of Rho guanine nucleotide exchange factor 1 OS=Mus musculus GN=Arhgef1|Isoform 3 of Rho guanine nucleotide exchange factor 1 OS=Mus musculus GN=…	FALSE	TRUE	NA	NA	NA	NA	NA	NA	NA	NA	NA	372052	3.60177e+06	4.05059e+06	216709	2.81182e+06	3.38269e+06	218087	4.36126e+06	3.22355e+06
Pfn1	P62962|Q5SX50	Profilin-1 OS=Mus musculus GN=Pfn1 PE=1 SV=2|Profilin OS=Mus musculus GN=Pfn1 PE=1 SV=1	FALSE	TRUE	NA	NA	NA	NA	NA	NA	NA	NA	NA	310328	2.02674e+06	2.76121e+06	756120	2.79632e+06	2.57283e+06	530675	5.9967e+06	4.78393e+06
Fh	P97807|P97807-2	Fumarate hydratase, mitochondrial OS=Mus musculus GN=Fh PE=1 SV=3|Isoform Cytoplasmic of Fumarate hydratase, mitochondrial OS=Mus musculus GN=Fh	FALSE	TRUE	NA	NA	NA	NA	NA	NA	NA	NA	NA	999964	1.12673e+07	9.3825e+06	783809	1.07559e+07	1.40225e+07	73964.6	1.49533e+07	1.37741e+07
Ecm1	F8WI14|Q61508	Extracellular matrix protein 1 OS=Mus musculus GN=Ecm1 PE=1 SV=1|Extracellular matrix protein 1 OS=Mus musculus GN=Ecm1 PE=1 SV=2	FALSE	TRUE	NA	NA	NA	NA	NA	NA	NA	NA	NA	1.77945e+06	3.64984e+06	2.42862e+06	2.4787e+06	4.36681e+06	4.80403e+06	2.64181e+06	3.17784e+06	4.34116e+06
Hist2h3b|H3f3a|H3f3c|Hist1h3a|Hist1h3b	B9EI85|F8WI35|P02301|P68433|P84228|P84244	Histone H3 OS=Mus musculus GN=Hist2h3b PE=1 SV=1|Histone H3 OS=Mus musculus GN=H3f3a PE=3 SV=1|Histone H3.3C OS=Mus musculus GN=H3f3c PE=3 SV=3|Histone H3.1 OS=Mus musculus GN=Hist1h3a PE=1 SV=2|Histone H3.2 OS=Mus musculus GN=Hist1h3b PE=1 SV=2|Histone H3.3 OS=Mus musculus GN=H3f3a PE=1 SV=2	FALSE	TRUE	NA	NA	NA	NA	NA	NA	NA	NA	NA	7.54863e+06	4.87003e+07	4.28427e+07	8.22997e+06	1.73355e+07	2.02783e+07	1.26618e+07	9.82466e+06	9.54722e+06
Prrc2a	G3UX48|Q7TSC1	Protein PRRC2A OS=Mus musculus GN=Prrc2a PE=1 SV=1|Protein PRRC2A OS=Mus musculus GN=Prrc2a PE=1 SV=1	FALSE	TRUE	NA	NA	NA	NA	NA	NA	NA	NA	NA	1.07479e+06	5.98862e+06	5.97733e+06	2.02894e+06	4.264e+06	3.66178e+06	1.69659e+06	5.87879e+06	6.85855e+06
Lman1	Q9D0F3	Protein ERGIC-53 OS=Mus musculus GN=Lman1 PE=1 SV=1	FALSE	TRUE	NA	NA	NA	NA	NA	NA	NA	NA	NA	1.00631e+06	5.61234e+06	5.9633e+06	1.55265e+06	5.43117e+06	5.84189e+06	2.38794e+06	1.36776e+07	1.19676e+07
Pgm2|Pgm1	A2CEK3|Q9D0F9	Phosphoglucomutase-2 OS=Mus musculus GN=Pgm2 PE=1 SV=1|Phosphoglucomutase-1 OS=Mus musculus GN=Pgm1 PE=1 SV=4	FALSE	TRUE	NA	NA	NA	NA	NA	NA	NA	NA	NA	1.0857e+06	1.38008e+07	1.17721e+07	956661	1.05192e+07	1.39139e+07	1.97374e+06	4.18171e+07	3.70626e+07
Acadsb	E9Q5L3|Q9DBL1	Short/branched chain-specific acyl-CoA dehydrogenase, mitochondrial OS=Mus musculus GN=Acadsb PE=1 SV=1|Short/branched chain specific acyl-CoA dehydrogenase, mitochondrial OS=Mus musculus GN=Acadsb PE=1 SV=1	FALSE	TRUE	NA	NA	NA	NA	NA	NA	NA	NA	NA	604215	2.50185e+06	2.32112e+06	533139	3.87358e+06	4.95565e+06	1.03904e+06	3.42983e+06	2.88968e+06
Tdrd7	A0A0A0MQD1|Q8K1H1	Tudor domain-containing protein 7 OS=Mus musculus GN=Tdrd7 PE=1 SV=1|Tudor domain-containing protein 7 OS=Mus musculus GN=Tdrd7 PE=1 SV=1	FALSE	TRUE	NA	NA	NA	NA	NA	NA	NA	NA	NA	1.26374e+06	1.46084e+07	1.54096e+07	1.08194e+06	1.46902e+07	1.74838e+07	1.31465e+06	3.52073e+07	2.80438e+07
Ppl	G5E898|Q9R269	Periplakin OS=Mus musculus GN=Ppl PE=1 SV=1|Periplakin OS=Mus musculus GN=Ppl PE=1 SV=1	FALSE	TRUE	NA	NA	NA	NA	NA	NA	NA	NA	NA	1.02366e+06	3.0766e+06	3.51949e+06	967897	6.09858e+06	5.01025e+06	737144	3.46687e+06	3.68892e+06
Calb1	P12658	Calbindin OS=Mus musculus GN=Calb1 PE=1 SV=2	FALSE	TRUE	NA	NA	NA	NA	NA	NA	NA	NA	NA	1.01173e+06	5.18696e+06	4.85679e+06	727478	5.82632e+06	5.47996e+06	1.62483e+06	1.44096e+06	1.63618e+06
Hip1r	Q9JKY5	Huntingtin-interacting protein 1-related protein OS=Mus musculus GN=Hip1r PE=1 SV=2	FALSE	TRUE	NA	NA	NA	NA	NA	NA	NA	NA	NA	664350	4.40685e+06	4.13475e+06	384655	1.92516e+06	2.16043e+06	198889	2.41276e+06	2.29151e+06
Nid1	P10493	Nidogen-1 OS=Mus musculus GN=Nid1 PE=1 SV=2	FALSE	TRUE	NA	NA	NA	NA	NA	NA	NA	NA	NA	1.87893e+06	8.05561e+06	7.18637e+06	3.02259e+06	1.46716e+07	1.51614e+07	2.22392e+06	6.02856e+06	6.53941e+06
Stat1	A0A087WSP5|P42225|Q8C3V4|Q99K94	Signal transducer and activator of transcription OS=Mus musculus GN=Stat1 PE=1 SV=1|Signal transducer and activator of transcription 1 OS=Mus musculus GN=Stat1 PE=1 SV=1|Signal transducer and activator of transcription OS=Mus musculus GN=Stat1 PE=1 SV=1|Signal transducer and activator of transcription OS=Mus musculus GN=Stat1 PE=1 SV=1	FALSE	TRUE	NA	NA	NA	NA	NA	NA	NA	NA	NA	160719	1.53885e+06	1.8093e+06	86361.1	2.57302e+06	2.40479e+06	NA	3.85521e+06	3.50834e+06
Ufl1	Q8CCJ3	E3 UFM1-protein ligase 1 OS=Mus musculus GN=Ufl1 PE=1 SV=2	FALSE	TRUE	NA	NA	NA	NA	NA	NA	NA	NA	NA	450411	4.30767e+06	4.15012e+06	783263	4.53139e+06	4.77664e+06	1.11931e+06	7.89632e+06	7.77528e+06
Iars	Q8BU30	Isoleucine--tRNA ligase, cytoplasmic OS=Mus musculus GN=Iars PE=1 SV=2	FALSE	TRUE	NA	NA	NA	NA	NA	NA	NA	NA	NA	1.89256e+06	1.7957e+07	1.76273e+07	1.3312e+06	9.4876e+06	1.16432e+07	1.53295e+06	1.68833e+07	1.4015e+07
Rufy3	A0A0G2JFT8|Q9D394-2	Protein RUFY3 OS=Mus musculus GN=Rufy3 PE=1 SV=1|Isoform 2 of Protein RUFY3 OS=Mus musculus GN=Rufy3	FALSE	TRUE	NA	NA	NA	NA	NA	NA	NA	NA	NA	173963	6.93225e+06	8.31035e+06	99789.5	2.6926e+06	2.71432e+06	106559	1.92956e+06	1.59671e+06
Fkbp15	Q6P9Q6|Q6P9Q6-2	FK506-binding protein 15 OS=Mus musculus GN=Fkbp15 PE=1 SV=2|Isoform B of FK506-binding protein 15 OS=Mus musculus GN=Fkbp15	FALSE	TRUE	NA	NA	NA	NA	NA	NA	NA	NA	NA	428010	1.91814e+06	2.46968e+06	540178	2.09813e+06	1.98437e+06	1.1525e+06	2.38817e+06	1.96116e+06
Exoc1	Q5PPR2|Q6P1Y9|Q8R3S6	Exocyst complex component 1 OS=Mus musculus GN=Exoc1 PE=1 SV=1|Exocyst complex component 1 OS=Mus musculus GN=Exoc1 PE=1 SV=1|Exocyst complex component 1 OS=Mus musculus GN=Exoc1 PE=1 SV=4	FALSE	TRUE	NA	NA	NA	NA	NA	NA	NA	NA	NA	600420	3.68354e+06	4.01464e+06	599019	3.29624e+06	2.82888e+06	876547	2.43093e+06	2.59893e+06
Oplah	Q8K010	5-oxoprolinase OS=Mus musculus GN=Oplah PE=1 SV=1	FALSE	TRUE	NA	NA	NA	NA	NA	NA	NA	NA	NA	3.5095e+06	1.23911e+07	1.17091e+07	8.06614e+06	2.36126e+07	2.71721e+07	5.32779e+06	2.58607e+07	2.37819e+07
Slc27a5	E9PXV4|Q4LDG0	Bile acyl-CoA synthetase OS=Mus musculus GN=Slc27a5 PE=1 SV=1|Bile acyl-CoA synthetase OS=Mus musculus GN=Slc27a5 PE=1 SV=2	FALSE	TRUE	NA	NA	NA	NA	NA	NA	NA	NA	NA	118285	714956	922369	220580	617908	543048	97911.4	1.039e+07	9.16384e+06
Itpr1	P11881|P11881-2|P11881-3|P11881-4|P11881-5|P11881-6|P11881-7|P11881-8	Inositol 1,4,5-trisphosphate receptor type 1 OS=Mus musculus GN=Itpr1 PE=1 SV=2|Isoform 2 of Inositol 1,4,5-trisphosphate receptor type 1 OS=Mus musculus GN=Itpr1|Isoform 3 of Inositol 1,4,5-trisphosphate receptor type 1 OS=Mus musculus GN=Itpr1|Isoform 4 of Inositol 1,4,5-trisphosphate receptor type 1 OS=Mus musculus GN=Itpr1|Isoform 5 of Inositol 1,4,5-trisphosphate receptor type 1 OS=Mus muscu…	FALSE	TRUE	NA	NA	NA	NA	NA	NA	NA	NA	NA	4.1259e+06	5.83358e+07	5.43106e+07	3.14055e+06	2.1151e+07	2.41846e+07	5.0718e+06	9.40236e+06	8.83241e+06
Ggt1	Q4FK56|Q60928	Gamma-glutamyltransferase 1, isoform CRA_a OS=Mus musculus GN=Ggt1 PE=1 SV=1|Gamma-glutamyltranspeptidase 1 OS=Mus musculus GN=Ggt1 PE=1 SV=1	FALSE	TRUE	NA	NA	NA	NA	NA	NA	NA	NA	NA	953132	5.99261e+06	4.34683e+06	1.81287e+06	9.76616e+06	1.19282e+07	1.98871e+06	2.60531e+06	2.94071e+06
Lactb2	Q99KR3	Beta-lactamase-like protein 2 OS=Mus musculus GN=Lactb2 PE=1 SV=1	FALSE	TRUE	NA	NA	NA	NA	NA	NA	NA	NA	NA	625341	2.18419e+06	3.16548e+06	686077	6.58463e+06	4.77416e+06	864635	5.30875e+06	5.05218e+06
Dnajc13	D4AFX7|G3X922	Protein Dnajc13 OS=Mus musculus GN=Dnajc13 PE=1 SV=1|MCG115602 OS=Mus musculus GN=Dnajc13 PE=1 SV=1	FALSE	TRUE	NA	NA	NA	NA	NA	NA	NA	NA	NA	1.16134e+06	5.44011e+06	4.69245e+06	1.53116e+06	1.09207e+07	1.29149e+07	807556	6.20447e+06	6.08233e+06
Slc12a5	A0A076FR46|Q91V14|Q91V14-2	KCC2a-S25 variant 1 OS=Mus musculus GN=Slc12a5 PE=1 SV=1|Solute carrier family 12 member 5 OS=Mus musculus GN=Slc12a5 PE=1 SV=2|Isoform 2 of Solute carrier family 12 member 5 OS=Mus musculus GN=Slc12a5	FALSE	TRUE	NA	NA	NA	NA	NA	NA	NA	NA	NA	212396	1.28556e+07	1.68023e+07	NA	862063	954951	357253	1.43172e+06	988864
Supt6h	Q62383	Transcription elongation factor SPT6 OS=Mus musculus GN=Supt6h PE=1 SV=2	FALSE	TRUE	NA	NA	NA	NA	NA	NA	NA	NA	NA	1.00322e+06	1.30621e+07	9.48105e+06	1.17543e+06	7.68361e+06	8.49908e+06	1.83146e+06	4.77083e+06	5.94217e+06
Glyat	Q91XE0|Q91XE0-2	Glycine N-acyltransferase OS=Mus musculus GN=Glyat PE=1 SV=1|Isoform 2 of Glycine N-acyltransferase OS=Mus musculus GN=Glyat	FALSE	TRUE	NA	NA	NA	NA	NA	NA	NA	NA	NA	531259	1.58584e+06	1.41807e+06	615263	3.98803e+06	5.16477e+06	910475	5.10494e+06	4.4082e+06
Arpc2	Q9CVB6	Actin-related protein 2/3 complex subunit 2 OS=Mus musculus GN=Arpc2 PE=1 SV=3	FALSE	TRUE	NA	NA	NA	NA	NA	NA	NA	NA	NA	918154	1.09484e+07	7.29608e+06	476277	6.15414e+06	8.43657e+06	288403	9.61784e+06	1.05278e+07
Add1	F8WGR0|F8WHZ9|Q9QYC0|Q9QYC0-2	Alpha-adducin OS=Mus musculus GN=Add1 PE=1 SV=1|Alpha-adducin OS=Mus musculus GN=Add1 PE=1 SV=1|Alpha-adducin OS=Mus musculus GN=Add1 PE=1 SV=2|Isoform 2 of Alpha-adducin OS=Mus musculus GN=Add1	FALSE	TRUE	NA	NA	NA	NA	NA	NA	NA	NA	NA	623730	3.32348e+06	5.23929e+06	1.02424e+06	2.29014e+06	2.06344e+06	1.38848e+06	2.48555e+06	1.7499e+06
Aldh6a1	Q9EQ20	Methylmalonate-semialdehyde dehydrogenase [acylating], mitochondrial OS=Mus musculus GN=Aldh6a1 PE=1 SV=1	FALSE	TRUE	NA	NA	NA	NA	NA	NA	NA	NA	NA	1.74702e+06	7.25385e+06	7.49206e+06	1.42323e+06	2.7717e+07	3.16745e+07	947019	2.38781e+07	2.02304e+07
Rps12	P63323|Q6ZWZ6	40S ribosomal protein S12 OS=Mus musculus GN=Rps12 PE=1 SV=2|40S ribosomal protein S12 OS=Mus musculus GN=Rps12 PE=1 SV=1	FALSE	TRUE	NA	NA	NA	NA	NA	NA	NA	NA	NA	435325	1.92692e+06	2.25366e+06	400550	1.8204e+06	1.63667e+06	456436	4.72429e+06	4.49279e+06
Ankrd17	A0A0G2JDZ9|E9Q804|Q99NH0	Ankyrin repeat domain-containing protein 17 OS=Mus musculus GN=Ankrd17 PE=1 SV=1|Ankyrin repeat domain-containing protein 17 OS=Mus musculus GN=Ankrd17 PE=1 SV=3|Ankyrin repeat domain-containing protein 17 OS=Mus musculus GN=Ankrd17 PE=1 SV=2	FALSE	TRUE	NA	NA	NA	NA	NA	NA	NA	NA	NA	263721	4.28923e+06	4.00636e+06	330402	2.91473e+06	2.36606e+06	307692	1.93323e+06	2.54968e+06
Ncdn	Q9Z0E0|Q9Z0E0-2	Neurochondrin OS=Mus musculus GN=Ncdn PE=1 SV=1|Isoform 2 of Neurochondrin OS=Mus musculus GN=Ncdn	FALSE	TRUE	NA	NA	NA	NA	NA	NA	NA	NA	NA	578207	1.82237e+07	1.95781e+07	605574	1.18105e+06	1.20401e+06	502753	1.35786e+06	1.23983e+06
Serpinc1	P32261|Q543J5	Antithrombin-III OS=Mus musculus GN=Serpinc1 PE=1 SV=1|Antithrombin OS=Mus musculus GN=Serpinc1 PE=1 SV=1	FALSE	TRUE	NA	NA	NA	NA	NA	NA	NA	NA	NA	1.17872e+06	3.72089e+06	3.21717e+06	1.49616e+06	8.01785e+06	7.9279e+06	534324	4.12819e+06	4.82872e+06
Tuba1b|Tuba1a	P05213|P68369	Tubulin alpha-1B chain OS=Mus musculus GN=Tuba1b PE=1 SV=2|Tubulin alpha-1A chain OS=Mus musculus GN=Tuba1a PE=1 SV=1	FALSE	TRUE	NA	NA	NA	NA	NA	NA	NA	NA	NA	389568	8.63072e+06	1.64602e+07	213992	2.75039e+06	2.20375e+06	771521	4.26815e+06	2.79308e+06
Larp4b	Q6A0A2	La-related protein 4B OS=Mus musculus GN=Larp4b PE=1 SV=2	FALSE	TRUE	NA	NA	NA	NA	NA	NA	NA	NA	NA	1.39388e+06	6.55686e+06	8.97602e+06	2.74664e+06	1.28897e+07	8.48371e+06	1.40811e+06	1.79099e+07	1.98775e+07
Dnm1	A0A0J9YUE9|A0A0J9YUN4|P39053|P39053-3|P39053-4|P39053-5	Dynamin-1 OS=Mus musculus GN=Dnm1 PE=1 SV=1|Dynamin-1 OS=Mus musculus GN=Dnm1 PE=1 SV=1|Dynamin-1 OS=Mus musculus GN=Dnm1 PE=1 SV=2|Isoform 3 of Dynamin-1 OS=Mus musculus GN=Dnm1|Isoform 4 of Dynamin-1 OS=Mus musculus GN=Dnm1|Isoform 5 of Dynamin-1 OS=Mus musculus GN=Dnm1	FALSE	TRUE	NA	NA	NA	NA	NA	NA	NA	NA	NA	1.10859e+06	3.11755e+07	4.78288e+07	1.7279e+06	2.93571e+06	2.99449e+06	3.03862e+06	5.82914e+06	3.72493e+06
Nxf1	Q99JX7|V9GXF3|V9GXW3	Nuclear RNA export factor 1 OS=Mus musculus GN=Nxf1 PE=1 SV=3|Nuclear RNA export factor 1 OS=Mus musculus GN=Nxf1 PE=1 SV=1|Nuclear RNA export factor 1 OS=Mus musculus GN=Nxf1 PE=1 SV=1	FALSE	TRUE	NA	NA	NA	NA	NA	NA	NA	NA	NA	554448	2.35739e+06	2.7905e+06	658102	4.51322e+06	2.81241e+06	314451	2.42594e+06	3.28881e+06
Etfb	Q9DCW4	Electron transfer flavoprotein subunit beta OS=Mus musculus GN=Etfb PE=1 SV=3	FALSE	TRUE	NA	NA	NA	NA	NA	NA	NA	NA	NA	3.55061e+06	1.7083e+07	1.51224e+07	3.74298e+06	1.57142e+07	2.04742e+07	6.60437e+06	3.17644e+07	2.75404e+07
Prodh	Q9WU79	Proline dehydrogenase 1, mitochondrial OS=Mus musculus GN=Prodh PE=1 SV=2	FALSE	TRUE	NA	NA	NA	NA	NA	NA	NA	NA	NA	468121	413716	718798	450100	3.13153e+06	2.09612e+06	474709	3.44804e+06	2.96489e+06
Pdcd6ip	Q9WU78	Programmed cell death 6-interacting protein OS=Mus musculus GN=Pdcd6ip PE=1 SV=3	FALSE	TRUE	NA	NA	NA	NA	NA	NA	NA	NA	NA	2.27719e+06	1.8172e+07	1.94597e+07	1.85438e+06	2.007e+07	2.28011e+07	3.62929e+06	3.46415e+07	2.84743e+07
Fxr2	Q6P5B5	Fragile X mental retardation syndrome-related protein 2 OS=Mus musculus GN=Fxr2 PE=1 SV=1	FALSE	TRUE	NA	NA	NA	NA	NA	NA	NA	NA	NA	636047	7.73502e+06	9.10202e+06	446230	4.8353e+06	4.2233e+06	428223	4.33985e+06	4.2225e+06
Pum1	Q80U78|Q80U78-2|Q80U78-3	Pumilio homolog 1 OS=Mus musculus GN=Pum1 PE=1 SV=2|Isoform 2 of Pumilio homolog 1 OS=Mus musculus GN=Pum1|Isoform 3 of Pumilio homolog 1 OS=Mus musculus GN=Pum1	FALSE	TRUE	NA	NA	NA	NA	NA	NA	NA	NA	NA	7.60512e+06	1.91118e+08	2.19804e+08	8.69335e+06	7.84238e+07	7.90664e+07	1.30104e+07	1.49032e+08	1.2853e+08
Prdx6	D3Z0Y2|O08709|Q6GT24	Peroxiredoxin-6 OS=Mus musculus GN=Prdx6 PE=1 SV=1|Peroxiredoxin-6 OS=Mus musculus GN=Prdx6 PE=1 SV=3|Peroxiredoxin 6 OS=Mus musculus GN=Prdx6 PE=1 SV=1	FALSE	TRUE	NA	NA	NA	NA	NA	NA	NA	NA	NA	858504	6.05307e+06	6.24887e+06	738370	2.71914e+06	3.55451e+06	179285	1.85387e+07	1.37374e+07
Pdcd11	Q6NS46	Protein RRP5 homolog OS=Mus musculus GN=Pdcd11 PE=1 SV=2	FALSE	TRUE	NA	NA	NA	NA	NA	NA	NA	NA	NA	393035	2.70022e+06	2.47052e+06	400820	3.67341e+06	2.63681e+06	181119	2.55595e+06	3.89183e+06
Eif2b5	Q8CHW4	Translation initiation factor eIF-2B subunit epsilon OS=Mus musculus GN=Eif2b5 PE=1 SV=1	FALSE	TRUE	NA	NA	NA	NA	NA	NA	NA	NA	NA	199566	2.64056e+06	3.19428e+06	131648	1.5265e+06	1.78001e+06	364975	2.77968e+06	1.97057e+06
Gclc	P97494|Q3TEF1	Glutamate--cysteine ligase catalytic subunit OS=Mus musculus GN=Gclc PE=1 SV=4|Glutamate--cysteine ligase catalytic subunit OS=Mus musculus GN=Gclc PE=1 SV=1	FALSE	TRUE	NA	NA	NA	NA	NA	NA	NA	NA	NA	984292	2.98601e+06	3.48336e+06	1.41887e+06	1.08973e+07	1.27738e+07	1.7076e+06	2.18109e+07	1.59502e+07
Rap1gds1	E9Q6Q4|E9Q912|Q3TU36	Protein Rap1gds1 OS=Mus musculus GN=Rap1gds1 PE=1 SV=1|Protein Rap1gds1 OS=Mus musculus GN=Rap1gds1 PE=1 SV=1|Protein Rap1gds1 OS=Mus musculus GN=Rap1gds1 PE=1 SV=1	FALSE	TRUE	NA	NA	NA	NA	NA	NA	NA	NA	NA	498147	2.90092e+07	2.55995e+07	565884	3.25594e+06	3.59658e+06	852722	3.75954e+06	3.85678e+06
Arfgef1	G3X9K3	Brefeldin A-inhibited guanine nucleotide-exchange protein 1 OS=Mus musculus GN=Arfgef1 PE=1 SV=1	FALSE	TRUE	NA	NA	NA	NA	NA	NA	NA	NA	NA	673367	7.41449e+06	7.8458e+06	731791	5.31258e+06	6.17298e+06	1.07613e+06	3.33183e+06	2.7098e+06
Zc3h11a	Q3UL31|Q6NZF1	Zinc finger CCCH domain-containing protein 11A OS=Mus musculus GN=Zc3h11a PE=1 SV=1|Zinc finger CCCH domain-containing protein 11A OS=Mus musculus GN=Zc3h11a PE=1 SV=1	FALSE	TRUE	NA	NA	NA	NA	NA	NA	NA	NA	NA	182009	1.1276e+06	1.35057e+06	290102	2.03749e+06	1.55737e+06	138346	1.87769e+06	2.05099e+06
Mkrn2	Q9ERV1	Probable E3 ubiquitin-protein ligase makorin-2 OS=Mus musculus GN=Mkrn2 PE=1 SV=2	FALSE	TRUE	NA	NA	NA	NA	NA	NA	NA	NA	NA	789979	4.70872e+06	5.2927e+06	786973	4.16855e+06	4.41298e+06	835074	8.57568e+06	7.20689e+06
Apeh	A0A0R4J107|Q8R146|Q8R146-2	Acylamino-acid-releasing enzyme (Fragment) OS=Mus musculus GN=Apeh PE=1 SV=1|Acylamino-acid-releasing enzyme OS=Mus musculus GN=Apeh PE=1 SV=3|Isoform 2 of Acylamino-acid-releasing enzyme OS=Mus musculus GN=Apeh	FALSE	TRUE	NA	NA	NA	NA	NA	NA	NA	NA	NA	1.15181e+06	5.97203e+06	5.60328e+06	1.29203e+06	1.0992e+07	1.13833e+07	1.34686e+06	8.01155e+06	8.24528e+06
Psmc1	P62192|Q542I9	26S protease regulatory subunit 4 OS=Mus musculus GN=Psmc1 PE=1 SV=1|26S protease regulatory subunit 4 OS=Mus musculus GN=Psmc1 PE=1 SV=1	FALSE	TRUE	NA	NA	NA	NA	NA	NA	NA	NA	NA	389618	2.8615e+06	2.97804e+06	501328	2.18764e+06	1.82128e+06	634205	2.47786e+06	2.85982e+06
Pacsin2	Q3TDA7|Q9WVE8	Protein kinase C and casein kinase substrate in neurons 2, isoform CRA_a OS=Mus musculus GN=Pacsin2 PE=1 SV=1|Protein kinase C and casein kinase substrate in neurons protein 2 OS=Mus musculus GN=Pacsin2 PE=1 SV=1	FALSE	TRUE	NA	NA	NA	NA	NA	NA	NA	NA	NA	551725	3.38148e+06	5.3061e+06	NA	1.17542e+07	7.97904e+06	834459	3.27717e+06	3.07662e+06
Tfam	A0A0R4J1N9|P40630|P40630-2	Transcription factor A, mitochondrial OS=Mus musculus GN=Tfam PE=1 SV=1|Transcription factor A, mitochondrial OS=Mus musculus GN=Tfam PE=1 SV=2|Isoform Nuclear of Transcription factor A, mitochondrial OS=Mus musculus GN=Tfam	FALSE	TRUE	NA	NA	NA	NA	NA	NA	NA	NA	NA	459486	3.49815e+06	4.35682e+06	362249	2.83392e+06	2.96878e+06	697898	2.57189e+06	1.9712e+06
Suclg1	Q9WUM5	Succinyl-CoA ligase [ADP/GDP-forming] subunit alpha, mitochondrial OS=Mus musculus GN=Suclg1 PE=1 SV=4	FALSE	TRUE	NA	NA	NA	NA	NA	NA	NA	NA	NA	1.36349e+06	5.01368e+06	4.04147e+06	3.1849e+06	5.13473e+06	4.74944e+06	3.0659e+06	5.33271e+06	7.1522e+06
Coro1c	Q499X7|Q9WUM4	Coronin OS=Mus musculus GN=Coro1c PE=1 SV=1|Coronin-1C OS=Mus musculus GN=Coro1c PE=1 SV=2	FALSE	TRUE	NA	NA	NA	NA	NA	NA	NA	NA	NA	545411	5.92018e+06	5.63996e+06	1.04027e+06	6.58068e+06	6.06092e+06	967363	3.37083e+06	3.84175e+06
Usp7	E9PXY8|F8VPX1|Q6A4J8|Q6A4J8-2|Q6A4J8-3	Ubiquitin carboxyl-terminal hydrolase 7 OS=Mus musculus GN=Usp7 PE=1 SV=1|Ubiquitin carboxyl-terminal hydrolase 7 OS=Mus musculus GN=Usp7 PE=1 SV=1|Ubiquitin carboxyl-terminal hydrolase 7 OS=Mus musculus GN=Usp7 PE=1 SV=1|Isoform 2 of Ubiquitin carboxyl-terminal hydrolase 7 OS=Mus musculus GN=Usp7|Isoform 3 of Ubiquitin carboxyl-terminal hydrolase 7 OS=Mus musculus GN=Usp7	FALSE	TRUE	NA	NA	NA	NA	NA	NA	NA	NA	NA	1.23139e+06	2.391e+07	1.89394e+07	765666	1.10861e+07	1.20994e+07	1.26084e+06	7.53096e+06	8.71125e+06
Vcan	E9PYH0|G3XA35	Versican core protein OS=Mus musculus GN=Vcan PE=1 SV=1|MCG116562, isoform CRA_a OS=Mus musculus GN=Vcan PE=1 SV=1	FALSE	TRUE	NA	NA	NA	NA	NA	NA	NA	NA	NA	5.05243e+06	1.52276e+07	1.18816e+07	9.25072e+06	1.6491e+07	1.75677e+07	1.02111e+07	3.57197e+06	4.2973e+06
Dmgdh	Q9DBT9	Dimethylglycine dehydrogenase, mitochondrial OS=Mus musculus GN=Dmgdh PE=1 SV=1	FALSE	TRUE	NA	NA	NA	NA	NA	NA	NA	NA	NA	785456	3.57782e+06	2.79875e+06	620249	3.48792e+06	4.42714e+06	700622	8.68521e+06	8.74739e+06
Tnc	Q80YX1|Q80YX1-2	Tenascin OS=Mus musculus GN=Tnc PE=1 SV=1|Isoform 2 of Tenascin OS=Mus musculus GN=Tnc	FALSE	TRUE	NA	NA	NA	NA	NA	NA	NA	NA	NA	4.05441e+06	1.04702e+07	9.94532e+06	5.06737e+06	2.2317e+07	2.00082e+07	4.55621e+06	7.70756e+06	9.05065e+06
Vps53	E9PXG9|Q8CCB4	Vacuolar protein sorting-associated protein 53 homolog OS=Mus musculus GN=Vps53 PE=1 SV=1|Vacuolar protein sorting-associated protein 53 homolog OS=Mus musculus GN=Vps53 PE=1 SV=1	FALSE	TRUE	NA	NA	NA	NA	NA	NA	NA	NA	NA	573738	5.38169e+06	4.7694e+06	512154	3.35194e+06	3.97975e+06	1.05303e+06	3.05989e+06	2.90804e+06
Apoa4	P06728	Apolipoprotein A-IV OS=Mus musculus GN=Apoa4 PE=1 SV=3	FALSE	TRUE	NA	NA	NA	NA	NA	NA	NA	NA	NA	2.17759e+06	7.0029e+06	8.37424e+06	2.45183e+06	1.30877e+07	1.54492e+07	1.97586e+06	1.53425e+07	1.08689e+07
Ptcd2	Q8R3K3	Pentatricopeptide repeat-containing protein 2, mitochondrial OS=Mus musculus GN=Ptcd2 PE=1 SV=1	FALSE	TRUE	NA	NA	NA	NA	NA	NA	NA	NA	NA	2.09313e+06	8.50978e+06	1.01681e+07	6.27832e+06	1.65654e+07	1.85794e+07	4.09836e+06	2.01404e+07	1.50285e+07
Anxa5	P48036	Annexin A5 OS=Mus musculus GN=Anxa5 PE=1 SV=1	FALSE	TRUE	NA	NA	NA	NA	NA	NA	NA	NA	NA	2.39486e+06	2.4805e+07	3.1961e+07	986202	2.87958e+07	3.39959e+07	520253	4.53605e+07	2.98195e+07
Col6a3	E9PWQ3|J3QQ16	Protein Col6a3 OS=Mus musculus GN=Col6a3 PE=1 SV=2|Protein Col6a3 OS=Mus musculus GN=Col6a3 PE=1 SV=1	FALSE	TRUE	NA	NA	NA	NA	NA	NA	NA	NA	NA	2.55824e+07	7.59937e+07	5.86664e+07	2.81046e+07	3.07092e+08	2.73792e+08	2.52075e+07	6.05344e+07	8.79504e+07
Adk	P55264|P55264-2	Adenosine kinase OS=Mus musculus GN=Adk PE=1 SV=2|Isoform Short of Adenosine kinase OS=Mus musculus GN=Adk	FALSE	TRUE	NA	NA	NA	NA	NA	NA	NA	NA	NA	276086	2.63274e+06	3.22557e+06	566394	2.05039e+06	2.41316e+06	409334	2.61088e+07	1.81066e+07
Papss2	O88428	Bifunctional 3'-phosphoadenosine 5'-phosphosulfate synthase 2 OS=Mus musculus GN=Papss2 PE=1 SV=2	FALSE	TRUE	NA	NA	NA	NA	NA	NA	NA	NA	NA	556485	3.73171e+06	4.31642e+06	586920	4.94187e+06	5.22515e+06	540195	5.70397e+06	4.66396e+06
Map2k1	P31938|Q3TMJ8	Dual specificity mitogen-activated protein kinase kinase 1 OS=Mus musculus GN=Map2k1 PE=1 SV=2|Dual-specificity mitogen-activated protein kinase kinase 1 OS=Mus musculus GN=Map2k1 PE=1 SV=1	FALSE	TRUE	NA	NA	NA	NA	NA	NA	NA	NA	NA	118753	3.01863e+06	3.89807e+06	159121	1.6211e+06	1.46987e+06	268007	3.06506e+06	2.61775e+06
Serpina1a|Serpina1c	A0A0A0MQA3|A0A0R4J0X5|P07758	Alpha-1-antitrypsin 1-1 OS=Mus musculus GN=Serpina1a PE=1 SV=1|Alpha-1-antitrypsin 1-3 OS=Mus musculus GN=Serpina1c PE=1 SV=1|Alpha-1-antitrypsin 1-1 OS=Mus musculus GN=Serpina1a PE=1 SV=4	FALSE	TRUE	NA	NA	NA	NA	NA	NA	NA	NA	NA	621491	2.1513e+06	2.68348e+06	729856	5.39161e+06	5.60959e+06	256875	5.33682e+06	4.11218e+06
Msi2	Q920Q6|Q920Q6-2|Q920Q6-3	RNA-binding protein Musashi homolog 2 OS=Mus musculus GN=Msi2 PE=1 SV=1|Isoform 2 of RNA-binding protein Musashi homolog 2 OS=Mus musculus GN=Msi2|Isoform 3 of RNA-binding protein Musashi homolog 2 OS=Mus musculus GN=Msi2	FALSE	TRUE	NA	NA	NA	NA	NA	NA	NA	NA	NA	1.60405e+06	1.59205e+07	1.65427e+07	1.07903e+06	2.20854e+07	1.82859e+07	1.55858e+06	9.89505e+06	1.15016e+07
Ahcyl1	Q80SW1	Putative adenosylhomocysteinase 2 OS=Mus musculus GN=Ahcyl1 PE=1 SV=1	FALSE	TRUE	NA	NA	NA	NA	NA	NA	NA	NA	NA	663819	3.6475e+06	3.60777e+06	267514	1.59133e+06	1.5049e+06	715381	1.56314e+06	1.67112e+06
Dld	O08749	Dihydrolipoyl dehydrogenase, mitochondrial OS=Mus musculus GN=Dld PE=1 SV=2	FALSE	TRUE	NA	NA	NA	NA	NA	NA	NA	NA	NA	3.1832e+06	2.3652e+07	1.76133e+07	2.82476e+06	3.73123e+07	4.5941e+07	107261	2.74164e+07	2.99012e+07
Pdgfrb	E9QN12|E9QPE2|P05622	Platelet-derived growth factor receptor beta OS=Mus musculus GN=Pdgfrb PE=1 SV=1|Platelet-derived growth factor receptor beta OS=Mus musculus GN=Pdgfrb PE=1 SV=1|Platelet-derived growth factor receptor beta OS=Mus musculus GN=Pdgfrb PE=1 SV=1	FALSE	TRUE	NA	NA	NA	NA	NA	NA	NA	NA	NA	698409	2.12912e+06	2.36775e+06	928683	2.33258e+06	2.75907e+06	1.60518e+06	1.8142e+06	1.37919e+06
Sdpr	Q63918	Serum deprivation-response protein OS=Mus musculus GN=Sdpr PE=1 SV=3	FALSE	TRUE	NA	NA	NA	NA	NA	NA	NA	NA	NA	968519	2.06647e+06	2.34224e+06	1.43394e+06	3.89691e+06	2.87004e+06	1.77661e+06	2.22934e+06	2.67058e+06
Usp14	E9PYI8|Q9JMA1	Ubiquitin carboxyl-terminal hydrolase 14 OS=Mus musculus GN=Usp14 PE=1 SV=1|Ubiquitin carboxyl-terminal hydrolase 14 OS=Mus musculus GN=Usp14 PE=1 SV=3	FALSE	TRUE	NA	NA	NA	NA	NA	NA	NA	NA	NA	149829	3.19823e+06	2.98091e+06	245599	1.5988e+06	1.98069e+06	384235	3.01977e+06	2.61526e+06
Mrpl19	Q9D338	39S ribosomal protein L19, mitochondrial OS=Mus musculus GN=Mrpl19 PE=1 SV=1	FALSE	TRUE	NA	NA	NA	NA	NA	NA	NA	NA	NA	995807	9.6434e+06	8.19156e+06	1.42529e+06	1.15237e+07	8.88589e+06	341205	2.83557e+07	4.32907e+07
Esrp2	Q8K0G8	Epithelial splicing regulatory protein 2 OS=Mus musculus GN=Esrp2 PE=1 SV=1	FALSE	TRUE	NA	NA	NA	NA	NA	NA	NA	NA	NA	5.73237e+06	1.57396e+07	1.44771e+07	7.31043e+06	5.15803e+07	5.00878e+07	4.51617e+06	3.27038e+08	3.66153e+08
Hnrnpul2	Q00PI9	Heterogeneous nuclear ribonucleoprotein U-like protein 2 OS=Mus musculus GN=Hnrnpul2 PE=1 SV=2	FALSE	TRUE	NA	NA	NA	NA	NA	NA	NA	NA	NA	4.06352e+06	3.8142e+07	3.03178e+07	6.04231e+06	2.88932e+07	2.50727e+07	5.81801e+06	1.50887e+07	2.18752e+07
Cdc42bpa	D3YYN8|E9PVY0|H7BX44|Q3UU96	Serine/threonine-protein kinase MRCK alpha OS=Mus musculus GN=Cdc42bpa PE=1 SV=1|Serine/threonine-protein kinase MRCK alpha OS=Mus musculus GN=Cdc42bpa PE=1 SV=1|Serine/threonine-protein kinase MRCK alpha OS=Mus musculus GN=Cdc42bpa PE=1 SV=1|Serine/threonine-protein kinase MRCK alpha OS=Mus musculus GN=Cdc42bpa PE=1 SV=2	FALSE	TRUE	NA	NA	NA	NA	NA	NA	NA	NA	NA	191108	8.29257e+06	9.29324e+06	399809	4.09044e+06	4.0974e+06	164672	2.92483e+06	2.60546e+06
Acox1	A2A848|Q9R0H0|Q9R0H0-2	Peroxisomal acyl-coenzyme A oxidase 1 (Fragment) OS=Mus musculus GN=Acox1 PE=1 SV=1|Peroxisomal acyl-coenzyme A oxidase 1 OS=Mus musculus GN=Acox1 PE=1 SV=5|Isoform 2 of Peroxisomal acyl-coenzyme A oxidase 1 OS=Mus musculus GN=Acox1	FALSE	TRUE	NA	NA	NA	NA	NA	NA	NA	NA	NA	854282	2.28152e+06	1.61302e+06	406025	3.54097e+06	3.79372e+06	501757	5.30808e+06	7.00777e+06
Sugct	Q7TNE1	Succinate--hydroxymethylglutarate CoA-transferase OS=Mus musculus GN=Sugct PE=1 SV=2	FALSE	TRUE	NA	NA	NA	NA	NA	NA	NA	NA	NA	468250	1.19782e+06	987489	656637	2.87059e+06	3.22309e+06	513302	2.29449e+06	2.47883e+06
Serpina3k	A0A0R4J0I1	MCG1051009 OS=Mus musculus GN=Serpina3k PE=1 SV=1	FALSE	TRUE	NA	NA	NA	NA	NA	NA	NA	NA	NA	1.07107e+06	5.34235e+06	5.12554e+06	1.15394e+06	1.30856e+07	1.58362e+07	1.98416e+06	1.04412e+07	8.99265e+06
Pdia4	A0A0R4J0Z1|P08003	Protein disulfide-isomerase A4 OS=Mus musculus GN=Pdia4 PE=1 SV=1|Protein disulfide-isomerase A4 OS=Mus musculus GN=Pdia4 PE=1 SV=3	FALSE	TRUE	NA	NA	NA	NA	NA	NA	NA	NA	NA	1.67341e+06	1.07214e+07	1.34738e+07	2.34304e+06	1.61139e+07	1.35596e+07	874385	3.33943e+07	3.15783e+07
Iqsec1	E9PUA3|Q8R0S2|Q8R0S2-2	IQ motif and SEC7 domain-containing protein 1 OS=Mus musculus GN=Iqsec1 PE=1 SV=1|IQ motif and SEC7 domain-containing protein 1 OS=Mus musculus GN=Iqsec1 PE=1 SV=2|Isoform 2 of IQ motif and SEC7 domain-containing protein 1 OS=Mus musculus GN=Iqsec1	FALSE	TRUE	NA	NA	NA	NA	NA	NA	NA	NA	NA	235485	6.01523e+06	7.3276e+06	205876	1.71314e+06	1.94282e+06	673596	1.95725e+06	1.41677e+06
Ddx46	F8WHR6|Q569Z5|Q569Z5-2	Probable ATP-dependent RNA helicase DDX46 OS=Mus musculus GN=Ddx46 PE=1 SV=1|Probable ATP-dependent RNA helicase DDX46 OS=Mus musculus GN=Ddx46 PE=1 SV=2|Isoform 2 of Probable ATP-dependent RNA helicase DDX46 OS=Mus musculus GN=Ddx46	FALSE	TRUE	NA	NA	NA	NA	NA	NA	NA	NA	NA	347869	3.43843e+06	3.77903e+06	245019	2.68767e+06	2.63181e+06	252572	3.06985e+06	2.85246e+06
Tpp2	Q64514|Q64514-2	Tripeptidyl-peptidase 2 OS=Mus musculus GN=Tpp2 PE=1 SV=3|Isoform Short of Tripeptidyl-peptidase 2 OS=Mus musculus GN=Tpp2	FALSE	TRUE	NA	NA	NA	NA	NA	NA	NA	NA	NA	312297	2.49933e+06	2.5509e+06	62744.3	1.10088e+06	1.20479e+06	171953	1.96876e+06	1.7626e+06
Srp54	P14576	Signal recognition particle 54 kDa protein OS=Mus musculus GN=Srp54 PE=1 SV=2	FALSE	TRUE	NA	NA	NA	NA	NA	NA	NA	NA	NA	848046	6.53306e+06	6.33212e+06	411270	7.99212e+06	7.1935e+06	793194	9.24208e+06	1.0594e+07
Fndc3a	F6TLV3|Q8BX90	Fibronectin type-III domain-containing protein 3A (Fragment) OS=Mus musculus GN=Fndc3a PE=1 SV=1|Fibronectin type-III domain-containing protein 3A OS=Mus musculus GN=Fndc3a PE=1 SV=3	FALSE	TRUE	NA	NA	NA	NA	NA	NA	NA	NA	NA	2.21297e+06	1.14257e+07	1.39721e+07	2.97916e+06	2.1543e+07	2.23713e+07	1.5442e+06	6.17749e+07	4.86464e+07
Shmt1	G3UZ26|P50431	Serine hydroxymethyltransferase (Fragment) OS=Mus musculus GN=Shmt1 PE=1 SV=1|Serine hydroxymethyltransferase, cytosolic OS=Mus musculus GN=Shmt1 PE=1 SV=3	FALSE	TRUE	NA	NA	NA	NA	NA	NA	NA	NA	NA	355312	1.09654e+06	1.03552e+06	482023	2.2156e+06	2.78322e+06	46160.6	1.36334e+07	1.14925e+07
Itga1	Q3V3R4	Integrin alpha-1 OS=Mus musculus GN=Itga1 PE=1 SV=2	FALSE	TRUE	NA	NA	NA	NA	NA	NA	NA	NA	NA	7.87467e+06	2.07402e+07	1.62094e+07	1.07498e+07	4.72506e+07	5.39124e+07	1.01282e+07	1.58952e+07	1.7825e+07
Cad	B2RQC6|B2RQC6-2|E9QAI5|G3UWN2	CAD protein OS=Mus musculus GN=Cad PE=1 SV=1|Isoform 2 of CAD protein OS=Mus musculus GN=Cad|CAD protein OS=Mus musculus GN=Cad PE=1 SV=1|CAD protein OS=Mus musculus GN=Cad PE=1 SV=1	FALSE	TRUE	NA	NA	NA	NA	NA	NA	NA	NA	NA	288010	4.1913e+06	2.96323e+06	518406	3.87789e+06	2.98471e+06	268927	5.68423e+06	1.0446e+07
Uqcrc2	Q9DB77	Cytochrome b-c1 complex subunit 2, mitochondrial OS=Mus musculus GN=Uqcrc2 PE=1 SV=1	FALSE	TRUE	NA	NA	NA	NA	NA	NA	NA	NA	NA	998111	1.30367e+07	1.15172e+07	1.30816e+06	1.17936e+07	1.25546e+07	938864	8.79437e+06	9.35118e+06
Ccdc9	D3YW42|G3X927|Q8VC31	Coiled-coil domain-containing protein 9 OS=Mus musculus GN=Ccdc9 PE=1 SV=2|Coiled-coil domain-containing protein 9 OS=Mus musculus GN=Ccdc9 PE=1 SV=1|Coiled-coil domain-containing protein 9 OS=Mus musculus GN=Ccdc9 PE=2 SV=1	FALSE	TRUE	NA	NA	NA	NA	NA	NA	NA	NA	NA	405267	2.60587e+06	5.80574e+06	729676	5.55383e+06	3.26656e+06	1.21238e+06	3.97178e+06	3.03098e+06
Prdx3	P20108	Thioredoxin-dependent peroxide reductase, mitochondrial OS=Mus musculus GN=Prdx3 PE=1 SV=1	FALSE	TRUE	NA	NA	NA	NA	NA	NA	NA	NA	NA	219613	2.68762e+06	3.53554e+06	82435.8	2.95712e+06	3.56283e+06	569469	5.41637e+06	3.4174e+06
Mylk	B1B1A8|Q6PDN3	Myosin light chain kinase, smooth muscle OS=Mus musculus GN=Mylk PE=1 SV=1|Myosin light chain kinase, smooth muscle OS=Mus musculus GN=Mylk PE=1 SV=3	FALSE	TRUE	NA	NA	NA	NA	NA	NA	NA	NA	NA	3.59507e+06	1.1337e+07	1.00136e+07	3.8004e+06	3.97941e+07	4.36618e+07	4.61075e+06	1.72617e+07	1.78117e+07
Ckap5	A0A0R4J0K2|A2AGT5|A2AGT5-2|A2AGT5-3|K3W4R5|Z4YL78	Cytoskeleton-associated protein 5 OS=Mus musculus GN=Ckap5 PE=1 SV=1|Cytoskeleton-associated protein 5 OS=Mus musculus GN=Ckap5 PE=1 SV=1|Isoform 2 of Cytoskeleton-associated protein 5 OS=Mus musculus GN=Ckap5|Isoform 3 of Cytoskeleton-associated protein 5 OS=Mus musculus GN=Ckap5|Cytoskeleton-associated protein 5 OS=Mus musculus GN=Ckap5 PE=1 SV=1|Cytoskeleton-associated protein 5 OS=Mus musculu…	FALSE	TRUE	NA	NA	NA	NA	NA	NA	NA	NA	NA	329993	4.90545e+06	5.12709e+06	148331	5.06063e+06	3.97837e+06	NA	2.00361e+06	2.43849e+06
Fermt2	Q3TLE2|Q8CIB5	Fermitin family homolog 2 OS=Mus musculus GN=Fermt2 PE=1 SV=1|Fermitin family homolog 2 OS=Mus musculus GN=Fermt2 PE=1 SV=1	FALSE	TRUE	NA	NA	NA	NA	NA	NA	NA	NA	NA	525009	2.53321e+06	2.5583e+06	279816	4.28898e+06	3.89754e+06	795639	2.9444e+06	3.20834e+06
Aadat	Q9WVM8	Kynurenine/alpha-aminoadipate aminotransferase, mitochondrial OS=Mus musculus GN=Aadat PE=1 SV=1	FALSE	TRUE	NA	NA	NA	NA	NA	NA	NA	NA	NA	265775	961823	828537	NA	3.02713e+06	3.5335e+06	38722.8	1.50786e+06	1.49958e+06
Tsnax	Q9QZE7	Translin-associated protein X OS=Mus musculus GN=Tsnax PE=1 SV=1	FALSE	TRUE	NA	NA	NA	NA	NA	NA	NA	NA	NA	413472	4.05437e+06	4.73377e+06	424213	2.32455e+06	1.79577e+06	34982	3.64268e+06	4.03855e+06
Copg1	Q9QZE5	Coatomer subunit gamma-1 OS=Mus musculus GN=Copg1 PE=1 SV=1	FALSE	TRUE	NA	NA	NA	NA	NA	NA	NA	NA	NA	1.05929e+06	1.05621e+07	1.01635e+07	1.73066e+06	6.73846e+06	1.11648e+07	4.18864e+06	1.35353e+07	8.48953e+06
Ccdc25	A0PK78|Q78PG9	Coiled-coil domain containing 25 OS=Mus musculus GN=Ccdc25 PE=1 SV=1|Coiled-coil domain-containing protein 25 OS=Mus musculus GN=Ccdc25 PE=1 SV=1	FALSE	TRUE	NA	NA	NA	NA	NA	NA	NA	NA	NA	323492	2.51781e+06	2.93655e+06	274117	2.35759e+06	2.1846e+06	183626	5.58353e+06	5.16644e+06
Sec16a	A2AIX1|E9QAT4|F6T8X6	Protein Sec16a OS=Mus musculus GN=Sec16a PE=1 SV=1|Protein Sec16a OS=Mus musculus GN=Sec16a PE=1 SV=1|Protein Sec16a (Fragment) OS=Mus musculus GN=Sec16a PE=1 SV=1	FALSE	TRUE	NA	NA	NA	NA	NA	NA	NA	NA	NA	1.973e+06	2.01159e+07	2.49957e+07	2.78183e+06	1.30021e+07	1.27892e+07	3.00291e+06	2.01439e+07	1.64811e+07
Uap1	A0A0R4J085|A0A0R4J1F6|Q3UHZ7|Q91YN5|Q91YN5-2|Q91YN5-3	UDP-N-acetylhexosamine pyrophosphorylase OS=Mus musculus GN=Uap1 PE=1 SV=1|UDP-N-acetylhexosamine pyrophosphorylase OS=Mus musculus GN=Uap1 PE=1 SV=1|UDP-N-acetylhexosamine pyrophosphorylase OS=Mus musculus GN=Uap1 PE=1 SV=1|UDP-N-acetylhexosamine pyrophosphorylase OS=Mus musculus GN=Uap1 PE=1 SV=1|Isoform AGX1 of UDP-N-acetylhexosamine pyrophosphorylase OS=Mus musculus GN=Uap1|Isoform 3 of UDP-N…	FALSE	TRUE	NA	NA	NA	NA	NA	NA	NA	NA	NA	162488	1.0523e+06	957465	284217	1.67436e+06	1.92986e+06	NA	2.35698e+06	2.24746e+06
Psma6	Q9QUM9	Proteasome subunit alpha type-6 OS=Mus musculus GN=Psma6 PE=1 SV=1	FALSE	TRUE	NA	NA	NA	NA	NA	NA	NA	NA	NA	871794	7.44199e+06	4.42093e+06	1.07358e+06	2.24715e+06	3.13349e+06	1.24219e+06	3.88127e+06	4.68546e+06
Ap1b1	O35643|Q5SVG4|Q5SVG5	AP-1 complex subunit beta-1 OS=Mus musculus GN=Ap1b1 PE=1 SV=2|AP-1 complex subunit beta-1 OS=Mus musculus GN=Ap1b1 PE=1 SV=1|AP-1 complex subunit beta-1 OS=Mus musculus GN=Ap1b1 PE=1 SV=1	FALSE	TRUE	NA	NA	NA	NA	NA	NA	NA	NA	NA	690122	3.64247e+06	4.86849e+06	816507	2.52185e+06	2.34476e+06	722980	2.26599e+06	1.8234e+06
Tgfbi	A1L353|P82198	Transforming growth factor, beta induced OS=Mus musculus GN=Tgfbi PE=1 SV=1|Transforming growth factor-beta-induced protein ig-h3 OS=Mus musculus GN=Tgfbi PE=1 SV=1	FALSE	TRUE	NA	NA	NA	NA	NA	NA	NA	NA	NA	3.12175e+06	1.1693e+07	9.66979e+06	4.05825e+06	2.35229e+07	2.47529e+07	1.89995e+06	9.46916e+06	1.08814e+07
Clmn	Q8C5W0|Q8C5W0-2|Q8C5W0-3|Q8C5W0-4	Calmin OS=Mus musculus GN=Clmn PE=1 SV=2|Isoform 2 of Calmin OS=Mus musculus GN=Clmn|Isoform 3 of Calmin OS=Mus musculus GN=Clmn|Isoform 4 of Calmin OS=Mus musculus GN=Clmn	FALSE	TRUE	NA	NA	NA	NA	NA	NA	NA	NA	NA	1.43142e+06	8.5843e+06	1.02577e+07	1.20742e+06	1.02992e+07	9.07211e+06	814531	8.25574e+06	7.84342e+06
Tln2	E9PUM4	Talin-2 OS=Mus musculus GN=Tln2 PE=1 SV=1	FALSE	TRUE	NA	NA	NA	NA	NA	NA	NA	NA	NA	3.43303e+06	2.88513e+07	2.53572e+07	4.69455e+06	2.64672e+07	2.78279e+07	3.95319e+06	7.19106e+06	7.7819e+06
Ces1d	Q8VCT4	Carboxylesterase 1D OS=Mus musculus GN=Ces1d PE=1 SV=1	FALSE	TRUE	NA	NA	NA	NA	NA	NA	NA	NA	NA	465907	1.46597e+06	1.84754e+06	516185	3.5449e+06	3.71717e+06	325848	1.82787e+07	1.38315e+07
Ran|1700009N14Rik	P62827|Q14AA6	GTP-binding nuclear protein Ran OS=Mus musculus GN=Ran PE=1 SV=3|GTP-binding nuclear protein Ran OS=Mus musculus GN=1700009N14Rik PE=1 SV=1	FALSE	TRUE	NA	NA	NA	NA	NA	NA	NA	NA	NA	395399	3.02765e+06	2.66647e+06	280508	1.94255e+06	1.98856e+06	234149	2.42134e+06	2.6857e+06
Pds5b	F8WHU5|Q4VA53|Q4VA53-3	Sister chromatid cohesion protein PDS5 homolog B OS=Mus musculus GN=Pds5b PE=1 SV=1|Sister chromatid cohesion protein PDS5 homolog B OS=Mus musculus GN=Pds5b PE=1 SV=1|Isoform 3 of Sister chromatid cohesion protein PDS5 homolog B OS=Mus musculus GN=Pds5b	FALSE	TRUE	NA	NA	NA	NA	NA	NA	NA	NA	NA	269111	1.90279e+06	2.20135e+06	115280	2.75697e+06	2.39446e+06	NA	1.17717e+06	1.17156e+06
Rangap1	P46061	Ran GTPase-activating protein 1 OS=Mus musculus GN=Rangap1 PE=1 SV=2	FALSE	TRUE	NA	NA	NA	NA	NA	NA	NA	NA	NA	421210	4.23907e+06	5.35293e+06	455715	1.50712e+06	2.00415e+06	463617	3.28898e+06	1.95866e+06
Pgm2	Q7TSV4	Phosphoglucomutase-2 OS=Mus musculus GN=Pgm2 PE=1 SV=1	FALSE	TRUE	NA	NA	NA	NA	NA	NA	NA	NA	NA	566276	5.06515e+06	2.83366e+06	784280	3.24211e+06	4.97015e+06	676010	2.45043e+06	2.85723e+06
Oxct1	Q9D0K2	Succinyl-CoA:3-ketoacid coenzyme A transferase 1, mitochondrial OS=Mus musculus GN=Oxct1 PE=1 SV=1	FALSE	TRUE	NA	NA	NA	NA	NA	NA	NA	NA	NA	851760	7.21679e+06	5.46037e+06	1.27248e+06	1.50931e+07	1.52416e+07	162582	2.34478e+06	3.06883e+06
Ckap4	Q8BMK4	Cytoskeleton-associated protein 4 OS=Mus musculus GN=Ckap4 PE=1 SV=2	FALSE	TRUE	NA	NA	NA	NA	NA	NA	NA	NA	NA	3.34737e+06	2.92322e+07	3.47133e+07	3.83174e+06	2.97162e+07	2.71496e+07	2.58916e+06	1.69667e+07	1.56384e+07
Sf3b2	Q3UJB0	Protein Sf3b2 OS=Mus musculus GN=Sf3b2 PE=1 SV=1	FALSE	TRUE	NA	NA	NA	NA	NA	NA	NA	NA	NA	502903	1.84668e+06	2.47079e+06	299343	2.68853e+06	1.70778e+06	133000	1.23438e+06	1.4524e+06
Ftl1	P29391|Q9CPX4	Ferritin light chain 1 OS=Mus musculus GN=Ftl1 PE=1 SV=2|Ferritin OS=Mus musculus GN=Ftl1 PE=1 SV=1	FALSE	TRUE	NA	NA	NA	NA	NA	NA	NA	NA	NA	661091	7.38147e+06	5.30738e+06	2.13766e+06	5.11241e+06	8.59463e+06	1.29729e+06	1.84963e+07	1.53019e+07
Fbp1	Q9QXD6	Fructose-1,6-bisphosphatase 1 OS=Mus musculus GN=Fbp1 PE=1 SV=3	FALSE	TRUE	NA	NA	NA	NA	NA	NA	NA	NA	NA	1.45949e+06	1.8097e+06	3.05338e+06	667563	5.34319e+06	5.25188e+06	732548	1.29674e+07	7.81922e+06
Col14a1	B7ZNH7	Collagen alpha-1(XIV) chain OS=Mus musculus GN=Col14a1 PE=1 SV=1	FALSE	TRUE	NA	NA	NA	NA	NA	NA	NA	NA	NA	1.56379e+07	4.37709e+07	3.97021e+07	3.14948e+07	2.03552e+08	1.47567e+08	1.7187e+07	2.88229e+07	4.38324e+07
Yars	A2A7S7|Q91WQ3	Tyrosine--tRNA ligase OS=Mus musculus GN=Yars PE=1 SV=1|Tyrosine--tRNA ligase, cytoplasmic OS=Mus musculus GN=Yars PE=1 SV=3	FALSE	TRUE	NA	NA	NA	NA	NA	NA	NA	NA	NA	2.56686e+06	1.8781e+07	2.03194e+07	1.27514e+06	9.24168e+06	9.08341e+06	1.35707e+06	1.68793e+07	1.58733e+07
Dhx29	Q6PGC1	ATP-dependent RNA helicase Dhx29 OS=Mus musculus GN=Dhx29 PE=1 SV=1	FALSE	TRUE	NA	NA	NA	NA	NA	NA	NA	NA	NA	811469	3.52633e+06	3.32216e+06	1.34425e+06	7.20392e+06	6.34463e+06	802351	5.34693e+06	6.4442e+06
Rbm25	B2RY56	RNA-binding protein 25 OS=Mus musculus GN=Rbm25 PE=1 SV=2	FALSE	TRUE	NA	NA	NA	NA	NA	NA	NA	NA	NA	579938	8.50039e+06	7.09878e+06	311551	3.40514e+06	3.46965e+06	640812	3.76596e+06	4.42568e+06
Snrnp200	Q6P4T2	U5 small nuclear ribonucleoprotein 200 kDa helicase OS=Mus musculus GN=Snrnp200 PE=1 SV=1	FALSE	TRUE	NA	NA	NA	NA	NA	NA	NA	NA	NA	1.88529e+06	1.8251e+07	1.63094e+07	2.84378e+06	1.63899e+07	1.5185e+07	2.72148e+06	7.20501e+06	8.70251e+06
Aifm1	B1AU25|Q9Z0X1	Apoptosis-inducing factor 1, mitochondrial OS=Mus musculus GN=Aifm1 PE=1 SV=1|Apoptosis-inducing factor 1, mitochondrial OS=Mus musculus GN=Aifm1 PE=1 SV=1	FALSE	TRUE	NA	NA	NA	NA	NA	NA	NA	NA	NA	268864	971943	1.03023e+06	1.31733e+06	2.81352e+06	2.36501e+06	1.34455e+06	1.51605e+06	1.70152e+06
Nmi	O35309|Q3UJ82	N-myc-interactor OS=Mus musculus GN=Nmi PE=1 SV=1|N-myc-interactor OS=Mus musculus GN=Nmi PE=1 SV=1	FALSE	TRUE	NA	NA	NA	NA	NA	NA	NA	NA	NA	175501	1.19502e+06	744292	171142	963349	1.28149e+06	174924	3.02263e+06	3.64827e+06
Otub1	D3YWF6|Q7TQI3	Ubiquitin thioesterase OTUB1 OS=Mus musculus GN=Otub1 PE=1 SV=1|Ubiquitin thioesterase OTUB1 OS=Mus musculus GN=Otub1 PE=1 SV=2	FALSE	TRUE	NA	NA	NA	NA	NA	NA	NA	NA	NA	206047	6.25719e+06	6.16657e+06	154029	2.39005e+06	2.15261e+06	14603.6	1.645e+06	1.85329e+06
Adh1	P00329|Q3UKA4	Alcohol dehydrogenase 1 OS=Mus musculus GN=Adh1 PE=1 SV=2|Alcohol dehydrogenase 1 OS=Mus musculus GN=Adh1 PE=1 SV=1	FALSE	TRUE	NA	NA	NA	NA	NA	NA	NA	NA	NA	1.44134e+06	4.22695e+06	4.82478e+06	1.46171e+06	1.2158e+07	1.16364e+07	911570	6.71626e+07	6.14782e+07
Nova2	D3YVV7|G3UYX3	Protein Nova2 OS=Mus musculus GN=Nova2 PE=1 SV=3|Protein Nova2 OS=Mus musculus GN=Nova2 PE=1 SV=2	FALSE	TRUE	NA	NA	NA	NA	NA	NA	NA	NA	NA	1.47255e+06	2.80962e+07	3.25433e+07	1.0298e+06	2.53605e+06	2.08603e+06	3.59993e+06	3.82845e+06	4.01834e+06
Dab2	A0A0R4J104|E9PX84|E9QL31|P98078|P98078-2|P98078-3|Q3TRE6	Disabled homolog 2 OS=Mus musculus GN=Dab2 PE=1 SV=1|Disabled homolog 2 OS=Mus musculus GN=Dab2 PE=1 SV=1|Disabled homolog 2 OS=Mus musculus GN=Dab2 PE=1 SV=1|Disabled homolog 2 OS=Mus musculus GN=Dab2 PE=1 SV=2|Isoform p93 of Disabled homolog 2 OS=Mus musculus GN=Dab2|Isoform p67 of Disabled homolog 2 OS=Mus musculus GN=Dab2|Disabled homolog 2 OS=Mus musculus GN=Dab2 PE=1 SV=1	FALSE	TRUE	NA	NA	NA	NA	NA	NA	NA	NA	NA	548061	1.89136e+06	1.77434e+06	472966	6.72279e+06	5.42182e+06	113640	1.56551e+06	2.06917e+06
Kank2	Q8BX02|Q8BX02-2	KN motif and ankyrin repeat domain-containing protein 2 OS=Mus musculus GN=Kank2 PE=1 SV=1|Isoform 2 of KN motif and ankyrin repeat domain-containing protein 2 OS=Mus musculus GN=Kank2	FALSE	TRUE	NA	NA	NA	NA	NA	NA	NA	NA	NA	355424	3.29681e+06	8.27531e+06	974633	2.0484e+06	2.17142e+06	940250	2.94581e+06	1.10709e+06
Fmr1	D3Z6U8|E9QAS8|E9QAS9|E9QAT0|E9QNF5|P35922|P35922-2|P35922-3|P35922-7|P35922-8|P35922-9|Q6AXB7	Fragile X mental retardation protein 1 homolog OS=Mus musculus GN=Fmr1 PE=1 SV=1|Fragile X mental retardation protein 1 homolog OS=Mus musculus GN=Fmr1 PE=1 SV=1|Fragile X mental retardation protein 1 homolog OS=Mus musculus GN=Fmr1 PE=1 SV=1|Fragile X mental retardation protein 1 homolog OS=Mus musculus GN=Fmr1 PE=1 SV=1|Fragile X mental retardation protein 1 homolog OS=Mus musculus GN=Fmr1 PE=1…	FALSE	TRUE	NA	NA	NA	NA	NA	NA	NA	NA	NA	1.19288e+06	2.35719e+07	2.42548e+07	530794	1.65733e+07	1.63969e+07	1.05021e+06	9.74928e+06	9.57675e+06
Gpt	Q566C3|Q8QZR5	Alanine aminotransferase 1 OS=Mus musculus GN=Gpt PE=1 SV=1|Alanine aminotransferase 1 OS=Mus musculus GN=Gpt PE=1 SV=3	FALSE	TRUE	NA	NA	NA	NA	NA	NA	NA	NA	NA	610955	6.41773e+06	1.40519e+07	375553	3.85906e+06	3.03212e+06	685423	1.83351e+07	1.06577e+07
Acadm	P45952	Medium-chain specific acyl-CoA dehydrogenase, mitochondrial OS=Mus musculus GN=Acadm PE=1 SV=1	FALSE	TRUE	NA	NA	NA	NA	NA	NA	NA	NA	NA	3.39733e+06	8.35459e+06	4.67118e+06	4.57911e+06	1.24939e+07	1.86993e+07	3.37248e+06	1.47969e+07	1.76824e+07
2009-09-01	A2A6U3|Q80UG5|Q80UG5-3	Septin-9 OS=Mus musculus GN=Sept9 PE=1 SV=1|Septin-9 OS=Mus musculus GN=Sept9 PE=1 SV=1|Isoform 3 of Septin-9 OS=Mus musculus GN=Sept9	FALSE	TRUE	NA	NA	NA	NA	NA	NA	NA	NA	NA	675540	1.48217e+06	1.70315e+06	875402	2.83739e+06	2.40792e+06	500316	1.89918e+06	1.94755e+06
Myef2	A2ATP5|A2ATP6|Q8C854|Q8C854-3	Myelin expression factor 2 OS=Mus musculus GN=Myef2 PE=1 SV=1|Myelin expression factor 2 OS=Mus musculus GN=Myef2 PE=1 SV=2|Myelin expression factor 2 OS=Mus musculus GN=Myef2 PE=1 SV=1|Isoform 2 of Myelin expression factor 2 OS=Mus musculus GN=Myef2	FALSE	TRUE	NA	NA	NA	NA	NA	NA	NA	NA	NA	2.25668e+06	2.3219e+07	3.54944e+07	2.33778e+06	3.03092e+07	1.12174e+07	2.21739e+06	7.25006e+06	1.28147e+07
Vwf	E9QPU1|Q8CIZ8	von Willebrand factor OS=Mus musculus GN=Vwf PE=1 SV=2|von Willebrand factor OS=Mus musculus GN=Vwf PE=1 SV=2	FALSE	TRUE	NA	NA	NA	NA	NA	NA	NA	NA	NA	456259	2.13241e+06	2.20232e+06	835235	3.51126e+06	3.73973e+06	595339	2.13782e+06	1.94349e+06
Cnot4	A0A0R4J1K1|E9QA19|Q05BG1|Q8BT14-3	CCR4-NOT transcription complex subunit 4 OS=Mus musculus GN=Cnot4 PE=1 SV=1|CCR4-NOT transcription complex subunit 4 OS=Mus musculus GN=Cnot4 PE=1 SV=1|CCR4-NOT transcription complex subunit 4 OS=Mus musculus GN=Cnot4 PE=1 SV=1|Isoform 3 of CCR4-NOT transcription complex subunit 4 OS=Mus musculus GN=Cnot4	FALSE	TRUE	NA	NA	NA	NA	NA	NA	NA	NA	NA	616656	3.87165e+06	4.82864e+06	369024	3.00755e+06	2.5932e+06	334118	5.3625e+06	4.98671e+06
Immt	Q8CAQ8|Q8CAQ8-2|Q8CAQ8-3|Q8CAQ8-5	MICOS complex subunit Mic60 OS=Mus musculus GN=Immt PE=1 SV=1|Isoform 2 of MICOS complex subunit Mic60 OS=Mus musculus GN=Immt|Isoform 3 of MICOS complex subunit Mic60 OS=Mus musculus GN=Immt|Isoform 5 of MICOS complex subunit Mic60 OS=Mus musculus GN=Immt	FALSE	TRUE	NA	NA	NA	NA	NA	NA	NA	NA	NA	3.15722e+06	2.04406e+07	2.06722e+07	3.84809e+06	1.92422e+07	2.02065e+07	1.8786e+06	1.82595e+07	1.71932e+07
Col4a2	B2RQQ8|P08122	Collagen alpha-2(IV) chain OS=Mus musculus GN=Col4a2 PE=1 SV=1|Collagen alpha-2(IV) chain OS=Mus musculus GN=Col4a2 PE=1 SV=4	FALSE	TRUE	NA	NA	NA	NA	NA	NA	NA	NA	NA	1.8537e+07	1.02417e+07	9.66087e+06	4.99233e+07	2.89674e+07	1.99319e+07	3.71864e+07	9.17853e+06	1.41413e+07
Zadh2	Q14AZ9|Q8BGC4	Zinc binding alcohol dehydrogenase, domain containing 2 OS=Mus musculus GN=Zadh2 PE=1 SV=1|Zinc-binding alcohol dehydrogenase domain-containing protein 2 OS=Mus musculus GN=Zadh2 PE=1 SV=1	FALSE	TRUE	NA	NA	NA	NA	NA	NA	NA	NA	NA	542861	3.33891e+06	2.22906e+06	288024	2.23e+06	2.77814e+06	77500.9	3.21031e+06	3.85994e+06
Mrps27	Q8BK72	28S ribosomal protein S27, mitochondrial OS=Mus musculus GN=Mrps27 PE=1 SV=2	FALSE	TRUE	NA	NA	NA	NA	NA	NA	NA	NA	NA	1.05183e+06	9.66255e+06	8.89031e+06	1.35832e+06	8.8609e+06	8.75652e+06	1.2688e+06	1.48696e+07	1.63538e+07
Csrp1	P97315|Q4FJX4	Cysteine and glycine-rich protein 1 OS=Mus musculus GN=Csrp1 PE=1 SV=3|Csrp1 protein OS=Mus musculus GN=Csrp1 PE=1 SV=1	FALSE	TRUE	NA	NA	NA	NA	NA	NA	NA	NA	NA	454894	2.78215e+06	3.54183e+06	387024	2.8807e+06	2.14195e+06	646458	2.28909e+06	2.41826e+06
Sod2	P09671|Q4FJX9	Superoxide dismutase [Mn], mitochondrial OS=Mus musculus GN=Sod2 PE=1 SV=3|Superoxide dismutase OS=Mus musculus GN=Sod2 PE=1 SV=1	FALSE	TRUE	NA	NA	NA	NA	NA	NA	NA	NA	NA	120273	1.27731e+06	1.50594e+06	139110	1.85377e+06	1.57763e+06	16089.7	3.53472e+06	3.52286e+06
Snx7	F6RSR4|F8WI30|Q5M8N3|Q9CY18	Sorting nexin-7 (Fragment) OS=Mus musculus GN=Snx7 PE=1 SV=1|Sorting nexin-7 OS=Mus musculus GN=Snx7 PE=1 SV=1|MCG10440 OS=Mus musculus GN=Snx7 PE=1 SV=1|Sorting nexin-7 OS=Mus musculus GN=Snx7 PE=1 SV=1	FALSE	TRUE	NA	NA	NA	NA	NA	NA	NA	NA	NA	757882	1.85812e+06	2.05606e+06	400693	4.3091e+06	3.86255e+06	315728	2.55943e+06	2.58044e+06
Impa1	O55023|Q924B0	Inositol monophosphatase 1 OS=Mus musculus GN=Impa1 PE=1 SV=1|Inositol (Myo)-1(Or 4)-monophosphatase 1 OS=Mus musculus GN=Impa1 PE=1 SV=1	FALSE	TRUE	NA	NA	NA	NA	NA	NA	NA	NA	NA	280727	2.22154e+06	2.16645e+06	57069.1	1.18411e+06	1.5431e+06	71149	1.86377e+06	1.46655e+06
Rc3h2	A2AVP4|P0C090	Roquin-2 OS=Mus musculus GN=Rc3h2 PE=1 SV=1|Roquin-2 OS=Mus musculus GN=Rc3h2 PE=1 SV=1	FALSE	TRUE	NA	NA	NA	NA	NA	NA	NA	NA	NA	278389	4.69765e+06	5.74975e+06	69765.4	2.34612e+06	2.45835e+06	348360	3.16996e+06	2.47167e+06
Cct3	P80318|Q3U4U6	T-complex protein 1 subunit gamma OS=Mus musculus GN=Cct3 PE=1 SV=1|T-complex protein 1 subunit gamma OS=Mus musculus GN=Cct3 PE=1 SV=1	FALSE	TRUE	NA	NA	NA	NA	NA	NA	NA	NA	NA	1.57475e+06	1.40216e+07	1.48554e+07	1.64804e+06	9.30826e+06	1.00033e+07	1.3537e+06	1.72897e+07	1.51853e+07
Smarcc2	Q3UID0|Q6PDG5|Q6PDG5-2	SWI/SNF complex subunit SMARCC2 OS=Mus musculus GN=Smarcc2 PE=1 SV=1|SWI/SNF complex subunit SMARCC2 OS=Mus musculus GN=Smarcc2 PE=1 SV=2|Isoform 2 of SWI/SNF complex subunit SMARCC2 OS=Mus musculus GN=Smarcc2	FALSE	TRUE	NA	NA	NA	NA	NA	NA	NA	NA	NA	458581	4.63052e+06	3.75391e+06	348588	5.51035e+06	2.36495e+06	95670.3	374814	1.07726e+06
Vps51	Q3UVL4|Q3UVL4-2	Vacuolar protein sorting-associated protein 51 homolog OS=Mus musculus GN=Vps51 PE=1 SV=2|Isoform 2 of Vacuolar protein sorting-associated protein 51 homolog OS=Mus musculus GN=Vps51	FALSE	TRUE	NA	NA	NA	NA	NA	NA	NA	NA	NA	232407	3.13314e+06	3.03594e+06	244795	1.39728e+06	1.50923e+06	459741	838712	801357
Ndufv2	Q9D6J6	NADH dehydrogenase [ubiquinone] flavoprotein 2, mitochondrial OS=Mus musculus GN=Ndufv2 PE=1 SV=2	FALSE	TRUE	NA	NA	NA	NA	NA	NA	NA	NA	NA	318641	2.08747e+06	2.32609e+06	188091	2.35675e+06	2.34545e+06	790226	2.45231e+06	2.21134e+06
Cfdp1	O88271	Craniofacial development protein 1 OS=Mus musculus GN=Cfdp1 PE=1 SV=1	FALSE	TRUE	NA	NA	NA	NA	NA	NA	NA	NA	NA	481665	3.23645e+06	9.86788e+06	407810	2.3784e+06	1.13575e+06	734602	1.51936e+06	1.04353e+06
Ipo7	Q9EPL8	Importin-7 OS=Mus musculus GN=Ipo7 PE=1 SV=2	FALSE	TRUE	NA	NA	NA	NA	NA	NA	NA	NA	NA	779665	7.83848e+06	6.56643e+06	289593	2.83016e+06	2.72037e+06	483887	5.54109e+06	6.88146e+06
Mov10	D3YVL0|D3Z3E8|E9PW39|P23249	Putative helicase MOV-10 OS=Mus musculus GN=Mov10 PE=1 SV=2|Putative helicase MOV-10 OS=Mus musculus GN=Mov10 PE=1 SV=1|Putative helicase MOV-10 OS=Mus musculus GN=Mov10 PE=1 SV=1|Putative helicase MOV-10 OS=Mus musculus GN=Mov10 PE=1 SV=2	FALSE	TRUE	NA	NA	NA	NA	NA	NA	NA	NA	NA	6.84943e+06	2.77879e+07	2.31243e+07	7.67058e+06	1.20131e+08	1.13595e+08	6.8765e+06	1.03318e+08	1.31299e+08
Gfpt1	P47856|P47856-2	Glutamine--fructose-6-phosphate aminotransferase [isomerizing] 1 OS=Mus musculus GN=Gfpt1 PE=1 SV=3|Isoform 2 of Glutamine--fructose-6-phosphate aminotransferase [isomerizing] 1 OS=Mus musculus GN=Gfpt1	FALSE	TRUE	NA	NA	NA	NA	NA	NA	NA	NA	NA	102318	1.53741e+06	1.3359e+06	197222	1.74581e+06	1.86157e+06	44478.2	1.28646e+06	1.38843e+06
Adar	Q99MU3|Q99MU3-2	Double-stranded RNA-specific adenosine deaminase OS=Mus musculus GN=Adar PE=1 SV=2|Isoform 2 of Double-stranded RNA-specific adenosine deaminase OS=Mus musculus GN=Adar	FALSE	TRUE	NA	NA	NA	NA	NA	NA	NA	NA	NA	744809	3.67134e+06	3.09e+06	597750	5.19277e+06	4.84692e+06	1.32143e+06	4.8775e+06	6.20865e+06
Col6a5	A0A140T8T7|A0A140T8W1|A6H584	Collagen alpha-5(VI) chain OS=Mus musculus GN=Col6a5 PE=1 SV=1|Collagen alpha-5(VI) chain OS=Mus musculus GN=Col6a5 PE=1 SV=1|Collagen alpha-5(VI) chain OS=Mus musculus GN=Col6a5 PE=1 SV=4	FALSE	TRUE	NA	NA	NA	NA	NA	NA	NA	NA	NA	756959	3.28102e+06	3.0086e+06	930708	5.45635e+06	6.63367e+06	1.01635e+06	7.66848e+06	6.87863e+06
Abr	E9PUE7|Q5SSL4|Q5SSL4-2|Q5SSL4-4	Active breakpoint cluster region-related protein OS=Mus musculus GN=Abr PE=1 SV=1|Active breakpoint cluster region-related protein OS=Mus musculus GN=Abr PE=1 SV=1|Isoform 2 of Active breakpoint cluster region-related protein OS=Mus musculus GN=Abr|Isoform 4 of Active breakpoint cluster region-related protein OS=Mus musculus GN=Abr	FALSE	TRUE	NA	NA	NA	NA	NA	NA	NA	NA	NA	225537	3.29098e+06	3.31847e+06	590947	1.48104e+06	1.09844e+06	1.50564e+06	431646	577173
Tom1l2	Q5SRX1|Q5SRX1-2|Q5SRX1-3|Q5SRX1-4|Q5SXA4	TOM1-like protein 2 OS=Mus musculus GN=Tom1l2 PE=1 SV=1|Isoform 2 of TOM1-like protein 2 OS=Mus musculus GN=Tom1l2|Isoform 3 of TOM1-like protein 2 OS=Mus musculus GN=Tom1l2|Isoform 4 of TOM1-like protein 2 OS=Mus musculus GN=Tom1l2|TOM1-like protein 2 OS=Mus musculus GN=Tom1l2 PE=1 SV=1	FALSE	TRUE	NA	NA	NA	NA	NA	NA	NA	NA	NA	44100.7	3.12623e+06	3.35248e+06	57846.8	1.19969e+06	838724	NA	365013	486867
Ptpn23	Q6PB44|Q6PB44-2	Tyrosine-protein phosphatase non-receptor type 23 OS=Mus musculus GN=Ptpn23 PE=1 SV=2|Isoform 2 of Tyrosine-protein phosphatase non-receptor type 23 OS=Mus musculus GN=Ptpn23	FALSE	TRUE	NA	NA	NA	NA	NA	NA	NA	NA	NA	1.747e+06	1.32649e+07	1.37848e+07	2.01164e+06	9.2407e+06	8.7986e+06	2.11238e+06	6.30721e+06	6.37432e+06
Slc12a3	P59158|Q543E4	Solute carrier family 12 member 3 OS=Mus musculus GN=Slc12a3 PE=1 SV=1|Solute carrier family 12 member 3 OS=Mus musculus GN=Slc12a3 PE=1 SV=1	FALSE	TRUE	NA	NA	NA	NA	NA	NA	NA	NA	NA	224491	413126	225950	152740	1.65608e+06	1.48445e+06	257251	146436	298698
Zcchc24	B2RVL6	Zinc finger CCHC domain-containing protein 24 OS=Mus musculus GN=Zcchc24 PE=1 SV=1	FALSE	TRUE	NA	NA	NA	NA	NA	NA	NA	NA	NA	736544	5.91542e+06	8.43747e+06	1.33601e+06	2.20031e+06	1.84199e+06	1.43894e+06	1.45996e+07	1.22268e+07
Supv3l1	Q80YD1	ATP-dependent RNA helicase SUPV3L1, mitochondrial OS=Mus musculus GN=Supv3l1 PE=1 SV=1	FALSE	TRUE	NA	NA	NA	NA	NA	NA	NA	NA	NA	1.32799e+06	4.73344e+06	4.46093e+06	1.21159e+06	1.00186e+07	1.16511e+07	1.56071e+06	8.48631e+06	7.74298e+06
Mapre3	D3Z6G3|Q2UZW7|Q6PER3	Microtubule-associated protein RP/EB family member 3 OS=Mus musculus GN=Mapre3 PE=1 SV=1|Microtubule-associated protein OS=Mus musculus GN=Mapre3 PE=1 SV=1|Microtubule-associated protein RP/EB family member 3 OS=Mus musculus GN=Mapre3 PE=1 SV=1	FALSE	TRUE	NA	NA	NA	NA	NA	NA	NA	NA	NA	175373	4.33778e+06	5.59362e+06	158339	1.5243e+06	1.261e+06	33073.4	2.97067e+06	2.78474e+06
Lrp1	A0A0R4J0I9|Q91ZX7	Low density lipoprotein receptor-related protein 1 OS=Mus musculus GN=Lrp1 PE=1 SV=1|Prolow-density lipoprotein receptor-related protein 1 OS=Mus musculus GN=Lrp1 PE=1 SV=1	FALSE	TRUE	NA	NA	NA	NA	NA	NA	NA	NA	NA	3.16771e+06	5.8941e+07	4.7386e+07	2.525e+06	1.53329e+07	2.2629e+07	4.58932e+06	4.05758e+07	3.41974e+07
Myh10	Q3UH59|Q5SV64|Q61879	Myosin-10 OS=Mus musculus GN=Myh10 PE=1 SV=1|Myosin-10 OS=Mus musculus GN=Myh10 PE=1 SV=1|Myosin-10 OS=Mus musculus GN=Myh10 PE=1 SV=2	FALSE	TRUE	NA	NA	NA	NA	NA	NA	NA	NA	NA	5.74568e+06	9.56541e+07	8.86337e+07	5.97887e+06	2.99438e+07	3.31084e+07	7.93423e+06	1.71299e+07	1.67197e+07
Npepps	Q11011	Puromycin-sensitive aminopeptidase OS=Mus musculus GN=Npepps PE=1 SV=2	FALSE	TRUE	NA	NA	NA	NA	NA	NA	NA	NA	NA	2.711e+06	3.16922e+07	2.96785e+07	1.92163e+06	1.48824e+07	1.54977e+07	2.16791e+06	1.22457e+07	1.25574e+07
Copb1	Q9JIF7	Coatomer subunit beta OS=Mus musculus GN=Copb1 PE=1 SV=1	FALSE	TRUE	NA	NA	NA	NA	NA	NA	NA	NA	NA	2.00034e+06	1.66278e+07	1.79434e+07	2.449e+06	1.41291e+07	1.55095e+07	3.21937e+06	1.34111e+07	1.13216e+07
Col4a3bp	Q9EQG9|Q9EQG9-2	Collagen type IV alpha-3-binding protein OS=Mus musculus GN=Col4a3bp PE=1 SV=1|Isoform 2 of Collagen type IV alpha-3-binding protein OS=Mus musculus GN=Col4a3bp	FALSE	TRUE	NA	NA	NA	NA	NA	NA	NA	NA	NA	215853	2.87839e+06	2.95263e+06	272746	2.81645e+06	3.21044e+06	254164	2.31109e+06	1.97649e+06
Ccdc186	Q8C9S4	Coiled-coil domain-containing protein 186 OS=Mus musculus GN=Ccdc186 PE=1 SV=2	FALSE	TRUE	NA	NA	NA	NA	NA	NA	NA	NA	NA	76979.1	1.80998e+06	2.30519e+06	108320	1.35659e+06	982622	NA	526745	570991
Prkcsh	O08795|O08795-2	Glucosidase 2 subunit beta OS=Mus musculus GN=Prkcsh PE=1 SV=1|Isoform 2 of Glucosidase 2 subunit beta OS=Mus musculus GN=Prkcsh	FALSE	TRUE	NA	NA	NA	NA	NA	NA	NA	NA	NA	408146	3.65287e+06	5.11328e+06	215242	4.03066e+06	2.94547e+06	NA	6.1974e+06	6.05849e+06
Eif4g3	A0A0N4SVL0|Z4YKC4	Eukaryotic translation initiation factor 4 gamma 3 OS=Mus musculus GN=Eif4g3 PE=1 SV=1|Eukaryotic translation initiation factor 4 gamma 3 OS=Mus musculus GN=Eif4g3 PE=1 SV=1	FALSE	TRUE	NA	NA	NA	NA	NA	NA	NA	NA	NA	1.23508e+07	2.30551e+08	2.49154e+08	1.861e+07	1.62357e+08	1.70602e+08	1.74566e+07	1.0246e+08	9.02275e+07
Akap1	O08715|O08715-4	A-kinase anchor protein 1, mitochondrial OS=Mus musculus GN=Akap1 PE=1 SV=4|Isoform 4 of A-kinase anchor protein 1, mitochondrial OS=Mus musculus GN=Akap1	FALSE	TRUE	NA	NA	NA	NA	NA	NA	NA	NA	NA	3.56539e+06	2.87695e+07	3.30149e+07	5.88511e+06	8.58506e+07	1.14857e+08	5.37361e+06	4.01618e+08	2.6159e+08
Psmd1	Q3TXS7	26S proteasome non-ATPase regulatory subunit 1 OS=Mus musculus GN=Psmd1 PE=1 SV=1	FALSE	TRUE	NA	NA	NA	NA	NA	NA	NA	NA	NA	2.17655e+06	1.63499e+07	1.61241e+07	4.32879e+06	1.32185e+07	1.53263e+07	3.41987e+06	1.45883e+07	1.27582e+07
Por	P37040|Q05DV1	NADPH--cytochrome P450 reductase OS=Mus musculus GN=Por PE=1 SV=2|NADPH--cytochrome P450 reductase OS=Mus musculus GN=Por PE=1 SV=1	FALSE	TRUE	NA	NA	NA	NA	NA	NA	NA	NA	NA	3.86472e+06	1.64263e+07	1.51014e+07	3.40746e+06	2.46913e+07	2.77794e+07	2.32839e+06	3.78114e+07	3.65566e+07
Cab39	Q06138	Calcium-binding protein 39 OS=Mus musculus GN=Cab39 PE=1 SV=2	FALSE	TRUE	NA	NA	NA	NA	NA	NA	NA	NA	NA	265055	4.92732e+06	6.47223e+06	231889	1.57809e+06	1.78003e+06	13028.3	4.09003e+06	2.76051e+06
Hk1	G3UVV4|P17710|P17710-3|P17710-4	Hexokinase 1, isoform CRA_f OS=Mus musculus GN=Hk1 PE=1 SV=1|Hexokinase-1 OS=Mus musculus GN=Hk1 PE=1 SV=3|Isoform HK1 of Hexokinase-1 OS=Mus musculus GN=Hk1|Isoform HK1-SC of Hexokinase-1 OS=Mus musculus GN=Hk1	FALSE	TRUE	NA	NA	NA	NA	NA	NA	NA	NA	NA	3.2718e+06	4.93607e+07	4.62415e+07	2.69183e+06	3.7082e+07	2.98333e+07	1.29134e+06	5.68229e+06	7.53936e+06
Ranbp2	Q9ERU9	E3 SUMO-protein ligase RanBP2 OS=Mus musculus GN=Ranbp2 PE=1 SV=2	FALSE	TRUE	NA	NA	NA	NA	NA	NA	NA	NA	NA	5.06773e+06	9.35484e+07	9.38495e+07	4.81948e+06	4.41699e+07	5.31367e+07	3.12677e+06	4.85252e+07	4.02072e+07
Eno3	P21550	Beta-enolase OS=Mus musculus GN=Eno3 PE=1 SV=3	FALSE	TRUE	NA	NA	NA	NA	NA	NA	NA	NA	NA	3.56351e+06	1.82459e+07	1.56088e+07	2.20172e+06	2.97368e+06	3.73211e+06	6.28975e+06	1.19358e+07	1.1117e+07
Cdc42bpb	Q7TT50	Serine/threonine-protein kinase MRCK beta OS=Mus musculus GN=Cdc42bpb PE=1 SV=2	FALSE	TRUE	NA	NA	NA	NA	NA	NA	NA	NA	NA	3.11728e+06	2.50192e+07	2.67175e+07	4.19525e+06	2.21224e+07	2.33174e+07	6.45133e+06	1.76784e+07	1.57062e+07
Pde2a	Q3TXZ6|Q5PR72|Q922S4	Phosphodiesterase OS=Mus musculus GN=Pde2a PE=1 SV=1|Phosphodiesterase OS=Mus musculus GN=Pde2a PE=1 SV=1|cGMP-dependent 3',5'-cyclic phosphodiesterase OS=Mus musculus GN=Pde2a PE=1 SV=3	FALSE	TRUE	NA	NA	NA	NA	NA	NA	NA	NA	NA	401188	6.03048e+06	7.35227e+06	294083	2.60123e+06	2.98458e+06	186390	4.60962e+06	3.29528e+06
Atxn2l	Q7TQH0-2	Isoform 2 of Ataxin-2-like protein OS=Mus musculus GN=Atxn2l	FALSE	TRUE	NA	NA	NA	NA	NA	NA	NA	NA	NA	4.51041e+06	3.79384e+07	4.23034e+07	7.07937e+06	3.42544e+07	2.90213e+07	5.10159e+06	5.60058e+07	5.92839e+07
Ddost	O54734	Dolichyl-diphosphooligosaccharide--protein glycosyltransferase 48 kDa subunit OS=Mus musculus GN=Ddost PE=1 SV=2	FALSE	TRUE	NA	NA	NA	NA	NA	NA	NA	NA	NA	954027	1.10983e+07	9.50459e+06	1.6202e+06	5.617e+06	6.87855e+06	841107	1.6065e+07	1.53183e+07
Tjp1	A0A0U1RPW2|B9EHJ3|P39447	Tight junction protein ZO-1 OS=Mus musculus GN=Tjp1 PE=1 SV=1|Tight junction protein ZO-1 OS=Mus musculus GN=Tjp1 PE=1 SV=1|Tight junction protein ZO-1 OS=Mus musculus GN=Tjp1 PE=1 SV=2	FALSE	TRUE	NA	NA	NA	NA	NA	NA	NA	NA	NA	411912	2.55164e+06	2.6714e+06	425869	3.01602e+06	2.77217e+06	799783	1.72614e+06	1.79378e+06
Rbm10	Q99KG3|Q99KG3-2|Q99KG3-3	RNA-binding protein 10 OS=Mus musculus GN=Rbm10 PE=1 SV=1|Isoform 2 of RNA-binding protein 10 OS=Mus musculus GN=Rbm10|Isoform 3 of RNA-binding protein 10 OS=Mus musculus GN=Rbm10	FALSE	TRUE	NA	NA	NA	NA	NA	NA	NA	NA	NA	664914	4.96387e+06	9.36278e+06	1.0645e+06	9.96004e+06	4.78059e+06	1.52958e+06	5.34511e+06	5.90407e+06
Dsg1b|Dsg1a	B2RQH0|Q61495|Q7TSF1	Desmoglein 1 beta OS=Mus musculus GN=Dsg1b PE=1 SV=1|Desmoglein-1-alpha OS=Mus musculus GN=Dsg1a PE=2 SV=2|Desmoglein-1-beta OS=Mus musculus GN=Dsg1b PE=1 SV=1	FALSE	TRUE	NA	NA	NA	NA	NA	NA	NA	NA	NA	1.69092e+06	5.74866e+06	2.17874e+06	2.37583e+06	1.24218e+06	2.20584e+06	1.456e+06	1.78477e+06	2.65187e+06
Ahnak2	E9PYB0|F7CVJ5|F7DBB3	Protein Ahnak2 (Fragment) OS=Mus musculus GN=Ahnak2 PE=1 SV=7|Protein Ahnak2 (Fragment) OS=Mus musculus GN=Ahnak2 PE=1 SV=1|Protein Ahnak2 (Fragment) OS=Mus musculus GN=Ahnak2 PE=1 SV=1	FALSE	TRUE	NA	NA	NA	NA	NA	NA	NA	NA	NA	403211	2.54435e+06	2.18234e+06	559045	4.32365e+06	4.58748e+06	710374	1.93832e+06	2.12988e+06
Arhgap1	A2AH25|Q5FWK3	Rho GTPase-activating protein 1 OS=Mus musculus GN=Arhgap1 PE=1 SV=1|Rho GTPase-activating protein 1 OS=Mus musculus GN=Arhgap1 PE=1 SV=1	FALSE	TRUE	NA	NA	NA	NA	NA	NA	NA	NA	NA	339998	1.82842e+06	2.14991e+06	212884	1.67981e+06	2.05903e+06	690263	1.40602e+06	975534
Ahcyl2	F8WGT1|Q68FL4	Adenosylhomocysteinase OS=Mus musculus GN=Ahcyl2 PE=1 SV=1|Putative adenosylhomocysteinase 3 OS=Mus musculus GN=Ahcyl2 PE=1 SV=1	FALSE	TRUE	NA	NA	NA	NA	NA	NA	NA	NA	NA	151627	2.55875e+06	3.3539e+06	324595	2.70895e+06	2.97717e+06	444492	2.53803e+06	1.76186e+06
Mars	E9QB02|Q68FL6	Methionine--tRNA ligase, cytoplasmic OS=Mus musculus GN=Mars PE=1 SV=1|Methionine--tRNA ligase, cytoplasmic OS=Mus musculus GN=Mars PE=1 SV=1	FALSE	TRUE	NA	NA	NA	NA	NA	NA	NA	NA	NA	546830	8.83383e+06	7.10558e+06	571833	3.6116e+06	3.69388e+06	352721	3.99072e+06	4.85084e+06
Myo1c	Q9WTI7|Q9WTI7-2|Q9WTI7-3|Q9WTI7-4	Unconventional myosin-Ic OS=Mus musculus GN=Myo1c PE=1 SV=2|Isoform 2 of Unconventional myosin-Ic OS=Mus musculus GN=Myo1c|Isoform 3 of Unconventional myosin-Ic OS=Mus musculus GN=Myo1c|Isoform 4 of Unconventional myosin-Ic OS=Mus musculus GN=Myo1c	FALSE	TRUE	NA	NA	NA	NA	NA	NA	NA	NA	NA	1.03172e+06	5.33501e+06	3.54098e+06	989675	1.0785e+07	8.81116e+06	NA	1.9764e+06	3.6448e+06
Cpeb3	A0A0R4J102|D3Z1R6|D3Z5R9|Q7TN99|Q7TN99-2|Q7TN99-3|Q7TN99-4	Cytoplasmic polyadenylation element-binding protein 3 OS=Mus musculus GN=Cpeb3 PE=1 SV=1|Cytoplasmic polyadenylation element-binding protein 3 OS=Mus musculus GN=Cpeb3 PE=1 SV=1|Cytoplasmic polyadenylation element-binding protein 3 OS=Mus musculus GN=Cpeb3 PE=1 SV=1|Cytoplasmic polyadenylation element-binding protein 3 OS=Mus musculus GN=Cpeb3 PE=1 SV=1|Isoform 2 of Cytoplasmic polyadenylation el…	FALSE	TRUE	NA	NA	NA	NA	NA	NA	NA	NA	NA	521731	1.07806e+07	1.58156e+07	902265	2.2709e+06	1.94877e+06	1.71728e+06	3.7732e+06	2.99712e+06
Anp32a	O35381	Acidic leucine-rich nuclear phosphoprotein 32 family member A OS=Mus musculus GN=Anp32a PE=1 SV=1	FALSE	TRUE	NA	NA	NA	NA	NA	NA	NA	NA	NA	1.32115e+06	2.36343e+07	4.21368e+07	426380	6.33752e+06	4.27166e+06	843005	5.12728e+06	4.26669e+06
Exoc4	O35382	Exocyst complex component 4 OS=Mus musculus GN=Exoc4 PE=1 SV=2	FALSE	TRUE	NA	NA	NA	NA	NA	NA	NA	NA	NA	79841	1.36636e+06	1.39428e+06	129604	1.07103e+06	1.17027e+06	283178	668642	599685
Sigirr	Q9JLZ8	Single Ig IL-1-related receptor OS=Mus musculus GN=Sigirr PE=1 SV=2	FALSE	TRUE	NA	NA	NA	NA	NA	NA	NA	NA	NA	132808	932426	561928	NA	1.78047e+06	1.50657e+06	116498	228497	448087
Anxa11	P97384	Annexin A11 OS=Mus musculus GN=Anxa11 PE=1 SV=2	FALSE	TRUE	NA	NA	NA	NA	NA	NA	NA	NA	NA	548196	4.47877e+06	3.75903e+06	77890	8.7773e+06	8.30288e+06	103041	4.87532e+06	6.1407e+06
Ambp	Q07456	Protein AMBP OS=Mus musculus GN=Ambp PE=1 SV=2	FALSE	TRUE	NA	NA	NA	NA	NA	NA	NA	NA	NA	780374	1.54256e+06	2.657e+06	2.13085e+06	2.95242e+06	2.54852e+06	1.14736e+06	2.45223e+06	1.64931e+06
Acadvl	P50544	Very long-chain specific acyl-CoA dehydrogenase, mitochondrial OS=Mus musculus GN=Acadvl PE=1 SV=3	FALSE	TRUE	NA	NA	NA	NA	NA	NA	NA	NA	NA	817596	5.28363e+06	4.03422e+06	614186	7.22005e+06	9.09393e+06	666637	7.28791e+06	7.57817e+06
Agxt2	H7BWY3|Q3UEG6	Alanine--glyoxylate aminotransferase 2, mitochondrial OS=Mus musculus GN=Agxt2 PE=1 SV=1|Alanine--glyoxylate aminotransferase 2, mitochondrial OS=Mus musculus GN=Agxt2 PE=1 SV=1	FALSE	TRUE	NA	NA	NA	NA	NA	NA	NA	NA	NA	143699	707868	616786	202454	1.25251e+06	1.49504e+06	35387.9	2.87007e+06	2.75955e+06
Ahnak	E9Q616	Protein Ahnak OS=Mus musculus GN=Ahnak PE=1 SV=1	FALSE	TRUE	NA	NA	NA	NA	NA	NA	NA	NA	NA	9.96262e+06	3.6985e+07	3.11841e+07	1.22567e+07	9.0839e+07	8.04578e+07	1.124e+07	2.93129e+07	3.92515e+07
Tjp2	Q9Z0U1	Tight junction protein ZO-2 OS=Mus musculus GN=Tjp2 PE=1 SV=2	FALSE	TRUE	NA	NA	NA	NA	NA	NA	NA	NA	NA	928921	5.9914e+06	6.37795e+06	766131	7.93555e+06	6.7758e+06	794893	6.40268e+06	7.04411e+06
Slc3a2	P10852|P10852-2	4F2 cell-surface antigen heavy chain OS=Mus musculus GN=Slc3a2 PE=1 SV=1|Isoform 2 of 4F2 cell-surface antigen heavy chain OS=Mus musculus GN=Slc3a2	FALSE	TRUE	NA	NA	NA	NA	NA	NA	NA	NA	NA	552235	5.52701e+06	5.69795e+06	329870	3.51602e+06	3.89125e+06	394634	1.59617e+06	1.39899e+06
Patl1	Q3TC46	Protein PAT1 homolog 1 OS=Mus musculus GN=Patl1 PE=1 SV=2	FALSE	TRUE	NA	NA	NA	NA	NA	NA	NA	NA	NA	435785	5.78313e+06	6.34488e+06	753803	2.9789e+06	2.93967e+06	446064	6.18986e+06	5.71713e+06
Dicer1	F8VQ54|Q8R418|Q8R418-2	Endoribonuclease Dicer OS=Mus musculus GN=Dicer1 PE=1 SV=1|Endoribonuclease Dicer OS=Mus musculus GN=Dicer1 PE=1 SV=3|Isoform 2 of Endoribonuclease Dicer OS=Mus musculus GN=Dicer1	FALSE	TRUE	NA	NA	NA	NA	NA	NA	NA	NA	NA	517307	3.34933e+06	4.24798e+06	389885	5.68474e+06	6.03685e+06	628904	5.91397e+06	4.3909e+06
Erc1	F8VPM7|Q99MI1|V9GXF0|V9GXH3|V9GXP8	ELKS/Rab6-interacting/CAST family member 1 OS=Mus musculus GN=Erc1 PE=1 SV=1|ELKS/Rab6-interacting/CAST family member 1 OS=Mus musculus GN=Erc1 PE=1 SV=1|ELKS/Rab6-interacting/CAST family member 1 OS=Mus musculus GN=Erc1 PE=1 SV=1|ELKS/Rab6-interacting/CAST family member 1 OS=Mus musculus GN=Erc1 PE=1 SV=1|ELKS/Rab6-interacting/CAST family member 1 OS=Mus musculus GN=Erc1 PE=1 SV=1	FALSE	TRUE	NA	NA	NA	NA	NA	NA	NA	NA	NA	957112	6.58478e+06	7.32871e+06	863508	8.92917e+06	8.2578e+06	366224	1.19398e+07	1.16e+07
Prrc2c	A0A0A0MQ79|Q3TLH4|Q3TLH4-5|S4R2J9	Protein PRRC2C OS=Mus musculus GN=Prrc2c PE=1 SV=1|Protein PRRC2C OS=Mus musculus GN=Prrc2c PE=1 SV=3|Isoform 5 of Protein PRRC2C OS=Mus musculus GN=Prrc2c|Protein PRRC2C OS=Mus musculus GN=Prrc2c PE=1 SV=1	FALSE	TRUE	NA	NA	NA	NA	NA	NA	NA	NA	NA	4.97207e+06	1.61084e+07	1.739e+07	6.81533e+06	1.31227e+07	1.04649e+07	6.41844e+06	1.20023e+07	1.39414e+07
Usp9x	P70398|Q4FE56	Probable ubiquitin carboxyl-terminal hydrolase FAF-X OS=Mus musculus GN=Usp9x PE=1 SV=2|Probable ubiquitin carboxyl-terminal hydrolase FAF-X OS=Mus musculus GN=Usp9x PE=1 SV=1	FALSE	TRUE	NA	NA	NA	NA	NA	NA	NA	NA	NA	6.21367e+06	7.20098e+07	6.66346e+07	7.88649e+06	4.33684e+07	5.26941e+07	6.80958e+06	5.40886e+07	4.8107e+07
Actn4	P57780|Q3ULT2	Alpha-actinin-4 OS=Mus musculus GN=Actn4 PE=1 SV=1|Actinin alpha 4 OS=Mus musculus GN=Actn4 PE=1 SV=1	FALSE	TRUE	NA	NA	NA	NA	NA	NA	NA	NA	NA	3.12378e+06	1.09004e+07	1.31388e+07	3.03304e+06	2.43075e+07	2.3769e+07	5.9508e+06	1.89116e+07	1.60451e+07
Glyctk	A0A0R4J1H2	Glycerate kinase OS=Mus musculus GN=Glyctk PE=1 SV=1	FALSE	TRUE	NA	NA	NA	NA	NA	NA	NA	NA	NA	80958.2	670567	520530	222336	1.07123e+06	1.22247e+06	247722	2.99296e+06	3.37865e+06
Syne2	E9QP46|Q6DFZ2	Nesprin-2 OS=Mus musculus GN=Syne2 PE=1 SV=1|Nesprin-2 (Fragment) OS=Mus musculus GN=Syne2 PE=1 SV=1	FALSE	TRUE	NA	NA	NA	NA	NA	NA	NA	NA	NA	1.62898e+07	8.4325e+07	7.02454e+07	1.84531e+07	1.55858e+08	1.92329e+08	2.09636e+07	6.18654e+07	6.01825e+07
Ctnnd1	D3Z2H2|E9Q8Z4|E9Q8Z5|E9Q8Z6|E9Q8Z8|E9Q8Z9|E9Q901|E9Q903|E9Q904|G3X9V2|P30999|P30999-2|P30999-3	Catenin delta-1 OS=Mus musculus GN=Ctnnd1 PE=1 SV=1|Catenin delta-1 OS=Mus musculus GN=Ctnnd1 PE=1 SV=1|Catenin delta-1 OS=Mus musculus GN=Ctnnd1 PE=1 SV=1|Catenin delta-1 OS=Mus musculus GN=Ctnnd1 PE=1 SV=1|Catenin delta-1 OS=Mus musculus GN=Ctnnd1 PE=1 SV=1|Catenin delta-1 OS=Mus musculus GN=Ctnnd1 PE=1 SV=1|Catenin delta-1 OS=Mus musculus GN=Ctnnd1 PE=1 SV=1|Catenin delta-1 OS=Mus musculus GN=…	FALSE	TRUE	NA	NA	NA	NA	NA	NA	NA	NA	NA	673905	3.01587e+06	3.06782e+06	553541	3.27318e+06	3.21744e+06	514245	2.27667e+06	2.27689e+06
Flii	Q9JJ28	Protein flightless-1 homolog OS=Mus musculus GN=Flii PE=1 SV=1	FALSE	TRUE	NA	NA	NA	NA	NA	NA	NA	NA	NA	210361	1.58225e+06	1.57928e+06	263844	1.93782e+06	1.95665e+06	NA	2.15484e+06	2.13812e+06
Acaca	Q5SWU9|Q5SWU9-2	Acetyl-CoA carboxylase 1 OS=Mus musculus GN=Acaca PE=1 SV=1|Isoform 2 of Acetyl-CoA carboxylase 1 OS=Mus musculus GN=Acaca	FALSE	TRUE	NA	NA	NA	NA	NA	NA	NA	NA	NA	1.0143e+06	7.62567e+06	7.96733e+06	1.12674e+06	4.14065e+06	5.32779e+06	1.60407e+06	2.23755e+07	1.66441e+07
Usp19	A0A0A6YWX1|E9Q9M5|J3KMM1|Q3UJD6|Q3UJD6-2	Ubiquitin carboxyl-terminal hydrolase 19 OS=Mus musculus GN=Usp19 PE=1 SV=1|Ubiquitin carboxyl-terminal hydrolase 19 OS=Mus musculus GN=Usp19 PE=1 SV=1|Ubiquitin carboxyl-terminal hydrolase 19 OS=Mus musculus GN=Usp19 PE=1 SV=1|Ubiquitin carboxyl-terminal hydrolase 19 OS=Mus musculus GN=Usp19 PE=1 SV=1|Isoform 2 of Ubiquitin carboxyl-terminal hydrolase 19 OS=Mus musculus GN=Usp19	FALSE	TRUE	NA	NA	NA	NA	NA	NA	NA	NA	NA	290033	2.739e+06	4.14278e+06	780382	2.16499e+06	1.9455e+06	1.20272e+06	3.14827e+06	2.3163e+06
Myo6	E9PVU0|E9Q174|E9Q175|E9Q3L1|V9GX76|V9GXM4	Unconventional myosin-VI OS=Mus musculus GN=Myo6 PE=1 SV=1|Unconventional myosin-VI OS=Mus musculus GN=Myo6 PE=1 SV=1|Unconventional myosin-VI OS=Mus musculus GN=Myo6 PE=1 SV=1|Unconventional myosin-VI OS=Mus musculus GN=Myo6 PE=1 SV=1|Unconventional myosin-VI OS=Mus musculus GN=Myo6 PE=1 SV=1|Unconventional myosin-VI OS=Mus musculus GN=Myo6 PE=1 SV=1	FALSE	TRUE	NA	NA	NA	NA	NA	NA	NA	NA	NA	2.21183e+06	1.11515e+07	8.59044e+06	1.38071e+06	2.4285e+07	2.04944e+07	290994	5.66628e+06	8.71606e+06
Gapdh|GAPDH|Gm3839	A0A0A0MQF6|D2KHZ9|P16858|S4R1W1|S4R257	Glyceraldehyde-3-phosphate dehydrogenase OS=Mus musculus GN=Gapdh PE=1 SV=1|Glyceraldehyde-3-phosphate dehydrogenase OS=Mus musculus GN=GAPDH PE=1 SV=1|Glyceraldehyde-3-phosphate dehydrogenase OS=Mus musculus GN=Gapdh PE=1 SV=2|Glyceraldehyde-3-phosphate dehydrogenase OS=Mus musculus GN=Gm3839 PE=1 SV=1|Glyceraldehyde-3-phosphate dehydrogenase (Fragment) OS=Mus musculus GN=Gapdh PE=1 SV=1	FALSE	TRUE	NA	NA	NA	NA	NA	NA	NA	NA	NA	1.9163e+06	1.35732e+07	1.06079e+07	1.65852e+06	8.40749e+06	1.0674e+07	1.76391e+06	1.5088e+07	1.52062e+07
Col6a2	Q02788	Collagen alpha-2(VI) chain OS=Mus musculus GN=Col6a2 PE=1 SV=3	FALSE	TRUE	NA	NA	NA	NA	NA	NA	NA	NA	NA	6.972e+06	2.92291e+07	2.39308e+07	5.875e+06	9.50834e+07	9.17863e+07	8.49289e+06	2.33627e+07	2.95601e+07
Camk2a	F8WIS9|P11798	Calcium/calmodulin-dependent protein kinase type II subunit alpha OS=Mus musculus GN=Camk2a PE=1 SV=1|Calcium/calmodulin-dependent protein kinase type II subunit alpha OS=Mus musculus GN=Camk2a PE=1 SV=2	FALSE	TRUE	NA	NA	NA	NA	NA	NA	NA	NA	NA	538616	2.63571e+07	4.11476e+07	781032	2.29722e+06	1.95128e+06	849362	3.0427e+06	2.29454e+06
Nufip2	Q5F2E7|Q5F2E7-2	Nuclear fragile X mental retardation-interacting protein 2 OS=Mus musculus GN=Nufip2 PE=1 SV=1|Isoform 2 of Nuclear fragile X mental retardation-interacting protein 2 OS=Mus musculus GN=Nufip2	FALSE	TRUE	NA	NA	NA	NA	NA	NA	NA	NA	NA	607335	4.27288e+06	6.27716e+06	487678	3.99219e+06	3.2235e+06	207693	7.25254e+06	6.1141e+06
Gsr	P47791|P47791-2	Glutathione reductase, mitochondrial OS=Mus musculus GN=Gsr PE=1 SV=3|Isoform Cytoplasmic of Glutathione reductase, mitochondrial OS=Mus musculus GN=Gsr	FALSE	TRUE	NA	NA	NA	NA	NA	NA	NA	NA	NA	615631	4.12238e+06	3.37937e+06	1.4553e+06	8.45957e+06	1.05958e+07	1.5158e+06	7.53098e+06	7.33462e+06
Eprs	Q8CGC7	Bifunctional glutamate/proline--tRNA ligase OS=Mus musculus GN=Eprs PE=1 SV=4	FALSE	TRUE	NA	NA	NA	NA	NA	NA	NA	NA	NA	1.88523e+06	2.06103e+07	1.90216e+07	1.57266e+06	1.22788e+07	1.37762e+07	1.11971e+06	2.01032e+07	1.94146e+07
Ppp2r1a	Q76MZ3	Serine/threonine-protein phosphatase 2A 65 kDa regulatory subunit A alpha isoform OS=Mus musculus GN=Ppp2r1a PE=1 SV=3	FALSE	TRUE	NA	NA	NA	NA	NA	NA	NA	NA	NA	722630	3.13302e+07	2.86565e+07	700398	8.74786e+06	1.10063e+07	NA	1.36177e+07	1.18333e+07
Lifr	P42703|P42703-2	Leukemia inhibitory factor receptor OS=Mus musculus GN=Lifr PE=1 SV=1|Isoform 2 of Leukemia inhibitory factor receptor OS=Mus musculus GN=Lifr	FALSE	TRUE	NA	NA	NA	NA	NA	NA	NA	NA	NA	250819	696533	811082	288479	1.43238e+06	1.80864e+06	499844	1.7524e+06	1.19183e+06
Ppa2	D3Z636|Q91VM9	Inorganic pyrophosphatase 2, mitochondrial OS=Mus musculus GN=Ppa2 PE=1 SV=1|Inorganic pyrophosphatase 2, mitochondrial OS=Mus musculus GN=Ppa2 PE=1 SV=1	FALSE	TRUE	NA	NA	NA	NA	NA	NA	NA	NA	NA	157407	1.39005e+06	1.0812e+06	142695	1.73672e+06	2.08192e+06	65224.7	1.12542e+06	1.20699e+06
Etf1	Q8BWY3	Eukaryotic peptide chain release factor subunit 1 OS=Mus musculus GN=Etf1 PE=1 SV=4	FALSE	TRUE	NA	NA	NA	NA	NA	NA	NA	NA	NA	2.12008e+06	2.6689e+07	2.34572e+07	1.65825e+06	2.6192e+07	3.30807e+07	770872	5.57154e+07	5.01909e+07
Rbm47	Q91WT8	RNA-binding protein 47 OS=Mus musculus GN=Rbm47 PE=1 SV=1	FALSE	TRUE	NA	NA	NA	NA	NA	NA	NA	NA	NA	7.66489e+06	2.16085e+07	2.22452e+07	1.0289e+07	1.16343e+08	9.59345e+07	1.21318e+07	1.27072e+08	1.49693e+08
Sardh	Q3TWI2|Q99LB7	Sarcosine dehydrogenase OS=Mus musculus GN=Sardh PE=1 SV=1|Sarcosine dehydrogenase, mitochondrial OS=Mus musculus GN=Sardh PE=1 SV=1	FALSE	TRUE	NA	NA	NA	NA	NA	NA	NA	NA	NA	3.91556e+06	1.55952e+07	1.44646e+07	2.53172e+06	2.68922e+07	3.22689e+07	6.38432e+06	6.95234e+07	6.24678e+07
Akr1c14	Q91WT7	3-alpha-hydroxysteroid dehydrogenase type 1 OS=Mus musculus GN=Akr1c14 PE=1 SV=1	FALSE	TRUE	NA	NA	NA	NA	NA	NA	NA	NA	NA	261083	566196	1.18059e+06	371719	3.28156e+06	2.65426e+06	NA	1.36108e+07	8.07027e+06
Hadha	Q8BMS1	Trifunctional enzyme subunit alpha, mitochondrial OS=Mus musculus GN=Hadha PE=1 SV=1	FALSE	TRUE	NA	NA	NA	NA	NA	NA	NA	NA	NA	2.64211e+06	1.68738e+07	1.36974e+07	2.3543e+06	3.60893e+07	3.79484e+07	2.07074e+06	4.2163e+07	4.93962e+07
Gart	Q64737	Trifunctional purine biosynthetic protein adenosine-3 OS=Mus musculus GN=Gart PE=1 SV=3	FALSE	TRUE	NA	NA	NA	NA	NA	NA	NA	NA	NA	345175	1.73535e+06	1.89898e+06	480539	2.78943e+06	2.68168e+06	NA	2.874e+06	2.73189e+06
Gigyf2	G3UYG6|Q6Y7W8	PERQ amino acid-rich with GYF domain-containing protein 2 OS=Mus musculus GN=Gigyf2 PE=1 SV=1|PERQ amino acid-rich with GYF domain-containing protein 2 OS=Mus musculus GN=Gigyf2 PE=1 SV=2	FALSE	TRUE	NA	NA	NA	NA	NA	NA	NA	NA	NA	714174	3.86106e+06	5.38359e+06	753968	6.7081e+06	4.77412e+06	537231	5.58226e+06	5.62537e+06
Aox3	G3X982	Aldehyde oxidase 3 OS=Mus musculus GN=Aox3 PE=1 SV=1	FALSE	TRUE	NA	NA	NA	NA	NA	NA	NA	NA	NA	2.26546e+06	7.14187e+06	7.83002e+06	2.73602e+06	3.84568e+06	4.44716e+06	2.87916e+06	9.02954e+07	7.12204e+07
Ddx19a	Q61655	ATP-dependent RNA helicase DDX19A OS=Mus musculus GN=Ddx19a PE=1 SV=2	FALSE	TRUE	NA	NA	NA	NA	NA	NA	NA	NA	NA	4.52555e+06	5.97001e+07	6.71421e+07	5.83719e+06	4.16637e+07	4.59401e+07	6.78032e+06	7.43105e+07	5.99234e+07
Aco1	P28271	Cytoplasmic aconitate hydratase OS=Mus musculus GN=Aco1 PE=1 SV=3	FALSE	TRUE	NA	NA	NA	NA	NA	NA	NA	NA	NA	1.4342e+06	5.3446e+06	4.07691e+06	1.21047e+06	1.76323e+07	2.13004e+07	310404	1.75894e+07	1.90878e+07
Dbt	P53395	Lipoamide acyltransferase component of branched-chain alpha-keto acid dehydrogenase complex, mitochondrial OS=Mus musculus GN=Dbt PE=1 SV=2	FALSE	TRUE	NA	NA	NA	NA	NA	NA	NA	NA	NA	530073	2.82433e+06	2.56775e+06	1.25851e+06	5.69634e+06	6.67514e+06	816180	5.54317e+06	5.20304e+06
Kif21a	E9Q0J5|F8WGN6|Q9QXL2|Q9QXL2-2|Q9QXL2-3|Q9QXL2-4	Kinesin-like protein KIF21A OS=Mus musculus GN=Kif21a PE=1 SV=2|Kinesin-like protein KIF21A OS=Mus musculus GN=Kif21a PE=1 SV=1|Kinesin-like protein KIF21A OS=Mus musculus GN=Kif21a PE=1 SV=2|Isoform 2 of Kinesin-like protein KIF21A OS=Mus musculus GN=Kif21a|Isoform 3 of Kinesin-like protein KIF21A OS=Mus musculus GN=Kif21a|Isoform 4 of Kinesin-like protein KIF21A OS=Mus musculus GN=Kif21a	FALSE	TRUE	NA	NA	NA	NA	NA	NA	NA	NA	NA	784367	8.40454e+06	8.90714e+06	1.37621e+06	3.95184e+06	3.73202e+06	836134	3.47907e+06	3.47612e+06
Exoc8	Q6PGF7	Exocyst complex component 8 OS=Mus musculus GN=Exoc8 PE=1 SV=1	FALSE	TRUE	NA	NA	NA	NA	NA	NA	NA	NA	NA	315824	3.94025e+06	3.27767e+06	179365	3.21777e+06	3.87123e+06	165395	2.79304e+06	2.79088e+06
Tgm2	P21981	Protein-glutamine gamma-glutamyltransferase 2 OS=Mus musculus GN=Tgm2 PE=1 SV=4	FALSE	TRUE	NA	NA	NA	NA	NA	NA	NA	NA	NA	4.76479e+06	1.54067e+07	1.50432e+07	6.58423e+06	4.94702e+07	5.45828e+07	6.37722e+06	5.11467e+07	4.7476e+07
Atp2b1	G5E829	Plasma membrane calcium-transporting ATPase 1 OS=Mus musculus GN=Atp2b1 PE=1 SV=1	FALSE	TRUE	NA	NA	NA	NA	NA	NA	NA	NA	NA	309349	4.84304e+06	5.11804e+06	256673	1.20798e+06	1.69826e+06	723255	792346	533315
Api5	O35841	Apoptosis inhibitor 5 OS=Mus musculus GN=Api5 PE=1 SV=2	FALSE	TRUE	NA	NA	NA	NA	NA	NA	NA	NA	NA	2.28899e+06	5.98211e+07	7.19534e+07	3.60611e+06	1.59285e+07	1.77761e+07	2.80692e+06	8.07888e+07	6.01855e+07
Nceh1	Q8BLF1	Neutral cholesterol ester hydrolase 1 OS=Mus musculus GN=Nceh1 PE=1 SV=1	FALSE	TRUE	NA	NA	NA	NA	NA	NA	NA	NA	NA	286954	2.27945e+06	2.681e+06	163791	1.92122e+06	1.83586e+06	75910.2	877540	780799
Bicc1	Q99MQ1	Protein bicaudal C homolog 1 OS=Mus musculus GN=Bicc1 PE=1 SV=1	FALSE	TRUE	NA	NA	NA	NA	NA	NA	NA	NA	NA	812668	3.1972e+06	2.61787e+06	926857	7.4993e+06	7.02026e+06	318420	2.30926e+06	3.01274e+06
Dhx30	A0A0G2JGL8|Q99PU8|Q99PU8-2|Q99PU8-3	Putative ATP-dependent RNA helicase DHX30 OS=Mus musculus GN=Dhx30 PE=1 SV=1|Putative ATP-dependent RNA helicase DHX30 OS=Mus musculus GN=Dhx30 PE=1 SV=1|Isoform 2 of Putative ATP-dependent RNA helicase DHX30 OS=Mus musculus GN=Dhx30|Isoform 3 of Putative ATP-dependent RNA helicase DHX30 OS=Mus musculus GN=Dhx30	FALSE	TRUE	NA	NA	NA	NA	NA	NA	NA	NA	NA	1.0843e+07	6.96093e+07	7.41296e+07	1.2529e+07	1.17404e+08	9.7843e+07	1.21469e+07	3.43541e+07	3.87086e+07
Q91V76	Q91V76	Ester hydrolase C11orf54 homolog OS=Mus musculus PE=1 SV=1	FALSE	TRUE	NA	NA	NA	NA	NA	NA	NA	NA	NA	738310	3.29602e+06	3.15655e+06	743423	4.65787e+06	5.3719e+06	642463	8.93031e+06	8.08545e+06
Acss2	A2AQN4|A2AQN5|Q9QXG4	Acetyl-coenzyme A synthetase, cytoplasmic OS=Mus musculus GN=Acss2 PE=1 SV=1|Acetyl-coenzyme A synthetase, cytoplasmic OS=Mus musculus GN=Acss2 PE=1 SV=1|Acetyl-coenzyme A synthetase, cytoplasmic OS=Mus musculus GN=Acss2 PE=1 SV=2	FALSE	TRUE	NA	NA	NA	NA	NA	NA	NA	NA	NA	1.1325e+06	6.5305e+06	6.53968e+06	544391	1.20127e+07	1.33853e+07	530659	1.44088e+07	1.29131e+07
Bpnt1	Q9Z0S1	3'(2'),5'-bisphosphate nucleotidase 1 OS=Mus musculus GN=Bpnt1 PE=1 SV=2	FALSE	TRUE	NA	NA	NA	NA	NA	NA	NA	NA	NA	1.17904e+06	9.89384e+06	7.22386e+06	1.05129e+06	6.98688e+06	1.04209e+07	2.13919e+06	1.00708e+07	9.24779e+06
Arhgdia	Q99PT1	Rho GDP-dissociation inhibitor 1 OS=Mus musculus GN=Arhgdia PE=1 SV=3	FALSE	TRUE	NA	NA	NA	NA	NA	NA	NA	NA	NA	1.1733e+06	1.99351e+07	1.77122e+07	732851	2.34289e+07	2.38455e+07	361157	9.45676e+06	1.04576e+07
Cpsf6	H3BJ30|H3BJW3|Q6NVF9	Cleavage and polyadenylation-specificity factor subunit 6 OS=Mus musculus GN=Cpsf6 PE=1 SV=1|Cleavage and polyadenylation-specificity factor subunit 6 OS=Mus musculus GN=Cpsf6 PE=1 SV=1|Cleavage and polyadenylation specificity factor subunit 6 OS=Mus musculus GN=Cpsf6 PE=1 SV=1	FALSE	TRUE	NA	NA	NA	NA	NA	NA	NA	NA	NA	547118	7.84167e+06	1.20803e+07	766745	2.24728e+06	1.86503e+06	970839	3.56507e+06	2.78851e+06
Myof	E9Q390|Q69ZN7	Myoferlin OS=Mus musculus GN=Myof PE=1 SV=2|Myoferlin OS=Mus musculus GN=Myof PE=1 SV=2	FALSE	TRUE	NA	NA	NA	NA	NA	NA	NA	NA	NA	628599	2.39606e+06	2.06958e+06	369501	3.32735e+06	4.2303e+06	964408	2.02663e+06	1.84551e+06
Lrpap1	P55302|Q52KI7	Alpha-2-macroglobulin receptor-associated protein OS=Mus musculus GN=Lrpap1 PE=1 SV=1|Alpha-2-macroglobulin receptor-associated protein OS=Mus musculus GN=Lrpap1 PE=1 SV=1	FALSE	TRUE	NA	NA	NA	NA	NA	NA	NA	NA	NA	730718	3.84949e+06	5.07179e+06	326100	7.70103e+06	7.20873e+06	859361	5.5515e+06	4.50135e+06
Khsrp	Q3U0V1	Far upstream element-binding protein 2 OS=Mus musculus GN=Khsrp PE=1 SV=2	FALSE	TRUE	NA	NA	NA	NA	NA	NA	NA	NA	NA	6.63807e+06	7.32829e+07	7.65953e+07	7.68386e+06	4.71378e+07	3.48434e+07	6.81946e+06	6.67417e+07	8.63867e+07
Cpeb4	Q5SU48|Q7TN98|Q7TN98-2|Q7TN98-5	Cytoplasmic polyadenylation element-binding protein 4 OS=Mus musculus GN=Cpeb4 PE=1 SV=1|Cytoplasmic polyadenylation element-binding protein 4 OS=Mus musculus GN=Cpeb4 PE=1 SV=1|Isoform 2 of Cytoplasmic polyadenylation element-binding protein 4 OS=Mus musculus GN=Cpeb4|Isoform 5 of Cytoplasmic polyadenylation element-binding protein 4 OS=Mus musculus GN=Cpeb4	FALSE	TRUE	NA	NA	NA	NA	NA	NA	NA	NA	NA	1.12368e+06	1.04518e+07	1.40545e+07	1.05162e+06	1.49199e+07	1.24289e+07	1.3198e+06	1.66379e+07	1.48529e+07
Pdia6	Q3TML0|Q922R8	Protein disulfide-isomerase A6 OS=Mus musculus GN=Pdia6 PE=1 SV=1|Protein disulfide-isomerase A6 OS=Mus musculus GN=Pdia6 PE=1 SV=3	FALSE	TRUE	NA	NA	NA	NA	NA	NA	NA	NA	NA	586217	4.70245e+06	4.88056e+06	1.4178e+06	3.65153e+06	3.63265e+06	2.03966e+06	9.0126e+06	8.72883e+06
Col1a1	P11087	Collagen alpha-1(I) chain OS=Mus musculus GN=Col1a1 PE=1 SV=4	FALSE	TRUE	NA	NA	NA	NA	NA	NA	NA	NA	NA	6.79159e+07	7.20964e+06	1.04367e+07	4.10618e+08	2.56678e+07	1.12532e+07	2.9792e+08	6.68075e+06	1.05266e+07
Cttn	Q60598|Q921L6	Src substrate cortactin OS=Mus musculus GN=Cttn PE=1 SV=2|Cortactin, isoform CRA_a OS=Mus musculus GN=Cttn PE=1 SV=1	FALSE	TRUE	NA	NA	NA	NA	NA	NA	NA	NA	NA	2.93345e+06	6.70824e+06	8.30241e+06	1.18044e+06	9.86738e+06	7.35807e+06	523745	5.78954e+06	6.27316e+06
Tgm3	Q08189	Protein-glutamine gamma-glutamyltransferase E OS=Mus musculus GN=Tgm3 PE=1 SV=2	FALSE	TRUE	NA	NA	NA	NA	NA	NA	NA	NA	NA	1.52563e+06	3.45606e+06	2.40976e+06	489678	1.11791e+06	1.32627e+06	369090	1.78116e+06	2.15319e+06
Ythdf1	A2AWN8|P59326	YTH domain family 1, isoform CRA_a OS=Mus musculus GN=Ythdf1 PE=1 SV=1|YTH domain-containing family protein 1 OS=Mus musculus GN=Ythdf1 PE=1 SV=1	FALSE	TRUE	NA	NA	NA	NA	NA	NA	NA	NA	NA	133981	2.50881e+06	2.95444e+06	281763	1.78986e+06	1.69318e+06	45832	2.93062e+06	2.63067e+06
Dst	S4R1P5	Dystonin OS=Mus musculus GN=Dst PE=1 SV=1	FALSE	TRUE	NA	NA	NA	NA	NA	NA	NA	NA	NA	6.31372e+06	9.45078e+07	7.68159e+07	7.77219e+06	5.17096e+07	5.6244e+07	9.97701e+06	1.40723e+07	1.59175e+07
Klc4	Q9DBS5	Kinesin light chain 4 OS=Mus musculus GN=Klc4 PE=1 SV=1	FALSE	TRUE	NA	NA	NA	NA	NA	NA	NA	NA	NA	154275	504259	809827	122211	1.53101e+06	1.40579e+06	298745	1.56157e+06	1.05897e+06
Lama1	F8VQ40	Laminin subunit alpha-1 OS=Mus musculus GN=Lama1 PE=1 SV=1	FALSE	TRUE	NA	NA	NA	NA	NA	NA	NA	NA	NA	1.34854e+06	7.24836e+06	4.32025e+06	1.34015e+06	1.34489e+07	9.5714e+06	1.25052e+06	676503	1.59483e+06
Ces1c	P23953	Carboxylesterase 1C OS=Mus musculus GN=Ces1c PE=1 SV=4	FALSE	TRUE	NA	NA	NA	NA	NA	NA	NA	NA	NA	1.12534e+06	3.55116e+06	4.10414e+06	1.98829e+06	6.7548e+06	6.83933e+06	1.24272e+06	8.0139e+06	6.84842e+06
Scarb2	O35114	Lysosome membrane protein 2 OS=Mus musculus GN=Scarb2 PE=1 SV=3	FALSE	TRUE	NA	NA	NA	NA	NA	NA	NA	NA	NA	1.16548e+06	5.79256e+06	5.69748e+06	1.34608e+06	3.31096e+06	4.8638e+06	2.25665e+06	6.87196e+06	4.75606e+06
Secisbp2l	A2AQE2	SECIS binding protein 2-like OS=Mus musculus GN=Secisbp2l PE=1 SV=1	FALSE	TRUE	NA	NA	NA	NA	NA	NA	NA	NA	NA	424797	2.62274e+06	2.89926e+06	365633	2.05695e+06	1.70188e+06	487618	3.85431e+06	4.21417e+06
Thbs1	P35441|Q80YQ1	Thrombospondin-1 OS=Mus musculus GN=Thbs1 PE=1 SV=1|Thrombospondin 1 OS=Mus musculus GN=Thbs1 PE=1 SV=1	FALSE	TRUE	NA	NA	NA	NA	NA	NA	NA	NA	NA	473497	2.63595e+06	2.64112e+06	389256	1.8175e+06	1.82839e+06	833142	1.43949e+06	1.42812e+06
Dync1h1	Q9JHU4	Cytoplasmic dynein 1 heavy chain 1 OS=Mus musculus GN=Dync1h1 PE=1 SV=2	FALSE	TRUE	NA	NA	NA	NA	NA	NA	NA	NA	NA	1.83571e+07	3.36641e+08	2.80635e+08	2.10486e+07	1.94273e+08	2.28465e+08	2.06738e+07	9.50941e+07	9.7e+07
Pum2	Q3UR91|Q80U58	Pumilio homolog 2 OS=Mus musculus GN=Pum2 PE=1 SV=1|Pumilio homolog 2 OS=Mus musculus GN=Pum2 PE=1 SV=2	FALSE	TRUE	NA	NA	NA	NA	NA	NA	NA	NA	NA	5.04476e+06	9.46822e+07	1.13466e+08	6.76829e+06	5.7722e+07	6.19919e+07	6.80839e+06	1.07391e+08	8.34408e+07
Gm10709|Rpl29	D3Z1N9|P47915|Q5M8M8	MCG9889 OS=Mus musculus GN=Gm10709 PE=4 SV=1|60S ribosomal protein L29 OS=Mus musculus GN=Rpl29 PE=2 SV=2|60S ribosomal protein L29 OS=Mus musculus GN=Rpl29 PE=2 SV=1	FALSE	TRUE	NA	NA	NA	NA	NA	NA	NA	NA	NA	2.23858e+06	9.67316e+06	7.59437e+06	2.50917e+06	5.10599e+06	5.94182e+06	4.18657e+06	1.41281e+07	1.54639e+07
Sf3a3	Q58E59|Q9D554	Splicing factor 3A subunit 3 OS=Mus musculus GN=Sf3a3 PE=1 SV=1|Splicing factor 3A subunit 3 OS=Mus musculus GN=Sf3a3 PE=1 SV=2	FALSE	TRUE	NA	NA	NA	NA	NA	NA	NA	NA	NA	766309	8.44057e+06	1.02331e+07	81687.3	9.34728e+06	6.80431e+06	527869	6.85259e+06	7.76462e+06
Cpt2	P52825	Carnitine O-palmitoyltransferase 2, mitochondrial OS=Mus musculus GN=Cpt2 PE=1 SV=2	FALSE	TRUE	NA	NA	NA	NA	NA	NA	NA	NA	NA	1.25272e+06	3.456e+06	3.70619e+06	899139	6.32633e+06	6.77695e+06	1.86503e+06	1.0757e+07	9.36385e+06
Lonp1	Q8CGK3	Lon protease homolog, mitochondrial OS=Mus musculus GN=Lonp1 PE=1 SV=2	FALSE	TRUE	NA	NA	NA	NA	NA	NA	NA	NA	NA	1.40811e+06	1.49026e+07	1.5349e+07	886099	1.7853e+07	1.84213e+07	1.79715e+06	1.39162e+07	1.30947e+07
Ddx3x	Q3TQX5|Q62167	ATP-dependent RNA helicase DDX3X OS=Mus musculus GN=Ddx3x PE=1 SV=1|ATP-dependent RNA helicase DDX3X OS=Mus musculus GN=Ddx3x PE=1 SV=3	FALSE	TRUE	NA	NA	NA	NA	NA	NA	NA	NA	NA	2.16361e+06	1.92434e+07	2.25761e+07	2.17385e+06	2.08719e+07	1.76516e+07	1.3088e+06	3.51823e+07	3.54596e+07
Ipo9	E9QKZ2|Q91YE6	Importin-9 OS=Mus musculus GN=Ipo9 PE=1 SV=1|Importin-9 OS=Mus musculus GN=Ipo9 PE=1 SV=3	FALSE	TRUE	NA	NA	NA	NA	NA	NA	NA	NA	NA	164683	2.37776e+06	2.59661e+06	305054	911712	1.48471e+06	264184	1.81565e+06	1.02096e+06
Cdk5rap3	Q99LM2	CDK5 regulatory subunit-associated protein 3 OS=Mus musculus GN=Cdk5rap3 PE=1 SV=1	FALSE	TRUE	NA	NA	NA	NA	NA	NA	NA	NA	NA	383155	2.77796e+06	3.08822e+06	244568	2.10509e+06	2.12412e+06	185706	7.72463e+06	6.88633e+06
Idh3a	Q9D6R2|Q9D6R2-2	Isocitrate dehydrogenase [NAD] subunit alpha, mitochondrial OS=Mus musculus GN=Idh3a PE=1 SV=1|Isoform 2 of Isocitrate dehydrogenase [NAD] subunit alpha, mitochondrial OS=Mus musculus GN=Idh3a	FALSE	TRUE	NA	NA	NA	NA	NA	NA	NA	NA	NA	1.18527e+06	1.7779e+07	1.83445e+07	737828	8.24582e+06	8.76433e+06	716806	5.58226e+06	5.09009e+06
Mthfd1	Q922D8	C-1-tetrahydrofolate synthase, cytoplasmic OS=Mus musculus GN=Mthfd1 PE=1 SV=4	FALSE	TRUE	NA	NA	NA	NA	NA	NA	NA	NA	NA	3.09035e+06	1.32877e+07	1.32916e+07	3.25091e+06	2.48362e+07	3.01469e+07	2.25243e+06	5.20941e+07	4.29045e+07
Rnf214	Q8BFU3|Q8BFU3-2|Q8BFU3-4|Q8BFU3-5	RING finger protein 214 OS=Mus musculus GN=Rnf214 PE=1 SV=1|Isoform 2 of RING finger protein 214 OS=Mus musculus GN=Rnf214|Isoform 4 of RING finger protein 214 OS=Mus musculus GN=Rnf214|Isoform 5 of RING finger protein 214 OS=Mus musculus GN=Rnf214	FALSE	TRUE	NA	NA	NA	NA	NA	NA	NA	NA	NA	456935	1.06277e+07	1.29238e+07	520406	4.34881e+06	3.69318e+06	283248	4.597e+06	4.45137e+06
Uba2	Q9Z1F9	SUMO-activating enzyme subunit 2 OS=Mus musculus GN=Uba2 PE=1 SV=1	FALSE	TRUE	NA	NA	NA	NA	NA	NA	NA	NA	NA	344422	3.38919e+06	3.36322e+06	328821	1.81741e+06	1.80341e+06	365783	1.65574e+06	1.68149e+06
Gm20441	G3UYJ7	Protein Gm20441 (Fragment) OS=Mus musculus GN=Gm20441 PE=4 SV=1	FALSE	TRUE	NA	NA	NA	NA	NA	NA	NA	NA	NA	119066	467681	467159	54868.4	1.14981e+06	1.38538e+06	NA	4.21858e+06	3.50515e+06
Slc37a4	Q9D1F9	Protein Slc37a4 OS=Mus musculus GN=Slc37a4 PE=1 SV=1	FALSE	TRUE	NA	NA	NA	NA	NA	NA	NA	NA	NA	613626	1.86317e+06	1.28167e+06	220358	3.02317e+06	3.87998e+06	38456.8	4.83421e+06	5.47564e+06
Tnks1bp1	P58871|Z4YJL4	182 kDa tankyrase-1-binding protein OS=Mus musculus GN=Tnks1bp1 PE=1 SV=2|182 kDa tankyrase-1-binding protein OS=Mus musculus GN=Tnks1bp1 PE=1 SV=1	FALSE	TRUE	NA	NA	NA	NA	NA	NA	NA	NA	NA	441258	2.15467e+06	2.12239e+06	1.03176e+06	3.53254e+06	3.18014e+06	955674	3.06945e+06	3.46144e+06
Myl6	Q60605|Q60605-2	Myosin light polypeptide 6 OS=Mus musculus GN=Myl6 PE=1 SV=3|Isoform Smooth muscle of Myosin light polypeptide 6 OS=Mus musculus GN=Myl6	FALSE	TRUE	NA	NA	NA	NA	NA	NA	NA	NA	NA	74397.2	1.1956e+06	1.20345e+06	122965	2.87089e+06	2.88927e+06	172546	1.45133e+06	1.43271e+06
Cdh16	O88338|Q546A8	Cadherin-16 OS=Mus musculus GN=Cdh16 PE=1 SV=1|Cadherin 16 OS=Mus musculus GN=Cdh16 PE=1 SV=1	FALSE	TRUE	NA	NA	NA	NA	NA	NA	NA	NA	NA	955296	3.31672e+06	2.23502e+06	1.02335e+06	1.04233e+07	1.29417e+07	1.88911e+06	2.17236e+06	2.5964e+06
Arpc4	P59999	Actin-related protein 2/3 complex subunit 4 OS=Mus musculus GN=Arpc4 PE=1 SV=3	FALSE	TRUE	NA	NA	NA	NA	NA	NA	NA	NA	NA	442879	6.01019e+06	4.10221e+06	411182	2.51754e+06	2.93031e+06	40000.6	3.26018e+06	4.1037e+06
Amacr	O09174	Alpha-methylacyl-CoA racemase OS=Mus musculus GN=Amacr PE=1 SV=4	FALSE	TRUE	NA	NA	NA	NA	NA	NA	NA	NA	NA	462939	2.87185e+06	2.03119e+06	391995	3.471e+06	4.21296e+06	260754	1.95227e+06	2.27413e+06
Hgd	O09173	Homogentisate 1,2-dioxygenase OS=Mus musculus GN=Hgd PE=1 SV=2	FALSE	TRUE	NA	NA	NA	NA	NA	NA	NA	NA	NA	229794	1.26897e+06	1.43441e+06	263430	2.93035e+06	2.96937e+06	59208.4	5.37371e+06	4.69146e+06
Eef1d	Q80T06	Elongation factor 1-delta OS=Mus musculus GN=Eef1d PE=1 SV=1	FALSE	TRUE	NA	NA	NA	NA	NA	NA	NA	NA	NA	494860	6.28591e+06	9.39576e+06	1.18406e+06	5.7651e+06	4.644e+06	1.46078e+06	8.26815e+06	6.86688e+06
Kars	Q3TIV6|Q8R2P8|Q99MN1	Lysine--tRNA ligase OS=Mus musculus GN=Kars PE=1 SV=1|Lysine--tRNA ligase OS=Mus musculus GN=Kars PE=1 SV=1|Lysine--tRNA ligase OS=Mus musculus GN=Kars PE=1 SV=1	FALSE	TRUE	NA	NA	NA	NA	NA	NA	NA	NA	NA	639692	9.1562e+06	8.27834e+06	410078	3.74922e+06	4.83074e+06	154188	7.82277e+06	6.71521e+06
Pccb	Q99MN9	Propionyl-CoA carboxylase beta chain, mitochondrial OS=Mus musculus GN=Pccb PE=1 SV=2	FALSE	TRUE	NA	NA	NA	NA	NA	NA	NA	NA	NA	147003	1.8986e+06	1.80087e+06	561030	4.70589e+06	4.26392e+06	196845	2.36886e+06	2.75629e+06
Ddx3y	Q62095	ATP-dependent RNA helicase DDX3Y OS=Mus musculus GN=Ddx3y PE=1 SV=2	FALSE	TRUE	NA	NA	NA	NA	NA	NA	NA	NA	NA	257900	5.46979e+06	5.32279e+06	174580	5.74123e+06	5.39759e+06	281831	1.14032e+07	1.24641e+07
Fhod1	Q6P9Q4	FH1/FH2 domain-containing protein 1 OS=Mus musculus GN=Fhod1 PE=1 SV=3	FALSE	TRUE	NA	NA	NA	NA	NA	NA	NA	NA	NA	149639	880021	896589	86924.4	1.58488e+06	2.01242e+06	155828	995739	769704
Gramd1b	D3YWR0|F7BFL8|Q80TI0|Q80TI0-2|Q80TI0-3|Q80TI0-4	GRAM domain-containing protein 1B OS=Mus musculus GN=Gramd1b PE=1 SV=1|GRAM domain-containing protein 1B (Fragment) OS=Mus musculus GN=Gramd1b PE=1 SV=1|GRAM domain-containing protein 1B OS=Mus musculus GN=Gramd1b PE=1 SV=2|Isoform 2 of GRAM domain-containing protein 1B OS=Mus musculus GN=Gramd1b|Isoform 3 of GRAM domain-containing protein 1B OS=Mus musculus GN=Gramd1b|Isoform 4 of GRAM domain-co…	FALSE	TRUE	NA	NA	NA	NA	NA	NA	NA	NA	NA	261513	1.70569e+06	1.82949e+06	280954	1.19415e+06	1.1651e+06	402953	785944	751031
Kmo	Q91WN4|Q91WN4-2	Kynurenine 3-monooxygenase OS=Mus musculus GN=Kmo PE=1 SV=1|Isoform 2 of Kynurenine 3-monooxygenase OS=Mus musculus GN=Kmo	FALSE	TRUE	NA	NA	NA	NA	NA	NA	NA	NA	NA	107931	544347	630058	140465	1.51174e+06	1.47159e+06	NA	5.35234e+06	4.7504e+06
Serpinh1	P19324	Serpin H1 OS=Mus musculus GN=Serpinh1 PE=1 SV=3	FALSE	TRUE	NA	NA	NA	NA	NA	NA	NA	NA	NA	1.07687e+06	3.77489e+06	2.95186e+06	417620	7.56624e+06	5.7877e+06	325986	2.62465e+06	4.38787e+06
Esrp1	F8WGU3|Q3US41|Q3US41-5|Z4YJI3	Epithelial-splicing regulatory protein 1 OS=Mus musculus GN=Esrp1 PE=1 SV=1|Epithelial splicing regulatory protein 1 OS=Mus musculus GN=Esrp1 PE=1 SV=2|Isoform 5 of Epithelial splicing regulatory protein 1 OS=Mus musculus GN=Esrp1|Epithelial-splicing regulatory protein 1 OS=Mus musculus GN=Esrp1 PE=1 SV=1	FALSE	TRUE	NA	NA	NA	NA	NA	NA	NA	NA	NA	1.55871e+06	6.40172e+06	5.29776e+06	1.71882e+06	3.6857e+07	3.53829e+07	3.71336e+06	4.18557e+06	5.26849e+06
Sf3b1	G5E866|Q99NB9	Splicing factor 3B subunit 1 OS=Mus musculus GN=Sf3b1 PE=1 SV=1|Splicing factor 3B subunit 1 OS=Mus musculus GN=Sf3b1 PE=1 SV=1	FALSE	TRUE	NA	NA	NA	NA	NA	NA	NA	NA	NA	4.48516e+06	3.73652e+07	3.89264e+07	2.64544e+06	3.90796e+07	3.74803e+07	3.85919e+06	2.49007e+07	2.49218e+07
Psmd12	B1AT36|Q9D8W5	26S proteasome non-ATPase regulatory subunit 12 OS=Mus musculus GN=Psmd12 PE=1 SV=1|26S proteasome non-ATPase regulatory subunit 12 OS=Mus musculus GN=Psmd12 PE=1 SV=4	FALSE	TRUE	NA	NA	NA	NA	NA	NA	NA	NA	NA	772923	7.9071e+06	8.25832e+06	690182	5.78513e+06	6.29235e+06	1.06708e+06	8.5811e+06	7.55386e+06
Acss1	Q569W4|Q99NB1	Acetyl-coenzyme A synthetase OS=Mus musculus GN=Acss1 PE=1 SV=1|Acetyl-coenzyme A synthetase 2-like, mitochondrial OS=Mus musculus GN=Acss1 PE=1 SV=1	FALSE	TRUE	NA	NA	NA	NA	NA	NA	NA	NA	NA	925041	3.90001e+06	3.18322e+06	868581	4.6314e+06	4.67953e+06	2.04569e+06	2.7782e+06	3.36878e+06
Aadac	Q99PG0	Arylacetamide deacetylase OS=Mus musculus GN=Aadac PE=1 SV=3	FALSE	TRUE	NA	NA	NA	NA	NA	NA	NA	NA	NA	146290	906254	631768	232352	1.06921e+06	1.45416e+06	160200	8.24465e+06	8.69593e+06
Mccc2	B2RUK5|Q3ULD5	Methylcrotonoyl-CoA carboxylase beta chain, mitochondrial OS=Mus musculus GN=Mccc2 PE=1 SV=1|Methylcrotonoyl-CoA carboxylase beta chain, mitochondrial OS=Mus musculus GN=Mccc2 PE=1 SV=1	FALSE	TRUE	NA	NA	NA	NA	NA	NA	NA	NA	NA	1.28965e+06	1.77799e+06	2.48081e+06	2.32191e+06	3.65304e+06	3.00456e+06	2.92099e+06	3.27237e+06	2.85149e+06
Cct7	P80313|Q3TIJ7	T-complex protein 1 subunit eta OS=Mus musculus GN=Cct7 PE=1 SV=1|Chaperonin subunit 7 (Eta), isoform CRA_a OS=Mus musculus GN=Cct7 PE=1 SV=1	FALSE	TRUE	NA	NA	NA	NA	NA	NA	NA	NA	NA	735848	4.02247e+06	4.14343e+06	878641	2.64617e+06	2.64463e+06	758471	3.01641e+06	2.93005e+06
Sec31a	Q3UPL0|Q3UPL0-2	Protein transport protein Sec31A OS=Mus musculus GN=Sec31a PE=1 SV=2|Isoform 2 of Protein transport protein Sec31A OS=Mus musculus GN=Sec31a	FALSE	TRUE	NA	NA	NA	NA	NA	NA	NA	NA	NA	1.76135e+06	1.89638e+07	1.98176e+07	1.45958e+06	1.79064e+07	1.87586e+07	3.72843e+06	1.80046e+07	1.64461e+07
Cryz	A0A0A6YXR4|P47199	Quinone oxidoreductase (Fragment) OS=Mus musculus GN=Cryz PE=1 SV=4|Quinone oxidoreductase OS=Mus musculus GN=Cryz PE=1 SV=1	FALSE	TRUE	NA	NA	NA	NA	NA	NA	NA	NA	NA	670081	4.16549e+06	2.56087e+06	802770	1.34521e+07	2.03427e+07	683852	8.69607e+06	9.35369e+06
Snap91	Q61548|Q61548-2|Q61548-3	Clathrin coat assembly protein AP180 OS=Mus musculus GN=Snap91 PE=1 SV=1|Isoform Short of Clathrin coat assembly protein AP180 OS=Mus musculus GN=Snap91|Isoform 3 of Clathrin coat assembly protein AP180 OS=Mus musculus GN=Snap91	FALSE	TRUE	NA	NA	NA	NA	NA	NA	NA	NA	NA	131186	1.84383e+07	1.81383e+07	NA	135324	303285	198620	674453	305915
Safb	D3YXK2|S4R1M2	Scaffold attachment factor B1 OS=Mus musculus GN=Safb PE=1 SV=2|Scaffold attachment factor B1 OS=Mus musculus GN=Safb PE=1 SV=1	FALSE	TRUE	NA	NA	NA	NA	NA	NA	NA	NA	NA	2.0151e+06	1.01675e+07	8.98253e+06	2.31798e+06	3.68394e+06	3.29868e+06	2.68586e+06	4.08335e+06	5.16185e+06
Rc3h1	H7BX02|Q4VGL6	Roquin-1 OS=Mus musculus GN=Rc3h1 PE=1 SV=1|Roquin-1 OS=Mus musculus GN=Rc3h1 PE=1 SV=1	FALSE	TRUE	NA	NA	NA	NA	NA	NA	NA	NA	NA	1.05484e+06	5.2217e+06	6.63126e+06	1.13377e+06	3.99431e+06	3.39855e+06	2.5095e+06	5.79016e+06	5.35863e+06
Gtpbp1	O08582	GTP-binding protein 1 OS=Mus musculus GN=Gtpbp1 PE=1 SV=2	FALSE	TRUE	NA	NA	NA	NA	NA	NA	NA	NA	NA	388209	2.66718e+06	2.226e+06	413690	2.63475e+06	2.407e+06	403402	2.19743e+06	2.88208e+06
Mrps23	Q8VE22	28S ribosomal protein S23, mitochondrial OS=Mus musculus GN=Mrps23 PE=1 SV=1	FALSE	TRUE	NA	NA	NA	NA	NA	NA	NA	NA	NA	544218	3.64162e+06	3.94471e+06	637850	4.68303e+06	4.36496e+06	3.22466e+06	4.78016e+06	4.73443e+06
Prmt1	A0A171KXD3|Q9JIF0|Q9JIF0-2|Q9JIF0-3	Protein arginine N-methyltransferase 1 OS=Mus musculus GN=Prmt1 PE=1 SV=1|Protein arginine N-methyltransferase 1 OS=Mus musculus GN=Prmt1 PE=1 SV=1|Isoform 2 of Protein arginine N-methyltransferase 1 OS=Mus musculus GN=Prmt1|Isoform 3 of Protein arginine N-methyltransferase 1 OS=Mus musculus GN=Prmt1	FALSE	TRUE	NA	NA	NA	NA	NA	NA	NA	NA	NA	810847	1.20843e+07	9.26872e+06	363427	6.00081e+06	6.81151e+06	597180	7.15113e+06	8.21379e+06
Acy1	A0A0R4J050|Q99JW2	Aminoacylase-1 OS=Mus musculus GN=Acy1 PE=1 SV=1|Aminoacylase-1 OS=Mus musculus GN=Acy1 PE=1 SV=1	FALSE	TRUE	NA	NA	NA	NA	NA	NA	NA	NA	NA	175821	735967	912466	486303	1.61379e+06	1.49935e+06	502358	1.74335e+06	1.51347e+06
Apoa1	Q00623	Apolipoprotein A-I OS=Mus musculus GN=Apoa1 PE=1 SV=2	FALSE	TRUE	NA	NA	NA	NA	NA	NA	NA	NA	NA	2.71417e+06	9.11974e+06	8.04673e+06	2.53258e+06	2.18234e+07	2.98015e+07	2.66154e+06	2.16751e+07	1.79891e+07
Scrn2	Q8VCA8	Secernin-2 OS=Mus musculus GN=Scrn2 PE=1 SV=1	FALSE	TRUE	NA	NA	NA	NA	NA	NA	NA	NA	NA	239143	800482	813268	135748	1.17621e+06	1.45613e+06	626034	2.06965e+06	1.6455e+06
Eif4g2	G3XA17|Q62448	Eukaryotic translation initiation factor 4 gamma 2 OS=Mus musculus GN=Eif4g2 PE=1 SV=1|Eukaryotic translation initiation factor 4 gamma 2 OS=Mus musculus GN=Eif4g2 PE=1 SV=2	FALSE	TRUE	NA	NA	NA	NA	NA	NA	NA	NA	NA	3.04864e+06	2.37357e+07	2.8274e+07	2.88138e+06	2.50514e+07	2.5111e+07	3.50827e+06	3.08368e+07	2.58256e+07
Pbld2|Pbld1	K3W4L7|Q9DCG6	Phenazine biosynthesis-like domain-containing protein 2 OS=Mus musculus GN=Pbld2 PE=1 SV=1|Phenazine biosynthesis-like domain-containing protein 1 OS=Mus musculus GN=Pbld1 PE=1 SV=2	FALSE	TRUE	NA	NA	NA	NA	NA	NA	NA	NA	NA	437998	643855	1.03377e+06	520735	2.00676e+06	1.77341e+06	118732	6.53957e+06	4.60891e+06
Cspg4	Q8VHY0	Chondroitin sulfate proteoglycan 4 OS=Mus musculus GN=Cspg4 PE=1 SV=3	FALSE	TRUE	NA	NA	NA	NA	NA	NA	NA	NA	NA	725724	3.49591e+06	3.357e+06	861233	2.87015e+06	3.05475e+06	734605	2.2712e+06	2.22226e+06
Ralgapa1	Q6GYP7|Q6GYP7-2	Ral GTPase-activating protein subunit alpha-1 OS=Mus musculus GN=Ralgapa1 PE=1 SV=1|Isoform 2 of Ral GTPase-activating protein subunit alpha-1 OS=Mus musculus GN=Ralgapa1	FALSE	TRUE	NA	NA	NA	NA	NA	NA	NA	NA	NA	954448	8.93261e+06	8.42023e+06	580942	4.67056e+06	5.53327e+06	2.05905e+06	2.01503e+06	1.80435e+06
Ddx39b	Q9Z1N5	Spliceosome RNA helicase Ddx39b OS=Mus musculus GN=Ddx39b PE=1 SV=1	FALSE	TRUE	NA	NA	NA	NA	NA	NA	NA	NA	NA	1.92113e+06	2.97978e+07	3.24797e+07	2.96646e+06	1.10313e+07	1.12053e+07	2.46528e+06	1.9535e+07	1.76437e+07
Nsf	P46460	Vesicle-fusing ATPase OS=Mus musculus GN=Nsf PE=1 SV=2	FALSE	TRUE	NA	NA	NA	NA	NA	NA	NA	NA	NA	2.23708e+06	8.27267e+07	8.68698e+07	635225	1.2741e+07	1.33571e+07	2.25489e+06	1.03391e+07	9.39188e+06
Fam98a	Q3TJZ6	Protein FAM98A OS=Mus musculus GN=Fam98a PE=1 SV=1	FALSE	TRUE	NA	NA	NA	NA	NA	NA	NA	NA	NA	343873	3.69673e+06	3.8026e+06	422016	7.16612e+06	5.89814e+06	137457	1.08969e+07	1.28708e+07
Ankhd1	E9PUR0|E9Q1M6	Protein Ankhd1 OS=Mus musculus GN=Ankhd1 PE=1 SV=1|Protein Ankhd1 OS=Mus musculus GN=Ankhd1 PE=1 SV=1	FALSE	TRUE	NA	NA	NA	NA	NA	NA	NA	NA	NA	2.20433e+06	1.33482e+07	1.23159e+07	4.40229e+06	6.77551e+06	7.43399e+06	8.55338e+06	1.15428e+07	1.14022e+07
Rars2	Q3U186	Probable arginine--tRNA ligase, mitochondrial OS=Mus musculus GN=Rars2 PE=1 SV=1	FALSE	TRUE	NA	NA	NA	NA	NA	NA	NA	NA	NA	884646	3.43607e+06	2.73365e+06	782015	3.84151e+06	4.26213e+06	1.16665e+06	2.02307e+06	2.29195e+06
Shtn1	Q8K2Q9|Q8K2Q9-2	Shootin-1 OS=Mus musculus GN=Shtn1 PE=1 SV=1|Isoform 2 of Shootin-1 OS=Mus musculus GN=Shtn1	FALSE	TRUE	NA	NA	NA	NA	NA	NA	NA	NA	NA	453579	1.50391e+06	1.53326e+06	680257	1.97184e+06	1.48556e+06	780978	2.77136e+06	3.60813e+06
Fubp3	A2AJ72	MCG130458 OS=Mus musculus GN=Fubp3 PE=1 SV=1	FALSE	TRUE	NA	NA	NA	NA	NA	NA	NA	NA	NA	6.50475e+06	3.60828e+07	4.51082e+07	5.43677e+06	5.6703e+07	4.27242e+07	6.5797e+06	8.59925e+07	9.12932e+07
Mtpap	Q9D0D3	Poly(A) RNA polymerase, mitochondrial OS=Mus musculus GN=Mtpap PE=1 SV=1	FALSE	TRUE	NA	NA	NA	NA	NA	NA	NA	NA	NA	1.67484e+06	8.4926e+06	8.87354e+06	3.88036e+06	1.7692e+07	2.02009e+07	2.02479e+06	1.51306e+07	1.26825e+07
Cacna2d1	E9Q1X8|O08532|O08532-2|O08532-3|O08532-4|O08532-5	Voltage-dependent calcium channel subunit alpha-2/delta-1 OS=Mus musculus GN=Cacna2d1 PE=1 SV=2|Voltage-dependent calcium channel subunit alpha-2/delta-1 OS=Mus musculus GN=Cacna2d1 PE=1 SV=1|Isoform 2B of Voltage-dependent calcium channel subunit alpha-2/delta-1 OS=Mus musculus GN=Cacna2d1|Isoform 2C of Voltage-dependent calcium channel subunit alpha-2/delta-1 OS=Mus musculus GN=Cacna2d1|Isoform…	FALSE	TRUE	NA	NA	NA	NA	NA	NA	NA	NA	NA	481961	5.03275e+06	5.55768e+06	513339	3.76536e+06	4.92548e+06	604397	1.71233e+06	1.18538e+06
Dnm1l	E9PUD2|Q8K1M6|Q8K1M6-2|Q8K1M6-3	Dynamin-1-like protein OS=Mus musculus GN=Dnm1l PE=1 SV=1|Dynamin-1-like protein OS=Mus musculus GN=Dnm1l PE=1 SV=2|Isoform 2 of Dynamin-1-like protein OS=Mus musculus GN=Dnm1l|Isoform 3 of Dynamin-1-like protein OS=Mus musculus GN=Dnm1l	FALSE	TRUE	NA	NA	NA	NA	NA	NA	NA	NA	NA	1.80751e+06	2.65542e+07	2.86043e+07	1.48109e+06	1.28479e+07	1.20706e+07	1.91988e+06	1.20681e+07	1.19245e+07
Inmt	P40936	Indolethylamine N-methyltransferase OS=Mus musculus GN=Inmt PE=1 SV=1	FALSE	TRUE	NA	NA	NA	NA	NA	NA	NA	NA	NA	507262	1.61505e+06	1.77946e+06	316851	1.52364e+07	1.74119e+07	NA	4.48114e+07	3.55894e+07
Sec24c	G3X972	Protein Sec24c OS=Mus musculus GN=Sec24c PE=1 SV=1	FALSE	TRUE	NA	NA	NA	NA	NA	NA	NA	NA	NA	1.1752e+06	6.07831e+06	7.15869e+06	2.06453e+06	6.39736e+06	5.20268e+06	1.81183e+06	3.35627e+06	3.50413e+06
Atl3	E9PYT3|Q91YH5|Q91YH5-2	Atlastin-3 OS=Mus musculus GN=Atl3 PE=1 SV=1|Atlastin-3 OS=Mus musculus GN=Atl3 PE=1 SV=1|Isoform 2 of Atlastin-3 OS=Mus musculus GN=Atl3	FALSE	TRUE	NA	NA	NA	NA	NA	NA	NA	NA	NA	559246	1.96492e+06	2.21962e+06	863637	4.44031e+06	4.31166e+06	670044	6.13636e+06	5.5943e+06
Rbpms2	Q8VC52|Q9CWY6	RNA-binding protein with multiple splicing 2 OS=Mus musculus GN=Rbpms2 PE=1 SV=1|RNA-binding protein with multiple-splicing 2 OS=Mus musculus GN=Rbpms2 PE=1 SV=1	FALSE	TRUE	NA	NA	NA	NA	NA	NA	NA	NA	NA	235128	1.18021e+06	999322	348393	2.64661e+06	2.3113e+06	78429.4	6.40391e+06	8.66035e+06
Kng1	A0A0R4J038|D3YTY9|O08677|O08677-2|O08677-3	Kininogen-1 OS=Mus musculus GN=Kng1 PE=1 SV=1|Kininogen-1 OS=Mus musculus GN=Kng1 PE=1 SV=1|Kininogen-1 OS=Mus musculus GN=Kng1 PE=1 SV=1|Isoform LMW of Kininogen-1 OS=Mus musculus GN=Kng1|Isoform 3 of Kininogen-1 OS=Mus musculus GN=Kng1	FALSE	TRUE	NA	NA	NA	NA	NA	NA	NA	NA	NA	2.41741e+06	6.08819e+06	6.2733e+06	3.8505e+06	1.62102e+07	1.56721e+07	4.55129e+06	1.98169e+07	1.98925e+07
Cryl1	A7VMV2|Q99KP3	Crystallin, lamda 1, isoform CRA_a OS=Mus musculus GN=Cryl1 PE=1 SV=1|Lambda-crystallin homolog OS=Mus musculus GN=Cryl1 PE=1 SV=3	FALSE	TRUE	NA	NA	NA	NA	NA	NA	NA	NA	NA	511322	2.78481e+06	2.45083e+06	87443.4	4.23613e+06	4.26549e+06	88316.4	1.36671e+06	1.54226e+06
Elavl2	B1AXZ0|B1AXZ4|B1AXZ5|B1AXZ6|Q3UR02|Q564D8|Q60899|Q80UJ0|Q80Y51	ELAV-like protein OS=Mus musculus GN=Elavl2 PE=1 SV=1|ELAV-like protein OS=Mus musculus GN=Elavl2 PE=1 SV=1|ELAV-like protein OS=Mus musculus GN=Elavl2 PE=1 SV=1|ELAV-like protein OS=Mus musculus GN=Elavl2 PE=1 SV=1|ELAV-like protein OS=Mus musculus GN=Elavl2 PE=1 SV=1|ELAV-like protein OS=Mus musculus GN=Elavl2 PE=1 SV=1|ELAV-like protein 2 OS=Mus musculus GN=Elavl2 PE=2 SV=1|ELAV-like protein O…	FALSE	TRUE	NA	NA	NA	NA	NA	NA	NA	NA	NA	1.82836e+06	2.93677e+07	3.20463e+07	886822	1.97081e+06	1.67772e+06	2.14125e+06	3.50452e+06	3.77265e+06
Iqgap1	Q9JKF1	Ras GTPase-activating-like protein IQGAP1 OS=Mus musculus GN=Iqgap1 PE=1 SV=2	FALSE	TRUE	NA	NA	NA	NA	NA	NA	NA	NA	NA	2.26631e+06	1.12299e+07	9.04038e+06	3.36189e+06	2.8844e+07	3.00414e+07	4.325e+06	8.3363e+06	9.94257e+06
Ireb2	Q811J3	Iron-responsive element-binding protein 2 OS=Mus musculus GN=Ireb2 PE=1 SV=2	FALSE	TRUE	NA	NA	NA	NA	NA	NA	NA	NA	NA	801514	3.50955e+06	3.25411e+06	1.44367e+06	6.8558e+06	8.12698e+06	1.32783e+06	5.3759e+06	4.89102e+06
Uhrf1bp1l	A2RSJ4	UHRF1-binding protein 1-like OS=Mus musculus GN=Uhrf1bp1l PE=1 SV=2	FALSE	TRUE	NA	NA	NA	NA	NA	NA	NA	NA	NA	67485.7	1.95842e+06	3.01303e+06	NA	2.22265e+06	1.86558e+06	140276	1.76895e+06	1.36986e+06
Ecm29	Q6PDI5|Q6PDI5-2	Proteasome-associated protein ECM29 homolog OS=Mus musculus GN=Ecm29 PE=1 SV=3|Isoform 2 of Proteasome-associated protein ECM29 homolog OS=Mus musculus GN=Ecm29	FALSE	TRUE	NA	NA	NA	NA	NA	NA	NA	NA	NA	603630	3.72553e+06	4.0455e+06	618434	3.58633e+06	4.24946e+06	957646	3.96371e+06	3.08059e+06
Cnot1	Q6ZQ08|Q6ZQ08-4	CCR4-NOT transcription complex subunit 1 OS=Mus musculus GN=Cnot1 PE=1 SV=2|Isoform 4 of CCR4-NOT transcription complex subunit 1 OS=Mus musculus GN=Cnot1	FALSE	TRUE	NA	NA	NA	NA	NA	NA	NA	NA	NA	8.09871e+06	5.22687e+07	4.99978e+07	6.90987e+06	3.94206e+07	4.48885e+07	1.00333e+07	5.70604e+07	5.23858e+07
Cpt1a	P97742|Q7TQD5	Carnitine O-palmitoyltransferase 1, liver isoform OS=Mus musculus GN=Cpt1a PE=1 SV=4|Carnitine O-palmitoyltransferase 1, liver isoform OS=Mus musculus GN=Cpt1a PE=1 SV=1	FALSE	TRUE	NA	NA	NA	NA	NA	NA	NA	NA	NA	2.07785e+06	7.00135e+06	5.036e+06	1.85181e+06	1.41768e+07	1.78588e+07	660206	1.14813e+07	1.2671e+07
Mup3	P04939|Q3KQQ2	Major urinary protein 3 OS=Mus musculus GN=Mup3 PE=1 SV=1|MCG15829, isoform CRA_a OS=Mus musculus GN=Mup3 PE=1 SV=1	FALSE	TRUE	NA	NA	NA	NA	NA	NA	NA	NA	NA	408523	1.92829e+06	1.75659e+06	297585	1.50245e+06	1.61732e+06	688565	1.00551e+07	1.0254e+07
Actr1a	P61164	Alpha-centractin OS=Mus musculus GN=Actr1a PE=1 SV=1	FALSE	TRUE	NA	NA	NA	NA	NA	NA	NA	NA	NA	487010	5.60201e+06	5.55619e+06	691829	2.68287e+06	2.69389e+06	482442	2.62345e+06	2.63426e+06
Atp6v1e1	P50518	V-type proton ATPase subunit E 1 OS=Mus musculus GN=Atp6v1e1 PE=1 SV=2	FALSE	TRUE	NA	NA	NA	NA	NA	NA	NA	NA	NA	279896	3.30907e+06	3.8445e+06	120035	2.78405e+06	2.48289e+06	163531	1.23582e+06	1.19272e+06
Atp6v1a	P50516	V-type proton ATPase catalytic subunit A OS=Mus musculus GN=Atp6v1a PE=1 SV=2	FALSE	TRUE	NA	NA	NA	NA	NA	NA	NA	NA	NA	1.0099e+06	1.8041e+07	1.5701e+07	550548	1.44492e+07	1.37389e+07	610807	4.51304e+06	5.45374e+06
Pdha1	P35486|Q3UFJ3	Pyruvate dehydrogenase E1 component subunit alpha, somatic form, mitochondrial OS=Mus musculus GN=Pdha1 PE=1 SV=1|Pyruvate dehydrogenase E1 component subunit alpha OS=Mus musculus GN=Pdha1 PE=1 SV=1	FALSE	TRUE	NA	NA	NA	NA	NA	NA	NA	NA	NA	776073	9.61849e+06	1.06294e+07	284281	4.74038e+06	4.25968e+06	429868	3.23997e+06	3.26269e+06
Ctnna1	P26231|Q545R0	Catenin alpha-1 OS=Mus musculus GN=Ctnna1 PE=1 SV=1|Catenin (Cadherin associated protein), alpha 1 OS=Mus musculus GN=Ctnna1 PE=1 SV=1	FALSE	TRUE	NA	NA	NA	NA	NA	NA	NA	NA	NA	1.40025e+06	6.43765e+06	6.07927e+06	1.48494e+06	1.18444e+07	1.11663e+07	349069	7.43798e+06	8.35477e+06
Tnrc6b	Q8BKI2	Trinucleotide repeat-containing gene 6B protein OS=Mus musculus GN=Tnrc6b PE=1 SV=2	FALSE	TRUE	NA	NA	NA	NA	NA	NA	NA	NA	NA	2.12274e+06	2.61694e+07	2.98726e+07	3.34527e+06	2.14354e+07	1.91652e+07	1.48829e+06	2.57915e+07	2.52707e+07
Nes	Q6P5H2|Q6P5H2-2	Nestin OS=Mus musculus GN=Nes PE=1 SV=1|Isoform 2 of Nestin OS=Mus musculus GN=Nes	FALSE	TRUE	NA	NA	NA	NA	NA	NA	NA	NA	NA	850239	2.8683e+06	3.97296e+06	718666	9.91983e+06	9.78634e+06	2.3151e+06	3.88808e+06	2.84531e+06
Glod4	E9Q197|Q9CPV4|Q9CPV4-2|Q9CPV4-3	Glyoxalase domain-containing protein 4 OS=Mus musculus GN=Glod4 PE=1 SV=1|Glyoxalase domain-containing protein 4 OS=Mus musculus GN=Glod4 PE=1 SV=1|Isoform 2 of Glyoxalase domain-containing protein 4 OS=Mus musculus GN=Glod4|Isoform 3 of Glyoxalase domain-containing protein 4 OS=Mus musculus GN=Glod4	FALSE	TRUE	NA	NA	NA	NA	NA	NA	NA	NA	NA	50812.2	1.34682e+06	1.5858e+06	163189	1.11515e+06	974832	273207	1.32827e+06	1.29048e+06
Fam21	A0A0N4SUJ0|A0A0N4SV74|Q6PGL7|Q6PGL7-2	WASH complex subunit FAM21 (Fragment) OS=Mus musculus GN=Fam21 PE=1 SV=1|WASH complex subunit FAM21 (Fragment) OS=Mus musculus GN=Fam21 PE=1 SV=1|WASH complex subunit FAM21 OS=Mus musculus GN=Fam21 PE=1 SV=1|Isoform 2 of WASH complex subunit FAM21 OS=Mus musculus GN=Fam21	FALSE	TRUE	NA	NA	NA	NA	NA	NA	NA	NA	NA	381167	2.61479e+06	3.35898e+06	529805	2.62385e+06	1.751e+06	NA	1.21422e+06	1.41638e+06
Ssfa2	A2AQD5|A2AQD6|Q922B9|Q922B9-3	Sperm-specific antigen 2 homolog OS=Mus musculus GN=Ssfa2 PE=1 SV=1|Sperm-specific antigen 2 homolog OS=Mus musculus GN=Ssfa2 PE=1 SV=1|Sperm-specific antigen 2 homolog OS=Mus musculus GN=Ssfa2 PE=1 SV=3|Isoform 3 of Sperm-specific antigen 2 homolog OS=Mus musculus GN=Ssfa2	FALSE	TRUE	NA	NA	NA	NA	NA	NA	NA	NA	NA	766497	2.65115e+06	2.97458e+06	873223	3.57462e+06	3.33499e+06	541835	3.50365e+06	3.34705e+06
Caprin1	Q60865	Caprin-1 OS=Mus musculus GN=Caprin1 PE=1 SV=2	FALSE	TRUE	NA	NA	NA	NA	NA	NA	NA	NA	NA	1.7783e+06	2.33191e+07	3.45304e+07	4.44854e+06	4.63622e+07	2.66734e+07	683593	5.14404e+07	6.03809e+07
Stip1	Q60864	Stress-induced-phosphoprotein 1 OS=Mus musculus GN=Stip1 PE=1 SV=1	FALSE	TRUE	NA	NA	NA	NA	NA	NA	NA	NA	NA	2.68863e+06	2.77506e+07	3.5498e+07	3.74922e+06	1.55474e+07	1.47899e+07	1.3522e+06	1.74445e+07	1.43357e+07
Pter	Q60866	Phosphotriesterase-related protein OS=Mus musculus GN=Pter PE=1 SV=1	FALSE	TRUE	NA	NA	NA	NA	NA	NA	NA	NA	NA	440627	2.47276e+06	2.44573e+06	474718	4.9363e+06	5.33112e+06	1.09528e+06	3.42917e+06	3.2103e+06
Umod	Q91X17	Uromodulin OS=Mus musculus GN=Umod PE=1 SV=1	FALSE	TRUE	NA	NA	NA	NA	NA	NA	NA	NA	NA	667361	3.73644e+06	2.28731e+06	575451	7.41149e+06	7.58196e+06	819461	959362	1.53193e+06
Rpl6l|Rpl6	E9PUX4|P47911|Q3UCH0	60S ribosomal protein L6 OS=Mus musculus GN=Rpl6l PE=3 SV=1|60S ribosomal protein L6 OS=Mus musculus GN=Rpl6 PE=1 SV=3|60S ribosomal protein L6 OS=Mus musculus GN=Rpl6 PE=1 SV=1	FALSE	TRUE	NA	NA	NA	NA	NA	NA	NA	NA	NA	3.91756e+06	2.64214e+07	1.59129e+07	3.39504e+06	1.64171e+07	1.80389e+07	4.02128e+06	2.36512e+07	3.57393e+07
Fmo1	P50285	Dimethylaniline monooxygenase [N-oxide-forming] 1 OS=Mus musculus GN=Fmo1 PE=1 SV=1	FALSE	TRUE	NA	NA	NA	NA	NA	NA	NA	NA	NA	924484	1.78752e+06	1.83246e+06	1.3049e+06	5.99282e+06	7.17215e+06	1.94769e+06	5.47666e+06	4.46391e+06
Lrba	A0A0A6YXL6|E9Q3Y4	Lipopolysaccharide-responsive and beige-like anchor protein OS=Mus musculus GN=Lrba PE=1 SV=1|Lipopolysaccharide-responsive and beige-like anchor protein OS=Mus musculus GN=Lrba PE=1 SV=1	FALSE	TRUE	NA	NA	NA	NA	NA	NA	NA	NA	NA	3.12235e+06	2.08417e+07	1.74576e+07	2.98444e+06	3.40543e+07	4.15611e+07	2.27129e+06	1.49236e+07	1.45985e+07
Chd4	E9QAS4|E9QAS5|Q6PDQ2	Chromodomain-helicase-DNA-binding protein 4 OS=Mus musculus GN=Chd4 PE=1 SV=1|Chromodomain-helicase-DNA-binding protein 4 OS=Mus musculus GN=Chd4 PE=1 SV=1|Chromodomain-helicase-DNA-binding protein 4 OS=Mus musculus GN=Chd4 PE=1 SV=1	FALSE	TRUE	NA	NA	NA	NA	NA	NA	NA	NA	NA	103878	2.74225e+06	1.9572e+06	103270	2.40372e+06	1.74209e+06	NA	592127	1.14472e+06
Ddx6	P54823	Probable ATP-dependent RNA helicase DDX6 OS=Mus musculus GN=Ddx6 PE=1 SV=1	FALSE	TRUE	NA	NA	NA	NA	NA	NA	NA	NA	NA	2.28787e+06	2.51273e+07	2.70546e+07	2.02534e+06	2.09273e+07	1.82318e+07	2.35046e+06	2.17564e+07	2.31939e+07
Adsl	E9Q242|P54822	Adenylosuccinate lyase OS=Mus musculus GN=Adsl PE=1 SV=1|Adenylosuccinate lyase OS=Mus musculus GN=Adsl PE=1 SV=2	FALSE	TRUE	NA	NA	NA	NA	NA	NA	NA	NA	NA	335169	2.01101e+06	1.58731e+06	182283	2.04075e+06	2.949e+06	128499	2.05445e+06	1.80121e+06
Prep	Q543B9|Q9QUR6	Prolyl endopeptidase OS=Mus musculus GN=Prep PE=1 SV=1|Prolyl endopeptidase OS=Mus musculus GN=Prep PE=1 SV=1	FALSE	TRUE	NA	NA	NA	NA	NA	NA	NA	NA	NA	191072	1.33417e+06	1.63609e+06	230256	1.08367e+06	1.35927e+06	314311	2.63832e+06	1.71523e+06
Bdh2	G3UWD3|Q8JZV9	3-hydroxybutyrate dehydrogenase type 2 OS=Mus musculus GN=Bdh2 PE=1 SV=1|3-hydroxybutyrate dehydrogenase type 2 OS=Mus musculus GN=Bdh2 PE=1 SV=1	FALSE	TRUE	NA	NA	NA	NA	NA	NA	NA	NA	NA	635890	2.39094e+06	2.36239e+06	1.64996e+06	4.63451e+06	4.22769e+06	652538	1.59704e+06	1.77188e+06
Iars2	Q8BIJ6	Isoleucine--tRNA ligase, mitochondrial OS=Mus musculus GN=Iars2 PE=1 SV=1	FALSE	TRUE	NA	NA	NA	NA	NA	NA	NA	NA	NA	1.00684e+06	8.48113e+06	8.78073e+06	1.70114e+06	8.65764e+06	8.98589e+06	303719	5.79094e+06	5.38904e+06
Rufy1	Q8BIJ7	RUN and FYVE domain-containing protein 1 OS=Mus musculus GN=Rufy1 PE=1 SV=1	FALSE	TRUE	NA	NA	NA	NA	NA	NA	NA	NA	NA	444498	2.14215e+06	1.93059e+06	518296	2.5643e+06	2.6084e+06	124534	1.60896e+06	1.75509e+06
Snx1	Q6NZD2	Sorting nexin 1 OS=Mus musculus GN=Snx1 PE=1 SV=1	FALSE	TRUE	NA	NA	NA	NA	NA	NA	NA	NA	NA	119119	829463	949229	NA	2.75772e+06	1.75713e+06	NA	458960	629430
Lsm14a	Q8K2F8	Protein LSM14 homolog A OS=Mus musculus GN=Lsm14a PE=1 SV=1	FALSE	TRUE	NA	NA	NA	NA	NA	NA	NA	NA	NA	1.02913e+06	7.78978e+06	1.03096e+07	1.32323e+06	8.79686e+06	7.41602e+06	2.80684e+06	1.2144e+07	1.08843e+07
Lmnb2	A0A0R4J0Q5|P21619	Lamin-B2 OS=Mus musculus GN=Lmnb2 PE=1 SV=1|Lamin-B2 OS=Mus musculus GN=Lmnb2 PE=1 SV=2	FALSE	TRUE	NA	NA	NA	NA	NA	NA	NA	NA	NA	1.74654e+06	1.58573e+07	2.05602e+07	1.72447e+06	8.31908e+06	6.28933e+06	800556	4.95804e+06	5.05806e+06
Fam120c	Q8C3F2	Constitutive coactivator of PPAR-gamma-like protein 2 OS=Mus musculus GN=Fam120c PE=1 SV=3	FALSE	TRUE	NA	NA	NA	NA	NA	NA	NA	NA	NA	5.33566e+06	6.95342e+07	8.09021e+07	5.45716e+06	4.86504e+07	4.17152e+07	8.06052e+06	2.44569e+07	2.4515e+07
Atxn2	E9QM77|F6U2C2|O70305|O70305-2	Ataxin-2 OS=Mus musculus GN=Atxn2 PE=1 SV=1|Ataxin-2 (Fragment) OS=Mus musculus GN=Atxn2 PE=1 SV=1|Ataxin-2 OS=Mus musculus GN=Atxn2 PE=1 SV=1|Isoform 2 of Ataxin-2 OS=Mus musculus GN=Atxn2	FALSE	TRUE	NA	NA	NA	NA	NA	NA	NA	NA	NA	4.02424e+06	5.10875e+07	5.68749e+07	4.0236e+06	4.21118e+07	3.32699e+07	2.15832e+06	6.09222e+07	6.92663e+07
Hsd17b4	P51660	Peroxisomal multifunctional enzyme type 2 OS=Mus musculus GN=Hsd17b4 PE=1 SV=3	FALSE	TRUE	NA	NA	NA	NA	NA	NA	NA	NA	NA	470833	3.59787e+06	1.69056e+06	240583	4.76162e+06	2.64268e+06	249488	2.12494e+06	8.14841e+06
Lum	P51885	Lumican OS=Mus musculus GN=Lum PE=1 SV=2	FALSE	TRUE	NA	NA	NA	NA	NA	NA	NA	NA	NA	1.77423e+06	4.90052e+06	5.86618e+06	4.85975e+06	1.98767e+07	1.55167e+07	2.62903e+06	9.08559e+06	9.72267e+06
Map3k5	E9PWG9|O35099	Mitogen-activated protein kinase kinase kinase 5 OS=Mus musculus GN=Map3k5 PE=1 SV=1|Mitogen-activated protein kinase kinase kinase 5 OS=Mus musculus GN=Map3k5 PE=1 SV=3	FALSE	TRUE	NA	NA	NA	NA	NA	NA	NA	NA	NA	127570	1.60589e+06	1.61746e+06	104831	1.23466e+06	1.52618e+06	230674	892341	716732
Fbln1	Q08879	Fibulin-1 OS=Mus musculus GN=Fbln1 PE=1 SV=2	FALSE	TRUE	NA	NA	NA	NA	NA	NA	NA	NA	NA	495510	1.55565e+06	1.56318e+06	691169	2.75604e+06	2.4986e+06	326844	1.046e+06	1.14822e+06
Gm20390	E9PZF0	Nucleoside diphosphate kinase OS=Mus musculus GN=Gm20390 PE=3 SV=1	FALSE	TRUE	NA	NA	NA	NA	NA	NA	NA	NA	NA	236935	2.05789e+06	2.21505e+06	364801	2.68272e+06	2.83678e+06	437844	5.60155e+06	4.92148e+06
Flnb	Q80X90	Filamin-B OS=Mus musculus GN=Flnb PE=1 SV=3	FALSE	TRUE	NA	NA	NA	NA	NA	NA	NA	NA	NA	1.00407e+07	3.9951e+07	4.462e+07	1.17471e+07	1.4151e+08	1.25502e+08	1.30372e+07	1.219e+08	1.23066e+08
Cast	P51125|P51125-2|P51125-3|P51125-6|P51125-7|Q8CE80	Calpastatin OS=Mus musculus GN=Cast PE=1 SV=2|Isoform 2 of Calpastatin OS=Mus musculus GN=Cast|Isoform 3 of Calpastatin OS=Mus musculus GN=Cast|Isoform 6 of Calpastatin OS=Mus musculus GN=Cast|Isoform 7 of Calpastatin OS=Mus musculus GN=Cast|Calpastatin OS=Mus musculus GN=Cast PE=1 SV=1	FALSE	TRUE	NA	NA	NA	NA	NA	NA	NA	NA	NA	420930	556204	852614	1.2055e+06	1.86331e+06	1.166e+06	1.03758e+06	1.28959e+06	1.34437e+06
Twf1	Q91YR1	Twinfilin-1 OS=Mus musculus GN=Twf1 PE=1 SV=2	FALSE	TRUE	NA	NA	NA	NA	NA	NA	NA	NA	NA	438417	4.48124e+06	3.67588e+06	306030	3.62988e+06	5.61007e+06	445428	3.74014e+06	2.95018e+06
Rtcb	Q99LF4	tRNA-splicing ligase RtcB homolog OS=Mus musculus GN=Rtcb PE=1 SV=1	FALSE	TRUE	NA	NA	NA	NA	NA	NA	NA	NA	NA	198502	1.28743e+06	878349	193432	1.90724e+06	2.06744e+06	582697	2.42882e+06	3.28419e+06
Vars	Q790I0|Q9Z1Q9	Valine--tRNA ligase OS=Mus musculus GN=Vars PE=1 SV=1|Valine--tRNA ligase OS=Mus musculus GN=Vars PE=1 SV=1	FALSE	TRUE	NA	NA	NA	NA	NA	NA	NA	NA	NA	1.15779e+06	9.81668e+06	1.0372e+07	1.73903e+06	5.56499e+06	5.58315e+06	2.4188e+06	8.18993e+06	7.72624e+06
Hnrnpm	Q9D0E1|Q9D0E1-2	Heterogeneous nuclear ribonucleoprotein M OS=Mus musculus GN=Hnrnpm PE=1 SV=3|Isoform 2 of Heterogeneous nuclear ribonucleoprotein M OS=Mus musculus GN=Hnrnpm	FALSE	TRUE	NA	NA	NA	NA	NA	NA	NA	NA	NA	1.61597e+07	1.04148e+08	1.10683e+08	1.92619e+07	2.32811e+08	1.13167e+08	1.04687e+07	1.45323e+08	2.81315e+08
Wnk1	P83741|P83741-2|P83741-3|P83741-4|P83741-5	Serine/threonine-protein kinase WNK1 OS=Mus musculus GN=Wnk1 PE=1 SV=2|Isoform 2 of Serine/threonine-protein kinase WNK1 OS=Mus musculus GN=Wnk1|Isoform 3 of Serine/threonine-protein kinase WNK1 OS=Mus musculus GN=Wnk1|Isoform 4 of Serine/threonine-protein kinase WNK1 OS=Mus musculus GN=Wnk1|Isoform 5 of Serine/threonine-protein kinase WNK1 OS=Mus musculus GN=Wnk1	FALSE	TRUE	NA	NA	NA	NA	NA	NA	NA	NA	NA	481640	3.30964e+06	3.64061e+06	291871	2.1012e+06	2.50111e+06	439168	2.72185e+06	2.07876e+06
Smc1a	Q9CU62	Structural maintenance of chromosomes protein 1A OS=Mus musculus GN=Smc1a PE=1 SV=4	FALSE	TRUE	NA	NA	NA	NA	NA	NA	NA	NA	NA	471941	4.08329e+06	2.98729e+06	300050	3.62645e+06	3.80655e+06	298193	1.70092e+06	2.21496e+06
Gripap1	Q8VD04	GRIP1-associated protein 1 OS=Mus musculus GN=Gripap1 PE=1 SV=1	FALSE	TRUE	NA	NA	NA	NA	NA	NA	NA	NA	NA	2.23371e+06	3.11444e+07	4.32452e+07	2.68542e+06	1.5235e+07	1.08765e+07	1.62006e+06	1.02471e+07	1.0337e+07
Rbm39	E9Q8F0|F7AA45|Q8VH51|Q8VH51-2|Q8VH51-3	RNA-binding protein 39 OS=Mus musculus GN=Rbm39 PE=1 SV=1|RNA-binding protein 39 (Fragment) OS=Mus musculus GN=Rbm39 PE=1 SV=1|RNA-binding protein 39 OS=Mus musculus GN=Rbm39 PE=1 SV=2|Isoform 2 of RNA-binding protein 39 OS=Mus musculus GN=Rbm39|Isoform 3 of RNA-binding protein 39 OS=Mus musculus GN=Rbm39	FALSE	TRUE	NA	NA	NA	NA	NA	NA	NA	NA	NA	110346	3.31802e+06	2.53491e+06	171435	1.6287e+06	1.44792e+06	431814	2.03343e+06	2.99393e+06
Mrpl45	Q9D0Q7	39S ribosomal protein L45, mitochondrial OS=Mus musculus GN=Mrpl45 PE=1 SV=1	FALSE	TRUE	NA	NA	NA	NA	NA	NA	NA	NA	NA	994697	6.17273e+06	5.94872e+06	991475	9.16157e+06	6.40896e+06	9350.67	6.98627e+06	1.03629e+07
Nova1	Q9JKN6	RNA-binding protein Nova-1 OS=Mus musculus GN=Nova1 PE=1 SV=2	FALSE	TRUE	NA	NA	NA	NA	NA	NA	NA	NA	NA	188427	1.9404e+07	2.24066e+07	NA	422267	450066	594641	885126	719170
Mrps2	Q924T2	28S ribosomal protein S2, mitochondrial OS=Mus musculus GN=Mrps2 PE=1 SV=1	FALSE	TRUE	NA	NA	NA	NA	NA	NA	NA	NA	NA	1.79182e+06	3.89609e+06	4.62062e+06	3.52075e+06	5.06208e+06	6.29026e+06	5.77293e+06	1.08166e+07	7.33971e+06
Ptcd1	Q8C2E4	Pentatricopeptide repeat-containing protein 1, mitochondrial OS=Mus musculus GN=Ptcd1 PE=2 SV=2	FALSE	TRUE	NA	NA	NA	NA	NA	NA	NA	NA	NA	690970	4.65014e+06	4.20496e+06	426219	6.7374e+06	6.57269e+06	103266	4.9642e+06	5.62734e+06
Prepl	Q8C167|Q8C167-2	Prolyl endopeptidase-like OS=Mus musculus GN=Prepl PE=1 SV=1|Isoform 2 of Prolyl endopeptidase-like OS=Mus musculus GN=Prepl	FALSE	TRUE	NA	NA	NA	NA	NA	NA	NA	NA	NA	342376	6.73203e+06	6.46819e+06	219084	482743	786535	600324	1.28526e+06	821016
Hspa9	P38647	Stress-70 protein, mitochondrial OS=Mus musculus GN=Hspa9 PE=1 SV=3	FALSE	TRUE	NA	NA	NA	NA	NA	NA	NA	NA	NA	4.6e+06	2.85118e+07	3.07266e+07	4.1936e+06	3.90115e+07	3.61173e+07	1.8124e+06	2.63487e+07	2.64087e+07
Fkbp4	P30416	Peptidyl-prolyl cis-trans isomerase FKBP4 OS=Mus musculus GN=Fkbp4 PE=1 SV=5	FALSE	TRUE	NA	NA	NA	NA	NA	NA	NA	NA	NA	1.83385e+06	1.68079e+07	2.02595e+07	2.61902e+06	1.59488e+07	1.44913e+07	1.87344e+06	1.56183e+07	1.42607e+07
Nudc	O35685	Nuclear migration protein nudC OS=Mus musculus GN=Nudc PE=1 SV=1	FALSE	TRUE	NA	NA	NA	NA	NA	NA	NA	NA	NA	1.59849e+06	1.2215e+07	1.79848e+07	1.44086e+06	1.88471e+07	1.1759e+07	723320	1.14562e+07	1.2471e+07
Usp24	B1AY13|E9PV45	Ubiquitin carboxyl-terminal hydrolase 24 OS=Mus musculus GN=Usp24 PE=1 SV=1|Ubiquitin carboxyl-terminal hydrolase 24 OS=Mus musculus GN=Usp24 PE=1 SV=1	FALSE	TRUE	NA	NA	NA	NA	NA	NA	NA	NA	NA	2.61051e+06	1.7997e+07	1.77338e+07	2.39942e+06	1.51353e+07	1.87924e+07	4.05207e+06	1.77753e+07	1.45287e+07
Gnao1	P18872-2	Isoform Alpha-2 of Guanine nucleotide-binding protein G(o) subunit alpha OS=Mus musculus GN=Gnao1	FALSE	TRUE	NA	NA	NA	NA	NA	NA	NA	NA	NA	274260	8.50571e+06	1.01449e+07	8873.43	844975	940621	241893	1.09102e+06	821716
Fgb	Q3TGR2|Q8K0E8	Fibrinogen beta chain OS=Mus musculus GN=Fgb PE=1 SV=1|Fibrinogen beta chain OS=Mus musculus GN=Fgb PE=1 SV=1	FALSE	TRUE	NA	NA	NA	NA	NA	NA	NA	NA	NA	1.66401e+06	4.27609e+06	4.65304e+06	4.90616e+06	1.08647e+07	1.48467e+07	3.17063e+06	1.57303e+07	1.05787e+07
Exoc3	Q6KAR6|Q8K0E2	Exocyst complex component 3 OS=Mus musculus GN=Exoc3 PE=1 SV=2|Exocyst complex component 3 OS=Mus musculus GN=Exoc3 PE=1 SV=1	FALSE	TRUE	NA	NA	NA	NA	NA	NA	NA	NA	NA	242196	923608	1.08388e+06	105695	922818	815271	200569	703363	678424
Rabgap1l	A6H6A9|A6H6A9-3	Rab GTPase-activating protein 1-like OS=Mus musculus GN=Rabgap1l PE=1 SV=1|Isoform 3 of Rab GTPase-activating protein 1-like OS=Mus musculus GN=Rabgap1l	FALSE	TRUE	NA	NA	NA	NA	NA	NA	NA	NA	NA	1.26233e+06	1.20161e+07	1.0764e+07	1.15428e+06	1.67126e+07	2.17384e+07	924418	9.62673e+06	8.26202e+06
Aacs	Q9D2R0	Acetoacetyl-CoA synthetase OS=Mus musculus GN=Aacs PE=1 SV=1	FALSE	TRUE	NA	NA	NA	NA	NA	NA	NA	NA	NA	1.50152e+06	5.56363e+06	4.42863e+06	1.32015e+06	8.05643e+06	9.79683e+06	1.48757e+06	8.54716e+06	8.83015e+06
Aldoc	P05063	Fructose-bisphosphate aldolase C OS=Mus musculus GN=Aldoc PE=1 SV=4	FALSE	TRUE	NA	NA	NA	NA	NA	NA	NA	NA	NA	357843	6.42407e+06	9.71366e+06	169954	653734	616474	708093	1.50649e+06	1.05653e+06
Rab11b	P46638|Q78ZJ8	Ras-related protein Rab-11B OS=Mus musculus GN=Rab11b PE=1 SV=3|MCG22989, isoform CRA_b OS=Mus musculus GN=Rab11b PE=1 SV=1	FALSE	TRUE	NA	NA	NA	NA	NA	NA	NA	NA	NA	1.20692e+06	1.18116e+07	1.01681e+07	1.14747e+06	8.40098e+06	9.96335e+06	1774.64	7.86413e+06	7.70273e+06
Lamc1	F8VQJ3	Laminin subunit gamma-1 OS=Mus musculus GN=Lamc1 PE=1 SV=1	FALSE	TRUE	NA	NA	NA	NA	NA	NA	NA	NA	NA	4.54123e+07	3.98698e+07	4.75581e+07	9.75112e+07	1.91356e+08	1.20629e+08	1.35428e+08	2.16209e+07	2.87529e+07
Tpr	F6ZDS4|Q7M739	Nucleoprotein TPR OS=Mus musculus GN=Tpr PE=1 SV=1|Nuclear pore complex-associated intranuclear coiled-coil protein TPR OS=Mus musculus GN=Tpr PE=1 SV=1	FALSE	TRUE	NA	NA	NA	NA	NA	NA	NA	NA	NA	7.23922e+06	1.00705e+08	1.18038e+08	5.80967e+06	6.25534e+07	6.01369e+07	7.41263e+06	3.49266e+07	3.09952e+07
Mrpl12	Q9DB15	39S ribosomal protein L12, mitochondrial OS=Mus musculus GN=Mrpl12 PE=1 SV=2	FALSE	TRUE	NA	NA	NA	NA	NA	NA	NA	NA	NA	77321.2	779716	669971	528655	987174	1.17965e+06	553109	1.39393e+06	1.35757e+06
Tcp1	P11983	T-complex protein 1 subunit alpha OS=Mus musculus GN=Tcp1 PE=1 SV=3	FALSE	TRUE	NA	NA	NA	NA	NA	NA	NA	NA	NA	658907	8.4116e+06	8.23634e+06	436992	6.37696e+06	7.37132e+06	61358.7	7.52607e+06	6.64938e+06
Col6a1	Q04857	Collagen alpha-1(VI) chain OS=Mus musculus GN=Col6a1 PE=1 SV=1	FALSE	TRUE	NA	NA	NA	NA	NA	NA	NA	NA	NA	1.06696e+07	4.11472e+07	3.737e+07	1.36265e+07	1.40317e+08	1.12706e+08	1.05217e+07	2.08487e+07	2.85798e+07
Uroc1	Q3UEL5|Q8VC12	Urocanate hydratase OS=Mus musculus GN=Uroc1 PE=1 SV=1|Urocanate hydratase OS=Mus musculus GN=Uroc1 PE=1 SV=2	FALSE	TRUE	NA	NA	NA	NA	NA	NA	NA	NA	NA	1.06803e+06	2.02115e+06	6.55745e+06	677644	3.48663e+06	2.34536e+06	243819	3.63131e+07	1.66388e+07
Ehd1	Q80ZZ0|Q9WVK4	EH domain-containing protein 1 OS=Mus musculus GN=Ehd1 PE=1 SV=2|EH domain-containing protein 1 OS=Mus musculus GN=Ehd1 PE=1 SV=1	FALSE	TRUE	NA	NA	NA	NA	NA	NA	NA	NA	NA	472690	1.49674e+06	1.87866e+06	327083	2.32175e+06	1.91056e+06	177154	1.22776e+06	1.18868e+06
Mtif2	Q91YJ5	Translation initiation factor IF-2, mitochondrial OS=Mus musculus GN=Mtif2 PE=1 SV=2	FALSE	TRUE	NA	NA	NA	NA	NA	NA	NA	NA	NA	1.38067e+06	9.36243e+06	8.95535e+06	1.41972e+06	1.28638e+07	1.11693e+07	1.47938e+06	1.09073e+07	1.3133e+07
Snx4	Q91YJ2	Sorting nexin-4 OS=Mus musculus GN=Snx4 PE=1 SV=1	FALSE	TRUE	NA	NA	NA	NA	NA	NA	NA	NA	NA	175075	577063	888711	NA	1.30606e+06	1.14926e+06	20955.7	1.05112e+06	775640
Ftcd	Q91XD4	Formimidoyltransferase-cyclodeaminase OS=Mus musculus GN=Ftcd PE=1 SV=1	FALSE	TRUE	NA	NA	NA	NA	NA	NA	NA	NA	NA	1.41051e+06	2.8811e+06	3.47634e+06	749064	2.1858e+06	2.22211e+06	1.14732e+06	4.61019e+07	3.75839e+07
Lima1	Q9ERG0	LIM domain and actin-binding protein 1 OS=Mus musculus GN=Lima1 PE=1 SV=3	FALSE	TRUE	NA	NA	NA	NA	NA	NA	NA	NA	NA	876233	1.95137e+06	2.38215e+06	603000	6.1463e+06	5.7228e+06	2.15237e+06	7.15368e+06	6.29369e+06
Sfpq	Q8VIJ6	Splicing factor, proline- and glutamine-rich OS=Mus musculus GN=Sfpq PE=1 SV=1	FALSE	TRUE	NA	NA	NA	NA	NA	NA	NA	NA	NA	3.86088e+06	5.09828e+07	5.36968e+07	4.50818e+06	2.8899e+07	1.9393e+07	2.12448e+06	3.12564e+07	4.42234e+07
Ddx17	Q3U741|Q501J6	DEAD (Asp-Glu-Ala-Asp) box polypeptide 17, isoform CRA_a OS=Mus musculus GN=Ddx17 PE=1 SV=1|Probable ATP-dependent RNA helicase DDX17 OS=Mus musculus GN=Ddx17 PE=1 SV=1	FALSE	TRUE	NA	NA	NA	NA	NA	NA	NA	NA	NA	1.6766e+06	7.62643e+06	8.24225e+06	2.67886e+06	7.12201e+06	4.60422e+06	1.77813e+06	3.60665e+06	5.16209e+06
Syne1	Q6ZWR6-4	Isoform 4 of Nesprin-1 OS=Mus musculus GN=Syne1	FALSE	TRUE	NA	NA	NA	NA	NA	NA	NA	NA	NA	1.03312e+07	2.32945e+08	2.01839e+08	8.05222e+06	3.41317e+07	4.66481e+07	1.858e+07	4.41605e+07	3.72912e+07
Larp1	Q6ZQ58|Z4YJT3	La-related protein 1 OS=Mus musculus GN=Larp1 PE=1 SV=3|La-related protein 1 OS=Mus musculus GN=Larp1 PE=1 SV=1	FALSE	TRUE	NA	NA	NA	NA	NA	NA	NA	NA	NA	5.60666e+06	3.9222e+07	4.62571e+07	4.75174e+06	3.41738e+07	2.62376e+07	7.32105e+06	6.70943e+07	7.4098e+07
Sucla2	Q9Z2I9	Succinyl-CoA ligase [ADP-forming] subunit beta, mitochondrial OS=Mus musculus GN=Sucla2 PE=1 SV=2	FALSE	TRUE	NA	NA	NA	NA	NA	NA	NA	NA	NA	2.89827e+06	4.34961e+07	4.4991e+07	4.17295e+06	2.85095e+07	3.21873e+07	3.07148e+06	2.46928e+07	2.11446e+07
Letm1	Q9Z2I0	LETM1 and EF-hand domain-containing protein 1, mitochondrial OS=Mus musculus GN=Letm1 PE=1 SV=1	FALSE	TRUE	NA	NA	NA	NA	NA	NA	NA	NA	NA	294996	3.54593e+06	3.60263e+06	586531	5.03486e+06	3.98682e+06	375317	2.21517e+06	2.75346e+06
Gdi2	Q61598	Rab GDP dissociation inhibitor beta OS=Mus musculus GN=Gdi2 PE=1 SV=1	FALSE	TRUE	NA	NA	NA	NA	NA	NA	NA	NA	NA	924968	6.22837e+06	5.09342e+06	1.50557e+06	7.70446e+06	8.6813e+06	828992	8.18253e+06	8.87993e+06
Hsd11b1	P50172|Q3TJI8|Q4JHD9	Corticosteroid 11-beta-dehydrogenase isozyme 1 OS=Mus musculus GN=Hsd11b1 PE=1 SV=3|Corticosteroid 11-beta-dehydrogenase isozyme 1 OS=Mus musculus GN=Hsd11b1 PE=1 SV=1|11B-hydroxysteroid dehydrogenase type 1 OS=Mus musculus GN=Hsd11b1 PE=1 SV=1	FALSE	TRUE	NA	NA	NA	NA	NA	NA	NA	NA	NA	560983	1.93213e+06	1.83381e+06	729511	3.49998e+06	3.77583e+06	1.16695e+06	7.76884e+06	7.5874e+06
Aamp	J3QN89|Q3TJ22	Protein Aamp OS=Mus musculus GN=Aamp PE=1 SV=1|Angio-associated migratory protein OS=Mus musculus GN=Aamp PE=1 SV=1	FALSE	TRUE	NA	NA	NA	NA	NA	NA	NA	NA	NA	444387	3.19286e+06	3.89227e+06	387264	2.3352e+06	2.54508e+06	280611	3.39059e+06	2.55197e+06
Fggy	A2AJL3|A2AJL4	FGGY carbohydrate kinase domain-containing protein OS=Mus musculus GN=Fggy PE=1 SV=1|FGGY carbohydrate kinase domain-containing protein OS=Mus musculus GN=Fggy PE=1 SV=1	FALSE	TRUE	NA	NA	NA	NA	NA	NA	NA	NA	NA	218615	694317	811799	NA	2.72976e+06	2.76938e+06	NA	5.25807e+06	4.4328e+06
Golga4	Q91VW5	Golgin subfamily A member 4 OS=Mus musculus GN=Golga4 PE=1 SV=2	FALSE	TRUE	NA	NA	NA	NA	NA	NA	NA	NA	NA	5.9591e+06	8.93531e+07	9.32795e+07	4.5808e+06	4.27742e+07	4.46429e+07	4.57024e+06	2.87872e+07	2.64211e+07
Rars	Q9D0I9	Arginine--tRNA ligase, cytoplasmic OS=Mus musculus GN=Rars PE=1 SV=2	FALSE	TRUE	NA	NA	NA	NA	NA	NA	NA	NA	NA	721068	8.72043e+06	9.4322e+06	710486	7.22839e+06	8.25078e+06	363296	1.2939e+07	1.04802e+07
Lamp2	P17047|P17047-2|P17047-3	Lysosome-associated membrane glycoprotein 2 OS=Mus musculus GN=Lamp2 PE=1 SV=2|Isoform LAMP-2B of Lysosome-associated membrane glycoprotein 2 OS=Mus musculus GN=Lamp2|Isoform LAMP-2C of Lysosome-associated membrane glycoprotein 2 OS=Mus musculus GN=Lamp2	FALSE	TRUE	NA	NA	NA	NA	NA	NA	NA	NA	NA	379342	2.24182e+06	2.61237e+06	363908	5.92965e+06	6.43942e+06	NA	4.77344e+06	3.77207e+06
Map2	P20357	Microtubule-associated protein 2 OS=Mus musculus GN=Map2 PE=1 SV=2	FALSE	TRUE	NA	NA	NA	NA	NA	NA	NA	NA	NA	1.49998e+06	5.27659e+07	7.44285e+07	665557	1.29856e+06	1.58858e+06	3.29121e+06	2.95703e+06	1.71365e+06
Gstp1	P19157	Glutathione S-transferase P 1 OS=Mus musculus GN=Gstp1 PE=1 SV=2	FALSE	TRUE	NA	NA	NA	NA	NA	NA	NA	NA	NA	439722	2.34804e+06	2.6591e+06	655110	1.25295e+06	1.5412e+06	223244	2.70328e+07	1.94059e+07
Vps13d	B1ART1|B1ART2	Protein Vps13d OS=Mus musculus GN=Vps13d PE=1 SV=1|Protein Vps13d OS=Mus musculus GN=Vps13d PE=1 SV=2	FALSE	TRUE	NA	NA	NA	NA	NA	NA	NA	NA	NA	365735	2.28394e+06	1.76677e+06	295095	1.37234e+06	1.97847e+06	138422	1.74725e+06	1.56672e+06
Chdh	Q8BJ64	Choline dehydrogenase, mitochondrial OS=Mus musculus GN=Chdh PE=1 SV=1	FALSE	TRUE	NA	NA	NA	NA	NA	NA	NA	NA	NA	933577	2.72512e+06	2.82274e+06	845832	5.49738e+06	5.58459e+06	28601.1	4.11046e+06	3.90633e+06
Actn1	A1BN54|Q7TPR4	Alpha actinin 1a OS=Mus musculus GN=Actn1 PE=1 SV=1|Alpha-actinin-1 OS=Mus musculus GN=Actn1 PE=1 SV=1	FALSE	TRUE	NA	NA	NA	NA	NA	NA	NA	NA	NA	807688	9.95479e+06	7.77149e+06	208747	1.02111e+07	1.16768e+07	474674	7.05427e+06	7.90184e+06
Hnrnpab	Q544Z3|Q99020	Heterogeneous nuclear ribonucleoprotein A/B OS=Mus musculus GN=Hnrnpab PE=1 SV=1|Heterogeneous nuclear ribonucleoprotein A/B OS=Mus musculus GN=Hnrnpab PE=1 SV=1	FALSE	TRUE	NA	NA	NA	NA	NA	NA	NA	NA	NA	1.581e+06	1.29015e+07	1.76025e+07	2.52112e+06	1.01243e+07	6.29673e+06	633102	1.24141e+07	1.46295e+07
Stat5b	P42232	Signal transducer and activator of transcription 5B OS=Mus musculus GN=Stat5b PE=1 SV=1	FALSE	TRUE	NA	NA	NA	NA	NA	NA	NA	NA	NA	1.24307e+06	5.64718e+06	6.07031e+06	2.7536e+06	5.95031e+06	6.32387e+06	2.37138e+06	9.66095e+06	8.45663e+06
Supt16|Supt16h	G3X956|Q920B9	FACT complex subunit SPT16 OS=Mus musculus GN=Supt16 PE=1 SV=1|FACT complex subunit SPT16 OS=Mus musculus GN=Supt16h PE=1 SV=2	FALSE	TRUE	NA	NA	NA	NA	NA	NA	NA	NA	NA	1.04523e+06	5.3419e+06	5.31678e+06	677328	3.66699e+06	3.37386e+06	866016	2.52e+06	2.75189e+06
Asna1	O54984	ATPase Asna1 OS=Mus musculus GN=Asna1 PE=1 SV=2	FALSE	TRUE	NA	NA	NA	NA	NA	NA	NA	NA	NA	159735	3.48297e+06	4.27196e+06	NA	2.75613e+06	2.45226e+06	NA	2.18107e+06	1.9986e+06
H6pd	A2A7A7|Q8CFX1	GDH/6PGL endoplasmic bifunctional protein OS=Mus musculus GN=H6pd PE=1 SV=1|GDH/6PGL endoplasmic bifunctional protein OS=Mus musculus GN=H6pd PE=1 SV=2	FALSE	TRUE	NA	NA	NA	NA	NA	NA	NA	NA	NA	232631	920460	759325	268899	2.86277e+06	3.1988e+06	163584	4.00963e+06	4.34992e+06
Ldhb	P16125	L-lactate dehydrogenase B chain OS=Mus musculus GN=Ldhb PE=1 SV=2	FALSE	TRUE	NA	NA	NA	NA	NA	NA	NA	NA	NA	1.34545e+06	1.98898e+07	1.53354e+07	2.33393e+06	1.23727e+07	1.5766e+07	3.47586e+06	5.12084e+06	5.2122e+06
Snx27	A0A0G2JF85|Q3UHD6|Q3UHD6-2	Sorting nexin-27 OS=Mus musculus GN=Snx27 PE=1 SV=1|Sorting nexin-27 OS=Mus musculus GN=Snx27 PE=1 SV=2|Isoform 2 of Sorting nexin-27 OS=Mus musculus GN=Snx27	FALSE	TRUE	NA	NA	NA	NA	NA	NA	NA	NA	NA	390619	4.9849e+06	5.69969e+06	216126	2.81891e+06	2.45236e+06	250672	2.47376e+06	2.48691e+06
Ddx39a	Q8VDW0	ATP-dependent RNA helicase DDX39A OS=Mus musculus GN=Ddx39a PE=1 SV=1	FALSE	TRUE	NA	NA	NA	NA	NA	NA	NA	NA	NA	370807	1.67035e+06	1.62489e+06	72388.3	3.46597e+06	3.61195e+06	230665	6.63578e+06	6.54574e+06
Ddb1	Q3U1J4	DNA damage-binding protein 1 OS=Mus musculus GN=Ddb1 PE=1 SV=2	FALSE	TRUE	NA	NA	NA	NA	NA	NA	NA	NA	NA	1.96107e+06	2.55482e+07	2.56274e+07	3.37927e+06	1.3703e+07	1.71614e+07	2.01435e+06	1.89085e+07	1.50515e+07
Tial1	Q921W2	Nucleolysin TIAR OS=Mus musculus GN=Tial1 PE=1 SV=1	FALSE	TRUE	NA	NA	NA	NA	NA	NA	NA	NA	NA	2.17647e+06	3.03615e+07	3.74225e+07	3.19615e+06	2.03132e+07	2.18069e+07	4.68903e+06	6.58637e+07	4.97761e+07
Dbn1	A0A0R4J1E3|Q9QXS6|Q9QXS6-2|Q9QXS6-3	Drebrin OS=Mus musculus GN=Dbn1 PE=1 SV=1|Drebrin OS=Mus musculus GN=Dbn1 PE=1 SV=4|Isoform A2 of Drebrin OS=Mus musculus GN=Dbn1|Isoform E2 of Drebrin OS=Mus musculus GN=Dbn1	FALSE	TRUE	NA	NA	NA	NA	NA	NA	NA	NA	NA	356554	4.79191e+06	5.47866e+06	446824	1.23874e+06	833371	754141	395254	513871
Tax1bp1	Q3UKC1	Tax1-binding protein 1 homolog OS=Mus musculus GN=Tax1bp1 PE=1 SV=2	FALSE	TRUE	NA	NA	NA	NA	NA	NA	NA	NA	NA	252746	1.18812e+06	1.14347e+06	162660	2.2263e+06	2.07935e+06	NA	1.58772e+06	1.7663e+06
Mpp6	Q9JLB0|Q9JLB0-2	MAGUK p55 subfamily member 6 OS=Mus musculus GN=Mpp6 PE=1 SV=1|Isoform Alpha of MAGUK p55 subfamily member 6 OS=Mus musculus GN=Mpp6	FALSE	TRUE	NA	NA	NA	NA	NA	NA	NA	NA	NA	178522	5.69801e+06	5.47232e+06	134598	3.52373e+06	3.1671e+06	76223.3	2.05778e+06	2.38392e+06
Inppl1	A0A087WPT7|Q6P549	Phosphatidylinositol 3,4,5-trisphosphate 5-phosphatase 2 (Fragment) OS=Mus musculus GN=Inppl1 PE=1 SV=1|Phosphatidylinositol 3,4,5-trisphosphate 5-phosphatase 2 OS=Mus musculus GN=Inppl1 PE=1 SV=1	FALSE	TRUE	NA	NA	NA	NA	NA	NA	NA	NA	NA	451676	2.63178e+06	2.67927e+06	876210	5.78985e+06	5.27277e+06	696194	2.3452e+06	2.52954e+06
Echs1	Q8BH95	Enoyl-CoA hydratase, mitochondrial OS=Mus musculus GN=Echs1 PE=1 SV=1	FALSE	TRUE	NA	NA	NA	NA	NA	NA	NA	NA	NA	794189	4.88829e+06	4.13119e+06	829097	8.36347e+06	1.12854e+07	607506	1.79036e+07	1.56996e+07
Fth1	P09528	Ferritin heavy chain OS=Mus musculus GN=Fth1 PE=1 SV=2	FALSE	TRUE	NA	NA	NA	NA	NA	NA	NA	NA	NA	627192	1.36725e+07	1.25261e+07	871285	4.05316e+06	5.2794e+06	1.59996e+06	4.23479e+06	3.54874e+06
Gpx3	P46412	Glutathione peroxidase 3 OS=Mus musculus GN=Gpx3 PE=1 SV=2	FALSE	TRUE	NA	NA	NA	NA	NA	NA	NA	NA	NA	1.08729e+06	2.10122e+06	1.31823e+06	3.54012e+07	1.00639e+07	5.40958e+06	2.45066e+06	573164	1.69967e+06
Ide	F6RPJ9|Q9JHR7	Insulin-degrading enzyme (Fragment) OS=Mus musculus GN=Ide PE=1 SV=1|Insulin-degrading enzyme OS=Mus musculus GN=Ide PE=1 SV=1	FALSE	TRUE	NA	NA	NA	NA	NA	NA	NA	NA	NA	1.652e+06	1.72754e+07	1.2678e+07	2.86157e+06	1.14688e+07	1.52559e+07	2.11297e+06	1.60592e+07	1.64506e+07
Pdzk1	A0A0R4J1V0|Q9JIL4	Na(+)/H(+) exchange regulatory cofactor NHE-RF3 OS=Mus musculus GN=Pdzk1 PE=1 SV=1|Na(+)/H(+) exchange regulatory cofactor NHE-RF3 OS=Mus musculus GN=Pdzk1 PE=1 SV=1	FALSE	TRUE	NA	NA	NA	NA	NA	NA	NA	NA	NA	2.67407e+06	1.31259e+07	1.13893e+07	2.49233e+06	2.72314e+07	2.34826e+07	1.79912e+06	7.10009e+06	9.48894e+06
Hook3	Q8BUK6	Protein Hook homolog 3 OS=Mus musculus GN=Hook3 PE=1 SV=2	FALSE	TRUE	NA	NA	NA	NA	NA	NA	NA	NA	NA	1.45729e+06	3.0685e+07	3.77815e+07	1.53923e+06	1.18078e+07	1.10307e+07	1.33733e+06	1.28889e+07	1.12054e+07
Rps18-ps3|Gm10260|Rps18	A0A140T8T3|F6YVP7|P62270|Q561N5|S4R1N6	Protein Rps18-ps3 OS=Mus musculus GN=Rps18-ps3 PE=3 SV=1|Protein Gm10260 OS=Mus musculus GN=Gm10260 PE=3 SV=2|40S ribosomal protein S18 OS=Mus musculus GN=Rps18 PE=1 SV=3|40S ribosomal protein S18 OS=Mus musculus GN=Rps18 PE=2 SV=1|40S ribosomal protein S18 OS=Mus musculus GN=Rps18 PE=3 SV=1	FALSE	TRUE	NA	NA	NA	NA	NA	NA	NA	NA	NA	703723	5.54309e+06	5.22418e+06	884901	3.7177e+06	3.49913e+06	413795	5.85442e+06	6.5998e+06
Ddx42	Q810A7|Q810A7-2	ATP-dependent RNA helicase DDX42 OS=Mus musculus GN=Ddx42 PE=1 SV=3|Isoform 2 of ATP-dependent RNA helicase DDX42 OS=Mus musculus GN=Ddx42	FALSE	TRUE	NA	NA	NA	NA	NA	NA	NA	NA	NA	482856	6.35715e+06	7.72271e+06	936419	3.77499e+06	2.47163e+06	555479	2.54865e+06	3.20431e+06
Adh5	P28474|Q6P5I3	Alcohol dehydrogenase class-3 OS=Mus musculus GN=Adh5 PE=1 SV=3|S-(hydroxymethyl)glutathione dehydrogenase OS=Mus musculus GN=Adh5 PE=1 SV=2	FALSE	TRUE	NA	NA	NA	NA	NA	NA	NA	NA	NA	834549	4.41183e+06	4.38644e+06	1.133e+06	6.34193e+06	7.06237e+06	2.70467e+06	2.13629e+07	1.92947e+07
Hsph1	Q61699|Q61699-2	Heat shock protein 105 kDa OS=Mus musculus GN=Hsph1 PE=1 SV=2|Isoform HSP105-beta of Heat shock protein 105 kDa OS=Mus musculus GN=Hsph1	FALSE	TRUE	NA	NA	NA	NA	NA	NA	NA	NA	NA	6.17725e+06	5.95999e+07	6.53155e+07	9.96823e+06	3.73189e+07	4.13357e+07	1.4805e+07	3.4471e+07	2.83979e+07
Dnm2	G3X9G4|P39054|Q3T9X3|Q3TCR7	Dynamin-2 OS=Mus musculus GN=Dnm2 PE=1 SV=1|Dynamin-2 OS=Mus musculus GN=Dnm2 PE=1 SV=2|Dynamin-2 OS=Mus musculus GN=Dnm2 PE=1 SV=1|Dynamin-2 OS=Mus musculus GN=Dnm2 PE=1 SV=1	FALSE	TRUE	NA	NA	NA	NA	NA	NA	NA	NA	NA	452754	7.41265e+06	1.11391e+07	417689	3.44676e+06	3.67194e+06	598987	4.54357e+06	2.83815e+06
Gm20425	E9Q035	Protein Gm20425 OS=Mus musculus GN=Gm20425 PE=4 SV=1	FALSE	TRUE	NA	NA	NA	NA	NA	NA	NA	NA	NA	2.91581e+06	1.28369e+07	1.39713e+07	3.16122e+06	2.74126e+07	3.04588e+07	1.65894e+06	3.86216e+07	3.19368e+07
Pan3	H3BKF3|Q640Q5	PAB-dependent poly(A)-specific ribonuclease subunit PAN3 OS=Mus musculus GN=Pan3 PE=1 SV=1|PAB-dependent poly(A)-specific ribonuclease subunit PAN3 OS=Mus musculus GN=Pan3 PE=1 SV=3	FALSE	TRUE	NA	NA	NA	NA	NA	NA	NA	NA	NA	329608	1.5099e+06	1.69272e+06	388296	2.25905e+06	1.62145e+06	328616	1.40934e+06	1.75146e+06
Hnrnpl	G5E924	Heterogeneous nuclear ribonucleoprotein L (Fragment) OS=Mus musculus GN=Hnrnpl PE=1 SV=1	FALSE	TRUE	NA	NA	NA	NA	NA	NA	NA	NA	NA	3.90672e+06	5.6539e+07	5.83352e+07	4.60343e+06	3.64675e+07	2.67748e+07	3.98548e+06	3.93526e+07	5.19482e+07
Pnpt1	Q8K1R3	Polyribonucleotide nucleotidyltransferase 1, mitochondrial OS=Mus musculus GN=Pnpt1 PE=1 SV=1	FALSE	TRUE	NA	NA	NA	NA	NA	NA	NA	NA	NA	1.59292e+06	9.77985e+06	1.1034e+07	835528	2.02964e+07	2.25957e+07	1.31551e+06	2.00823e+07	1.59883e+07
Ndrg1	Q545R3|Q62433	N-myc downstream regulated gene 1 OS=Mus musculus GN=Ndrg1 PE=1 SV=1|Protein NDRG1 OS=Mus musculus GN=Ndrg1 PE=1 SV=1	FALSE	TRUE	NA	NA	NA	NA	NA	NA	NA	NA	NA	657047	2.15693e+06	1.04169e+06	1.06915e+06	5.2264e+06	4.66758e+06	334584	505721	1.17252e+06
Acsm5	A0A140LHR8|Q8BGA8	Acyl-coenzyme A synthetase ACSM5, mitochondrial OS=Mus musculus GN=Acsm5 PE=1 SV=1|Acyl-coenzyme A synthetase ACSM5, mitochondrial OS=Mus musculus GN=Acsm5 PE=1 SV=1	FALSE	TRUE	NA	NA	NA	NA	NA	NA	NA	NA	NA	476532	1.48432e+06	1.38507e+06	545760	1.89679e+06	2.26421e+06	453904	3.44468e+06	3.0925e+06
Slmap	D3Z7V3|H7BX64|Q3URD3|Q3URD3-2	Sarcolemmal membrane-associated protein OS=Mus musculus GN=Slmap PE=1 SV=1|Sarcolemmal membrane-associated protein OS=Mus musculus GN=Slmap PE=1 SV=1|Sarcolemmal membrane-associated protein OS=Mus musculus GN=Slmap PE=1 SV=2|Isoform 2 of Sarcolemmal membrane-associated protein OS=Mus musculus GN=Slmap	FALSE	TRUE	NA	NA	NA	NA	NA	NA	NA	NA	NA	357160	5.20222e+06	4.92584e+06	414659	5.05118e+06	5.92355e+06	NA	5.98051e+06	5.38589e+06
Cd36	Q08857|Q3UAI3	Platelet glycoprotein 4 OS=Mus musculus GN=Cd36 PE=1 SV=2|CD36 antigen, isoform CRA_a OS=Mus musculus GN=Cd36 PE=1 SV=1	FALSE	TRUE	NA	NA	NA	NA	NA	NA	NA	NA	NA	560539	1.6555e+06	817440	80287.9	5.12307e+06	6.12248e+06	152118	950878	1.61139e+06
Hspa4	Q3U2G2	Heat shock 70 kDa protein 4 OS=Mus musculus GN=Hspa4 PE=1 SV=1	FALSE	TRUE	NA	NA	NA	NA	NA	NA	NA	NA	NA	7.55934e+06	1.24948e+08	1.27573e+08	8.47336e+06	9.67277e+07	1.11203e+08	1.02667e+07	8.33423e+07	7.10022e+07
Tfg	Q9Z1A1	Protein Tfg OS=Mus musculus GN=Tfg PE=1 SV=1	FALSE	TRUE	NA	NA	NA	NA	NA	NA	NA	NA	NA	599586	1.07424e+07	1.15412e+07	1.05285e+06	7.34399e+06	6.78361e+06	2.15874e+06	7.29555e+06	7.35153e+06
Dpt	Q9QZZ6	Dermatopontin OS=Mus musculus GN=Dpt PE=1 SV=1	FALSE	TRUE	NA	NA	NA	NA	NA	NA	NA	NA	NA	885347	1.28921e+06	1.66103e+06	1.327e+06	1.56738e+06	1.30947e+06	1.89111e+06	1.57527e+06	1.46345e+06
Trim25	Q5SU71|Q61510	E3 ubiquitin/ISG15 ligase TRIM25 OS=Mus musculus GN=Trim25 PE=1 SV=1|E3 ubiquitin/ISG15 ligase TRIM25 OS=Mus musculus GN=Trim25 PE=1 SV=2	FALSE	TRUE	NA	NA	NA	NA	NA	NA	NA	NA	NA	1.1898e+06	2.15226e+06	2.62213e+06	1.47971e+06	1.41365e+07	1.19976e+07	796685	1.36658e+07	1.32167e+07
Bphl	Q8R164	Valacyclovir hydrolase OS=Mus musculus GN=Bphl PE=1 SV=1	FALSE	TRUE	NA	NA	NA	NA	NA	NA	NA	NA	NA	431704	2.52954e+06	2.07164e+06	312788	3.43796e+06	3.60388e+06	262976	3.91083e+06	4.5554e+06
Mrpl44	Q9CY73	39S ribosomal protein L44, mitochondrial OS=Mus musculus GN=Mrpl44 PE=1 SV=3	FALSE	TRUE	NA	NA	NA	NA	NA	NA	NA	NA	NA	1.39722e+06	1.06242e+07	8.99622e+06	2.45197e+06	1.26972e+07	8.55578e+06	1.50471e+06	3.33973e+07	5.85321e+07
Col12a1	E9PX70|Q60847|Q60847-2|Q60847-5	Collagen alpha-1(XII) chain OS=Mus musculus GN=Col12a1 PE=1 SV=1|Collagen alpha-1(XII) chain OS=Mus musculus GN=Col12a1 PE=2 SV=3|Isoform 2 of Collagen alpha-1(XII) chain OS=Mus musculus GN=Col12a1|Isoform 5 of Collagen alpha-1(XII) chain OS=Mus musculus GN=Col12a1	FALSE	TRUE	NA	NA	NA	NA	NA	NA	NA	NA	NA	1.45514e+07	3.42212e+07	3.34662e+07	3.08467e+07	1.38838e+08	1.10316e+08	2.08764e+07	2.18723e+07	2.81482e+07
Anxa4	A0A0N4SW89|D3Z0S1|F7ANV6|P97429	Annexin (Fragment) OS=Mus musculus GN=Anxa4 PE=1 SV=2|Annexin (Fragment) OS=Mus musculus GN=Anxa4 PE=1 SV=1|Annexin (Fragment) OS=Mus musculus GN=Anxa4 PE=1 SV=1|Annexin A4 OS=Mus musculus GN=Anxa4 PE=1 SV=4	FALSE	TRUE	NA	NA	NA	NA	NA	NA	NA	NA	NA	648395	3.17926e+06	2.96439e+06	757489	3.60498e+06	4.3359e+06	587458	7.33781e+06	6.54307e+06
Gm6793|Gm9242|Hnrnpa3	B2RXM2|J3QNY1|Q8BG05|Q8BG05-2	EG627828 protein OS=Mus musculus GN=Gm6793 PE=1 SV=1|Protein Gm9242 OS=Mus musculus GN=Gm9242 PE=4 SV=1|Heterogeneous nuclear ribonucleoprotein A3 OS=Mus musculus GN=Hnrnpa3 PE=1 SV=1|Isoform 2 of Heterogeneous nuclear ribonucleoprotein A3 OS=Mus musculus GN=Hnrnpa3	FALSE	TRUE	NA	NA	NA	NA	NA	NA	NA	NA	NA	3.74041e+06	4.96236e+07	7.49675e+07	5.04618e+06	5.65784e+07	3.24956e+07	2.14222e+06	3.56608e+07	4.1099e+07
Usp4	A0A0A6YW28|P35123	Ubiquitin carboxyl-terminal hydrolase 4 OS=Mus musculus GN=Usp4 PE=1 SV=1|Ubiquitin carboxyl-terminal hydrolase 4 OS=Mus musculus GN=Usp4 PE=1 SV=3	FALSE	TRUE	NA	NA	NA	NA	NA	NA	NA	NA	NA	119014	2.10328e+06	1.9791e+06	61060.1	2.28518e+06	2.32379e+06	NA	2.65111e+06	2.77066e+06
Tpm4	Q6IRU2	Tropomyosin alpha-4 chain OS=Mus musculus GN=Tpm4 PE=1 SV=3	FALSE	TRUE	NA	NA	NA	NA	NA	NA	NA	NA	NA	2.33831e+06	7.56645e+06	6.35748e+06	3.9618e+06	2.51723e+07	2.31545e+07	961256	4.56903e+06	5.91178e+06
Usp5	P56399|Q3U4W8	Ubiquitin carboxyl-terminal hydrolase 5 OS=Mus musculus GN=Usp5 PE=1 SV=1|Ubiquitin carboxyl-terminal hydrolase 5 OS=Mus musculus GN=Usp5 PE=1 SV=1	FALSE	TRUE	NA	NA	NA	NA	NA	NA	NA	NA	NA	7.39337e+06	4.74737e+07	5.83695e+07	6.55098e+06	2.21508e+07	2.29793e+07	6.44522e+06	3.30791e+07	2.59343e+07
Top3b	Q3UJF5|Q9Z321	DNA topoisomerase OS=Mus musculus GN=Top3b PE=1 SV=1|DNA topoisomerase 3-beta-1 OS=Mus musculus GN=Top3b PE=1 SV=1	FALSE	TRUE	NA	NA	NA	NA	NA	NA	NA	NA	NA	3.70919e+06	1.86544e+07	2.17512e+07	2.52691e+06	3.65234e+07	2.42067e+07	5.03295e+06	2.32677e+07	3.01085e+07
Hnrnpd	F6ZV59|G3X9W0|G5E8G0|Q60668|Q60668-2|Q60668-3|Q60668-4	Heterogeneous nuclear ribonucleoprotein D0 (Fragment) OS=Mus musculus GN=Hnrnpd PE=1 SV=1|Heterogeneous nuclear ribonucleoprotein D, isoform CRA_a OS=Mus musculus GN=Hnrnpd PE=1 SV=1|Heterogeneous nuclear ribonucleoprotein D, isoform CRA_b OS=Mus musculus GN=Hnrnpd PE=1 SV=1|Heterogeneous nuclear ribonucleoprotein D0 OS=Mus musculus GN=Hnrnpd PE=1 SV=2|Isoform 2 of Heterogeneous nuclear ribonucle…	FALSE	TRUE	NA	NA	NA	NA	NA	NA	NA	NA	NA	745335	1.44712e+07	1.80091e+07	85974.2	7.0097e+06	3.92607e+06	53515.3	3.61633e+06	5.18828e+06
Pof1b	Q8K4L4	Protein POF1B OS=Mus musculus GN=Pof1b PE=2 SV=3	FALSE	TRUE	NA	NA	NA	NA	NA	NA	NA	NA	NA	1.80327e+06	6.44721e+06	2.36152e+06	2.82792e+06	1.34193e+06	1.64246e+06	1.35249e+06	1.53946e+06	3.43385e+06
Hspa12a	Q8K0U4	Heat shock 70 kDa protein 12A OS=Mus musculus GN=Hspa12a PE=1 SV=1	FALSE	TRUE	NA	NA	NA	NA	NA	NA	NA	NA	NA	553452	6.66817e+06	8.79454e+06	357481	2.36751e+06	2.60495e+06	1.29146e+06	1.6762e+06	1.15508e+06
Gda	D3YU09|Q548F2|Q9R111	Guanine deaminase OS=Mus musculus GN=Gda PE=1 SV=1|Guanine deaminase OS=Mus musculus GN=Gda PE=1 SV=1|Guanine deaminase OS=Mus musculus GN=Gda PE=1 SV=1	FALSE	TRUE	NA	NA	NA	NA	NA	NA	NA	NA	NA	637148	4.22166e+06	4.14129e+06	949419	2.72201e+06	3.24493e+06	289064	2.66441e+06	2.27841e+06
Sqrdl	Q9R112	Sulfide:quinone oxidoreductase, mitochondrial OS=Mus musculus GN=Sqrdl PE=1 SV=3	FALSE	TRUE	NA	NA	NA	NA	NA	NA	NA	NA	NA	680553	2.70321e+06	2.48196e+06	1.03426e+06	3.82187e+06	4.11341e+06	842745	4.43456e+06	4.48755e+06
Hsdl2	Q2TPA8	Hydroxysteroid dehydrogenase-like protein 2 OS=Mus musculus GN=Hsdl2 PE=1 SV=1	FALSE	TRUE	NA	NA	NA	NA	NA	NA	NA	NA	NA	225819	1.88043e+06	1.63862e+06	293759	2.34962e+06	3.0983e+06	784273	3.08493e+06	2.68471e+06
Ubr4	A2AN08|A2AN08-3|A2AN08-5	E3 ubiquitin-protein ligase UBR4 OS=Mus musculus GN=Ubr4 PE=1 SV=1|Isoform 3 of E3 ubiquitin-protein ligase UBR4 OS=Mus musculus GN=Ubr4|Isoform 5 of E3 ubiquitin-protein ligase UBR4 OS=Mus musculus GN=Ubr4	FALSE	TRUE	NA	NA	NA	NA	NA	NA	NA	NA	NA	5.57382e+06	5.5715e+07	5.02433e+07	7.29697e+06	3.50126e+07	4.75983e+07	9.48816e+06	4.03342e+07	3.29003e+07
Dhx9	E9QNN1	ATP-dependent RNA helicase A OS=Mus musculus GN=Dhx9 PE=1 SV=1	FALSE	TRUE	NA	NA	NA	NA	NA	NA	NA	NA	NA	5.42327e+06	5.12858e+07	4.07767e+07	5.27944e+06	8.25819e+07	6.90048e+07	3.6862e+06	3.70376e+07	5.57486e+07
Iap	P03975	IgE-binding protein OS=Mus musculus GN=Iap PE=2 SV=1	FALSE	TRUE	NA	NA	NA	NA	NA	NA	NA	NA	NA	101347	1.06892e+06	733019	61293.3	2.72791e+06	2.87926e+06	328461	1.42606e+06	1.97023e+06
Itih2	G3X977|Q61703	Inter-alpha trypsin inhibitor, heavy chain 2 OS=Mus musculus GN=Itih2 PE=1 SV=1|Inter-alpha-trypsin inhibitor heavy chain H2 OS=Mus musculus GN=Itih2 PE=1 SV=1	FALSE	TRUE	NA	NA	NA	NA	NA	NA	NA	NA	NA	2.3503e+06	6.40272e+06	4.96874e+06	5.36535e+06	1.25039e+07	1.59287e+07	3.98501e+06	9.32837e+06	9.43598e+06
Itih1	F8WJ05|Q61702	Inter-alpha-trypsin inhibitor heavy chain H1 OS=Mus musculus GN=Itih1 PE=1 SV=1|Inter-alpha-trypsin inhibitor heavy chain H1 OS=Mus musculus GN=Itih1 PE=1 SV=2	FALSE	TRUE	NA	NA	NA	NA	NA	NA	NA	NA	NA	470383	1.40327e+06	1.19201e+06	496268	1.90636e+06	2.30839e+06	375877	1.41624e+06	1.37688e+06
Ap2b1	H3BKM0|Q9DBG3|Q9DBG3-2	AP-2 complex subunit beta OS=Mus musculus GN=Ap2b1 PE=1 SV=1|AP-2 complex subunit beta OS=Mus musculus GN=Ap2b1 PE=1 SV=1|Isoform 2 of AP-2 complex subunit beta OS=Mus musculus GN=Ap2b1	FALSE	TRUE	NA	NA	NA	NA	NA	NA	NA	NA	NA	248454	6.92582e+06	7.29021e+06	294449	1.97505e+06	2.27987e+06	176209	2.38081e+06	1.95941e+06
Gemin5	A2AFQ9|E9PUU4|Q8BX17	Gem-associated protein 5 OS=Mus musculus GN=Gemin5 PE=1 SV=1|Gem-associated protein 5 OS=Mus musculus GN=Gemin5 PE=1 SV=1|Gem-associated protein 5 OS=Mus musculus GN=Gemin5 PE=1 SV=2	FALSE	TRUE	NA	NA	NA	NA	NA	NA	NA	NA	NA	665955	6.47776e+06	6.8535e+06	407985	3.31916e+06	3.50474e+06	775303	3.67096e+06	3.28598e+06
R3hdm1	E9Q9Q2	Protein R3hdm1 OS=Mus musculus GN=R3hdm1 PE=1 SV=1	FALSE	TRUE	NA	NA	NA	NA	NA	NA	NA	NA	NA	536884	2.07587e+06	2.5642e+06	213132	5.96492e+06	4.39656e+06	55459.4	4.73142e+06	5.19673e+06
Flna	B7FAU9|B7FAV1|Q8BTM8	Filamin, alpha OS=Mus musculus GN=Flna PE=1 SV=1|Filamin, alpha (Fragment) OS=Mus musculus GN=Flna PE=1 SV=1|Filamin-A OS=Mus musculus GN=Flna PE=1 SV=5	FALSE	TRUE	NA	NA	NA	NA	NA	NA	NA	NA	NA	1.49953e+07	4.51825e+07	4.29338e+07	1.20728e+07	1.58088e+08	1.30351e+08	1.10737e+07	3.54662e+07	4.52659e+07
Ugt1a7c	Q6ZQM8	UDP-glucuronosyltransferase 1-7C OS=Mus musculus GN=Ugt1a7c PE=1 SV=1	FALSE	TRUE	NA	NA	NA	NA	NA	NA	NA	NA	NA	998283	2.88455e+06	2.97249e+06	1.2524e+06	9.73862e+06	8.52599e+06	940871	2.91764e+06	3.23402e+06
Atp6v1h	A0A0A6YX18|Q8BVE3	V-type proton ATPase subunit H OS=Mus musculus GN=Atp6v1h PE=1 SV=1|V-type proton ATPase subunit H OS=Mus musculus GN=Atp6v1h PE=1 SV=1	FALSE	TRUE	NA	NA	NA	NA	NA	NA	NA	NA	NA	875640	7.13423e+06	5.72881e+06	1.29435e+06	5.92269e+06	6.72685e+06	989396	2.88793e+06	3.16648e+06
Pabpn1|Gm20521	D3YUB9|D3Z055|D3Z5F7|G3UWS5|G3UY42|Q8CCS6|Q8CCS6-2	Polyadenylate-binding protein 2 (Fragment) OS=Mus musculus GN=Pabpn1 PE=4 SV=2|Polyadenylate-binding protein 2 OS=Mus musculus GN=Pabpn1 PE=4 SV=1|Protein Gm20521 OS=Mus musculus GN=Gm20521 PE=4 SV=1|Polyadenylate-binding protein 2 OS=Mus musculus GN=Pabpn1 PE=4 SV=1|Polyadenylate-binding protein 2 OS=Mus musculus GN=Pabpn1 PE=1 SV=1|Polyadenylate-binding protein 2 OS=Mus musculus GN=Pabpn1 PE=1 …	FALSE	TRUE	NA	NA	NA	NA	NA	NA	NA	NA	NA	1.32525e+06	5.79702e+06	7.20198e+06	1.19216e+06	5.1205e+06	3.37613e+06	1.26799e+06	6.30994e+06	7.70319e+06
Ufm1	D3YW97|H7BWZ1|P61961	Ubiquitin-fold modifier 1 OS=Mus musculus GN=Ufm1 PE=1 SV=1|Ubiquitin-fold modifier 1 OS=Mus musculus GN=Ufm1 PE=1 SV=1|Ubiquitin-fold modifier 1 OS=Mus musculus GN=Ufm1 PE=1 SV=1	FALSE	TRUE	NA	NA	NA	NA	NA	NA	NA	NA	NA	451629	2.20722e+06	2.28668e+06	225502	6.35834e+06	5.35383e+06	22630.8	3.19854e+06	3.66667e+06
Pacs1	Q8K212	Phosphofurin acidic cluster sorting protein 1 OS=Mus musculus GN=Pacs1 PE=1 SV=2	FALSE	TRUE	NA	NA	NA	NA	NA	NA	NA	NA	NA	420741	3.96581e+06	3.65627e+06	219292	1.32543e+06	1.47977e+06	231629	1.93579e+06	1.88069e+06
Cct4	P80315|Q564F4	T-complex protein 1 subunit delta OS=Mus musculus GN=Cct4 PE=1 SV=3|T-complex protein 1 subunit delta OS=Mus musculus GN=Cct4 PE=1 SV=1	FALSE	TRUE	NA	NA	NA	NA	NA	NA	NA	NA	NA	432528	5.30164e+06	6.13334e+06	584261	3.95338e+06	4.20561e+06	3284.45	5.27123e+06	4.28316e+06
Eppk1	Q8R0W0	Epiplakin OS=Mus musculus GN=Eppk1 PE=1 SV=2	FALSE	TRUE	NA	NA	NA	NA	NA	NA	NA	NA	NA	274377	1.52658e+06	1.667e+06	673833	1.28025e+06	1.46958e+06	1.13551e+06	1.01933e+07	8.13213e+06
Rock1	P70335|P70335-2	Rho-associated protein kinase 1 OS=Mus musculus GN=Rock1 PE=1 SV=1|Isoform 2 of Rho-associated protein kinase 1 OS=Mus musculus GN=Rock1	FALSE	TRUE	NA	NA	NA	NA	NA	NA	NA	NA	NA	281061	2.28593e+06	2.47267e+06	356254	3.73133e+06	4.65659e+06	972973	3.73251e+06	2.765e+06
Rhot2	Q8JZN7	Mitochondrial Rho GTPase 2 OS=Mus musculus GN=Rhot2 PE=1 SV=1	FALSE	TRUE	NA	NA	NA	NA	NA	NA	NA	NA	NA	424015	1.10577e+06	1.24942e+06	457694	1.60452e+06	1.42952e+06	257117	1.42523e+06	1.41579e+06
Pcca	Q3UGC8|Q91ZA3	Propionyl-CoA carboxylase alpha chain, mitochondrial OS=Mus musculus GN=Pcca PE=1 SV=1|Propionyl-CoA carboxylase alpha chain, mitochondrial OS=Mus musculus GN=Pcca PE=1 SV=2	FALSE	TRUE	NA	NA	NA	NA	NA	NA	NA	NA	NA	3.05462e+06	1.36403e+07	1.29517e+07	2.74701e+06	2.76356e+07	2.85835e+07	2.41395e+06	2.0928e+07	2.13096e+07
Upf2	A2AT37	Protein Upf2 OS=Mus musculus GN=Upf2 PE=1 SV=1	FALSE	TRUE	NA	NA	NA	NA	NA	NA	NA	NA	NA	660297	3.643e+06	3.58218e+06	657559	3.61685e+06	3.83353e+06	996029	4.04411e+06	3.88031e+06
Bcl2l13	P59017	Bcl-2-like protein 13 OS=Mus musculus GN=Bcl2l13 PE=1 SV=2	FALSE	TRUE	NA	NA	NA	NA	NA	NA	NA	NA	NA	411757	2.45966e+06	2.52363e+06	387736	2.61573e+06	2.9828e+06	390148	5.57878e+06	4.76825e+06
Lrrc59	Q922Q8	Leucine-rich repeat-containing protein 59 OS=Mus musculus GN=Lrrc59 PE=1 SV=1	FALSE	TRUE	NA	NA	NA	NA	NA	NA	NA	NA	NA	659614	3.464e+06	3.47937e+06	1.38024e+06	3.82853e+06	3.477e+06	1.89319e+06	1.02429e+07	1.12286e+07
Hagh	A0A0R4J052|E9PYA3|E9Q2H8|G5E8T9|Q99KB8|Q99KB8-2	Hydroxyacylglutathione hydrolase, mitochondrial OS=Mus musculus GN=Hagh PE=1 SV=1|Hydroxyacylglutathione hydrolase, mitochondrial (Fragment) OS=Mus musculus GN=Hagh PE=1 SV=1|Hydroxyacylglutathione hydrolase, mitochondrial (Fragment) OS=Mus musculus GN=Hagh PE=1 SV=1|Hydroxyacyl glutathione hydrolase OS=Mus musculus GN=Hagh PE=1 SV=1|Hydroxyacylglutathione hydrolase, mitochondrial OS=Mus musculus…	FALSE	TRUE	NA	NA	NA	NA	NA	NA	NA	NA	NA	405210	1.92424e+06	2.4844e+06	381672	2.86045e+06	2.91537e+06	417859	9.09349e+06	6.91049e+06
Fabp4	P04117|Q542H7	Fatty acid-binding protein, adipocyte OS=Mus musculus GN=Fabp4 PE=1 SV=3|Fabp4 protein OS=Mus musculus GN=Fabp4 PE=1 SV=1	FALSE	TRUE	NA	NA	NA	NA	NA	NA	NA	NA	NA	1.6293e+06	3.75604e+06	3.02659e+06	938114	2.45149e+07	2.22227e+07	NA	3.20931e+06	4.39361e+06
Hspa4l	P48722|P48722-2	Heat shock 70 kDa protein 4L OS=Mus musculus GN=Hspa4l PE=1 SV=2|Isoform 2 of Heat shock 70 kDa protein 4L OS=Mus musculus GN=Hspa4l	FALSE	TRUE	NA	NA	NA	NA	NA	NA	NA	NA	NA	710467	2.47812e+07	2.96922e+07	554489	8.39232e+06	8.52094e+06	1.68116e+06	7.68698e+06	6.31873e+06
Palm	Q9Z0P4|Q9Z0P4-2	Paralemmin-1 OS=Mus musculus GN=Palm PE=1 SV=1|Isoform 2 of Paralemmin-1 OS=Mus musculus GN=Palm	FALSE	TRUE	NA	NA	NA	NA	NA	NA	NA	NA	NA	296987	6.22627e+06	4.54472e+06	173817	2.77402e+06	1.88439e+06	NA	346171	698152
Dnajc3	Q3UFV9|Q91YW3	DnaJ (Hsp40) homolog, subfamily C, member 3 OS=Mus musculus GN=Dnajc3 PE=1 SV=1|DnaJ homolog subfamily C member 3 OS=Mus musculus GN=Dnajc3 PE=1 SV=1	FALSE	TRUE	NA	NA	NA	NA	NA	NA	NA	NA	NA	1.25913e+06	5.81285e+06	6.03035e+06	1.06187e+06	5.75273e+06	5.61054e+06	105482	1.19827e+07	1.18433e+07
Psme2|PSME2b	G3X9V0|P97372|Q5SVP3	MCG22048, isoform CRA_a OS=Mus musculus GN=Psme2 PE=1 SV=1|Proteasome activator complex subunit 2 OS=Mus musculus GN=Psme2 PE=1 SV=4|MCG22048, isoform CRA_c OS=Mus musculus GN=PSME2b PE=1 SV=1	FALSE	TRUE	NA	NA	NA	NA	NA	NA	NA	NA	NA	171950	1.07183e+06	946031	393215	1.84367e+06	2.47323e+06	55035.9	8.2505e+06	6.96823e+06
Rbbp6	P97868|P97868-2	E3 ubiquitin-protein ligase RBBP6 OS=Mus musculus GN=Rbbp6 PE=1 SV=5|Isoform 2 of E3 ubiquitin-protein ligase RBBP6 OS=Mus musculus GN=Rbbp6	FALSE	TRUE	NA	NA	NA	NA	NA	NA	NA	NA	NA	1.69146e+06	6.31518e+06	8.69593e+06	2.43081e+06	2.65434e+06	2.51621e+06	3.22213e+06	2.52265e+06	1.93258e+06
Bcap31	Q61335	B-cell receptor-associated protein 31 OS=Mus musculus GN=Bcap31 PE=1 SV=4	FALSE	TRUE	NA	NA	NA	NA	NA	NA	NA	NA	NA	983306	5.77319e+06	4.40545e+06	1.43848e+06	5.0617e+06	6.68053e+06	1.42697e+06	5.95553e+06	5.91333e+06
R3hdm2	E9Q9D6|Q148X5|Q80TM6|Q80TM6-2|Q80TM6-3|Q80TM6-4	R3H domain-containing protein 2 OS=Mus musculus GN=R3hdm2 PE=1 SV=1|R3H domain-containing protein 2 OS=Mus musculus GN=R3hdm2 PE=1 SV=1|R3H domain-containing protein 2 OS=Mus musculus GN=R3hdm2 PE=1 SV=2|Isoform 2 of R3H domain-containing protein 2 OS=Mus musculus GN=R3hdm2|Isoform 3 of R3H domain-containing protein 2 OS=Mus musculus GN=R3hdm2|Isoform 4 of R3H domain-containing protein 2 OS=Mus m…	FALSE	TRUE	NA	NA	NA	NA	NA	NA	NA	NA	NA	983608	7.5226e+06	1.16495e+07	1.05853e+06	9.87586e+06	6.7405e+06	349374	1.04035e+07	9.84286e+06
Cgnl1	B2RSU6|Q6AW69|Q6AW69-4|Q6AW69-5	Cingulin-like 1 OS=Mus musculus GN=Cgnl1 PE=1 SV=1|Cingulin-like protein 1 OS=Mus musculus GN=Cgnl1 PE=1 SV=2|Isoform 4 of Cingulin-like protein 1 OS=Mus musculus GN=Cgnl1|Isoform 5 of Cingulin-like protein 1 OS=Mus musculus GN=Cgnl1	FALSE	TRUE	NA	NA	NA	NA	NA	NA	NA	NA	NA	154144	793675	868697	180450	2.11048e+06	1.92762e+06	NA	1.24517e+06	1.24555e+06
Tpm2	A2AIM4|P58774-2	Tropomyosin beta chain OS=Mus musculus GN=Tpm2 PE=1 SV=1|Isoform 2 of Tropomyosin beta chain OS=Mus musculus GN=Tpm2	FALSE	TRUE	NA	NA	NA	NA	NA	NA	NA	NA	NA	1.73325e+06	5.82073e+06	6.89544e+06	2.52394e+06	1.33292e+07	1.50554e+07	1.01847e+06	8.25766e+06	6.17139e+06
Sec23ip	G3X928	SEC23-interacting protein OS=Mus musculus GN=Sec23ip PE=1 SV=1	FALSE	TRUE	NA	NA	NA	NA	NA	NA	NA	NA	NA	377269	6.92518e+06	6.4486e+06	250384	4.27992e+06	4.1888e+06	492673	2.40703e+06	2.64115e+06
Capn2	O08529	Calpain-2 catalytic subunit OS=Mus musculus GN=Capn2 PE=1 SV=4	FALSE	TRUE	NA	NA	NA	NA	NA	NA	NA	NA	NA	1.11782e+06	5.21055e+06	5.8049e+06	1.51564e+06	5.54643e+06	5.71645e+06	2.31023e+06	3.52778e+06	3.07241e+06
Lsm12	Q9D0R8	Protein LSM12 homolog OS=Mus musculus GN=Lsm12 PE=1 SV=1	FALSE	TRUE	NA	NA	NA	NA	NA	NA	NA	NA	NA	495738	4.01001e+06	4.52814e+06	824573	2.27679e+06	2.06838e+06	1.28801e+06	3.65388e+06	3.56183e+06
Tars	Q9D0R2	Threonine--tRNA ligase, cytoplasmic OS=Mus musculus GN=Tars PE=1 SV=2	FALSE	TRUE	NA	NA	NA	NA	NA	NA	NA	NA	NA	558086	8.20194e+06	8.08492e+06	156424	3.94425e+06	5.078e+06	623772	1.77982e+07	1.40246e+07
Mrpl13	Q9D1P0	39S ribosomal protein L13, mitochondrial OS=Mus musculus GN=Mrpl13 PE=1 SV=1	FALSE	TRUE	NA	NA	NA	NA	NA	NA	NA	NA	NA	1.31549e+06	4.43619e+06	5.01071e+06	1.94156e+06	3.23296e+06	2.46036e+06	2.3489e+06	3.74566e+06	4.35753e+06
Tagln	P37804	Transgelin OS=Mus musculus GN=Tagln PE=1 SV=3	FALSE	TRUE	NA	NA	NA	NA	NA	NA	NA	NA	NA	284158	731350	1.05015e+06	700469	2.35228e+06	2.14049e+06	1.15693e+06	1.1279e+06	863215
Myo1d	Q5SYD0|Q5SYD0-2	Unconventional myosin-Id OS=Mus musculus GN=Myo1d PE=1 SV=1|Isoform 2 of Unconventional myosin-Id OS=Mus musculus GN=Myo1d	FALSE	TRUE	NA	NA	NA	NA	NA	NA	NA	NA	NA	429273	797101	569888	264205	2.27105e+06	1.96131e+06	114897	692852	1.12214e+06
Sod1	P08228	Superoxide dismutase [Cu-Zn] OS=Mus musculus GN=Sod1 PE=1 SV=2	FALSE	TRUE	NA	NA	NA	NA	NA	NA	NA	NA	NA	669306	2.11773e+06	3.20309e+06	1.8333e+06	3.04421e+06	3.44157e+06	914629	1.08909e+07	6.36917e+06
Vps50	Q8CI71	Syndetin OS=Mus musculus GN=Vps50 PE=1 SV=2	FALSE	TRUE	NA	NA	NA	NA	NA	NA	NA	NA	NA	227447	6.59427e+06	3.89416e+06	1.17064e+06	2.36674e+06	1.95837e+06	591601	268494	549468
Txnrd1	Q9JMH6|Q9JMH6-2	Thioredoxin reductase 1, cytoplasmic OS=Mus musculus GN=Txnrd1 PE=1 SV=3|Isoform 2 of Thioredoxin reductase 1, cytoplasmic OS=Mus musculus GN=Txnrd1	FALSE	TRUE	NA	NA	NA	NA	NA	NA	NA	NA	NA	3.11899e+06	7.46919e+06	6.40076e+06	1.21341e+06	7.6672e+06	7.92446e+06	625251	8.14772e+06	9.19911e+06
Huwe1	A2AFQ0|Q7TMY8|Q7TMY8-3	E3 ubiquitin-protein ligase HUWE1 OS=Mus musculus GN=Huwe1 PE=1 SV=1|E3 ubiquitin-protein ligase HUWE1 OS=Mus musculus GN=Huwe1 PE=1 SV=5|Isoform 3 of E3 ubiquitin-protein ligase HUWE1 OS=Mus musculus GN=Huwe1	FALSE	TRUE	NA	NA	NA	NA	NA	NA	NA	NA	NA	5.55714e+06	5.76526e+07	5.63198e+07	6.35363e+06	2.46918e+07	3.04363e+07	4.06616e+06	2.34981e+07	1.95143e+07
Hbs1l	Q69ZS7	HBS1-like protein OS=Mus musculus GN=Hbs1l PE=1 SV=2	FALSE	TRUE	NA	NA	NA	NA	NA	NA	NA	NA	NA	317219	2.47293e+06	2.40242e+06	363530	1.7658e+06	2.42832e+06	397190	4.58253e+06	3.43008e+06
RBM8|Rbm8a|Rbm8a2	A0A023T672|A0A067XG47|A0A0G2JEA9|A0A0G2JFX7|A0A0N4SUH6|Q9CWZ3|Q9CWZ3-2	RNA-binding protein 8A OS=Mus musculus GN=RBM8 PE=1 SV=1|RNA-binding protein 8A OS=Mus musculus GN=Rbm8a PE=1 SV=1|RNA-binding protein 8A OS=Mus musculus GN=Rbm8a PE=1 SV=1|RNA-binding protein 8A OS=Mus musculus GN=Rbm8a PE=1 SV=1|RNA-binding protein 8A OS=Mus musculus GN=Rbm8a2 PE=3 SV=1|RNA-binding protein 8A OS=Mus musculus GN=Rbm8a PE=1 SV=3|Isoform 2 of RNA-binding protein 8A OS=Mus musculus…	FALSE	TRUE	NA	NA	NA	NA	NA	NA	NA	NA	NA	353083	6.03726e+06	1.02908e+07	97038.2	3.61227e+06	2.57716e+06	61383.4	3.24195e+06	2.66587e+06
Dpep1	P31428	Dipeptidase 1 OS=Mus musculus GN=Dpep1 PE=1 SV=2	FALSE	TRUE	NA	NA	NA	NA	NA	NA	NA	NA	NA	1.9157e+06	4.70319e+06	4.18484e+06	1.95512e+06	1.38702e+07	1.29965e+07	1.2661e+06	2.35123e+06	2.8201e+06
Lama3	Q61789	Laminin subunit alpha-3 OS=Mus musculus GN=Lama3 PE=1 SV=4	FALSE	TRUE	NA	NA	NA	NA	NA	NA	NA	NA	NA	1.44033e+06	4.97846e+06	5.50798e+06	1.64629e+06	6.95039e+06	5.78274e+06	1.64669e+06	3.35202e+06	3.64153e+06
Sri	Q6P069|Q6P069-2	Sorcin OS=Mus musculus GN=Sri PE=1 SV=1|Isoform 2 of Sorcin OS=Mus musculus GN=Sri	FALSE	TRUE	NA	NA	NA	NA	NA	NA	NA	NA	NA	580024	2.97164e+06	2.88833e+06	888284	4.84605e+06	4.25508e+06	386479	2.93904e+06	3.44377e+06
Aldh7a1	Q9DBF1|Q9DBF1-2	Alpha-aminoadipic semialdehyde dehydrogenase OS=Mus musculus GN=Aldh7a1 PE=1 SV=4|Isoform 2 of Alpha-aminoadipic semialdehyde dehydrogenase OS=Mus musculus GN=Aldh7a1	FALSE	TRUE	NA	NA	NA	NA	NA	NA	NA	NA	NA	3.86652e+06	1.07871e+07	1.15897e+07	5.12046e+06	1.46866e+07	1.82961e+07	3.4961e+06	5.82255e+07	4.35019e+07
Myl12b|Myl12a	Q3THE2|Q6ZWQ9	Myosin regulatory light chain 12B OS=Mus musculus GN=Myl12b PE=1 SV=2|MCG5400 OS=Mus musculus GN=Myl12a PE=1 SV=1	FALSE	TRUE	NA	NA	NA	NA	NA	NA	NA	NA	NA	293252	1.70866e+06	1.71768e+06	398295	2.84629e+06	2.56529e+06	189916	1.60143e+06	1.76751e+06
Wdr1	O88342|Q3TJY2	WD repeat-containing protein 1 OS=Mus musculus GN=Wdr1 PE=1 SV=3|WD repeat domain 1 OS=Mus musculus GN=Wdr1 PE=1 SV=1	FALSE	TRUE	NA	NA	NA	NA	NA	NA	NA	NA	NA	1.67061e+06	2.50247e+07	2.21017e+07	1.26954e+06	1.64891e+07	1.98376e+07	3.74868e+06	1.66692e+07	1.5688e+07
Sugt1	Q9CX34	Protein SGT1 homolog OS=Mus musculus GN=Sugt1 PE=1 SV=3	FALSE	TRUE	NA	NA	NA	NA	NA	NA	NA	NA	NA	283030	6.74201e+06	8.02425e+06	263555	3.43444e+06	3.60595e+06	299232	3.11074e+06	2.48935e+06
Etfdh	Q6PF96|Q921G7	Electron transfer flavoprotein-ubiquinone oxidoreductase, mitochondrial OS=Mus musculus GN=Etfdh PE=1 SV=1|Electron transfer flavoprotein-ubiquinone oxidoreductase, mitochondrial OS=Mus musculus GN=Etfdh PE=1 SV=1	FALSE	TRUE	NA	NA	NA	NA	NA	NA	NA	NA	NA	577704	2.4401e+06	2.06454e+06	1.36787e+06	2.86474e+06	3.19262e+06	1.5521e+06	5.9709e+06	6.3323e+06
H2-D1	P01899|Q792Z7	H-2 class I histocompatibility antigen, D-B alpha chain OS=Mus musculus GN=H2-D1 PE=1 SV=2|D(B) glycoprotein OS=Mus musculus GN=H2-D1 PE=1 SV=1	FALSE	TRUE	NA	NA	NA	NA	NA	NA	NA	NA	NA	411964	1.42586e+06	1.36931e+06	92668.3	2.50254e+06	2.5699e+06	167160	2.38218e+06	2.41555e+06
Ptbp3	G3UXA6|G8JL74|Q8BHD7|Q8BHD7-2	Polypyrimidine tract-binding protein 3 OS=Mus musculus GN=Ptbp3 PE=1 SV=1|Polypyrimidine tract-binding protein 3 OS=Mus musculus GN=Ptbp3 PE=1 SV=1|Polypyrimidine tract-binding protein 3 OS=Mus musculus GN=Ptbp3 PE=1 SV=1|Isoform 2 of Polypyrimidine tract-binding protein 3 OS=Mus musculus GN=Ptbp3	FALSE	TRUE	NA	NA	NA	NA	NA	NA	NA	NA	NA	3.52299e+06	8.19181e+06	9.34042e+06	3.91022e+06	1.45329e+07	1.43501e+07	5.77594e+06	7.81588e+07	6.94206e+07
Picalm	A0A140LHQ8|Q7M6Y3|Q7M6Y3-2|Q7M6Y3-3|Q7M6Y3-4|Q7M6Y3-5|Q7M6Y3-6	Phosphatidylinositol-binding clathrin assembly protein (Fragment) OS=Mus musculus GN=Picalm PE=1 SV=1|Phosphatidylinositol-binding clathrin assembly protein OS=Mus musculus GN=Picalm PE=1 SV=1|Isoform 2 of Phosphatidylinositol-binding clathrin assembly protein OS=Mus musculus GN=Picalm|Isoform 3 of Phosphatidylinositol-binding clathrin assembly protein OS=Mus musculus GN=Picalm|Isoform 4 of Phosp…	FALSE	TRUE	NA	NA	NA	NA	NA	NA	NA	NA	NA	1.8107e+06	6.11626e+06	6.74436e+06	925692	4.27105e+06	3.82393e+06	519475	4.2615e+06	4.31651e+06
Naca	P70670|Q60817	Nascent polypeptide-associated complex subunit alpha, muscle-specific form OS=Mus musculus GN=Naca PE=1 SV=2|Nascent polypeptide-associated complex subunit alpha OS=Mus musculus GN=Naca PE=1 SV=1	FALSE	TRUE	NA	NA	NA	NA	NA	NA	NA	NA	NA	361004	3.29128e+06	6.75574e+06	142329	6.63174e+06	3.4231e+06	207147	2.7418e+06	2.58782e+06
Dazap1	Q3UGB5|Q9JII5|Q9JII5-2	DAZ associated protein 1, isoform CRA_b OS=Mus musculus GN=Dazap1 PE=1 SV=1|DAZ-associated protein 1 OS=Mus musculus GN=Dazap1 PE=1 SV=2|Isoform 2 of DAZ-associated protein 1 OS=Mus musculus GN=Dazap1	FALSE	TRUE	NA	NA	NA	NA	NA	NA	NA	NA	NA	1.1874e+06	5.16522e+06	6.07044e+06	4.66779e+06	5.17147e+06	3.81972e+06	2.92718e+06	8.19298e+06	9.43828e+06
Abce1	P61222|Q3UHY8	ATP-binding cassette sub-family E member 1 OS=Mus musculus GN=Abce1 PE=1 SV=1|ATP-binding cassette sub-family E member 1 OS=Mus musculus GN=Abce1 PE=1 SV=1	FALSE	TRUE	NA	NA	NA	NA	NA	NA	NA	NA	NA	567562	4.28598e+06	5.08065e+06	152767	6.02433e+06	5.46968e+06	NA	6.85869e+06	6.37264e+06
Zc3hav1	D3Z5I1	Zinc finger CCCH-type antiviral protein 1 OS=Mus musculus GN=Zc3hav1 PE=1 SV=1	FALSE	TRUE	NA	NA	NA	NA	NA	NA	NA	NA	NA	4.3819e+06	1.34024e+07	1.52097e+07	6.2001e+06	2.71892e+07	2.60866e+07	5.44929e+06	7.26795e+07	6.67503e+07
Gys2	Q8VCB3	Glycogen [starch] synthase, liver OS=Mus musculus GN=Gys2 PE=1 SV=2	FALSE	TRUE	NA	NA	NA	NA	NA	NA	NA	NA	NA	486143	1.16923e+06	2.10683e+06	1.68097e+06	693816	644912	1.35478e+06	2.39205e+07	1.42818e+07
Ogdh	Q60597	2-oxoglutarate dehydrogenase, mitochondrial OS=Mus musculus GN=Ogdh PE=1 SV=3	FALSE	TRUE	NA	NA	NA	NA	NA	NA	NA	NA	NA	1.61519e+06	8.49189e+06	9.07053e+06	753834	7.47366e+06	7.87956e+06	1.61483e+06	4.50377e+06	3.99925e+06
Hadh	Q61425	Hydroxyacyl-coenzyme A dehydrogenase, mitochondrial OS=Mus musculus GN=Hadh PE=1 SV=2	FALSE	TRUE	NA	NA	NA	NA	NA	NA	NA	NA	NA	550313	3.5805e+06	3.03378e+06	634713	1.38699e+07	2.16992e+07	267462	2.79534e+07	2.10875e+07
Hist1h1b	P43276	Histone H1.5 OS=Mus musculus GN=Hist1h1b PE=1 SV=2	FALSE	TRUE	NA	NA	NA	NA	NA	NA	NA	NA	NA	1.99287e+06	4.7393e+06	4.13949e+06	1.49671e+06	1.01958e+06	1.25156e+06	3.42829e+06	1.17656e+06	1.09735e+06
Rps6ka3	B1AXN9|P18654	Ribosomal protein S6 kinase alpha-3 OS=Mus musculus GN=Rps6ka3 PE=1 SV=1|Ribosomal protein S6 kinase alpha-3 OS=Mus musculus GN=Rps6ka3 PE=1 SV=2	FALSE	TRUE	NA	NA	NA	NA	NA	NA	NA	NA	NA	582032	3.10781e+06	3.70883e+06	618541	4.75237e+06	3.94894e+06	230257	2.79817e+06	2.82177e+06
Nedd4	B2RSC8|P46935	E3 ubiquitin-protein ligase NEDD4 OS=Mus musculus GN=Nedd4 PE=1 SV=1|E3 ubiquitin-protein ligase NEDD4 OS=Mus musculus GN=Nedd4 PE=1 SV=3	FALSE	TRUE	NA	NA	NA	NA	NA	NA	NA	NA	NA	384689	2.77831e+06	2.90411e+06	865094	2.47781e+06	2.76395e+06	889240	4.76484e+06	4.08652e+06
Psma4	Q9R1P0	Proteasome subunit alpha type-4 OS=Mus musculus GN=Psma4 PE=1 SV=1	FALSE	TRUE	NA	NA	NA	NA	NA	NA	NA	NA	NA	2.35397e+06	1.82218e+07	8.81244e+06	1.42785e+06	4.9285e+06	7.67139e+06	1.28023e+06	9.47795e+06	1.25907e+07
Aars	Q8BGQ7	Alanine--tRNA ligase, cytoplasmic OS=Mus musculus GN=Aars PE=1 SV=1	FALSE	TRUE	NA	NA	NA	NA	NA	NA	NA	NA	NA	2.66168e+06	6.57291e+07	5.46801e+07	1.73929e+06	2.26639e+07	3.23698e+07	2.30535e+06	7.03101e+07	5.91753e+07
Synj1	D3Z656|E9Q7S0|F7BQW7|Q8CHC4	Synaptojanin-1 OS=Mus musculus GN=Synj1 PE=1 SV=1|Synaptojanin-1 OS=Mus musculus GN=Synj1 PE=1 SV=1|Synaptojanin-1 (Fragment) OS=Mus musculus GN=Synj1 PE=1 SV=1|Synaptojanin-1 OS=Mus musculus GN=Synj1 PE=1 SV=3	FALSE	TRUE	NA	NA	NA	NA	NA	NA	NA	NA	NA	369334	8.97771e+06	1.04219e+07	63143.2	1.3464e+06	1.13891e+06	264984	1.23502e+06	1.2577e+06
Inpp5f	Q8CDA1	Phosphatidylinositide phosphatase SAC2 OS=Mus musculus GN=Inpp5f PE=1 SV=1	FALSE	TRUE	NA	NA	NA	NA	NA	NA	NA	NA	NA	144350	1.19855e+06	1.38137e+06	NA	1.8821e+06	1.46667e+06	131159	895716	997308
Rabep1	O35551|O35551-3|O35551-6	Rab GTPase-binding effector protein 1 OS=Mus musculus GN=Rabep1 PE=1 SV=2|Isoform 3 of Rab GTPase-binding effector protein 1 OS=Mus musculus GN=Rabep1|Isoform 6 of Rab GTPase-binding effector protein 1 OS=Mus musculus GN=Rabep1	FALSE	TRUE	NA	NA	NA	NA	NA	NA	NA	NA	NA	518797	8.96569e+06	1.15259e+07	272131	3.25375e+06	2.86087e+06	121771	4.3016e+06	3.8056e+06
Matr3	Q5BL18|Q8K310	Matrin 3 OS=Mus musculus GN=Matr3 PE=1 SV=1|Matrin-3 OS=Mus musculus GN=Matr3 PE=1 SV=1	FALSE	TRUE	NA	NA	NA	NA	NA	NA	NA	NA	NA	6.57206e+06	3.11525e+07	4.28634e+07	6.03557e+06	5.81918e+07	2.48065e+07	7.50378e+06	1.52327e+07	2.59706e+07
Nid2	O88322	Nidogen-2 OS=Mus musculus GN=Nid2 PE=1 SV=2	FALSE	TRUE	NA	NA	NA	NA	NA	NA	NA	NA	NA	1.99393e+06	6.94909e+06	6.46718e+06	2.98382e+06	1.1667e+07	1.21697e+07	2.25693e+06	4.21569e+06	4.34272e+06
Acsf2	Q8VCW8	Acyl-CoA synthetase family member 2, mitochondrial OS=Mus musculus GN=Acsf2 PE=1 SV=1	FALSE	TRUE	NA	NA	NA	NA	NA	NA	NA	NA	NA	679835	3.96571e+06	3.75882e+06	596417	2.11961e+06	2.75859e+06	639465	2.83095e+07	2.29494e+07
Dars	Q922B2	Aspartate--tRNA ligase, cytoplasmic OS=Mus musculus GN=Dars PE=1 SV=2	FALSE	TRUE	NA	NA	NA	NA	NA	NA	NA	NA	NA	956317	9.42862e+06	9.50388e+06	1.21403e+06	5.85182e+06	7.06306e+06	1.14063e+06	1.39268e+07	1.14472e+07
Ltbp1	Q8CG19|Q8CG19-2|Q8CG19-3	Latent-transforming growth factor beta-binding protein 1 OS=Mus musculus GN=Ltbp1 PE=1 SV=2|Isoform Short of Latent-transforming growth factor beta-binding protein 1 OS=Mus musculus GN=Ltbp1|Isoform 3 of Latent-transforming growth factor beta-binding protein 1 OS=Mus musculus GN=Ltbp1	FALSE	TRUE	NA	NA	NA	NA	NA	NA	NA	NA	NA	1.23786e+06	2.82092e+06	1.62568e+06	3.98838e+06	3.01825e+06	3.22152e+06	2.37696e+06	980397	1.59386e+06
Snx6	Q6P8X1	Sorting nexin-6 OS=Mus musculus GN=Snx6 PE=1 SV=2	FALSE	TRUE	NA	NA	NA	NA	NA	NA	NA	NA	NA	326553	4.01375e+06	3.00908e+06	NA	1.20693e+07	8.38503e+06	NA	1.36825e+06	2.62701e+06
Bcam	Q9R069	Basal cell adhesion molecule OS=Mus musculus GN=Bcam PE=1 SV=1	FALSE	TRUE	NA	NA	NA	NA	NA	NA	NA	NA	NA	350286	610880	876901	869801	6.16742e+06	3.07592e+06	NA	315560	440773
Golgb1	E9PVZ8|E9QAH1	Protein Golgb1 OS=Mus musculus GN=Golgb1 PE=1 SV=1|Protein Golgb1 OS=Mus musculus GN=Golgb1 PE=1 SV=1	FALSE	TRUE	NA	NA	NA	NA	NA	NA	NA	NA	NA	3.97523e+06	3.94785e+07	4.33701e+07	2.31968e+06	3.45493e+07	3.94395e+07	2.55935e+06	2.20293e+07	1.75662e+07
Numa1	E9Q7G0|F6ZQA3	Protein Numa1 OS=Mus musculus GN=Numa1 PE=1 SV=1|Protein Numa1 (Fragment) OS=Mus musculus GN=Numa1 PE=1 SV=1	FALSE	TRUE	NA	NA	NA	NA	NA	NA	NA	NA	NA	4.56168e+06	1.78288e+07	2.46174e+07	7.00533e+06	3.39584e+07	1.96827e+07	5.97425e+06	1.39509e+07	1.74319e+07
Gars	Q9CZD3	Glycine--tRNA ligase OS=Mus musculus GN=Gars PE=1 SV=1	FALSE	TRUE	NA	NA	NA	NA	NA	NA	NA	NA	NA	708472	1.00474e+07	1.13587e+07	360477	6.97897e+06	7.69156e+06	627304	1.03426e+07	8.30095e+06
Ddx1	Q91VR5	ATP-dependent RNA helicase DDX1 OS=Mus musculus GN=Ddx1 PE=1 SV=1	FALSE	TRUE	NA	NA	NA	NA	NA	NA	NA	NA	NA	1.43852e+06	1.62823e+07	1.67371e+07	1.10309e+06	3.16068e+07	2.61117e+07	660676	2.80205e+07	3.29958e+07
Atp5c1	A2AKU9|A2AKV3|Q3UD06|Q8C2Q8|Q91VR2	ATP synthase subunit gamma OS=Mus musculus GN=Atp5c1 PE=1 SV=1|ATP synthase subunit gamma, mitochondrial (Fragment) OS=Mus musculus GN=Atp5c1 PE=1 SV=1|ATP synthase subunit gamma OS=Mus musculus GN=Atp5c1 PE=1 SV=1|ATP synthase subunit gamma OS=Mus musculus GN=Atp5c1 PE=1 SV=1|ATP synthase subunit gamma, mitochondrial OS=Mus musculus GN=Atp5c1 PE=1 SV=1	FALSE	TRUE	NA	NA	NA	NA	NA	NA	NA	NA	NA	754243	5.73315e+06	5.05356e+06	495432	6.74113e+06	6.4875e+06	321818	4.19467e+06	4.9448e+06
Psme1	G3UXZ5|P97371|Q5HZK3	Proteasome activator complex subunit 1 (Fragment) OS=Mus musculus GN=Psme1 PE=1 SV=1|Proteasome activator complex subunit 1 OS=Mus musculus GN=Psme1 PE=1 SV=2|Proteasome (Prosome, macropain) 28 subunit, alpha OS=Mus musculus GN=Psme1 PE=1 SV=1	FALSE	TRUE	NA	NA	NA	NA	NA	NA	NA	NA	NA	469992	2.07169e+06	2.67475e+06	305646	2.30935e+06	2.19412e+06	745345	6.7048e+06	5.46585e+06
Lars	Q8BMJ2	Leucine--tRNA ligase, cytoplasmic OS=Mus musculus GN=Lars PE=1 SV=2	FALSE	TRUE	NA	NA	NA	NA	NA	NA	NA	NA	NA	1.00571e+06	9.78659e+06	1.00549e+07	1.75317e+06	5.24239e+06	5.69251e+06	1.20389e+06	6.2582e+06	5.60954e+06
Cnbp	A0A0N4SVS6|P53996|P53996-2|P53996-3|Q3ULK8	Cellular nucleic acid-binding protein OS=Mus musculus GN=Cnbp PE=1 SV=1|Cellular nucleic acid-binding protein OS=Mus musculus GN=Cnbp PE=1 SV=2|Isoform 2 of Cellular nucleic acid-binding protein OS=Mus musculus GN=Cnbp|Isoform 3 of Cellular nucleic acid-binding protein OS=Mus musculus GN=Cnbp|Cellular nucleic acid binding protein, isoform CRA_a OS=Mus musculus GN=Cnbp PE=1 SV=1	FALSE	TRUE	NA	NA	NA	NA	NA	NA	NA	NA	NA	1.29569e+06	9.75275e+06	1.42034e+07	1.682e+06	8.31132e+06	7.10452e+06	919876	2.88719e+07	2.31924e+07
Xdh	Q00519	Xanthine dehydrogenase/oxidase OS=Mus musculus GN=Xdh PE=1 SV=5	FALSE	TRUE	NA	NA	NA	NA	NA	NA	NA	NA	NA	1.00305e+06	2.34723e+06	2.70404e+06	676921	2.92038e+06	2.95248e+06	NA	8.54389e+06	7.33584e+06
Xpo1	Q6P5F9	Exportin-1 OS=Mus musculus GN=Xpo1 PE=1 SV=1	FALSE	TRUE	NA	NA	NA	NA	NA	NA	NA	NA	NA	559997	1.77714e+07	1.5497e+07	332374	1.33501e+07	1.64189e+07	626585	1.41367e+07	1.31814e+07
Mfap1	Q9CQU1	Microfibrillar-associated protein 1 OS=Mus musculus GN=Mfap1 PE=1 SV=1	FALSE	TRUE	NA	NA	NA	NA	NA	NA	NA	NA	NA	751344	9.37205e+06	2.95174e+07	604866	5.76081e+06	3.04711e+06	1.35465e+06	3.44791e+06	2.0697e+06
Rtn4	Q99P72	Reticulon-4 OS=Mus musculus GN=Rtn4 PE=1 SV=2	FALSE	TRUE	NA	NA	NA	NA	NA	NA	NA	NA	NA	1.19675e+06	3.13686e+07	3.4373e+07	695073	4.6304e+06	4.75355e+06	2.48925e+06	5.25764e+06	4.67379e+06
Acly	Q3V117|Q91V92	ATP-citrate synthase OS=Mus musculus GN=Acly PE=1 SV=1|ATP-citrate synthase OS=Mus musculus GN=Acly PE=1 SV=1	FALSE	TRUE	NA	NA	NA	NA	NA	NA	NA	NA	NA	3.07897e+06	1.76587e+07	2.2103e+07	6.7198e+06	2.80063e+07	3.19866e+07	2.39032e+06	6.33292e+07	4.42996e+07
Snx2	Q9CWK8	Sorting nexin-2 OS=Mus musculus GN=Snx2 PE=1 SV=2	FALSE	TRUE	NA	NA	NA	NA	NA	NA	NA	NA	NA	657689	1.03093e+07	4.88283e+06	611302	3.20922e+06	4.39945e+06	1.22478e+06	2.6395e+06	4.06521e+06
Mrpl22	Q8BU88	39S ribosomal protein L22, mitochondrial OS=Mus musculus GN=Mrpl22 PE=1 SV=1	FALSE	TRUE	NA	NA	NA	NA	NA	NA	NA	NA	NA	289897	1.51251e+06	1.08204e+06	101071	1.71182e+06	1.56524e+06	NA	1.44274e+06	2.20556e+06
C3	P01027	Complement C3 OS=Mus musculus GN=C3 PE=1 SV=3	FALSE	TRUE	NA	NA	NA	NA	NA	NA	NA	NA	NA	5.1232e+06	1.54837e+07	1.28993e+07	8.08175e+06	2.69649e+07	3.34157e+07	7.69298e+06	2.86381e+07	2.77396e+07
C4b	P01029	Complement C4-B OS=Mus musculus GN=C4b PE=1 SV=3	FALSE	TRUE	NA	NA	NA	NA	NA	NA	NA	NA	NA	2.26749e+06	7.22678e+06	6.86855e+06	9.63097e+06	1.43824e+07	1.38999e+07	3.38644e+06	8.34163e+06	9.08136e+06
Rbm5	Q91YE7|Q91YE7-2	RNA-binding protein 5 OS=Mus musculus GN=Rbm5 PE=1 SV=1|Isoform 2 of RNA-binding protein 5 OS=Mus musculus GN=Rbm5	FALSE	TRUE	NA	NA	NA	NA	NA	NA	NA	NA	NA	521825	5.5776e+06	7.81214e+06	368884	4.9148e+06	3.37531e+06	502916	3.84632e+06	3.99867e+06
Atp13a1	Q9EPE9	Manganese-transporting ATPase 13A1 OS=Mus musculus GN=Atp13a1 PE=1 SV=2	FALSE	TRUE	NA	NA	NA	NA	NA	NA	NA	NA	NA	324388	2.17476e+06	2.11019e+06	167357	1.41721e+06	1.63285e+06	1.24448e+06	3.44115e+06	3.07808e+06
Ifih1	Q8R5F7|Q8R5F7-2	Interferon-induced helicase C domain-containing protein 1 OS=Mus musculus GN=Ifih1 PE=1 SV=1|Isoform 2 of Interferon-induced helicase C domain-containing protein 1 OS=Mus musculus GN=Ifih1	FALSE	TRUE	NA	NA	NA	NA	NA	NA	NA	NA	NA	366673	504367	795391	443061	1.58478e+06	1.47446e+06	285240	4.21894e+06	2.87546e+06
Frem2	Q6NVD0	FRAS1-related extracellular matrix protein 2 OS=Mus musculus GN=Frem2 PE=1 SV=2	FALSE	TRUE	NA	NA	NA	NA	NA	NA	NA	NA	NA	5.54479e+06	1.44742e+07	1.35798e+07	5.52487e+06	2.66954e+07	2.74845e+07	2.78297e+06	6.91087e+06	7.15453e+06
Rock2	F8VPK5|P70336|P70336-2	Rho-associated protein kinase OS=Mus musculus GN=Rock2 PE=1 SV=1|Rho-associated protein kinase 2 OS=Mus musculus GN=Rock2 PE=1 SV=1|Isoform 2 of Rho-associated protein kinase 2 OS=Mus musculus GN=Rock2	FALSE	TRUE	NA	NA	NA	NA	NA	NA	NA	NA	NA	883988	2.14142e+07	1.73977e+07	536738	8.87066e+06	1.02833e+07	716336	4.54211e+06	4.8227e+06
Ap2a1	P17426|P17426-2	AP-2 complex subunit alpha-1 OS=Mus musculus GN=Ap2a1 PE=1 SV=1|Isoform B of AP-2 complex subunit alpha-1 OS=Mus musculus GN=Ap2a1	FALSE	TRUE	NA	NA	NA	NA	NA	NA	NA	NA	NA	144259	5.24011e+06	5.15022e+06	150085	1.20731e+06	1.13626e+06	89012.2	1.12185e+06	1.2128e+06
Smc3	Q1HL32|Q9CW03	Structural maintenance of chromosomes protein OS=Mus musculus GN=Smc3 PE=1 SV=1|Structural maintenance of chromosomes protein 3 OS=Mus musculus GN=Smc3 PE=1 SV=2	FALSE	TRUE	NA	NA	NA	NA	NA	NA	NA	NA	NA	235717	9.0246e+06	4.82487e+06	72609.3	2.23199e+06	2.78121e+06	69941.6	853680	1.28144e+06
Itih4	A6X935|E9PVD2|E9Q5L2	Inter alpha-trypsin inhibitor, heavy chain 4 OS=Mus musculus GN=Itih4 PE=1 SV=2|Inter alpha-trypsin inhibitor, heavy chain 4 OS=Mus musculus GN=Itih4 PE=1 SV=1|Inter alpha-trypsin inhibitor, heavy chain 4 OS=Mus musculus GN=Itih4 PE=1 SV=1	FALSE	TRUE	NA	NA	NA	NA	NA	NA	NA	NA	NA	1.34146e+06	4.22928e+06	4.17978e+06	2.57579e+06	7.89903e+06	9.14689e+06	2.55569e+06	9.91775e+06	8.66618e+06
Cobll1	B1AZ14|B1AZ15|Q3UMF0|Q3UMF0-2|Q3UMF0-3|Q3UMF0-4	Cordon-bleu protein-like 1 OS=Mus musculus GN=Cobll1 PE=1 SV=1|Cordon-bleu protein-like 1 OS=Mus musculus GN=Cobll1 PE=1 SV=1|Cordon-bleu protein-like 1 OS=Mus musculus GN=Cobll1 PE=1 SV=2|Isoform 2 of Cordon-bleu protein-like 1 OS=Mus musculus GN=Cobll1|Isoform 3 of Cordon-bleu protein-like 1 OS=Mus musculus GN=Cobll1|Isoform 4 of Cordon-bleu protein-like 1 OS=Mus musculus GN=Cobll1	FALSE	TRUE	NA	NA	NA	NA	NA	NA	NA	NA	NA	192462	8.10416e+06	8.6813e+06	NA	1.24965e+07	9.65148e+06	NA	3.28444e+06	3.96988e+06
Rbm15	Q0VBL3	Protein Rbm15 OS=Mus musculus GN=Rbm15 PE=1 SV=1	FALSE	TRUE	NA	NA	NA	NA	NA	NA	NA	NA	NA	160724	3.391e+06	3.59904e+06	90080.6	1.11076e+06	1.06525e+06	457320	1.07302e+06	1.05418e+06
Fastkd5|Ubox5	A0A0R4J291|F2Z402|Q7TMV3	FAST kinase domain-containing protein 5, mitochondrial OS=Mus musculus GN=Fastkd5 PE=1 SV=1|RING finger protein 37 OS=Mus musculus GN=Ubox5 PE=4 SV=1|FAST kinase domain-containing protein 5, mitochondrial OS=Mus musculus GN=Fastkd5 PE=2 SV=1	FALSE	TRUE	NA	NA	NA	NA	NA	NA	NA	NA	NA	228762	1.05708e+06	929587	409249	984150	1.3787e+06	484156	1.43702e+06	1.16647e+06
Atp5h|Gm10250	B1ASE2|G3X9L6|Q9DCX2	ATP synthase subunit d, mitochondrial (Fragment) OS=Mus musculus GN=Atp5h PE=1 SV=1|MCG55033 OS=Mus musculus GN=Gm10250 PE=4 SV=1|ATP synthase subunit d, mitochondrial OS=Mus musculus GN=Atp5h PE=1 SV=3	FALSE	TRUE	NA	NA	NA	NA	NA	NA	NA	NA	NA	1.05175e+06	1.26053e+07	1.06622e+07	1.11749e+06	9.24893e+06	1.08464e+07	875139	1.01339e+07	1.02162e+07
Rbm46	P86049|S4R1Y9|S4R2P5	Probable RNA-binding protein 46 OS=Mus musculus GN=Rbm46 PE=1 SV=1|Probable RNA-binding protein 46 OS=Mus musculus GN=Rbm46 PE=1 SV=1|Probable RNA-binding protein 46 OS=Mus musculus GN=Rbm46 PE=1 SV=1	FALSE	TRUE	NA	NA	NA	NA	NA	NA	NA	NA	NA	360827	1.30119e+06	1.3888e+06	687067	1.75829e+06	1.77583e+06	659106	1.27434e+07	1.18216e+07
Birc6	O88738|O88738-2|O88738-3|S4R1L5|S4R2P8	Baculoviral IAP repeat-containing protein 6 OS=Mus musculus GN=Birc6 PE=1 SV=2|Isoform 2 of Baculoviral IAP repeat-containing protein 6 OS=Mus musculus GN=Birc6|Isoform 3 of Baculoviral IAP repeat-containing protein 6 OS=Mus musculus GN=Birc6|Baculoviral IAP repeat-containing protein 6 OS=Mus musculus GN=Birc6 PE=1 SV=1|Baculoviral IAP repeat-containing protein 6 OS=Mus musculus GN=Birc6 PE=1 SV=1	FALSE	TRUE	NA	NA	NA	NA	NA	NA	NA	NA	NA	1.33696e+06	9.84548e+06	8.41023e+06	2.65295e+06	9.70736e+06	1.29089e+07	4.01851e+06	7.73536e+06	6.80959e+06
Nckap1	A2AS98|P28660|P28660-2	Nck-associated protein 1 OS=Mus musculus GN=Nckap1 PE=1 SV=1|Nck-associated protein 1 OS=Mus musculus GN=Nckap1 PE=1 SV=2|Isoform 2 of Nck-associated protein 1 OS=Mus musculus GN=Nckap1	FALSE	TRUE	NA	NA	NA	NA	NA	NA	NA	NA	NA	539582	7.75581e+06	6.75149e+06	259206	3.47575e+06	3.6028e+06	455793	2.26643e+06	2.51177e+06
Ndrg3	Q544I1|Q8VCV2|Q9QYF9	Protein NDRG3 OS=Mus musculus GN=Ndrg3 PE=1 SV=1|Ndrg3 protein OS=Mus musculus GN=Ndrg3 PE=1 SV=1|Protein NDRG3 OS=Mus musculus GN=Ndrg3 PE=1 SV=1	FALSE	TRUE	NA	NA	NA	NA	NA	NA	NA	NA	NA	97296	3.04796e+06	3.82005e+06	387328	1.04157e+06	990201	394209	847198	711030
Col2a1	P28481|P28481-1|P28481-2|P28481-4|P28481-5|P28481-6|P28481-7	Collagen alpha-1(II) chain OS=Mus musculus GN=Col2a1 PE=1 SV=2|Isoform 2 of Collagen alpha-1(II) chain OS=Mus musculus GN=Col2a1|Isoform 3 of Collagen alpha-1(II) chain OS=Mus musculus GN=Col2a1|Isoform 4 of Collagen alpha-1(II) chain OS=Mus musculus GN=Col2a1|Isoform 5 of Collagen alpha-1(II) chain OS=Mus musculus GN=Col2a1|Isoform 6 of Collagen alpha-1(II) chain OS=Mus musculus GN=Col2a1|Isofor…	FALSE	TRUE	NA	NA	NA	NA	NA	NA	NA	NA	NA	9.84164e+06	2.13035e+06	1.51108e+06	1.58096e+07	2.11284e+06	2.31241e+06	2.77177e+07	1.90974e+06	2.46001e+06
Eefsec	Q9JHW4	Selenocysteine-specific elongation factor OS=Mus musculus GN=Eefsec PE=1 SV=2	FALSE	TRUE	NA	NA	NA	NA	NA	NA	NA	NA	NA	1.2767e+06	6.73776e+06	5.63327e+06	787910	1.29968e+07	1.22474e+07	293423	1.24227e+07	1.57676e+07
Ppfia1	B2RXQ2|B2RXW8	Ppfia1 protein OS=Mus musculus GN=Ppfia1 PE=1 SV=1|Ppfia1 protein OS=Mus musculus GN=Ppfia1 PE=1 SV=1	FALSE	TRUE	NA	NA	NA	NA	NA	NA	NA	NA	NA	322121	2.77439e+06	3.35844e+06	177493	2.54929e+06	3.00313e+06	NA	6.77792e+06	4.75303e+06
Fn1	A0A087WR50|Q3UHL6	Fibronectin OS=Mus musculus GN=Fn1 PE=1 SV=1|Fibronectin OS=Mus musculus GN=Fn1 PE=1 SV=1	FALSE	TRUE	NA	NA	NA	NA	NA	NA	NA	NA	NA	9.12812e+06	1.87625e+07	1.93966e+07	1.16742e+07	4.7391e+07	3.99392e+07	1.15521e+07	1.70892e+07	1.96148e+07
Eif4a2	P10630|P10630-2	Eukaryotic initiation factor 4A-II OS=Mus musculus GN=Eif4a2 PE=1 SV=2|Isoform 2 of Eukaryotic initiation factor 4A-II OS=Mus musculus GN=Eif4a2	FALSE	TRUE	NA	NA	NA	NA	NA	NA	NA	NA	NA	2.01124e+06	4.85333e+07	4.92247e+07	1.22963e+06	2.00914e+07	2.64302e+07	3.85494e+06	4.337e+07	3.25054e+07
Cct2	P80314|Q542X7	T-complex protein 1 subunit beta OS=Mus musculus GN=Cct2 PE=1 SV=4|Chaperonin subunit 2 (Beta), isoform CRA_a OS=Mus musculus GN=Cct2 PE=1 SV=1	FALSE	TRUE	NA	NA	NA	NA	NA	NA	NA	NA	NA	1.26263e+06	1.70904e+07	1.90228e+07	1.22528e+06	9.80976e+06	1.054e+07	1.77732e+06	1.72732e+07	1.44434e+07
Kynu	A2ARD6|A2ARD7|Q6NSV5|Q9CXF0	Kynureninase OS=Mus musculus GN=Kynu PE=1 SV=1|Kynureninase OS=Mus musculus GN=Kynu PE=1 SV=1|Kynureninase OS=Mus musculus GN=Kynu PE=1 SV=1|Kynureninase OS=Mus musculus GN=Kynu PE=1 SV=3	FALSE	TRUE	NA	NA	NA	NA	NA	NA	NA	NA	NA	345349	862646	982067	223578	562823	622151	241165	1.62558e+07	1.29174e+07
Exoc2	Q9D4H1	Exocyst complex component 2 OS=Mus musculus GN=Exoc2 PE=1 SV=1	FALSE	TRUE	NA	NA	NA	NA	NA	NA	NA	NA	NA	206357	1.72353e+06	2.46635e+06	270237	1.92346e+06	1.78312e+06	NA	1.50212e+06	1.13233e+06
Hadhb	Q99JY0	Trifunctional enzyme subunit beta, mitochondrial OS=Mus musculus GN=Hadhb PE=1 SV=1	FALSE	TRUE	NA	NA	NA	NA	NA	NA	NA	NA	NA	1.38176e+06	4.96678e+06	4.6136e+06	863538	7.9154e+06	7.13705e+06	1.33255e+06	9.02552e+06	1.07761e+07
Etfa	Q99LC5	Electron transfer flavoprotein subunit alpha, mitochondrial OS=Mus musculus GN=Etfa PE=1 SV=2	FALSE	TRUE	NA	NA	NA	NA	NA	NA	NA	NA	NA	1.33858e+06	8.10306e+07	8.64416e+07	1.84426e+06	2.65025e+07	3.16886e+07	1.6749e+06	2.92896e+07	2.29626e+07
Eif4g1	E9PVC5|E9Q9E1|Q6NZJ6	Eukaryotic translation initiation factor 4 gamma 1 OS=Mus musculus GN=Eif4g1 PE=1 SV=1|Eukaryotic translation initiation factor 4 gamma 1 OS=Mus musculus GN=Eif4g1 PE=1 SV=1|Eukaryotic translation initiation factor 4 gamma 1 OS=Mus musculus GN=Eif4g1 PE=1 SV=1	FALSE	TRUE	NA	NA	NA	NA	NA	NA	NA	NA	NA	9.65972e+06	1.01691e+08	1.12813e+08	1.47572e+07	1.22619e+08	1.49395e+08	1.64523e+07	2.4435e+08	1.80782e+08
Larp4	E9Q066|G3X9Q6|Q8BWW4	La-related protein 4 OS=Mus musculus GN=Larp4 PE=1 SV=1|La-related protein 4 OS=Mus musculus GN=Larp4 PE=1 SV=1|La-related protein 4 OS=Mus musculus GN=Larp4 PE=1 SV=2	FALSE	TRUE	NA	NA	NA	NA	NA	NA	NA	NA	NA	886406	4.66216e+06	3.89013e+06	1.58216e+06	8.55753e+06	8.59692e+06	738801	2.05145e+07	2.44731e+07
Clip1	D3Z2Z1|F7CB97|F8WIA1|Q922J3	CAP-Gly domain-containing linker protein 1 OS=Mus musculus GN=Clip1 PE=1 SV=1|CAP-Gly domain-containing linker protein 1 (Fragment) OS=Mus musculus GN=Clip1 PE=1 SV=1|CAP-Gly domain-containing linker protein 1 OS=Mus musculus GN=Clip1 PE=1 SV=1|CAP-Gly domain-containing linker protein 1 OS=Mus musculus GN=Clip1 PE=1 SV=1	FALSE	TRUE	NA	NA	NA	NA	NA	NA	NA	NA	NA	2.23665e+06	2.37308e+07	3.05145e+07	3.29096e+06	2.55295e+07	1.96794e+07	1.64936e+06	1.72692e+07	1.74224e+07
Txlna	Q6PAM1	Alpha-taxilin OS=Mus musculus GN=Txlna PE=1 SV=1	FALSE	TRUE	NA	NA	NA	NA	NA	NA	NA	NA	NA	507177	3.19943e+06	4.1812e+06	249671	7.65107e+06	4.22123e+06	697744	3.99964e+06	5.54722e+06
Vps13c	Q8BX70|Q8BX70-2|Q8BX70-3	Vacuolar protein sorting-associated protein 13C OS=Mus musculus GN=Vps13c PE=1 SV=2|Isoform 2 of Vacuolar protein sorting-associated protein 13C OS=Mus musculus GN=Vps13c|Isoform 3 of Vacuolar protein sorting-associated protein 13C OS=Mus musculus GN=Vps13c	FALSE	TRUE	NA	NA	NA	NA	NA	NA	NA	NA	NA	437225	4.22068e+06	3.57027e+06	451369	4.59773e+06	5.42359e+06	400602	7.66421e+06	7.6808e+06
Ahsa1	Q8BK64	Activator of 90 kDa heat shock protein ATPase homolog 1 OS=Mus musculus GN=Ahsa1 PE=1 SV=2	FALSE	TRUE	NA	NA	NA	NA	NA	NA	NA	NA	NA	1.0607e+06	1.02293e+07	1.11568e+07	1.45022e+06	6.16874e+06	6.4954e+06	1.70391e+06	1.18296e+07	1.03007e+07
Purg	Q8R4E6	Purine-rich element-binding protein gamma OS=Mus musculus GN=Purg PE=1 SV=1	FALSE	TRUE	NA	NA	NA	NA	NA	NA	NA	NA	NA	666793	4.5686e+07	4.81439e+07	NA	3.45871e+06	3.29588e+06	598437	3.90549e+06	3.8892e+06
Kif1c	E9Q9B0|O35071	Kinesin-like protein KIF1C OS=Mus musculus GN=Kif1c PE=1 SV=1|Kinesin-like protein KIF1C OS=Mus musculus GN=Kif1c PE=1 SV=2	FALSE	TRUE	NA	NA	NA	NA	NA	NA	NA	NA	NA	976497	4.32113e+06	3.82115e+06	319441	1.16313e+07	1.08998e+07	875078	1.03622e+07	1.25044e+07
Zc3h7a	E9PWW6|E9Q8M5	Protein Zc3h7a OS=Mus musculus GN=Zc3h7a PE=1 SV=1|Protein Zc3h7a (Fragment) OS=Mus musculus GN=Zc3h7a PE=1 SV=1	FALSE	TRUE	NA	NA	NA	NA	NA	NA	NA	NA	NA	1.41617e+06	6.27144e+06	5.62879e+06	1.56383e+06	7.26046e+06	6.36248e+06	2.33448e+06	6.25499e+06	7.95274e+06
Eif3d	O70194	Eukaryotic translation initiation factor 3 subunit D OS=Mus musculus GN=Eif3d PE=1 SV=2	FALSE	TRUE	NA	NA	NA	NA	NA	NA	NA	NA	NA	1.29094e+06	1.03737e+07	9.79131e+06	1.31676e+06	9.44287e+06	8.09309e+06	673244	5.99801e+06	7.41468e+06
Ewsr1	Q5SUS9|Q5SUT0|Q61545	RNA-binding protein EWS OS=Mus musculus GN=Ewsr1 PE=1 SV=1|RNA-binding protein EWS OS=Mus musculus GN=Ewsr1 PE=1 SV=1|RNA-binding protein EWS OS=Mus musculus GN=Ewsr1 PE=1 SV=2	FALSE	TRUE	NA	NA	NA	NA	NA	NA	NA	NA	NA	776314	5.65648e+06	3.1367e+06	1.73753e+06	1.04769e+06	1.86254e+06	1.98158e+06	2.13825e+06	2.16901e+06
Glg1	F8WHM5|Q53WR6|Q61543	Golgi apparatus protein 1 (Fragment) OS=Mus musculus GN=Glg1 PE=1 SV=1|E-selectin ligand 1 OS=Mus musculus GN=Glg1 PE=1 SV=1|Golgi apparatus protein 1 OS=Mus musculus GN=Glg1 PE=1 SV=1	FALSE	TRUE	NA	NA	NA	NA	NA	NA	NA	NA	NA	182354	1.69236e+06	1.96805e+06	161142	1.10835e+06	1.16395e+06	283569	899177	736280
Igf2bp2	Q5SF07	Insulin-like growth factor 2 mRNA-binding protein 2 OS=Mus musculus GN=Igf2bp2 PE=1 SV=1	FALSE	TRUE	NA	NA	NA	NA	NA	NA	NA	NA	NA	1.51089e+06	7.64984e+06	7.36615e+06	2.75427e+06	2.37416e+07	2.01487e+07	937203	9.45945e+06	1.15756e+07
Esyt1	Q3U7R1	Extended synaptotagmin-1 OS=Mus musculus GN=Esyt1 PE=1 SV=2	FALSE	TRUE	NA	NA	NA	NA	NA	NA	NA	NA	NA	846956	8.75393e+06	8.03464e+06	982735	8.81895e+06	9.73414e+06	880105	5.97029e+06	5.8932e+06
Tcerg1	Q8CGF7|Q8CGF7-2	Transcription elongation regulator 1 OS=Mus musculus GN=Tcerg1 PE=1 SV=2|Isoform 2 of Transcription elongation regulator 1 OS=Mus musculus GN=Tcerg1	FALSE	TRUE	NA	NA	NA	NA	NA	NA	NA	NA	NA	1.40522e+06	7.58595e+06	2.57186e+07	481846	1.17808e+07	4.00504e+06	197913	4.89657e+06	4.24838e+06
Tbrg4	Q91YM4|Q91YM4-2	Protein TBRG4 OS=Mus musculus GN=Tbrg4 PE=1 SV=1|Isoform 2 of Protein TBRG4 OS=Mus musculus GN=Tbrg4	FALSE	TRUE	NA	NA	NA	NA	NA	NA	NA	NA	NA	5.13151e+06	4.23073e+07	5.7251e+07	7.314e+06	5.11275e+07	6.46167e+07	6.0519e+06	1.06053e+08	6.20102e+07
Rbm4|Gm21992|Rbm4b	F6TBN8|F7BGR7|J3QPA9|Q8C7Q4|Q8VE92	RNA-binding protein 4 (Fragment) OS=Mus musculus GN=Rbm4 PE=4 SV=2|Protein Gm21992 OS=Mus musculus GN=Gm21992 PE=1 SV=1|RNA-binding protein 4 (Fragment) OS=Mus musculus GN=Rbm4 PE=1 SV=1|RNA-binding protein 4 OS=Mus musculus GN=Rbm4 PE=1 SV=1|RNA-binding protein 4B OS=Mus musculus GN=Rbm4b PE=1 SV=1	FALSE	TRUE	NA	NA	NA	NA	NA	NA	NA	NA	NA	1.23451e+06	1.0235e+07	1.28097e+07	1.8705e+06	9.00379e+06	6.22617e+06	325353	9.89233e+06	1.14301e+07
Apoe	P08226|Q3TXU4	Apolipoprotein E OS=Mus musculus GN=Apoe PE=1 SV=2|Apolipoprotein E OS=Mus musculus GN=Apoe PE=1 SV=1	FALSE	TRUE	NA	NA	NA	NA	NA	NA	NA	NA	NA	2.1245e+06	5.04729e+06	4.76481e+06	3.06178e+06	7.46083e+06	8.93976e+06	2.44156e+06	2.3e+07	2.0333e+07
Serpina1e	Q00898	Alpha-1-antitrypsin 1-5 OS=Mus musculus GN=Serpina1e PE=1 SV=1	FALSE	TRUE	NA	NA	NA	NA	NA	NA	NA	NA	NA	648630	1.49359e+06	2.17897e+06	1.31372e+06	3.49533e+06	3.15006e+06	329944	2.86812e+06	2.18146e+06
Ywhaq	F6VW30|F6YY69|P68254|P68254-2	14-3-3 protein theta (Fragment) OS=Mus musculus GN=Ywhaq PE=1 SV=1|14-3-3 protein theta (Fragment) OS=Mus musculus GN=Ywhaq PE=1 SV=1|14-3-3 protein theta OS=Mus musculus GN=Ywhaq PE=1 SV=1|Isoform 2 of 14-3-3 protein theta OS=Mus musculus GN=Ywhaq	FALSE	TRUE	NA	NA	NA	NA	NA	NA	NA	NA	NA	568765	1.25688e+07	1.39728e+07	839880	8.26645e+06	8.43962e+06	1.34755e+06	7.87698e+06	6.94015e+06
Gcn1	E9PVA8	eIF-2-alpha kinase activator GCN1 OS=Mus musculus GN=Gcn1 PE=1 SV=1	FALSE	TRUE	NA	NA	NA	NA	NA	NA	NA	NA	NA	9.77645e+06	6.16921e+07	5.98789e+07	1.21624e+07	8.24725e+07	8.47667e+07	1.52987e+07	5.66856e+07	5.68215e+07
Gpi	P06745	Glucose-6-phosphate isomerase OS=Mus musculus GN=Gpi PE=1 SV=4	FALSE	TRUE	NA	NA	NA	NA	NA	NA	NA	NA	NA	1.85385e+06	1.47903e+07	1.66922e+07	2.92141e+06	1.22178e+07	1.41777e+07	1.94488e+06	1.45208e+07	1.10877e+07
Rbm26	E9PUF4|E9PYZ7|E9Q640|Q6NZN0|Q6NZN0-2|Q6NZN0-3|Q6NZN0-4|Q6NZN0-5	RNA-binding protein 26 OS=Mus musculus GN=Rbm26 PE=1 SV=1|RNA-binding protein 26 OS=Mus musculus GN=Rbm26 PE=1 SV=1|RNA-binding protein 26 OS=Mus musculus GN=Rbm26 PE=1 SV=1|RNA-binding protein 26 OS=Mus musculus GN=Rbm26 PE=1 SV=2|Isoform 2 of RNA-binding protein 26 OS=Mus musculus GN=Rbm26|Isoform 3 of RNA-binding protein 26 OS=Mus musculus GN=Rbm26|Isoform 4 of RNA-binding protein 26 OS=Mus mu…	FALSE	TRUE	NA	NA	NA	NA	NA	NA	NA	NA	NA	475351	4.2233e+06	5.79188e+06	448612	2.75623e+06	2.23536e+06	433230	4.50399e+06	4.04947e+06
Slc25a13	Q9QXX4	Calcium-binding mitochondrial carrier protein Aralar2 OS=Mus musculus GN=Slc25a13 PE=1 SV=1	FALSE	TRUE	NA	NA	NA	NA	NA	NA	NA	NA	NA	128004	789435	1.11163e+06	102932	3.81308e+06	4.01726e+06	419253	6.36969e+06	4.2936e+06
Gls	D3Z7P3|D3Z7P3-2	Glutaminase kidney isoform, mitochondrial OS=Mus musculus GN=Gls PE=1 SV=1|Isoform 2 of Glutaminase kidney isoform, mitochondrial OS=Mus musculus GN=Gls	FALSE	TRUE	NA	NA	NA	NA	NA	NA	NA	NA	NA	490287	7.4748e+06	7.45046e+06	246058	2.9515e+06	2.49439e+06	236765	1.3378e+06	1.58813e+06
Cmbl	E0CXH4|E0CXT6|Q8R1G2	Carboxymethylenebutenolidase homolog (Fragment) OS=Mus musculus GN=Cmbl PE=1 SV=1|Carboxymethylenebutenolidase homolog (Fragment) OS=Mus musculus GN=Cmbl PE=1 SV=1|Carboxymethylenebutenolidase homolog OS=Mus musculus GN=Cmbl PE=1 SV=1	FALSE	TRUE	NA	NA	NA	NA	NA	NA	NA	NA	NA	389419	2.34386e+06	3.08948e+06	407586	4.59324e+06	4.53887e+06	NA	1.41944e+07	1.08977e+07
[truncated: 295 more rows]

## Sheet: Limma_results
comparison	sample type	gene_name	protein_id	description	signal in non-poly(A)RIC	signal in eRIC	Log2(FC)	FDR	hit_annotation
[truncated: 16,232 more rows]
