# Supplementary material for: The RNA-binding protein landscapes differ between mammalian organs and cultured cells
Source: Nat Commun. 2023 Apr 12;14:2074. doi: 10.1038/s41467-023-37494-w (PMC10097726; doi:10.1038/s41467-023-37494-w)
Supplement: Supplementary file 7 — Supplementary Data 4 [file 41467_2023_37494_MOESM7_ESM.xlsx]

## Sheet: Content
Sheet	Description
Full_dataset	Normalized batch-cleaned signal sum of each detected protein in non-poly(A)RIC or eRIC samples in liver. non-poly(A)RIC performed with 40 µg of captured RNA per sample. NA, not available. Rep, replicate.
Limma_results	Log2 fold change of protein intensities of irradiated vs non irradiated samples (+UV/-UV) in non-poly(A)RIC and eRIC eluates and corresponding fold discovery rate (FDR).
Liver (eRIC vs non-poly(A)RIC)	Comparison of Log2 fold change of protein intensities and FDR in non-poly(A)RIC and eRIC samples. Only irradiated samples were employed in the analysis. Data was normalized assuming same mean protein intensity (related to Supplementary Fig. 3d).

## Sheet: Full_dataset
gene_name	protein_id	description	signal in non-poly(A)RIC_Liver	signal in eRIC_Liver	non-poly(A)RIC_Liver_NoCL_rep1	non-poly(A)RIC_Liver_CL_rep1	non-poly(A)RIC_Liver_CL_rep2	non-poly(A)RIC_Liver_CL_rep3	non-poly(A)RIC_Liver_CL_rep4	eRIC_Liver_NoCL_rep1	eRIC_Liver_CL_rep1	eRIC_Liver_CL_rep2
Hist1h1d	P43277|Q149Z9	Histone H1.3 OS=Mus musculus GN=Hist1h1d PE=1 SV=2|Histone H1.3 OS=Mus musculus GN=Hist1h1d PE=1 SV=1	TRUE	FALSE	1497870	1.97743e+07	1.04126e+07	2.31957e+07	2.07004e+07	NA	NA	NA
Cyp4f15|Cyp4f14	Q8VCA4|Q99N18|Q9EP75	Cyp4f15 protein OS=Mus musculus GN=Cyp4f15 PE=1 SV=1|Cytochrome P450 CYP4F15 OS=Mus musculus GN=Cyp4f15 PE=1 SV=1|Leukotriene-B4 omega-hydroxylase 3 OS=Mus musculus GN=Cyp4f14 PE=1 SV=1	TRUE	FALSE	1832410	6.13258e+06	8.13237e+06	8.36652e+06	7.42973e+06	NA	NA	NA
Comt	O88587|O88587-2	Catechol O-methyltransferase OS=Mus musculus GN=Comt PE=1 SV=2|Isoform Soluble of Catechol O-methyltransferase OS=Mus musculus GN=Comt	TRUE	FALSE	2732630	1.40936e+07	1.41921e+07	1.39396e+07	1.35801e+07	NA	NA	NA
Gstm1	A2AE89|P10649	Glutathione S-transferase Mu 1 OS=Mus musculus GN=Gstm1 PE=1 SV=2|Glutathione S-transferase Mu 1 OS=Mus musculus GN=Gstm1 PE=1 SV=2	TRUE	TRUE	5.96304e+06	3.99797e+07	3.22062e+07	3.86797e+07	3.64965e+07	1940210	3.02048e+07	1.90845e+07
Cd47	Q61735|Q61735-2	Leukocyte surface antigen CD47 OS=Mus musculus GN=Cd47 PE=1 SV=2|Isoform 2 of Leukocyte surface antigen CD47 OS=Mus musculus GN=Cd47	TRUE	TRUE	17834100	1.08924e+07	1.13939e+07	8.45548e+06	9.62362e+06	NA	337512	358831
Srsf1	H7BX95|Q6PDM2	Serine/arginine-rich-splicing factor 1 OS=Mus musculus GN=Srsf1 PE=1 SV=1|Serine/arginine-rich splicing factor 1 OS=Mus musculus GN=Srsf1 PE=1 SV=3	TRUE	TRUE	13726200	6.38129e+07	2.81489e+07	6.47992e+07	3.61257e+07	11446300	8.36406e+07	6.51529e+07
Eif3i	Q9QZD9	Eukaryotic translation initiation factor 3 subunit I OS=Mus musculus GN=Eif3i PE=1 SV=1	TRUE	TRUE	7222760	1.38585e+07	1.5349e+07	1.42418e+07	1.35616e+07	940826	4.52438e+06	3.70601e+06
Slc25a10	Q9QZD8	Mitochondrial dicarboxylate carrier OS=Mus musculus GN=Slc25a10 PE=1 SV=2	TRUE	FALSE	1237370	2.43205e+06	2.11198e+06	2.45884e+06	3.22494e+06	NA	NA	NA
Akr1c19	G3X9Y6	Aldo-keto reductase family 1, member C19 OS=Mus musculus GN=Akr1c19 PE=1 SV=1	TRUE	FALSE	3463030	1.11066e+07	1.14282e+07	1.09349e+07	1.13024e+07	NA	NA	NA
Nipsnap1	O55125|Q5SVF7	Protein NipSnap homolog 1 OS=Mus musculus GN=Nipsnap1 PE=1 SV=1|4-nitrophenylphosphatase domain and non-neuronal SNAP25-like protein homolog 1 (C. elegans), isoform CRA_f OS=Mus musculus GN=Nipsnap1 PE=1 SV=1	TRUE	FALSE	4.67934e+06	8.08688e+06	7.36775e+06	1.21749e+07	1.54451e+07	NA	NA	NA
Asl	Q91YI0	Argininosuccinate lyase OS=Mus musculus GN=Asl PE=1 SV=1	TRUE	TRUE	24964200	6.62881e+07	6.8738e+07	6.24689e+07	6.48094e+07	910877	3.26563e+07	2.31777e+07
Rab10	P61027|Q4FJL0	Ras-related protein Rab-10 OS=Mus musculus GN=Rab10 PE=1 SV=1|RAB10, member RAS oncogene family OS=Mus musculus GN=Rab10 PE=1 SV=1	TRUE	TRUE	6.66714e+06	1.41913e+07	1.2217e+07	1.13353e+07	1.42069e+07	120575	2.56685e+06	2.90794e+06
Tmem205	Q91XE8	Transmembrane protein 205 OS=Mus musculus GN=Tmem205 PE=1 SV=1	TRUE	TRUE	26147200	2.22268e+07	2.33702e+07	1.71575e+07	2.06199e+07	713295	7.9816e+06	8.34604e+06
Slco1b2	A0A0N4SUN2|Q9JJL3|Q9JJL3-2	Solute carrier organic anion transporter family member OS=Mus musculus GN=Slco1b2 PE=1 SV=1|Solute carrier organic anion transporter family member 1B2 OS=Mus musculus GN=Slco1b2 PE=1 SV=1|Isoform 2 of Solute carrier organic anion transporter family member 1B2 OS=Mus musculus GN=Slco1b2	TRUE	FALSE	58391800	3.61727e+07	3.73157e+07	2.19135e+07	3.21287e+07	NA	NA	NA
Gm28062|Hnrnpu	G3XA10|Q8VEK3	Heterogeneous nuclear ribonucleoprotein U, isoform CRA_b OS=Mus musculus GN=Gm28062 PE=4 SV=1|Heterogeneous nuclear ribonucleoprotein U OS=Mus musculus GN=Hnrnpu PE=1 SV=1	TRUE	TRUE	28271000	7.06182e+07	8.38747e+07	7.82784e+07	6.91368e+07	2900050	2.69448e+07	6.07237e+07
Steap4	Q923B6	Metalloreductase STEAP4 OS=Mus musculus GN=Steap4 PE=1 SV=1	TRUE	FALSE	4228240	5.82395e+06	4.41999e+06	3.76461e+06	5.1334e+06	NA	NA	NA
Uso1	Q9Z1Z0	General vesicular transport factor p115 OS=Mus musculus GN=Uso1 PE=1 SV=2	TRUE	TRUE	5.96231e+06	8.12135e+06	1.16401e+07	1.05102e+07	9.6941e+06	2677030	2.65712e+07	2.14712e+07
Strap	B2RUC7|Q9Z1Z2	Serine-threonine kinase receptor-associated protein OS=Mus musculus GN=Strap PE=1 SV=1|Serine-threonine kinase receptor-associated protein OS=Mus musculus GN=Strap PE=1 SV=2	TRUE	TRUE	1288080	4.07809e+06	4.58325e+06	4.42286e+06	4.16998e+06	1229580	2.436e+07	2.01108e+07
Xpo7	E9PUW7|Q9EPK7|Q9EPK7-2	Exportin-7 OS=Mus musculus GN=Xpo7 PE=1 SV=1|Exportin-7 OS=Mus musculus GN=Xpo7 PE=1 SV=3|Isoform 2 of Exportin-7 OS=Mus musculus GN=Xpo7	TRUE	TRUE	1118310	2.60619e+06	2.83031e+06	2.67724e+06	2.66513e+06	73892.3	1.09684e+06	983971
Ywhab	Q9CQV8|Q9CQV8-2	14-3-3 protein beta/alpha OS=Mus musculus GN=Ywhab PE=1 SV=3|Isoform Short of 14-3-3 protein beta/alpha OS=Mus musculus GN=Ywhab	TRUE	TRUE	375768	2.50887e+06	2.36522e+06	2.80996e+06	1.92767e+06	1076260	4.28097e+06	2.75477e+06
Vwa5a	Q99KC8	von Willebrand factor A domain-containing protein 5A OS=Mus musculus GN=Vwa5a PE=1 SV=2	TRUE	TRUE	1749330	5.46236e+06	6.23362e+06	5.88678e+06	5.77582e+06	1148140	1.36059e+07	1.12702e+07
Thnsl2	Q80W22	Threonine synthase-like 2 OS=Mus musculus GN=Thnsl2 PE=1 SV=1	TRUE	TRUE	5213200	9.01538e+06	8.49585e+06	6.87927e+06	7.98311e+06	759753	5.76507e+06	5.1243e+06
Pnn	O35691|Q3TUQ5	Pinin OS=Mus musculus GN=Pnn PE=1 SV=4|Pinin OS=Mus musculus GN=Pnn PE=1 SV=1	TRUE	FALSE	16323000	1.61894e+07	1.12078e+07	1.65226e+07	1.32317e+07	NA	NA	NA
Gsto1	O09131	Glutathione S-transferase omega-1 OS=Mus musculus GN=Gsto1 PE=1 SV=2	TRUE	FALSE	941760	3.40141e+06	4.28184e+06	4.44086e+06	4.26326e+06	NA	NA	NA
Cyp8b1	A0A0R4J0N7|O88962	7-alpha-hydroxycholest-4-en-3-one 12-alpha-hydroxylase OS=Mus musculus GN=Cyp8b1 PE=1 SV=1|7-alpha-hydroxycholest-4-en-3-one 12-alpha-hydroxylase OS=Mus musculus GN=Cyp8b1 PE=1 SV=1	TRUE	FALSE	3334540	9.85195e+06	1.02147e+07	1.0437e+07	9.6225e+06	NA	NA	NA
Cltb	F7BHJ0|Q6IRU5|Q6IRU5-2|Q6IRU5-3	Clathrin light chain B (Fragment) OS=Mus musculus GN=Cltb PE=1 SV=1|Clathrin light chain B OS=Mus musculus GN=Cltb PE=1 SV=1|Isoform 2 of Clathrin light chain B OS=Mus musculus GN=Cltb|Isoform 3 of Clathrin light chain B OS=Mus musculus GN=Cltb	TRUE	TRUE	2122790	5.75861e+06	5.24384e+06	5.55091e+06	6.23419e+06	168964	2.92144e+06	2.72571e+06
Asgr1	P34927	Asialoglycoprotein receptor 1 OS=Mus musculus GN=Asgr1 PE=1 SV=4	TRUE	FALSE	10295300	1.40101e+07	1.12479e+07	1.28328e+07	1.35367e+07	NA	NA	NA
Tgm1	A0A0R4J293|Q9JLF6	Protein-glutamine gamma-glutamyltransferase K OS=Mus musculus GN=Tgm1 PE=1 SV=1|Protein-glutamine gamma-glutamyltransferase K OS=Mus musculus GN=Tgm1 PE=1 SV=2	TRUE	TRUE	31202500	1.23352e+07	1.20072e+07	1.11408e+07	1.44516e+07	3738770	4.33418e+06	1.44911e+07
Sdc4	O35988|Q3U5S6	Syndecan-4 OS=Mus musculus GN=Sdc4 PE=1 SV=1|Syndecan OS=Mus musculus GN=Sdc4 PE=1 SV=1	TRUE	FALSE	63004300	5.18549e+07	4.42021e+07	4.82089e+07	4.41918e+07	NA	NA	NA
Sec14l2	Q99J08	SEC14-like protein 2 OS=Mus musculus GN=Sec14l2 PE=1 SV=1	TRUE	TRUE	28940800	7.89831e+07	7.73714e+07	8.73661e+07	9.12548e+07	979390	3.9746e+07	2.38904e+07
Otc	P11725|Q543H3|Q8R1A8	Ornithine carbamoyltransferase, mitochondrial OS=Mus musculus GN=Otc PE=1 SV=1|Ornithine carbamoyltransferase, mitochondrial OS=Mus musculus GN=Otc PE=1 SV=1|Ornithine carbamoyltransferase, mitochondrial OS=Mus musculus GN=Otc PE=1 SV=1	TRUE	TRUE	6900100	2.09233e+07	2.65816e+07	2.15266e+07	2.84843e+07	651547	3.20885e+07	2.582e+07
Slc2a2	P14246	Solute carrier family 2, facilitated glucose transporter member 2 OS=Mus musculus GN=Slc2a2 PE=1 SV=3	TRUE	FALSE	81942300	4.55313e+07	4.72209e+07	3.08016e+07	3.83653e+07	NA	NA	NA
Srsf5	O35326|Q9D8S5	Serine/arginine-rich splicing factor 5 OS=Mus musculus GN=Srsf5 PE=1 SV=2|MCG7614, isoform CRA_c OS=Mus musculus GN=Srsf5 PE=1 SV=1	TRUE	TRUE	15643200	2.9628e+07	1.46429e+07	2.36471e+07	2.31352e+07	4372880	1.9583e+07	1.35893e+07
F2	H7BX99|P19221|Q3TJ94	Prothrombin OS=Mus musculus GN=F2 PE=1 SV=1|Prothrombin OS=Mus musculus GN=F2 PE=1 SV=1|Prothrombin OS=Mus musculus GN=F2 PE=1 SV=1	TRUE	TRUE	3354890	4.33708e+06	3.33696e+06	3.69175e+06	2.62196e+06	270289	1.64755e+06	1.89266e+06
Clptm1	Q8VBZ3	Cleft lip and palate transmembrane protein 1 homolog OS=Mus musculus GN=Clptm1 PE=1 SV=1	TRUE	FALSE	9.95196e+06	1.05449e+07	8.31358e+06	8.70904e+06	9.92438e+06	NA	NA	NA
Cyp20a1	Q8BKE6	Cytochrome P450 20A1 OS=Mus musculus GN=Cyp20a1 PE=1 SV=1	TRUE	FALSE	2006140	1.08642e+07	7.03775e+06	8.01328e+06	7.66777e+06	NA	NA	NA
Rpl36a	P83882|Q5M9P1	60S ribosomal protein L36a OS=Mus musculus GN=Rpl36a PE=1 SV=2|60S ribosomal protein L36a OS=Mus musculus GN=Rpl36a PE=1 SV=1	TRUE	FALSE	5.61699e+06	5.08635e+07	2.60543e+07	5.13305e+07	3.39684e+07	NA	NA	NA
Tcof1	H3BIX0|H3BL37|O08784|Q05CS0	Treacle protein (Fragment) OS=Mus musculus GN=Tcof1 PE=1 SV=1|Treacle protein OS=Mus musculus GN=Tcof1 PE=1 SV=1|Treacle protein OS=Mus musculus GN=Tcof1 PE=1 SV=1|Tcof1 protein OS=Mus musculus GN=Tcof1 PE=1 SV=1	TRUE	FALSE	8.04387e+06	2.03405e+07	1.02499e+07	2.11614e+07	1.34524e+07	NA	NA	NA
Stbd1	Q8C7E7	Starch-binding domain-containing protein 1 OS=Mus musculus GN=Stbd1 PE=1 SV=1	TRUE	FALSE	5349710	3.16457e+07	3.25171e+07	2.27709e+07	2.81338e+07	NA	NA	NA
Sgpl1	Q8R0X7	Sphingosine-1-phosphate lyase 1 OS=Mus musculus GN=Sgpl1 PE=1 SV=1	TRUE	FALSE	4565370	1.44015e+07	1.15012e+07	1.16475e+07	1.18418e+07	NA	NA	NA
Stt3b	A0A0R4J0D3|Q3TDQ1	Dolichyl-diphosphooligosaccharide--protein glycosyltransferase subunit STT3B OS=Mus musculus GN=Stt3b PE=1 SV=1|Dolichyl-diphosphooligosaccharide--protein glycosyltransferase subunit STT3B OS=Mus musculus GN=Stt3b PE=1 SV=2	TRUE	FALSE	15299100	1.24063e+07	1.28505e+07	9.74747e+06	1.09171e+07	NA	NA	NA
Rpl13a	P19253|Q5M9M0	60S ribosomal protein L13a OS=Mus musculus GN=Rpl13a PE=1 SV=4|60S ribosomal protein L13a OS=Mus musculus GN=Rpl13a PE=1 SV=1	TRUE	TRUE	17802900	1.59304e+08	1.18794e+08	1.14933e+08	9.46474e+07	NA	5.4936e+06	7.56129e+06
Glul	P15105	Glutamine synthetase OS=Mus musculus GN=Glul PE=1 SV=6	TRUE	TRUE	8850610	3.36258e+07	3.9074e+07	3.80517e+07	4.10856e+07	640286	3.83581e+06	3.72901e+06
Egfr	Q01279	Epidermal growth factor receptor OS=Mus musculus GN=Egfr PE=1 SV=1	TRUE	FALSE	20178900	1.98055e+07	1.65697e+07	1.51555e+07	1.52075e+07	NA	NA	NA
BC003331|Odr4	A0A0A0MQB0|Q4PJX1|Q4PJX1-2|Q4PJX1-3	Protein BC003331 OS=Mus musculus GN=BC003331 PE=1 SV=1|Protein odr-4 homolog OS=Mus musculus GN=Odr4 PE=1 SV=2|Isoform 2 of Protein odr-4 homolog OS=Mus musculus GN=Odr4|Isoform 3 of Protein odr-4 homolog OS=Mus musculus GN=Odr4	TRUE	FALSE	2835700	6.23027e+06	5.80102e+06	4.95204e+06	6.14009e+06	NA	NA	NA
Eif5a	A0A0A0MQM0|P63242	Eukaryotic translation initiation factor 5A (Fragment) OS=Mus musculus GN=Eif5a PE=1 SV=1|Eukaryotic translation initiation factor 5A-1 OS=Mus musculus GN=Eif5a PE=1 SV=2	TRUE	TRUE	2689770	1.38308e+07	1.20563e+07	1.2366e+07	1.37078e+07	317911	6.42323e+06	5.18218e+06
Celf1	A0A0R4J0T5|P28659|P28659-2|P28659-3	CUG triplet repeat, RNA binding protein 1, isoform CRA_b OS=Mus musculus GN=Celf1 PE=1 SV=1|CUGBP Elav-like family member 1 OS=Mus musculus GN=Celf1 PE=1 SV=2|Isoform 2 of CUGBP Elav-like family member 1 OS=Mus musculus GN=Celf1|Isoform 3 of CUGBP Elav-like family member 1 OS=Mus musculus GN=Celf1	TRUE	TRUE	5412400	3.81018e+07	3.00539e+07	3.14694e+07	2.51497e+07	5145640	1.05587e+08	9.49573e+07
Ces2e	Q8BK48	Pyrethroid hydrolase Ces2e OS=Mus musculus GN=Ces2e PE=1 SV=1	TRUE	FALSE	10405700	1.2213e+07	1.23066e+07	1.42911e+07	1.73943e+07	NA	NA	NA
Myh4	Q5SX39	Myosin-4 OS=Mus musculus GN=Myh4 PE=2 SV=1	TRUE	FALSE	15823900	1.71567e+07	2.14e+07	7.09378e+06	7.24226e+06	NA	NA	NA
Gstz1	Q9WVL0	Maleylacetoacetate isomerase OS=Mus musculus GN=Gstz1 PE=1 SV=1	TRUE	TRUE	2098630	1.11778e+07	1.21439e+07	1.37715e+07	1.35559e+07	513744	1.30157e+07	7.55249e+06
Ppia	P17742|Q5SVY2	Peptidyl-prolyl cis-trans isomerase A OS=Mus musculus GN=Ppia PE=1 SV=2|Peptidyl-prolyl cis-trans isomerase OS=Mus musculus GN=Ppia PE=1 SV=1	TRUE	TRUE	8.01603e+06	2.8566e+07	2.79089e+07	2.8153e+07	2.86797e+07	49655.9	1.45585e+07	1.0939e+07
Eif5b	Q05D44	Eukaryotic translation initiation factor 5B OS=Mus musculus GN=Eif5b PE=1 SV=2	TRUE	TRUE	19501800	5.66636e+07	5.4096e+07	5.64606e+07	4.59163e+07	674463	6.09566e+06	5.77497e+06
Znfx1	Q8R151	NFX1-type zinc finger-containing protein 1 OS=Mus musculus GN=Znfx1 PE=1 SV=3	TRUE	TRUE	4539100	1.11564e+07	1.11788e+07	1.01019e+07	1.06115e+07	2165650	2.17395e+07	2.22255e+07
Dhdh	Q9DBB8	Trans-1,2-dihydrobenzene-1,2-diol dehydrogenase OS=Mus musculus GN=Dhdh PE=1 SV=1	TRUE	FALSE	4051040	1.82064e+07	1.63068e+07	1.87204e+07	2.06616e+07	NA	NA	NA
Cpn2	Q9DBB9	Carboxypeptidase N subunit 2 OS=Mus musculus GN=Cpn2 PE=1 SV=2	TRUE	TRUE	1102160	1.76197e+06	1.58586e+06	1.2323e+06	1.12036e+06	28316.9	655073	469065
Gss	P51855|Q541E2	Glutathione synthetase OS=Mus musculus GN=Gss PE=1 SV=1|Glutathione synthetase (Fragment) OS=Mus musculus GN=Gss PE=1 SV=1	TRUE	TRUE	2488910	8.35657e+06	1.0648e+07	8.25081e+06	8.78699e+06	114540	1.46042e+06	1.44802e+06
Farsa	E9PWY9|Q8C0C7	Phenylalanine--tRNA ligase alpha subunit OS=Mus musculus GN=Farsa PE=1 SV=1|Phenylalanine--tRNA ligase alpha subunit OS=Mus musculus GN=Farsa PE=1 SV=1	TRUE	TRUE	3926700	3.62728e+07	3.91502e+07	3.439e+07	3.10027e+07	533817	4.09631e+06	4.94203e+06
Sec62	Q8BU14	Translocation protein SEC62 OS=Mus musculus GN=Sec62 PE=1 SV=1	TRUE	FALSE	4673300	1.75272e+07	1.40957e+07	1.41957e+07	1.25241e+07	NA	NA	NA
Pcx|Pc	E9QPD7|G5E8R3|Q05920	Pyruvate carboxylase OS=Mus musculus GN=Pcx PE=1 SV=1|Pyruvate carboxylase OS=Mus musculus GN=Pcx PE=1 SV=1|Pyruvate carboxylase, mitochondrial OS=Mus musculus GN=Pc PE=1 SV=1	TRUE	TRUE	9.53498e+07	9.14636e+07	8.54253e+07	7.93869e+07	8.63553e+07	6427090	2.44476e+07	2.55074e+07
Cd82	P40237|Q3UII2	CD82 antigen OS=Mus musculus GN=Cd82 PE=1 SV=1|Tetraspanin OS=Mus musculus GN=Cd82 PE=1 SV=1	TRUE	FALSE	36692300	1.73646e+07	2.11637e+07	1.11352e+07	1.65906e+07	NA	NA	NA
Bzw1	A0A087WQS2|Q9CQC6	Basic leucine zipper and W2 domain-containing protein 1 OS=Mus musculus GN=Bzw1 PE=1 SV=1|Basic leucine zipper and W2 domain-containing protein 1 OS=Mus musculus GN=Bzw1 PE=1 SV=1	TRUE	TRUE	6717410	4.13073e+07	4.67088e+07	4.35718e+07	3.81005e+07	1459910	2.28126e+07	1.81262e+07
Gspt1	Q8R050|Q8R050-2	Eukaryotic peptide chain release factor GTP-binding subunit ERF3A OS=Mus musculus GN=Gspt1 PE=1 SV=2|Isoform 2 of Eukaryotic peptide chain release factor GTP-binding subunit ERF3A OS=Mus musculus GN=Gspt1	TRUE	TRUE	9.6291e+06	2.92688e+07	3.14472e+07	3.14331e+07	2.71616e+07	2241150	1.75083e+07	1.42518e+07
Gys2	Q8VCB3	Glycogen [starch] synthase, liver OS=Mus musculus GN=Gys2 PE=1 SV=2	TRUE	TRUE	6473800	2.20113e+07	2.73423e+07	2.20883e+07	1.95262e+07	898060	2.03059e+07	7.38448e+06
Slc22a18	A0A0R4J0P7|Q78KK3	Solute carrier family 22 member 18 OS=Mus musculus GN=Slc22a18 PE=1 SV=1|Solute carrier family 22 member 18 OS=Mus musculus GN=Slc22a18 PE=1 SV=2	TRUE	FALSE	3431680	2.61983e+06	2.94579e+06	1.80587e+06	2.45663e+06	NA	NA	NA
Pcbd1	P61458	Pterin-4-alpha-carbinolamine dehydratase OS=Mus musculus GN=Pcbd1 PE=1 SV=2	TRUE	TRUE	1380930	5.57191e+06	5.20448e+06	5.85413e+06	6.76154e+06	255935	8.21022e+06	4.82696e+06
Rps7	P62082|Q4FZE6	40S ribosomal protein S7 OS=Mus musculus GN=Rps7 PE=2 SV=1|40S ribosomal protein S7 OS=Mus musculus GN=Rps7 PE=1 SV=1	TRUE	FALSE	8422570	8.41203e+07	5.68904e+07	1.54057e+08	9.63646e+07	NA	NA	NA
Mvp	E9Q3X0|Q9EQK5	Major vault protein OS=Mus musculus GN=Mvp PE=1 SV=1|Major vault protein OS=Mus musculus GN=Mvp PE=1 SV=4	TRUE	TRUE	5973570	2.00662e+07	2.89618e+07	1.92275e+07	1.94238e+07	146804	1.5151e+06	1.38265e+06
Grsf1	E9Q179|Q8C5Q4	G-rich sequence factor 1 OS=Mus musculus GN=Grsf1 PE=1 SV=1|G-rich sequence factor 1 OS=Mus musculus GN=Grsf1 PE=1 SV=2	TRUE	TRUE	389855	3.71818e+06	3.5895e+06	3.14537e+06	3.09857e+06	3449140	1.69929e+07	1.9933e+07
Rbm14	Q8C2Q3	RNA-binding protein 14 OS=Mus musculus GN=Rbm14 PE=1 SV=1	TRUE	TRUE	2620730	9.80524e+06	1.02157e+07	1.23189e+07	9.1665e+06	727656	6.05271e+06	8.3341e+06
Hnrnph1	O35737|Q811L7|Q8C2Q7	Heterogeneous nuclear ribonucleoprotein H OS=Mus musculus GN=Hnrnph1 PE=1 SV=3|Heterogeneous nuclear ribonucleoprotein H OS=Mus musculus GN=Hnrnph1 PE=1 SV=2|Heterogeneous nuclear ribonucleoprotein H OS=Mus musculus GN=Hnrnph1 PE=1 SV=1	TRUE	TRUE	1215830	5.85613e+06	6.01565e+06	6.28554e+06	4.60194e+06	642061	6.01316e+06	7.16064e+06
Gm20390|Nme2	E9PZF0|Q01768|Q5NC82	Nucleoside diphosphate kinase OS=Mus musculus GN=Gm20390 PE=3 SV=1|Nucleoside diphosphate kinase B OS=Mus musculus GN=Nme2 PE=1 SV=1|Nucleoside diphosphate kinase OS=Mus musculus GN=Nme2 PE=1 SV=1	TRUE	FALSE	2797310	1.31999e+07	1.40554e+07	1.46541e+07	1.47855e+07	NA	NA	NA
Slc35d1	Q8BX24	Protein Slc35d1 OS=Mus musculus GN=Slc35d1 PE=1 SV=1	TRUE	FALSE	22314400	1.77736e+07	1.79122e+07	1.51118e+07	1.53902e+07	NA	NA	NA
Gm28046	E9Q9P8	Protein Gm28046 OS=Mus musculus GN=Gm28046 PE=3 SV=1	TRUE	FALSE	18962300	1.81752e+07	2.06365e+07	1.88071e+07	2.546e+07	NA	NA	NA
Mup20	Q5FW60	Major urinary protein 20 OS=Mus musculus GN=Mup20 PE=1 SV=1	TRUE	TRUE	8636370	9.36402e+06	1.3068e+07	7.98181e+06	9.73431e+06	293936	3.61515e+06	4.03151e+06
Rheb	Q540E6|Q921J2	GTP-binding protein Rheb OS=Mus musculus GN=Rheb PE=1 SV=1|GTP-binding protein Rheb OS=Mus musculus GN=Rheb PE=1 SV=1	TRUE	FALSE	3416510	4.71499e+06	4.95815e+06	4.39917e+06	5.15613e+06	NA	NA	NA
Eif2s1	Q6ZWX6	Eukaryotic translation initiation factor 2 subunit 1 OS=Mus musculus GN=Eif2s1 PE=1 SV=3	TRUE	TRUE	2453140	8.72658e+06	9.25123e+06	9.37111e+06	9.17923e+06	4466150	1.91492e+07	1.51203e+07
Rpl35a	O55142|Q6ZWX1	60S ribosomal protein L35a OS=Mus musculus GN=Rpl35a PE=1 SV=2|60S ribosomal protein L35a OS=Mus musculus GN=Rpl35a PE=1 SV=1	TRUE	FALSE	5571770	4.30835e+07	3.03488e+07	4.41225e+07	3.36136e+07	NA	NA	NA
Ppm1b	Q99NF7	Ppm1b protein OS=Mus musculus GN=Ppm1b PE=1 SV=1	TRUE	FALSE	4272460	3.44778e+07	2.87952e+07	3.33344e+07	2.7765e+07	NA	NA	NA
Tap2	P36371|Q792S7	Antigen peptide transporter 2 OS=Mus musculus GN=Tap2 PE=1 SV=1|Antigen peptide transporter 2 OS=Mus musculus GN=Tap2 PE=1 SV=1	TRUE	FALSE	7346220	7.88585e+06	7.41377e+06	6.15674e+06	6.83126e+06	NA	NA	NA
Hal	B2RXW1|P35492	Histidine ammonia-lyase OS=Mus musculus GN=Hal PE=1 SV=1|Histidine ammonia-lyase OS=Mus musculus GN=Hal PE=1 SV=1	TRUE	TRUE	13742000	3.4325e+07	3.43243e+07	3.69081e+07	3.6717e+07	2992290	1.47626e+07	1.81513e+07
Ldha	G5E8N5|P06151|Q564E2	L-lactate dehydrogenase OS=Mus musculus GN=Ldha PE=1 SV=1|L-lactate dehydrogenase A chain OS=Mus musculus GN=Ldha PE=1 SV=3|L-lactate dehydrogenase OS=Mus musculus GN=Ldha PE=1 SV=1	TRUE	TRUE	23347100	7.44827e+07	7.44313e+07	7.12222e+07	8.78265e+07	979491	2.98706e+07	2.26059e+07
Ssb	P32067|Q564E6	Lupus La protein homolog OS=Mus musculus GN=Ssb PE=1 SV=1|Lupus La protein homolog OS=Mus musculus GN=Ssb PE=1 SV=1	TRUE	TRUE	8994260	1.58802e+08	1.39357e+08	1.30173e+08	1.18937e+08	795036	5.40231e+06	9.13879e+06
Idh1	O88844	Isocitrate dehydrogenase [NADP] cytoplasmic OS=Mus musculus GN=Idh1 PE=1 SV=2	TRUE	TRUE	37229500	1.13042e+08	1.17238e+08	1.19517e+08	1.19797e+08	840541	3.86137e+07	2.76576e+07
Hist1h2bm|Hist1h2bk|Hist1h2bf|Hist1h2bb|Hist1h2bh|Hist2h2bb|Hist1h2bc|Hist1h2br|Hist1h2bp	B2RTK3|B2RVD5|P10853|P10854|Q64475|Q64478|Q64525|Q6ZWY9|Q8CBB6|Q8CGP1|Q8CGP2|Q8CGP2-2	Histone H2B OS=Mus musculus GN=Hist1h2bm PE=1 SV=1|Histone H2B OS=Mus musculus GN=Hist1h2bk PE=2 SV=1|Histone H2B type 1-F/J/L OS=Mus musculus GN=Hist1h2bf PE=1 SV=2|Histone H2B type 1-M OS=Mus musculus GN=Hist1h2bm PE=1 SV=2|Histone H2B type 1-B OS=Mus musculus GN=Hist1h2bb PE=1 SV=3|Histone H2B type 1-H OS=Mus musculus GN=Hist1h2bh PE=1 SV=3|Histone H2B type 2-B OS=Mus musculus GN=Hist2h2bb PE=…	TRUE	TRUE	8.70738e+06	7.5624e+07	6.16695e+07	8.09169e+07	8.67621e+07	890842	58613.1	2.34839e+06
Slc27a2	O35488	Very long-chain acyl-CoA synthetase OS=Mus musculus GN=Slc27a2 PE=1 SV=2	TRUE	TRUE	34920600	6.2203e+07	7.9273e+07	6.57992e+07	8.32926e+07	1764460	1.13491e+07	1.42595e+07
Mrps22	Q9CXW2	28S ribosomal protein S22, mitochondrial OS=Mus musculus GN=Mrps22 PE=1 SV=1	TRUE	TRUE	755528	3.93514e+06	4.17041e+06	4.33583e+06	4.35634e+06	458348	5.16134e+06	4.08069e+06
Rpl11|Gm10036|Gm5093	A2BH06|E9PYL9|E9PZB3|Q9CXW4	60S ribosomal protein L11 (Fragment) OS=Mus musculus GN=Rpl11 PE=1 SV=1|Protein Gm10036 OS=Mus musculus GN=Gm10036 PE=3 SV=1|Protein Gm5093 OS=Mus musculus GN=Gm5093 PE=1 SV=1|60S ribosomal protein L11 OS=Mus musculus GN=Rpl11 PE=1 SV=4	TRUE	FALSE	1854400	3.69052e+07	3.58137e+07	4.23784e+07	3.76253e+07	NA	NA	NA
Ivd	Q9JHI5	Isovaleryl-CoA dehydrogenase, mitochondrial OS=Mus musculus GN=Ivd PE=1 SV=1	TRUE	TRUE	7905290	1.32521e+07	1.13631e+07	1.66457e+07	2.06681e+07	462748	3.96414e+06	4.07872e+06
Samm50	Q8BGH2	Sorting and assembly machinery component 50 homolog OS=Mus musculus GN=Samm50 PE=1 SV=1	TRUE	TRUE	5900800	9.68277e+06	8.6354e+06	9.88479e+06	1.05025e+07	372770	2.40837e+06	2.44826e+06
Slc7a2	E9QJY0|P18581	Cationic amino acid transporter 2 OS=Mus musculus GN=Slc7a2 PE=1 SV=1|Cationic amino acid transporter 2 OS=Mus musculus GN=Slc7a2 PE=1 SV=3	TRUE	FALSE	10902800	4.67614e+06	5.53385e+06	3.15758e+06	4.59065e+06	NA	NA	NA
Cyp1a2	B6VGH4|P00186	Cytochrome P450 OS=Mus musculus GN=Cyp1a2 PE=1 SV=1|Cytochrome P450 1A2 OS=Mus musculus GN=Cyp1a2 PE=1 SV=1	TRUE	FALSE	11382100	4.87648e+07	6.43875e+07	5.41855e+07	5.78993e+07	NA	NA	NA
Tmem109	Q3UBX0	Transmembrane protein 109 OS=Mus musculus GN=Tmem109 PE=1 SV=2	TRUE	FALSE	14937800	1.26952e+07	1.23454e+07	1.31562e+07	1.00007e+07	NA	NA	NA
Cml2	Q8CHQ9	Probable N-acetyltransferase CML2 OS=Mus musculus GN=Cml2 PE=1 SV=1	TRUE	FALSE	5888760	2.55793e+07	2.67251e+07	2.13381e+07	2.46586e+07	NA	NA	NA
Slc10a1	O08705	Sodium/bile acid cotransporter OS=Mus musculus GN=Slc10a1 PE=1 SV=1	TRUE	FALSE	61361400	2.97275e+07	2.9315e+07	1.33252e+07	2.93458e+07	NA	NA	NA
Ppp5c	F7BX26|Q60676	Serine/threonine-protein phosphatase (Fragment) OS=Mus musculus GN=Ppp5c PE=1 SV=1|Serine/threonine-protein phosphatase 5 OS=Mus musculus GN=Ppp5c PE=1 SV=3	TRUE	TRUE	2401380	4.88455e+06	5.10134e+06	5.60734e+06	5.54414e+06	198671	1.50824e+06	1.27161e+06
Abca6	Q8K441	ATP-binding cassette sub-family A member 6 OS=Mus musculus GN=Abca6 PE=1 SV=2	TRUE	FALSE	4.94427e+07	3.31061e+07	3.21165e+07	2.66993e+07	2.72976e+07	NA	NA	NA
Bdh1	Q80XN0	D-beta-hydroxybutyrate dehydrogenase, mitochondrial OS=Mus musculus GN=Bdh1 PE=1 SV=2	TRUE	FALSE	2135120	3.9962e+06	4.01937e+06	4.18964e+06	4.74475e+06	NA	NA	NA
Prpf31	Q8CCF0|Q8CCF0-2	U4/U6 small nuclear ribonucleoprotein Prp31 OS=Mus musculus GN=Prpf31 PE=1 SV=3|Isoform 2 of U4/U6 small nuclear ribonucleoprotein Prp31 OS=Mus musculus GN=Prpf31	TRUE	FALSE	1210080	6.60494e+06	6.46824e+06	4.73284e+06	5.71081e+06	NA	NA	NA
Sec61a1	P61620	Protein transport protein Sec61 subunit alpha isoform 1 OS=Mus musculus GN=Sec61a1 PE=1 SV=2	TRUE	TRUE	19848700	2.68981e+07	3.14608e+07	2.61406e+07	2.52269e+07	493584	9.03597e+06	9.26452e+06
Acsl5	Q3UC67|Q8JZR0	Acyl-CoA synthetase long-chain family member 5, isoform CRA_b OS=Mus musculus GN=Acsl5 PE=1 SV=1|Long-chain-fatty-acid--CoA ligase 5 OS=Mus musculus GN=Acsl5 PE=1 SV=1	TRUE	TRUE	11116500	4.46535e+07	4.43683e+07	4.21061e+07	4.06218e+07	154440	6.93888e+06	5.15718e+06
Galm	Q8K157	Aldose 1-epimerase OS=Mus musculus GN=Galm PE=1 SV=1	TRUE	TRUE	2152330	5.15925e+06	5.51952e+06	5.95857e+06	6.00494e+06	547818	2.97349e+06	2.31143e+06
Cct8	P42932|Q3UL22	T-complex protein 1 subunit theta OS=Mus musculus GN=Cct8 PE=1 SV=3|Chaperonin subunit 8 (Theta), isoform CRA_a OS=Mus musculus GN=Cct8 PE=1 SV=1	TRUE	TRUE	42112200	5.85697e+07	6.19643e+07	5.93237e+07	6.80179e+07	593639	3.39933e+07	2.59675e+07
Gpd1	E0CXN5|P13707	Glycerol-3-phosphate dehydrogenase [NAD(+)] OS=Mus musculus GN=Gpd1 PE=1 SV=1|Glycerol-3-phosphate dehydrogenase [NAD(+)], cytoplasmic OS=Mus musculus GN=Gpd1 PE=1 SV=3	TRUE	TRUE	28758500	7.77021e+07	8.16592e+07	8.47462e+07	8.90616e+07	283808	3.04655e+07	2.11646e+07
Bgn	P28653|Q3TNY9	Biglycan OS=Mus musculus GN=Bgn PE=1 SV=1|Biglycan OS=Mus musculus GN=Bgn PE=1 SV=1	TRUE	FALSE	45501400	4.31677e+07	3.22464e+07	3.36545e+07	3.55083e+07	NA	NA	NA
Gclm	O09172|Q4FJZ6	Glutamate--cysteine ligase regulatory subunit OS=Mus musculus GN=Gclm PE=1 SV=1|Gclm protein OS=Mus musculus GN=Gclm PE=1 SV=1	TRUE	TRUE	2418350	8.52317e+06	8.00095e+06	1.0007e+07	8.38386e+06	115192	1.16411e+07	9.66062e+06
Anxa2	P07356|Q542G9	Annexin A2 OS=Mus musculus GN=Anxa2 PE=1 SV=2|Annexin OS=Mus musculus GN=Anxa2 PE=1 SV=1	TRUE	TRUE	4729760	7.33087e+06	4.71804e+06	9.12901e+06	1.03083e+07	3947400	8.48314e+06	1.35603e+07
Slc25a22	E9Q6M6|Q9D6M3	Mitochondrial glutamate carrier 1 OS=Mus musculus GN=Slc25a22 PE=1 SV=1|Mitochondrial glutamate carrier 1 OS=Mus musculus GN=Slc25a22 PE=1 SV=1	TRUE	FALSE	2850410	5.78619e+06	5.79848e+06	8.30486e+06	1.13556e+07	NA	NA	NA
Ndufs1	Q91VD9	NADH-ubiquinone oxidoreductase 75 kDa subunit, mitochondrial OS=Mus musculus GN=Ndufs1 PE=1 SV=2	TRUE	TRUE	4327820	4.99446e+06	5.6342e+06	6.08714e+06	6.90512e+06	253543	3.74875e+06	4.88162e+06
Ltn1	Q6A009	E3 ubiquitin-protein ligase listerin OS=Mus musculus GN=Ltn1 PE=1 SV=3	TRUE	FALSE	1252570	3.57201e+06	4.85401e+06	4.14733e+06	3.8487e+06	NA	NA	NA
Rps16	A4FUS1|P14131	40S ribosomal protein S16 OS=Mus musculus GN=Rps16 PE=1 SV=1|40S ribosomal protein S16 OS=Mus musculus GN=Rps16 PE=1 SV=4	TRUE	FALSE	14410400	1.28647e+08	1.01319e+08	1.30998e+08	1.13344e+08	NA	NA	NA
Ddx3x	Q3TQX5|Q62167	ATP-dependent RNA helicase DDX3X OS=Mus musculus GN=Ddx3x PE=1 SV=1|ATP-dependent RNA helicase DDX3X OS=Mus musculus GN=Ddx3x PE=1 SV=3	TRUE	TRUE	6599110	2.83354e+07	2.9882e+07	2.74928e+07	2.68423e+07	729767	2.51219e+07	2.17969e+07
Dag1	Q544G5|Q62165	Dystroglycan OS=Mus musculus GN=Dag1 PE=1 SV=1|Dystroglycan OS=Mus musculus GN=Dag1 PE=1 SV=4	TRUE	TRUE	8.36828e+06	1.08439e+07	7.67745e+06	5.59252e+06	7.01759e+06	80209.6	400477	394996
Pgam1	Q3U7Z6|Q9DBJ1	MCG113582 OS=Mus musculus GN=Pgam1 PE=1 SV=1|Phosphoglycerate mutase 1 OS=Mus musculus GN=Pgam1 PE=1 SV=3	TRUE	FALSE	1585340	5.16479e+06	5.69331e+06	5.63864e+06	6.10945e+06	NA	NA	NA
Eps8l2	Q99K30	Epidermal growth factor receptor kinase substrate 8-like protein 2 OS=Mus musculus GN=Eps8l2 PE=1 SV=1	TRUE	FALSE	676176	2.98661e+06	3.03151e+06	2.94068e+06	2.72232e+06	NA	NA	NA
Anxa7	Q07076	Annexin A7 OS=Mus musculus GN=Anxa7 PE=1 SV=2	TRUE	TRUE	1430430	6.89867e+06	9.90281e+06	8.37697e+06	6.73683e+06	1061280	9.39036e+06	7.8263e+06
Tmem38b	Q9DAV9	Trimeric intracellular cation channel type B OS=Mus musculus GN=Tmem38b PE=1 SV=1	TRUE	FALSE	880048	2.05671e+06	2.03781e+06	2.11811e+06	1.80971e+06	NA	NA	NA
Rplp2	P99027	60S acidic ribosomal protein P2 OS=Mus musculus GN=Rplp2 PE=1 SV=3	TRUE	FALSE	465626	5.14873e+06	4.59874e+06	5.34293e+06	4.2904e+06	NA	NA	NA
Tubb5	P99024	Tubulin beta-5 chain OS=Mus musculus GN=Tubb5 PE=1 SV=1	TRUE	FALSE	468914	2.02171e+06	1.66711e+06	1.97193e+06	1.80642e+06	NA	NA	NA
Lrpprc	Q6PB66	Leucine-rich PPR motif-containing protein, mitochondrial OS=Mus musculus GN=Lrpprc PE=1 SV=2	TRUE	TRUE	30800900	1.82064e+08	2.20226e+08	1.62822e+08	1.87946e+08	37319300	8.23675e+08	5.91519e+08
Pecr	Q3UXD9|Q99MZ7	Peroxisomal trans-2-enoyl-CoA reductase OS=Mus musculus GN=Pecr PE=1 SV=1|Peroxisomal trans-2-enoyl-CoA reductase OS=Mus musculus GN=Pecr PE=1 SV=1	TRUE	TRUE	7129190	8.47781e+06	8.1772e+06	7.04946e+06	1.14628e+07	NA	1.66857e+06	1.85006e+06
Ca2	P00920	Carbonic anhydrase 2 OS=Mus musculus GN=Ca2 PE=1 SV=4	TRUE	TRUE	2276830	4.25587e+06	3.92785e+06	7.00358e+06	7.79163e+06	249182	1.09936e+06	1.14871e+06
Gvin1	L7N451|Q80SU7	Interferon-induced very large GTPase 1 OS=Mus musculus GN=Gvin1 PE=1 SV=1|Interferon-induced very large GTPase 1 OS=Mus musculus GN=Gvin1 PE=1 SV=1	TRUE	TRUE	2212080	2.40219e+06	3.53013e+06	2.85312e+06	4.04984e+06	1500420	8.61146e+06	8.80241e+06
Myl12b|Myl12a|Myl9	Q3THE2|Q6ZWQ9|Q9CQ19	Myosin regulatory light chain 12B OS=Mus musculus GN=Myl12b PE=1 SV=2|MCG5400 OS=Mus musculus GN=Myl12a PE=1 SV=1|Myosin regulatory light polypeptide 9 OS=Mus musculus GN=Myl9 PE=1 SV=3	TRUE	FALSE	1031860	3.10755e+06	2.87222e+06	2.56446e+06	2.80448e+06	NA	NA	NA
Acaa1a	H3BKL5|Q921H8	3-ketoacyl-CoA thiolase A, peroxisomal OS=Mus musculus GN=Acaa1a PE=1 SV=1|3-ketoacyl-CoA thiolase A, peroxisomal OS=Mus musculus GN=Acaa1a PE=1 SV=1	TRUE	FALSE	1482470	1.64694e+06	1.40954e+06	2.82423e+06	3.25063e+06	NA	NA	NA
Mpc1	D3YWY6|D3Z5S0|E9Q0V4|P63030|Q3UX28	Mitochondrial pyruvate carrier 1 OS=Mus musculus GN=Mpc1 PE=1 SV=1|Brain protein 44-like, isoform CRA_a OS=Mus musculus GN=Mpc1 PE=1 SV=1|Mitochondrial pyruvate carrier 1 OS=Mus musculus GN=Mpc1 PE=1 SV=1|Mitochondrial pyruvate carrier 1 OS=Mus musculus GN=Mpc1 PE=1 SV=1|Brain protein 44-like OS=Mus musculus GN=Mpc1 PE=1 SV=1	TRUE	FALSE	5460220	6.62249e+06	5.92222e+06	8.88941e+06	1.30969e+07	NA	NA	NA
Rps20	P60867|Q5BLK2	40S ribosomal protein S20 OS=Mus musculus GN=Rps20 PE=1 SV=1|40S ribosomal protein S20 OS=Mus musculus GN=Rps20 PE=1 SV=1	TRUE	TRUE	6230040	4.59455e+07	3.43854e+07	5.39591e+07	4.49358e+07	405106	1.27127e+06	927057
Rps6	P62754|Q5BLK1	40S ribosomal protein S6 OS=Mus musculus GN=Rps6 PE=1 SV=1|40S ribosomal protein S6 OS=Mus musculus GN=Rps6 PE=1 SV=1	TRUE	TRUE	6.277e+06	1.04169e+08	7.18959e+07	8.97e+07	7.88303e+07	37867.4	2.15664e+06	3.5531e+06
Rpl12	P35979|Q5BLK0	60S ribosomal protein L12 OS=Mus musculus GN=Rpl12 PE=1 SV=2|60S ribosomal protein L12 OS=Mus musculus GN=Rpl12 PE=1 SV=1	TRUE	TRUE	3036900	3.02307e+07	2.56124e+07	3.51713e+07	2.66392e+07	NA	4.05571e+06	3.90008e+06
Aamp	J3QN89|Q3TJ22	Protein Aamp OS=Mus musculus GN=Aamp PE=1 SV=1|Angio-associated migratory protein OS=Mus musculus GN=Aamp PE=1 SV=1	TRUE	TRUE	3098930	3.62e+06	3.95315e+06	3.59132e+06	3.66819e+06	153572	2.37629e+06	1.59823e+06
Rsl1d1	Q8BVY0	Ribosomal L1 domain-containing protein 1 OS=Mus musculus GN=Rsl1d1 PE=1 SV=1	TRUE	FALSE	1919250	6.51986e+06	5.28256e+06	6.63933e+06	5.63735e+06	NA	NA	NA
Atp5a1	Q03265	ATP synthase subunit alpha, mitochondrial OS=Mus musculus GN=Atp5a1 PE=1 SV=1	TRUE	TRUE	29845000	3.95605e+07	4.94085e+07	4.70103e+07	5.67745e+07	4515200	2.49215e+07	2.55923e+07
Aspdh	Q9DCQ2	Putative L-aspartate dehydrogenase OS=Mus musculus GN=Aspdh PE=1 SV=1	TRUE	FALSE	5640500	1.77894e+07	1.54332e+07	1.71621e+07	2.15456e+07	NA	NA	NA
Trmt2a	E9PUQ7|Q3UYU2	tRNA (uracil-5-)-methyltransferase homolog A OS=Mus musculus GN=Trmt2a PE=1 SV=1|HpaII tinys locus 9c, isoform CRA_a OS=Mus musculus GN=Trmt2a PE=1 SV=1	TRUE	FALSE	4208880	5.13508e+06	4.66255e+06	3.87911e+06	3.77723e+06	NA	NA	NA
Lcp1	Q61233	Plastin-2 OS=Mus musculus GN=Lcp1 PE=1 SV=4	TRUE	TRUE	5324940	3.03155e+07	3.65885e+07	3.33013e+07	3.04097e+07	1640240	1.97768e+07	1.26807e+07
Scarb2	O35114	Lysosome membrane protein 2 OS=Mus musculus GN=Scarb2 PE=1 SV=3	TRUE	TRUE	8.55306e+06	1.12575e+07	5.52169e+06	6.25006e+06	8.12003e+06	1092960	4.26224e+06	3.36573e+06
Aldh3a2	B1ATI0|B1AV77|P47740	Aldehyde dehydrogenase OS=Mus musculus GN=Aldh3a2 PE=1 SV=1|Aldehyde dehydrogenase OS=Mus musculus GN=Aldh3a2 PE=1 SV=1|Fatty aldehyde dehydrogenase OS=Mus musculus GN=Aldh3a2 PE=1 SV=2	TRUE	TRUE	8.21952e+06	2.34428e+07	2.42219e+07	2.29527e+07	2.64345e+07	519541	5.01815e+06	3.4299e+06
Slc22a1	O08966	Solute carrier family 22 member 1 OS=Mus musculus GN=Slc22a1 PE=1 SV=2	TRUE	FALSE	34152800	2.05339e+07	1.98696e+07	1.06534e+07	1.66025e+07	NA	NA	NA
Hmgcs2	P54869	Hydroxymethylglutaryl-CoA synthase, mitochondrial OS=Mus musculus GN=Hmgcs2 PE=1 SV=2	TRUE	TRUE	25432100	3.01979e+07	3.41382e+07	3.48125e+07	5.31503e+07	536575	4.20194e+07	2.99096e+07
Ugt3a2	Q8JZZ0	UDP-glucuronosyltransferase 3A2 OS=Mus musculus GN=Ugt3a2 PE=1 SV=2	TRUE	TRUE	1427610	4.03436e+06	5.80552e+06	5.00911e+06	5.20251e+06	458486	1.1467e+06	1.25402e+06
Cyc1	Q9D0M3|Q9D0M3-2	Cytochrome c1, heme protein, mitochondrial OS=Mus musculus GN=Cyc1 PE=1 SV=1|Isoform 2 of Cytochrome c1, heme protein, mitochondrial OS=Mus musculus GN=Cyc1	TRUE	TRUE	1064740	1.67832e+06	1.93525e+06	2.33915e+06	3.04541e+06	102102	660629	552436
Flna	B7FAU9|B7FAV1|Q8BTM8	Filamin, alpha OS=Mus musculus GN=Flna PE=1 SV=1|Filamin, alpha (Fragment) OS=Mus musculus GN=Flna PE=1 SV=1|Filamin-A OS=Mus musculus GN=Flna PE=1 SV=5	TRUE	TRUE	3154010	5.69561e+06	5.91071e+06	5.14817e+06	5.80331e+06	6.23889e+06	2.55886e+07	2.75378e+07
Ncln	D3YU17|Q8VCM8	Nicalin OS=Mus musculus GN=Ncln PE=1 SV=1|Nicalin OS=Mus musculus GN=Ncln PE=1 SV=2	TRUE	FALSE	2513310	7.0737e+06	5.2208e+06	5.81833e+06	6.25944e+06	NA	NA	NA
Sdha	Q8K2B3	Succinate dehydrogenase [ubiquinone] flavoprotein subunit, mitochondrial OS=Mus musculus GN=Sdha PE=1 SV=1	TRUE	TRUE	40330500	2.72349e+07	2.60123e+07	2.15128e+07	3.01838e+07	704371	5.08897e+06	7.19662e+06
Fgg	Q3UEM7|Q3UER8|Q8VCM7	Fibrinogen gamma chain OS=Mus musculus GN=Fgg PE=1 SV=1|Fibrinogen gamma chain OS=Mus musculus GN=Fgg PE=1 SV=1|Fibrinogen gamma chain OS=Mus musculus GN=Fgg PE=1 SV=1	TRUE	TRUE	9104920	1.54714e+07	1.52904e+07	1.4293e+07	1.14208e+07	820886	8.76844e+06	3.52055e+06
Mto1	G5E889|Q923Z3	Mitochondrial translation optimization 1 homolog (S. cerevisiae), isoform CRA_b OS=Mus musculus GN=Mto1 PE=1 SV=1|Protein MTO1 homolog, mitochondrial OS=Mus musculus GN=Mto1 PE=2 SV=1	TRUE	FALSE	15878900	1.39882e+07	1.18194e+07	1.11428e+07	1.31585e+07	NA	NA	NA
Xylb	Q3TNA1	Xylulose kinase OS=Mus musculus GN=Xylb PE=1 SV=1	TRUE	TRUE	4687450	1.14154e+07	1.03923e+07	1.07093e+07	1.10285e+07	42392.6	3.45582e+06	3.37458e+06
Glud1	P26443	Glutamate dehydrogenase 1, mitochondrial OS=Mus musculus GN=Glud1 PE=1 SV=1	TRUE	TRUE	6.54196e+07	5.38603e+07	6.57591e+07	7.51237e+07	8.93529e+07	1939220	3.62354e+07	3.79993e+07
Ugdh	O70475|Q3TS38	UDP-glucose 6-dehydrogenase OS=Mus musculus GN=Ugdh PE=1 SV=1|UDP-glucose 6-dehydrogenase OS=Mus musculus GN=Ugdh PE=1 SV=1	TRUE	TRUE	7102440	2.21417e+07	2.61069e+07	2.25491e+07	2.64956e+07	553748	1.18957e+07	9.55584e+06
Sptbn2	Q68FG2	Protein Sptbn2 OS=Mus musculus GN=Sptbn2 PE=1 SV=1	TRUE	TRUE	4556470	8.32016e+06	7.62493e+06	7.13828e+06	9.12213e+06	2924460	1.62333e+07	1.50174e+07
Gm8394|Psma5	D3YX79|Q3UPK6|Q9Z2U1	Proteasome subunit alpha type OS=Mus musculus GN=Gm8394 PE=3 SV=1|Proteasome subunit alpha type OS=Mus musculus GN=Psma5 PE=1 SV=1|Proteasome subunit alpha type-5 OS=Mus musculus GN=Psma5 PE=1 SV=1	TRUE	FALSE	6649620	1.01502e+07	1.2289e+07	1.27252e+07	1.37819e+07	NA	NA	NA
Psma7	Q542H2|Q9Z2U0	Proteasome subunit alpha type OS=Mus musculus GN=Psma7 PE=1 SV=1|Proteasome subunit alpha type-7 OS=Mus musculus GN=Psma7 PE=1 SV=1	TRUE	TRUE	5869070	1.69329e+07	1.76381e+07	2.01715e+07	2.07339e+07	201767	1.22475e+06	1.98653e+06
Mgst1	E9QJW0|Q53ZD4|Q91VS7	Microsomal glutathione S-transferase 1 OS=Mus musculus GN=Mgst1 PE=1 SV=1|Microsomal glutathione S-transferase 1 OS=Mus musculus GN=Mgst1 PE=1 SV=1|Microsomal glutathione S-transferase 1 OS=Mus musculus GN=Mgst1 PE=1 SV=3	TRUE	FALSE	3164590	1.18938e+07	1.08748e+07	1.39145e+07	2.61698e+07	NA	NA	NA
Cops2	A2AQE4|P61202|P61202-2	COP9 signalosome complex subunit 2 OS=Mus musculus GN=Cops2 PE=1 SV=1|COP9 signalosome complex subunit 2 OS=Mus musculus GN=Cops2 PE=1 SV=1|Isoform 2 of COP9 signalosome complex subunit 2 OS=Mus musculus GN=Cops2	TRUE	TRUE	1956320	4.30161e+06	4.5174e+06	5.61943e+06	5.39945e+06	19427.8	1.72937e+06	1.49288e+06
Rab18	P35293|Q0PD38	Ras-related protein Rab-18 OS=Mus musculus GN=Rab18 PE=1 SV=2|RAB18, member RAS oncogene family, isoform CRA_a OS=Mus musculus GN=Rab18 PE=1 SV=1	TRUE	FALSE	2120040	8.43795e+06	6.75854e+06	6.38878e+06	6.4526e+06	NA	NA	NA
Nsdhl	Q3US15|Q9R1J0	NAD(P) dependent steroid dehydrogenase-like OS=Mus musculus GN=Nsdhl PE=1 SV=1|Sterol-4-alpha-carboxylate 3-dehydrogenase, decarboxylating OS=Mus musculus GN=Nsdhl PE=1 SV=1	TRUE	FALSE	2399980	6.84693e+06	6.72649e+06	6.75211e+06	6.82806e+06	NA	NA	NA
Mccc1	Q99MR8	Methylcrotonoyl-CoA carboxylase subunit alpha, mitochondrial OS=Mus musculus GN=Mccc1 PE=1 SV=2	TRUE	TRUE	5711250	6.25052e+06	6.45027e+06	5.5148e+06	6.19562e+06	963415	6.24091e+06	7.31424e+06
Abcb4	P21440	Phosphatidylcholine translocator ABCB4 OS=Mus musculus GN=Abcb4 PE=1 SV=2	TRUE	FALSE	9.72721e+07	6.04517e+07	7.23382e+07	4.38641e+07	5.93305e+07	NA	NA	NA
Ago2	Q8CJG0	Protein argonaute-2 OS=Mus musculus GN=Ago2 PE=1 SV=3	TRUE	TRUE	1749470	5.18916e+06	5.14727e+06	5.61067e+06	4.37459e+06	1720640	9.09299e+06	8.56724e+06
Mri1	Q9CQT1	Methylthioribose-1-phosphate isomerase OS=Mus musculus GN=Mri1 PE=1 SV=1	TRUE	FALSE	1034220	3.06949e+06	3.05092e+06	3.44062e+06	3.59806e+06	NA	NA	NA
Stab1	G3X973|Q8R4Y4|Q8R4Y4-2	Stabilin 1, isoform CRA_a OS=Mus musculus GN=Stab1 PE=1 SV=1|Stabilin-1 OS=Mus musculus GN=Stab1 PE=1 SV=1|Isoform 2 of Stabilin-1 OS=Mus musculus GN=Stab1	TRUE	TRUE	4663940	3.53635e+06	2.96309e+06	2.94695e+06	3.3434e+06	388345	958826	678634
Atic	Q9CWJ9	Bifunctional purine biosynthesis protein PURH OS=Mus musculus GN=Atic PE=1 SV=2	TRUE	FALSE	1092960	3.4122e+06	4.64722e+06	6.04887e+06	4.37167e+06	NA	NA	NA
Gnmt	Q9QXF8	Glycine N-methyltransferase OS=Mus musculus GN=Gnmt PE=1 SV=3	TRUE	TRUE	4962140	1.96154e+07	1.64544e+07	2.12303e+07	1.91666e+07	47700.7	7.11596e+06	5.47385e+06
Rpl26	P61255|Q4FZH2	60S ribosomal protein L26 OS=Mus musculus GN=Rpl26 PE=1 SV=1|60S ribosomal protein L26 OS=Mus musculus GN=Rpl26 PE=1 SV=1	TRUE	FALSE	16034400	2.84825e+08	1.45604e+08	2.20727e+08	1.61393e+08	NA	NA	NA
Rbmxl1|Rbmx	Q91VM5|Q9WV02	RNA binding motif protein, X-linked-like-1 OS=Mus musculus GN=Rbmxl1 PE=2 SV=1|RNA-binding motif protein, X chromosome OS=Mus musculus GN=Rbmx PE=1 SV=1	TRUE	FALSE	6041020	3.56736e+07	2.43836e+07	5.41167e+07	3.21451e+07	NA	NA	NA
Nolc1	E9Q5C9	Protein Nolc1 OS=Mus musculus GN=Nolc1 PE=1 SV=1	TRUE	FALSE	137543000	2.27993e+08	9.19697e+07	2.63307e+08	1.14268e+08	NA	NA	NA
Kif13b	E9Q4K7	Protein Kif13b OS=Mus musculus GN=Kif13b PE=1 SV=1	TRUE	TRUE	3200630	7.08263e+06	8.65235e+06	8.29946e+06	7.49309e+06	1854470	1.48375e+07	1.39674e+07
Pafah1b1	P63005	Platelet-activating factor acetylhydrolase IB subunit alpha OS=Mus musculus GN=Pafah1b1 PE=1 SV=2	TRUE	TRUE	5002990	5.02323e+06	6.50512e+06	4.74966e+06	5.04574e+06	371212	2.56986e+06	2.65961e+06
Lsg1	Q3UM18	Large subunit GTPase 1 homolog OS=Mus musculus GN=Lsg1 PE=1 SV=2	TRUE	FALSE	1067630	4.75929e+06	5.14151e+06	3.8281e+06	3.40748e+06	NA	NA	NA
Cyp4a12b|Cyp4a12a	A2A974|Q91WL5	Protein Cyp4a12b OS=Mus musculus GN=Cyp4a12b PE=1 SV=1|Cytochrome P450 4A12A OS=Mus musculus GN=Cyp4a12a PE=1 SV=2	TRUE	FALSE	5563040	2.39625e+07	2.92141e+07	2.08816e+07	2.62231e+07	NA	NA	NA
Ppib	P24369|Q9DCY1	Peptidyl-prolyl cis-trans isomerase B OS=Mus musculus GN=Ppib PE=1 SV=2|Peptidyl-prolyl cis-trans isomerase OS=Mus musculus GN=Ppib PE=1 SV=1	TRUE	TRUE	2239240	7.55164e+06	9.48949e+06	1.26945e+07	1.04546e+07	281275	2.4864e+06	4.42694e+06
Psmc2	P46471|Q8BVQ9	26S protease regulatory subunit 7 OS=Mus musculus GN=Psmc2 PE=1 SV=5|26S protease regulatory subunit 7 OS=Mus musculus GN=Psmc2 PE=1 SV=1	TRUE	TRUE	2995850	6.49037e+06	6.50387e+06	6.84713e+06	6.90299e+06	301697	1.93032e+06	2.23225e+06
Ssr4	Q3TVJ8|Q62186|Q9D8L3	Signal sequence receptor, delta, isoform CRA_b OS=Mus musculus GN=Ssr4 PE=1 SV=1|Translocon-associated protein subunit delta OS=Mus musculus GN=Ssr4 PE=1 SV=1|Signal sequence receptor, delta OS=Mus musculus GN=Ssr4 PE=1 SV=1	TRUE	FALSE	2690250	7.84846e+06	8.3667e+06	7.59866e+06	1.03305e+07	NA	NA	NA
Trim56	A0A0R4J0Q6|Q80VI1	E3 ubiquitin-protein ligase TRIM56 OS=Mus musculus GN=Trim56 PE=1 SV=1|E3 ubiquitin-protein ligase TRIM56 OS=Mus musculus GN=Trim56 PE=1 SV=1	TRUE	TRUE	741364	2.0329e+06	2.62104e+06	2.3703e+06	2.0225e+06	262145	6.92205e+06	6.41014e+06
Clec4f	A0A0R4IZZ5|P70194	C-type lectin domain family 4 member F OS=Mus musculus GN=Clec4f PE=1 SV=1|C-type lectin domain family 4 member F OS=Mus musculus GN=Clec4f PE=1 SV=1	TRUE	FALSE	17494900	1.22988e+07	1.17432e+07	8.96737e+06	1.06632e+07	NA	NA	NA
Pgd	Q9DCD0	6-phosphogluconate dehydrogenase, decarboxylating OS=Mus musculus GN=Pgd PE=1 SV=3	TRUE	TRUE	17688800	3.05129e+07	3.24073e+07	3.15824e+07	3.33285e+07	510833	1.10745e+07	1.00203e+07
Gphn	A0JNY3|Q8BUV3	Gephyrin OS=Mus musculus GN=Gphn PE=1 SV=1|Gephyrin OS=Mus musculus GN=Gphn PE=1 SV=2	TRUE	TRUE	1188260	2.564e+06	3.17519e+06	3.06813e+06	3.23469e+06	1229270	9.7429e+06	9.2843e+06
Acat1	Q8QZT1	Acetyl-CoA acetyltransferase, mitochondrial OS=Mus musculus GN=Acat1 PE=1 SV=1	TRUE	TRUE	8.94348e+06	1.42413e+07	1.68967e+07	2.23445e+07	2.46692e+07	2996710	1.07101e+07	9.89998e+06
Slc29a1	E9PXM6|Q9JIM1|Q9JIM1-2	Equilibrative nucleoside transporter 1 OS=Mus musculus GN=Slc29a1 PE=1 SV=1|Equilibrative nucleoside transporter 1 OS=Mus musculus GN=Slc29a1 PE=1 SV=3|Isoform 2 of Equilibrative nucleoside transporter 1 OS=Mus musculus GN=Slc29a1	TRUE	FALSE	5815600	5.23059e+06	4.40487e+06	4.05313e+06	4.79701e+06	NA	NA	NA
Txn	P10639	Thioredoxin OS=Mus musculus GN=Txn PE=1 SV=3	TRUE	TRUE	4838960	1.56141e+07	1.33269e+07	1.64913e+07	2.02533e+07	512363	8.64308e+06	8.83646e+06
Aldh1a7	B2RTL5|O35945	Aldehyde dehydrogenase family 1, subfamily A7 OS=Mus musculus GN=Aldh1a7 PE=1 SV=1|Aldehyde dehydrogenase, cytosolic 1 OS=Mus musculus GN=Aldh1a7 PE=1 SV=1	TRUE	FALSE	6723720	2.14261e+07	2.2512e+07	1.96369e+07	2.20534e+07	NA	NA	NA
Dcaf8	Q8N7N5	DDB1- and CUL4-associated factor 8 OS=Mus musculus GN=Dcaf8 PE=1 SV=1	TRUE	FALSE	7282600	1.23433e+07	7.21943e+06	7.96565e+06	6.25902e+06	NA	NA	NA
Dhx15	O35286|Q3UKJ6|Q497W9	Pre-mRNA-splicing factor ATP-dependent RNA helicase DHX15 OS=Mus musculus GN=Dhx15 PE=1 SV=2|DEAH (Asp-Glu-Ala-His) box polypeptide 15, isoform CRA_a OS=Mus musculus GN=Dhx15 PE=1 SV=1|DEAH (Asp-Glu-Ala-His) box polypeptide 15 OS=Mus musculus GN=Dhx15 PE=1 SV=1	TRUE	TRUE	3682460	6.69416e+06	6.44048e+06	5.84732e+06	6.31763e+06	262820	2.74339e+06	4.10029e+06
Rps18	P62270|Q561N5	40S ribosomal protein S18 OS=Mus musculus GN=Rps18 PE=1 SV=3|40S ribosomal protein S18 OS=Mus musculus GN=Rps18 PE=2 SV=1	TRUE	FALSE	22268700	1.95414e+08	1.01044e+08	1.5429e+08	1.2184e+08	NA	NA	NA
Ube2l3	P68037|Q561N4	Ubiquitin-conjugating enzyme E2 L3 OS=Mus musculus GN=Ube2l3 PE=1 SV=1|MCG1032217 OS=Mus musculus GN=Ube2l3 PE=1 SV=1	TRUE	FALSE	1963500	7.89344e+06	6.5518e+06	7.62602e+06	8.42776e+06	NA	NA	NA
Cyp4a14	O35728	Cytochrome P450 4A14 OS=Mus musculus GN=Cyp4a14 PE=1 SV=1	TRUE	FALSE	743060	2.6686e+06	3.46009e+06	2.14928e+06	3.76503e+06	NA	NA	NA
Ascc3	E9PZJ8	Activating signal cointegrator 1 complex subunit 3 OS=Mus musculus GN=Ascc3 PE=1 SV=1	TRUE	TRUE	2490970	8.73822e+06	9.51539e+06	7.73841e+06	7.62497e+06	16498300	3.18069e+07	1.65332e+07
Psmc3	A2AGN7|B7ZCF1|O88685	26S protease regulatory subunit 6A OS=Mus musculus GN=Psmc3 PE=1 SV=1|26S protease regulatory subunit 6A OS=Mus musculus GN=Psmc3 PE=1 SV=1|26S protease regulatory subunit 6A OS=Mus musculus GN=Psmc3 PE=1 SV=2	TRUE	FALSE	696793	3.11187e+06	3.47575e+06	3.95742e+06	3.41671e+06	NA	NA	NA
Nfx1	B1AY10	Transcriptional repressor NF-X1 OS=Mus musculus GN=Nfx1 PE=1 SV=1	TRUE	FALSE	3361200	6.04718e+06	5.93184e+06	6.32283e+06	5.69228e+06	NA	NA	NA
Pcyt2	A2ABY3|Q3USD5|Q922E4	Ethanolamine-phosphate cytidylyltransferase OS=Mus musculus GN=Pcyt2 PE=1 SV=1|Ethanolamine-phosphate cytidylyltransferase OS=Mus musculus GN=Pcyt2 PE=1 SV=1|Ethanolamine-phosphate cytidylyltransferase OS=Mus musculus GN=Pcyt2 PE=1 SV=1	TRUE	FALSE	3.9965e+06	7.821e+06	7.73618e+06	8.9601e+06	8.62085e+06	NA	NA	NA
Rpl14	Q9CR57	60S ribosomal protein L14 OS=Mus musculus GN=Rpl14 PE=1 SV=3	TRUE	FALSE	5916040	6.13216e+07	4.25156e+07	5.75647e+07	4.63837e+07	NA	NA	NA
Suclg2	Q9Z2I8|Q9Z2I8-2	Succinyl-CoA ligase [GDP-forming] subunit beta, mitochondrial OS=Mus musculus GN=Suclg2 PE=1 SV=3|Isoform 2 of Succinyl-CoA ligase [GDP-forming] subunit beta, mitochondrial OS=Mus musculus GN=Suclg2	TRUE	TRUE	5.87206e+06	1.53131e+07	1.65047e+07	1.58578e+07	1.8194e+07	2006440	1.89665e+07	1.50745e+07
Pmm2	Q545N8|Q9Z2M7	Phosphomannomutase OS=Mus musculus GN=Pmm2 PE=1 SV=1|Phosphomannomutase 2 OS=Mus musculus GN=Pmm2 PE=1 SV=1	TRUE	FALSE	924362	5.59273e+06	5.64032e+06	6.63227e+06	6.42551e+06	NA	NA	NA
Nars	Q8BP47	Asparagine--tRNA ligase, cytoplasmic OS=Mus musculus GN=Nars PE=1 SV=2	TRUE	TRUE	6084080	3.83498e+07	1.41757e+07	1.33661e+07	1.46129e+07	582757	3.74145e+06	3.24064e+06
Ttn	A2ASS6|E9Q8K5|E9Q8N1	Titin OS=Mus musculus GN=Ttn PE=1 SV=1|Titin OS=Mus musculus GN=Ttn PE=1 SV=1|Titin OS=Mus musculus GN=Ttn PE=1 SV=1	TRUE	FALSE	33284800	2.58836e+07	2.61941e+07	1.23859e+07	1.11947e+07	NA	NA	NA
Copb2	O55029	Coatomer subunit beta' OS=Mus musculus GN=Copb2 PE=1 SV=2	TRUE	TRUE	12304700	1.29686e+07	1.39554e+07	1.48624e+07	1.29622e+07	1185400	8.94065e+06	1.00818e+07
Gm10020|Rpl15	E9QAZ2|Q5M8Q0|Q9CZM2	Ribosomal protein L15 OS=Mus musculus GN=Gm10020 PE=3 SV=1|Ribosomal protein L15 OS=Mus musculus GN=Rpl15 PE=2 SV=1|60S ribosomal protein L15 OS=Mus musculus GN=Rpl15 PE=2 SV=4	TRUE	FALSE	4456770	5.10532e+07	3.95301e+07	5.90315e+07	3.94704e+07	NA	NA	NA
Ssrp1	Q08943|Q08943-2	FACT complex subunit SSRP1 OS=Mus musculus GN=Ssrp1 PE=1 SV=2|Isoform 2 of FACT complex subunit SSRP1 OS=Mus musculus GN=Ssrp1	TRUE	FALSE	25207000	5.95586e+07	2.56865e+07	4.52081e+07	2.20367e+07	NA	NA	NA
Gpx1	P11352	Glutathione peroxidase 1 OS=Mus musculus GN=Gpx1 PE=1 SV=2	TRUE	FALSE	1393800	4.37766e+06	5.20044e+06	5.69158e+06	5.89329e+06	NA	NA	NA
Cndp2	Q9D1A2	Cytosolic non-specific dipeptidase OS=Mus musculus GN=Cndp2 PE=1 SV=1	TRUE	TRUE	2949200	1.35153e+07	1.58438e+07	1.47111e+07	1.35475e+07	694082	5.11715e+06	4.0402e+06
Srpra	Q9DBG7	Signal recognition particle receptor subunit alpha OS=Mus musculus GN=Srpra PE=1 SV=1	TRUE	FALSE	12667700	6.66546e+07	7.6161e+07	6.01203e+07	5.77208e+07	NA	NA	NA
Rpn2	A2ACG7|Q9DBG6	Dolichyl-diphosphooligosaccharide--protein glycosyltransferase subunit 2 OS=Mus musculus GN=Rpn2 PE=1 SV=1|Dolichyl-diphosphooligosaccharide--protein glycosyltransferase subunit 2 OS=Mus musculus GN=Rpn2 PE=1 SV=1	TRUE	TRUE	17872700	3.22733e+07	3.22854e+07	2.92036e+07	3.45434e+07	84794.7	6.48212e+06	5.67651e+06
Cyp27a1	Q9DBG1	Sterol 26-hydroxylase, mitochondrial OS=Mus musculus GN=Cyp27a1 PE=1 SV=1	TRUE	FALSE	2448410	6.05082e+06	6.07014e+06	6.60322e+06	8.70973e+06	NA	NA	NA
Idh2	P54071	Isocitrate dehydrogenase [NADP], mitochondrial OS=Mus musculus GN=Idh2 PE=1 SV=3	TRUE	TRUE	5.56812e+06	6.91859e+06	7.73714e+06	7.93584e+06	9.78582e+06	1005740	3.63956e+06	4.48688e+06
Agpat3	Q9D517	1-acyl-sn-glycerol-3-phosphate acyltransferase gamma OS=Mus musculus GN=Agpat3 PE=1 SV=2	TRUE	FALSE	8.50939e+06	9.33293e+06	9.12153e+06	7.24024e+06	9.71519e+06	NA	NA	NA
Hyou1	Q9JKR6	Hypoxia up-regulated protein 1 OS=Mus musculus GN=Hyou1 PE=1 SV=1	TRUE	TRUE	17553600	2.57548e+07	2.17207e+07	2.23978e+07	1.98118e+07	836192	2.17118e+07	2.22061e+07
Pabpc1	P29341	Polyadenylate-binding protein 1 OS=Mus musculus GN=Pabpc1 PE=1 SV=2	TRUE	TRUE	3623310	2.72427e+07	3.22869e+07	3.41093e+07	2.62789e+07	1478290	7.3751e+07	8.54878e+07
Plaa	P27612	Phospholipase A-2-activating protein OS=Mus musculus GN=Plaa PE=1 SV=4	TRUE	FALSE	11832600	1.17552e+07	1.30626e+07	9.72118e+06	1.1893e+07	NA	NA	NA
Ngly1	Q9JI78	Peptide-N(4)-(N-acetyl-beta-glucosaminyl)asparagine amidase OS=Mus musculus GN=Ngly1 PE=1 SV=2	TRUE	FALSE	1976930	2.81101e+06	2.74175e+06	2.35077e+06	2.99225e+06	NA	NA	NA
Polr2b	Q8CFI7	DNA-directed RNA polymerase II subunit RPB2 OS=Mus musculus GN=Polr2b PE=1 SV=2	TRUE	TRUE	1551980	5.75758e+06	6.06954e+06	4.58017e+06	4.87895e+06	30595.5	1.5224e+06	2.14634e+06
Nqo2	Q9JI75	Ribosyldihydronicotinamide dehydrogenase [quinone] OS=Mus musculus GN=Nqo2 PE=1 SV=3	TRUE	FALSE	3959940	1.30947e+07	1.26864e+07	1.66298e+07	1.85614e+07	NA	NA	NA
Mybbp1a	Q3U2W2|Q7TPV4	MYB binding protein (P160) 1a, isoform CRA_b OS=Mus musculus GN=Mybbp1a PE=1 SV=1|Myb-binding protein 1A OS=Mus musculus GN=Mybbp1a PE=1 SV=2	TRUE	TRUE	4534360	2.07316e+07	2.34652e+07	2.20169e+07	1.60188e+07	148981	2.35399e+06	3.09434e+06
Erap1	Q9EQH2	Endoplasmic reticulum aminopeptidase 1 OS=Mus musculus GN=Erap1 PE=1 SV=2	TRUE	TRUE	15002300	9.74864e+06	1.12078e+07	1.14568e+07	1.2201e+07	512973	4.09888e+06	4.13269e+06
Vps35	Q3TRJ1|Q9EQH3	Vacuolar protein sorting 35, isoform CRA_a OS=Mus musculus GN=Vps35 PE=1 SV=1|Vacuolar protein sorting-associated protein 35 OS=Mus musculus GN=Vps35 PE=1 SV=1	TRUE	TRUE	2174450	5.07036e+06	5.74252e+06	5.36232e+06	4.80658e+06	443194	3.5904e+06	4.1451e+06
Fabp2	P55050|Q53YP5	Fatty acid-binding protein, intestinal OS=Mus musculus GN=Fabp2 PE=1 SV=2|Fatty acid binding protein 2, intestinal OS=Mus musculus GN=Fabp2 PE=1 SV=1	TRUE	FALSE	3934200	9.78756e+06	8.29848e+06	1.0329e+07	1.02951e+07	NA	NA	NA
Apmap	Q9D7N9	Adipocyte plasma membrane-associated protein OS=Mus musculus GN=Apmap PE=1 SV=1	TRUE	TRUE	797694	1.44754e+06	1.99357e+06	1.61054e+06	1.47219e+06	23765.8	1.19924e+06	1.71229e+06
Mrps9	Q9D7N3	28S ribosomal protein S9, mitochondrial OS=Mus musculus GN=Mrps9 PE=1 SV=3	TRUE	TRUE	1820840	1.06032e+07	8.81959e+06	8.80546e+06	8.88307e+06	728021	8.23779e+06	8.71942e+06
Pon3	Q62087	Serum paraoxonase/lactonase 3 OS=Mus musculus GN=Pon3 PE=1 SV=2	TRUE	FALSE	621444	1.17686e+06	1.45101e+06	1.58696e+06	1.75827e+06	NA	NA	NA
Q9D937	Q9D937	Uncharacterized protein C11orf98 homolog OS=Mus musculus PE=1 SV=1	TRUE	FALSE	2073360	8.07766e+06	5.09489e+06	7.86151e+06	6.59093e+06	NA	NA	NA
Cyp2c44	E9Q5K4	Protein Cyp2c44 OS=Mus musculus GN=Cyp2c44 PE=1 SV=1	TRUE	FALSE	4516950	1.29888e+07	1.29937e+07	1.29926e+07	1.44194e+07	NA	NA	NA
Fkbp8	O35465|O35465-2	Peptidyl-prolyl cis-trans isomerase FKBP8 OS=Mus musculus GN=Fkbp8 PE=1 SV=2|Isoform 2 of Peptidyl-prolyl cis-trans isomerase FKBP8 OS=Mus musculus GN=Fkbp8	TRUE	FALSE	1448910	6.20511e+06	5.66273e+06	5.6834e+06	5.21744e+06	NA	NA	NA
Tmem63b	Q3TWI9	CSC1-like protein 2 OS=Mus musculus GN=Tmem63b PE=1 SV=1	TRUE	FALSE	7.28556e+06	4.89899e+06	5.01109e+06	3.11086e+06	3.82413e+06	NA	NA	NA
Sigmar1	O55242|O55242-2	Sigma non-opioid intracellular receptor 1 OS=Mus musculus GN=Sigmar1 PE=1 SV=1|Isoform 2 of Sigma non-opioid intracellular receptor 1 OS=Mus musculus GN=Sigmar1	TRUE	FALSE	2034620	4.64722e+06	4.43035e+06	5.51325e+06	5.37446e+06	NA	NA	NA
Sephs2	P97364	Selenide, water dikinase 2 OS=Mus musculus GN=Sephs2 PE=1 SV=3	TRUE	TRUE	2373560	1.5537e+07	1.6438e+07	1.45558e+07	1.42892e+07	41238.7	7.47462e+06	5.66844e+06
Ugt2b1	Q8R084	UDP-glucuronosyltransferase OS=Mus musculus GN=Ugt2b1 PE=1 SV=1	TRUE	FALSE	132351000	4.20437e+07	4.63797e+07	3.5925e+07	3.77823e+07	NA	NA	NA
Mlec	D3Z1M3|Q6ZQI3	Malectin OS=Mus musculus GN=Mlec PE=1 SV=2|Malectin OS=Mus musculus GN=Mlec PE=1 SV=2	TRUE	TRUE	5581590	8.75528e+06	1.05612e+07	9.93374e+06	9.38107e+06	115703	1.39796e+06	1.68139e+06
Vapa	Q9WV55	Vesicle-associated membrane protein-associated protein A OS=Mus musculus GN=Vapa PE=1 SV=2	TRUE	TRUE	1833010	4.44504e+06	3.74947e+06	6.04214e+06	6.08899e+06	139340	1.22658e+06	1.31021e+06
Mrpl37	Q921S7	39S ribosomal protein L37, mitochondrial OS=Mus musculus GN=Mrpl37 PE=1 SV=1	TRUE	TRUE	767662	7.96276e+06	9.33103e+06	8.04495e+06	7.60133e+06	388700	5.55942e+06	1.02947e+07
Itih5	Q8BJD1	Inter-alpha-trypsin inhibitor heavy chain H5 OS=Mus musculus GN=Itih5 PE=1 SV=1	TRUE	TRUE	19507700	1.25106e+07	1.51261e+07	1.15925e+07	1.10568e+07	744476	1.15086e+06	2.24541e+06
Cyp3a13	Q3UW87|Q64464	CYP3A13 OS=Mus musculus GN=Cyp3a13 PE=1 SV=1|Cytochrome P450 3A13 OS=Mus musculus GN=Cyp3a13 PE=1 SV=1	TRUE	FALSE	2913850	1.0663e+07	1.22038e+07	9.13512e+06	1.23581e+07	NA	NA	NA
Snrpa	Q62189	U1 small nuclear ribonucleoprotein A OS=Mus musculus GN=Snrpa PE=1 SV=3	TRUE	FALSE	2886130	7.84442e+06	6.37131e+06	9.7993e+06	8.71554e+06	NA	NA	NA
Srsf3	P84104|P84104-2	Serine/arginine-rich splicing factor 3 OS=Mus musculus GN=Srsf3 PE=1 SV=1|Isoform Short of Serine/arginine-rich splicing factor 3 OS=Mus musculus GN=Srsf3	TRUE	TRUE	3978910	2.22789e+07	1.52342e+07	2.90374e+07	1.95157e+07	1723430	2.69653e+07	2.51736e+07
Syncrip	A0A0R4J259|G3UZI2|Q7TMK9-2	Heterogeneous nuclear ribonucleoprotein Q OS=Mus musculus GN=Syncrip PE=1 SV=1|Heterogeneous nuclear ribonucleoprotein Q OS=Mus musculus GN=Syncrip PE=1 SV=1|Isoform 2 of Heterogeneous nuclear ribonucleoprotein Q OS=Mus musculus GN=Syncrip	TRUE	TRUE	3455500	4.18464e+07	4.50679e+07	5.43908e+07	3.78607e+07	2582580	7.39293e+07	6.41068e+07
Paics	Q9DCL9	Multifunctional protein ADE2 OS=Mus musculus GN=Paics PE=1 SV=4	TRUE	TRUE	5387760	1.46746e+07	1.51862e+07	1.58451e+07	1.48185e+07	455352	3.73534e+06	4.14462e+06
Slc6a9	P28571-1	Isoform GlyT-1A of Sodium- and chloride-dependent glycine transporter 1 OS=Mus musculus GN=Slc6a9	TRUE	FALSE	4132180	2.60781e+06	2.83543e+06	1.71257e+06	2.55308e+06	NA	NA	NA
Rpl28	P41105|Q5M9J8	60S ribosomal protein L28 OS=Mus musculus GN=Rpl28 PE=1 SV=2|60S ribosomal protein L28 OS=Mus musculus GN=Rpl28 PE=1 SV=1	TRUE	FALSE	13631900	1.44908e+08	9.55061e+07	1.50724e+08	1.07057e+08	NA	NA	NA
Gm5580|Gm8994|Eif4a3	A0A0N4SVP8|E9PV04|Q91VC3	Protein Gm5580 OS=Mus musculus GN=Gm5580 PE=3 SV=1|Protein Gm8994 OS=Mus musculus GN=Gm8994 PE=3 SV=2|Eukaryotic initiation factor 4A-III OS=Mus musculus GN=Eif4a3 PE=1 SV=3	TRUE	FALSE	1269600	5.06565e+06	5.5831e+06	6.9958e+06	5.24054e+06	NA	NA	NA
Pnp	P23492|Q543K9	Purine nucleoside phosphorylase OS=Mus musculus GN=Pnp PE=1 SV=2|Purine nucleoside phosphorylase OS=Mus musculus GN=Pnp PE=1 SV=1	TRUE	FALSE	5559530	1.08131e+07	1.13035e+07	1.00673e+07	1.25256e+07	NA	NA	NA
Dpyd	Q8CHR6	Dihydropyrimidine dehydrogenase [NADP(+)] OS=Mus musculus GN=Dpyd PE=1 SV=1	TRUE	FALSE	19392000	3.00853e+07	2.96901e+07	2.95148e+07	3.10617e+07	NA	NA	NA
Eif3b	Q8JZQ9	Eukaryotic translation initiation factor 3 subunit B OS=Mus musculus GN=Eif3b PE=1 SV=1	TRUE	TRUE	10879300	3.24708e+07	3.54779e+07	3.01728e+07	2.98118e+07	1819490	1.91459e+07	1.83413e+07
Mut	P16332	Methylmalonyl-CoA mutase, mitochondrial OS=Mus musculus GN=Mut PE=1 SV=2	TRUE	TRUE	3119850	3.69368e+06	4.04078e+06	4.7366e+06	4.7515e+06	517436	6.31804e+06	6.1486e+06
Pah	P16331	Phenylalanine-4-hydroxylase OS=Mus musculus GN=Pah PE=1 SV=4	TRUE	TRUE	11496500	4.23124e+07	5.57509e+07	5.11623e+07	5.20697e+07	1538640	1.5261e+07	1.21202e+07
Mat1a	Q91X83	S-adenosylmethionine synthase isoform type-1 OS=Mus musculus GN=Mat1a PE=1 SV=1	TRUE	TRUE	9.86423e+06	2.55479e+07	2.24987e+07	2.8684e+07	2.95961e+07	687174	1.6077e+07	1.32042e+07
Eif4a1	P60843|Q5F2A7	Eukaryotic initiation factor 4A-I OS=Mus musculus GN=Eif4a1 PE=1 SV=1|Eukaryotic initiation factor 4A-I OS=Mus musculus GN=Eif4a1 PE=1 SV=1	TRUE	TRUE	4647420	2.28681e+07	2.76536e+07	2.26965e+07	2.28054e+07	656443	5.74758e+07	4.03405e+07
Ndufa13	Q9ERS2	NADH dehydrogenase [ubiquinone] 1 alpha subcomplex subunit 13 OS=Mus musculus GN=Ndufa13 PE=1 SV=3	TRUE	TRUE	984671	2.78679e+06	2.40239e+06	2.44264e+06	3.00838e+06	NA	789298	825646
Zfr	O88532	Zinc finger RNA-binding protein OS=Mus musculus GN=Zfr PE=1 SV=2	TRUE	TRUE	922281	4.04755e+06	5.60362e+06	4.92944e+06	4.11858e+06	2038540	4.65345e+06	5.7474e+06
Ik	Q9Z1M8	Protein Red OS=Mus musculus GN=Ik PE=1 SV=2	TRUE	FALSE	939291	4.3673e+06	4.68474e+06	4.88098e+06	3.78804e+06	NA	NA	NA
Eif5	P59325|Q3TQR3	Eukaryotic translation initiation factor 5 OS=Mus musculus GN=Eif5 PE=1 SV=1|Eukaryotic translation initiation factor 5 OS=Mus musculus GN=Eif5 PE=1 SV=1	TRUE	TRUE	3888970	1.93471e+07	1.99022e+07	2.17662e+07	1.70462e+07	98211.6	6.32975e+06	5.1279e+06
Cs	Q9CZU6	Citrate synthase, mitochondrial OS=Mus musculus GN=Cs PE=1 SV=1	TRUE	FALSE	3827630	8.67398e+06	7.84618e+06	8.36435e+06	1.03112e+07	NA	NA	NA
Pdia5	Q921X9	Protein disulfide-isomerase A5 OS=Mus musculus GN=Pdia5 PE=1 SV=1	TRUE	FALSE	2640860	1.0346e+07	9.09939e+06	9.77573e+06	8.82135e+06	NA	NA	NA
Capzb	A2AMW0|P47757-2|P47757-4	Capping protein (Actin filament) muscle Z-line, beta, isoform CRA_a OS=Mus musculus GN=Capzb PE=1 SV=1|Isoform 2 of F-actin-capping protein subunit beta OS=Mus musculus GN=Capzb|Isoform 3 of F-actin-capping protein subunit beta OS=Mus musculus GN=Capzb	TRUE	TRUE	3205210	5.51552e+06	5.82074e+06	7.61243e+06	7.62292e+06	275144	2.16797e+06	1.7155e+06
Ap2m1	P84091|Q3TWV4|Q5FWI9	AP-2 complex subunit mu OS=Mus musculus GN=Ap2m1 PE=1 SV=1|AP-2 complex subunit mu OS=Mus musculus GN=Ap2m1 PE=1 SV=1|AP-2 complex subunit mu OS=Mus musculus GN=Ap2m1 PE=1 SV=1	TRUE	TRUE	9.29758e+06	9.66631e+06	9.92035e+06	8.68353e+06	1.28796e+07	NA	1.82312e+06	2.54863e+06
Capn1	O35350|Q3TI07	Calpain-1 catalytic subunit OS=Mus musculus GN=Capn1 PE=1 SV=1|Calpain-1 catalytic subunit OS=Mus musculus GN=Capn1 PE=1 SV=1	TRUE	TRUE	1396730	2.95342e+06	3.1807e+06	2.56313e+06	2.77562e+06	98974.1	1.44251e+06	1.46406e+06
Mrpl1	Q99N96	39S ribosomal protein L1, mitochondrial OS=Mus musculus GN=Mrpl1 PE=1 SV=2	TRUE	TRUE	4.11233e+06	2.48673e+07	2.26956e+07	2.5407e+07	2.35738e+07	519846	1.78272e+06	2.37969e+06
Mrpl9	Q14B21|Q3UK02|Q99N94	39S ribosomal protein L9, mitochondrial OS=Mus musculus GN=Mrpl9 PE=1 SV=1|39S ribosomal protein L9, mitochondrial OS=Mus musculus GN=Mrpl9 PE=1 SV=1|39S ribosomal protein L9, mitochondrial OS=Mus musculus GN=Mrpl9 PE=1 SV=2	TRUE	FALSE	2204410	1.60106e+07	1.23445e+07	1.78775e+07	1.57752e+07	NA	NA	NA
Rab5a	Q9CQD1	Ras-related protein Rab-5A OS=Mus musculus GN=Rab5a PE=1 SV=1	TRUE	FALSE	3081600	7.74616e+06	7.22271e+06	7.36972e+06	6.77788e+06	NA	NA	NA
Fmo5	P97872	Dimethylaniline monooxygenase [N-oxide-forming] 5 OS=Mus musculus GN=Fmo5 PE=1 SV=4	TRUE	TRUE	29436000	4.72427e+07	4.82663e+07	4.11726e+07	4.40178e+07	122397	1.04546e+07	9.72073e+06
Adh5	P28474|Q6P5I3	Alcohol dehydrogenase class-3 OS=Mus musculus GN=Adh5 PE=1 SV=3|S-(hydroxymethyl)glutathione dehydrogenase OS=Mus musculus GN=Adh5 PE=1 SV=2	TRUE	TRUE	40981000	3.98237e+07	4.15794e+07	3.60902e+07	4.2639e+07	1557860	1.57576e+07	1.14814e+07
Lclat1	B0V2Q7|Q3UN02	Lclat1 protein OS=Mus musculus GN=Lclat1 PE=1 SV=1|Lysocardiolipin acyltransferase 1 OS=Mus musculus GN=Lclat1 PE=1 SV=2	TRUE	FALSE	1007470	1.30246e+06	1.44313e+06	1.0735e+06	1.41285e+06	NA	NA	NA
Rps23	P62267	40S ribosomal protein S23 OS=Mus musculus GN=Rps23 PE=1 SV=3	TRUE	FALSE	7974870	7.3869e+07	4.56546e+07	6.00205e+07	4.59077e+07	NA	NA	NA
Rps14	P62264	40S ribosomal protein S14 OS=Mus musculus GN=Rps14 PE=1 SV=3	TRUE	TRUE	1356140	1.74319e+07	1.57544e+07	2.60438e+07	1.93287e+07	234808	2.33422e+06	3.05581e+06
Cyp2a12	P56593	Cytochrome P450 2A12 OS=Mus musculus GN=Cyp2a12 PE=1 SV=2	TRUE	FALSE	5.60309e+06	3.06574e+07	3.58551e+07	2.76936e+07	2.80418e+07	NA	NA	NA
Nampt	Q99KQ4	Nicotinamide phosphoribosyltransferase OS=Mus musculus GN=Nampt PE=1 SV=1	TRUE	FALSE	1368330	4.6989e+06	4.60604e+06	4.09589e+06	4.70454e+06	NA	NA	NA
Iigp1	J7NNX8|Q9QZ85	Interferon-gamma-inducible GTPase Ifgga1 protein OS=Mus musculus GN=Iigp1 PE=1 SV=1|Interferon-inducible GTPase 1 OS=Mus musculus GN=Iigp1 PE=1 SV=2	TRUE	FALSE	3844460	1.224e+07	1.38317e+07	1.35459e+07	1.34152e+07	NA	NA	NA
Glo1	A5GZX3|Q9CPU0	Lactoylglutathione lyase OS=Mus musculus GN=Glo1 PE=1 SV=1|Lactoylglutathione lyase OS=Mus musculus GN=Glo1 PE=1 SV=3	TRUE	TRUE	1645890	1.79262e+07	1.66256e+07	1.71469e+07	1.36471e+07	271037	7.99109e+06	3.09188e+06
Parp1	Q921K2	Poly [ADP-ribose] polymerase OS=Mus musculus GN=Parp1 PE=1 SV=1	TRUE	FALSE	2590150	8.31089e+06	7.98215e+06	7.24754e+06	7.49835e+06	NA	NA	NA
Yars2	Q8BYL4	Tyrosine--tRNA ligase, mitochondrial OS=Mus musculus GN=Yars2 PE=1 SV=2	TRUE	FALSE	1968830	3.80654e+06	3.63329e+06	3.58424e+06	3.92685e+06	NA	NA	NA
Nifk	Q91VE6|Q91VE6-2	MKI67 FHA domain-interacting nucleolar phosphoprotein OS=Mus musculus GN=Nifk PE=1 SV=1|Isoform 2 of MKI67 FHA domain-interacting nucleolar phosphoprotein OS=Mus musculus GN=Nifk	TRUE	FALSE	2997400	1.70428e+07	1.36472e+07	1.46547e+07	1.34414e+07	NA	NA	NA
Cyp2c54	Q6XVG2	Cytochrome P450 2C54 OS=Mus musculus GN=Cyp2c54 PE=1 SV=1	TRUE	FALSE	3527960	1.51621e+07	1.69184e+07	1.4123e+07	1.63073e+07	NA	NA	NA
Slc38a4	Q8R1S9	Sodium-coupled neutral amino acid transporter 4 OS=Mus musculus GN=Slc38a4 PE=1 SV=1	TRUE	FALSE	7.60003e+06	4.81848e+06	4.63931e+06	2.73822e+06	4.20207e+06	NA	NA	NA
Acad9	Q8JZN5	Acyl-CoA dehydrogenase family member 9, mitochondrial OS=Mus musculus GN=Acad9 PE=1 SV=2	TRUE	TRUE	3654230	3.48724e+06	4.02404e+06	3.86194e+06	4.57068e+06	472387	2.09187e+06	2.07211e+06
Supt5h	O55201|O55201-2	Transcription elongation factor SPT5 OS=Mus musculus GN=Supt5h PE=1 SV=1|Isoform 2 of Transcription elongation factor SPT5 OS=Mus musculus GN=Supt5h	TRUE	TRUE	3331200	6.61629e+06	5.72146e+06	4.87377e+06	4.77057e+06	1610440	4.78945e+06	5.3981e+06
Naprt	Q8CC86	Nicotinate phosphoribosyltransferase OS=Mus musculus GN=Naprt PE=1 SV=1	TRUE	FALSE	1957710	8.46939e+06	9.87923e+06	9.15233e+06	9.10827e+06	NA	NA	NA
Sds	Q3UEN6|Q8VBT2	L-serine dehydratase/L-threonine deaminase OS=Mus musculus GN=Sds PE=1 SV=1|L-serine dehydratase/L-threonine deaminase OS=Mus musculus GN=Sds PE=1 SV=3	TRUE	FALSE	3644810	1.96381e+07	1.66975e+07	1.81565e+07	1.48089e+07	NA	NA	NA
Aqp9	D3YYD6|Q4FK77|Q9JJJ3	Aquaporin-9 OS=Mus musculus GN=Aqp9 PE=3 SV=1|Aqp9 protein OS=Mus musculus GN=Aqp9 PE=2 SV=1|Aquaporin-9 OS=Mus musculus GN=Aqp9 PE=2 SV=1	TRUE	FALSE	14416400	9.39522e+06	9.97431e+06	7.37075e+06	1.01768e+07	NA	NA	NA
FAM120A	Q6A0A9	Constitutive coactivator of PPAR-gamma-like protein 1 OS=Mus musculus GN=FAM120A PE=1 SV=2	TRUE	TRUE	11759900	6.54624e+07	7.59646e+07	8.15761e+07	6.39261e+07	10104500	1.15637e+08	1.28362e+08
Cherp	G5E8I8|Q8CGZ0	Calcium homeostasis endoplasmic reticulum protein OS=Mus musculus GN=Cherp PE=1 SV=1|Calcium homeostasis endoplasmic reticulum protein OS=Mus musculus GN=Cherp PE=1 SV=1	TRUE	TRUE	2298700	5.94487e+06	3.47311e+06	7.08648e+06	4.7229e+06	1937870	5.24103e+06	5.18255e+06
Taldo1	Q93092	Transaldolase OS=Mus musculus GN=Taldo1 PE=1 SV=2	TRUE	TRUE	4.50432e+06	1.30087e+07	1.33895e+07	1.22271e+07	1.14863e+07	530294	3.12864e+06	4.40988e+06
Acot1|Acot2	O55137|Q9QYR9	Acyl-coenzyme A thioesterase 1 OS=Mus musculus GN=Acot1 PE=1 SV=1|Acyl-coenzyme A thioesterase 2, mitochondrial OS=Mus musculus GN=Acot2 PE=1 SV=2	TRUE	FALSE	518942	3.2882e+06	2.83362e+06	3.14139e+06	3.20331e+06	NA	NA	NA
Srrm1	A2A8V8|A2A8V9|E9PUK6|E9QKA4|Q52KI8|Q52KI8-2	Serine/arginine repetitive matrix protein 1 OS=Mus musculus GN=Srrm1 PE=1 SV=1|Serine/arginine repetitive matrix protein 1 OS=Mus musculus GN=Srrm1 PE=1 SV=1|Serine/arginine repetitive matrix protein 1 OS=Mus musculus GN=Srrm1 PE=1 SV=1|Serine/arginine repetitive matrix protein 1 OS=Mus musculus GN=Srrm1 PE=1 SV=1|Serine/arginine repetitive matrix protein 1 OS=Mus musculus GN=Srrm1 PE=1 SV=2|Isof…	TRUE	TRUE	4155530	4.82415e+06	5.08301e+06	5.52967e+06	2.95492e+06	1992970	5.02717e+06	4.0306e+06
Arg1	Q61176	Arginase-1 OS=Mus musculus GN=Arg1 PE=1 SV=1	TRUE	TRUE	9593160	5.34396e+07	5.74614e+07	6.03334e+07	5.39268e+07	534833	2.17523e+07	1.71142e+07
Prdx2	Q61171	Peroxiredoxin-2 OS=Mus musculus GN=Prdx2 PE=1 SV=3	TRUE	TRUE	8081590	1.76474e+07	1.63672e+07	1.90546e+07	1.75447e+07	1081520	1.2775e+07	1.31832e+07
Slc2a9	B9EHN5|Q3T9X0	Protein Slc2a9 OS=Mus musculus GN=Slc2a9 PE=1 SV=1|Protein Slc2a9 OS=Mus musculus GN=Slc2a9 PE=1 SV=1	TRUE	FALSE	11253100	1.12882e+07	1.06366e+07	9.19557e+06	9.80553e+06	NA	NA	NA
Nucks1	A0A087WRY3|Q80XU3	Nuclear ubiquitous casein and cyclin-dependent kinase substrate 1 OS=Mus musculus GN=Nucks1 PE=1 SV=1|Nuclear ubiquitous casein and cyclin-dependent kinase substrate 1 OS=Mus musculus GN=Nucks1 PE=1 SV=1	TRUE	TRUE	27866300	7.55744e+07	1.53663e+07	6.24241e+07	3.14513e+07	970269	4.68161e+06	2.41066e+06
Ahcy	P50247|Q3TF14	Adenosylhomocysteinase OS=Mus musculus GN=Ahcy PE=1 SV=3|Adenosylhomocysteinase OS=Mus musculus GN=Ahcy PE=1 SV=1	TRUE	TRUE	47292700	9.21574e+07	9.252e+07	8.30289e+07	8.0888e+07	1459500	4.73957e+07	3.31827e+07
Nadk2	Q8C5H8|Q8C5H8-2|Q8C5H8-3|Q8C5H8-4|Z4YK42	NAD kinase 2, mitochondrial OS=Mus musculus GN=Nadk2 PE=1 SV=2|Isoform 2 of NAD kinase 2, mitochondrial OS=Mus musculus GN=Nadk2|Isoform 3 of NAD kinase 2, mitochondrial OS=Mus musculus GN=Nadk2|Isoform 4 of NAD kinase 2, mitochondrial OS=Mus musculus GN=Nadk2|NAD kinase 2, mitochondrial OS=Mus musculus GN=Nadk2 PE=1 SV=1	TRUE	FALSE	3070240	3.34064e+06	3.61545e+06	3.62654e+06	4.31521e+06	NA	NA	NA
Cth	Q8VCN5	Cystathionine gamma-lyase OS=Mus musculus GN=Cth PE=1 SV=1	TRUE	TRUE	19865000	5.20926e+07	5.18414e+07	4.6839e+07	4.86345e+07	86729.6	4.02769e+06	2.72803e+06
Alad	P10518	Delta-aminolevulinic acid dehydratase OS=Mus musculus GN=Alad PE=1 SV=1	TRUE	FALSE	1195520	3.62238e+06	3.95543e+06	4.34986e+06	4.53348e+06	NA	NA	NA
Prpf3	Q922U1	U4/U6 small nuclear ribonucleoprotein Prp3 OS=Mus musculus GN=Prpf3 PE=1 SV=1	TRUE	FALSE	547243	3.17328e+06	4.41842e+06	3.46766e+06	3.43362e+06	NA	NA	NA
Cyb5a	G5E850|P56395|Q544Z9	Cytochrome b-5, isoform CRA_a OS=Mus musculus GN=Cyb5a PE=1 SV=1|Cytochrome b5 OS=Mus musculus GN=Cyb5a PE=1 SV=2|Cytochrome b-5, isoform CRA_d OS=Mus musculus GN=Cyb5a PE=1 SV=1	TRUE	TRUE	4439620	1.40746e+07	1.61738e+07	1.78569e+07	1.92667e+07	97393.4	7.72846e+06	5.24258e+06
Dad1	P61804	Dolichyl-diphosphooligosaccharide--protein glycosyltransferase subunit DAD1 OS=Mus musculus GN=Dad1 PE=1 SV=3	TRUE	FALSE	2892300	5.15865e+06	4.17726e+06	5.53864e+06	5.36114e+06	NA	NA	NA
Ptpn6	P29351|P29351-2	Tyrosine-protein phosphatase non-receptor type 6 OS=Mus musculus GN=Ptpn6 PE=1 SV=2|Isoform 2 of Tyrosine-protein phosphatase non-receptor type 6 OS=Mus musculus GN=Ptpn6	TRUE	FALSE	1068050	5.31264e+06	4.85247e+06	4.55602e+06	4.46073e+06	NA	NA	NA
Eml4	F8WJ93|Q3UMY5|Q3UMY5-3	Echinoderm microtubule-associated protein-like 4 OS=Mus musculus GN=Eml4 PE=1 SV=1|Echinoderm microtubule-associated protein-like 4 OS=Mus musculus GN=Eml4 PE=1 SV=1|Isoform 3 of Echinoderm microtubule-associated protein-like 4 OS=Mus musculus GN=Eml4	TRUE	FALSE	3573000	4.90919e+06	5.15294e+06	4.8807e+06	4.87018e+06	NA	NA	NA
Ttc37	F8VPK0	Protein Ttc37 OS=Mus musculus GN=Ttc37 PE=1 SV=1	TRUE	TRUE	1560620	6.48726e+06	6.53383e+06	7.10962e+06	5.48985e+06	318457	3.37124e+06	3.01256e+06
Mrps7	Q80X85	28S ribosomal protein S7, mitochondrial OS=Mus musculus GN=Mrps7 PE=1 SV=1	TRUE	TRUE	521830	5.03253e+06	3.3634e+06	4.86151e+06	3.87514e+06	NA	1.53014e+06	1.7642e+06
Acat3	Q80X81	Acetyl-Coenzyme A acetyltransferase 3 OS=Mus musculus GN=Acat3 PE=1 SV=1	TRUE	TRUE	10718300	3.04591e+07	3.35334e+07	3.42107e+07	3.56156e+07	301328	1.57602e+07	1.00589e+07
Rpl23a-ps3|Rpl23a	A0A140T8M7|P62751|Q5M9M5	Protein Rpl23a-ps3 OS=Mus musculus GN=Rpl23a-ps3 PE=3 SV=1|60S ribosomal protein L23a OS=Mus musculus GN=Rpl23a PE=1 SV=1|60S ribosomal protein L23a OS=Mus musculus GN=Rpl23a PE=1 SV=1	TRUE	TRUE	6127940	6.95333e+07	3.96307e+07	7.6315e+07	5.78246e+07	506129	2.02536e+06	2.62586e+06
Ncl	P09405	Nucleolin OS=Mus musculus GN=Ncl PE=1 SV=2	TRUE	TRUE	60348600	4.2545e+08	3.4276e+08	4.49926e+08	2.7732e+08	7.79967e+06	2.26904e+08	2.2298e+08
Slc6a12	Q8VCS9	Transporter OS=Mus musculus GN=Slc6a12 PE=1 SV=2	TRUE	FALSE	5.95237e+06	3.44651e+06	3.36773e+06	1.59352e+06	2.70674e+06	NA	NA	NA
Cyp4v3|Cyp4v2	B2RSR0|Q9DBW0	Cytochrome P450 4V2 OS=Mus musculus GN=Cyp4v3 PE=1 SV=1|Cytochrome P450 4V2 OS=Mus musculus GN=Cyp4v2 PE=1 SV=1	TRUE	FALSE	3733350	1.04993e+07	1.37299e+07	1.11707e+07	1.18617e+07	NA	NA	NA
Dhx36	Q8VHK9	ATP-dependent RNA helicase DHX36 OS=Mus musculus GN=Dhx36 PE=1 SV=2	TRUE	TRUE	1200280	5.19367e+06	6.69689e+06	6.1974e+06	5.13759e+06	783679	5.44642e+06	7.7068e+06
Srp72	F8VQC1	Signal recognition particle subunit SRP72 OS=Mus musculus GN=Srp72 PE=1 SV=1	TRUE	FALSE	8.47734e+06	9.00466e+07	9.60761e+07	7.49304e+07	6.92634e+07	NA	NA	NA
Nono	Q99K48	Non-POU domain-containing octamer-binding protein OS=Mus musculus GN=Nono PE=1 SV=3	TRUE	TRUE	3563170	1.43217e+07	1.62932e+07	1.64149e+07	1.40927e+07	221519	1.39321e+07	2.10369e+07
Blvrb	E9PZC3|Q3U6G1|Q923D2	Flavin reductase (NADPH) OS=Mus musculus GN=Blvrb PE=1 SV=1|Biliverdin reductase B (Flavin reductase (NADPH)) OS=Mus musculus GN=Blvrb PE=1 SV=1|Flavin reductase (NADPH) OS=Mus musculus GN=Blvrb PE=1 SV=3	TRUE	TRUE	4185610	9.87141e+06	8.73435e+06	8.48173e+06	1.03396e+07	136910	3.97506e+06	2.90778e+06
Pck1	Q9Z2V4	Phosphoenolpyruvate carboxykinase, cytosolic [GTP] OS=Mus musculus GN=Pck1 PE=1 SV=1	TRUE	TRUE	10896400	4.24578e+07	4.0995e+07	3.05912e+07	4.6495e+07	757597	1.2512e+07	1.081e+07
Haao	Q78JT3	3-hydroxyanthranilate 3,4-dioxygenase OS=Mus musculus GN=Haao PE=1 SV=1	TRUE	TRUE	5739330	2.92775e+07	3.14103e+07	3.1306e+07	2.89318e+07	759667	1.77964e+07	1.16117e+07
Ugt1a5	B2RT14	UDP-glucuronosyltransferase OS=Mus musculus GN=Ugt1a5 PE=1 SV=1	TRUE	FALSE	14629000	6.76139e+06	5.84756e+06	6.88116e+06	5.703e+06	NA	NA	NA
Aco2	Q99KI0	Aconitate hydratase, mitochondrial OS=Mus musculus GN=Aco2 PE=1 SV=1	TRUE	TRUE	14932800	1.74221e+07	1.59089e+07	1.84015e+07	2.22809e+07	2125390	8.64609e+06	1.08641e+07
Prpf4b	Q61136	Serine/threonine-protein kinase PRP4 homolog OS=Mus musculus GN=Prpf4b PE=1 SV=3	TRUE	FALSE	2745570	4.70948e+06	4.27351e+06	3.47827e+06	3.02703e+06	NA	NA	NA
Acadl	A0A0R4J083	Long-chain-specific acyl-CoA dehydrogenase, mitochondrial OS=Mus musculus GN=Acadl PE=1 SV=1	TRUE	TRUE	7.0351e+06	6.68731e+06	8.1418e+06	7.58088e+06	1.1203e+07	469018	2.84663e+06	2.306e+06
Atp5f1	Q5I0W0|Q9CQQ7	ATP synthase F(0) complex subunit B1, mitochondrial OS=Mus musculus GN=Atp5f1 PE=1 SV=1|ATP synthase F(0) complex subunit B1, mitochondrial OS=Mus musculus GN=Atp5f1 PE=1 SV=1	TRUE	TRUE	14893500	2.65867e+07	3.06751e+07	2.46785e+07	3.1386e+07	516540	9.57408e+06	8.39079e+06
Rps5	P97461|Q91V55	40S ribosomal protein S5 OS=Mus musculus GN=Rps5 PE=1 SV=3|40S ribosomal protein S5 OS=Mus musculus GN=Rps5 PE=1 SV=1	TRUE	TRUE	5331840	6.91822e+07	4.51162e+07	6.95109e+07	5.25533e+07	1138410	8.99189e+06	9.68645e+06
Sltm	Q8CH25|Q8CH25-2	SAFB-like transcription modulator OS=Mus musculus GN=Sltm PE=1 SV=1|Isoform 2 of SAFB-like transcription modulator OS=Mus musculus GN=Sltm	TRUE	FALSE	1896900	4.20861e+06	4.52085e+06	4.517e+06	3.04951e+06	NA	NA	NA
Rab14	Q50HX4|Q91V41	RAB14 protein OS=Mus musculus GN=Rab14 PE=1 SV=1|Ras-related protein Rab-14 OS=Mus musculus GN=Rab14 PE=1 SV=3	TRUE	FALSE	5731060	9.56905e+06	8.27544e+06	8.92645e+06	1.12623e+07	NA	NA	NA
Usp47	Q8BY87|Q8BY87-2	Ubiquitin carboxyl-terminal hydrolase 47 OS=Mus musculus GN=Usp47 PE=1 SV=2|Isoform 2 of Ubiquitin carboxyl-terminal hydrolase 47 OS=Mus musculus GN=Usp47	TRUE	TRUE	1830870	3.36792e+06	2.99291e+06	2.88921e+06	3.33487e+06	1195850	1.61274e+07	1.14887e+07
Eif3j1|Eif3j2	Q3UGC7|Q66JS6	Eukaryotic translation initiation factor 3 subunit J-A OS=Mus musculus GN=Eif3j1 PE=2 SV=1|Eukaryotic translation initiation factor 3 subunit J-B OS=Mus musculus GN=Eif3j2 PE=1 SV=1	TRUE	TRUE	698114	7.27266e+06	6.9795e+06	7.19662e+06	6.50479e+06	111671	5.75642e+06	5.09843e+06
Prpf8	Q99PV0	Pre-mRNA-processing-splicing factor 8 OS=Mus musculus GN=Prpf8 PE=1 SV=2	TRUE	TRUE	9610110	4.11413e+07	5.24466e+07	3.74742e+07	3.74681e+07	3670890	1.49968e+07	2.42919e+07
Sec24d	Q6NXL1	Protein Sec24d OS=Mus musculus GN=Sec24d PE=1 SV=1	TRUE	TRUE	1664170	3.12039e+06	2.96956e+06	2.57496e+06	3.11661e+06	6685.5	4.55832e+06	4.11987e+06
Gm9755|Tufm	D3YVN7|Q8BFR5	Elongation factor Tu OS=Mus musculus GN=Gm9755 PE=3 SV=1|Elongation factor Tu, mitochondrial OS=Mus musculus GN=Tufm PE=1 SV=1	TRUE	TRUE	13232900	5.41783e+07	6.19959e+07	4.45332e+07	5.44164e+07	1551910	1.71895e+07	1.44606e+07
Slc25a4	P48962	ADP/ATP translocase 1 OS=Mus musculus GN=Slc25a4 PE=1 SV=4	TRUE	TRUE	7.00038e+06	8.57027e+06	1.02489e+07	3.68236e+06	9.03739e+06	265284	476566	609012
Bpnt1	Q9Z0S1	3'(2'),5'-bisphosphate nucleotidase 1 OS=Mus musculus GN=Bpnt1 PE=1 SV=2	TRUE	TRUE	9066020	2.56741e+07	2.74197e+07	2.74819e+07	3.00014e+07	1183040	7.13233e+06	5.73139e+06
Hist2h4|Hist1h4a	B2RTM0|P62806	Histone H4 OS=Mus musculus GN=Hist2h4 PE=1 SV=1|Histone H4 OS=Mus musculus GN=Hist1h4a PE=1 SV=2	TRUE	TRUE	5567820	3.5686e+07	2.87674e+07	3.77623e+07	4.03737e+07	4008250	4.35403e+06	5.31925e+06
Psma3	O70435|Q58EV4	Proteasome subunit alpha type-3 OS=Mus musculus GN=Psma3 PE=1 SV=3|Proteasome subunit alpha type OS=Mus musculus GN=Psma3 PE=1 SV=1	TRUE	TRUE	9002230	1.41738e+07	1.42703e+07	1.5879e+07	1.64547e+07	130164	799830	1.19712e+06
Ddx58	Q6Q899	Probable ATP-dependent RNA helicase DDX58 OS=Mus musculus GN=Ddx58 PE=1 SV=2	TRUE	TRUE	3110620	8.23585e+06	9.19112e+06	8.14354e+06	8.00504e+06	307693	2.83664e+06	3.32102e+06
Atp1a1	Q8VDN2	Sodium/potassium-transporting ATPase subunit alpha-1 OS=Mus musculus GN=Atp1a1 PE=1 SV=1	TRUE	TRUE	67642800	4.8581e+07	5.03919e+07	3.87953e+07	4.1519e+07	7462150	8.73728e+06	1.24558e+07
Tpm3-rs7|Tpm3	D3Z2H9|D3Z6I8|E9Q7Q3|P21107-2	Protein Tpm3-rs7 OS=Mus musculus GN=Tpm3-rs7 PE=3 SV=1|Tropomyosin alpha-3 chain OS=Mus musculus GN=Tpm3 PE=1 SV=1|Tropomyosin alpha-3 chain OS=Mus musculus GN=Tpm3 PE=1 SV=1|Isoform 2 of Tropomyosin alpha-3 chain OS=Mus musculus GN=Tpm3	TRUE	FALSE	575377	1.82399e+06	2.0083e+06	1.88368e+06	2.30191e+06	NA	NA	NA
Aldh8a1	Q8BH00	Aldehyde dehydrogenase family 8 member A1 OS=Mus musculus GN=Aldh8a1 PE=1 SV=1	TRUE	TRUE	3399820	8.07919e+06	8.27693e+06	8.31428e+06	9.13976e+06	29677.8	5.98148e+06	5.01626e+06
Dnaja2	Q9QYJ0	DnaJ homolog subfamily A member 2 OS=Mus musculus GN=Dnaja2 PE=1 SV=1	TRUE	TRUE	1125190	4.60362e+06	4.78676e+06	4.92966e+06	4.47074e+06	NA	2.20469e+06	2.03068e+06
Eif3l	Q8QZY1	Eukaryotic translation initiation factor 3 subunit L OS=Mus musculus GN=Eif3l PE=1 SV=1	TRUE	TRUE	4236160	1.90869e+07	2.4232e+07	2.17393e+07	1.80421e+07	397663	9.87688e+06	8.64085e+06
Alg5	Q9DB25	Dolichyl-phosphate beta-glucosyltransferase OS=Mus musculus GN=Alg5 PE=1 SV=1	TRUE	FALSE	944878	1.74693e+06	1.87724e+06	1.70526e+06	1.64567e+06	NA	NA	NA
Atp5o	Q9DB20	ATP synthase subunit O, mitochondrial OS=Mus musculus GN=Atp5o PE=1 SV=1	TRUE	FALSE	2497920	8.19679e+06	9.29957e+06	1.37302e+07	1.44872e+07	NA	NA	NA
Cbr1	B2RXY7|P48758	Carbonyl reductase 1 OS=Mus musculus GN=Cbr1 PE=1 SV=1|Carbonyl reductase [NADPH] 1 OS=Mus musculus GN=Cbr1 PE=1 SV=3	TRUE	FALSE	6799310	3.49932e+07	3.55553e+07	3.44045e+07	3.88901e+07	NA	NA	NA
Hpd	P49429	4-hydroxyphenylpyruvate dioxygenase OS=Mus musculus GN=Hpd PE=1 SV=3	TRUE	TRUE	34324000	1.30697e+08	1.28843e+08	1.06667e+08	1.05254e+08	4405180	8.11656e+07	5.74029e+07
Ddx5	Q61656|Q8BTS0	Probable ATP-dependent RNA helicase DDX5 OS=Mus musculus GN=Ddx5 PE=1 SV=2|DEAD (Asp-Glu-Ala-Asp) box polypeptide 5 OS=Mus musculus GN=Ddx5 PE=1 SV=1	TRUE	TRUE	6666950	2.97188e+07	3.2055e+07	3.3902e+07	2.79886e+07	582083	1.07043e+07	1.5598e+07
Ywhae	P62259|Q5SS40	14-3-3 protein epsilon OS=Mus musculus GN=Ywhae PE=1 SV=1|14-3-3 protein epsilon OS=Mus musculus GN=Ywhae PE=1 SV=1	TRUE	TRUE	6041150	2.01408e+07	2.4138e+07	2.59459e+07	2.32997e+07	1641020	1.98032e+07	1.49038e+07
Rpl10	I7HLV2|Q6ZWV3	60S ribosomal protein L10 (Fragment) OS=Mus musculus GN=Rpl10 PE=1 SV=1|60S ribosomal protein L10 OS=Mus musculus GN=Rpl10 PE=1 SV=3	TRUE	TRUE	2827320	4.85441e+07	3.80107e+07	5.48041e+07	4.09752e+07	325151	3.93454e+06	5.66875e+06
Slc25a3	G5E902|Q8VEM8	MCG10343, isoform CRA_b OS=Mus musculus GN=Slc25a3 PE=1 SV=1|Phosphate carrier protein, mitochondrial OS=Mus musculus GN=Slc25a3 PE=1 SV=1	TRUE	TRUE	10669000	9.65347e+06	9.29718e+06	7.29591e+06	1.19229e+07	331575	2.53965e+06	3.71903e+06
Rpl6	P47911|Q3UCH0	60S ribosomal protein L6 OS=Mus musculus GN=Rpl6 PE=1 SV=3|60S ribosomal protein L6 OS=Mus musculus GN=Rpl6 PE=1 SV=1	TRUE	FALSE	31470500	4.55243e+08	2.95899e+08	3.80927e+08	2.78716e+08	NA	NA	NA
Emc1	Q8C7X2|Q8C7X2-2|Z4YJW0	ER membrane protein complex subunit 1 OS=Mus musculus GN=Emc1 PE=1 SV=1|Isoform 2 of ER membrane protein complex subunit 1 OS=Mus musculus GN=Emc1|ER membrane protein complex subunit 1 OS=Mus musculus GN=Emc1 PE=1 SV=1	TRUE	TRUE	11043700	1.09197e+07	1.42751e+07	1.16702e+07	1.38302e+07	NA	930706	1.33607e+06
Nfxl1	E9Q8I7	Protein Nfxl1 OS=Mus musculus GN=Nfxl1 PE=1 SV=1	TRUE	FALSE	5404450	7.66386e+06	7.5089e+06	6.69576e+06	5.57296e+06	NA	NA	NA
Rnps1	Q99M28	RNA-binding protein with serine-rich domain 1 OS=Mus musculus GN=Rnps1 PE=1 SV=1	TRUE	FALSE	11478600	3.46536e+07	1.07358e+07	3.34417e+07	1.72463e+07	NA	NA	NA
Gpam	Q61586	Glycerol-3-phosphate acyltransferase 1, mitochondrial OS=Mus musculus GN=Gpam PE=1 SV=2	TRUE	FALSE	1192520	1.74391e+06	2.03251e+06	2.08442e+06	1.89907e+06	NA	NA	NA
Mettl7b	Q9DD20	Methyltransferase-like protein 7B OS=Mus musculus GN=Mettl7b PE=1 SV=2	TRUE	FALSE	3145000	1.43661e+07	1.43816e+07	1.42822e+07	1.70659e+07	NA	NA	NA
Got2	P05202	Aspartate aminotransferase, mitochondrial OS=Mus musculus GN=Got2 PE=1 SV=1	TRUE	TRUE	6.57428e+07	7.93501e+07	8.92833e+07	8.47771e+07	1.02162e+08	1679260	2.8829e+07	2.44537e+07
Got1	P05201	Aspartate aminotransferase, cytoplasmic OS=Mus musculus GN=Got1 PE=1 SV=3	TRUE	TRUE	6871770	1.91635e+07	1.6948e+07	2.03631e+07	1.93451e+07	337004	1.02372e+07	7.92527e+06
Ifi47	Q61635	GTP-binding protein OS=Mus musculus GN=Ifi47 PE=1 SV=1	TRUE	FALSE	2403550	1.06419e+07	1.26956e+07	1.01698e+07	1.06663e+07	NA	NA	NA
Ctr9	Q62018|Q62018-2|Q62018-3	RNA polymerase-associated protein CTR9 homolog OS=Mus musculus GN=Ctr9 PE=1 SV=2|Isoform 2 of RNA polymerase-associated protein CTR9 homolog OS=Mus musculus GN=Ctr9|Isoform 3 of RNA polymerase-associated protein CTR9 homolog OS=Mus musculus GN=Ctr9	TRUE	FALSE	4645940	5.82722e+06	4.9113e+06	6.4106e+06	4.36842e+06	NA	NA	NA
Slco2b1	Q3V1K7|Q8BXB6	Solute carrier organic anion transporter family member OS=Mus musculus GN=Slco2b1 PE=1 SV=1|Solute carrier organic anion transporter family member 2B1 OS=Mus musculus GN=Slco2b1 PE=1 SV=1	TRUE	FALSE	16374300	1.19798e+07	1.08057e+07	9.26321e+06	1.00376e+07	NA	NA	NA
Eif3e	P60229|Q3UIG0	Eukaryotic translation initiation factor 3 subunit E OS=Mus musculus GN=Eif3e PE=1 SV=1|Eukaryotic translation initiation factor 3 subunit E OS=Mus musculus GN=Eif3e PE=1 SV=1	TRUE	TRUE	2159040	1.23066e+07	1.49178e+07	1.35996e+07	1.13138e+07	171539	1.0802e+07	1.03643e+07
Abcb11	J3QNY6|Q9QY30	Bile salt export pump OS=Mus musculus GN=Abcb11 PE=1 SV=1|Bile salt export pump OS=Mus musculus GN=Abcb11 PE=1 SV=2	TRUE	FALSE	427884000	1.92407e+08	2.2414e+08	1.28725e+08	1.93512e+08	NA	NA	NA
Alb	P07724|Q546G4	Serum albumin OS=Mus musculus GN=Alb PE=1 SV=3|Albumin 1 OS=Mus musculus GN=Alb PE=1 SV=1	TRUE	TRUE	72024900	7.99682e+07	8.90273e+07	1.24964e+08	1.01757e+08	1923650	4.99271e+07	4.4639e+07
Me1	P06801	NADP-dependent malic enzyme OS=Mus musculus GN=Me1 PE=1 SV=2	TRUE	TRUE	18048100	6.45779e+07	5.48792e+07	7.21099e+07	6.54029e+07	1292240	8.42114e+06	7.04917e+06
Top2b	Q64511	DNA topoisomerase 2-beta OS=Mus musculus GN=Top2b PE=1 SV=2	TRUE	FALSE	4169950	9.25954e+06	9.34821e+06	1.00458e+07	9.84696e+06	NA	NA	NA
Sdc3	Q64519	Syndecan-3 OS=Mus musculus GN=Sdc3 PE=1 SV=2	TRUE	FALSE	13601500	1.12051e+07	8.9035e+06	1.49137e+07	1.04071e+07	NA	NA	NA
Cdk11b	A2A9P6|P24788|P24788-2	Cyclin-dependent kinase 11B OS=Mus musculus GN=Cdk11b PE=1 SV=1|Cyclin-dependent kinase 11B OS=Mus musculus GN=Cdk11b PE=1 SV=2|Isoform 2 of Cyclin-dependent kinase 11B OS=Mus musculus GN=Cdk11b	TRUE	FALSE	4.89474e+06	1.04485e+07	8.38627e+06	9.76931e+06	7.28697e+06	NA	NA	NA
Cyp3a59|Cyp3a25	D3Z2W7|O09158	Protein Cyp3a59 OS=Mus musculus GN=Cyp3a59 PE=3 SV=1|Cytochrome P450 3A25 OS=Mus musculus GN=Cyp3a25 PE=1 SV=1	TRUE	FALSE	1836810	4.85877e+06	5.56734e+06	4.47913e+06	6.00504e+06	NA	NA	NA
Soat2	O88908	Sterol O-acyltransferase 2 OS=Mus musculus GN=Soat2 PE=1 SV=2	TRUE	FALSE	21484700	2.88909e+07	3.33692e+07	2.76566e+07	2.6505e+07	NA	NA	NA
Epb41l2	O70318	Band 4.1-like protein 2 OS=Mus musculus GN=Epb41l2 PE=1 SV=2	TRUE	TRUE	5288400	7.17992e+06	4.58521e+06	5.34716e+06	5.93194e+06	1109990	4.61872e+06	4.34704e+06
Pklr	E9Q509|G3X925|P53657	Pyruvate kinase OS=Mus musculus GN=Pklr PE=1 SV=1|Pyruvate kinase OS=Mus musculus GN=Pklr PE=1 SV=1|Pyruvate kinase PKLR OS=Mus musculus GN=Pklr PE=1 SV=1	TRUE	TRUE	35496700	5.20141e+07	4.9997e+07	5.63681e+07	5.29281e+07	398417	2.66506e+07	1.59625e+07
Hars	Q61035	Histidine--tRNA ligase, cytoplasmic OS=Mus musculus GN=Hars PE=1 SV=2	TRUE	TRUE	2996670	1.54063e+07	1.76194e+07	1.67447e+07	1.53118e+07	312955	4.28623e+06	3.55021e+06
Slc33a1	Q99J27	Acetyl-coenzyme A transporter 1 OS=Mus musculus GN=Slc33a1 PE=1 SV=1	TRUE	FALSE	3073540	3.68335e+06	3.71685e+06	3.22797e+06	4.09829e+06	NA	NA	NA
Arcn1	Q5XJY5	Coatomer subunit delta OS=Mus musculus GN=Arcn1 PE=1 SV=2	TRUE	TRUE	18194900	2.24875e+07	2.57108e+07	2.31136e+07	2.53885e+07	746813	4.02839e+06	3.7783e+06
Hspa4l	P48722|P48722-2	Heat shock 70 kDa protein 4L OS=Mus musculus GN=Hspa4l PE=1 SV=2|Isoform 2 of Heat shock 70 kDa protein 4L OS=Mus musculus GN=Hspa4l	TRUE	TRUE	2594140	7.96508e+06	7.92712e+06	7.84228e+06	7.39687e+06	853984	5.0005e+06	4.26346e+06
Tm9sf3	Q9ET30	Transmembrane 9 superfamily member 3 OS=Mus musculus GN=Tm9sf3 PE=1 SV=1	TRUE	FALSE	4543110	4.42406e+06	3.4189e+06	3.08155e+06	3.32508e+06	NA	NA	NA
Retsat	Q64FW2	All-trans-retinol 13,14-reductase OS=Mus musculus GN=Retsat PE=1 SV=3	TRUE	FALSE	2406720	1.0269e+07	1.15093e+07	8.01374e+06	9.69615e+06	NA	NA	NA
Atp11c	E9QKK8|Q9QZW0-2	Phospholipid-transporting ATPase OS=Mus musculus GN=Atp11c PE=1 SV=1|Isoform 2 of Phospholipid-transporting ATPase 11C OS=Mus musculus GN=Atp11c	TRUE	FALSE	30599100	1.79607e+07	2.06571e+07	1.55111e+07	2.13557e+07	NA	NA	NA
Snrpg	P62309	Small nuclear ribonucleoprotein G OS=Mus musculus GN=Snrpg PE=1 SV=1	TRUE	FALSE	1547300	5.29187e+06	4.6937e+06	4.60807e+06	4.66052e+06	NA	NA	NA
Txlng	Q8BHN1|Q8BHN1-3	Gamma-taxilin OS=Mus musculus GN=Txlng PE=1 SV=1|Isoform 3 of Gamma-taxilin OS=Mus musculus GN=Txlng	TRUE	TRUE	793122	7.17691e+06	7.04802e+06	7.8799e+06	6.27318e+06	107206	1.03928e+06	1.30908e+06
Lta4h	P24527	Leukotriene A-4 hydrolase OS=Mus musculus GN=Lta4h PE=1 SV=4	TRUE	TRUE	5779280	1.12104e+07	1.37371e+07	1.17101e+07	1.20495e+07	208658	2.74564e+06	3.00624e+06
Ces2d-ps|Ces2c	A0A140T8J0|Q91WG0	Carboxylic ester hydrolase OS=Mus musculus GN=Ces2d-ps PE=3 SV=1|Acylcarnitine hydrolase OS=Mus musculus GN=Ces2c PE=1 SV=1	TRUE	FALSE	7074960	7.46104e+06	8.67688e+06	6.89581e+06	9.38406e+06	NA	NA	NA
Cdv3	A0A087WNP6|Q4VAA2|Q4VAA2-2	Protein CDV3 OS=Mus musculus GN=Cdv3 PE=1 SV=1|Protein CDV3 OS=Mus musculus GN=Cdv3 PE=1 SV=2|Isoform 2 of Protein CDV3 OS=Mus musculus GN=Cdv3	TRUE	FALSE	2104400	1.05228e+07	7.30221e+06	1.00882e+07	9.79521e+06	NA	NA	NA
Rnf213	A0A171EBL2|E9Q555	E3 ubiquitin-protein ligase RNF213 OS=Mus musculus GN=Rnf213 PE=4 SV=1|E3 ubiquitin-protein ligase RNF213 OS=Mus musculus GN=Rnf213 PE=1 SV=2	TRUE	TRUE	14980100	3.67507e+07	4.65646e+07	3.82936e+07	3.62354e+07	1713170	1.82785e+07	1.82774e+07
Dsp	E9Q557	Desmoplakin OS=Mus musculus GN=Dsp PE=1 SV=1	TRUE	TRUE	38960100	3.0854e+07	1.98054e+07	5.45393e+07	6.17164e+07	30399200	4.82913e+07	1.03976e+08
Tln1	P26039	Talin-1 OS=Mus musculus GN=Tln1 PE=1 SV=2	TRUE	TRUE	24834800	4.14884e+07	4.87744e+07	4.1915e+07	4.38378e+07	6668980	5.21392e+07	5.02872e+07
Hnrnph3	D3YWT1|D3Z3N4	MCG11326, isoform CRA_b OS=Mus musculus GN=Hnrnph3 PE=1 SV=1|MCG11326, isoform CRA_a OS=Mus musculus GN=Hnrnph3 PE=1 SV=1	TRUE	TRUE	1550550	6.41021e+06	8.37726e+06	8.14473e+06	6.58145e+06	328190	2.56464e+06	3.45444e+06
Tmem214	D3Z6S1|Q8BM55	Transmembrane protein 214 OS=Mus musculus GN=Tmem214 PE=1 SV=3|Transmembrane protein 214 OS=Mus musculus GN=Tmem214 PE=1 SV=1	TRUE	TRUE	4.42536e+06	3.13762e+07	4.01282e+07	3.50999e+07	2.69447e+07	NA	2.0018e+06	3.0928e+06
Sf3b1	G5E866|Q99NB9	Splicing factor 3B subunit 1 OS=Mus musculus GN=Sf3b1 PE=1 SV=1|Splicing factor 3B subunit 1 OS=Mus musculus GN=Sf3b1 PE=1 SV=1	TRUE	TRUE	1628940	9.64868e+06	1.22092e+07	1.00954e+07	9.24182e+06	1942390	1.60498e+07	1.69711e+07
Hmgcl	P38060	Hydroxymethylglutaryl-CoA lyase, mitochondrial OS=Mus musculus GN=Hmgcl PE=1 SV=2	TRUE	FALSE	6041200	8.26587e+06	9.85792e+06	1.14147e+07	1.35754e+07	NA	NA	NA
Sbds	P70122	Ribosome maturation protein SBDS OS=Mus musculus GN=Sbds PE=1 SV=4	TRUE	TRUE	2680310	1.55299e+07	1.54397e+07	1.63361e+07	1.51673e+07	317069	1.156e+07	8.37388e+06
Ilf2	Q9CXY6	Interleukin enhancer-binding factor 2 OS=Mus musculus GN=Ilf2 PE=1 SV=1	TRUE	TRUE	1000420	4.16957e+06	4.87791e+06	3.83346e+06	3.27865e+06	422304	3.94445e+06	4.82006e+06
Lap3	Q9CPY7|Q9CPY7-2	Cytosol aminopeptidase OS=Mus musculus GN=Lap3 PE=1 SV=3|Isoform 2 of Cytosol aminopeptidase OS=Mus musculus GN=Lap3	TRUE	TRUE	11187300	3.13844e+07	3.37308e+07	3.58491e+07	3.39251e+07	307072	1.74486e+07	1.24836e+07
Mrps34	Q9JIK9	28S ribosomal protein S34, mitochondrial OS=Mus musculus GN=Mrps34 PE=1 SV=1	TRUE	FALSE	1315080	1.29098e+07	9.9074e+06	1.14369e+07	1.06285e+07	NA	NA	NA
Ddx21	Q9JIK5	Nucleolar RNA helicase 2 OS=Mus musculus GN=Ddx21 PE=1 SV=3	TRUE	FALSE	13450400	4.00213e+07	3.90104e+07	3.91219e+07	3.03797e+07	NA	NA	NA
Gstm3	P19639	Glutathione S-transferase Mu 3 OS=Mus musculus GN=Gstm3 PE=1 SV=2	TRUE	FALSE	948435	5.04795e+06	4.46517e+06	5.66146e+06	4.49046e+06	NA	NA	NA
Slc22a23	F7BP73|Q3UHH2	Solute carrier family 22 member 23 (Fragment) OS=Mus musculus GN=Slc22a23 PE=1 SV=1|Solute carrier family 22 member 23 OS=Mus musculus GN=Slc22a23 PE=2 SV=1	TRUE	FALSE	5275160	4.47027e+06	3.7024e+06	2.70975e+06	3.36089e+06	NA	NA	NA
Impdh2	A0A0A6YY72|P24547|Q3UAT9	Inosine-5'-monophosphate dehydrogenase 2 (Fragment) OS=Mus musculus GN=Impdh2 PE=1 SV=1|Inosine-5'-monophosphate dehydrogenase 2 OS=Mus musculus GN=Impdh2 PE=1 SV=2|Inosine-5'-monophosphate dehydrogenase OS=Mus musculus GN=Impdh2 PE=1 SV=1	TRUE	FALSE	964495	2.26331e+06	4.10581e+06	2.8919e+06	2.84363e+06	NA	NA	NA
Luc7l2	E9Q715|Q05CX5|Q7TNC4|Q7TNC4-2|Q7TNC4-3|Q7TNC4-4	Putative RNA-binding protein Luc7-like 2 OS=Mus musculus GN=Luc7l2 PE=1 SV=1|Luc7l2 protein OS=Mus musculus GN=Luc7l2 PE=1 SV=1|Putative RNA-binding protein Luc7-like 2 OS=Mus musculus GN=Luc7l2 PE=1 SV=1|Isoform 2 of Putative RNA-binding protein Luc7-like 2 OS=Mus musculus GN=Luc7l2|Isoform 3 of Putative RNA-binding protein Luc7-like 2 OS=Mus musculus GN=Luc7l2|Isoform 4 of Putative RNA-binding …	TRUE	FALSE	3110950	6.74515e+06	6.68537e+06	7.20702e+06	6.874e+06	NA	NA	NA
Usp10	P52479|P52479-2	Ubiquitin carboxyl-terminal hydrolase 10 OS=Mus musculus GN=Usp10 PE=1 SV=3|Isoform 2 of Ubiquitin carboxyl-terminal hydrolase 10 OS=Mus musculus GN=Usp10	TRUE	TRUE	5526960	3.11304e+07	3.46709e+07	3.15117e+07	2.87268e+07	2550490	3.49891e+07	2.55243e+07
Gjb1	P28230	Gap junction beta-1 protein OS=Mus musculus GN=Gjb1 PE=1 SV=3	TRUE	FALSE	13449100	9.88568e+06	7.74967e+06	8.01536e+06	1.18262e+07	NA	NA	NA
Gpc4	P51655	Glypican-4 OS=Mus musculus GN=Gpc4 PE=1 SV=2	TRUE	FALSE	12211700	1.90061e+07	1.49829e+07	1.84258e+07	1.54778e+07	NA	NA	NA
Hsd17b2	P51658	Estradiol 17-beta-dehydrogenase 2 OS=Mus musculus GN=Hsd17b2 PE=1 SV=2	TRUE	FALSE	5222040	1.18035e+07	1.51218e+07	1.20958e+07	1.3157e+07	NA	NA	NA
Usp16	D3YVU1|Q99LG0	Ubiquitin carboxyl-terminal hydrolase 16 OS=Mus musculus GN=Usp16 PE=1 SV=1|Ubiquitin carboxyl-terminal hydrolase 16 OS=Mus musculus GN=Usp16 PE=1 SV=2	TRUE	FALSE	1706720	5.42891e+06	5.64852e+06	5.57263e+06	4.55811e+06	NA	NA	NA
Ces1g|Ces1	Q3UW56|Q8VCC2	Carboxylic ester hydrolase OS=Mus musculus GN=Ces1g PE=1 SV=1|Liver carboxylesterase 1 OS=Mus musculus GN=Ces1 PE=1 SV=1	TRUE	FALSE	1906050	2.29457e+06	2.724e+06	2.68432e+06	3.4792e+06	NA	NA	NA
Cstb	Q62426	Cystatin-B OS=Mus musculus GN=Cstb PE=1 SV=1	TRUE	FALSE	2163820	6.04972e+06	5.94621e+06	7.92653e+06	1.03073e+07	NA	NA	NA
Ndufa4	Q62425	Cytochrome c oxidase subunit NDUFA4 OS=Mus musculus GN=Ndufa4 PE=1 SV=2	TRUE	FALSE	3029410	1.02416e+07	1.0559e+07	1.20042e+07	1.42522e+07	NA	NA	NA
Rps11	P62281|Q3UC02	40S ribosomal protein S11 OS=Mus musculus GN=Rps11 PE=1 SV=3|40S ribosomal protein S11 OS=Mus musculus GN=Rps11 PE=1 SV=1	TRUE	TRUE	13701900	1.60032e+08	1.01158e+08	1.35004e+08	1.04603e+08	314923	4.53605e+06	6.08399e+06
Pfn1	P62962|Q5SX50	Profilin-1 OS=Mus musculus GN=Pfn1 PE=1 SV=2|Profilin OS=Mus musculus GN=Pfn1 PE=1 SV=1	TRUE	TRUE	2245620	1.49699e+07	1.41451e+07	1.41833e+07	1.44398e+07	274092	3.96641e+06	3.1746e+06
Ifit1bl2|Ifit1	Q3U687|Q64282	Protein Ifit1bl2 OS=Mus musculus GN=Ifit1bl2 PE=1 SV=1|Interferon-induced protein with tetratricopeptide repeats 1 OS=Mus musculus GN=Ifit1 PE=1 SV=2	TRUE	FALSE	304229	2.75827e+06	2.47322e+06	2.55131e+06	3.2259e+06	NA	NA	NA
Fh	P97807|P97807-2	Fumarate hydratase, mitochondrial OS=Mus musculus GN=Fh PE=1 SV=3|Isoform Cytoplasmic of Fumarate hydratase, mitochondrial OS=Mus musculus GN=Fh	TRUE	TRUE	7915230	2.50788e+07	2.66655e+07	2.66191e+07	2.77474e+07	37282.9	9.65252e+06	9.36589e+06
Elavl1	P70372	ELAV-like protein 1 OS=Mus musculus GN=Elavl1 PE=1 SV=2	TRUE	TRUE	8123840	3.97263e+07	4.308e+07	4.92077e+07	3.87438e+07	5029920	1.00006e+08	1.11013e+08
Prrc2a	G3UX48|Q7TSC1	Protein PRRC2A OS=Mus musculus GN=Prrc2a PE=1 SV=1|Protein PRRC2A OS=Mus musculus GN=Prrc2a PE=1 SV=1	TRUE	TRUE	1485440	6.68276e+06	7.06891e+06	7.11483e+06	6.84775e+06	837810	3.7177e+06	4.7603e+06
Lman1	Q9D0F3	Protein ERGIC-53 OS=Mus musculus GN=Lman1 PE=1 SV=1	TRUE	TRUE	7179420	1.09163e+07	1.24874e+07	1.28112e+07	1.4293e+07	1178380	8.6435e+06	8.31222e+06
Pgm1	Q9D0F9	Phosphoglucomutase-1 OS=Mus musculus GN=Pgm1 PE=1 SV=4	TRUE	FALSE	26730800	1.05365e+08	1.07885e+08	9.79624e+07	9.85423e+07	NA	NA	NA
Mdh1	P14152	Malate dehydrogenase, cytoplasmic OS=Mus musculus GN=Mdh1 PE=1 SV=3	TRUE	TRUE	20580100	5.67652e+07	5.43297e+07	5.22946e+07	5.66727e+07	820676	6.43745e+07	4.00228e+07
Coasy	Q9DBL7	Bifunctional coenzyme A synthase OS=Mus musculus GN=Coasy PE=1 SV=2	TRUE	FALSE	2239080	1.13628e+07	1.00761e+07	9.09848e+06	9.63161e+06	NA	NA	NA
Adra1b	B1AU41|P97717|Q9DBL0	Alpha-1B adrenergic receptor (Fragment) OS=Mus musculus GN=Adra1b PE=1 SV=1|Alpha-1B adrenergic receptor OS=Mus musculus GN=Adra1b PE=1 SV=2|Adrenergic receptor, alpha 1b OS=Mus musculus GN=Adra1b PE=1 SV=1	TRUE	FALSE	10544100	6.37068e+06	7.17634e+06	3.99658e+06	5.95773e+06	NA	NA	NA
Acadsb	E9Q5L3|Q9DBL1	Short/branched chain-specific acyl-CoA dehydrogenase, mitochondrial OS=Mus musculus GN=Acadsb PE=1 SV=1|Short/branched chain specific acyl-CoA dehydrogenase, mitochondrial OS=Mus musculus GN=Acadsb PE=1 SV=1	TRUE	TRUE	14983200	1.19232e+07	1.31772e+07	9.71484e+06	1.27997e+07	518595	2.19223e+06	1.98438e+06
Eif3a	P23116	Eukaryotic translation initiation factor 3 subunit A OS=Mus musculus GN=Eif3a PE=1 SV=5	TRUE	TRUE	18737300	9.43492e+07	1.15256e+08	9.70122e+07	9.00688e+07	5802110	7.38925e+07	6.61051e+07
Stat1	A0A087WSP5|P42225|Q8C3V4|Q99K94	Signal transducer and activator of transcription OS=Mus musculus GN=Stat1 PE=1 SV=1|Signal transducer and activator of transcription 1 OS=Mus musculus GN=Stat1 PE=1 SV=1|Signal transducer and activator of transcription OS=Mus musculus GN=Stat1 PE=1 SV=1|Signal transducer and activator of transcription OS=Mus musculus GN=Stat1 PE=1 SV=1	TRUE	TRUE	1304940	3.09928e+06	3.82485e+06	4.20596e+06	3.21534e+06	NA	2.4816e+06	2.39225e+06
Ufl1	Q8CCJ3	E3 UFM1-protein ligase 1 OS=Mus musculus GN=Ufl1 PE=1 SV=2	TRUE	TRUE	6.74093e+06	3.06151e+07	3.63049e+07	2.7714e+07	2.8122e+07	612075	5.52964e+06	4.87341e+06
Naa16	Q9DBB4	N-alpha-acetyltransferase 16, NatA auxiliary subunit OS=Mus musculus GN=Naa16 PE=2 SV=1	TRUE	FALSE	1582280	7.97325e+06	7.73965e+06	6.60842e+06	6.35952e+06	NA	NA	NA
Iars	Q8BU30	Isoleucine--tRNA ligase, cytoplasmic OS=Mus musculus GN=Iars PE=1 SV=2	TRUE	TRUE	10717200	2.89762e+07	3.82632e+07	3.17403e+07	3.05789e+07	772703	1.08983e+07	9.5297e+06
Sdhb	Q9CQA3	Succinate dehydrogenase [ubiquinone] iron-sulfur subunit, mitochondrial OS=Mus musculus GN=Sdhb PE=1 SV=1	TRUE	FALSE	2269450	3.00516e+06	2.55231e+06	4.67487e+06	6.5808e+06	NA	NA	NA
Rpl18a	P62717	60S ribosomal protein L18a OS=Mus musculus GN=Rpl18a PE=1 SV=1	TRUE	TRUE	8660830	1.57521e+08	1.08072e+08	1.05637e+08	8.77559e+07	NA	2.95359e+06	4.66034e+06
Oplah	Q8K010	5-oxoprolinase OS=Mus musculus GN=Oplah PE=1 SV=1	TRUE	TRUE	14702400	3.03317e+07	3.4396e+07	2.99176e+07	2.95567e+07	2720220	1.69089e+07	1.59647e+07
Gls2	D6RI88|E0CYF7|F6WPK7|Q571F8	Glutaminase liver isoform, mitochondrial OS=Mus musculus GN=Gls2 PE=1 SV=1|Glutaminase liver isoform, mitochondrial OS=Mus musculus GN=Gls2 PE=1 SV=1|Glutaminase liver isoform, mitochondrial (Fragment) OS=Mus musculus GN=Gls2 PE=1 SV=1|Glutaminase liver isoform, mitochondrial OS=Mus musculus GN=Gls2 PE=1 SV=2	TRUE	FALSE	3775290	5.85751e+06	5.87811e+06	6.81475e+06	8.11033e+06	NA	NA	NA
Gcat	O88986	2-amino-3-ketobutyrate coenzyme A ligase, mitochondrial OS=Mus musculus GN=Gcat PE=1 SV=2	TRUE	FALSE	1342860	2.22265e+06	1.9501e+06	2.36261e+06	2.91637e+06	NA	NA	NA
Lactb2	Q99KR3	Beta-lactamase-like protein 2 OS=Mus musculus GN=Lactb2 PE=1 SV=1	TRUE	TRUE	3668690	1.00688e+07	9.55395e+06	9.75605e+06	1.09953e+07	480973	3.78179e+06	3.11288e+06
Mtnd5|mt-Nd5	P03921|Q9MD82	NADH-ubiquinone oxidoreductase chain 5 OS=Mus musculus GN=Mtnd5 PE=1 SV=3|NADH-ubiquinone oxidoreductase chain 5 OS=Mus musculus GN=mt-Nd5 PE=1 SV=1	TRUE	FALSE	5107000	4.92958e+06	3.78072e+06	3.01416e+06	2.10844e+06	NA	NA	NA
Glyat	Q91XE0|Q91XE0-2	Glycine N-acyltransferase OS=Mus musculus GN=Glyat PE=1 SV=1|Isoform 2 of Glycine N-acyltransferase OS=Mus musculus GN=Glyat	TRUE	TRUE	4033830	9.50363e+06	1.11951e+07	9.74497e+06	1.48196e+07	484939	3.48199e+06	2.8367e+06
Dhrs1	Q99L04	Dehydrogenase/reductase SDR family member 1 OS=Mus musculus GN=Dhrs1 PE=1 SV=1	TRUE	FALSE	2860930	7.71069e+06	7.39855e+06	8.78852e+06	1.06323e+07	NA	NA	NA
Ptcd3	Q14C51	Pentatricopeptide repeat domain-containing protein 3, mitochondrial OS=Mus musculus GN=Ptcd3 PE=1 SV=2	TRUE	TRUE	7.73911e+06	3.16338e+07	3.73802e+07	3.11811e+07	3.35179e+07	3277260	6.45452e+07	4.38292e+07
Tor1aip1	Q921T2|Q921T2-2	Torsin-1A-interacting protein 1 OS=Mus musculus GN=Tor1aip1 PE=1 SV=3|Isoform 2 of Torsin-1A-interacting protein 1 OS=Mus musculus GN=Tor1aip1	TRUE	FALSE	1495690	5.77085e+06	4.90073e+06	5.76555e+06	4.57747e+06	NA	NA	NA
Arpc2	Q9CVB6	Actin-related protein 2/3 complex subunit 2 OS=Mus musculus GN=Arpc2 PE=1 SV=3	TRUE	TRUE	5985250	9.82913e+06	1.18675e+07	1.01253e+07	1.08202e+07	156847	6.6984e+06	6.6349e+06
Aldh6a1	Q9EQ20	Methylmalonate-semialdehyde dehydrogenase [acylating], mitochondrial OS=Mus musculus GN=Aldh6a1 PE=1 SV=1	TRUE	TRUE	21294300	2.61381e+07	2.84709e+07	3.52078e+07	4.06053e+07	471735	1.5232e+07	1.39199e+07
Rpl36-ps3|Rpl36	A0A140T8K6|Q6ZWZ4	60S ribosomal protein L36 OS=Mus musculus GN=Rpl36-ps3 PE=3 SV=1|60S ribosomal protein L36 OS=Mus musculus GN=Rpl36 PE=1 SV=1	TRUE	FALSE	2922860	2.42092e+07	1.28392e+07	2.19627e+07	1.67892e+07	NA	NA	NA
Rps12	P63323|Q6ZWZ6	40S ribosomal protein S12 OS=Mus musculus GN=Rps12 PE=1 SV=2|40S ribosomal protein S12 OS=Mus musculus GN=Rps12 PE=1 SV=1	TRUE	TRUE	1267060	5.68576e+06	5.55607e+06	6.62255e+06	5.98434e+06	242754	3.21767e+06	2.89535e+06
Atp1b1	P14094|Q545P0	Sodium/potassium-transporting ATPase subunit beta-1 OS=Mus musculus GN=Atp1b1 PE=1 SV=1|Sodium/potassium-transporting ATPase subunit beta OS=Mus musculus GN=Atp1b1 PE=1 SV=1	TRUE	TRUE	4687780	4.70475e+06	2.79364e+06	2.36688e+06	2.70058e+06	NA	NA	591557
Cps1	Q8C196	Carbamoyl-phosphate synthase [ammonia], mitochondrial OS=Mus musculus GN=Cps1 PE=1 SV=2	TRUE	TRUE	679069000	4.35331e+08	5.25793e+08	4.33529e+08	5.38354e+08	6.42342e+06	6.21059e+08	4.82303e+08
Parp14	Q2EMV9	Poly [ADP-ribose] polymerase 14 OS=Mus musculus GN=Parp14 PE=1 SV=3	TRUE	FALSE	2269130	7.59712e+06	9.17083e+06	7.32208e+06	6.87111e+06	NA	NA	NA
Serpinc1	P32261|Q543J5	Antithrombin-III OS=Mus musculus GN=Serpinc1 PE=1 SV=1|Antithrombin OS=Mus musculus GN=Serpinc1 PE=1 SV=1	TRUE	TRUE	10996800	1.4942e+07	9.95103e+06	1.47669e+07	1.29136e+07	273845	2.70943e+06	3.22926e+06
Uox	P25688|Q543J0	Uricase OS=Mus musculus GN=Uox PE=1 SV=2|Uricase OS=Mus musculus GN=Uox PE=1 SV=1	TRUE	FALSE	27540100	2.84711e+07	2.50366e+07	3.49993e+07	4.02741e+07	NA	NA	NA
Tuba4a	A0A0A0MQA5|P68368	Tubulin alpha-4A chain (Fragment) OS=Mus musculus GN=Tuba4a PE=1 SV=1|Tubulin alpha-4A chain OS=Mus musculus GN=Tuba4a PE=1 SV=1	TRUE	FALSE	3225380	6.69227e+06	8.02989e+06	7.86863e+06	7.99599e+06	NA	NA	NA
Larp4b	Q6A0A2	La-related protein 4B OS=Mus musculus GN=Larp4b PE=1 SV=2	TRUE	TRUE	2137170	8.91023e+06	1.03559e+07	1.01106e+07	8.7699e+06	763188	1.2431e+07	1.25701e+07
Snrpd1	P62315	Small nuclear ribonucleoprotein Sm D1 OS=Mus musculus GN=Snrpd1 PE=1 SV=1	TRUE	FALSE	1598410	6.50544e+06	7.00528e+06	7.75652e+06	7.50199e+06	NA	NA	NA
Sc5d	O88822	Lathosterol oxidase OS=Mus musculus GN=Sc5d PE=2 SV=2	TRUE	FALSE	5167680	7.40931e+06	8.2715e+06	6.70123e+06	7.619e+06	NA	NA	NA
Slc44a2	Q8BY89|Q8BY89-2	Choline transporter-like protein 2 OS=Mus musculus GN=Slc44a2 PE=1 SV=2|Isoform 2 of Choline transporter-like protein 2 OS=Mus musculus GN=Slc44a2	TRUE	FALSE	11149000	6.32662e+06	6.16892e+06	5.43989e+06	5.30982e+06	NA	NA	NA
Etfb	Q9DCW4	Electron transfer flavoprotein subunit beta OS=Mus musculus GN=Etfb PE=1 SV=3	TRUE	TRUE	9.61149e+06	1.59428e+07	1.77018e+07	2.35251e+07	3.19676e+07	3423660	2.10871e+07	1.82089e+07
Rabggta	Q9JHK4	Geranylgeranyl transferase type-2 subunit alpha OS=Mus musculus GN=Rabggta PE=1 SV=1	TRUE	FALSE	696902	1.62324e+06	2.22959e+06	2.44253e+06	2.25364e+06	NA	NA	NA
Prodh	Q9WU79	Proline dehydrogenase 1, mitochondrial OS=Mus musculus GN=Prodh PE=1 SV=2	TRUE	TRUE	1427750	2.03001e+06	2.28445e+06	2.60705e+06	3.10675e+06	192953	1.79479e+06	2.5001e+06
Pdcd4	Q61823	Programmed cell death protein 4 OS=Mus musculus GN=Pdcd4 PE=1 SV=1	TRUE	FALSE	3273580	1.16973e+07	8.84173e+06	1.21378e+07	1.20343e+07	NA	NA	NA
Scamp3	E9Q855|O35609|Q3UXS0	Secretory carrier-associated membrane protein 3 OS=Mus musculus GN=Scamp3 PE=1 SV=1|Secretory carrier-associated membrane protein 3 OS=Mus musculus GN=Scamp3 PE=1 SV=3|Secretory carrier-associated membrane protein 3 OS=Mus musculus GN=Scamp3 PE=1 SV=1	TRUE	FALSE	8.93063e+06	4.4239e+06	4.3246e+06	3.64293e+06	3.60394e+06	NA	NA	NA
M6pr	P24668|Q3UKQ5	Cation-dependent mannose-6-phosphate receptor OS=Mus musculus GN=M6pr PE=1 SV=1|Cation-dependent mannose-6-phosphate receptor OS=Mus musculus GN=M6pr PE=1 SV=1	TRUE	FALSE	2561970	3.43142e+06	2.13791e+06	2.1673e+06	2.43663e+06	NA	NA	NA
Rrp12	Q3UJA1|Q6P5B0	RRP12-like protein OS=Mus musculus GN=Rrp12 PE=1 SV=1|RRP12-like protein OS=Mus musculus GN=Rrp12 PE=1 SV=1	TRUE	FALSE	3666920	8.94549e+06	1.04154e+07	8.48075e+06	8.90939e+06	NA	NA	NA
Prdx6	D3Z0Y2|O08709|Q6GT24	Peroxiredoxin-6 OS=Mus musculus GN=Prdx6 PE=1 SV=1|Peroxiredoxin-6 OS=Mus musculus GN=Prdx6 PE=1 SV=3|Peroxiredoxin 6 OS=Mus musculus GN=Prdx6 PE=1 SV=1	TRUE	TRUE	6714040	3.75715e+07	3.8256e+07	4.37352e+07	4.51591e+07	99317.6	1.31516e+07	8.49953e+06
Pdcd11	Q6NS46	Protein RRP5 homolog OS=Mus musculus GN=Pdcd11 PE=1 SV=2	TRUE	TRUE	1798300	4.29697e+06	6.31288e+06	4.58195e+06	3.50945e+06	106614	1.92673e+06	2.26608e+06
Eif2b5	Q8CHW4	Translation initiation factor eIF-2B subunit epsilon OS=Mus musculus GN=Eif2b5 PE=1 SV=1	TRUE	TRUE	1392820	2.82992e+06	3.20604e+06	2.96027e+06	2.77434e+06	175258	1.70934e+06	1.40653e+06
Psmb6	Q60692	Proteasome subunit beta type-6 OS=Mus musculus GN=Psmb6 PE=1 SV=3	TRUE	FALSE	3399930	5.86946e+06	5.74731e+06	6.06207e+06	6.34393e+06	NA	NA	NA
Gclc	P97494|Q3TEF1	Glutamate--cysteine ligase catalytic subunit OS=Mus musculus GN=Gclc PE=1 SV=4|Glutamate--cysteine ligase catalytic subunit OS=Mus musculus GN=Gclc PE=1 SV=1	TRUE	TRUE	3901070	1.35079e+07	1.58242e+07	1.45863e+07	1.42316e+07	849379	1.38933e+07	1.09906e+07
Mtdh	Q80WJ7	Protein LYRIC OS=Mus musculus GN=Mtdh PE=1 SV=1	TRUE	TRUE	11584900	4.084e+07	4.07537e+07	4.34414e+07	4.32375e+07	99988.8	1.65673e+06	2.81209e+06
Idi1	G3XA48|P58044	Isopentenyl-diphosphate Delta-isomerase 1 OS=Mus musculus GN=Idi1 PE=1 SV=1|Isopentenyl-diphosphate Delta-isomerase 1 OS=Mus musculus GN=Idi1 PE=1 SV=1	TRUE	FALSE	748368	2.23899e+06	2.20706e+06	3.70535e+06	2.97298e+06	NA	NA	NA
Apeh	A0A0R4J107|Q8R146|Q8R146-2	Acylamino-acid-releasing enzyme (Fragment) OS=Mus musculus GN=Apeh PE=1 SV=1|Acylamino-acid-releasing enzyme OS=Mus musculus GN=Apeh PE=1 SV=3|Isoform 2 of Acylamino-acid-releasing enzyme OS=Mus musculus GN=Apeh	TRUE	TRUE	2786920	5.20194e+06	5.59953e+06	5.45666e+06	5.00696e+06	689710	5.25386e+06	5.51865e+06
Etnk2	A7MCT6|A7MCT6-2|H9KV13	Ethanolamine kinase 2 OS=Mus musculus GN=Etnk2 PE=1 SV=1|Isoform 2 of Ethanolamine kinase 2 OS=Mus musculus GN=Etnk2|Ethanolamine kinase 2 OS=Mus musculus GN=Etnk2 PE=1 SV=1	TRUE	FALSE	393076	2.72585e+06	3.00511e+06	3.32199e+06	2.96849e+06	NA	NA	NA
Psmc1	P62192|Q542I9	26S protease regulatory subunit 4 OS=Mus musculus GN=Psmc1 PE=1 SV=1|26S protease regulatory subunit 4 OS=Mus musculus GN=Psmc1 PE=1 SV=1	TRUE	TRUE	908695	2.52956e+06	2.85859e+06	2.94982e+06	2.8639e+06	326571	1.63396e+06	1.90354e+06
Pacsin2	Q3TDA7|Q9WVE8	Protein kinase C and casein kinase substrate in neurons 2, isoform CRA_a OS=Mus musculus GN=Pacsin2 PE=1 SV=1|Protein kinase C and casein kinase substrate in neurons protein 2 OS=Mus musculus GN=Pacsin2 PE=1 SV=1	TRUE	TRUE	2478190	5.80958e+06	4.9517e+06	6.51735e+06	5.81636e+06	456115	2.29396e+06	1.92919e+06
Tfam	A0A0R4J1N9|P40630|P40630-2	Transcription factor A, mitochondrial OS=Mus musculus GN=Tfam PE=1 SV=1|Transcription factor A, mitochondrial OS=Mus musculus GN=Tfam PE=1 SV=2|Isoform Nuclear of Transcription factor A, mitochondrial OS=Mus musculus GN=Tfam	TRUE	TRUE	2712730	1.62933e+07	9.59042e+06	1.82893e+07	1.53893e+07	364638	1.72084e+06	1.2931e+06
Coro1b	A2RS22|Q9WUM3	Coronin OS=Mus musculus GN=Coro1b PE=1 SV=1|Coronin-1B OS=Mus musculus GN=Coro1b PE=1 SV=1	TRUE	FALSE	5.82357e+06	9.56209e+06	1.04635e+07	9.91563e+06	1.18576e+07	NA	NA	NA
Suclg1	Q9WUM5	Succinyl-CoA ligase [ADP/GDP-forming] subunit alpha, mitochondrial OS=Mus musculus GN=Suclg1 PE=1 SV=4	TRUE	TRUE	9.89289e+06	1.3065e+07	1.35415e+07	1.2499e+07	2.09313e+07	1462980	3.25871e+06	5.13725e+06
Coro1c	Q499X7|Q9WUM4	Coronin OS=Mus musculus GN=Coro1c PE=1 SV=1|Coronin-1C OS=Mus musculus GN=Coro1c PE=1 SV=2	TRUE	TRUE	8810500	9.78818e+06	1.0094e+07	9.32425e+06	1.0956e+07	474005	2.11518e+06	2.68724e+06
Pelo	Q80X73	Protein pelota homolog OS=Mus musculus GN=Pelo PE=1 SV=3	TRUE	FALSE	2665170	6.71663e+06	7.20415e+06	6.40371e+06	6.7624e+06	NA	NA	NA
Hnmt	A2AQK4|Q91VF2	Histamine N-methyltransferase OS=Mus musculus GN=Hnmt PE=1 SV=1|Histamine N-methyltransferase OS=Mus musculus GN=Hnmt PE=1 SV=1	TRUE	FALSE	1929270	4.72633e+06	4.49564e+06	4.74517e+06	4.64993e+06	NA	NA	NA
Dmgdh	Q9DBT9	Dimethylglycine dehydrogenase, mitochondrial OS=Mus musculus GN=Dmgdh PE=1 SV=1	TRUE	TRUE	16766500	1.81763e+07	2.20476e+07	2.2714e+07	2.49196e+07	394296	6.25945e+06	5.32735e+06
Anxa5	P48036	Annexin A5 OS=Mus musculus GN=Anxa5 PE=1 SV=1	TRUE	TRUE	8.42887e+06	3.63258e+07	3.80148e+07	3.48512e+07	3.60512e+07	295768	3.30242e+07	1.79777e+07
Trip12	A0A087WNZ7|A0A087WRV6|G5E870	E3 ubiquitin-protein ligase TRIP12 OS=Mus musculus GN=Trip12 PE=1 SV=1|E3 ubiquitin-protein ligase TRIP12 (Fragment) OS=Mus musculus GN=Trip12 PE=1 SV=1|E3 ubiquitin-protein ligase TRIP12 OS=Mus musculus GN=Trip12 PE=1 SV=1	TRUE	FALSE	1137520	1.4747e+07	1.22465e+07	1.42442e+07	1.07258e+07	NA	NA	NA
Adk	P55264|P55264-2	Adenosine kinase OS=Mus musculus GN=Adk PE=1 SV=2|Isoform Short of Adenosine kinase OS=Mus musculus GN=Adk	TRUE	TRUE	12860100	4.6044e+07	4.96837e+07	4.79505e+07	5.01131e+07	252559	2.06295e+07	1.00583e+07
Papss2	O88428	Bifunctional 3'-phosphoadenosine 5'-phosphosulfate synthase 2 OS=Mus musculus GN=Papss2 PE=1 SV=2	TRUE	TRUE	5506100	1.70938e+07	1.99663e+07	2.40309e+07	2.03784e+07	289840	3.91925e+06	2.97933e+06
Nup210	A0A0R4J1I6|Q9QY81	Nuclear pore membrane glycoprotein 210 OS=Mus musculus GN=Nup210 PE=1 SV=1|Nuclear pore membrane glycoprotein 210 OS=Mus musculus GN=Nup210 PE=1 SV=2	TRUE	FALSE	4366340	4.15334e+06	4.11445e+06	3.94954e+06	3.56818e+06	NA	NA	NA
Rps3	P62908|Q5YLW3	40S ribosomal protein S3 OS=Mus musculus GN=Rps3 PE=1 SV=1|40S ribosomal protein S3 OS=Mus musculus GN=Rps3 PE=1 SV=1	TRUE	TRUE	19951800	1.5421e+08	1.33858e+08	1.46569e+08	1.23325e+08	1724710	8.85562e+07	9.62727e+07
Rps21	Q9CQR2	40S ribosomal protein S21 OS=Mus musculus GN=Rps21 PE=1 SV=1	TRUE	FALSE	4754760	3.20303e+07	2.74626e+07	3.15328e+07	3.13464e+07	NA	NA	NA
Tram1	Q4FK14|Q91V04	Translocating chain-associated membrane protein OS=Mus musculus GN=Tram1 PE=1 SV=1|Translocating chain-associated membrane protein 1 OS=Mus musculus GN=Tram1 PE=1 SV=3	TRUE	FALSE	6.47074e+06	1.22792e+07	1.27975e+07	1.08491e+07	1.10945e+07	NA	NA	NA
Lpcat3	Q91V01	Lysophospholipid acyltransferase 5 OS=Mus musculus GN=Lpcat3 PE=1 SV=1	TRUE	FALSE	9738520	6.56576e+06	7.15384e+06	6.16968e+06	6.60024e+06	NA	NA	NA
Gstm6	D3YVP9|G5E8M7|O35660	Glutathione S-transferase Mu 6 (Fragment) OS=Mus musculus GN=Gstm6 PE=1 SV=1|Glutathione S-transferase Mu 6 OS=Mus musculus GN=Gstm6 PE=1 SV=1|Glutathione S-transferase Mu 6 OS=Mus musculus GN=Gstm6 PE=1 SV=4	TRUE	FALSE	1168710	6.13992e+06	5.79598e+06	6.54588e+06	5.65461e+06	NA	NA	NA
Ahcyl2|Ahcyl1	F8WGT1|F8WI65|H3BKT5|Q68FL4|Q68FL4-2|Q80SW1	Adenosylhomocysteinase OS=Mus musculus GN=Ahcyl2 PE=1 SV=1|Adenosylhomocysteinase OS=Mus musculus GN=Ahcyl2 PE=1 SV=1|Adenosylhomocysteinase OS=Mus musculus GN=Ahcyl2 PE=1 SV=1|Putative adenosylhomocysteinase 3 OS=Mus musculus GN=Ahcyl2 PE=1 SV=1|Isoform 2 of Putative adenosylhomocysteinase 3 OS=Mus musculus GN=Ahcyl2|Putative adenosylhomocysteinase 2 OS=Mus musculus GN=Ahcyl1 PE=1 SV=1	TRUE	FALSE	7.3989e+06	1.10425e+07	1.43557e+07	1.26599e+07	1.33299e+07	NA	NA	NA
Decr2	Q3UVJ7|Q9WV68	2-4-dienoyl-Coenzyme A reductase 2, peroxisomal OS=Mus musculus GN=Decr2 PE=1 SV=1|Peroxisomal 2,4-dienoyl-CoA reductase OS=Mus musculus GN=Decr2 PE=1 SV=1	TRUE	FALSE	6358000	6.28151e+06	5.62845e+06	4.56527e+06	7.50606e+06	NA	NA	NA
Rps4x	P62702|Q545X8	40S ribosomal protein S4, X isoform OS=Mus musculus GN=Rps4x PE=1 SV=2|40S ribosomal protein S4 OS=Mus musculus GN=Rps4x PE=1 SV=1	TRUE	TRUE	14465300	2.02768e+08	1.63296e+08	1.79177e+08	1.6267e+08	94582.9	1.42565e+07	1.68263e+07
Cept1	Q8BGS7|Q8BGS7-2	Choline/ethanolaminephosphotransferase 1 OS=Mus musculus GN=Cept1 PE=1 SV=1|Isoform 2 of Choline/ethanolaminephosphotransferase 1 OS=Mus musculus GN=Cept1	TRUE	FALSE	7.98891e+06	9.5594e+06	1.05303e+07	8.96438e+06	9.06846e+06	NA	NA	NA
Hnrnpll	Q921F4	Heterogeneous nuclear ribonucleoprotein L-like OS=Mus musculus GN=Hnrnpll PE=1 SV=3	TRUE	TRUE	2543590	9.9538e+06	8.91508e+06	9.98558e+06	7.71993e+06	4390430	3.12374e+07	2.74963e+07
Hnrnpul2	Q00PI9	Heterogeneous nuclear ribonucleoprotein U-like protein 2 OS=Mus musculus GN=Hnrnpul2 PE=1 SV=2	TRUE	TRUE	14453100	3.92604e+07	3.7909e+07	4.10077e+07	3.63311e+07	2905950	9.65124e+06	1.5011e+07
Rps2	P25444|Q58EU3	40S ribosomal protein S2 OS=Mus musculus GN=Rps2 PE=1 SV=3|40S ribosomal protein S2 OS=Mus musculus GN=Rps2 PE=1 SV=1	TRUE	TRUE	25539000	5.30343e+08	3.82812e+08	3.45102e+08	3.19766e+08	2888040	5.63765e+07	7.79512e+07
Rpl5	P47962|Q58EU6	60S ribosomal protein L5 OS=Mus musculus GN=Rpl5 PE=1 SV=3|60S ribosomal protein L5 OS=Mus musculus GN=Rpl5 PE=1 SV=1	TRUE	TRUE	49779500	5.43634e+08	4.43508e+08	3.93723e+08	3.48775e+08	178277	1.20035e+07	1.80244e+07
Stt3a	P46978|Q3U573	Dolichyl-diphosphooligosaccharide--protein glycosyltransferase subunit STT3A OS=Mus musculus GN=Stt3a PE=1 SV=1|Dolichyl-diphosphooligosaccharide--protein glycosyltransferase subunit STT3A OS=Mus musculus GN=Stt3a PE=1 SV=1	TRUE	TRUE	7.88876e+07	5.51924e+07	6.85673e+07	4.44e+07	4.50412e+07	526939	8.44107e+06	8.90176e+06
Mgam	A0A0J9YVE6|A0A0J9YVJ0|B5THE2	Protein Mgam OS=Mus musculus GN=Mgam PE=1 SV=1|Protein Mgam (Fragment) OS=Mus musculus GN=Mgam PE=1 SV=1|Maltase-glucoamylase OS=Mus musculus GN=Mgam PE=1 SV=1	TRUE	FALSE	4885590	2.45576e+06	2.49221e+06	2.1131e+06	2.46217e+06	NA	NA	NA
Serpina3k	A0A0R4J0I1	MCG1051009 OS=Mus musculus GN=Serpina3k PE=1 SV=1	TRUE	TRUE	32000000	2.83977e+07	2.74878e+07	2.57514e+07	2.18535e+07	1073490	7.23417e+06	5.6969e+06
Cox6c	Q9CPQ1	Cytochrome c oxidase subunit 6C OS=Mus musculus GN=Cox6c PE=1 SV=3	TRUE	FALSE	1995970	4.98403e+06	4.51085e+06	6.0265e+06	7.58197e+06	NA	NA	NA
Pdia4	A0A0R4J0Z1|P08003	Protein disulfide-isomerase A4 OS=Mus musculus GN=Pdia4 PE=1 SV=1|Protein disulfide-isomerase A4 OS=Mus musculus GN=Pdia4 PE=1 SV=3	TRUE	TRUE	16529900	3.84176e+07	4.47128e+07	4.92162e+07	4.4509e+07	411605	2.01311e+07	2.29923e+07
Pdap1	B2RTB0|Q3UHX2	28 kDa heat- and acid-stable phosphoprotein OS=Mus musculus GN=Pdap1 PE=1 SV=1|28 kDa heat- and acid-stable phosphoprotein OS=Mus musculus GN=Pdap1 PE=1 SV=1	TRUE	FALSE	5180110	5.87395e+07	2.5572e+07	6.46101e+07	4.32698e+07	NA	NA	NA
Hsp90b1	P08113|Q3UAD6	Endoplasmin OS=Mus musculus GN=Hsp90b1 PE=1 SV=2|Endoplasmin OS=Mus musculus GN=Hsp90b1 PE=1 SV=1	TRUE	TRUE	141965000	1.58569e+08	1.45533e+08	1.54982e+08	1.23374e+08	1282410	6.91126e+07	6.7224e+07
Spcs2	A0A140LHG8|A0A140LHR3|A0A140LJ01|Q9CYN2	Signal peptidase complex subunit 2 OS=Mus musculus GN=Spcs2 PE=1 SV=1|Signal peptidase complex subunit 2 OS=Mus musculus GN=Spcs2 PE=1 SV=1|Signal peptidase complex subunit 2 (Fragment) OS=Mus musculus GN=Spcs2 PE=1 SV=1|Signal peptidase complex subunit 2 OS=Mus musculus GN=Spcs2 PE=1 SV=1	TRUE	FALSE	2553450	1.07634e+07	1.03672e+07	2.21391e+07	9.68323e+06	NA	NA	NA
Tpp2	Q64514|Q64514-2	Tripeptidyl-peptidase 2 OS=Mus musculus GN=Tpp2 PE=1 SV=3|Isoform Short of Tripeptidyl-peptidase 2 OS=Mus musculus GN=Tpp2	TRUE	TRUE	18517200	2.70067e+07	2.96455e+07	2.84243e+07	2.71348e+07	90018	1.31986e+06	1.154e+06
Srp54	P14576	Signal recognition particle 54 kDa protein OS=Mus musculus GN=Srp54 PE=1 SV=2	TRUE	TRUE	3044670	2.1701e+07	2.34147e+07	2.02254e+07	1.6938e+07	427456	6.37821e+06	6.73783e+06
Shmt1	G3UZ26|P50431	Serine hydroxymethyltransferase (Fragment) OS=Mus musculus GN=Shmt1 PE=1 SV=1|Serine hydroxymethyltransferase, cytosolic OS=Mus musculus GN=Shmt1 PE=1 SV=3	TRUE	TRUE	7665440	2.65446e+07	2.44677e+07	2.63847e+07	2.74934e+07	26201.6	9.91012e+06	6.93951e+06
Itga1	Q3V3R4	Integrin alpha-1 OS=Mus musculus GN=Itga1 PE=1 SV=2	TRUE	TRUE	44109700	2.53226e+07	2.09898e+07	1.55636e+07	1.77327e+07	4654090	9.35371e+06	1.32954e+07
Uqcrc2	Q9DB77	Cytochrome b-c1 complex subunit 2, mitochondrial OS=Mus musculus GN=Uqcrc2 PE=1 SV=1	TRUE	TRUE	16290800	2.51073e+07	2.93666e+07	2.60051e+07	3.00706e+07	443800	5.32362e+06	6.78037e+06
Tkfc	Q8VC30	Triokinase/FMN cyclase OS=Mus musculus GN=Tkfc PE=1 SV=1	TRUE	TRUE	51259100	9.26033e+07	1.12151e+08	9.90588e+07	9.05598e+07	2164460	7.52251e+07	5.24438e+07
Txnl1	Q8CDN6	Thioredoxin-like protein 1 OS=Mus musculus GN=Txnl1 PE=1 SV=3	TRUE	FALSE	2222400	9.62565e+06	9.50751e+06	1.04583e+07	9.01264e+06	NA	NA	NA
Fermt2	Q3TLE2|Q8CIB5	Fermitin family homolog 2 OS=Mus musculus GN=Fermt2 PE=1 SV=1|Fermitin family homolog 2 OS=Mus musculus GN=Fermt2 PE=1 SV=1	TRUE	TRUE	2355110	3.19728e+06	3.92438e+06	3.28834e+06	3.81209e+06	392269	1.85901e+06	2.23041e+06
Aadat	Q9WVM8	Kynurenine/alpha-aminoadipate aminotransferase, mitochondrial OS=Mus musculus GN=Aadat PE=1 SV=1	TRUE	TRUE	3080720	5.90484e+06	6.19088e+06	5.72721e+06	7.26321e+06	18300.1	912564	1.08756e+06
Ccdc25	A0PK78|Q78PG9	Coiled-coil domain containing 25 OS=Mus musculus GN=Ccdc25 PE=1 SV=1|Coiled-coil domain-containing protein 25 OS=Mus musculus GN=Ccdc25 PE=1 SV=1	TRUE	TRUE	2234450	8.78087e+06	8.6114e+06	9.40055e+06	8.67665e+06	101754	3.96226e+06	3.19556e+06
Rbm22	Q8BHS3	Pre-mRNA-splicing factor RBM22 OS=Mus musculus GN=Rbm22 PE=1 SV=1	TRUE	FALSE	1083970	5.30374e+06	5.60701e+06	5.40524e+06	5.41227e+06	NA	NA	NA
Psma6	Q9QUM9	Proteasome subunit alpha type-6 OS=Mus musculus GN=Psma6 PE=1 SV=1	TRUE	TRUE	17214800	2.15742e+07	2.1091e+07	2.08585e+07	2.45313e+07	606757	2.42783e+06	3.28774e+06
Rps19	Q9CZX8	40S ribosomal protein S19 OS=Mus musculus GN=Rps19 PE=1 SV=3	TRUE	TRUE	7.0729e+06	3.08393e+07	1.96164e+07	5.52265e+07	3.67616e+07	1476810	3.98225e+06	3.9744e+06
Ces1d	Q8VCT4	Carboxylesterase 1D OS=Mus musculus GN=Ces1d PE=1 SV=1	TRUE	TRUE	5.89337e+07	3.50802e+07	4.4579e+07	4.03445e+07	5.80851e+07	167455	1.20295e+07	9.22481e+06
Ybx3	Q9JKB3|Q9JKB3-2	Y-box-binding protein 3 OS=Mus musculus GN=Ybx3 PE=1 SV=2|Isoform 2 of Y-box-binding protein 3 OS=Mus musculus GN=Ybx3	TRUE	FALSE	1822500	8.80795e+06	4.8141e+06	1.45351e+07	9.59954e+06	NA	NA	NA
Lbr	Q3U9G9	Lamin-B receptor OS=Mus musculus GN=Lbr PE=1 SV=2	TRUE	FALSE	3599550	5.83187e+06	5.47066e+06	6.14057e+06	5.91838e+06	NA	NA	NA
Ddx19a|Ddx19b	Q61655|Q8BZY3|Q8R3C7	ATP-dependent RNA helicase DDX19A OS=Mus musculus GN=Ddx19a PE=1 SV=2|Protein Ddx19b OS=Mus musculus GN=Ddx19b PE=1 SV=1|DEAD (Asp-Glu-Ala-Asp) box polypeptide 19b OS=Mus musculus GN=Ddx19b PE=1 SV=1	TRUE	FALSE	1330060	4.01042e+06	4.36706e+06	3.40973e+06	3.36139e+06	NA	NA	NA
Sf3b2	Q3UJB0	Protein Sf3b2 OS=Mus musculus GN=Sf3b2 PE=1 SV=1	TRUE	TRUE	2355520	1.16041e+07	1.45723e+07	1.30799e+07	1.21005e+07	71021.3	844115	932230
Cers2	Q924Z4	Ceramide synthase 2 OS=Mus musculus GN=Cers2 PE=1 SV=1	TRUE	FALSE	12563500	1.05731e+07	1.22305e+07	1.0678e+07	1.36073e+07	NA	NA	NA
Tram2	Q924Z5	Translocating chain-associated membrane protein 2 OS=Mus musculus GN=Tram2 PE=1 SV=1	TRUE	FALSE	784324	1.59396e+06	1.51057e+06	1.59449e+06	1.35177e+06	NA	NA	NA
Dnase1	E9Q797|H3BKL7|P49183|Q14BW6	Deoxyribonuclease-1 (Fragment) OS=Mus musculus GN=Dnase1 PE=1 SV=1|Deoxyribonuclease-1 OS=Mus musculus GN=Dnase1 PE=1 SV=1|Deoxyribonuclease-1 OS=Mus musculus GN=Dnase1 PE=1 SV=2|Deoxyribonuclease OS=Mus musculus GN=Dnase1 PE=1 SV=1	TRUE	FALSE	13220000	1.86645e+07	1.63053e+07	1.84119e+07	1.35084e+07	NA	NA	NA
Mrps16	Q9CPX7	28S ribosomal protein S16, mitochondrial OS=Mus musculus GN=Mrps16 PE=1 SV=1	TRUE	FALSE	510494	6.52883e+06	4.65933e+06	7.11555e+06	6.92214e+06	NA	NA	NA
Fbp1	Q9QXD6	Fructose-1,6-bisphosphatase 1 OS=Mus musculus GN=Fbp1 PE=1 SV=3	TRUE	TRUE	20146500	4.23539e+07	4.81014e+07	4.53925e+07	4.75927e+07	371036	8.41102e+06	5.29122e+06
Hnrnpa0	Q9CX86	Heterogeneous nuclear ribonucleoprotein A0 OS=Mus musculus GN=Hnrnpa0 PE=1 SV=1	TRUE	FALSE	1669400	7.62309e+06	8.71561e+06	1.05997e+07	8.1273e+06	NA	NA	NA
Metap2	O08663|Q3TMN1|Q3UI33|Q58E65	Methionine aminopeptidase 2 OS=Mus musculus GN=Metap2 PE=1 SV=1|Methionine aminopeptidase 2 OS=Mus musculus GN=Metap2 PE=1 SV=1|Methionine aminopeptidase 2 OS=Mus musculus GN=Metap2 PE=1 SV=1|Methionine aminopeptidase 2 OS=Mus musculus GN=Metap2 PE=1 SV=1	TRUE	FALSE	1567340	5.37678e+06	5.80652e+06	5.44981e+06	4.89289e+06	NA	NA	NA
Eef1a1	P10126|Q58E64	Elongation factor 1-alpha 1 OS=Mus musculus GN=Eef1a1 PE=1 SV=3|Elongation factor 1-alpha OS=Mus musculus GN=Eef1a1 PE=1 SV=1	TRUE	TRUE	57278800	1.51065e+08	1.67029e+08	1.44977e+08	1.45109e+08	1968540	8.29915e+07	7.86299e+07
Yars	A2A7S7|Q91WQ3	Tyrosine--tRNA ligase OS=Mus musculus GN=Yars PE=1 SV=1|Tyrosine--tRNA ligase, cytoplasmic OS=Mus musculus GN=Yars PE=1 SV=3	TRUE	TRUE	8.6377e+06	2.79377e+07	3.1219e+07	3.58579e+07	2.94173e+07	712655	1.13515e+07	1.036e+07
Dhx29	Q6PGC1	ATP-dependent RNA helicase Dhx29 OS=Mus musculus GN=Dhx29 PE=1 SV=1	TRUE	TRUE	6748760	3.20239e+07	3.86607e+07	3.06478e+07	2.77436e+07	397446	3.39184e+06	4.45889e+06
Snrnp200	Q6P4T2	U5 small nuclear ribonucleoprotein 200 kDa helicase OS=Mus musculus GN=Snrnp200 PE=1 SV=1	TRUE	TRUE	1496930	2.05595e+06	2.79447e+06	2.77034e+06	2.32677e+06	1419780	4.81357e+06	5.71743e+06
Aifm1	B1AU25|Q9Z0X1	Apoptosis-inducing factor 1, mitochondrial OS=Mus musculus GN=Aifm1 PE=1 SV=1|Apoptosis-inducing factor 1, mitochondrial OS=Mus musculus GN=Aifm1 PE=1 SV=1	TRUE	TRUE	33168300	2.42331e+07	2.34613e+07	2.16418e+07	2.69847e+07	576052	831793	1.36121e+06
Sec14l4	Q8R0F9	SEC14-like protein 4 OS=Mus musculus GN=Sec14l4 PE=1 SV=1	TRUE	FALSE	2820480	6.71953e+06	6.91444e+06	8.85039e+06	7.72798e+06	NA	NA	NA
Cd1d1|Cd1d2	A0A0R4J090|E9QLX1|P11609|P11610	Antigen-presenting glycoprotein CD1d1 OS=Mus musculus GN=Cd1d1 PE=1 SV=1|Antigen-presenting glycoprotein CD1d2 OS=Mus musculus GN=Cd1d2 PE=4 SV=2|Antigen-presenting glycoprotein CD1d1 OS=Mus musculus GN=Cd1d1 PE=1 SV=3|Antigen-presenting glycoprotein CD1d2 OS=Mus musculus GN=Cd1d2 PE=2 SV=2	TRUE	FALSE	7950320	9.75896e+06	6.62706e+06	6.92031e+06	7.40258e+06	NA	NA	NA
Csnk1a1	E9PWB2|E9Q2U6|E9Q3W1|E9Q4G7|H7BXB1|Q8BK63|Q8BK63-2	Casein kinase I isoform alpha OS=Mus musculus GN=Csnk1a1 PE=1 SV=1|Casein kinase I isoform alpha OS=Mus musculus GN=Csnk1a1 PE=1 SV=1|Casein kinase I isoform alpha OS=Mus musculus GN=Csnk1a1 PE=1 SV=1|Casein kinase I isoform alpha OS=Mus musculus GN=Csnk1a1 PE=1 SV=1|Casein kinase I isoform alpha OS=Mus musculus GN=Csnk1a1 PE=1 SV=1|Casein kinase I isoform alpha OS=Mus musculus GN=Csnk1a1 PE=1 SV…	TRUE	FALSE	2688030	1.06561e+07	7.28234e+06	1.076e+07	7.53442e+06	NA	NA	NA
Rrbp1	A2AVJ7|Q99PL5	Ribosome-binding protein 1 OS=Mus musculus GN=Rrbp1 PE=1 SV=1|Ribosome-binding protein 1 OS=Mus musculus GN=Rrbp1 PE=1 SV=2	TRUE	TRUE	189995000	7.06699e+08	7.1764e+08	6.91435e+08	5.19905e+08	202787000	1.26289e+08	1.23072e+08
Acox1	A2A848|Q9R0H0|Q9R0H0-2	Peroxisomal acyl-coenzyme A oxidase 1 (Fragment) OS=Mus musculus GN=Acox1 PE=1 SV=1|Peroxisomal acyl-coenzyme A oxidase 1 OS=Mus musculus GN=Acox1 PE=1 SV=5|Isoform 2 of Peroxisomal acyl-coenzyme A oxidase 1 OS=Mus musculus GN=Acox1	TRUE	TRUE	6764430	7.95996e+06	8.75835e+06	1.09236e+07	1.37144e+07	232646	3.15179e+06	5.18024e+06
Adh1	P00329|Q3UKA4	Alcohol dehydrogenase 1 OS=Mus musculus GN=Adh1 PE=1 SV=2|Alcohol dehydrogenase 1 OS=Mus musculus GN=Adh1 PE=1 SV=1	TRUE	TRUE	110773000	1.57004e+08	1.82693e+08	1.50576e+08	2.18906e+08	494943	4.66993e+07	3.88085e+07
Psmb5	O55234	Proteasome subunit beta type-5 OS=Mus musculus GN=Psmb5 PE=1 SV=3	TRUE	FALSE	5.22094e+06	8.71131e+06	8.46858e+06	8.40443e+06	9.02436e+06	NA	NA	NA
Aldh1l1	Q8R0Y6	Cytosolic 10-formyltetrahydrofolate dehydrogenase OS=Mus musculus GN=Aldh1l1 PE=1 SV=1	TRUE	TRUE	104010000	1.86384e+08	2.25516e+08	2.13486e+08	1.93737e+08	3599000	1.87295e+08	1.2487e+08
Thoc2	B1AZI6	THO complex subunit 2 OS=Mus musculus GN=Thoc2 PE=1 SV=1	TRUE	FALSE	4247510	8.80548e+06	6.29252e+06	6.78755e+06	8.41443e+06	NA	NA	NA
Stip1	Q60864	Stress-induced-phosphoprotein 1 OS=Mus musculus GN=Stip1 PE=1 SV=1	TRUE	TRUE	5980110	2.36313e+07	2.89812e+07	2.87197e+07	2.5099e+07	728626	1.20376e+07	9.11855e+06
Rps17	P63276|Q5M9L7	40S ribosomal protein S17 OS=Mus musculus GN=Rps17 PE=1 SV=2|40S ribosomal protein S17 OS=Mus musculus GN=Rps17 PE=1 SV=1	TRUE	FALSE	836725	8.4603e+06	5.86789e+06	6.27679e+06	4.79464e+06	NA	NA	NA
Tat	Q8QZR1	Tyrosine aminotransferase OS=Mus musculus GN=Tat PE=1 SV=1	TRUE	FALSE	5862530	1.57339e+07	1.28765e+07	1.60199e+07	1.46601e+07	NA	NA	NA
Gpt	Q566C3|Q8QZR5	Alanine aminotransferase 1 OS=Mus musculus GN=Gpt PE=1 SV=1|Alanine aminotransferase 1 OS=Mus musculus GN=Gpt PE=1 SV=3	TRUE	TRUE	2702810	6.41545e+06	7.14644e+06	7.80878e+06	7.12186e+06	304154	1.04192e+07	8.23187e+06
Paf1	Q8K2T8	RNA polymerase II-associated factor 1 homolog OS=Mus musculus GN=Paf1 PE=1 SV=1	TRUE	FALSE	37220500	3.61196e+07	2.23177e+07	4.55394e+07	2.79974e+07	NA	NA	NA
Psmd5	Q8BJY1	26S proteasome non-ATPase regulatory subunit 5 OS=Mus musculus GN=Psmd5 PE=1 SV=4	TRUE	TRUE	1139060	3.72981e+06	3.9656e+06	3.40766e+06	3.55566e+06	175341	2.60424e+06	2.18554e+06
Acadm	P45952	Medium-chain specific acyl-CoA dehydrogenase, mitochondrial OS=Mus musculus GN=Acadm PE=1 SV=1	TRUE	TRUE	4170250	6.5286e+06	7.2522e+06	9.62212e+06	1.1371e+07	1843630	1.03589e+07	1.10864e+07
Cyp2c70	Q91W64	Cytochrome P450 2C70 OS=Mus musculus GN=Cyp2c70 PE=1 SV=2	TRUE	FALSE	2785540	5.77964e+06	7.15617e+06	5.28937e+06	5.85192e+06	NA	NA	NA
Sardh	Q3TWI2|Q99LB7	Sarcosine dehydrogenase OS=Mus musculus GN=Sardh PE=1 SV=1|Sarcosine dehydrogenase, mitochondrial OS=Mus musculus GN=Sardh PE=1 SV=1	TRUE	TRUE	64224400	6.40735e+07	6.24848e+07	7.12612e+07	8.32263e+07	3316690	4.62528e+07	4.12133e+07
Dhrs4	Q99LB2	Dehydrogenase/reductase SDR family member 4 OS=Mus musculus GN=Dhrs4 PE=1 SV=3	TRUE	FALSE	12099800	1.56209e+07	1.41782e+07	1.33145e+07	1.94487e+07	NA	NA	NA
Zc3h18	G3X8T2|H3BIW0|Q0P678	RIKEN cDNA 5830416A07, isoform CRA_c OS=Mus musculus GN=Zc3h18 PE=1 SV=1|Zinc finger CCCH domain-containing protein 18 OS=Mus musculus GN=Zc3h18 PE=1 SV=1|Zinc finger CCCH domain-containing protein 18 OS=Mus musculus GN=Zc3h18 PE=1 SV=1	TRUE	FALSE	15560800	2.02385e+07	1.36208e+07	1.90284e+07	1.47809e+07	NA	NA	NA
Acaa2	Q8BWT1	3-ketoacyl-CoA thiolase, mitochondrial OS=Mus musculus GN=Acaa2 PE=1 SV=3	TRUE	TRUE	27839900	5.60354e+07	6.43875e+07	7.82065e+07	1.0161e+08	81841.8	1.6229e+07	1.80714e+07
Nop2	E9QN31|Q922K7	Probable 28S rRNA (cytosine-C(5))-methyltransferase OS=Mus musculus GN=Nop2 PE=1 SV=1|Probable 28S rRNA (cytosine-C(5))-methyltransferase OS=Mus musculus GN=Nop2 PE=1 SV=1	TRUE	FALSE	1832610	3.13568e+06	2.58477e+06	2.95776e+06	2.66012e+06	NA	NA	NA
Htatsf1	Q8BGC0	HIV Tat-specific factor 1 homolog OS=Mus musculus GN=Htatsf1 PE=1 SV=1	TRUE	TRUE	48139400	9.27321e+07	4.55393e+07	7.51396e+07	5.43672e+07	1195910	3.85388e+06	4.17852e+06
Ugt1a6	Q64435	UDP-glucuronosyltransferase 1-6 OS=Mus musculus GN=Ugt1a6 PE=1 SV=1	TRUE	FALSE	22481200	1.35128e+07	1.17011e+07	1.29484e+07	1.33566e+07	NA	NA	NA
Mrps27	Q8BK72	28S ribosomal protein S27, mitochondrial OS=Mus musculus GN=Mrps27 PE=1 SV=2	TRUE	TRUE	3117070	1.16334e+07	9.51653e+06	8.18965e+06	9.83132e+06	605546	9.08807e+06	1.17445e+07
Hint1	B0R1E3|P70349	Histidine triad nucleotide-binding protein 1 OS=Mus musculus GN=Hint1 PE=1 SV=1|Histidine triad nucleotide-binding protein 1 OS=Mus musculus GN=Hint1 PE=1 SV=3	TRUE	TRUE	1311920	5.01131e+06	3.30807e+06	4.43618e+06	5.89817e+06	126727	3.54077e+06	1.79546e+06
Sod2	P09671|Q4FJX9	Superoxide dismutase [Mn], mitochondrial OS=Mus musculus GN=Sod2 PE=1 SV=3|Superoxide dismutase OS=Mus musculus GN=Sod2 PE=1 SV=1	TRUE	TRUE	2991270	6.15016e+06	6.61691e+06	9.63221e+06	1.02656e+07	7213.19	2.02933e+06	2.69332e+06
Amdhd1	Q9DBA8	Probable imidazolonepropionase OS=Mus musculus GN=Amdhd1 PE=1 SV=1	TRUE	FALSE	20104500	2.71034e+07	2.69682e+07	2.19229e+07	2.93513e+07	NA	NA	NA
Trmu	Q9DAT5	Mitochondrial tRNA-specific 2-thiouridylase 1 OS=Mus musculus GN=Trmu PE=1 SV=1	TRUE	FALSE	880521	3.6632e+06	4.33335e+06	2.31449e+06	3.40466e+06	NA	NA	NA
Mfsd1	Q9DC37	Major facilitator superfamily domain-containing protein 1 OS=Mus musculus GN=Mfsd1 PE=1 SV=1	TRUE	FALSE	7595110	5.95503e+06	5.82049e+06	4.08616e+06	5.85562e+06	NA	NA	NA
Cct3	P80318|Q3U4U6	T-complex protein 1 subunit gamma OS=Mus musculus GN=Cct3 PE=1 SV=1|T-complex protein 1 subunit gamma OS=Mus musculus GN=Cct3 PE=1 SV=1	TRUE	TRUE	6.84387e+06	1.79863e+07	1.92363e+07	1.69992e+07	1.71796e+07	737122	1.20565e+07	9.55824e+06
Scamp1	Q3TD71|Q8K021	Secretory carrier membrane protein 1 OS=Mus musculus GN=Scamp1 PE=1 SV=1|Secretory carrier-associated membrane protein 1 OS=Mus musculus GN=Scamp1 PE=1 SV=1	TRUE	FALSE	1538550	3.16764e+06	3.0839e+06	3.65392e+06	3.4073e+06	NA	NA	NA
Hgsnat	Q3UDW8|Q3UDW8-2	Heparan-alpha-glucosaminide N-acetyltransferase OS=Mus musculus GN=Hgsnat PE=1 SV=2|Isoform 2 of Heparan-alpha-glucosaminide N-acetyltransferase OS=Mus musculus GN=Hgsnat	TRUE	FALSE	3054790	3.3676e+06	3.19776e+06	2.83923e+06	2.73516e+06	NA	NA	NA
Tpcn1	Q9EQJ0	Two pore calcium channel protein 1 OS=Mus musculus GN=Tpcn1 PE=1 SV=1	TRUE	FALSE	1331490	941296	1.35615e+06	2.28749e+06	1.41551e+06	NA	NA	NA
Ipo7	Q9EPL8	Importin-7 OS=Mus musculus GN=Ipo7 PE=1 SV=2	TRUE	TRUE	1486380	3.34402e+06	3.71946e+06	3.61919e+06	3.10729e+06	241088	3.53545e+06	4.73392e+06
Mov10	D3YVL0|D3Z3E8|E9PW39|P23249	Putative helicase MOV-10 OS=Mus musculus GN=Mov10 PE=1 SV=2|Putative helicase MOV-10 OS=Mus musculus GN=Mov10 PE=1 SV=1|Putative helicase MOV-10 OS=Mus musculus GN=Mov10 PE=1 SV=1|Putative helicase MOV-10 OS=Mus musculus GN=Mov10 PE=1 SV=2	TRUE	TRUE	7694790	5.75706e+07	6.65607e+07	5.8532e+07	5.12466e+07	3496290	6.7272e+07	8.85104e+07
Adar	Q99MU3|Q99MU3-2	Double-stranded RNA-specific adenosine deaminase OS=Mus musculus GN=Adar PE=1 SV=2|Isoform 2 of Double-stranded RNA-specific adenosine deaminase OS=Mus musculus GN=Adar	TRUE	TRUE	820540	4.22932e+06	4.94281e+06	5.05973e+06	3.43675e+06	719765	3.40222e+06	3.9068e+06
Rab1b	Q0PD66|Q9D1G1	RAB1B, member RAS oncogene family, isoform CRA_c OS=Mus musculus GN=Rab1b PE=1 SV=1|Ras-related protein Rab-1B OS=Mus musculus GN=Rab1b PE=1 SV=1	TRUE	FALSE	12117200	1.68584e+07	1.67088e+07	1.33965e+07	1.63592e+07	NA	NA	NA
Lum	P51885	Lumican OS=Mus musculus GN=Lum PE=1 SV=2	TRUE	TRUE	2266370	5.78271e+06	4.80994e+06	5.64194e+06	5.99769e+06	1429150	6.3249e+06	6.1302e+06
Prosc	Q544R1|Q80ZV3|Q9Z2Y8	Proline synthase co-transcribed bacterial homolog protein OS=Mus musculus GN=Prosc PE=1 SV=1|Proline synthase co-transcribed bacterial homolog protein OS=Mus musculus GN=Prosc PE=1 SV=1|Proline synthase co-transcribed bacterial homolog protein OS=Mus musculus GN=Prosc PE=1 SV=1	TRUE	FALSE	1204210	4.25942e+06	3.54192e+06	4.1388e+06	3.92501e+06	NA	NA	NA
Agrn	M0QWP1	Agrin OS=Mus musculus GN=Agrn PE=1 SV=1	TRUE	TRUE	35177500	1.90856e+07	2.15572e+07	1.68119e+07	2.04236e+07	4.86606e+06	3.6071e+06	5.05486e+06
Cldn3	Q9Z0G9|Q9Z0G9-2	Claudin-3 OS=Mus musculus GN=Cldn3 PE=1 SV=1|Isoform 2 of Claudin-3 OS=Mus musculus GN=Cldn3	TRUE	FALSE	18880800	7.07388e+06	6.46871e+06	4.96435e+06	6.51732e+06	NA	NA	NA
Mylpf	A0A0U1RP93|P97457|Q545G1	Myosin regulatory light chain 2, skeletal muscle isoform OS=Mus musculus GN=Mylpf PE=1 SV=1|Myosin regulatory light chain 2, skeletal muscle isoform OS=Mus musculus GN=Mylpf PE=1 SV=3|Myosin regulatory light chain 2, skeletal muscle isoform OS=Mus musculus GN=Mylpf PE=1 SV=1	TRUE	FALSE	2245240	6.46568e+06	5.72741e+06	3.53851e+06	4.78828e+06	NA	NA	NA
Sord	Q64442	Sorbitol dehydrogenase OS=Mus musculus GN=Sord PE=1 SV=3	TRUE	TRUE	58790300	6.82905e+07	8.11477e+07	6.4529e+07	7.73886e+07	418837	4.15804e+07	3.11207e+07
Bhmt	O35490	Betaine--homocysteine S-methyltransferase 1 OS=Mus musculus GN=Bhmt PE=1 SV=1	TRUE	TRUE	40756900	1.64627e+08	1.73393e+08	1.74709e+08	1.51512e+08	1888910	1.05246e+08	9.38257e+07
Fau	P62862|Q642K5	40S ribosomal protein S30 OS=Mus musculus GN=Fau PE=1 SV=1|40S ribosomal protein S30 OS=Mus musculus GN=Fau PE=1 SV=1	TRUE	FALSE	2324120	9.14314e+07	3.36888e+07	1.02795e+08	6.78161e+07	NA	NA	NA
Lrp1	A0A0R4J0I9|Q91ZX7	Low density lipoprotein receptor-related protein 1 OS=Mus musculus GN=Lrp1 PE=1 SV=1|Prolow-density lipoprotein receptor-related protein 1 OS=Mus musculus GN=Lrp1 PE=1 SV=1	TRUE	TRUE	194046000	1.04907e+08	8.06147e+07	7.37901e+07	7.48872e+07	2353410	2.66461e+07	2.28568e+07
Paqr9	Q6TCG2	Progestin and adipoQ receptor family member 9 OS=Mus musculus GN=Paqr9 PE=1 SV=2	TRUE	FALSE	6722930	8.85102e+06	8.78306e+06	6.95275e+06	8.28515e+06	NA	NA	NA
Copb1	Q9JIF7	Coatomer subunit beta OS=Mus musculus GN=Copb1 PE=1 SV=1	TRUE	TRUE	7.07527e+06	1.28559e+07	1.35307e+07	1.34772e+07	1.47641e+07	1545110	8.2427e+06	8.0852e+06
Rps28	G3UYV7|P62858|Q059I1	40S ribosomal protein S28 (Fragment) OS=Mus musculus GN=Rps28 PE=1 SV=1|40S ribosomal protein S28 OS=Mus musculus GN=Rps28 PE=1 SV=1|40S ribosomal protein S28 OS=Mus musculus GN=Rps28 PE=1 SV=1	TRUE	FALSE	1500630	1.10894e+07	9.55669e+06	1.22389e+07	1.17688e+07	NA	NA	NA
Cfh	D6RGQ0|E9Q8H9|E9Q8I0|P06909	Complement factor H OS=Mus musculus GN=Cfh PE=1 SV=1|Complement factor H OS=Mus musculus GN=Cfh PE=1 SV=2|Complement factor H OS=Mus musculus GN=Cfh PE=1 SV=1|Complement factor H OS=Mus musculus GN=Cfh PE=1 SV=2	TRUE	FALSE	3713150	5.23856e+06	4.1742e+06	4.13239e+06	4.15295e+06	NA	NA	NA
Snrpb|Snrpn	P27048|P63163|Q3UN87	Small nuclear ribonucleoprotein-associated protein B OS=Mus musculus GN=Snrpb PE=1 SV=1|Small nuclear ribonucleoprotein-associated protein N OS=Mus musculus GN=Snrpn PE=2 SV=1|Small nuclear ribonucleoprotein-associated protein OS=Mus musculus GN=Snrpn PE=2 SV=1	TRUE	FALSE	2619190	1.30105e+07	1.35243e+07	1.27651e+07	1.13702e+07	NA	NA	NA
Prkcsh	O08795|O08795-2	Glucosidase 2 subunit beta OS=Mus musculus GN=Prkcsh PE=1 SV=1|Isoform 2 of Glucosidase 2 subunit beta OS=Mus musculus GN=Prkcsh	TRUE	TRUE	2728100	4.71854e+06	4.89525e+06	7.54028e+06	6.07155e+06	NA	3.86821e+06	4.26042e+06
Akap1	O08715|O08715-4	A-kinase anchor protein 1, mitochondrial OS=Mus musculus GN=Akap1 PE=1 SV=4|Isoform 4 of A-kinase anchor protein 1, mitochondrial OS=Mus musculus GN=Akap1	TRUE	TRUE	2089190	5.94658e+06	7.15652e+06	6.77786e+06	5.66867e+06	2841370	2.71952e+08	1.69563e+08
Ctsz	Q545I6|Q9WUU7	Cathepsin Z OS=Mus musculus GN=Ctsz PE=1 SV=1|Cathepsin Z OS=Mus musculus GN=Ctsz PE=1 SV=1	TRUE	FALSE	4702370	4.13632e+06	3.68931e+06	5.26481e+06	6.51542e+06	NA	NA	NA
Por	P37040|Q05DV1	NADPH--cytochrome P450 reductase OS=Mus musculus GN=Por PE=1 SV=2|NADPH--cytochrome P450 reductase OS=Mus musculus GN=Por PE=1 SV=1	TRUE	TRUE	30830900	6.90842e+07	7.75522e+07	7.35203e+07	8.09781e+07	1200090	2.49574e+07	2.43097e+07
Ranbp2	Q9ERU9	E3 SUMO-protein ligase RanBP2 OS=Mus musculus GN=Ranbp2 PE=1 SV=2	TRUE	TRUE	3810970	4.50998e+06	4.51813e+06	4.78699e+06	4.4594e+06	1560780	3.10192e+07	2.76077e+07
Rab2a	P53994|Q0PD65	Ras-related protein Rab-2A OS=Mus musculus GN=Rab2a PE=1 SV=1|RAB2, member RAS oncogene family OS=Mus musculus GN=Rab2a PE=1 SV=1	TRUE	TRUE	2215710	3.49263e+06	3.89126e+06	3.02751e+06	3.96075e+06	146771	1.85241e+06	1.40635e+06
Ak2	F7BP55|Q9WTP6|Q9WTP6-2	Adenylate kinase 2, mitochondrial (Fragment) OS=Mus musculus GN=Ak2 PE=1 SV=1|Adenylate kinase 2, mitochondrial OS=Mus musculus GN=Ak2 PE=1 SV=5|Isoform 2 of Adenylate kinase 2, mitochondrial OS=Mus musculus GN=Ak2	TRUE	FALSE	3001830	4.51885e+06	4.0228e+06	7.96939e+06	9.10672e+06	NA	NA	NA
Wdr1	O88342|Q3TJY2	WD repeat-containing protein 1 OS=Mus musculus GN=Wdr1 PE=1 SV=3|WD repeat domain 1 OS=Mus musculus GN=Wdr1 PE=1 SV=1	TRUE	TRUE	38265000	4.18617e+07	4.12951e+07	3.29236e+07	3.52433e+07	1902740	1.08351e+07	1.05935e+07
Hadh	Q61425	Hydroxyacyl-coenzyme A dehydrogenase, mitochondrial OS=Mus musculus GN=Hadh PE=1 SV=2	TRUE	TRUE	27066700	2.66982e+07	3.60763e+07	2.70205e+07	3.70293e+07	154595	2.06912e+07	1.25044e+07
Ces2a	Q8QZR3	Pyrethroid hydrolase Ces2a OS=Mus musculus GN=Ces2a PE=1 SV=1	TRUE	FALSE	12828700	1.07411e+07	1.46416e+07	1.50786e+07	2.17788e+07	NA	NA	NA
Ddost	O54734	Dolichyl-diphosphooligosaccharide--protein glycosyltransferase 48 kDa subunit OS=Mus musculus GN=Ddost PE=1 SV=2	TRUE	TRUE	5932990	1.76157e+07	2.10055e+07	2.02928e+07	1.96593e+07	436499	1.06766e+07	1.0117e+07
Acsf2	Q8VCW8	Acyl-CoA synthetase family member 2, mitochondrial OS=Mus musculus GN=Acsf2 PE=1 SV=1	TRUE	TRUE	19549500	2.70646e+07	2.78836e+07	3.07117e+07	4.39153e+07	323085	1.83168e+07	1.55684e+07
Aldh1b1	Q9CZS1	Aldehyde dehydrogenase X, mitochondrial OS=Mus musculus GN=Aldh1b1 PE=1 SV=1	TRUE	FALSE	6455190	7.27091e+06	7.06938e+06	8.00992e+06	1.01055e+07	NA	NA	NA
Ufsp2	Q99K23	Ufm1-specific protease 2 OS=Mus musculus GN=Ufsp2 PE=1 SV=1	TRUE	FALSE	900258	3.63771e+06	3.50924e+06	5.31472e+06	4.57731e+06	NA	NA	NA
Mars	E9QB02|Q68FL6	Methionine--tRNA ligase, cytoplasmic OS=Mus musculus GN=Mars PE=1 SV=1|Methionine--tRNA ligase, cytoplasmic OS=Mus musculus GN=Mars PE=1 SV=1	TRUE	TRUE	4448090	1.46963e+07	1.72548e+07	1.76333e+07	1.60203e+07	186813	2.70673e+06	3.13915e+06
Tcf25	Q8R3L2	Transcription factor 25 OS=Mus musculus GN=Tcf25 PE=1 SV=2	TRUE	FALSE	3154740	1.38755e+07	1.46808e+07	1.50556e+07	1.38239e+07	NA	NA	NA
Canx	P35564|Q5SUC3	Calnexin OS=Mus musculus GN=Canx PE=1 SV=1|Calnexin OS=Mus musculus GN=Canx PE=1 SV=1	TRUE	TRUE	11953900	3.03193e+07	2.90613e+07	3.19256e+07	2.64109e+07	2493690	5.41381e+07	3.60788e+07
Mdh2	P08249	Malate dehydrogenase, mitochondrial OS=Mus musculus GN=Mdh2 PE=1 SV=3	TRUE	TRUE	17360300	1.80414e+07	2.22684e+07	1.76986e+07	2.45327e+07	389700	9.70884e+06	1.18108e+07
Ermp1	Q3UVK0	Endoplasmic reticulum metallopeptidase 1 OS=Mus musculus GN=Ermp1 PE=1 SV=2	TRUE	FALSE	4041750	3.63655e+06	3.176e+06	3.43468e+06	3.61562e+06	NA	NA	NA
Spr	G3UXX3|Q64105|Q91XH5	Sepiapterin reductase OS=Mus musculus GN=Spr PE=1 SV=1|Sepiapterin reductase OS=Mus musculus GN=Spr PE=1 SV=1|Sepiapterin reductase OS=Mus musculus GN=Spr PE=1 SV=1	TRUE	FALSE	670998	2.95157e+06	2.95905e+06	3.57221e+06	3.83005e+06	NA	NA	NA
Anp32a	O35381	Acidic leucine-rich nuclear phosphoprotein 32 family member A OS=Mus musculus GN=Anp32a PE=1 SV=1	TRUE	TRUE	3694330	9.85909e+06	8.98252e+06	9.85199e+06	7.86975e+06	401001	3.12334e+06	3.0743e+06
Acin1	F6RJ39|Q9JIX8|Q9JIX8-4	Apoptotic chromatin condensation inducer in the nucleus (Fragment) OS=Mus musculus GN=Acin1 PE=1 SV=1|Apoptotic chromatin condensation inducer in the nucleus OS=Mus musculus GN=Acin1 PE=1 SV=3|Isoform 4 of Apoptotic chromatin condensation inducer in the nucleus OS=Mus musculus GN=Acin1	TRUE	TRUE	18521400	4.53274e+07	2.02788e+07	5.03181e+07	2.38125e+07	1882300	9.72284e+06	8.98313e+06
Amy2	P00688	Pancreatic alpha-amylase OS=Mus musculus GN=Amy2 PE=1 SV=2	TRUE	FALSE	4277550	5.78258e+06	2.30687e+06	2.18565e+07	5.59726e+06	NA	NA	NA
Mrpl24	Q9CQ06	39S ribosomal protein L24, mitochondrial OS=Mus musculus GN=Mrpl24 PE=1 SV=1	TRUE	FALSE	1346420	5.46085e+06	4.94031e+06	5.71185e+06	5.09141e+06	NA	NA	NA
Acadvl	P50544	Very long-chain specific acyl-CoA dehydrogenase, mitochondrial OS=Mus musculus GN=Acadvl PE=1 SV=3	TRUE	TRUE	7.18876e+06	9.58733e+06	1.05786e+07	1.03963e+07	1.44094e+07	320335	4.48472e+06	5.40531e+06
Cfb|Gm20547	B8JJM5|B8JJM6|B8JJN0|F6VQX8|F6XQ00|P04186|Q3UEG8	Complement factor B OS=Mus musculus GN=Cfb PE=3 SV=1|Complement factor B OS=Mus musculus GN=Cfb PE=3 SV=1|Protein Gm20547 OS=Mus musculus GN=Gm20547 PE=3 SV=1|Protein Gm20547 (Fragment) OS=Mus musculus GN=Gm20547 PE=3 SV=1|Complement factor B OS=Mus musculus GN=Cfb PE=3 SV=1|Complement factor B OS=Mus musculus GN=Cfb PE=1 SV=2|Complement factor B OS=Mus musculus GN=Cfb PE=2 SV=1	TRUE	FALSE	6693280	8.31632e+06	7.30914e+06	7.83368e+06	7.40247e+06	NA	NA	NA
Agxt2	H7BWY3|Q3UEG6	Alanine--glyoxylate aminotransferase 2, mitochondrial OS=Mus musculus GN=Agxt2 PE=1 SV=1|Alanine--glyoxylate aminotransferase 2, mitochondrial OS=Mus musculus GN=Agxt2 PE=1 SV=1	TRUE	TRUE	2201710	3.26668e+06	3.82145e+06	4.38831e+06	5.5281e+06	19121.6	1.986e+06	1.75041e+06
Ahnak	E9Q616	Protein Ahnak OS=Mus musculus GN=Ahnak PE=1 SV=1	TRUE	TRUE	2496130	4.45054e+06	4.75743e+06	4.63252e+06	4.34443e+06	5886990	1.96609e+07	2.56863e+07
Klhdc4	G3UZ63|G3UZG5|G3X961|Q921I2	Kelch domain-containing protein 4 OS=Mus musculus GN=Klhdc4 PE=1 SV=1|Kelch domain-containing protein 4 OS=Mus musculus GN=Klhdc4 PE=1 SV=1|Kelch domain containing 4, isoform CRA_a OS=Mus musculus GN=Klhdc4 PE=1 SV=1|Kelch domain-containing protein 4 OS=Mus musculus GN=Klhdc4 PE=2 SV=2	TRUE	FALSE	1301710	4.06936e+06	3.882e+06	3.04296e+06	3.23137e+06	NA	NA	NA
Rpl27	P61358|Q5BLJ9	60S ribosomal protein L27 OS=Mus musculus GN=Rpl27 PE=1 SV=2|60S ribosomal protein L27 OS=Mus musculus GN=Rpl27 PE=1 SV=1	TRUE	FALSE	4687330	4.03183e+07	2.45337e+07	3.11713e+07	2.4736e+07	NA	NA	NA
Gsta3	P30115	Glutathione S-transferase A3 OS=Mus musculus GN=Gsta3 PE=1 SV=2	TRUE	FALSE	2376950	1.88837e+07	1.926e+07	2.91504e+07	2.42766e+07	NA	NA	NA
Mlycd	Q99J39|Q99J39-2	Malonyl-CoA decarboxylase, mitochondrial OS=Mus musculus GN=Mlycd PE=1 SV=1|Isoform Cytoplasmic+peroxisomal of Malonyl-CoA decarboxylase, mitochondrial OS=Mus musculus GN=Mlycd	TRUE	FALSE	1470370	3.10291e+06	2.95152e+06	3.49016e+06	6.00234e+06	NA	NA	NA
Myh9	Q8VDD5	Myosin-9 OS=Mus musculus GN=Myh9 PE=1 SV=4	TRUE	TRUE	42201900	6.9621e+07	8.355e+07	7.79879e+07	7.74947e+07	15249200	8.04212e+07	7.69205e+07
Usp9x	P70398|Q4FE56	Probable ubiquitin carboxyl-terminal hydrolase FAF-X OS=Mus musculus GN=Usp9x PE=1 SV=2|Probable ubiquitin carboxyl-terminal hydrolase FAF-X OS=Mus musculus GN=Usp9x PE=1 SV=1	TRUE	TRUE	11294000	2.00082e+07	2.20958e+07	1.92306e+07	2.04647e+07	3224470	3.2799e+07	3.48211e+07
Actn4	P57780|Q3ULT2	Alpha-actinin-4 OS=Mus musculus GN=Actn4 PE=1 SV=1|Actinin alpha 4 OS=Mus musculus GN=Actn4 PE=1 SV=1	TRUE	TRUE	6301870	8.80863e+06	1.20561e+07	1.26949e+07	1.36418e+07	3286460	1.33751e+07	9.95776e+06
Pfkm	P47857|P47857-2|P47857-3	ATP-dependent 6-phosphofructokinase, muscle type OS=Mus musculus GN=Pfkm PE=1 SV=3|Isoform 2 of ATP-dependent 6-phosphofructokinase, muscle type OS=Mus musculus GN=Pfkm|Isoform 3 of ATP-dependent 6-phosphofructokinase, muscle type OS=Mus musculus GN=Pfkm	TRUE	FALSE	3097210	3.34081e+06	3.76863e+06	2.67916e+06	4.15202e+06	NA	NA	NA
Rps24	P62849|P62849-2|P62849-3	40S ribosomal protein S24 OS=Mus musculus GN=Rps24 PE=1 SV=1|Isoform 2 of 40S ribosomal protein S24 OS=Mus musculus GN=Rps24|Isoform 3 of 40S ribosomal protein S24 OS=Mus musculus GN=Rps24	TRUE	FALSE	11501800	3.02887e+08	1.33806e+08	2.1315e+08	1.5603e+08	NA	NA	NA
Acaca	Q5SWU9|Q5SWU9-2	Acetyl-CoA carboxylase 1 OS=Mus musculus GN=Acaca PE=1 SV=1|Isoform 2 of Acetyl-CoA carboxylase 1 OS=Mus musculus GN=Acaca	TRUE	TRUE	26640100	3.42328e+07	3.59732e+07	3.98336e+07	3.65682e+07	852594	1.52303e+07	1.07328e+07
Pon1	P52430	Serum paraoxonase/arylesterase 1 OS=Mus musculus GN=Pon1 PE=1 SV=2	TRUE	FALSE	3981670	3.49502e+06	5.03413e+06	3.76344e+06	5.42715e+06	NA	NA	NA
Col6a2	Q02788	Collagen alpha-2(VI) chain OS=Mus musculus GN=Col6a2 PE=1 SV=3	TRUE	TRUE	28633200	3.09946e+07	2.12556e+07	1.88569e+07	2.07392e+07	4071370	1.43425e+07	2.11345e+07
Rbm28	Q8CGC6	RNA-binding protein 28 OS=Mus musculus GN=Rbm28 PE=1 SV=4	TRUE	FALSE	1514640	5.82293e+06	5.7941e+06	6.19842e+06	4.43544e+06	NA	NA	NA
Eprs	Q8CGC7	Bifunctional glutamate/proline--tRNA ligase OS=Mus musculus GN=Eprs PE=1 SV=4	TRUE	TRUE	42833200	1.0137e+08	1.23303e+08	1.08304e+08	1.0282e+08	580027	1.33359e+07	1.28457e+07
Arpc1b	Q91Z25|Q9WV32	Actin-related protein 2/3 complex subunit 1B OS=Mus musculus GN=Arpc1b PE=1 SV=1|Actin-related protein 2/3 complex subunit 1B OS=Mus musculus GN=Arpc1b PE=1 SV=4	TRUE	FALSE	14936000	1.93614e+07	1.98557e+07	1.96703e+07	2.55537e+07	NA	NA	NA
Ppp2r1a	Q76MZ3	Serine/threonine-protein phosphatase 2A 65 kDa regulatory subunit A alpha isoform OS=Mus musculus GN=Ppp2r1a PE=1 SV=3	TRUE	TRUE	1484480	5.46935e+06	6.48531e+06	7.40036e+06	6.18749e+06	NA	8.90707e+06	7.94078e+06
Plg	P20918	Plasminogen OS=Mus musculus GN=Plg PE=1 SV=3	TRUE	FALSE	11186400	1.20291e+07	1.20041e+07	1.24571e+07	1.26425e+07	NA	NA	NA
Hrg	A0A0R4J039|Q9ESB3	Histidine-rich glycoprotein OS=Mus musculus GN=Hrg PE=1 SV=1|Histidine-rich glycoprotein OS=Mus musculus GN=Hrg PE=1 SV=2	TRUE	FALSE	8554130	9.77516e+06	6.72309e+06	5.32957e+06	5.47693e+06	NA	NA	NA
Polr2a	A0A0R4J0V5|P08775	DNA-directed RNA polymerase subunit OS=Mus musculus GN=Polr2a PE=1 SV=1|DNA-directed RNA polymerase II subunit RPB1 OS=Mus musculus GN=Polr2a PE=1 SV=3	TRUE	TRUE	2148860	4.66047e+06	4.72782e+06	4.55903e+06	3.82855e+06	595942	3.13822e+06	3.97358e+06
Etf1	Q8BWY3	Eukaryotic peptide chain release factor subunit 1 OS=Mus musculus GN=Etf1 PE=1 SV=4	TRUE	TRUE	2061610	1.20518e+07	1.38881e+07	1.33769e+07	1.16515e+07	418590	3.87435e+07	3.16804e+07
Akr1c14	Q91WT7	3-alpha-hydroxysteroid dehydrogenase type 1 OS=Mus musculus GN=Akr1c14 PE=1 SV=1	TRUE	TRUE	5.51749e+06	2.51805e+07	2.654e+07	2.51181e+07	2.53919e+07	NA	8.48779e+06	5.68024e+06
Hadha	Q8BMS1	Trifunctional enzyme subunit alpha, mitochondrial OS=Mus musculus GN=Hadha PE=1 SV=1	TRUE	TRUE	28176200	3.54593e+07	3.96102e+07	4.38866e+07	5.85686e+07	919997	2.39888e+07	3.8107e+07
Mrps33	Q58DZ5|Q9D2R8	28S ribosomal protein S33, mitochondrial OS=Mus musculus GN=Mrps33 PE=1 SV=1|28S ribosomal protein S33, mitochondrial OS=Mus musculus GN=Mrps33 PE=1 SV=1	TRUE	FALSE	239620	5.06658e+06	2.85431e+06	4.89335e+06	3.5168e+06	NA	NA	NA
Cltc	Q5SXR6|Q68FD5	Clathrin heavy chain OS=Mus musculus GN=Cltc PE=1 SV=1|Clathrin heavy chain 1 OS=Mus musculus GN=Cltc PE=1 SV=3	TRUE	TRUE	43542800	4.28094e+07	5.25915e+07	4.40988e+07	4.91973e+07	4.94219e+06	2.7733e+07	2.77077e+07
Tdrd3	Q91W18|Q91W18-2|Q91W18-3	Tudor domain-containing protein 3 OS=Mus musculus GN=Tdrd3 PE=1 SV=4|Isoform 2 of Tudor domain-containing protein 3 OS=Mus musculus GN=Tdrd3|Isoform 3 of Tudor domain-containing protein 3 OS=Mus musculus GN=Tdrd3	TRUE	TRUE	2271640	9.52017e+06	9.39363e+06	9.30969e+06	9.05998e+06	280979	5.38481e+06	6.64905e+06
Gigyf2	G3UYG6|Q6Y7W8	PERQ amino acid-rich with GYF domain-containing protein 2 OS=Mus musculus GN=Gigyf2 PE=1 SV=1|PERQ amino acid-rich with GYF domain-containing protein 2 OS=Mus musculus GN=Gigyf2 PE=1 SV=2	TRUE	TRUE	3536470	9.60538e+06	1.35648e+07	1.13778e+07	1.03325e+07	296418	3.94431e+06	3.49445e+06
Aox3	G3X982	Aldehyde oxidase 3 OS=Mus musculus GN=Aox3 PE=1 SV=1	TRUE	TRUE	48495500	8.24172e+07	8.9676e+07	8.11803e+07	8.29121e+07	1570070	6.30574e+07	4.47634e+07
Aco1	P28271	Cytoplasmic aconitate hydratase OS=Mus musculus GN=Aco1 PE=1 SV=3	TRUE	TRUE	18752200	5.37889e+07	5.80513e+07	5.26416e+07	6.33471e+07	177264	1.28636e+07	1.1456e+07
Dbt	P53395	Lipoamide acyltransferase component of branched-chain alpha-keto acid dehydrogenase complex, mitochondrial OS=Mus musculus GN=Dbt PE=1 SV=2	TRUE	TRUE	8673090	9.89726e+06	1.29216e+07	1.13712e+07	1.36609e+07	395575	3.44047e+06	3.67948e+06
Slc22a28|Slc22a30	B2RT89|Q96LX3	Predicted gene, EG434674 OS=Mus musculus GN=Slc22a28 PE=1 SV=1|Protein Slc22a30 OS=Mus musculus GN=Slc22a30 PE=1 SV=1	TRUE	FALSE	56865100	2.75367e+07	3.36353e+07	1.65008e+07	2.6127e+07	NA	NA	NA
Tgm2	P21981	Protein-glutamine gamma-glutamyltransferase 2 OS=Mus musculus GN=Tgm2 PE=1 SV=4	TRUE	TRUE	17790500	3.8981e+07	4.57057e+07	3.57455e+07	3.7095e+07	3358240	3.44918e+07	3.09005e+07
Atp2b1	G5E829	Plasma membrane calcium-transporting ATPase 1 OS=Mus musculus GN=Atp2b1 PE=1 SV=1	TRUE	TRUE	5488300	4.02985e+06	4.41693e+06	3.28194e+06	3.60826e+06	369162	517914	358121
Nop56	Q9D6Z1	Nucleolar protein 56 OS=Mus musculus GN=Nop56 PE=1 SV=2	TRUE	FALSE	6850440	3.28896e+07	3.75291e+07	2.98332e+07	3.058e+07	NA	NA	NA
Dhcr7	A0A140LIT2|O88455	7-dehydrocholesterol reductase OS=Mus musculus GN=Dhcr7 PE=1 SV=1|7-dehydrocholesterol reductase OS=Mus musculus GN=Dhcr7 PE=1 SV=1	TRUE	FALSE	2510350	7.56295e+06	6.98445e+06	7.29527e+06	7.85646e+06	NA	NA	NA
Tmed2	A2RS53|F6V6T4|Q9R0Q3	Transmembrane emp24 domain trafficking protein 2 OS=Mus musculus GN=Tmed2 PE=1 SV=1|Transmembrane emp24 domain-containing protein 2 (Fragment) OS=Mus musculus GN=Tmed2 PE=1 SV=1|Transmembrane emp24 domain-containing protein 2 OS=Mus musculus GN=Tmed2 PE=1 SV=1	TRUE	FALSE	1277890	3.0697e+06	2.39972e+06	2.84688e+06	2.2852e+06	NA	NA	NA
Rdh7	O88451	Retinol dehydrogenase 7 OS=Mus musculus GN=Rdh7 PE=1 SV=1	TRUE	FALSE	28475800	2.86615e+07	3.13338e+07	2.89142e+07	3.94319e+07	NA	NA	NA
Enpep	P16406|Q52JJ6	Glutamyl aminopeptidase OS=Mus musculus GN=Enpep PE=1 SV=1|Aminopeptidase A OS=Mus musculus GN=Enpep PE=1 SV=1	TRUE	TRUE	10373800	9.60068e+06	6.517e+06	7.00852e+06	6.37769e+06	490450	2.07122e+06	4.44981e+06
Acsl1	D3Z041|P41216	Long-chain-fatty-acid--CoA ligase 1 OS=Mus musculus GN=Acsl1 PE=1 SV=1|Long-chain-fatty-acid--CoA ligase 1 OS=Mus musculus GN=Acsl1 PE=1 SV=2	TRUE	TRUE	4.25197e+07	8.15133e+07	1.06231e+08	8.63345e+07	1.00663e+08	261219	4.07107e+07	2.86334e+07
Dhx30	A0A0G2JGL8|Q99PU8|Q99PU8-2|Q99PU8-3	Putative ATP-dependent RNA helicase DHX30 OS=Mus musculus GN=Dhx30 PE=1 SV=1|Putative ATP-dependent RNA helicase DHX30 OS=Mus musculus GN=Dhx30 PE=1 SV=1|Isoform 2 of Putative ATP-dependent RNA helicase DHX30 OS=Mus musculus GN=Dhx30|Isoform 3 of Putative ATP-dependent RNA helicase DHX30 OS=Mus musculus GN=Dhx30	TRUE	TRUE	3866840	1.70368e+07	1.85358e+07	1.52456e+07	1.5415e+07	6052170	2.192e+07	2.66277e+07
Rpl10a	Q5XJF6	Ribosomal protein OS=Mus musculus GN=Rpl10a PE=1 SV=1	TRUE	FALSE	7213970	5.88158e+07	5.15252e+07	6.06423e+07	5.08376e+07	NA	NA	NA
Acss2	A2AQN4|A2AQN5|Q9QXG4	Acetyl-coenzyme A synthetase, cytoplasmic OS=Mus musculus GN=Acss2 PE=1 SV=1|Acetyl-coenzyme A synthetase, cytoplasmic OS=Mus musculus GN=Acss2 PE=1 SV=1|Acetyl-coenzyme A synthetase, cytoplasmic OS=Mus musculus GN=Acss2 PE=1 SV=2	TRUE	TRUE	9.82809e+06	2.90396e+07	2.52541e+07	3.07067e+07	2.66217e+07	295767	1.02844e+07	7.94086e+06
Aifm2	Q8BUE4|Q8BUE4-2	Apoptosis-inducing factor 2 OS=Mus musculus GN=Aifm2 PE=1 SV=1|Isoform 2 of Apoptosis-inducing factor 2 OS=Mus musculus GN=Aifm2	TRUE	FALSE	1627350	2.25001e+06	2.27785e+06	2.1937e+06	2.15454e+06	NA	NA	NA
Tmem19	Q91W52|Q91W52-2	Transmembrane protein 19 OS=Mus musculus GN=Tmem19 PE=1 SV=1|Isoform 2 of Transmembrane protein 19 OS=Mus musculus GN=Tmem19	TRUE	FALSE	3805830	5.86555e+06	5.70805e+06	4.92353e+06	5.68298e+06	NA	NA	NA
Stard10	E9PVP0|Q0VG22|Q9JMD3	PCTP-like protein OS=Mus musculus GN=Stard10 PE=1 SV=1|PCTP-like protein OS=Mus musculus GN=Stard10 PE=1 SV=1|PCTP-like protein OS=Mus musculus GN=Stard10 PE=1 SV=1	TRUE	FALSE	12244300	5.06927e+07	5.03139e+07	5.44594e+07	5.03705e+07	NA	NA	NA
Arhgdia	Q99PT1	Rho GDP-dissociation inhibitor 1 OS=Mus musculus GN=Arhgdia PE=1 SV=3	TRUE	TRUE	1910370	7.72915e+06	6.45624e+06	6.59848e+06	6.56032e+06	188913	6.3347e+06	6.85234e+06
Fdps	Q4FJN9|Q920E5	Farnesyl pyrophosphate synthase OS=Mus musculus GN=Fdps PE=1 SV=1|Farnesyl pyrophosphate synthase OS=Mus musculus GN=Fdps PE=1 SV=1	TRUE	FALSE	6.27364e+06	2.19127e+07	1.70523e+07	2.56276e+07	1.91758e+07	NA	NA	NA
Khsrp	Q3U0V1	Far upstream element-binding protein 2 OS=Mus musculus GN=Khsrp PE=1 SV=2	TRUE	TRUE	1275020	8.89673e+06	1.15599e+07	9.95705e+06	8.1943e+06	3393000	4.25254e+07	5.95093e+07
Naa50	Q6PGB6|Q6PGB6-2|Q6PGB6-3|Q6PGB6-4|Q6PGB6-5	N-alpha-acetyltransferase 50 OS=Mus musculus GN=Naa50 PE=1 SV=1|Isoform 2 of N-alpha-acetyltransferase 50 OS=Mus musculus GN=Naa50|Isoform 3 of N-alpha-acetyltransferase 50 OS=Mus musculus GN=Naa50|Isoform 4 of N-alpha-acetyltransferase 50 OS=Mus musculus GN=Naa50|Isoform 5 of N-alpha-acetyltransferase 50 OS=Mus musculus GN=Naa50	TRUE	FALSE	150627	2.40902e+06	2.17651e+06	2.68843e+06	2.30338e+06	NA	NA	NA
Aldob	Q3UER1|Q91Y97	Fructose-bisphosphate aldolase OS=Mus musculus GN=Aldob PE=1 SV=1|Fructose-bisphosphate aldolase B OS=Mus musculus GN=Aldob PE=1 SV=3	TRUE	TRUE	35205600	1.68648e+08	1.22416e+08	1.40358e+08	1.19457e+08	1153710	4.09823e+07	2.64822e+07
Upf3b	Q3ULL6	Protein Upf3b OS=Mus musculus GN=Upf3b PE=1 SV=1	TRUE	FALSE	356897	2.30827e+06	2.36803e+06	3.08916e+06	2.52986e+06	NA	NA	NA
Rplp0	P14869|Q5M8R8	60S acidic ribosomal protein P0 OS=Mus musculus GN=Rplp0 PE=1 SV=3|60S acidic ribosomal protein P0 OS=Mus musculus GN=Rplp0 PE=1 SV=1	TRUE	FALSE	10142600	7.20382e+07	6.82742e+07	6.18488e+07	5.86826e+07	NA	NA	NA
Gadd45gip1	Q9CR59	Growth arrest and DNA damage-inducible proteins-interacting protein 1 OS=Mus musculus GN=Gadd45gip1 PE=1 SV=1	TRUE	FALSE	2644990	1.45072e+07	1.0139e+07	2.06666e+07	1.44789e+07	NA	NA	NA
Ces1c	P23953	Carboxylesterase 1C OS=Mus musculus GN=Ces1c PE=1 SV=4	TRUE	TRUE	8.07247e+06	6.39876e+06	7.02653e+06	5.96646e+06	6.02035e+06	663163	5.47656e+06	4.39861e+06
Psma2	P49722	Proteasome subunit alpha type-2 OS=Mus musculus GN=Psma2 PE=1 SV=3	TRUE	FALSE	1909380	6.59796e+06	6.17148e+06	8.11195e+06	8.34014e+06	NA	NA	NA
Igtp	Q9DCE9	Protein Igtp OS=Mus musculus GN=Igtp PE=1 SV=1	TRUE	FALSE	2402640	5.34646e+06	4.99366e+06	5.78064e+06	6.60446e+06	NA	NA	NA
Dync1h1	Q9JHU4	Cytoplasmic dynein 1 heavy chain 1 OS=Mus musculus GN=Dync1h1 PE=1 SV=2	TRUE	TRUE	14483800	2.79704e+07	3.29065e+07	2.97247e+07	3.15518e+07	10007700	5.89503e+07	6.86797e+07
Pa2g4	P50580	Proliferation-associated protein 2G4 OS=Mus musculus GN=Pa2g4 PE=1 SV=3	TRUE	TRUE	11524100	6.40503e+07	6.46901e+07	5.54013e+07	4.9413e+07	410139	2.39716e+07	1.99978e+07
Rpl29	P47915|Q5M8M8	60S ribosomal protein L29 OS=Mus musculus GN=Rpl29 PE=2 SV=2|60S ribosomal protein L29 OS=Mus musculus GN=Rpl29 PE=2 SV=1	TRUE	FALSE	14409700	4.48073e+08	2.12539e+08	3.85607e+08	2.49468e+08	NA	NA	NA
Cpt2	P52825	Carnitine O-palmitoyltransferase 2, mitochondrial OS=Mus musculus GN=Cpt2 PE=1 SV=2	TRUE	TRUE	10046700	1.52522e+07	1.46132e+07	1.37817e+07	1.7601e+07	902459	6.66575e+06	6.63262e+06
Lonp1	Q8CGK3	Lon protease homolog, mitochondrial OS=Mus musculus GN=Lonp1 PE=1 SV=2	TRUE	TRUE	2579450	5.84027e+06	6.02209e+06	6.36564e+06	6.02436e+06	914401	9.06756e+06	8.82095e+06
Rps27a	P62983	Ubiquitin-40S ribosomal protein S27a OS=Mus musculus GN=Rps27a PE=1 SV=2	TRUE	FALSE	29584800	4.32738e+07	3.4206e+07	3.39544e+07	3.52519e+07	NA	NA	NA
Cdk5rap3	Q99LM2	CDK5 regulatory subunit-associated protein 3 OS=Mus musculus GN=Cdk5rap3 PE=1 SV=1	TRUE	TRUE	1712910	8.75519e+06	9.83686e+06	7.48736e+06	6.75691e+06	98106.9	5.226e+06	4.46772e+06
Idh3a	Q9D6R2|Q9D6R2-2	Isocitrate dehydrogenase [NAD] subunit alpha, mitochondrial OS=Mus musculus GN=Idh3a PE=1 SV=1|Isoform 2 of Isocitrate dehydrogenase [NAD] subunit alpha, mitochondrial OS=Mus musculus GN=Idh3a	TRUE	TRUE	3131330	5.35625e+06	5.40193e+06	5.62027e+06	6.19366e+06	331632	3.30737e+06	3.77088e+06
Ugt2a3	Q8BWQ1	UDP-glucuronosyltransferase 2A3 OS=Mus musculus GN=Ugt2a3 PE=1 SV=1	TRUE	FALSE	12703000	2.18598e+07	2.42087e+07	2.18191e+07	2.17154e+07	NA	NA	NA
Mthfd1	Q922D8	C-1-tetrahydrofolate synthase, cytoplasmic OS=Mus musculus GN=Mthfd1 PE=1 SV=4	TRUE	TRUE	30959200	8.21194e+07	1.03885e+08	1.03145e+08	9.86609e+07	1225060	3.62837e+07	2.70376e+07
Sult2a8	Q8BGL3	Sulfotransferase OS=Mus musculus GN=Sult2a8 PE=1 SV=1	TRUE	TRUE	3311390	3.22828e+07	3.84979e+07	2.94248e+07	3.02546e+07	9212.76	8.33596e+06	6.21622e+06
Uqcrfs1	Q9CR68	Cytochrome b-c1 complex subunit Rieske, mitochondrial OS=Mus musculus GN=Uqcrfs1 PE=1 SV=1	TRUE	FALSE	7.50616e+06	7.4711e+06	7.81204e+06	8.8321e+06	9.92553e+06	NA	NA	NA
Ckm	P07310	Creatine kinase M-type OS=Mus musculus GN=Ckm PE=1 SV=1	TRUE	FALSE	2964200	9.20407e+06	8.62077e+06	3.82204e+06	5.95168e+06	NA	NA	NA
Mettl7a1	Q8C6B0	MCG20149, isoform CRA_a OS=Mus musculus GN=Mettl7a1 PE=1 SV=1	TRUE	FALSE	11380300	1.52324e+07	1.00132e+07	1.26182e+07	1.41436e+07	NA	NA	NA
Sidt2	E0CXC7|Q8CIF6|Q8CIF6-2	SID1 transmembrane family member 2 (Fragment) OS=Mus musculus GN=Sidt2 PE=1 SV=1|SID1 transmembrane family member 2 OS=Mus musculus GN=Sidt2 PE=1 SV=1|Isoform 2 of SID1 transmembrane family member 2 OS=Mus musculus GN=Sidt2	TRUE	FALSE	4482280	5.09451e+06	3.09963e+06	3.236e+06	3.25056e+06	NA	NA	NA
Shmt2	Q9CZN7	Serine hydroxymethyltransferase OS=Mus musculus GN=Shmt2 PE=1 SV=1	TRUE	FALSE	4036040	7.01074e+06	7.30412e+06	8.80349e+06	1.01399e+07	NA	NA	NA
Cenpv	Q9CXS4	Centromere protein V OS=Mus musculus GN=Cenpv PE=1 SV=2	TRUE	FALSE	2238470	1.21648e+07	1.04865e+07	1.26653e+07	1.26821e+07	NA	NA	NA
Slc37a4	Q9D1F9	Protein Slc37a4 OS=Mus musculus GN=Slc37a4 PE=1 SV=1	TRUE	TRUE	34939100	2.19955e+07	2.56196e+07	1.91424e+07	2.19288e+07	20896.1	3.36384e+06	3.45394e+06
Tecr	G3UWE1|Q52L67|Q9CY27	MCG11048, isoform CRA_c OS=Mus musculus GN=Tecr PE=1 SV=1|Gpsn2 protein OS=Mus musculus GN=Tecr PE=1 SV=1|Very-long-chain enoyl-CoA reductase OS=Mus musculus GN=Tecr PE=1 SV=1	TRUE	TRUE	11139800	1.91915e+07	2.06695e+07	1.93259e+07	2.08251e+07	412437	1.56557e+06	2.37643e+06
Lsr	Q99KG5	Lipolysis-stimulated lipoprotein receptor OS=Mus musculus GN=Lsr PE=1 SV=1	TRUE	FALSE	4988210	5.66857e+06	4.45493e+06	6.41673e+06	4.92246e+06	NA	NA	NA
Habp4	E9QKB2|Q9JKS5	Intracellular hyaluronan-binding protein 4 OS=Mus musculus GN=Habp4 PE=1 SV=1|Intracellular hyaluronan-binding protein 4 OS=Mus musculus GN=Habp4 PE=1 SV=2	TRUE	TRUE	3897910	2.95583e+07	2.33791e+07	3.52557e+07	2.76845e+07	403691	2.81087e+06	2.86135e+06
Myl6	Q60605|Q60605-2	Myosin light polypeptide 6 OS=Mus musculus GN=Myl6 PE=1 SV=3|Isoform Smooth muscle of Myosin light polypeptide 6 OS=Mus musculus GN=Myl6	TRUE	TRUE	290230	1.66928e+06	1.99441e+06	2.16121e+06	2.29013e+06	95227.3	1.02575e+06	889758
Rdx	P26043	Radixin OS=Mus musculus GN=Rdx PE=1 SV=3	TRUE	TRUE	7.24313e+06	2.2806e+07	2.36041e+07	2.56666e+07	2.44415e+07	354459	1.5545e+07	1.35523e+07
Arpc4	P59999	Actin-related protein 2/3 complex subunit 4 OS=Mus musculus GN=Arpc4 PE=1 SV=3	TRUE	TRUE	1167470	2.93508e+06	2.64999e+06	2.79939e+06	2.86913e+06	21916.6	2.28753e+06	2.56709e+06
Dsg2	O55111	Desmoglein-2 OS=Mus musculus GN=Dsg2 PE=1 SV=3	TRUE	FALSE	20397700	1.36772e+07	1.2953e+07	1.13567e+07	1.1553e+07	NA	NA	NA
Ssr3	Q9DCF9|Q9DCF9-2	Translocon-associated protein subunit gamma OS=Mus musculus GN=Ssr3 PE=1 SV=1|Isoform 2 of Translocon-associated protein subunit gamma OS=Mus musculus GN=Ssr3	TRUE	FALSE	2929510	1.50042e+07	1.58786e+07	1.32502e+07	1.23092e+07	NA	NA	NA
Rpl22l1	Q9D7S7|Q9D7S7-2	60S ribosomal protein L22-like 1 OS=Mus musculus GN=Rpl22l1 PE=1 SV=1|Isoform 2 of 60S ribosomal protein L22-like 1 OS=Mus musculus GN=Rpl22l1	TRUE	FALSE	4321850	3.43987e+07	1.8231e+07	3.94652e+07	2.24439e+07	NA	NA	NA
Kars	Q3TIV6|Q8R2P8|Q99MN1	Lysine--tRNA ligase OS=Mus musculus GN=Kars PE=1 SV=1|Lysine--tRNA ligase OS=Mus musculus GN=Kars PE=1 SV=1|Lysine--tRNA ligase OS=Mus musculus GN=Kars PE=1 SV=1	TRUE	TRUE	3005180	1.16124e+07	1.27894e+07	1.37114e+07	1.29997e+07	86324.6	5.6087e+06	4.11099e+06
Srsf2	Q62093	Serine/arginine-rich splicing factor 2 OS=Mus musculus GN=Srsf2 PE=1 SV=4	TRUE	TRUE	35970400	8.87429e+07	3.5553e+07	8.5289e+07	6.02155e+07	7134860	7.60782e+07	4.97348e+07
Slco1a1	Q53ZW9|Q9QXZ6	Solute carrier organic anion transporter family member OS=Mus musculus GN=Slco1a1 PE=1 SV=1|Solute carrier organic anion transporter family member 1A1 OS=Mus musculus GN=Slco1a1 PE=1 SV=1	TRUE	FALSE	117212000	6.64455e+07	5.94599e+07	4.05114e+07	5.88828e+07	NA	NA	NA
Rpsa	P14206	40S ribosomal protein SA OS=Mus musculus GN=Rpsa PE=1 SV=4	TRUE	TRUE	15329700	5.48456e+07	5.95431e+07	5.3638e+07	4.65627e+07	437357	1.73002e+07	1.68583e+07
Ass1	P16460|Q3UJ34	Argininosuccinate synthase OS=Mus musculus GN=Ass1 PE=1 SV=1|Argininosuccinate synthase OS=Mus musculus GN=Ass1 PE=1 SV=1	TRUE	TRUE	76823400	1.64227e+08	1.57388e+08	1.68848e+08	1.56267e+08	2452500	6.39875e+07	4.94782e+07
Gne	Q3TCI8|Q3UW64|Q91WG8	Bifunctional UDP-N-acetylglucosamine 2-epimerase/N-acetylmannosamine kinase OS=Mus musculus GN=Gne PE=1 SV=1|Bifunctional UDP-N-acetylglucosamine 2-epimerase/N-acetylmannosamine kinase OS=Mus musculus GN=Gne PE=1 SV=1|Bifunctional UDP-N-acetylglucosamine 2-epimerase/N-acetylmannosamine kinase OS=Mus musculus GN=Gne PE=1 SV=1	TRUE	FALSE	4798890	1.24771e+07	1.25466e+07	1.25166e+07	1.14385e+07	NA	NA	NA
Aadac	Q99PG0	Arylacetamide deacetylase OS=Mus musculus GN=Aadac PE=1 SV=3	TRUE	TRUE	23941900	3.03962e+07	3.09108e+07	3.49749e+07	3.63632e+07	88961	5.86309e+06	5.36724e+06
Mccc2	B2RUK5|Q3ULD5	Methylcrotonoyl-CoA carboxylase beta chain, mitochondrial OS=Mus musculus GN=Mccc2 PE=1 SV=1|Methylcrotonoyl-CoA carboxylase beta chain, mitochondrial OS=Mus musculus GN=Mccc2 PE=1 SV=1	TRUE	TRUE	5.23227e+06	6.77675e+06	6.16838e+06	7.03166e+06	1.0279e+07	1340860	1.92368e+06	2.12908e+06
Aldh1a1	P24549	Retinal dehydrogenase 1 OS=Mus musculus GN=Aldh1a1 PE=1 SV=5	TRUE	TRUE	13631900	2.83655e+07	3.47393e+07	3.25243e+07	3.61892e+07	1795180	4.20716e+07	2.65797e+07
Cct7	P80313|Q3TIJ7	T-complex protein 1 subunit eta OS=Mus musculus GN=Cct7 PE=1 SV=1|Chaperonin subunit 7 (Eta), isoform CRA_a OS=Mus musculus GN=Cct7 PE=1 SV=1	TRUE	TRUE	8347410	2.14932e+07	2.19204e+07	2.53397e+07	2.18159e+07	383333	1.95229e+06	1.98705e+06
Mybpc1	D3YU50|Q6P6L5	Protein Mybpc1 OS=Mus musculus GN=Mybpc1 PE=1 SV=1|Protein Mybpc1 OS=Mus musculus GN=Mybpc1 PE=1 SV=1	TRUE	FALSE	10689100	1.37838e+07	1.1541e+07	6.42988e+06	1.20062e+07	NA	NA	NA
Gstt1	Q64471	Glutathione S-transferase theta-1 OS=Mus musculus GN=Gstt1 PE=1 SV=4	TRUE	FALSE	864039	4.68206e+06	3.55055e+06	819477	4.13519e+06	NA	NA	NA
Urah	A0A0A0MQC3|Q9CRB3	5-hydroxyisourate hydrolase OS=Mus musculus GN=Urah PE=1 SV=1|5-hydroxyisourate hydrolase OS=Mus musculus GN=Urah PE=1 SV=1	TRUE	FALSE	2497820	6.15504e+06	7.05357e+06	9.66574e+06	1.01892e+07	NA	NA	NA
Abcg2	A0A0R4J0B6|Q7TMS5|S4R2E1	ATP-binding cassette sub-family G member 2 OS=Mus musculus GN=Abcg2 PE=1 SV=1|ATP-binding cassette sub-family G member 2 OS=Mus musculus GN=Abcg2 PE=1 SV=1|ATP-binding cassette sub-family G member 2 OS=Mus musculus GN=Abcg2 PE=1 SV=1	TRUE	FALSE	4.90759e+07	3.304e+07	3.3684e+07	2.17743e+07	3.03e+07	NA	NA	NA
Hmgcs1	Q8JZK9	Hydroxymethylglutaryl-CoA synthase, cytoplasmic OS=Mus musculus GN=Hmgcs1 PE=1 SV=1	TRUE	FALSE	5359990	9.8441e+06	1.05225e+07	1.25808e+07	1.1683e+07	NA	NA	NA
Jup	Q02257	Junction plakoglobin OS=Mus musculus GN=Jup PE=1 SV=3	TRUE	TRUE	14676300	1.54019e+07	9.41154e+06	2.64496e+07	2.93005e+07	7.06945e+06	1.08046e+07	3.66244e+07
Safb	D3YXK2|S4R1M2	Scaffold attachment factor B1 OS=Mus musculus GN=Safb PE=1 SV=2|Scaffold attachment factor B1 OS=Mus musculus GN=Safb PE=1 SV=1	TRUE	TRUE	5099180	1.13467e+07	9.464e+06	1.11396e+07	1.44932e+07	1416710	2.75824e+06	3.35413e+06
Akr1a1	Q540D7|Q9JII6	Alcohol dehydrogenase [NADP(+)] OS=Mus musculus GN=Akr1a1 PE=1 SV=1|Alcohol dehydrogenase [NADP(+)] OS=Mus musculus GN=Akr1a1 PE=1 SV=3	TRUE	TRUE	6145350	4.05232e+07	4.35041e+07	4.45981e+07	4.2709e+07	45276	1.51171e+07	1.1348e+07
Dld	O08749	Dihydrolipoyl dehydrogenase, mitochondrial OS=Mus musculus GN=Dld PE=1 SV=2	TRUE	TRUE	31118500	2.48579e+07	2.94387e+07	2.13921e+07	2.68306e+07	53342.2	1.74606e+07	2.06078e+07
Acy1	A0A0R4J050|Q99JW2	Aminoacylase-1 OS=Mus musculus GN=Acy1 PE=1 SV=1|Aminoacylase-1 OS=Mus musculus GN=Acy1 PE=1 SV=1	TRUE	TRUE	542466	2.24366e+06	2.44444e+06	2.99996e+06	2.14239e+06	262186	1.16519e+06	993914
Eif3h	Q5M9L0|Q91WK2	Eukaryotic translation initiation factor 3 subunit H OS=Mus musculus GN=Eif3h PE=1 SV=1|Eukaryotic translation initiation factor 3 subunit H OS=Mus musculus GN=Eif3h PE=1 SV=1	TRUE	TRUE	1477930	4.49081e+06	5.56944e+06	4.60919e+06	4.76126e+06	1518460	1.49703e+07	1.16772e+07
Gulo	P58710	L-gulonolactone oxidase OS=Mus musculus GN=Gulo PE=1 SV=3	TRUE	FALSE	20228900	3.56183e+07	4.08465e+07	4.24277e+07	5.12983e+07	NA	NA	NA
Qprt	Q91X91	Nicotinate-nucleotide pyrophosphorylase [carboxylating] OS=Mus musculus GN=Qprt PE=1 SV=1	TRUE	FALSE	6.39046e+06	1.89293e+07	2.11902e+07	2.47467e+07	1.84847e+07	NA	NA	NA
Gsta1	P13745	Glutathione S-transferase A1 OS=Mus musculus GN=Gsta1 PE=1 SV=2	TRUE	FALSE	725757	5.9221e+06	5.21818e+06	8.40309e+06	6.88433e+06	NA	NA	NA
Abcf2	Q99LE6	ATP-binding cassette sub-family F member 2 OS=Mus musculus GN=Abcf2 PE=1 SV=1	TRUE	FALSE	3720410	1.9248e+07	1.9534e+07	1.88546e+07	1.66253e+07	NA	NA	NA
Apoa1	Q00623	Apolipoprotein A-I OS=Mus musculus GN=Apoa1 PE=1 SV=2	TRUE	TRUE	10504100	1.64872e+07	1.63375e+07	1.82035e+07	1.73013e+07	1377890	1.43701e+07	1.19097e+07
Eif4b	Q8BGD9	Eukaryotic translation initiation factor 4B OS=Mus musculus GN=Eif4b PE=1 SV=1	TRUE	TRUE	13988100	1.27064e+08	1.04304e+08	1.42489e+08	1.13457e+08	8.27167e+06	6.87253e+07	6.09698e+07
Pbld2|Pbld1	K3W4L7|Q9DCG6	Phenazine biosynthesis-like domain-containing protein 2 OS=Mus musculus GN=Pbld2 PE=1 SV=1|Phenazine biosynthesis-like domain-containing protein 1 OS=Mus musculus GN=Pbld1 PE=1 SV=2	TRUE	TRUE	6231290	3.56149e+07	3.25332e+07	3.68083e+07	3.36685e+07	59702.1	4.21102e+06	3.14159e+06
Aqp1	Q02013	Aquaporin-1 OS=Mus musculus GN=Aqp1 PE=1 SV=3	TRUE	FALSE	9.99807e+06	7.68518e+06	8.20507e+06	6.3088e+06	1.16123e+07	NA	NA	NA
Pabpc4|Gm10110	A3KFU5|A3KFU8|D3Z5M2|Q6PHQ9|Q91YZ8	Polyadenylate-binding protein OS=Mus musculus GN=Pabpc4 PE=1 SV=1|Polyadenylate-binding protein OS=Mus musculus GN=Pabpc4 PE=1 SV=1|Polyadenylate-binding protein OS=Mus musculus GN=Gm10110 PE=3 SV=1|Polyadenylate-binding protein OS=Mus musculus GN=Pabpc4 PE=1 SV=1|Polyadenylate-binding protein OS=Mus musculus GN=Pabpc4 PE=1 SV=1	TRUE	TRUE	6612180	2.70099e+07	3.06049e+07	2.78155e+07	2.63041e+07	2583710	2.60653e+07	3.1256e+07
Selenbp2	A0A0R4J135|Q63836	Selenium-binding protein 2 OS=Mus musculus GN=Selenbp2 PE=1 SV=1|Selenium-binding protein 2 OS=Mus musculus GN=Selenbp2 PE=1 SV=2	TRUE	FALSE	24831900	5.79892e+07	7.24599e+07	5.55939e+07	6.68239e+07	NA	NA	NA
Inmt	P40936	Indolethylamine N-methyltransferase OS=Mus musculus GN=Inmt PE=1 SV=1	TRUE	TRUE	13850500	3.14909e+07	3.13858e+07	3.36651e+07	3.54963e+07	NA	3.43964e+07	2.0351e+07
Dnajc25	A2ALW5|A2ALW5-2|Z4YLX5	DnaJ homolog subfamily C member 25 OS=Mus musculus GN=Dnajc25 PE=1 SV=1|Isoform 2 of DnaJ homolog subfamily C member 25 OS=Mus musculus GN=Dnajc25|DnaJ homolog subfamily C member 25 (Fragment) OS=Mus musculus GN=Dnajc25 PE=1 SV=1	TRUE	FALSE	1502500	6.19331e+06	6.16945e+06	5.91279e+06	5.71805e+06	NA	NA	NA
Sec24c	G3X972	Protein Sec24c OS=Mus musculus GN=Sec24c PE=1 SV=1	TRUE	TRUE	1756520	1.89925e+06	2.37913e+06	2.06897e+06	2.60898e+06	854424	2.02689e+06	2.5468e+06
Hsd17b10	A2AFQ2|O08756|Q99N15	3-hydroxyacyl-CoA dehydrogenase type-2 OS=Mus musculus GN=Hsd17b10 PE=1 SV=1|3-hydroxyacyl-CoA dehydrogenase type-2 OS=Mus musculus GN=Hsd17b10 PE=1 SV=4|17beta-hydroxysteroid dehydrogenase type 10/short chain L-3-hydroxyacyl-CoA dehydrogenase OS=Mus musculus GN=Hsd17b10 PE=1 SV=1	TRUE	FALSE	3740800	9.44042e+06	9.851e+06	9.79512e+06	1.30876e+07	NA	NA	NA
Psmd1	Q3TXS7	26S proteasome non-ATPase regulatory subunit 1 OS=Mus musculus GN=Psmd1 PE=1 SV=1	TRUE	TRUE	4894310	1.10447e+07	1.08052e+07	1.01734e+07	1.17607e+07	1682970	9.19366e+06	8.88579e+06
Gsta4	P24472	Glutathione S-transferase A4 OS=Mus musculus GN=Gsta4 PE=1 SV=3	TRUE	FALSE	1614780	1.9346e+07	1.58884e+07	1.91577e+07	1.51628e+07	NA	NA	NA
Tmpo	Q61029|Q61029-2|Q61029-3|Q61029-4	Lamina-associated polypeptide 2, isoforms beta/delta/epsilon/gamma OS=Mus musculus GN=Tmpo PE=1 SV=4|Isoform Delta of Lamina-associated polypeptide 2, isoforms beta/delta/epsilon/gamma OS=Mus musculus GN=Tmpo|Isoform Epsilon of Lamina-associated polypeptide 2, isoforms beta/delta/epsilon/gamma OS=Mus musculus GN=Tmpo|Isoform Gamma of Lamina-associated polypeptide 2, isoforms beta/delta/epsilon/ga…	TRUE	FALSE	780123	4.26222e+06	4.37782e+06	4.20675e+06	4.1602e+06	NA	NA	NA
Mrpl19	Q9D338	39S ribosomal protein L19, mitochondrial OS=Mus musculus GN=Mrpl19 PE=1 SV=1	TRUE	TRUE	1206570	1.28018e+07	1.17928e+07	1.17414e+07	1.15215e+07	146726	1.56153e+07	3.45044e+07
Npc1	O35604	Niemann-Pick C1 protein OS=Mus musculus GN=Npc1 PE=1 SV=2	TRUE	FALSE	12750300	8.33686e+06	8.35327e+06	6.15629e+06	7.8595e+06	NA	NA	NA
Rpl30	P62889|Q58DZ3	60S ribosomal protein L30 OS=Mus musculus GN=Rpl30 PE=1 SV=2|60S ribosomal protein L30 OS=Mus musculus GN=Rpl30 PE=1 SV=1	TRUE	FALSE	6160140	7.47913e+07	6.24794e+07	8.65158e+07	5.96907e+07	NA	NA	NA
Cpt1a	P97742|Q7TQD5	Carnitine O-palmitoyltransferase 1, liver isoform OS=Mus musculus GN=Cpt1a PE=1 SV=4|Carnitine O-palmitoyltransferase 1, liver isoform OS=Mus musculus GN=Cpt1a PE=1 SV=1	TRUE	TRUE	33030800	3.24529e+07	3.2358e+07	2.93467e+07	3.70694e+07	364094	8.10851e+06	7.87493e+06
Blmh	Q8R016	Bleomycin hydrolase OS=Mus musculus GN=Blmh PE=1 SV=1	TRUE	TRUE	4.08394e+06	5.98549e+06	6.2326e+06	6.26874e+06	7.2522e+06	2434040	4.74016e+06	9.06387e+06
Mup3	P04939|Q3KQQ2	Major urinary protein 3 OS=Mus musculus GN=Mup3 PE=1 SV=1|MCG15829, isoform CRA_a OS=Mus musculus GN=Mup3 PE=1 SV=1	TRUE	TRUE	3436640	4.91785e+06	5.11947e+06	3.74285e+06	4.96885e+06	385064	7.20102e+06	6.28461e+06
Anp32b	Q9EST5|Q9EST5-2	Acidic leucine-rich nuclear phosphoprotein 32 family member B OS=Mus musculus GN=Anp32b PE=1 SV=1|Isoform 2 of Acidic leucine-rich nuclear phosphoprotein 32 family member B OS=Mus musculus GN=Anp32b	TRUE	TRUE	1499880	3.29764e+06	2.54278e+06	4.84394e+06	2.23395e+06	222331	1.50664e+06	1.46123e+06
Atp6v1a	P50516	V-type proton ATPase catalytic subunit A OS=Mus musculus GN=Atp6v1a PE=1 SV=2	TRUE	TRUE	2343120	5.05462e+06	5.48671e+06	4.78649e+06	5.1481e+06	288129	2.72628e+06	3.96263e+06
Cttn	Q60598|Q921L6	Src substrate cortactin OS=Mus musculus GN=Cttn PE=1 SV=2|Cortactin, isoform CRA_a OS=Mus musculus GN=Cttn PE=1 SV=1	TRUE	TRUE	4889020	6.34495e+06	5.34436e+06	6.01406e+06	5.56654e+06	275646	3.90206e+06	4.08532e+06
Caprin1	Q60865	Caprin-1 OS=Mus musculus GN=Caprin1 PE=1 SV=2	TRUE	TRUE	4558960	2.77592e+07	2.79765e+07	3.18623e+07	2.49732e+07	386644	3.72594e+07	3.65896e+07
Pter	Q60866	Phosphotriesterase-related protein OS=Mus musculus GN=Pter PE=1 SV=1	TRUE	TRUE	2039820	7.83973e+06	7.31737e+06	7.86629e+06	7.14766e+06	590506	2.36759e+06	2.04088e+06
Gpx4	F7A8H6|O70325|O70325-2|S4R1E5	Phospholipid hydroperoxide glutathione peroxidase, mitochondrial OS=Mus musculus GN=Gpx4 PE=1 SV=1|Phospholipid hydroperoxide glutathione peroxidase, mitochondrial OS=Mus musculus GN=Gpx4 PE=1 SV=4|Isoform Cytoplasmic of Phospholipid hydroperoxide glutathione peroxidase, mitochondrial OS=Mus musculus GN=Gpx4|Glutathione peroxidase OS=Mus musculus GN=Gpx4 PE=1 SV=1	TRUE	FALSE	1916630	4.71426e+06	3.80358e+06	4.37898e+06	4.02596e+06	NA	NA	NA
Gp1ba	A2CFB8|O35930	Glycoprotein 1b, alpha polypeptide OS=Mus musculus GN=Gp1ba PE=1 SV=1|Platelet glycoprotein Ib alpha chain OS=Mus musculus GN=Gp1ba PE=1 SV=2	TRUE	FALSE	18176900	1.46585e+07	1.46941e+07	1.42697e+07	1.18884e+07	NA	NA	NA
Chd4	E9QAS4|E9QAS5|Q6PDQ2	Chromodomain-helicase-DNA-binding protein 4 OS=Mus musculus GN=Chd4 PE=1 SV=1|Chromodomain-helicase-DNA-binding protein 4 OS=Mus musculus GN=Chd4 PE=1 SV=1|Chromodomain-helicase-DNA-binding protein 4 OS=Mus musculus GN=Chd4 PE=1 SV=1	TRUE	TRUE	1592040	2.467e+06	3.3543e+06	2.93189e+06	2.8087e+06	NA	399168	745331
Cp	E9PZD8|Q61147	Ceruloplasmin OS=Mus musculus GN=Cp PE=1 SV=1|Ceruloplasmin OS=Mus musculus GN=Cp PE=1 SV=2	TRUE	FALSE	2293850	2.173e+06	1.86428e+06	2.50191e+06	2.06252e+06	NA	NA	NA
Ddx6	P54823	Probable ATP-dependent RNA helicase DDX6 OS=Mus musculus GN=Ddx6 PE=1 SV=1	TRUE	TRUE	1860820	8.1924e+06	8.12879e+06	7.29614e+06	6.86018e+06	1204310	1.42755e+07	1.55152e+07
Lsm14a	Q8K2F8	Protein LSM14 homolog A OS=Mus musculus GN=Lsm14a PE=1 SV=1	TRUE	TRUE	4.54661e+06	1.90251e+07	1.70506e+07	2.1241e+07	1.77794e+07	1341870	7.43482e+06	7.80334e+06
Pura	P42669	Transcriptional activator protein Pur-alpha OS=Mus musculus GN=Pura PE=1 SV=1	TRUE	TRUE	8532780	1.25898e+08	1.13398e+08	1.80871e+08	1.25831e+08	284725	3.70197e+07	3.59442e+07
Top1	Q04750	DNA topoisomerase 1 OS=Mus musculus GN=Top1 PE=1 SV=2	TRUE	FALSE	7560150	2.39584e+07	2.08817e+07	1.98027e+07	2.19162e+07	NA	NA	NA
Ca3	P16015	Carbonic anhydrase 3 OS=Mus musculus GN=Ca3 PE=1 SV=3	TRUE	TRUE	9262620	4.72906e+07	5.00492e+07	5.0596e+07	5.36397e+07	1218350	9.88653e+07	5.00159e+07
U2af2	P26369|Q80XR5	Splicing factor U2AF 65 kDa subunit OS=Mus musculus GN=U2af2 PE=1 SV=3|Splicing factor U2AF 65 kDa subunit OS=Mus musculus GN=U2af2 PE=2 SV=1	TRUE	FALSE	2158040	2.27684e+07	2.67966e+07	2.22603e+07	1.70603e+07	NA	NA	NA
Prep	Q543B9|Q9QUR6	Prolyl endopeptidase OS=Mus musculus GN=Prep PE=1 SV=1|Prolyl endopeptidase OS=Mus musculus GN=Prep PE=1 SV=1	TRUE	TRUE	9.32798e+06	1.65368e+07	1.51736e+07	1.52295e+07	1.73238e+07	156572	1.68306e+06	1.18015e+06
Irgm1	Q60766|Q60766-2	Immunity-related GTPase family M protein 1 OS=Mus musculus GN=Irgm1 PE=1 SV=1|Isoform 2 of Immunity-related GTPase family M protein 1 OS=Mus musculus GN=Irgm1	TRUE	FALSE	2360010	3.44579e+06	2.86108e+06	3.08303e+06	4.36242e+06	NA	NA	NA
Ola1	Q9CZ30	Obg-like ATPase 1 OS=Mus musculus GN=Ola1 PE=1 SV=1	TRUE	TRUE	7503350	3.51225e+07	3.34867e+07	3.41222e+07	3.37542e+07	831709	3.91259e+06	3.45314e+06
Iars2	Q8BIJ6	Isoleucine--tRNA ligase, mitochondrial OS=Mus musculus GN=Iars2 PE=1 SV=1	TRUE	TRUE	5211210	8.75695e+06	1.08511e+07	9.28779e+06	1.1174e+07	141617	3.45788e+06	3.96132e+06
Lmnb2	A0A0R4J0Q5|P21619	Lamin-B2 OS=Mus musculus GN=Lmnb2 PE=1 SV=1|Lamin-B2 OS=Mus musculus GN=Lmnb2 PE=1 SV=2	TRUE	TRUE	544905	2.0942e+06	3.1075e+06	2.5393e+06	2.6938e+06	406773	3.22618e+06	3.41189e+06
Gc	P21614	Vitamin D-binding protein OS=Mus musculus GN=Gc PE=1 SV=2	TRUE	FALSE	6998900	1.2726e+07	1.12541e+07	1.3381e+07	1.25811e+07	NA	NA	NA
Fbl	P35550	rRNA 2'-O-methyltransferase fibrillarin OS=Mus musculus GN=Fbl PE=1 SV=2	TRUE	TRUE	3042460	2.74295e+07	2.78195e+07	2.62161e+07	2.24281e+07	307916	7.32094e+06	1.15613e+07
Hsd3b3	P26150	3 beta-hydroxysteroid dehydrogenase/Delta 5-->4-isomerase type 3 OS=Mus musculus GN=Hsd3b3 PE=1 SV=3	TRUE	FALSE	1941910	8.56309e+06	9.34344e+06	7.40756e+06	8.02061e+06	NA	NA	NA
Pygl	Q9ET01	Glycogen phosphorylase, liver form OS=Mus musculus GN=Pygl PE=1 SV=4	TRUE	TRUE	32782600	1.73018e+08	2.17851e+08	1.28882e+08	1.47773e+08	2652520	2.31605e+08	7.7366e+07
Flnb	Q80X90	Filamin-B OS=Mus musculus GN=Flnb PE=1 SV=3	TRUE	TRUE	24658900	4.76425e+07	5.39619e+07	4.76959e+07	4.86187e+07	7510360	8.99287e+07	7.32205e+07
Slc6a13	P31649	Sodium- and chloride-dependent GABA transporter 2 OS=Mus musculus GN=Slc6a13 PE=1 SV=1	TRUE	FALSE	7.58639e+06	4.44984e+06	5.05318e+06	2.55316e+06	3.6927e+06	NA	NA	NA
Twf1	Q91YR1	Twinfilin-1 OS=Mus musculus GN=Twf1 PE=1 SV=2	TRUE	TRUE	1391400	4.24594e+06	5.12131e+06	5.57707e+06	5.4261e+06	232731	2.50254e+06	1.93528e+06
Ttyh2	Q3TH73|Q3TH73-2	Protein tweety homolog 2 OS=Mus musculus GN=Ttyh2 PE=1 SV=1|Isoform 2 of Protein tweety homolog 2 OS=Mus musculus GN=Ttyh2	TRUE	FALSE	9131900	4.13303e+06	3.46421e+06	3.18666e+06	3.77336e+06	NA	NA	NA
Pgk1	P09411	Phosphoglycerate kinase 1 OS=Mus musculus GN=Pgk1 PE=1 SV=4	TRUE	TRUE	9.57786e+06	3.88545e+07	4.50886e+07	4.54806e+07	4.36732e+07	1903700	4.20311e+07	2.73878e+07
Gstm2	P15626	Glutathione S-transferase Mu 2 OS=Mus musculus GN=Gstm2 PE=1 SV=2	TRUE	FALSE	740695	4.22574e+06	2.92645e+06	5.18429e+06	4.46685e+06	NA	NA	NA
Hrc	G5E8J6	Histidine rich calcium binding protein, isoform CRA_a OS=Mus musculus GN=Hrc PE=1 SV=1	TRUE	FALSE	3954390	1.97495e+07	5.35271e+06	3.30101e+06	4.33267e+06	NA	NA	NA
Vars	Q790I0|Q9Z1Q9	Valine--tRNA ligase OS=Mus musculus GN=Vars PE=1 SV=1|Valine--tRNA ligase OS=Mus musculus GN=Vars PE=1 SV=1	TRUE	TRUE	25265600	6.37759e+07	7.177e+07	6.9485e+07	6.80744e+07	1184780	5.13732e+06	5.40632e+06
Hnrnpm	Q9D0E1|Q9D0E1-2	Heterogeneous nuclear ribonucleoprotein M OS=Mus musculus GN=Hnrnpm PE=1 SV=3|Isoform 2 of Heterogeneous nuclear ribonucleoprotein M OS=Mus musculus GN=Hnrnpm	TRUE	TRUE	17387500	1.06524e+08	1.35712e+08	1.24754e+08	1.0226e+08	5.99633e+06	1.06597e+08	1.68335e+08
Tbl2	Q9R099	Transducin beta-like protein 2 OS=Mus musculus GN=Tbl2 PE=1 SV=2	TRUE	FALSE	2136660	6.28049e+06	5.9583e+06	3.94624e+06	4.72561e+06	NA	NA	NA
Atp2a1	Q8R429	Sarcoplasmic/endoplasmic reticulum calcium ATPase 1 OS=Mus musculus GN=Atp2a1 PE=1 SV=1	TRUE	FALSE	30185300	2.82861e+07	3.27937e+07	9.47367e+06	1.44756e+07	NA	NA	NA
H6pd	A2A7A7|Q8CFX1	GDH/6PGL endoplasmic bifunctional protein OS=Mus musculus GN=H6pd PE=1 SV=1|GDH/6PGL endoplasmic bifunctional protein OS=Mus musculus GN=H6pd PE=1 SV=2	TRUE	TRUE	1341310	3.00985e+06	3.43896e+06	3.54029e+06	3.89648e+06	77706.7	2.43916e+06	3.13859e+06
Fkbp11	Q9D1M7	Peptidyl-prolyl cis-trans isomerase FKBP11 OS=Mus musculus GN=Fkbp11 PE=1 SV=1	TRUE	FALSE	189978	2.42794e+06	2.65565e+06	3.04846e+06	2.23735e+06	NA	NA	NA
Hsd17b12	O70503	Very-long-chain 3-oxoacyl-CoA reductase OS=Mus musculus GN=Hsd17b12 PE=1 SV=1	TRUE	FALSE	5.72395e+06	1.11469e+07	1.18202e+07	9.97527e+06	1.19778e+07	NA	NA	NA
Hspa9	P38647	Stress-70 protein, mitochondrial OS=Mus musculus GN=Hspa9 PE=1 SV=3	TRUE	TRUE	33435200	2.80856e+07	2.87899e+07	3.75982e+07	3.50006e+07	908237	1.69091e+07	1.80624e+07
Fkbp4	P30416	Peptidyl-prolyl cis-trans isomerase FKBP4 OS=Mus musculus GN=Fkbp4 PE=1 SV=5	TRUE	TRUE	12996000	3.10226e+07	3.34427e+07	3.14344e+07	2.79249e+07	1060730	1.13244e+07	8.63271e+06
Nudc	O35685	Nuclear migration protein nudC OS=Mus musculus GN=Nudc PE=1 SV=1	TRUE	TRUE	507071	3.98446e+06	4.44511e+06	4.63207e+06	3.97829e+06	422840	8.57639e+06	7.31183e+06
Mrps12	E9PUY1|O35680	28S ribosomal protein S12, mitochondrial (Fragment) OS=Mus musculus GN=Mrps12 PE=1 SV=1|28S ribosomal protein S12, mitochondrial OS=Mus musculus GN=Mrps12 PE=2 SV=1	TRUE	FALSE	1225640	1.30803e+07	9.53222e+06	1.81296e+07	1.17369e+07	NA	NA	NA
Pepd	A2RS23|Q11136	Peptidase D OS=Mus musculus GN=Pepd PE=1 SV=1|Xaa-Pro dipeptidase OS=Mus musculus GN=Pepd PE=1 SV=3	TRUE	FALSE	8.72844e+06	6.44705e+06	6.84807e+06	4.34933e+06	5.50678e+06	NA	NA	NA
Edf1	Q9JMG1	Endothelial differentiation-related factor 1 OS=Mus musculus GN=Edf1 PE=1 SV=1	TRUE	FALSE	3596020	2.36908e+07	1.27711e+07	2.77033e+07	2.28008e+07	NA	NA	NA
Fgb	Q3TGR2|Q8K0E8	Fibrinogen beta chain OS=Mus musculus GN=Fgb PE=1 SV=1|Fibrinogen beta chain OS=Mus musculus GN=Fgb PE=1 SV=1	TRUE	TRUE	8.80164e+06	1.70817e+07	1.50724e+07	1.56639e+07	1.29097e+07	2032640	1.29142e+07	5.65576e+06
Atp6v0d1	P51863	V-type proton ATPase subunit d 1 OS=Mus musculus GN=Atp6v0d1 PE=1 SV=2	TRUE	FALSE	704623	2.92546e+06	3.64871e+06	3.38589e+06	3.38523e+06	NA	NA	NA
Rpl18	P35980|Q58EW0	60S ribosomal protein L18 OS=Mus musculus GN=Rpl18 PE=1 SV=3|60S ribosomal protein L18 OS=Mus musculus GN=Rpl18 PE=1 SV=1	TRUE	TRUE	7314280	5.83636e+07	4.23116e+07	6.8507e+07	4.71613e+07	210993	1.44976e+06	2.26452e+06
Aacs	Q9D2R0	Acetoacetyl-CoA synthetase OS=Mus musculus GN=Aacs PE=1 SV=1	TRUE	TRUE	1498590	3.69764e+06	3.1356e+06	4.8756e+06	3.38459e+06	792821	5.83361e+06	5.6786e+06
Dnajb12	Q8C4C9|Q9QYI4	DnaJ (Hsp40) homolog, subfamily B, member 12, isoform CRA_d OS=Mus musculus GN=Dnajb12 PE=1 SV=1|DnaJ homolog subfamily B member 12 OS=Mus musculus GN=Dnajb12 PE=1 SV=2	TRUE	FALSE	1683770	5.80081e+06	5.18468e+06	6.18751e+06	5.26011e+06	NA	NA	NA
Sdc1	P18828|P18828-2	Syndecan-1 OS=Mus musculus GN=Sdc1 PE=1 SV=1|Isoform 2 of Syndecan-1 OS=Mus musculus GN=Sdc1	TRUE	FALSE	38569200	4.13521e+07	2.52261e+07	3.98269e+07	2.82142e+07	NA	NA	NA
Ncstn	P57716	Nicastrin OS=Mus musculus GN=Ncstn PE=1 SV=3	TRUE	FALSE	3846550	4.06344e+06	2.83677e+06	2.85204e+06	3.1375e+06	NA	NA	NA
Cox5b	P19536|Q9D881	Cytochrome c oxidase subunit 5B, mitochondrial OS=Mus musculus GN=Cox5b PE=1 SV=1|Cytochrome c oxidase subunit 5B, mitochondrial OS=Mus musculus GN=Cox5b PE=1 SV=1	TRUE	FALSE	1621650	3.11342e+06	3.0676e+06	4.44494e+06	6.57018e+06	NA	NA	NA
Tcp1	P11983	T-complex protein 1 subunit alpha OS=Mus musculus GN=Tcp1 PE=1 SV=3	TRUE	TRUE	7266800	1.36583e+07	1.37124e+07	1.33817e+07	1.45013e+07	32397.9	5.08893e+06	4.31631e+06
Uroc1	Q3UEL5|Q8VC12	Urocanate hydratase OS=Mus musculus GN=Uroc1 PE=1 SV=1|Urocanate hydratase OS=Mus musculus GN=Uroc1 PE=1 SV=2	TRUE	TRUE	16484100	2.91681e+07	3.04537e+07	2.85883e+07	3.15054e+07	98583.5	1.88026e+07	1.41045e+07
Thrap3	Q569Z6	Thyroid hormone receptor-associated protein 3 OS=Mus musculus GN=Thrap3 PE=1 SV=1	TRUE	TRUE	27003100	7.18443e+07	5.97279e+07	6.84848e+07	5.24244e+07	3563070	3.36617e+07	3.79387e+07
Drg1	P32233|Q5NBZ3	Developmentally-regulated GTP-binding protein 1 OS=Mus musculus GN=Drg1 PE=1 SV=1|Developmentally-regulated GTP-binding protein 1 OS=Mus musculus GN=Drg1 PE=1 SV=1	TRUE	FALSE	1405350	7.42967e+06	7.29726e+06	7.04328e+06	5.89136e+06	NA	NA	NA
Mtif2	Q91YJ5	Translation initiation factor IF-2, mitochondrial OS=Mus musculus GN=Mtif2 PE=1 SV=2	TRUE	TRUE	2693460	1.07274e+07	1.0187e+07	8.731e+06	8.8071e+06	721274	6.81009e+06	9.23241e+06
Ftcd	Q91XD4	Formimidoyltransferase-cyclodeaminase OS=Mus musculus GN=Ftcd PE=1 SV=1	TRUE	TRUE	6124710	2.72522e+07	2.76227e+07	2.88034e+07	2.6506e+07	630254	3.24316e+07	2.34499e+07
Lima1	Q9ERG0	LIM domain and actin-binding protein 1 OS=Mus musculus GN=Lima1 PE=1 SV=3	TRUE	TRUE	6.08452e+06	1.51823e+07	1.36467e+07	1.94241e+07	1.50564e+07	1122350	4.77705e+06	4.13681e+06
Sfpq	Q8VIJ6	Splicing factor, proline- and glutamine-rich OS=Mus musculus GN=Sfpq PE=1 SV=1	TRUE	TRUE	4028810	2.19674e+07	2.57891e+07	2.39503e+07	1.87536e+07	1134190	2.13692e+07	2.83917e+07
Ddx17	Q3U741|Q501J6	DEAD (Asp-Glu-Ala-Asp) box polypeptide 17, isoform CRA_a OS=Mus musculus GN=Ddx17 PE=1 SV=1|Probable ATP-dependent RNA helicase DDX17 OS=Mus musculus GN=Ddx17 PE=1 SV=1	TRUE	TRUE	2772910	1.13452e+07	1.17011e+07	1.28926e+07	1.00639e+07	902173	2.3434e+06	3.48716e+06
Srsf10	Q3TFP0|Q9R0U0|Q9R0U0-2|Q9R0U0-3	Serine/arginine-rich-splicing factor 10 OS=Mus musculus GN=Srsf10 PE=1 SV=1|Serine/arginine-rich splicing factor 10 OS=Mus musculus GN=Srsf10 PE=1 SV=2|Isoform 2 of Serine/arginine-rich splicing factor 10 OS=Mus musculus GN=Srsf10|Isoform 3 of Serine/arginine-rich splicing factor 10 OS=Mus musculus GN=Srsf10	TRUE	TRUE	1380650	9.2193e+06	5.45601e+06	1.01034e+07	6.17327e+06	238738	3.58753e+06	3.36582e+06
Larp1	Q6ZQ58|Z4YJT3	La-related protein 1 OS=Mus musculus GN=Larp1 PE=1 SV=3|La-related protein 1 OS=Mus musculus GN=Larp1 PE=1 SV=1	TRUE	TRUE	7.94831e+06	4.28279e+07	4.43583e+07	4.62575e+07	4.1821e+07	4037990	4.73909e+07	4.60454e+07
Sucla2	Q9Z2I9	Succinyl-CoA ligase [ADP-forming] subunit beta, mitochondrial OS=Mus musculus GN=Sucla2 PE=1 SV=2	TRUE	TRUE	17146900	2.33247e+07	2.53027e+07	2.2188e+07	2.87712e+07	1500470	1.54478e+07	1.48351e+07
Rtf1	A2AQ19	RNA polymerase-associated protein RTF1 homolog OS=Mus musculus GN=Rtf1 PE=1 SV=1	TRUE	FALSE	4.47497e+06	6.40528e+06	3.86335e+06	6.33529e+06	4.24418e+06	NA	NA	NA
Hsd11b1	P50172|Q3TJI8|Q4JHD9	Corticosteroid 11-beta-dehydrogenase isozyme 1 OS=Mus musculus GN=Hsd11b1 PE=1 SV=3|Corticosteroid 11-beta-dehydrogenase isozyme 1 OS=Mus musculus GN=Hsd11b1 PE=1 SV=1|11B-hydroxysteroid dehydrogenase type 1 OS=Mus musculus GN=Hsd11b1 PE=1 SV=1	TRUE	TRUE	55222300	5.83267e+07	6.85344e+07	5.69871e+07	6.55959e+07	644391	5.4938e+06	4.7094e+06
C8b	Q8BH35|Q8BH35-2	Complement component C8 beta chain OS=Mus musculus GN=C8b PE=1 SV=1|Isoform 2 of Complement component C8 beta chain OS=Mus musculus GN=C8b	TRUE	FALSE	4013210	3.5425e+06	4.4255e+06	3.81609e+06	4.1473e+06	NA	NA	NA
Rars	Q9D0I9	Arginine--tRNA ligase, cytoplasmic OS=Mus musculus GN=Rars PE=1 SV=2	TRUE	TRUE	6124620	2.13683e+07	2.55505e+07	2.35348e+07	2.3726e+07	186939	8.52621e+06	6.98078e+06
Gm9774|Adrm1	A0A0A6YVU8|Q9JKV1	MCG119397 OS=Mus musculus GN=Gm9774 PE=4 SV=1|Proteasomal ubiquitin receptor ADRM1 OS=Mus musculus GN=Adrm1 PE=1 SV=2	TRUE	FALSE	2281810	4.78128e+06	4.51459e+06	6.1488e+06	5.36402e+06	NA	NA	NA
Rpl3	P27659	60S ribosomal protein L3 OS=Mus musculus GN=Rpl3 PE=1 SV=3	TRUE	TRUE	26223800	1.46787e+08	1.38347e+08	1.32059e+08	1.19616e+08	346111	1.16419e+07	1.81066e+07
Gstp1	P19157	Glutathione S-transferase P 1 OS=Mus musculus GN=Gstp1 PE=1 SV=2	TRUE	TRUE	2772320	1.51788e+07	1.81733e+07	1.65719e+07	1.63852e+07	116565	1.80758e+07	1.27385e+07
Chdh	Q8BJ64	Choline dehydrogenase, mitochondrial OS=Mus musculus GN=Chdh PE=1 SV=1	TRUE	TRUE	12055100	1.04921e+07	1.14106e+07	1.43748e+07	2.13884e+07	14040.5	2.58409e+06	2.72735e+06
Acot7	E9PYH2|Q91V12|Q91V12-2|Q91V12-3|Q91V12-4	Cytosolic acyl coenzyme A thioester hydrolase OS=Mus musculus GN=Acot7 PE=1 SV=1|Cytosolic acyl coenzyme A thioester hydrolase OS=Mus musculus GN=Acot7 PE=1 SV=2|Isoform A of Cytosolic acyl coenzyme A thioester hydrolase OS=Mus musculus GN=Acot7|Isoform C of Cytosolic acyl coenzyme A thioester hydrolase OS=Mus musculus GN=Acot7|Isoform D of Cytosolic acyl coenzyme A thioester hydrolase OS=Mus mus…	TRUE	FALSE	1012640	1.48392e+06	1.31729e+06	1.44418e+06	1.6686e+06	NA	NA	NA
Akr7a2	Q8CG76	Aflatoxin B1 aldehyde reductase member 2 OS=Mus musculus GN=Akr7a2 PE=1 SV=3	TRUE	FALSE	1324330	3.21212e+06	3.20729e+06	3.9051e+06	4.51726e+06	NA	NA	NA
Cyp7b1	Q60991	25-hydroxycholesterol 7-alpha-hydroxylase OS=Mus musculus GN=Cyp7b1 PE=2 SV=2	TRUE	FALSE	4295990	2.1259e+07	2.6035e+07	1.89698e+07	2.06144e+07	NA	NA	NA
Rpl19	A2A547|P84099|Q5I0T8	Ribosomal protein L19 OS=Mus musculus GN=Rpl19 PE=1 SV=1|60S ribosomal protein L19 OS=Mus musculus GN=Rpl19 PE=1 SV=1|Ribosomal protein L19 OS=Mus musculus GN=Rpl19 PE=1 SV=1	TRUE	TRUE	10302200	1.58332e+08	1.02151e+08	1.67808e+08	1.13143e+08	464020	2.28597e+06	3.11511e+06
Supt16|Supt16h	G3X956|Q920B9	FACT complex subunit SPT16 OS=Mus musculus GN=Supt16 PE=1 SV=1|FACT complex subunit SPT16 OS=Mus musculus GN=Supt16h PE=1 SV=2	TRUE	TRUE	10185100	1.4904e+07	1.1225e+07	1.14077e+07	1.06418e+07	461492	1.71972e+06	1.76997e+06
Eif3c	Q8R1B4	Eukaryotic translation initiation factor 3 subunit C OS=Mus musculus GN=Eif3c PE=1 SV=1	TRUE	TRUE	21393400	9.5305e+07	7.96663e+07	9.69927e+07	6.35725e+07	2610770	2.28332e+07	2.05834e+07
Ddx39a	Q8VDW0	ATP-dependent RNA helicase DDX39A OS=Mus musculus GN=Ddx39a PE=1 SV=1	TRUE	TRUE	497287	2.41758e+06	2.00929e+06	4.04787e+06	2.78658e+06	125834	4.63582e+06	4.11257e+06
Ddb1	Q3U1J4	DNA damage-binding protein 1 OS=Mus musculus GN=Ddb1 PE=1 SV=2	TRUE	TRUE	35030800	3.95223e+07	4.28457e+07	3.76723e+07	4.17673e+07	1032420	1.24107e+07	1.00653e+07
Cpne1	Q8C166	Copine-1 OS=Mus musculus GN=Cpne1 PE=1 SV=1	TRUE	TRUE	763325	2.01137e+06	2.71648e+06	2.67396e+06	2.07767e+06	1322370	2.65556e+06	2.93033e+06
Sec23a	E9Q1S3|Q01405	Protein transport protein Sec23A OS=Mus musculus GN=Sec23a PE=1 SV=1|Protein transport protein Sec23A OS=Mus musculus GN=Sec23a PE=1 SV=2	TRUE	FALSE	3116240	5.03381e+06	3.99511e+06	4.36618e+06	5.10789e+06	NA	NA	NA
Surf4	Q545Q2|Q64310	Surfeit gene 4, isoform CRA_a OS=Mus musculus GN=Surf4 PE=1 SV=1|Surfeit locus protein 4 OS=Mus musculus GN=Surf4 PE=1 SV=1	TRUE	FALSE	18885800	1.37138e+07	1.34183e+07	8.83738e+06	1.26098e+07	NA	NA	NA
Echs1	Q8BH95	Enoyl-CoA hydratase, mitochondrial OS=Mus musculus GN=Echs1 PE=1 SV=1	TRUE	TRUE	17628700	3.20414e+07	3.3248e+07	3.9537e+07	5.42134e+07	308874	1.1657e+07	1.05835e+07
Pdzk1	A0A0R4J1V0|Q9JIL4	Na(+)/H(+) exchange regulatory cofactor NHE-RF3 OS=Mus musculus GN=Pdzk1 PE=1 SV=1|Na(+)/H(+) exchange regulatory cofactor NHE-RF3 OS=Mus musculus GN=Pdzk1 PE=1 SV=1	TRUE	TRUE	22081700	2.14786e+07	2.22676e+07	1.98338e+07	2.34185e+07	916547	4.63208e+06	6.38403e+06
Rpl7	P14148|Q5M9N8	60S ribosomal protein L7 OS=Mus musculus GN=Rpl7 PE=1 SV=2|60S ribosomal protein L7 OS=Mus musculus GN=Rpl7 PE=1 SV=1	TRUE	TRUE	32516300	3.08914e+08	1.99196e+08	2.76604e+08	2.21233e+08	676220	7.44385e+06	1.37771e+07
Sar1a	Q99JZ4	GTP-binding protein SAR1a OS=Mus musculus GN=Sar1a PE=1 SV=1	TRUE	FALSE	1207000	1.26398e+07	1.28961e+07	1.27251e+07	1.11969e+07	NA	NA	NA
Cr1l	A0A0A6YVT1|A0A0A6YXN9|A0A0A6YXR6|A0A0A6YY75|Q64735|Q64735-2	Complement component receptor 1-like protein (Fragment) OS=Mus musculus GN=Cr1l PE=1 SV=1|Complement component receptor 1-like protein OS=Mus musculus GN=Cr1l PE=1 SV=1|Complement component receptor 1-like protein (Fragment) OS=Mus musculus GN=Cr1l PE=1 SV=1|Complement component receptor 1-like protein OS=Mus musculus GN=Cr1l PE=1 SV=1|Complement component receptor 1-like protein OS=Mus musculus …	TRUE	FALSE	2965850	2.93026e+06	2.03604e+06	2.45461e+06	2.09137e+06	NA	NA	NA
Hnrnpl	G5E924	Heterogeneous nuclear ribonucleoprotein L (Fragment) OS=Mus musculus GN=Hnrnpl PE=1 SV=1	TRUE	TRUE	4820260	2.77969e+07	2.78584e+07	2.92586e+07	2.14518e+07	2019830	2.55403e+07	3.51325e+07
Rab35	Q3U0T9|Q6PHN9	RAB35, member RAS oncogene family OS=Mus musculus GN=Rab35 PE=1 SV=1|Ras-related protein Rab-35 OS=Mus musculus GN=Rab35 PE=1 SV=1	TRUE	FALSE	3892820	3.33992e+06	3.85591e+06	3.8773e+06	4.21344e+06	NA	NA	NA
Nrd1|Nrdc	A2A9Q2|A6PWC3|Q8BHG1	Nardilysin OS=Mus musculus GN=Nrd1 PE=1 SV=1|Nardilysin OS=Mus musculus GN=Nrd1 PE=1 SV=1|Nardilysin OS=Mus musculus GN=Nrdc PE=1 SV=1	TRUE	TRUE	3766260	6.81927e+06	4.34818e+06	4.21838e+06	3.83968e+06	496845	3.50293e+06	2.49111e+06
Acsm5	A0A140LHR8|Q8BGA8	Acyl-coenzyme A synthetase ACSM5, mitochondrial OS=Mus musculus GN=Acsm5 PE=1 SV=1|Acyl-coenzyme A synthetase ACSM5, mitochondrial OS=Mus musculus GN=Acsm5 PE=1 SV=1	TRUE	TRUE	1824160	3.42268e+06	2.64901e+06	4.56125e+06	5.22557e+06	232836	2.26284e+06	2.06631e+06
Ptbp1	Q8BGJ5|Q922I7	MCG13402, isoform CRA_a OS=Mus musculus GN=Ptbp1 PE=1 SV=1|MCG13402, isoform CRA_c OS=Mus musculus GN=Ptbp1 PE=1 SV=1	TRUE	TRUE	2081000	1.71866e+07	1.79329e+07	1.94019e+07	1.50705e+07	1899930	6.30672e+07	5.78844e+07
Ppid	Q9CR16	Peptidyl-prolyl cis-trans isomerase D OS=Mus musculus GN=Ppid PE=1 SV=3	TRUE	TRUE	2192360	1.08109e+07	1.21989e+07	1.23813e+07	1.17966e+07	NA	1.96845e+06	1.6654e+06
Hspa4	Q3U2G2	Heat shock 70 kDa protein 4 OS=Mus musculus GN=Hspa4 PE=1 SV=1	TRUE	TRUE	32965100	5.96978e+07	6.74917e+07	6.77783e+07	6.59303e+07	5461220	5.67732e+07	4.57492e+07
Nemf	Q8CCP0	Nuclear export mediator factor Nemf OS=Mus musculus GN=Nemf PE=1 SV=2	TRUE	FALSE	8.89482e+06	3.47363e+07	3.78662e+07	3.08503e+07	2.78196e+07	NA	NA	NA
Trim25	Q5SU71|Q61510	E3 ubiquitin/ISG15 ligase TRIM25 OS=Mus musculus GN=Trim25 PE=1 SV=1|E3 ubiquitin/ISG15 ligase TRIM25 OS=Mus musculus GN=Trim25 PE=1 SV=2	TRUE	TRUE	4.17482e+06	2.21766e+07	2.42016e+07	1.97599e+07	1.9693e+07	407408	8.94945e+06	8.85833e+06
Prdx4	B1AZS9|O08807	Peroxiredoxin-4 (Fragment) OS=Mus musculus GN=Prdx4 PE=1 SV=1|Peroxiredoxin-4 OS=Mus musculus GN=Prdx4 PE=1 SV=1	TRUE	FALSE	2822490	5.03029e+06	5.50802e+06	5.76997e+06	6.00749e+06	NA	NA	NA
Bphl	Q8R164	Valacyclovir hydrolase OS=Mus musculus GN=Bphl PE=1 SV=1	TRUE	TRUE	2636860	5.76811e+06	5.57027e+06	4.00865e+06	8.3567e+06	137674	2.62193e+06	2.98238e+06
Mrpl44	Q9CY73	39S ribosomal protein L44, mitochondrial OS=Mus musculus GN=Mrpl44 PE=1 SV=3	TRUE	TRUE	775627	2.68933e+06	2.76819e+06	3.04566e+06	3.13893e+06	700786	1.99187e+07	4.30757e+07
Cox4i1	A2RSV8|P19783	Cytochrome c oxidase subunit 4 isoform 1, mitochondrial OS=Mus musculus GN=Cox4i1 PE=1 SV=1|Cytochrome c oxidase subunit 4 isoform 1, mitochondrial OS=Mus musculus GN=Cox4i1 PE=1 SV=2	TRUE	FALSE	3014470	4.46436e+06	2.64717e+06	4.09727e+06	4.20099e+06	NA	NA	NA
Ubtf	A2AWT6|A2AWT7|P25976-2	Nucleolar transcription factor 1 OS=Mus musculus GN=Ubtf PE=1 SV=1|Nucleolar transcription factor 1 OS=Mus musculus GN=Ubtf PE=1 SV=1|Isoform UBF2 of Nucleolar transcription factor 1 OS=Mus musculus GN=Ubtf	TRUE	FALSE	47838100	4.97835e+07	3.25657e+07	5.60296e+07	4.74904e+07	NA	NA	NA
Gm9242|Hnrnpa3	J3QNY1|Q8BG05-2	Protein Gm9242 OS=Mus musculus GN=Gm9242 PE=4 SV=1|Isoform 2 of Heterogeneous nuclear ribonucleoprotein A3 OS=Mus musculus GN=Hnrnpa3	TRUE	FALSE	5148100	2.77484e+07	3.6887e+07	3.17661e+07	2.44981e+07	NA	NA	NA
Gnb2|Gnb1	D3YZX3|E9QKR0|P62874|P62880|Q3TQ70|Q3U9V4	Guanine nucleotide-binding protein G(I)/G(S)/G(T) subunit beta-2 OS=Mus musculus GN=Gnb2 PE=1 SV=1|Guanine nucleotide-binding protein G(I)/G(S)/G(T) subunit beta-2 OS=Mus musculus GN=Gnb2 PE=1 SV=1|Guanine nucleotide-binding protein G(I)/G(S)/G(T) subunit beta-1 OS=Mus musculus GN=Gnb1 PE=1 SV=3|Guanine nucleotide-binding protein G(I)/G(S)/G(T) subunit beta-2 OS=Mus musculus GN=Gnb2 PE=1 SV=3|Bet…	TRUE	FALSE	3638070	5.41274e+06	4.9256e+06	5.47067e+06	5.44379e+06	NA	NA	NA
Khdrbs1|Khdrbs2	Q60749|Q9WU01|Q9WU01-2	KH domain-containing, RNA-binding, signal transduction-associated protein 1 OS=Mus musculus GN=Khdrbs1 PE=1 SV=2|KH domain-containing, RNA-binding, signal transduction-associated protein 2 OS=Mus musculus GN=Khdrbs2 PE=1 SV=1|Isoform 2 of KH domain-containing, RNA-binding, signal transduction-associated protein 2 OS=Mus musculus GN=Khdrbs2	TRUE	FALSE	2041390	1.25937e+07	1.49396e+07	3.16739e+07	1.32916e+07	NA	NA	NA
Slc25a20	Q9Z2Z6	Mitochondrial carnitine/acylcarnitine carrier protein OS=Mus musculus GN=Slc25a20 PE=1 SV=1	TRUE	FALSE	11227500	1.86502e+07	1.80055e+07	2.73322e+07	4.48361e+07	NA	NA	NA
Usp5	P56399|Q3U4W8	Ubiquitin carboxyl-terminal hydrolase 5 OS=Mus musculus GN=Usp5 PE=1 SV=1|Ubiquitin carboxyl-terminal hydrolase 5 OS=Mus musculus GN=Usp5 PE=1 SV=1	TRUE	TRUE	1705250	4.30141e+06	5.65242e+06	5.72756e+06	5.00422e+06	3399020	2.23402e+07	1.6855e+07
Top3b	Q3UJF5|Q9Z321	DNA topoisomerase OS=Mus musculus GN=Top3b PE=1 SV=1|DNA topoisomerase 3-beta-1 OS=Mus musculus GN=Top3b PE=1 SV=1	TRUE	TRUE	6021920	1.31228e+07	1.26828e+07	1.19675e+07	1.24796e+07	2693760	1.59481e+07	1.92808e+07
Abce1	P61222|Q3UHY8	ATP-binding cassette sub-family E member 1 OS=Mus musculus GN=Abce1 PE=1 SV=1|ATP-binding cassette sub-family E member 1 OS=Mus musculus GN=Abce1 PE=1 SV=1	TRUE	TRUE	11050600	3.60912e+07	3.78606e+07	3.32088e+07	3.35767e+07	NA	4.35228e+06	4.40791e+06
Acad8	A0A0R4J0P1|D3YTT4|Q9D7B6	Acyl-Coenzyme A dehydrogenase family, member 8 OS=Mus musculus GN=Acad8 PE=1 SV=1|Isobutyryl-CoA dehydrogenase, mitochondrial OS=Mus musculus GN=Acad8 PE=1 SV=1|Isobutyryl-CoA dehydrogenase, mitochondrial OS=Mus musculus GN=Acad8 PE=1 SV=2	TRUE	FALSE	6.7761e+06	7.05275e+06	5.79768e+06	6.4264e+06	7.73813e+06	NA	NA	NA
Ugt2b36	D3YUP6|Q3UEP4	Protein Ugt2b36 (Fragment) OS=Mus musculus GN=Ugt2b36 PE=1 SV=1|UDP-glucuronosyltransferase OS=Mus musculus GN=Ugt2b36 PE=1 SV=1	TRUE	FALSE	2900250	1.00542e+07	1.21887e+07	9.14088e+06	1.14337e+07	NA	NA	NA
Hibadh	Q99L13	3-hydroxyisobutyrate dehydrogenase, mitochondrial OS=Mus musculus GN=Hibadh PE=1 SV=1	TRUE	FALSE	1122990	2.70939e+06	3.03441e+06	3.71484e+06	5.52826e+06	NA	NA	NA
Ubr4	A2AN08|A2AN08-3|A2AN08-5	E3 ubiquitin-protein ligase UBR4 OS=Mus musculus GN=Ubr4 PE=1 SV=1|Isoform 3 of E3 ubiquitin-protein ligase UBR4 OS=Mus musculus GN=Ubr4|Isoform 5 of E3 ubiquitin-protein ligase UBR4 OS=Mus musculus GN=Ubr4	TRUE	TRUE	11702600	1.19399e+07	1.21046e+07	1.27618e+07	1.15169e+07	4.82117e+06	2.62459e+07	2.21922e+07
Itih2	G3X977|Q61703	Inter-alpha trypsin inhibitor, heavy chain 2 OS=Mus musculus GN=Itih2 PE=1 SV=1|Inter-alpha-trypsin inhibitor heavy chain H2 OS=Mus musculus GN=Itih2 PE=1 SV=1	TRUE	TRUE	9.0931e+06	1.02034e+07	8.58305e+06	8.8412e+06	8.3337e+06	1984950	5.95037e+06	6.49289e+06
Eno1|EG433182	P17182|Q5FW97	Alpha-enolase OS=Mus musculus GN=Eno1 PE=1 SV=3|Alpha-enolase OS=Mus musculus GN=EG433182 PE=1 SV=1	TRUE	TRUE	4.92729e+07	1.26402e+08	1.33109e+08	1.29505e+08	1.29113e+08	1553010	3.34566e+07	2.30813e+07
Ccdc124	Q9D8X2	Coiled-coil domain-containing protein 124 OS=Mus musculus GN=Ccdc124 PE=1 SV=1	TRUE	FALSE	1454510	1.48667e+07	7.65746e+06	1.78478e+07	1.21916e+07	NA	NA	NA
Rpl17	Q6ZWZ7|Q9CPR4	60S ribosomal protein L17 OS=Mus musculus GN=Rpl17 PE=1 SV=1|60S ribosomal protein L17 OS=Mus musculus GN=Rpl17 PE=1 SV=3	TRUE	FALSE	8071740	6.09958e+07	4.16377e+07	6.52477e+07	5.21044e+07	NA	NA	NA
Akr1c6	P70694|Q3UEM0	Estradiol 17 beta-dehydrogenase 5 OS=Mus musculus GN=Akr1c6 PE=1 SV=1|Estradiol 17 beta-dehydrogenase 5 OS=Mus musculus GN=Akr1c6 PE=1 SV=1	TRUE	TRUE	14952600	4.93511e+07	5.32962e+07	4.99487e+07	4.63752e+07	331603	3.24455e+07	1.84184e+07
Man2a1	P27046	Alpha-mannosidase 2 OS=Mus musculus GN=Man2a1 PE=1 SV=2	TRUE	FALSE	4836110	3.20128e+06	3.41075e+06	3.53328e+06	3.97323e+06	NA	NA	NA
Tubb4b	P68372	Tubulin beta-4B chain OS=Mus musculus GN=Tubb4b PE=1 SV=1	TRUE	FALSE	10296800	1.38191e+07	1.42319e+07	1.47345e+07	1.47007e+07	NA	NA	NA
Ufm1	D3YW97|H7BWZ1|P61961	Ubiquitin-fold modifier 1 OS=Mus musculus GN=Ufm1 PE=1 SV=1|Ubiquitin-fold modifier 1 OS=Mus musculus GN=Ufm1 PE=1 SV=1|Ubiquitin-fold modifier 1 OS=Mus musculus GN=Ufm1 PE=1 SV=1	TRUE	TRUE	511211	4.72769e+06	2.77244e+06	3.2558e+06	3.11864e+06	12137.1	2.19677e+06	2.3433e+06
Cct4	P80315|Q564F4	T-complex protein 1 subunit delta OS=Mus musculus GN=Cct4 PE=1 SV=3|T-complex protein 1 subunit delta OS=Mus musculus GN=Cct4 PE=1 SV=1	TRUE	TRUE	12699500	2.88192e+07	3.07991e+07	3.26165e+07	3.33537e+07	1626.61	3.34311e+06	2.96425e+06
Rps3a|Rps3a1	P97351|Q564F3	40S ribosomal protein S3a OS=Mus musculus GN=Rps3a PE=1 SV=3|40S ribosomal protein S3a OS=Mus musculus GN=Rps3a1 PE=1 SV=1	TRUE	TRUE	13500900	8.43223e+07	7.16768e+07	7.66115e+07	6.53399e+07	NA	6.4651e+06	8.75719e+06
Cyp4a10	A2A977|O88833	Cytochrome P450 4A10 OS=Mus musculus GN=Cyp4a10 PE=1 SV=1|Cytochrome P450 4A10 OS=Mus musculus GN=Cyp4a10 PE=2 SV=2	TRUE	FALSE	603989	1.45081e+06	2.17752e+06	1.37841e+06	2.39343e+06	NA	NA	NA
Eppk1	Q8R0W0	Epiplakin OS=Mus musculus GN=Eppk1 PE=1 SV=2	TRUE	TRUE	3117590	4.82183e+06	5.72007e+06	5.93153e+06	4.12776e+06	540479	6.2133e+06	5.85583e+06
Rapgef4	A2ASW8|Q9EQZ6|Q9EQZ6-2|Q9EQZ6-3	Rap guanine nucleotide exchange factor (GEF) 4, isoform CRA_b OS=Mus musculus GN=Rapgef4 PE=1 SV=1|Rap guanine nucleotide exchange factor 4 OS=Mus musculus GN=Rapgef4 PE=1 SV=1|Isoform 2 of Rap guanine nucleotide exchange factor 4 OS=Mus musculus GN=Rapgef4|Isoform 3 of Rap guanine nucleotide exchange factor 4 OS=Mus musculus GN=Rapgef4	TRUE	FALSE	4567510	6.61748e+06	6.7068e+06	5.5208e+06	7.25213e+06	NA	NA	NA
Cyp2d9	P11714	Cytochrome P450 2D9 OS=Mus musculus GN=Cyp2d9 PE=1 SV=2	TRUE	FALSE	7.75547e+06	1.8258e+07	2.53891e+07	2.43628e+07	2.75082e+07	NA	NA	NA
Myl1	E0CZ30|E9PWG4|P05977|P05977-2	Myosin light chain 1/3, skeletal muscle isoform (Fragment) OS=Mus musculus GN=Myl1 PE=1 SV=1|Myosin light chain 1/3, skeletal muscle isoform OS=Mus musculus GN=Myl1 PE=1 SV=1|Myosin light chain 1/3, skeletal muscle isoform OS=Mus musculus GN=Myl1 PE=1 SV=2|Isoform MLC3 of Myosin light chain 1/3, skeletal muscle isoform OS=Mus musculus GN=Myl1	TRUE	FALSE	987676	2.82473e+06	3.12631e+06	1.19836e+06	2.03466e+06	NA	NA	NA
Gstt2	Q61133	Glutathione S-transferase theta-2 OS=Mus musculus GN=Gstt2 PE=1 SV=4	TRUE	FALSE	1055950	5.16149e+06	5.60291e+06	5.60195e+06	5.81669e+06	NA	NA	NA
Hrsp12	P52760	Ribonuclease UK114 OS=Mus musculus GN=Hrsp12 PE=1 SV=3	TRUE	FALSE	1821830	1.63236e+07	1.56828e+07	1.76216e+07	1.65692e+07	NA	NA	NA
Fasn	P19096	Fatty acid synthase OS=Mus musculus GN=Fasn PE=1 SV=2	TRUE	TRUE	141868000	2.381e+08	2.41831e+08	2.71144e+08	2.25886e+08	5462860	3.24914e+08	1.9693e+08
Pcca	Q3UGC8|Q91ZA3	Propionyl-CoA carboxylase alpha chain, mitochondrial OS=Mus musculus GN=Pcca PE=1 SV=1|Propionyl-CoA carboxylase alpha chain, mitochondrial OS=Mus musculus GN=Pcca PE=1 SV=2	TRUE	TRUE	24590200	2.07966e+07	2.58129e+07	2.30491e+07	2.73234e+07	1186140	1.3169e+07	1.48641e+07
Gckr	A0A0J9YUI8|Q91X44	Glucokinase regulatory protein OS=Mus musculus GN=Gckr PE=1 SV=1|Glucokinase regulatory protein OS=Mus musculus GN=Gckr PE=1 SV=3	TRUE	FALSE	5031890	8.54511e+06	7.57318e+06	7.99572e+06	8.84218e+06	NA	NA	NA
Park7	A2A813|Q99LX0	Protein deglycase DJ-1 OS=Mus musculus GN=Park7 PE=1 SV=1|Protein deglycase DJ-1 OS=Mus musculus GN=Park7 PE=1 SV=1	TRUE	FALSE	1394400	4.04179e+06	3.69952e+06	4.4531e+06	4.15066e+06	NA	NA	NA
Cat	P24270	Catalase OS=Mus musculus GN=Cat PE=1 SV=4	TRUE	TRUE	51165900	4.98467e+07	4.59144e+07	7.49786e+07	7.52917e+07	798556	2.31896e+06	4.19816e+06
Eif2ak2	Q03963	Interferon-induced, double-stranded RNA-activated protein kinase OS=Mus musculus GN=Eif2ak2 PE=1 SV=2	TRUE	FALSE	2848780	1.32678e+07	1.18592e+07	1.12957e+07	1.1967e+07	NA	NA	NA
Lrrc59	Q922Q8	Leucine-rich repeat-containing protein 59 OS=Mus musculus GN=Lrrc59 PE=1 SV=1	TRUE	TRUE	6.89387e+06	7.53565e+07	7.73827e+07	7.68575e+07	6.56551e+07	875696	6.06733e+06	8.32029e+06
Fah	P35505	Fumarylacetoacetase OS=Mus musculus GN=Fah PE=1 SV=2	TRUE	TRUE	6476960	2.60784e+07	2.77869e+07	2.29463e+07	2.28515e+07	122283	1.5065e+07	9.50845e+06
2002-03-01	Q922Q1	Mitochondrial amidoxime reducing component 2 OS=Mus musculus GN=Marc2 PE=1 SV=1	TRUE	FALSE	7722300	2.46782e+07	2.46678e+07	2.8185e+07	3.41495e+07	NA	NA	NA
Mboat7	Q8CHK3	Lysophospholipid acyltransferase 7 OS=Mus musculus GN=Mboat7 PE=1 SV=1	TRUE	FALSE	5098110	5.22884e+06	5.5598e+06	4.64984e+06	6.41812e+06	NA	NA	NA
Fabp4	P04117|Q542H7	Fatty acid-binding protein, adipocyte OS=Mus musculus GN=Fabp4 PE=1 SV=3|Fabp4 protein OS=Mus musculus GN=Fabp4 PE=1 SV=1	TRUE	TRUE	19675900	1.68026e+07	2.15349e+07	1.16701e+07	1.51152e+07	NA	1.74393e+06	3.5489e+06
Ces3a	Q63880|Q63880-2	Carboxylesterase 3A OS=Mus musculus GN=Ces3a PE=1 SV=2|Isoform 2 of Carboxylesterase 3A OS=Mus musculus GN=Ces3a	TRUE	FALSE	15274000	1.50722e+07	1.79717e+07	1.95123e+07	3.08097e+07	NA	NA	NA
Aox1	G3X8P9|O54754	Aldehyde oxidase 1 OS=Mus musculus GN=Aox1 PE=1 SV=1|Aldehyde oxidase 1 OS=Mus musculus GN=Aox1 PE=1 SV=2	TRUE	FALSE	6014120	7.72775e+06	8.39904e+06	6.97784e+06	8.1633e+06	NA	NA	NA
Dnajc3	Q3UFV9|Q91YW3	DnaJ (Hsp40) homolog, subfamily C, member 3 OS=Mus musculus GN=Dnajc3 PE=1 SV=1|DnaJ homolog subfamily C member 3 OS=Mus musculus GN=Dnajc3 PE=1 SV=1	TRUE	TRUE	1949290	4.44691e+06	5.91088e+06	7.31694e+06	6.28853e+06	51906.7	7.55123e+06	8.24893e+06
Psme2|PSME2b	G3X9V0|P97372|Q5SVP3	MCG22048, isoform CRA_a OS=Mus musculus GN=Psme2 PE=1 SV=1|Proteasome activator complex subunit 2 OS=Mus musculus GN=Psme2 PE=1 SV=4|MCG22048, isoform CRA_c OS=Mus musculus GN=PSME2b PE=1 SV=1	TRUE	TRUE	1142300	4.97676e+06	5.90041e+06	7.05717e+06	6.4583e+06	31708.4	6.08732e+06	4.14539e+06
Bcap31	Q61335	B-cell receptor-associated protein 31 OS=Mus musculus GN=Bcap31 PE=1 SV=4	TRUE	TRUE	15887100	1.9393e+07	2.25607e+07	1.90954e+07	2.39113e+07	746907	3.99199e+06	3.87215e+06
Ugt1a1	Q63886	UDP-glucuronosyltransferase 1-1 OS=Mus musculus GN=Ugt1a1 PE=1 SV=2	TRUE	TRUE	20795400	6.85042e+06	6.38903e+06	6.07098e+06	6.09559e+06	499362	6.70923e+06	6.25582e+06
Acot12	A2RSC2|Q9DBK0	Acyl-CoA thioesterase 12 OS=Mus musculus GN=Acot12 PE=1 SV=1|Acyl-coenzyme A thioesterase 12 OS=Mus musculus GN=Acot12 PE=1 SV=1	TRUE	TRUE	4057820	4.42096e+06	5.31257e+06	4.5001e+06	5.16868e+06	396338	6.54186e+06	5.22413e+06
Hsp90ab1	P11499|Q71LX8	Heat shock protein HSP 90-beta OS=Mus musculus GN=Hsp90ab1 PE=1 SV=3|Heat shock protein 84b OS=Mus musculus GN=Hsp90ab1 PE=1 SV=1	TRUE	TRUE	23126800	3.71871e+07	3.91172e+07	3.49752e+07	3.45976e+07	5131530	6.62253e+07	5.00248e+07
Ap3b1	Q9Z1T1	AP-3 complex subunit beta-1 OS=Mus musculus GN=Ap3b1 PE=1 SV=2	TRUE	TRUE	31855600	4.96236e+07	3.24814e+07	4.1876e+07	3.12703e+07	158075	2.274e+06	3.23443e+06
Wars	P32921|P32921-2	Tryptophan--tRNA ligase, cytoplasmic OS=Mus musculus GN=Wars PE=1 SV=2|Isoform 2 of Tryptophan--tRNA ligase, cytoplasmic OS=Mus musculus GN=Wars	TRUE	FALSE	1185560	3.51098e+06	4.13614e+06	3.71953e+06	4.25279e+06	NA	NA	NA
Pcbp1	P60335	Poly(rC)-binding protein 1 OS=Mus musculus GN=Pcbp1 PE=1 SV=1	TRUE	TRUE	2305630	2.22906e+07	2.56588e+07	2.55807e+07	2.19297e+07	3366130	5.35981e+07	4.93441e+07
Tars	Q9D0R2	Threonine--tRNA ligase, cytoplasmic OS=Mus musculus GN=Tars PE=1 SV=2	TRUE	TRUE	10175600	2.96674e+07	3.48397e+07	3.37921e+07	2.7888e+07	339459	1.24038e+07	8.83281e+06
Zfp326|Znf326	A0A0R4J098|O88291	DBIRD complex subunit ZNF326 OS=Mus musculus GN=Zfp326 PE=1 SV=1|DBIRD complex subunit ZNF326 OS=Mus musculus GN=Znf326 PE=1 SV=1	TRUE	FALSE	417265	2.05266e+06	2.58719e+06	2.6774e+06	2.10668e+06	NA	NA	NA
Sod1	P08228	Superoxide dismutase [Cu-Zn] OS=Mus musculus GN=Sod1 PE=1 SV=2	TRUE	TRUE	7.39738e+06	1.65009e+07	1.24442e+07	1.86631e+07	2.1714e+07	496913	7.57734e+06	4.01808e+06
Snrnp70	Q62376	U1 small nuclear ribonucleoprotein 70 kDa OS=Mus musculus GN=Snrnp70 PE=1 SV=2	TRUE	TRUE	11269000	1.01405e+08	7.6716e+07	8.85639e+07	7.71285e+07	432071	2.23952e+06	2.41244e+06
Txnrd1	Q9JMH6|Q9JMH6-2	Thioredoxin reductase 1, cytoplasmic OS=Mus musculus GN=Txnrd1 PE=1 SV=3|Isoform 2 of Thioredoxin reductase 1, cytoplasmic OS=Mus musculus GN=Txnrd1	TRUE	TRUE	3628650	6.86501e+06	6.62867e+06	5.39039e+06	5.79562e+06	326152	5.44275e+06	6.04438e+06
Psmd8	Q9CPS5|Q9CX56	26S proteasome non-ATPase regulatory subunit 8 OS=Mus musculus GN=Psmd8 PE=1 SV=2|26S proteasome non-ATPase regulatory subunit 8 OS=Mus musculus GN=Psmd8 PE=1 SV=2	TRUE	FALSE	1346660	4.62618e+06	4.43671e+06	5.39975e+06	5.09886e+06	NA	NA	NA
Pigr	O70570	Polymeric immunoglobulin receptor OS=Mus musculus GN=Pigr PE=1 SV=1	TRUE	FALSE	3918660	4.64874e+06	3.34991e+06	2.73835e+06	3.99976e+06	NA	NA	NA
Aldoart1	A6ZI46|Q9CPQ9	Fructose-bisphosphate aldolase OS=Mus musculus GN=Aldoart1 PE=1 SV=1|Fructose-bisphosphate aldolase OS=Mus musculus GN=Aldoart1 PE=1 SV=1	TRUE	FALSE	1747200	1.30804e+07	8.70553e+06	1.21663e+07	9.05573e+06	NA	NA	NA
Fndc3a	F6TLV3|Q8BX90	Fibronectin type-III domain-containing protein 3A (Fragment) OS=Mus musculus GN=Fndc3a PE=1 SV=1|Fibronectin type-III domain-containing protein 3A OS=Mus musculus GN=Fndc3a PE=1 SV=3	TRUE	TRUE	2529160	1.2768e+07	1.51747e+07	1.36406e+07	1.26279e+07	829909	4.25164e+07	3.10238e+07
Aldh7a1	Q9DBF1|Q9DBF1-2	Alpha-aminoadipic semialdehyde dehydrogenase OS=Mus musculus GN=Aldh7a1 PE=1 SV=4|Isoform 2 of Alpha-aminoadipic semialdehyde dehydrogenase OS=Mus musculus GN=Aldh7a1	TRUE	TRUE	11471800	2.05185e+07	2.07368e+07	2.18164e+07	2.41382e+07	1824440	3.89114e+07	2.85716e+07
Ldah	A0A0F6AIX5|A0A0F6AIX6|Q8BVA5|Q8BVA5-2	Lipid droplet-associated hydrolase OS=Mus musculus GN=Ldah PE=1 SV=1|Lipid droplet-associated hydrolase OS=Mus musculus GN=Ldah PE=1 SV=1|Lipid droplet-associated hydrolase OS=Mus musculus GN=Ldah PE=1 SV=1|Isoform 2 of Lipid droplet-associated hydrolase OS=Mus musculus GN=Ldah	TRUE	FALSE	2588850	7.63029e+06	6.86801e+06	7.27389e+06	7.07562e+06	NA	NA	NA
Decr1	Q4FJK0|Q9CQ62	2,4-dienoyl-CoA reductase, mitochondrial OS=Mus musculus GN=Decr1 PE=1 SV=1|2,4-dienoyl-CoA reductase, mitochondrial OS=Mus musculus GN=Decr1 PE=1 SV=1	TRUE	FALSE	5010120	7.70674e+06	7.3465e+06	7.29963e+06	9.30395e+06	NA	NA	NA
Etfdh	Q6PF96|Q921G7	Electron transfer flavoprotein-ubiquinone oxidoreductase, mitochondrial OS=Mus musculus GN=Etfdh PE=1 SV=1|Electron transfer flavoprotein-ubiquinone oxidoreductase, mitochondrial OS=Mus musculus GN=Etfdh PE=1 SV=1	TRUE	TRUE	14722100	1.083e+07	1.18583e+07	1.30418e+07	1.69988e+07	788095	3.88254e+06	4.2744e+06
H2-L|H2-D1	P01897|P01899|Q792Z7	H-2 class I histocompatibility antigen, L-D alpha chain OS=Mus musculus GN=H2-L PE=1 SV=2|H-2 class I histocompatibility antigen, D-B alpha chain OS=Mus musculus GN=H2-D1 PE=1 SV=2|D(B) glycoprotein OS=Mus musculus GN=H2-D1 PE=1 SV=1	TRUE	FALSE	1035560	2.19376e+06	1.87027e+06	2.30545e+06	2.23909e+06	NA	NA	NA
Ugt2b17|Ugt2b5	P17717|Q8K169	UDP-glucuronosyltransferase 2B17 OS=Mus musculus GN=Ugt2b17 PE=1 SV=1|UDP-glucuronosyltransferase OS=Mus musculus GN=Ugt2b5 PE=1 SV=1	TRUE	FALSE	5528890	1.99642e+07	1.8494e+07	2.0331e+07	1.88731e+07	NA	NA	NA
Acads	Q07417	Short-chain specific acyl-CoA dehydrogenase, mitochondrial OS=Mus musculus GN=Acads PE=1 SV=2	TRUE	TRUE	7.79976e+06	1.19125e+07	1.22499e+07	1.17421e+07	1.6639e+07	64535.2	1.91431e+06	2.17231e+06
Rpl4	Q564E8|Q9D8E6	60S ribosomal protein L4 OS=Mus musculus GN=Rpl4 PE=1 SV=1|60S ribosomal protein L4 OS=Mus musculus GN=Rpl4 PE=1 SV=3	TRUE	TRUE	18777400	8.76855e+07	7.12901e+07	7.06048e+07	6.00154e+07	118935	2.0041e+06	3.36365e+06
Naca	P70670|Q60817	Nascent polypeptide-associated complex subunit alpha, muscle-specific form OS=Mus musculus GN=Naca PE=1 SV=2|Nascent polypeptide-associated complex subunit alpha OS=Mus musculus GN=Naca PE=1 SV=1	TRUE	TRUE	1366910	2.00654e+07	1.55648e+07	2.33427e+07	1.75968e+07	106853	1.81118e+06	1.71948e+06
Slc38a3	A0A0A6YWF5|A0A0A6YX60|Q9DCP2	Sodium-coupled neutral amino acid transporter 3 (Fragment) OS=Mus musculus GN=Slc38a3 PE=1 SV=1|Sodium-coupled neutral amino acid transporter 3 (Fragment) OS=Mus musculus GN=Slc38a3 PE=1 SV=4|Sodium-coupled neutral amino acid transporter 3 OS=Mus musculus GN=Slc38a3 PE=1 SV=1	TRUE	FALSE	87633600	5.89977e+07	6.07193e+07	3.116e+07	4.88579e+07	NA	NA	NA
Fabp1	P12710|Q3V2F7	Fatty acid-binding protein, liver OS=Mus musculus GN=Fabp1 PE=1 SV=2|Fatty acid binding protein 1, liver OS=Mus musculus GN=Fabp1 PE=1 SV=1	TRUE	TRUE	14705000	5.33317e+07	5.24554e+07	4.89711e+07	4.91846e+07	221407	1.65649e+07	1.11118e+07
Plscr1	Q9JJ00	Phospholipid scramblase 1 OS=Mus musculus GN=Plscr1 PE=1 SV=1	TRUE	FALSE	11410800	2.55244e+06	3.71398e+06	2.42028e+06	2.44011e+06	NA	NA	NA
Hist1h1e	P43274	Histone H1.4 OS=Mus musculus GN=Hist1h1e PE=1 SV=2	TRUE	FALSE	2103260	2.46157e+07	1.34625e+07	3.05096e+07	2.19315e+07	NA	NA	NA
Hist1h1b	P43276	Histone H1.5 OS=Mus musculus GN=Hist1h1b PE=1 SV=2	TRUE	TRUE	637413	4.29598e+06	2.547e+06	3.97401e+06	3.72393e+06	1584580	696414	813732
Snd1	Q78PY7	Staphylococcal nuclease domain-containing protein 1 OS=Mus musculus GN=Snd1 PE=1 SV=1	TRUE	TRUE	33882200	2.1082e+08	2.63687e+08	2.11454e+08	1.98371e+08	10196300	5.74055e+08	4.92553e+08
Slc12a7	Q9WVL3|Q9WVL3-2	Solute carrier family 12 member 7 OS=Mus musculus GN=Slc12a7 PE=1 SV=1|Isoform 2 of Solute carrier family 12 member 7 OS=Mus musculus GN=Slc12a7	TRUE	FALSE	5936760	5.13427e+06	4.66412e+06	3.86997e+06	4.71351e+06	NA	NA	NA
Lrrc47	B1AX98|E9PV22|Q505F5	Leucine rich repeat containing 47 OS=Mus musculus GN=Lrrc47 PE=1 SV=1|Leucine-rich repeat-containing protein 47 OS=Mus musculus GN=Lrrc47 PE=1 SV=1|Leucine-rich repeat-containing protein 47 OS=Mus musculus GN=Lrrc47 PE=1 SV=1	TRUE	FALSE	3653650	1.4091e+07	1.45589e+07	1.34256e+07	1.45458e+07	NA	NA	NA
Psma4	Q9R1P0	Proteasome subunit alpha type-4 OS=Mus musculus GN=Psma4 PE=1 SV=1	TRUE	TRUE	12289500	2.06198e+07	2.07071e+07	2.55656e+07	3.24838e+07	594986	5.64091e+06	9.28546e+06
Psma1	Q3TS44|Q9R1P4	Proteasome subunit alpha type OS=Mus musculus GN=Psma1 PE=1 SV=1|Proteasome subunit alpha type-1 OS=Mus musculus GN=Psma1 PE=1 SV=1	TRUE	FALSE	2842280	9.17672e+06	9.53222e+06	1.07203e+07	1.07762e+07	NA	NA	NA
Hacd3	Q8K2C9	Very-long-chain (3R)-3-hydroxyacyl-CoA dehydratase 3 OS=Mus musculus GN=Hacd3 PE=1 SV=2	TRUE	FALSE	45150700	2.96878e+07	3.40281e+07	2.20258e+07	2.53319e+07	NA	NA	NA
Akr1c13	Q8VC28	Aldo-keto reductase family 1 member C13 OS=Mus musculus GN=Akr1c13 PE=1 SV=2	TRUE	FALSE	619155	3.2491e+06	3.27915e+06	3.60434e+06	4.08793e+06	NA	NA	NA
Aars	Q8BGQ7	Alanine--tRNA ligase, cytoplasmic OS=Mus musculus GN=Aars PE=1 SV=1	TRUE	TRUE	9.81214e+06	2.97873e+07	3.48802e+07	3.12568e+07	3.10173e+07	1328160	5.18738e+07	3.52046e+07
Eef2	P58252	Elongation factor 2 OS=Mus musculus GN=Eef2 PE=1 SV=2	TRUE	TRUE	4.22027e+07	1.82294e+08	2.11405e+08	1.77195e+08	1.66521e+08	6029520	9.77536e+07	8.36419e+07
Matr3	Q5BL18|Q8K310	Matrin 3 OS=Mus musculus GN=Matr3 PE=1 SV=1|Matrin-3 OS=Mus musculus GN=Matr3 PE=1 SV=1	TRUE	TRUE	5.93203e+06	2.8541e+07	2.78448e+07	3.16314e+07	2.46278e+07	4421290	1.14938e+07	1.51072e+07
Eef1b	O70251	Elongation factor 1-beta OS=Mus musculus GN=Eef1b PE=1 SV=5	TRUE	FALSE	2607220	1.65658e+07	1.52536e+07	1.51846e+07	1.36612e+07	NA	NA	NA
Tdo2	C5NSA7|P48776|Q8VCW3	Tryptophan 2,3-dioxygenase OS=Mus musculus GN=Tdo2 PE=1 SV=1|Tryptophan 2,3-dioxygenase OS=Mus musculus GN=Tdo2 PE=1 SV=2|Tryptophan 2,3-dioxygenase OS=Mus musculus GN=Tdo2 PE=1 SV=1	TRUE	FALSE	1880850	7.43015e+06	7.32848e+06	6.67432e+06	6.57899e+06	NA	NA	NA
Ssbp1	Q8R2K3|Q9CYR0	Single-stranded DNA-binding protein OS=Mus musculus GN=Ssbp1 PE=1 SV=1|Single-stranded DNA-binding protein, mitochondrial OS=Mus musculus GN=Ssbp1 PE=1 SV=1	TRUE	TRUE	240201	5.04401e+06	4.98217e+06	4.15284e+06	4.81185e+06	1032840	5.28394e+06	6.5217e+06
Dars	Q922B2	Aspartate--tRNA ligase, cytoplasmic OS=Mus musculus GN=Dars PE=1 SV=2	TRUE	TRUE	17923000	2.66638e+07	3.15123e+07	2.54034e+07	2.86552e+07	582048	9.10086e+06	7.68877e+06
Aimp1	P31230|Q3UZG4	Aminoacyl tRNA synthase complex-interacting multifunctional protein 1 OS=Mus musculus GN=Aimp1 PE=1 SV=2|Aminoacyl tRNA synthase complex-interacting multifunctional protein 1 OS=Mus musculus GN=Aimp1 PE=1 SV=1	TRUE	FALSE	984804	5.03698e+06	4.19506e+06	5.83347e+06	4.56345e+06	NA	NA	NA
Slc17a5	Q8BN82|Q8BN82-2	Sialin OS=Mus musculus GN=Slc17a5 PE=1 SV=2|Isoform 2 of Sialin OS=Mus musculus GN=Slc17a5	TRUE	FALSE	23851000	2.04959e+07	1.79754e+07	1.14399e+07	1.72024e+07	NA	NA	NA
Gyg1	Q9R062	Glycogenin-1 OS=Mus musculus GN=Gyg1 PE=1 SV=3	TRUE	TRUE	43408200	5.85451e+07	2.59704e+07	5.05431e+07	4.39461e+07	281926	1.33279e+07	5.62053e+06
Snrpd2	P62317|Q14AF6	Small nuclear ribonucleoprotein Sm D2 OS=Mus musculus GN=Snrpd2 PE=1 SV=1|MCG4862 OS=Mus musculus GN=Snrpd2 PE=1 SV=1	TRUE	FALSE	2451360	1.31477e+07	1.2218e+07	1.43275e+07	1.52805e+07	NA	NA	NA
Gars	Q9CZD3	Glycine--tRNA ligase OS=Mus musculus GN=Gars PE=1 SV=1	TRUE	TRUE	1043810	3.45243e+06	3.55061e+06	3.92003e+06	3.52776e+06	334296	7.05829e+06	5.33883e+06
Ddx1	Q91VR5	ATP-dependent RNA helicase DDX1 OS=Mus musculus GN=Ddx1 PE=1 SV=1	TRUE	TRUE	9.87596e+06	4.52902e+07	4.81338e+07	4.32832e+07	4.02237e+07	373637	2.02934e+07	1.99972e+07
Abcc2	Q8VI47	Canalicular multispecific organic anion transporter 1 OS=Mus musculus GN=Abcc2 PE=1 SV=2	TRUE	FALSE	322522000	1.4723e+08	1.74805e+08	8.29154e+07	1.32073e+08	NA	NA	NA
Psme1	G3UXZ5|P97371|Q5HZK3	Proteasome activator complex subunit 1 (Fragment) OS=Mus musculus GN=Psme1 PE=1 SV=1|Proteasome activator complex subunit 1 OS=Mus musculus GN=Psme1 PE=1 SV=2|Proteasome (Prosome, macropain) 28 subunit, alpha OS=Mus musculus GN=Psme1 PE=1 SV=1	TRUE	TRUE	1740130	6.32642e+06	6.93038e+06	8.00669e+06	7.84528e+06	401638	4.6268e+06	3.47658e+06
Lars	Q8BMJ2	Leucine--tRNA ligase, cytoplasmic OS=Mus musculus GN=Lars PE=1 SV=2	TRUE	TRUE	6599080	2.70424e+07	2.87261e+07	2.81294e+07	2.5952e+07	618025	4.11421e+06	3.74523e+06
Eif1a|Eif1ax	Q4FJR7|Q60872|Q8BMJ3	Eif1a protein OS=Mus musculus GN=Eif1a PE=1 SV=1|Eukaryotic translation initiation factor 1A OS=Mus musculus GN=Eif1a PE=2 SV=3|Eukaryotic translation initiation factor 1A, X-chromosomal OS=Mus musculus GN=Eif1ax PE=2 SV=3	TRUE	FALSE	2331510	2.15091e+07	1.66042e+07	2.64367e+07	2.22201e+07	NA	NA	NA
Rpl38	Q52KP0|Q9JJI8	60S ribosomal protein L38 OS=Mus musculus GN=Rpl38 PE=1 SV=1|60S ribosomal protein L38 OS=Mus musculus GN=Rpl38 PE=1 SV=3	TRUE	FALSE	2961950	1.51961e+07	1.41659e+07	2.20975e+07	1.94917e+07	NA	NA	NA
Nmt1	O70310|Q3UJC3	Glycylpeptide N-tetradecanoyltransferase 1 OS=Mus musculus GN=Nmt1 PE=1 SV=1|Glycylpeptide N-tetradecanoyltransferase OS=Mus musculus GN=Nmt1 PE=1 SV=1	TRUE	TRUE	1474610	1.13693e+07	1.19519e+07	1.11673e+07	9.96967e+06	768579	3.90316e+06	4.51375e+06
Bbox1	Q924Y0	Gamma-butyrobetaine dioxygenase OS=Mus musculus GN=Bbox1 PE=1 SV=1	TRUE	FALSE	7.23385e+06	1.68136e+07	1.5505e+07	1.55095e+07	1.56997e+07	NA	NA	NA
Xdh	Q00519	Xanthine dehydrogenase/oxidase OS=Mus musculus GN=Xdh PE=1 SV=5	TRUE	TRUE	18882100	2.44523e+07	3.0455e+07	2.49059e+07	2.88559e+07	NA	5.18868e+06	5.30198e+06
Tkt	P40142	Transketolase OS=Mus musculus GN=Tkt PE=1 SV=1	TRUE	TRUE	22520400	5.61843e+07	5.35975e+07	4.96267e+07	4.88677e+07	2287590	2.49082e+07	2.03648e+07
Acly	Q3V117|Q91V92	ATP-citrate synthase OS=Mus musculus GN=Acly PE=1 SV=1|ATP-citrate synthase OS=Mus musculus GN=Acly PE=1 SV=1	TRUE	TRUE	44174100	1.13755e+08	1.08419e+08	1.31102e+08	1.0236e+08	1278380	4.33735e+07	2.83902e+07
Snx2	Q9CWK8	Sorting nexin-2 OS=Mus musculus GN=Snx2 PE=1 SV=2	TRUE	TRUE	596232	2.13317e+06	2.57979e+06	2.62763e+06	2.29034e+06	823715	2.27332e+06	2.07173e+06
Hacl1	D3YZ54|Q9QXE0	2-hydroxyacyl-CoA lyase 1 OS=Mus musculus GN=Hacl1 PE=1 SV=2|2-hydroxyacyl-CoA lyase 1 OS=Mus musculus GN=Hacl1 PE=1 SV=2	TRUE	FALSE	11564200	1.83467e+07	1.93363e+07	2.57442e+07	2.75865e+07	NA	NA	NA
Ppm1g	A0A0J9YVG0|Q61074	Protein phosphatase 1G OS=Mus musculus GN=Ppm1g PE=1 SV=1|Protein phosphatase 1G OS=Mus musculus GN=Ppm1g PE=1 SV=3	TRUE	FALSE	2524450	5.16669e+06	3.146e+06	4.26644e+06	3.66195e+06	NA	NA	NA
C3	P01027	Complement C3 OS=Mus musculus GN=C3 PE=1 SV=3	TRUE	TRUE	149676000	1.11971e+08	1.27907e+08	8.60237e+07	1.1362e+08	3616750	1.72419e+07	2.02231e+07
C4b	P01029	Complement C4-B OS=Mus musculus GN=C4b PE=1 SV=3	TRUE	TRUE	28879500	2.46201e+07	2.6799e+07	2.3802e+07	2.69269e+07	1686590	5.32028e+06	6.24966e+06
Atp13a1	Q9EPE9	Manganese-transporting ATPase 13A1 OS=Mus musculus GN=Atp13a1 PE=1 SV=2	TRUE	TRUE	17751000	3.17611e+07	3.22396e+07	2.8142e+07	2.95051e+07	683046	2.4187e+06	1.92217e+06
Hdgfrp2	Q3UMU9|Q3UMU9-2|Q3UMU9-3|Q3UMU9-4	Hepatoma-derived growth factor-related protein 2 OS=Mus musculus GN=Hdgfrp2 PE=1 SV=1|Isoform 2 of Hepatoma-derived growth factor-related protein 2 OS=Mus musculus GN=Hdgfrp2|Isoform 3 of Hepatoma-derived growth factor-related protein 2 OS=Mus musculus GN=Hdgfrp2|Isoform 4 of Hepatoma-derived growth factor-related protein 2 OS=Mus musculus GN=Hdgfrp2	TRUE	FALSE	12904300	2.08233e+07	1.13667e+07	1.63208e+07	1.17738e+07	NA	NA	NA
Slc26a1	G5E8U1|P58735|Q3UPH6	Sulfate anion transporter 1 OS=Mus musculus GN=Slc26a1 PE=1 SV=1|Sulfate anion transporter 1 OS=Mus musculus GN=Slc26a1 PE=1 SV=1|Sulfate anion transporter 1 OS=Mus musculus GN=Slc26a1 PE=1 SV=1	TRUE	FALSE	5.32242e+07	3.45028e+07	3.70734e+07	1.88082e+07	3.13845e+07	NA	NA	NA
Ifih1	Q8R5F7|Q8R5F7-2	Interferon-induced helicase C domain-containing protein 1 OS=Mus musculus GN=Ifih1 PE=1 SV=1|Isoform 2 of Interferon-induced helicase C domain-containing protein 1 OS=Mus musculus GN=Ifih1	TRUE	TRUE	1506430	3.32632e+06	3.80918e+06	3.67713e+06	2.76445e+06	132090	2.50196e+06	2.12824e+06
Slc25a5	P51881|Q545A2	ADP/ATP translocase 2 OS=Mus musculus GN=Slc25a5 PE=1 SV=3|ADP/ATP translocase 2 OS=Mus musculus GN=Slc25a5 PE=1 SV=1	TRUE	TRUE	9342770	7.42077e+06	8.93776e+06	7.15468e+06	1.32826e+07	1027360	3.65677e+06	5.89479e+06
Smc3	Q1HL32|Q9CW03	Structural maintenance of chromosomes protein OS=Mus musculus GN=Smc3 PE=1 SV=1|Structural maintenance of chromosomes protein 3 OS=Mus musculus GN=Smc3 PE=1 SV=2	TRUE	TRUE	1372980	3.55944e+06	4.39326e+06	3.20054e+06	3.11965e+06	43385.6	678145	708043
Rps15	D3YTQ9|P62843	40S ribosomal protein S15 OS=Mus musculus GN=Rps15 PE=1 SV=1|40S ribosomal protein S15 OS=Mus musculus GN=Rps15 PE=1 SV=2	TRUE	FALSE	2660650	3.26515e+07	1.37807e+07	2.69054e+07	2.20452e+07	NA	NA	NA
Adcy9	E9Q706|P51830	Adenylate cyclase type 9 OS=Mus musculus GN=Adcy9 PE=1 SV=1|Adenylate cyclase type 9 OS=Mus musculus GN=Adcy9 PE=1 SV=1	TRUE	FALSE	5485920	3.39592e+06	3.31757e+06	1.92555e+06	3.12098e+06	NA	NA	NA
Hspd1	P63038	60 kDa heat shock protein, mitochondrial OS=Mus musculus GN=Hspd1 PE=1 SV=1	TRUE	TRUE	21448500	2.66578e+07	3.35311e+07	3.907e+07	4.12573e+07	4459240	3.52587e+07	3.59728e+07
Rbm15	Q0VBL3	Protein Rbm15 OS=Mus musculus GN=Rbm15 PE=1 SV=1	TRUE	TRUE	478756	3.57535e+06	3.70547e+06	3.68038e+06	2.63499e+06	232709	699227	710056
Srgn	P13609	Serglycin OS=Mus musculus GN=Srgn PE=1 SV=1	TRUE	FALSE	575750	3.06597e+06	1.30686e+06	1.51456e+06	1.52967e+06	NA	NA	NA
Eefsec	Q9JHW4	Selenocysteine-specific elongation factor OS=Mus musculus GN=Eefsec PE=1 SV=2	TRUE	TRUE	4213810	2.64063e+07	2.84436e+07	2.81106e+07	2.61159e+07	146226	7.92801e+06	1.08444e+07
Nit2	Q9JHW2	Omega-amidase NIT2 OS=Mus musculus GN=Nit2 PE=1 SV=1	TRUE	FALSE	2108870	1.07798e+07	9.91271e+06	1.08457e+07	1.35717e+07	NA	NA	NA
Eif4a2	P10630|P10630-2	Eukaryotic initiation factor 4A-II OS=Mus musculus GN=Eif4a2 PE=1 SV=2|Isoform 2 of Eukaryotic initiation factor 4A-II OS=Mus musculus GN=Eif4a2	TRUE	TRUE	3482750	1.5541e+07	1.81066e+07	1.47257e+07	1.35111e+07	2105870	3.03403e+07	2.03945e+07
Cct2	P80314|Q542X7	T-complex protein 1 subunit beta OS=Mus musculus GN=Cct2 PE=1 SV=4|Chaperonin subunit 2 (Beta), isoform CRA_a OS=Mus musculus GN=Cct2 PE=1 SV=1	TRUE	TRUE	6.38585e+06	1.64414e+07	2.09159e+07	1.91423e+07	1.74272e+07	978050	1.21727e+07	8.99592e+06
Lamp1	P11438|Q3TA96	Lysosome-associated membrane glycoprotein 1 OS=Mus musculus GN=Lamp1 PE=1 SV=2|Lysosomal membrane glycoprotein 1, isoform CRA_c OS=Mus musculus GN=Lamp1 PE=1 SV=1	TRUE	TRUE	49537000	4.12961e+07	3.41893e+07	1.92523e+07	4.6862e+07	1116870	3.48145e+06	4.26051e+06
Hadhb	Q99JY0	Trifunctional enzyme subunit beta, mitochondrial OS=Mus musculus GN=Hadhb PE=1 SV=1	TRUE	TRUE	11221900	1.8518e+07	2.10184e+07	2.29235e+07	2.87096e+07	629474	5.45989e+06	7.81878e+06
Casp3	P70677	Caspase-3 OS=Mus musculus GN=Casp3 PE=1 SV=1	TRUE	FALSE	1860250	4.93465e+06	5.40587e+06	5.97379e+06	5.26053e+06	NA	NA	NA
Etfa	Q99LC5	Electron transfer flavoprotein subunit alpha, mitochondrial OS=Mus musculus GN=Etfa PE=1 SV=2	TRUE	TRUE	24523900	3.34513e+07	3.58408e+07	3.59308e+07	4.59621e+07	794990	1.78034e+07	1.65814e+07
Sacm1l	Q9EP69	Phosphatidylinositide phosphatase SAC1 OS=Mus musculus GN=Sacm1l PE=1 SV=1	TRUE	FALSE	23481300	2.98047e+07	2.86694e+07	2.59665e+07	2.8033e+07	NA	NA	NA
Larp4	E9Q066|G3X9Q6|Q8BWW4	La-related protein 4 OS=Mus musculus GN=Larp4 PE=1 SV=1|La-related protein 4 OS=Mus musculus GN=Larp4 PE=1 SV=1|La-related protein 4 OS=Mus musculus GN=Larp4 PE=1 SV=2	TRUE	TRUE	2557210	1.54264e+07	1.77313e+07	1.78431e+07	1.4802e+07	434771	1.54601e+07	1.42537e+07
Pkm	P52480-2	Isoform M1 of Pyruvate kinase PKM OS=Mus musculus GN=Pkm	TRUE	TRUE	6978140	1.14705e+07	1.20599e+07	1.00597e+07	1.35088e+07	623804	3.4637e+06	4.40148e+06
Txlna	Q6PAM1	Alpha-taxilin OS=Mus musculus GN=Txlna PE=1 SV=1	TRUE	TRUE	2030510	1.36761e+07	1.43899e+07	1.48402e+07	1.20798e+07	456517	3.35119e+06	2.90594e+06
Mrpl2	B1B1D8|Q9D773	39S ribosomal protein L2, mitochondrial OS=Mus musculus GN=Mrpl2 PE=1 SV=1|39S ribosomal protein L2, mitochondrial OS=Mus musculus GN=Mrpl2 PE=1 SV=1	TRUE	FALSE	2407900	1.13202e+07	9.2369e+06	1.11799e+07	9.58502e+06	NA	NA	NA
Eif3g	Q544H0|Q9Z1D1	Eukaryotic translation initiation factor 3 subunit G OS=Mus musculus GN=Eif3g PE=1 SV=1|Eukaryotic translation initiation factor 3 subunit G OS=Mus musculus GN=Eif3g PE=1 SV=2	TRUE	TRUE	2854520	9.10112e+06	8.87127e+06	8.99822e+06	9.15338e+06	203308	2.37212e+07	1.79123e+07
Nap1l4	A2RSB1|B7ZNL2|Q78ZA7	Nucleosome assembly protein 1-like 4 OS=Mus musculus GN=Nap1l4 PE=1 SV=1|Nap1l4 protein OS=Mus musculus GN=Nap1l4 PE=1 SV=1|Nucleosome assembly protein 1-like 4 OS=Mus musculus GN=Nap1l4 PE=1 SV=1	TRUE	FALSE	1148420	6.86529e+06	7.17968e+06	8.67839e+06	7.26068e+06	NA	NA	NA
Eif3d	O70194	Eukaryotic translation initiation factor 3 subunit D OS=Mus musculus GN=Eif3d PE=1 SV=2	TRUE	TRUE	4699170	2.47397e+07	2.61633e+07	2.53524e+07	2.20759e+07	343142	3.91495e+06	4.98612e+06
Slc11a2	P49282-2|P49282-3	Isoform 1 of Natural resistance-associated macrophage protein 2 OS=Mus musculus GN=Slc11a2|Isoform 3 of Natural resistance-associated macrophage protein 2 OS=Mus musculus GN=Slc11a2	TRUE	FALSE	4328180	3.03406e+06	3.67569e+06	1.86944e+06	2.36686e+06	NA	NA	NA
Ddah1	Q9CWS0	N(G),N(G)-dimethylarginine dimethylaminohydrolase 1 OS=Mus musculus GN=Ddah1 PE=1 SV=3	TRUE	FALSE	4219100	1.17302e+07	1.15412e+07	1.04487e+07	1.48807e+07	NA	NA	NA
Pgrmc1	O55022|Q3TXU8	Membrane-associated progesterone receptor component 1 OS=Mus musculus GN=Pgrmc1 PE=1 SV=4|Membrane-associated progesterone receptor component 1 OS=Mus musculus GN=Pgrmc1 PE=1 SV=1	TRUE	FALSE	338132	3.77205e+06	2.85309e+06	4.89822e+06	2.94655e+06	NA	NA	NA
Apoe	P08226|Q3TXU4	Apolipoprotein E OS=Mus musculus GN=Apoe PE=1 SV=2|Apolipoprotein E OS=Mus musculus GN=Apoe PE=1 SV=1	TRUE	TRUE	10469300	2.03383e+07	1.72926e+07	2.02789e+07	1.8449e+07	1343490	1.62074e+07	1.2665e+07
Myh2	G3UW82	MCG140437, isoform CRA_d OS=Mus musculus GN=Myh2 PE=1 SV=1	TRUE	FALSE	7.70294e+06	1.02827e+07	9.63494e+06	4.97844e+06	7.02461e+06	NA	NA	NA
Gcn1	E9PVA8	eIF-2-alpha kinase activator GCN1 OS=Mus musculus GN=Gcn1 PE=1 SV=1	TRUE	TRUE	14182300	6.35855e+07	8.01038e+07	6.42167e+07	5.77485e+07	7.44173e+06	3.5311e+07	4.00373e+07
Gpi	P06745	Glucose-6-phosphate isomerase OS=Mus musculus GN=Gpi PE=1 SV=4	TRUE	TRUE	4987790	1.59653e+07	1.771e+07	1.33728e+07	1.37321e+07	988394	9.45027e+06	7.47782e+06
Hsd17b13	A8Y5N4|Q8VCR2-2	17-beta-hydroxysteroid dehydrogenase 13 OS=Mus musculus GN=Hsd17b13 PE=1 SV=1|Isoform 2 of 17-beta-hydroxysteroid dehydrogenase 13 OS=Mus musculus GN=Hsd17b13	TRUE	FALSE	840304	1.80103e+06	1.48706e+06	1.41735e+06	1.19935e+06	NA	NA	NA
Ttc39c	G3X8X1|Q8VE09	RIKEN cDNA 2810439F02 OS=Mus musculus GN=Ttc39c PE=1 SV=1|Tetratricopeptide repeat protein 39C OS=Mus musculus GN=Ttc39c PE=1 SV=2	TRUE	FALSE	6433120	1.94801e+07	2.53343e+07	2.3238e+07	2.00714e+07	NA	NA	NA
Rac1	K7Q7T7|P63001|Q3TLP8	RAS-related C3 botulinum substrate 1 OS=Mus musculus GN=Rac1 PE=1 SV=1|Ras-related C3 botulinum toxin substrate 1 OS=Mus musculus GN=Rac1 PE=1 SV=1|RAS-related C3 botulinum substrate 1, isoform CRA_a OS=Mus musculus GN=Rac1 PE=1 SV=1	TRUE	FALSE	2922820	1.11015e+07	1.18901e+07	1.40192e+07	1.6478e+07	NA	NA	NA
Slc25a13	Q9QXX4	Calcium-binding mitochondrial carrier protein Aralar2 OS=Mus musculus GN=Slc25a13 PE=1 SV=1	TRUE	TRUE	23312000	2.77251e+07	3.40768e+07	3.89959e+07	4.55635e+07	179161	3.48581e+06	3.44371e+06
Eci1	P42125	Enoyl-CoA delta isomerase 1, mitochondrial OS=Mus musculus GN=Eci1 PE=1 SV=2	TRUE	TRUE	3729260	1.28875e+07	1.50612e+07	1.71545e+07	2.2967e+07	348663	1.29056e+06	1.33357e+06
Hspa5	P20029	78 kDa glucose-regulated protein OS=Mus musculus GN=Hspa5 PE=1 SV=3	TRUE	TRUE	27900200	4.85521e+07	5.83e+07	6.54414e+07	5.60558e+07	1798110	3.21259e+07	3.30741e+07
Asph	A2AL85|Q8BSY0|Q8CBM2	Aspartyl/asparaginyl beta-hydroxylase OS=Mus musculus GN=Asph PE=1 SV=1|Aspartyl/asparaginyl beta-hydroxylase OS=Mus musculus GN=Asph PE=1 SV=1|Aspartyl/asparaginyl beta-hydroxylase OS=Mus musculus GN=Asph PE=1 SV=1	TRUE	TRUE	1439620	3.91203e+06	4.04263e+06	4.79245e+06	3.98185e+06	210941	2.80839e+06	2.87197e+06
Abcf3	Q8K268	ATP-binding cassette sub-family F member 3 OS=Mus musculus GN=Abcf3 PE=1 SV=1	TRUE	TRUE	1486680	5.91658e+06	5.86549e+06	5.38215e+06	5.57163e+06	395127	1.1226e+06	1.13593e+06
Cyp3a11	Q3UEN8|Q64459	Cytochrome P450 3A11 OS=Mus musculus GN=Cyp3a11 PE=1 SV=1|Cytochrome P450 3A11 OS=Mus musculus GN=Cyp3a11 PE=1 SV=1	TRUE	FALSE	7.72354e+06	2.92577e+07	3.45873e+07	2.88041e+07	3.39781e+07	NA	NA	NA
Col6a1	Q04857	Collagen alpha-1(VI) chain OS=Mus musculus GN=Col6a1 PE=1 SV=1	TRUE	TRUE	23696300	2.2922e+07	1.81485e+07	1.54814e+07	1.58455e+07	4414650	1.12023e+07	2.33464e+07
Ptprj	A2AWF8|A2AWF9|E9Q4S7|Q64455	Receptor-type tyrosine-protein phosphatase eta OS=Mus musculus GN=Ptprj PE=1 SV=1|Receptor-type tyrosine-protein phosphatase eta OS=Mus musculus GN=Ptprj PE=1 SV=1|Receptor-type tyrosine-protein phosphatase eta OS=Mus musculus GN=Ptprj PE=1 SV=2|Receptor-type tyrosine-protein phosphatase eta OS=Mus musculus GN=Ptprj PE=1 SV=2	TRUE	FALSE	30664500	1.52312e+07	1.31926e+07	7.23288e+06	1.39459e+07	NA	NA	NA
Col15a1	A2AJY2|O35206	Collagen alpha-1(XV) chain OS=Mus musculus GN=Col15a1 PE=1 SV=1|Collagen alpha-1(XV) chain OS=Mus musculus GN=Col15a1 PE=1 SV=2	TRUE	TRUE	2260390	2.19652e+06	1.72344e+06	1.59283e+06	1.8216e+06	92408.8	492929	883615
Stau1	A2A5R8|A2A5S3|Q9DBE7|Q9Z108	Double-stranded RNA-binding protein Staufen homolog 1 OS=Mus musculus GN=Stau1 PE=1 SV=1|Double-stranded RNA-binding protein Staufen homolog 1 OS=Mus musculus GN=Stau1 PE=1 SV=1|Double-stranded RNA-binding protein Staufen homolog 1 OS=Mus musculus GN=Stau1 PE=1 SV=1|Double-stranded RNA-binding protein Staufen homolog 1 OS=Mus musculus GN=Stau1 PE=1 SV=1	TRUE	FALSE	2916620	1.71351e+07	1.54564e+07	2.18928e+07	1.69192e+07	NA	NA	NA
Rpl22	P67984|Q4VAG4	60S ribosomal protein L22 OS=Mus musculus GN=Rpl22 PE=1 SV=2|60S ribosomal protein L22 OS=Mus musculus GN=Rpl22 PE=1 SV=1	TRUE	TRUE	9.18501e+06	8.43713e+07	5.37788e+07	6.77324e+07	5.24411e+07	72166.9	4.32016e+06	5.80048e+06
Srpk1	O70551|Q3UB06	SRSF protein kinase 1 OS=Mus musculus GN=Srpk1 PE=1 SV=2|SRSF protein kinase 1 OS=Mus musculus GN=Srpk1 PE=1 SV=1	TRUE	FALSE	2828630	7.93745e+06	7.91005e+06	7.20948e+06	6.89815e+06	NA	NA	NA
Naa25	Q8BWZ3|Q8BWZ3-2	N-alpha-acetyltransferase 25, NatB auxiliary subunit OS=Mus musculus GN=Naa25 PE=1 SV=1|Isoform 2 of N-alpha-acetyltransferase 25, NatB auxiliary subunit OS=Mus musculus GN=Naa25	TRUE	TRUE	841519	3.20731e+06	3.20342e+06	3.09504e+06	2.76566e+06	NA	1.97963e+06	1.98042e+06
Ttr	P07309|Q5M9K1	Transthyretin OS=Mus musculus GN=Ttr PE=1 SV=1|Transthyretin OS=Mus musculus GN=Ttr PE=1 SV=1	TRUE	FALSE	6670950	1.19456e+07	1.02974e+07	1.2035e+07	1.27816e+07	NA	NA	NA
Rps10	P63325|Q5M9K7	40S ribosomal protein S10 OS=Mus musculus GN=Rps10 PE=1 SV=1|40S ribosomal protein S10 OS=Mus musculus GN=Rps10 PE=1 SV=1	TRUE	FALSE	6936910	6.33996e+07	3.91512e+07	9.69394e+07	6.56422e+07	NA	NA	NA
Rpl31	P62900|Q5M9K9	60S ribosomal protein L31 OS=Mus musculus GN=Rpl31 PE=1 SV=1|60S ribosomal protein L31 OS=Mus musculus GN=Rpl31 PE=1 SV=1	TRUE	FALSE	1987360	4.0929e+07	2.39992e+07	7.21283e+07	4.41347e+07	NA	NA	NA
Slc16a1	P53986|Q544N9	Monocarboxylate transporter 1 OS=Mus musculus GN=Slc16a1 PE=1 SV=1|Monocarboxylate transporter 1 OS=Mus musculus GN=Slc16a1 PE=1 SV=1	TRUE	FALSE	24144000	1.39983e+07	1.55923e+07	1.06988e+07	1.39766e+07	NA	NA	NA
Rps26	P62855|Q497N1	40S ribosomal protein S26 OS=Mus musculus GN=Rps26 PE=1 SV=3|40S ribosomal protein S26 OS=Mus musculus GN=Rps26 PE=1 SV=1	TRUE	FALSE	9590730	5.59988e+07	3.49208e+07	4.70212e+07	4.34005e+07	NA	NA	NA
Ibtk	Q6ZPR6|Q6ZPR6-2	Inhibitor of Bruton tyrosine kinase OS=Mus musculus GN=Ibtk PE=1 SV=3|Isoform 2 of Inhibitor of Bruton tyrosine kinase OS=Mus musculus GN=Ibtk	TRUE	TRUE	761008	2.76374e+06	2.58761e+06	2.30976e+06	2.3622e+06	NA	2.32087e+06	2.32932e+06
Sult1a1	D3Z3G5|E9QNL5|P52840|Q91W19	Sulfotransferase OS=Mus musculus GN=Sult1a1 PE=1 SV=1|Sulfotransferase OS=Mus musculus GN=Sult1a1 PE=1 SV=1|Sulfotransferase 1A1 OS=Mus musculus GN=Sult1a1 PE=1 SV=1|Sulfotransferase OS=Mus musculus GN=Sult1a1 PE=1 SV=1	TRUE	FALSE	896697	7.91083e+06	7.11671e+06	8.45202e+06	6.3451e+06	NA	NA	NA
Dhcr24	Q8VCH6	Delta(24)-sterol reductase OS=Mus musculus GN=Dhcr24 PE=1 SV=1	TRUE	FALSE	1376470	4.44898e+06	3.8919e+06	3.85171e+06	4.34717e+06	NA	NA	NA
Hist1h1c	P15864|Q5SZA3	Histone H1.2 OS=Mus musculus GN=Hist1h1c PE=1 SV=2|Histone H1.2 OS=Mus musculus GN=Hist1h1c PE=1 SV=1	TRUE	FALSE	1226980	7.64114e+06	4.53129e+06	6.35227e+06	6.40021e+06	NA	NA	NA
Cisd1	Q91WS0	CDGSH iron-sulfur domain-containing protein 1 OS=Mus musculus GN=Cisd1 PE=1 SV=1	TRUE	FALSE	1596860	4.13781e+06	3.66442e+06	5.37337e+06	6.72128e+06	NA	NA	NA
Cyp2c50	Q91X77	Cytochrome P450 2C50 OS=Mus musculus GN=Cyp2c50 PE=1 SV=2	TRUE	FALSE	1516750	8.7843e+06	9.85601e+06	8.17555e+06	9.44104e+06	NA	NA	NA
Hpx	Q91X72	Hemopexin OS=Mus musculus GN=Hpx PE=1 SV=2	TRUE	TRUE	8221210	1.21909e+07	8.87933e+06	7.96489e+06	7.34429e+06	1962870	4.29553e+06	3.69831e+06
Prpf40a	Q9R1C7|Q9R1C7-2	Pre-mRNA-processing factor 40 homolog A OS=Mus musculus GN=Prpf40a PE=1 SV=1|Isoform 2 of Pre-mRNA-processing factor 40 homolog A OS=Mus musculus GN=Prpf40a	TRUE	TRUE	6083300	8.83914e+06	6.74726e+06	7.6321e+06	6.72768e+06	849504	3.60708e+06	3.60055e+06
Tm9sf2	P58021|Q542E4	Transmembrane 9 superfamily member 2 OS=Mus musculus GN=Tm9sf2 PE=1 SV=1|Transmembrane 9 superfamily member OS=Mus musculus GN=Tm9sf2 PE=1 SV=1	TRUE	FALSE	10616300	6.29942e+06	6.02299e+06	5.12123e+06	5.91547e+06	NA	NA	NA
Slc6a6	O35316|Q3UPI8	Sodium- and chloride-dependent taurine transporter OS=Mus musculus GN=Slc6a6 PE=1 SV=2|Transporter OS=Mus musculus GN=Slc6a6 PE=1 SV=1	TRUE	FALSE	16378800	1.07183e+07	1.05703e+07	5.89908e+06	1.02858e+07	NA	NA	NA
Hnrnph2	P70333	Heterogeneous nuclear ribonucleoprotein H2 OS=Mus musculus GN=Hnrnph2 PE=1 SV=1	TRUE	TRUE	1511630	1.6077e+07	2.0296e+07	2.06475e+07	1.49934e+07	205108	1.41692e+07	1.6536e+07
Hba|Hba-a1	P01942|Q91VB8	Hemoglobin subunit alpha OS=Mus musculus GN=Hba PE=1 SV=2|Alpha globin 1 OS=Mus musculus GN=Hba-a1 PE=1 SV=1	TRUE	TRUE	6658190	9.78461e+06	8.69377e+06	2.22566e+07	1.56316e+07	424356	829594	1.69476e+06
Rab7a|Rab7	P51150|Q4FJQ0	Ras-related protein Rab-7a OS=Mus musculus GN=Rab7a PE=1 SV=2|MCG130610 OS=Mus musculus GN=Rab7 PE=1 SV=1	TRUE	TRUE	882218	3.07169e+06	3.13595e+06	3.36555e+06	3.571e+06	420401	3.00833e+06	3.46438e+06
Rpl27a	P14115	60S ribosomal protein L27a OS=Mus musculus GN=Rpl27a PE=1 SV=5	TRUE	FALSE	2833230	2.07014e+07	1.47153e+07	2.18287e+07	1.98144e+07	NA	NA	NA
Gk	B1ASZ3|Q64516|Q64516-1|Q64516-2	Glycerol kinase OS=Mus musculus GN=Gk PE=1 SV=1|Glycerol kinase OS=Mus musculus GN=Gk PE=1 SV=2|Isoform 1 of Glycerol kinase OS=Mus musculus GN=Gk|Isoform 2 of Glycerol kinase OS=Mus musculus GN=Gk	TRUE	TRUE	1846140	5.66091e+06	5.7514e+06	5.01959e+06	5.56676e+06	1825350	9.59658e+06	9.40583e+06
Anxa11	P97384	Annexin A11 OS=Mus musculus GN=Anxa11 PE=1 SV=2	TRUE	TRUE	2100560	6.23294e+06	8.01599e+06	7.55795e+06	7.16964e+06	51882.5	3.14362e+06	4.18003e+06
Lman2	Q9DBH5	Vesicular integral-membrane protein VIP36 OS=Mus musculus GN=Lman2 PE=1 SV=2	TRUE	FALSE	1578700	3.14152e+06	3.711e+06	3.91644e+06	3.94586e+06	NA	NA	NA
Cct5	P80316	T-complex protein 1 subunit epsilon OS=Mus musculus GN=Cct5 PE=1 SV=1	TRUE	TRUE	8737090	1.98307e+07	2.30712e+07	2.21671e+07	2.14135e+07	192688	4.59567e+06	4.0263e+06
Cct6a	P80317	T-complex protein 1 subunit zeta OS=Mus musculus GN=Cct6a PE=1 SV=3	TRUE	TRUE	9.79177e+06	1.92945e+07	2.09959e+07	2.22359e+07	2.10533e+07	299202	8.52576e+06	8.22566e+06
2007-09-01	E9Q1G8|E9Q9F5|O55131	Septin-7 OS=Mus musculus GN=Sept7 PE=1 SV=2|Septin-7 OS=Mus musculus GN=Sept7 PE=1 SV=2|Septin-7 OS=Mus musculus GN=Sept7 PE=1 SV=1	TRUE	TRUE	4338250	9.09919e+06	7.49428e+06	9.89989e+06	9.89545e+06	NA	1.34172e+06	2.7861e+06
2700060E02Rik|Q9CQE8	Q4VA29|Q9CQE8	MCG140066 OS=Mus musculus GN=2700060E02Rik PE=1 SV=1|UPF0568 protein C14orf166 homolog OS=Mus musculus PE=1 SV=1	TRUE	TRUE	968439	3.60872e+06	4.78861e+06	5.38055e+06	4.27617e+06	452854	8.00736e+06	7.0894e+06
Ywhaz	P63101	14-3-3 protein zeta/delta OS=Mus musculus GN=Ywhaz PE=1 SV=1	TRUE	TRUE	1023220	2.41875e+06	2.5801e+06	3.30746e+06	3.0411e+06	1412830	8.32511e+06	6.4278e+06
Vcp	Q01853	Transitional endoplasmic reticulum ATPase OS=Mus musculus GN=Vcp PE=1 SV=4	TRUE	TRUE	11560200	3.19937e+07	3.78371e+07	3.59188e+07	3.25262e+07	1428210	2.7089e+07	1.83217e+07
P4hb	P09103	Protein disulfide-isomerase OS=Mus musculus GN=P4hb PE=1 SV=2	TRUE	TRUE	84720400	1.34675e+08	1.69132e+08	2.06382e+08	1.67507e+08	1412640	1.21916e+08	1.12483e+08
Cyp2d10	P24456	Cytochrome P450 2D10 OS=Mus musculus GN=Cyp2d10 PE=1 SV=2	TRUE	FALSE	1870510	5.1863e+06	6.70805e+06	5.89616e+06	6.71192e+06	NA	NA	NA
Rpl23	P62830	60S ribosomal protein L23 OS=Mus musculus GN=Rpl23 PE=1 SV=1	TRUE	FALSE	3514810	3.50741e+07	3.07702e+07	4.74492e+07	3.71461e+07	NA	NA	NA
Hbbt1	A8DUK4	Beta-globin OS=Mus musculus GN=Hbbt1 PE=1 SV=1	TRUE	TRUE	10244900	1.55847e+07	1.82386e+07	3.75191e+07	2.88076e+07	971105	5.3314e+06	7.93884e+06
St13	F8WJK8|Q99L47	Hsc70-interacting protein OS=Mus musculus GN=St13 PE=1 SV=1|Hsc70-interacting protein OS=Mus musculus GN=St13 PE=1 SV=1	TRUE	TRUE	2617260	9.56686e+06	1.15096e+07	1.34552e+07	1.15176e+07	354270	3.29476e+06	2.57895e+06
Eif2s2	Q3ULL5|Q99L45	Eif2s2 protein OS=Mus musculus GN=Eif2s2 PE=1 SV=1|Eukaryotic translation initiation factor 2 subunit 2 OS=Mus musculus GN=Eif2s2 PE=1 SV=1	TRUE	TRUE	2000060	1.70314e+07	1.5457e+07	1.78629e+07	1.37208e+07	NA	1.76462e+06	1.79388e+06
Nop16	D3Z7M5|Q9CPT5	Nucleolar protein 16 OS=Mus musculus GN=Nop16 PE=1 SV=1|Nucleolar protein 16 OS=Mus musculus GN=Nop16 PE=1 SV=1	TRUE	FALSE	1291640	2.03912e+07	1.03135e+07	2.39359e+07	1.62362e+07	NA	NA	NA
Otud4	A0A0R4J260|B2RRE7	OTU domain-containing protein 4 OS=Mus musculus GN=Otud4 PE=1 SV=1|OTU domain-containing protein 4 OS=Mus musculus GN=Otud4 PE=1 SV=1	TRUE	TRUE	1884500	6.64974e+06	6.9419e+06	6.89717e+06	6.43961e+06	1332660	3.93669e+06	4.68233e+06
Cfl1	F8WGL3|P18760	Cofilin-1 OS=Mus musculus GN=Cfl1 PE=1 SV=1|Cofilin-1 OS=Mus musculus GN=Cfl1 PE=1 SV=3	TRUE	TRUE	2952220	4.78735e+06	4.8843e+06	5.77365e+06	5.81877e+06	920232	5.17756e+06	5.0286e+06
Acacb	E9Q4Z2	Acetyl-CoA carboxylase 2 OS=Mus musculus GN=Acacb PE=1 SV=1	TRUE	TRUE	6518900	9.62693e+06	8.53871e+06	8.81715e+06	8.93433e+06	238030	6.17915e+06	4.94505e+06
Dlst	Q9D2G2	Dihydrolipoyllysine-residue succinyltransferase component of 2-oxoglutarate dehydrogenase complex, mitochondrial OS=Mus musculus GN=Dlst PE=1 SV=1	TRUE	TRUE	2622830	5.4351e+06	7.85317e+06	7.40277e+06	8.87288e+06	943345	3.64821e+06	3.60907e+06
Set	A2BE93|Q9EQU5|Q9EQU5-2	Protein SET (Fragment) OS=Mus musculus GN=Set PE=1 SV=1|Protein SET OS=Mus musculus GN=Set PE=1 SV=1|Isoform 2 of Protein SET OS=Mus musculus GN=Set	TRUE	TRUE	2876990	1.47499e+07	1.14349e+07	1.55646e+07	1.38811e+07	449178	1.57179e+06	1.39117e+06
Fads1	Q920L1	Fatty acid desaturase 1 OS=Mus musculus GN=Fads1 PE=1 SV=1	TRUE	FALSE	1865380	3.07099e+06	2.80877e+06	3.23183e+06	3.98907e+06	NA	NA	NA
Ephx1	E9PWK1|Q9D379	Epoxide hydrolase 1 OS=Mus musculus GN=Ephx1 PE=1 SV=1|Epoxide hydrolase 1 OS=Mus musculus GN=Ephx1 PE=1 SV=2	TRUE	FALSE	13481500	4.33736e+07	4.61037e+07	3.59415e+07	4.49774e+07	NA	NA	NA
Cyp51a1	Q8K0C4	Lanosterol 14-alpha demethylase OS=Mus musculus GN=Cyp51a1 PE=1 SV=1	TRUE	FALSE	705413	3.37109e+06	3.42352e+06	3.92888e+06	4.33453e+06	NA	NA	NA
Cbs	Q91WT9|Q91WT9-2	Cystathionine beta-synthase OS=Mus musculus GN=Cbs PE=1 SV=3|Isoform 2 of Cystathionine beta-synthase OS=Mus musculus GN=Cbs	TRUE	FALSE	1521290	6.52006e+06	6.18521e+06	6.41023e+06	6.26024e+06	NA	NA	NA
Prkra	Q9WTX2	Interferon-inducible double-stranded RNA-dependent protein kinase activator A OS=Mus musculus GN=Prkra PE=1 SV=1	TRUE	FALSE	2029820	1.35413e+07	1.19298e+07	1.34809e+07	1.25177e+07	NA	NA	NA
Luc7l3	Q5SUF2|Q5SUF2-2|Q5SUF2-3	Luc7-like protein 3 OS=Mus musculus GN=Luc7l3 PE=1 SV=1|Isoform 2 of Luc7-like protein 3 OS=Mus musculus GN=Luc7l3|Isoform 3 of Luc7-like protein 3 OS=Mus musculus GN=Luc7l3	TRUE	FALSE	2053120	4.81161e+06	3.97957e+06	4.48478e+06	4.10381e+06	NA	NA	NA
Slc35a3	E9Q3V2|Q8R1T4	UDP-N-acetylglucosamine transporter (Fragment) OS=Mus musculus GN=Slc35a3 PE=1 SV=1|UDP-N-acetylglucosamine transporter OS=Mus musculus GN=Slc35a3 PE=2 SV=1	TRUE	FALSE	19393700	2.20145e+07	2.05113e+07	1.73686e+07	1.7183e+07	NA	NA	NA
Ugt2b34	Q8K154	UDP-glucuronosyltransferase OS=Mus musculus GN=Ugt2b34 PE=1 SV=1	TRUE	TRUE	40915200	2.0083e+07	1.7629e+07	1.56766e+07	1.63813e+07	183372	7.475e+06	8.14081e+06
0610011F06Rik|Q9DCS2	E9Q7K5|G5E8X1|Q9DCS2	Protein 0610011F06Rik OS=Mus musculus GN=0610011F06Rik PE=1 SV=1|Protein 0610011F06Rik OS=Mus musculus GN=0610011F06Rik PE=1 SV=1|UPF0585 protein C16orf13 homolog OS=Mus musculus PE=1 SV=1	TRUE	FALSE	2569450	8.69506e+06	8.20191e+06	9.75474e+06	1.05544e+07	NA	NA	NA
Rnh1	Q91VI7	Ribonuclease inhibitor OS=Mus musculus GN=Rnh1 PE=1 SV=1	TRUE	TRUE	6.27623e+06	1.99629e+07	2.03578e+07	2.33733e+07	2.06239e+07	211392	1.37466e+07	1.20356e+07
Larp7	Q05CL8	La-related protein 7 OS=Mus musculus GN=Larp7 PE=1 SV=2	TRUE	FALSE	3605190	2.76403e+07	2.66204e+07	1.75915e+07	1.99597e+07	NA	NA	NA
Ganab	Q8BHN3|Q8BHN3-2	Neutral alpha-glucosidase AB OS=Mus musculus GN=Ganab PE=1 SV=1|Isoform 2 of Neutral alpha-glucosidase AB OS=Mus musculus GN=Ganab	TRUE	FALSE	9.51192e+06	1.67549e+07	1.25233e+07	1.4708e+07	1.82099e+07	NA	NA	NA
Magt1	A2ADH1|F6TBV1|F6WHL0|Q9CQY5|Q9CQY5-2|Q9CQY5-3	Magnesium transporter protein 1 OS=Mus musculus GN=Magt1 PE=1 SV=1|Magnesium transporter protein 1 (Fragment) OS=Mus musculus GN=Magt1 PE=1 SV=1|Magnesium transporter protein 1 (Fragment) OS=Mus musculus GN=Magt1 PE=1 SV=1|Magnesium transporter protein 1 OS=Mus musculus GN=Magt1 PE=1 SV=1|Isoform 2 of Magnesium transporter protein 1 OS=Mus musculus GN=Magt1|Isoform 3 of Magnesium transporter prot…	TRUE	FALSE	9184730	9.24788e+06	1.01643e+07	9.67452e+06	9.42905e+06	NA	NA	NA
Cyp2e1	Q05421	Cytochrome P450 2E1 OS=Mus musculus GN=Cyp2e1 PE=1 SV=1	TRUE	TRUE	21660500	6.53757e+07	7.93911e+07	5.58354e+07	6.43358e+07	66196.9	3.41662e+06	2.92974e+06
Psmd6	Q99JI4	26S proteasome non-ATPase regulatory subunit 6 OS=Mus musculus GN=Psmd6 PE=1 SV=1	TRUE	FALSE	2913850	6.9992e+06	6.9413e+06	6.11436e+06	6.84578e+06	NA	NA	NA
Dkc1	Q9ESX5	H/ACA ribonucleoprotein complex subunit 4 OS=Mus musculus GN=Dkc1 PE=1 SV=4	TRUE	FALSE	6465780	4.31473e+07	4.80174e+07	3.91347e+07	3.84068e+07	NA	NA	NA
Uqcrc1	Q9CZ13	Cytochrome b-c1 complex subunit 1, mitochondrial OS=Mus musculus GN=Uqcrc1 PE=1 SV=2	TRUE	FALSE	3806140	4.84036e+06	4.38312e+06	5.18872e+06	5.90762e+06	NA	NA	NA
Shpk	Q9D5J6	Sedoheptulokinase OS=Mus musculus GN=Shpk PE=1 SV=1	TRUE	FALSE	1133170	4.99656e+06	5.24295e+06	5.28102e+06	5.20464e+06	NA	NA	NA
Abcc6	Q9R1S7	Multidrug resistance-associated protein 6 OS=Mus musculus GN=Abcc6 PE=1 SV=3	TRUE	FALSE	12836100	7.41292e+06	7.96716e+06	6.4624e+06	7.76942e+06	NA	NA	NA
Apob	E9Q1Y3|E9Q414	Apolipoprotein B-100 (Fragment) OS=Mus musculus GN=Apob PE=1 SV=1|Apolipoprotein B-100 OS=Mus musculus GN=Apob PE=1 SV=1	TRUE	FALSE	113095000	8.10362e+07	9.70907e+07	6.99057e+07	6.91403e+07	NA	NA	NA
Pdia3	P27773	Protein disulfide-isomerase A3 OS=Mus musculus GN=Pdia3 PE=1 SV=2	TRUE	TRUE	22637800	5.88176e+07	6.82014e+07	7.51846e+07	6.64255e+07	1647110	2.44784e+07	2.68624e+07
Cyp2j5	O54749|Q3TNC5	Cytochrome P450 2J5 OS=Mus musculus GN=Cyp2j5 PE=1 SV=1|Cytochrome P450 2J5 OS=Mus musculus GN=Cyp2j5 PE=1 SV=1	TRUE	TRUE	1789870	5.9147e+06	6.92166e+06	6.22517e+06	5.74548e+06	806834	3.78963e+06	1.86036e+06
Fam98c	D3Z100|E9PYD1|F6ZXW2	Protein Fam98c OS=Mus musculus GN=Fam98c PE=1 SV=1|Protein Fam98c OS=Mus musculus GN=Fam98c PE=1 SV=1|Protein Fam98c (Fragment) OS=Mus musculus GN=Fam98c PE=1 SV=1	TRUE	FALSE	1092360	4.64954e+06	3.94885e+06	3.95933e+06	4.27824e+06	NA	NA	NA
Stab2	E5RKF9|Q8R4U0	Scavenger receptor FEEL-2a OS=Mus musculus GN=Stab2 PE=1 SV=1|Stabilin-2 OS=Mus musculus GN=Stab2 PE=1 SV=1	TRUE	FALSE	7.01854e+06	4.48499e+06	3.84524e+06	3.42678e+06	3.438e+06	NA	NA	NA
Hnrnpr	Q8VHM5	Heterogeneous nuclear ribonucleoprotein R OS=Mus musculus GN=Hnrnpr PE=1 SV=1	TRUE	TRUE	2741830	2.13355e+07	2.48519e+07	2.90138e+07	2.05972e+07	2283560	1.89652e+07	2.63222e+07
Rhoa	Q4VAE6|Q9QUI0	Ras family member A OS=Mus musculus GN=Rhoa PE=1 SV=1|Transforming protein RhoA OS=Mus musculus GN=Rhoa PE=1 SV=1	TRUE	FALSE	3329250	7.77513e+06	7.83287e+06	9.01027e+06	1.04981e+07	NA	NA	NA
Col18a1	E9QPX1|P39061|P39061-1	Collagen alpha-1(XVIII) chain OS=Mus musculus GN=Col18a1 PE=1 SV=1|Collagen alpha-1(XVIII) chain OS=Mus musculus GN=Col18a1 PE=1 SV=4|Isoform 2 of Collagen alpha-1(XVIII) chain OS=Mus musculus GN=Col18a1	TRUE	TRUE	104695000	5.81433e+07	6.98636e+07	6.46347e+07	5.74717e+07	7.84823e+06	5.46471e+06	6.41048e+06
Farsb	Q9WUA2	Phenylalanine--tRNA ligase beta subunit OS=Mus musculus GN=Farsb PE=1 SV=2	TRUE	TRUE	11253400	5.75165e+07	6.59644e+07	5.81111e+07	5.33441e+07	934150	1.58519e+07	1.48557e+07
Aass	Q3UEQ9|Q99K67	Alpha-aminoadipic semialdehyde synthase, mitochondrial OS=Mus musculus GN=Aass PE=1 SV=1|Alpha-aminoadipic semialdehyde synthase, mitochondrial OS=Mus musculus GN=Aass PE=1 SV=1	TRUE	TRUE	6453000	8.55289e+06	9.55878e+06	9.87143e+06	1.1873e+07	457602	1.21735e+07	1.30326e+07
Pls3	B1AX58|Q99K51	Plastin-3 OS=Mus musculus GN=Pls3 PE=1 SV=1|Plastin-3 OS=Mus musculus GN=Pls3 PE=1 SV=3	TRUE	TRUE	5240420	2.22062e+07	2.60553e+07	2.59479e+07	2.2734e+07	318188	1.55517e+07	1.1156e+07
Ppa1	Q4FK49|Q9D819	Inorganic pyrophosphatase OS=Mus musculus GN=Ppa1 PE=1 SV=1|Inorganic pyrophosphatase OS=Mus musculus GN=Ppa1 PE=1 SV=1	TRUE	TRUE	1337070	7.14371e+06	6.90286e+06	7.03935e+06	7.00537e+06	131200	1.00292e+07	7.40277e+06
Vcl	Q64727	Vinculin OS=Mus musculus GN=Vcl PE=1 SV=4	TRUE	TRUE	10626700	2.6973e+07	2.84353e+07	2.90081e+07	2.71053e+07	4269650	5.08341e+07	3.92768e+07
Map4	A0A0B4J1F2|A0A0B4J1M9|P27546|P27546-2|P27546-3	Microtubule-associated protein OS=Mus musculus GN=Map4 PE=1 SV=1|Microtubule-associated protein OS=Mus musculus GN=Map4 PE=1 SV=2|Microtubule-associated protein 4 OS=Mus musculus GN=Map4 PE=1 SV=3|Isoform 2 of Microtubule-associated protein 4 OS=Mus musculus GN=Map4|Isoform 3 of Microtubule-associated protein 4 OS=Mus musculus GN=Map4	TRUE	TRUE	2029380	6.19605e+06	6.15531e+06	5.95828e+06	6.52108e+06	18896.8	1.08299e+06	1.25806e+06
Dnpep	Q3TVK3|Q8BPW9|Q9Z2W0	Aspartyl aminopeptidase OS=Mus musculus GN=Dnpep PE=1 SV=1|Aspartyl aminopeptidase OS=Mus musculus GN=Dnpep PE=1 SV=1|Aspartyl aminopeptidase OS=Mus musculus GN=Dnpep PE=1 SV=2	TRUE	FALSE	1032480	1.87569e+06	2.22362e+06	2.70334e+06	2.89806e+06	NA	NA	NA
Hp	Q3UBS3|Q61646	Haptoglobin OS=Mus musculus GN=Hp PE=1 SV=1|Haptoglobin OS=Mus musculus GN=Hp PE=1 SV=1	TRUE	FALSE	5223200	8.23992e+06	6.92119e+06	5.55168e+06	5.80351e+06	NA	NA	NA
Rpl21	O09167|Q9CQM8	60S ribosomal protein L21 OS=Mus musculus GN=Rpl21 PE=1 SV=3|60S ribosomal protein L21 OS=Mus musculus GN=Rpl21 PE=1 SV=1	TRUE	FALSE	8703430	9.91881e+07	5.66711e+07	8.63822e+07	6.40254e+07	NA	NA	NA
Dpp4	P28843	Dipeptidyl peptidase 4 OS=Mus musculus GN=Dpp4 PE=1 SV=3	TRUE	FALSE	71910600	5.37266e+07	4.5571e+07	3.28477e+07	3.82162e+07	NA	NA	NA
Gbe1	Q9D6Y9	1,4-alpha-glucan-branching enzyme OS=Mus musculus GN=Gbe1 PE=1 SV=1	TRUE	TRUE	29041800	1.4393e+08	1.6356e+08	1.05697e+08	1.28375e+08	1922720	1.69585e+08	5.47805e+07
Esd	H3BJL6|H3BJP2|H3BKH6|H3BLJ9|Q9R0P3	S-formylglutathione hydrolase OS=Mus musculus GN=Esd PE=1 SV=1|S-formylglutathione hydrolase (Fragment) OS=Mus musculus GN=Esd PE=1 SV=1|S-formylglutathione hydrolase OS=Mus musculus GN=Esd PE=1 SV=1|S-formylglutathione hydrolase OS=Mus musculus GN=Esd PE=1 SV=1|S-formylglutathione hydrolase OS=Mus musculus GN=Esd PE=1 SV=1	TRUE	FALSE	1412000	4.32729e+06	5.0211e+06	5.90683e+06	6.59687e+06	NA	NA	NA
Dstn	Q4FK36|Q9R0P5	Destrin OS=Mus musculus GN=Dstn PE=1 SV=1|Destrin OS=Mus musculus GN=Dstn PE=1 SV=3	TRUE	FALSE	1040200	3.78506e+06	3.82269e+06	3.93679e+06	3.96099e+06	NA	NA	NA
Zmpste24	B9EHY2|Q80W54	CAAX prenyl protease 1 homolog OS=Mus musculus GN=Zmpste24 PE=1 SV=1|CAAX prenyl protease 1 homolog OS=Mus musculus GN=Zmpste24 PE=1 SV=2	TRUE	TRUE	9.71977e+06	9.18114e+06	9.50107e+06	7.82391e+06	8.8825e+06	82065.8	1.36712e+06	1.46217e+06
Leo1	Q5XJE5	RNA polymerase-associated protein LEO1 OS=Mus musculus GN=Leo1 PE=1 SV=2	TRUE	FALSE	13781300	1.373e+07	8.0182e+06	1.1384e+07	8.01613e+06	NA	NA	NA
Gm21992	F7BGR7	Protein Gm21992 OS=Mus musculus GN=Gm21992 PE=1 SV=1	TRUE	FALSE	1389260	5.26097e+06	4.596e+06	5.46341e+06	5.23304e+06	NA	NA	NA
Gcdh	A0A0A0MQ68|Q60759	Glutaryl-CoA dehydrogenase, mitochondrial OS=Mus musculus GN=Gcdh PE=1 SV=1|Glutaryl-CoA dehydrogenase, mitochondrial OS=Mus musculus GN=Gcdh PE=1 SV=2	TRUE	TRUE	2568180	2.9581e+06	2.78144e+06	3.13651e+06	4.13271e+06	548784	7.4459e+06	6.99965e+06
Cdc37	Q61081	Hsp90 co-chaperone Cdc37 OS=Mus musculus GN=Cdc37 PE=1 SV=1	TRUE	TRUE	1171280	4.97479e+06	5.03759e+06	5.89537e+06	5.29872e+06	377757	2.61657e+06	2.75796e+06
As3mt	Q91WU5	Arsenite methyltransferase OS=Mus musculus GN=As3mt PE=1 SV=2	TRUE	TRUE	752677	2.77244e+06	3.17338e+06	3.08929e+06	2.8765e+06	510076	2.56887e+06	2.67486e+06
Ces1f	Q91WU0	Carboxylesterase 1F OS=Mus musculus GN=Ces1f PE=1 SV=1	TRUE	TRUE	13463200	1.37185e+07	1.4082e+07	1.41865e+07	1.9381e+07	745262	7.83404e+06	6.82441e+06
Rpl35	Q6ZWV7	60S ribosomal protein L35 OS=Mus musculus GN=Rpl35 PE=1 SV=1	TRUE	FALSE	16143700	1.84346e+08	8.08445e+07	1.40619e+08	1.12443e+08	NA	NA	NA
Sf3a1	Q8K4Z5	Splicing factor 3A subunit 1 OS=Mus musculus GN=Sf3a1 PE=1 SV=1	TRUE	TRUE	1192290	4.88027e+06	6.05158e+06	4.76708e+06	5.31182e+06	450362	6.12179e+06	4.91256e+06
Agpat2	Q059U0|Q8K3K7	1-acyl-sn-glycerol-3-phosphate acyltransferase OS=Mus musculus GN=Agpat2 PE=1 SV=1|1-acyl-sn-glycerol-3-phosphate acyltransferase beta OS=Mus musculus GN=Agpat2 PE=1 SV=1	TRUE	FALSE	1879860	2.11578e+06	2.77664e+06	2.34597e+06	2.71022e+06	NA	NA	NA
Kyat3	Q71RI9|Q71RI9-2	Kynurenine--oxoglutarate transaminase 3 OS=Mus musculus GN=Kyat3 PE=1 SV=1|Isoform 2 of Kynurenine--oxoglutarate transaminase 3 OS=Mus musculus GN=Kyat3	TRUE	FALSE	1822520	4.41065e+06	4.62631e+06	4.2387e+06	4.77179e+06	NA	NA	NA
Eif2a	Q8BJW6	Eukaryotic translation initiation factor 2A OS=Mus musculus GN=Eif2a PE=1 SV=2	TRUE	FALSE	3256870	2.36195e+07	2.23388e+07	2.18901e+07	1.89739e+07	NA	NA	NA
H1f0	P10922	Histone H1.0 OS=Mus musculus GN=H1f0 PE=2 SV=4	TRUE	TRUE	9.27051e+06	5.30298e+07	3.26619e+07	5.55626e+07	4.92567e+07	1678980	433150	729281
Cand1	Q6ZQ38	Cullin-associated NEDD8-dissociated protein 1 OS=Mus musculus GN=Cand1 PE=1 SV=2	TRUE	TRUE	17810000	4.11874e+07	4.59886e+07	4.24093e+07	3.96477e+07	873823	1.3579e+07	1.26108e+07
Atp5b	P56480	ATP synthase subunit beta, mitochondrial OS=Mus musculus GN=Atp5b PE=1 SV=2	TRUE	TRUE	22058400	3.2221e+07	3.90874e+07	2.96271e+07	3.58827e+07	1813610	9.05135e+06	8.86174e+06
Eef1g	Q4FZK2|Q9D8N0	Elongation factor 1-gamma OS=Mus musculus GN=Eef1g PE=1 SV=1|Elongation factor 1-gamma OS=Mus musculus GN=Eef1g PE=1 SV=3	TRUE	TRUE	11798000	8.01275e+07	9.20742e+07	8.56977e+07	7.55302e+07	608008	4.24811e+07	3.33293e+07
Purb	O35295	Transcriptional activator protein Pur-beta OS=Mus musculus GN=Purb PE=1 SV=3	TRUE	TRUE	864015	5.37856e+06	4.80097e+06	6.588e+06	5.73305e+06	1393350	8.05821e+06	6.92314e+06
Psmd2	Q3TKV1|Q8VDM4	26S proteasome non-ATPase regulatory subunit 2 OS=Mus musculus GN=Psmd2 PE=1 SV=1|26S proteasome non-ATPase regulatory subunit 2 OS=Mus musculus GN=Psmd2 PE=1 SV=1	TRUE	TRUE	11339300	2.1804e+07	2.56749e+07	2.44004e+07	2.44681e+07	1191440	1.22698e+07	9.32176e+06
Upf1	Q9EPU0|Q9EPU0-2	Regulator of nonsense transcripts 1 OS=Mus musculus GN=Upf1 PE=1 SV=2|Isoform 2 of Regulator of nonsense transcripts 1 OS=Mus musculus GN=Upf1	TRUE	TRUE	2363760	1.35177e+07	1.55982e+07	1.8041e+07	1.27209e+07	7.08572e+06	9.58339e+07	1.02664e+08
Rgn	Q64374	Regucalcin OS=Mus musculus GN=Rgn PE=1 SV=1	TRUE	TRUE	24791400	7.51007e+07	7.10436e+07	8.24486e+07	8.62647e+07	753686	2.96212e+07	2.36775e+07
Itgb1	P09055	Integrin beta-1 OS=Mus musculus GN=Itgb1 PE=1 SV=1	TRUE	TRUE	12825200	1.62622e+07	9.26865e+06	9.20502e+06	9.32439e+06	861233	4.11935e+06	6.47551e+06
Slc9a3r1	P70441	Na(+)/H(+) exchange regulatory cofactor NHE-RF1 OS=Mus musculus GN=Slc9a3r1 PE=1 SV=3	TRUE	FALSE	3204040	6.04723e+06	5.84546e+06	6.71364e+06	7.34789e+06	NA	NA	NA
Galk1	Q9R0N0	Galactokinase OS=Mus musculus GN=Galk1 PE=1 SV=2	TRUE	FALSE	247499	1.54009e+06	1.52942e+06	1.41406e+06	1.27762e+06	NA	NA	NA
Skiv2l	Q6NZR5	Protein Skiv2l OS=Mus musculus GN=Skiv2l PE=1 SV=1	TRUE	TRUE	539834	2.44475e+06	2.31612e+06	2.1087e+06	2.05623e+06	324079	2.97911e+06	3.19737e+06
Tra2b	F8WJG3|P62996	Transformer-2 protein homolog beta OS=Mus musculus GN=Tra2b PE=1 SV=1|Transformer-2 protein homolog beta OS=Mus musculus GN=Tra2b PE=1 SV=1	TRUE	TRUE	11020600	4.45331e+07	1.33926e+07	2.93044e+07	1.64271e+07	1218940	1.75317e+07	1.63202e+07
Hnrnpa1	P49312|Q5EBP8	Heterogeneous nuclear ribonucleoprotein A1 OS=Mus musculus GN=Hnrnpa1 PE=1 SV=2|Heterogeneous nuclear ribonucleoprotein A1 OS=Mus musculus GN=Hnrnpa1 PE=1 SV=1	TRUE	TRUE	1439670	1.04141e+07	1.12184e+07	1.32986e+07	8.67778e+06	1032880	1.43033e+07	1.90105e+07
ORF11	Q9ERY9	Probable ergosterol biosynthetic protein 28 OS=Mus musculus GN=ORF11 PE=2 SV=1	TRUE	FALSE	1309690	2.93232e+06	2.82524e+06	3.81471e+06	3.83878e+06	NA	NA	NA
Akr1d1	Q8VCX1	3-oxo-5-beta-steroid 4-dehydrogenase OS=Mus musculus GN=Akr1d1 PE=1 SV=1	TRUE	FALSE	14380200	3.31302e+07	3.18484e+07	3.54898e+07	3.18318e+07	NA	NA	NA
Ttpa	A2AIT6|Q499J3|Q8BWP5	Alpha-tocopherol transfer protein OS=Mus musculus GN=Ttpa PE=1 SV=2|Alpha-tocopherol transfer protein OS=Mus musculus GN=Ttpa PE=1 SV=1|Alpha-tocopherol transfer protein OS=Mus musculus GN=Ttpa PE=1 SV=1	TRUE	FALSE	185103	3.14706e+06	2.4838e+06	2.76919e+06	2.92259e+06	NA	NA	NA
Rpl24	Q8BP67	60S ribosomal protein L24 OS=Mus musculus GN=Rpl24 PE=1 SV=2	TRUE	FALSE	6886890	9.91004e+07	5.62269e+07	9.00783e+07	6.82273e+07	NA	NA	NA
Lgals9	B1AQR8|G3X9T7|O08573|O08573-2|O08573-3	Galectin OS=Mus musculus GN=Lgals9 PE=1 SV=1|Galectin OS=Mus musculus GN=Lgals9 PE=1 SV=1|Galectin-9 OS=Mus musculus GN=Lgals9 PE=1 SV=1|Isoform 2 of Galectin-9 OS=Mus musculus GN=Lgals9|Isoform 3 of Galectin-9 OS=Mus musculus GN=Lgals9	TRUE	FALSE	8.44279e+06	2.76152e+07	2.3719e+07	2.49051e+07	2.6546e+07	NA	NA	NA
Cyb5r3	F2Z456|Q9DCN2|Q9DCN2-2	NADH-cytochrome b5 reductase OS=Mus musculus GN=Cyb5r3 PE=1 SV=1|NADH-cytochrome b5 reductase 3 OS=Mus musculus GN=Cyb5r3 PE=1 SV=3|Isoform 2 of NADH-cytochrome b5 reductase 3 OS=Mus musculus GN=Cyb5r3	TRUE	TRUE	6.46489e+06	2.25678e+07	2.14163e+07	2.44009e+07	2.12852e+07	314070	1.32007e+07	1.01992e+07
Znf622	Q91VY9	Zinc finger protein 622 OS=Mus musculus GN=Znf622 PE=1 SV=1	TRUE	FALSE	681730	6.08728e+06	6.48984e+06	6.06394e+06	5.34766e+06	NA	NA	NA
Csad	Q9DBE0	Cysteine sulfinic acid decarboxylase OS=Mus musculus GN=Csad PE=1 SV=1	TRUE	TRUE	9519210	2.82914e+07	2.53092e+07	2.98212e+07	2.85123e+07	2475410	3.88986e+07	1.95404e+07
G3bp2	P97379|P97379-2	Ras GTPase-activating protein-binding protein 2 OS=Mus musculus GN=G3bp2 PE=1 SV=2|Isoform B of Ras GTPase-activating protein-binding protein 2 OS=Mus musculus GN=G3bp2	TRUE	TRUE	5825750	4.51376e+07	3.25393e+07	4.01622e+07	3.17168e+07	680663	1.01106e+07	9.57608e+06
Drg2	Q9QXB9	Developmentally-regulated GTP-binding protein 2 OS=Mus musculus GN=Drg2 PE=1 SV=1	TRUE	FALSE	2561920	1.09352e+07	8.44047e+06	9.06531e+06	9.39715e+06	NA	NA	NA
Mrps15	Q9DC71	28S ribosomal protein S15, mitochondrial OS=Mus musculus GN=Mrps15 PE=1 SV=2	TRUE	FALSE	1025230	2.33558e+07	1.51291e+07	1.75763e+07	1.62208e+07	NA	NA	NA
Iws1	Q8C1D8	Protein IWS1 homolog OS=Mus musculus GN=Iws1 PE=1 SV=1	TRUE	FALSE	10747500	2.08932e+07	9.59794e+06	1.6703e+07	1.25501e+07	NA	NA	NA
Mup8|Mup14	A2AKN8|A2CEK7	Major urinary protein 5 OS=Mus musculus GN=Mup8 PE=3 SV=1|Major urinary protein 12 OS=Mus musculus GN=Mup14 PE=3 SV=1	TRUE	TRUE	1768940	1.87993e+06	2.71359e+06	1.75495e+06	1.77108e+06	668034	2.30885e+07	2.78679e+07
Oat	P29758|Q3TG75	Ornithine aminotransferase, mitochondrial OS=Mus musculus GN=Oat PE=1 SV=1|Ornithine aminotransferase, isoform CRA_b OS=Mus musculus GN=Oat PE=1 SV=1	TRUE	FALSE	6304350	3.73089e+07	2.74426e+07	4.55758e+07	3.91195e+07	NA	NA	NA
Ephx2	P34914	Bifunctional epoxide hydrolase 2 OS=Mus musculus GN=Ephx2 PE=1 SV=2	TRUE	TRUE	11441300	3.28089e+07	3.74737e+07	3.48618e+07	3.76393e+07	302848	7.32938e+06	6.38865e+06
Mogs	Q80UM7	Mannosyl-oligosaccharide glucosidase OS=Mus musculus GN=Mogs PE=1 SV=1	TRUE	FALSE	1122300	4.35163e+06	5.57802e+06	5.48415e+06	4.81115e+06	NA	NA	NA
Dpys	Q9EQF5	Dihydropyrimidinase OS=Mus musculus GN=Dpys PE=1 SV=2	TRUE	TRUE	22091100	4.72897e+07	4.83661e+07	4.90894e+07	4.90048e+07	1270600	2.287e+07	1.72853e+07
Psmd11	Q5BKQ9|Q8BG32	26S proteasome non-ATPase regulatory subunit 11 OS=Mus musculus GN=Psmd11 PE=1 SV=1|26S proteasome non-ATPase regulatory subunit 11 OS=Mus musculus GN=Psmd11 PE=1 SV=3	TRUE	TRUE	1350770	4.74547e+06	5.02346e+06	5.01525e+06	4.88453e+06	631285	5.9333e+06	4.2917e+06
Sart3	Q9JLI8	Squamous cell carcinoma antigen recognized by T-cells 3 OS=Mus musculus GN=Sart3 PE=1 SV=1	TRUE	FALSE	4.96055e+06	1.89677e+07	2.02649e+07	1.73428e+07	1.90981e+07	NA	NA	NA
Rps9	Q6ZWN5	40S ribosomal protein S9 OS=Mus musculus GN=Rps9 PE=1 SV=3	TRUE	TRUE	11198700	2.18146e+08	1.50816e+08	2.15933e+08	1.80261e+08	217256	1.00801e+07	1.29652e+07
Cyp2f2	P33267	Cytochrome P450 2F2 OS=Mus musculus GN=Cyp2f2 PE=1 SV=1	TRUE	TRUE	8.08692e+06	3.28171e+07	3.75756e+07	3.09359e+07	2.98063e+07	166094	1.08747e+07	7.93877e+06
Kif5b	Q61768	Kinesin-1 heavy chain OS=Mus musculus GN=Kif5b PE=1 SV=3	TRUE	TRUE	1710650	4.22202e+06	4.68389e+06	4.49859e+06	4.41464e+06	2444570	9.7133e+06	9.81629e+06
Calr	B2MWM9|P14211	Calreticulin OS=Mus musculus GN=Calr PE=1 SV=1|Calreticulin OS=Mus musculus GN=Calr PE=1 SV=1	TRUE	TRUE	34519800	7.89481e+07	3.44957e+07	4.61337e+07	3.93229e+07	NA	1.44525e+07	1.26103e+07
Rps25	P62852|Q58EA6	40S ribosomal protein S25 OS=Mus musculus GN=Rps25 PE=1 SV=1|40S ribosomal protein S25 OS=Mus musculus GN=Rps25 PE=1 SV=1	TRUE	FALSE	6580290	1.38961e+08	8.10498e+07	1.21428e+08	8.04674e+07	NA	NA	NA
Hm13	Q9D8V0	Minor histocompatibility antigen H13 OS=Mus musculus GN=Hm13 PE=1 SV=1	TRUE	FALSE	13200800	6.60224e+06	8.5596e+06	5.69118e+06	6.63738e+06	NA	NA	NA
Mug1	P28665	Murinoglobulin-1 OS=Mus musculus GN=Mug1 PE=1 SV=3	TRUE	TRUE	32897700	2.21285e+07	2.20889e+07	1.89559e+07	2.02013e+07	4448980	3.38932e+07	2.94265e+07
Mug2	P28666	Murinoglobulin-2 OS=Mus musculus GN=Mug2 PE=1 SV=2	TRUE	FALSE	14639900	1.20346e+07	1.07043e+07	1.14152e+07	1.08913e+07	NA	NA	NA
Gm20441	G3UYJ7	Protein Gm20441 (Fragment) OS=Mus musculus GN=Gm20441 PE=4 SV=1	TRUE	TRUE	253057	3.72338e+06	3.03626e+06	4.03173e+06	3.93502e+06	NA	2.94659e+06	2.20263e+06
Msn	P26041	Moesin OS=Mus musculus GN=Msn PE=1 SV=3	TRUE	TRUE	1263060	2.98794e+06	3.34504e+06	3.70598e+06	4.07213e+06	722950	2.94385e+06	4.90656e+06
Hmgn5	Q9JL35	High mobility group nucleosome-binding domain-containing protein 5 OS=Mus musculus GN=Hmgn5 PE=1 SV=2	TRUE	TRUE	5843590	3.68416e+07	1.08686e+07	2.4037e+07	1.40748e+07	1912040	2.48008e+06	2.91801e+06
Hnrnpdl	D3YTQ3|F6VQH5|Q9Z130	Heterogeneous nuclear ribonucleoprotein D-like OS=Mus musculus GN=Hnrnpdl PE=1 SV=1|Heterogeneous nuclear ribonucleoprotein D-like (Fragment) OS=Mus musculus GN=Hnrnpdl PE=1 SV=1|Heterogeneous nuclear ribonucleoprotein D-like OS=Mus musculus GN=Hnrnpdl PE=1 SV=1	TRUE	FALSE	280815	3.50434e+06	3.61185e+06	3.5918e+06	3.22159e+06	NA	NA	NA
Ggcx	B2RS80|Q9QYC7	Gamma-glutamyl carboxylase OS=Mus musculus GN=Ggcx PE=1 SV=1|Vitamin K-dependent gamma-carboxylase OS=Mus musculus GN=Ggcx PE=1 SV=1	TRUE	FALSE	19207700	1.41989e+07	1.47726e+07	1.2134e+07	1.26641e+07	NA	NA	NA
Dtx3l	Q3UIR3|Q3UIR3-2	E3 ubiquitin-protein ligase DTX3L OS=Mus musculus GN=Dtx3l PE=1 SV=1|Isoform 2 of E3 ubiquitin-protein ligase DTX3L OS=Mus musculus GN=Dtx3l	TRUE	FALSE	1345780	6.00474e+06	6.43571e+06	6.29736e+06	5.59788e+06	NA	NA	NA
Sdc2	P43407	Syndecan-2 OS=Mus musculus GN=Sdc2 PE=1 SV=1	TRUE	FALSE	28958100	1.84979e+07	1.45292e+07	2.02005e+07	1.64264e+07	NA	NA	NA
Agl	F8VPN4	Protein Agl OS=Mus musculus GN=Agl PE=1 SV=1	TRUE	TRUE	54277000	2.25827e+08	2.96168e+08	1.61206e+08	1.79109e+08	1830720	9.06119e+07	3.37214e+07
Mttp	O08601|O08601-2	Microsomal triglyceride transfer protein large subunit OS=Mus musculus GN=Mttp PE=1 SV=2|Isoform 2 of Microsomal triglyceride transfer protein large subunit OS=Mus musculus GN=Mttp	TRUE	FALSE	130355000	1.02277e+08	1.2179e+08	9.29568e+07	1.10331e+08	NA	NA	NA
Maob	Q8BW75	Amine oxidase [flavin-containing] B OS=Mus musculus GN=Maob PE=1 SV=4	TRUE	FALSE	24263100	4.73937e+07	3.82368e+07	4.0968e+07	4.98355e+07	NA	NA	NA
Rpl32	P62911	60S ribosomal protein L32 OS=Mus musculus GN=Rpl32 PE=1 SV=2	TRUE	FALSE	5634840	6.69095e+07	3.88442e+07	6.20856e+07	4.69579e+07	NA	NA	NA
Gsr	P47791|P47791-2	Glutathione reductase, mitochondrial OS=Mus musculus GN=Gsr PE=1 SV=3|Isoform Cytoplasmic of Glutathione reductase, mitochondrial OS=Mus musculus GN=Gsr	TRUE	TRUE	6.49773e+06	1.04816e+07	1.12782e+07	1.02171e+07	1.16637e+07	819770	5.21577e+06	4.64836e+06
Rack1	P68040	Receptor of activated protein C kinase 1 OS=Mus musculus GN=Rack1 PE=1 SV=3	TRUE	TRUE	10164500	2.17201e+07	2.43988e+07	2.01453e+07	2.14856e+07	532819	2.05968e+07	2.00036e+07
Preb	D3Z3S1|Q3UAP1|Q9WUQ2	Prolactin regulatory element binding, isoform CRA_b OS=Mus musculus GN=Preb PE=1 SV=1|Prolactin regulatory element binding, isoform CRA_c OS=Mus musculus GN=Preb PE=1 SV=1|Prolactin regulatory element-binding protein OS=Mus musculus GN=Preb PE=1 SV=1	TRUE	FALSE	4438940	1.06072e+07	1.23204e+07	1.09812e+07	1.24559e+07	NA	NA	NA
Fmo1	P50285	Dimethylaniline monooxygenase [N-oxide-forming] 1 OS=Mus musculus GN=Fmo1 PE=1 SV=1	TRUE	TRUE	7093760	1.18171e+07	1.08881e+07	1.06848e+07	1.31719e+07	1003900	3.61496e+06	2.96836e+06
Hsd17b4	P51660	Peroxisomal multifunctional enzyme type 2 OS=Mus musculus GN=Hsd17b4 PE=1 SV=3	TRUE	TRUE	5.33052e+07	3.68068e+07	3.94673e+07	3.1361e+07	3.79557e+07	141454	1.54287e+06	4.92583e+06
Fga	E9PV24|E9PV24-2	Fibrinogen alpha chain OS=Mus musculus GN=Fga PE=1 SV=1|Isoform 2 of Fibrinogen alpha chain OS=Mus musculus GN=Fga	TRUE	TRUE	22618100	2.8323e+07	2.52283e+07	2.01055e+07	1.9426e+07	1456800	1.24208e+07	7.27358e+06
Rtcb	Q99LF4	tRNA-splicing ligase RtcB homolog OS=Mus musculus GN=Rtcb PE=1 SV=1	TRUE	TRUE	3685970	1.4318e+07	1.51215e+07	1.36793e+07	1.39392e+07	346648	1.85037e+06	1.89214e+06
Ugt1a9	Q62452	UDP-glucuronosyltransferase 1-9 OS=Mus musculus GN=Ugt1a9 PE=1 SV=3	TRUE	FALSE	67231500	1.95913e+07	2.34197e+07	1.48823e+07	1.63363e+07	NA	NA	NA
Sult1d1	Q3UZZ6	Sulfotransferase 1 family member D1 OS=Mus musculus GN=Sult1d1 PE=1 SV=1	TRUE	FALSE	591976	2.82509e+06	3.01304e+06	3.1454e+06	2.52565e+06	NA	NA	NA
Cyp2d26	A0A0R4IZY2|Q8CIM7	Cytochrome P450 2D26 OS=Mus musculus GN=Cyp2d26 PE=1 SV=1|Cytochrome P450 2D26 OS=Mus musculus GN=Cyp2d26 PE=1 SV=1	TRUE	FALSE	5340300	1.13598e+07	1.5315e+07	1.31326e+07	1.90614e+07	NA	NA	NA
Myh1	Q5SX40	Myosin-1 OS=Mus musculus GN=Myh1 PE=1 SV=1	TRUE	FALSE	19451800	2.11716e+07	1.68103e+07	8.48394e+06	1.4109e+07	NA	NA	NA
Ubxn4	A0A0R4J078|Q8VCH8	UBX domain containing 2, isoform CRA_a OS=Mus musculus GN=Ubxn4 PE=1 SV=1|UBX domain-containing protein 4 OS=Mus musculus GN=Ubxn4 PE=1 SV=1	TRUE	FALSE	2728860	5.65849e+06	4.49628e+06	5.84977e+06	5.87502e+06	NA	NA	NA
Rab11a|Rab11b	E9Q3P9|F8WGS1|G3UY29|P46638|P62492|Q0PD45|Q78ZJ8	Ras-related protein Rab-11A OS=Mus musculus GN=Rab11a PE=4 SV=1|Ras-related protein Rab-11A (Fragment) OS=Mus musculus GN=Rab11a PE=4 SV=1|MCG22989, isoform CRA_a OS=Mus musculus GN=Rab11b PE=4 SV=1|Ras-related protein Rab-11B OS=Mus musculus GN=Rab11b PE=1 SV=3|Ras-related protein Rab-11A OS=Mus musculus GN=Rab11a PE=1 SV=3|RAB11a, member RAS oncogene family OS=Mus musculus GN=Rab11a PE=1 SV=1|M…	TRUE	FALSE	3216530	1.01174e+07	9.27868e+06	1.00571e+07	8.82142e+06	NA	NA	NA
Tomm70	Q9CZW5	Mitochondrial import receptor subunit TOM70 OS=Mus musculus GN=Tomm70 PE=1 SV=2	TRUE	TRUE	2163440	5.77206e+06	6.74547e+06	6.08222e+06	7.10375e+06	95060.8	1.15434e+07	9.91735e+06
Mrps30	Q9D0G0	28S ribosomal protein S30, mitochondrial OS=Mus musculus GN=Mrps30 PE=1 SV=1	TRUE	TRUE	2271740	1.20227e+07	1.30758e+07	1.32069e+07	1.20181e+07	545078	3.79153e+06	6.23404e+06
Ehhadh	Q9DBM2	Peroxisomal bifunctional enzyme OS=Mus musculus GN=Ehhadh PE=1 SV=4	TRUE	TRUE	8.42889e+06	1.41244e+07	1.32297e+07	1.83605e+07	2.50009e+07	384001	1.98285e+06	5.63726e+06
Iqgap2	Q3UQ44	Ras GTPase-activating-like protein IQGAP2 OS=Mus musculus GN=Iqgap2 PE=1 SV=2	TRUE	TRUE	6.26322e+06	1.3124e+07	1.58412e+07	1.5473e+07	1.45773e+07	59651.6	7.68062e+06	7.23299e+06
Anpep	P97449	Aminopeptidase N OS=Mus musculus GN=Anpep PE=1 SV=4	TRUE	TRUE	30217800	2.32973e+07	1.56817e+07	1.43467e+07	1.3966e+07	439641	1.88156e+06	1.8318e+06
Alyref	O08583|O08583-2	THO complex subunit 4 OS=Mus musculus GN=Alyref PE=1 SV=3|Isoform 2 of THO complex subunit 4 OS=Mus musculus GN=Alyref	TRUE	FALSE	1318250	4.04889e+06	2.23788e+06	8.50896e+06	4.06522e+06	NA	NA	NA
Uba1	B9EHN0|Q02053	Ubiquitin-activating enzyme E1, Chr X OS=Mus musculus GN=Uba1 PE=1 SV=1|Ubiquitin-like modifier-activating enzyme 1 OS=Mus musculus GN=Uba1 PE=1 SV=1	TRUE	TRUE	21819400	6.43116e+07	7.56423e+07	6.59305e+07	6.13136e+07	2442010	2.47566e+07	2.02301e+07
Tuba1b|Tuba1c	P05213|P68373|Q52L87	Tubulin alpha-1B chain OS=Mus musculus GN=Tuba1b PE=1 SV=2|Tubulin alpha-1C chain OS=Mus musculus GN=Tuba1c PE=1 SV=1|Tubulin alpha-1C chain OS=Mus musculus GN=Tuba1c PE=1 SV=1	TRUE	FALSE	2440620	6.744e+06	5.78249e+06	5.89953e+06	5.13251e+06	NA	NA	NA
Nsun2	Q1HFZ0|Q1HFZ0-2	tRNA (cytosine(34)-C(5))-methyltransferase OS=Mus musculus GN=Nsun2 PE=1 SV=2|Isoform 2 of tRNA (cytosine(34)-C(5))-methyltransferase OS=Mus musculus GN=Nsun2	TRUE	TRUE	1393020	2.19691e+06	2.76268e+06	2.17216e+06	2.34759e+06	311295	3.21494e+06	3.61513e+06
Sec63	Q8VHE0	Translocation protein SEC63 homolog OS=Mus musculus GN=Sec63 PE=1 SV=4	TRUE	TRUE	15745800	5.52376e+07	5.73934e+07	4.40822e+07	4.63697e+07	931921	1.66643e+07	1.38396e+07
Obscn	A2AAJ9|A2AAJ9-2|E9QQ96|H7BX05|Z4YJE4	Obscurin OS=Mus musculus GN=Obscn PE=1 SV=2|Isoform 2 of Obscurin OS=Mus musculus GN=Obscn|Obscurin OS=Mus musculus GN=Obscn PE=1 SV=2|Obscurin OS=Mus musculus GN=Obscn PE=1 SV=2|Obscurin OS=Mus musculus GN=Obscn PE=1 SV=1	TRUE	FALSE	9.77913e+06	9.36001e+06	9.24472e+06	3.0048e+06	2.95935e+06	NA	NA	NA
Hnrnpf	Q9Z2X1	Heterogeneous nuclear ribonucleoprotein F OS=Mus musculus GN=Hnrnpf PE=1 SV=3	TRUE	TRUE	8611170	6.16512e+07	8.06302e+07	8.15381e+07	5.87683e+07	6275550	1.32008e+08	1.33398e+08
Pcyox1	Q9CQF9	Prenylcysteine oxidase OS=Mus musculus GN=Pcyox1 PE=1 SV=1	TRUE	FALSE	5569030	6.21305e+06	5.90922e+06	5.05994e+06	6.04074e+06	NA	NA	NA
Mrpl11	Q9CQF0	39S ribosomal protein L11, mitochondrial OS=Mus musculus GN=Mrpl11 PE=1 SV=1	TRUE	TRUE	200137	2.82544e+06	3.00631e+06	3.34168e+06	3.12722e+06	643222	1.99969e+06	2.0031e+06
G3bp1	P97855	Ras GTPase-activating protein-binding protein 1 OS=Mus musculus GN=G3bp1 PE=1 SV=1	TRUE	TRUE	2332740	6.17845e+06	6.10201e+06	7.24808e+06	6.63651e+06	502862	1.57e+06	1.67755e+06
Gm20425	E9Q035	Protein Gm20425 OS=Mus musculus GN=Gm20425 PE=4 SV=1	TRUE	TRUE	29955600	4.41846e+07	4.38279e+07	4.46285e+07	4.45925e+07	844375	2.5174e+07	2.1506e+07
Mfsd4b3	Q3UN21	Sodium-dependent glucose transporter 1C OS=Mus musculus GN=Mfsd4b3 PE=2 SV=1	TRUE	FALSE	2506420	2.21681e+06	2.76046e+06	1.92852e+06	2.35305e+06	NA	NA	NA
Vdac3-ps1|Vdac3	A0A140T8V3|J3QMG3|Q3TX38|Q60931	Protein Vdac3-ps1 OS=Mus musculus GN=Vdac3-ps1 PE=4 SV=1|Voltage-dependent anion-selective channel protein 3 OS=Mus musculus GN=Vdac3 PE=1 SV=1|Voltage-dependent anion-selective channel protein 3 OS=Mus musculus GN=Vdac3 PE=1 SV=1|Voltage-dependent anion-selective channel protein 3 OS=Mus musculus GN=Vdac3 PE=1 SV=1	TRUE	FALSE	15353800	2.67151e+07	2.14611e+07	2.2678e+07	2.46029e+07	NA	NA	NA
Vdac2	G3UX26|Q60930	Voltage-dependent anion-selective channel protein 2 (Fragment) OS=Mus musculus GN=Vdac2 PE=1 SV=1|Voltage-dependent anion-selective channel protein 2 OS=Mus musculus GN=Vdac2 PE=1 SV=2	TRUE	TRUE	27272800	2.96162e+07	3.03513e+07	2.29343e+07	2.73438e+07	36870.4	2.91338e+06	4.35365e+06
Rab1a	Q5SW88	Protein Rab1a OS=Mus musculus GN=Rab1a PE=1 SV=1	TRUE	FALSE	21155000	2.24146e+07	2.66946e+07	1.93768e+07	2.49867e+07	NA	NA	NA
Actr2	P61161|Q5SW83	Actin-related protein 2 OS=Mus musculus GN=Actr2 PE=1 SV=1|ARP2 actin-related protein 2 homolog (Yeast) OS=Mus musculus GN=Actr2 PE=1 SV=1	TRUE	TRUE	530750	1.71008e+06	1.75299e+06	1.52155e+06	1.66632e+06	90325.6	1.62086e+06	1.73887e+06
Deptor	B2ZRS5|Q570Y9|Q570Y9-3	DEP domain-containing mTOR-interacting protein OS=Mus musculus GN=Deptor PE=1 SV=1|DEP domain-containing mTOR-interacting protein OS=Mus musculus GN=Deptor PE=1 SV=2|Isoform 3 of DEP domain-containing mTOR-interacting protein OS=Mus musculus GN=Deptor	TRUE	FALSE	1688710	4.06123e+06	4.40636e+06	4.10783e+06	3.70837e+06	NA	NA	NA
Pygb	Q8CI94	Glycogen phosphorylase, brain form OS=Mus musculus GN=Pygb PE=1 SV=3	TRUE	TRUE	599134	2.38262e+06	2.68079e+06	3.0853e+06	2.09172e+06	314141	2.50161e+06	2.21895e+06
Nop58	Q6DFW4	Nucleolar protein 58 OS=Mus musculus GN=Nop58 PE=1 SV=1	TRUE	FALSE	3909430	1.72956e+07	2.04074e+07	1.54235e+07	1.60381e+07	NA	NA	NA
Nomo1	Q6GQT9	Nodal modulator 1 OS=Mus musculus GN=Nomo1 PE=1 SV=1	TRUE	TRUE	8443260	1.20789e+07	1.35798e+07	1.32466e+07	1.44734e+07	218919	8.02472e+06	8.31897e+06
Lmnb1	P14733	Lamin-B1 OS=Mus musculus GN=Lmnb1 PE=1 SV=3	TRUE	TRUE	15007500	1.62549e+07	1.89583e+07	1.41522e+07	1.6149e+07	2227870	7.01481e+06	7.31868e+06
Mrps35	A0A0R4J0L6|Q8BJZ4	28S ribosomal protein S35, mitochondrial OS=Mus musculus GN=Mrps35 PE=1 SV=1|28S ribosomal protein S35, mitochondrial OS=Mus musculus GN=Mrps35 PE=1 SV=2	TRUE	TRUE	1937700	7.0422e+06	7.53385e+06	6.85568e+06	7.14888e+06	1163230	7.24713e+06	6.31209e+06
Ppig	A2AR02	Peptidyl-prolyl cis-trans isomerase G OS=Mus musculus GN=Ppig PE=1 SV=1	TRUE	FALSE	6502180	4.79e+06	4.56221e+06	2.939e+06	3.95608e+06	NA	NA	NA
Tst	P52196|Q545S0	Thiosulfate sulfurtransferase OS=Mus musculus GN=Tst PE=1 SV=3|Sulfurtransferase OS=Mus musculus GN=Tst PE=1 SV=1	TRUE	FALSE	9.69983e+06	1.80431e+07	1.80548e+07	2.16144e+07	2.85171e+07	NA	NA	NA
Sf3b3	Q921M3	Splicing factor 3B subunit 3 OS=Mus musculus GN=Sf3b3 PE=1 SV=1	TRUE	TRUE	8.50368e+06	1.13891e+07	1.10859e+07	1.0188e+07	1.03605e+07	77384	2.97075e+06	3.34782e+06
F5	O88783	Coagulation factor V OS=Mus musculus GN=F5 PE=1 SV=1	TRUE	FALSE	4465660	3.19313e+06	2.81187e+06	2.83787e+06	2.50996e+06	NA	NA	NA
Cpne3	Q8BT60	Copine-3 OS=Mus musculus GN=Cpne3 PE=1 SV=2	TRUE	TRUE	7919540	1.78915e+07	1.94419e+07	1.62957e+07	1.90637e+07	81373.8	3.48329e+06	4.39396e+06
Hp1bp3	Q3TEA8|Q3TEA8-2|Q3TEA8-3|Z4YKA3|Z4YKB8	Heterochromatin protein 1-binding protein 3 OS=Mus musculus GN=Hp1bp3 PE=1 SV=1|Isoform 2 of Heterochromatin protein 1-binding protein 3 OS=Mus musculus GN=Hp1bp3|Isoform 3 of Heterochromatin protein 1-binding protein 3 OS=Mus musculus GN=Hp1bp3|Heterochromatin protein 1-binding protein 3 OS=Mus musculus GN=Hp1bp3 PE=1 SV=1|Heterochromatin protein 1-binding protein 3 OS=Mus musculus GN=Hp1bp3 PE=…	TRUE	FALSE	4158390	2.50422e+07	2.08548e+07	2.01795e+07	1.99805e+07	NA	NA	NA
Ywhag	A8IP69|P61982	14-3-3 protein gamma OS=Mus musculus GN=Ywhag PE=1 SV=1|14-3-3 protein gamma OS=Mus musculus GN=Ywhag PE=1 SV=2	TRUE	FALSE	2067790	7.04602e+06	8.13488e+06	7.6797e+06	8.30879e+06	NA	NA	NA
Gtf2f1	Q3THK3	General transcription factor IIF subunit 1 OS=Mus musculus GN=Gtf2f1 PE=1 SV=2	TRUE	FALSE	3671530	1.0758e+07	3.37324e+06	8.86427e+06	3.57659e+06	NA	NA	NA
Pgm3	Q8BWW3|Q9CYR6	Phosphoacetylglucosamine mutase OS=Mus musculus GN=Pgm3 PE=1 SV=1|Phosphoacetylglucosamine mutase OS=Mus musculus GN=Pgm3 PE=1 SV=1	TRUE	TRUE	2360340	5.26809e+06	4.30647e+06	4.18048e+06	4.91055e+06	225199	1.54477e+06	1.62663e+06
Arfgap2	Q99K28|Q99K28-2	ADP-ribosylation factor GTPase-activating protein 2 OS=Mus musculus GN=Arfgap2 PE=1 SV=1|Isoform 2 of ADP-ribosylation factor GTPase-activating protein 2 OS=Mus musculus GN=Arfgap2	TRUE	FALSE	3716400	1.05649e+07	9.02293e+06	9.89974e+06	1.13559e+07	NA	NA	NA
Pzp	Q61838	Pregnancy zone protein OS=Mus musculus GN=Pzp PE=1 SV=3	TRUE	TRUE	9.92584e+07	7.55758e+07	7.59509e+07	8.59688e+07	6.56985e+07	1903860	2.8259e+07	2.23246e+07
Mrc1	Q2HZ94|Q61830	Macrophage mannose receptor 1 OS=Mus musculus GN=Mrc1 PE=1 SV=1|Macrophage mannose receptor 1 OS=Mus musculus GN=Mrc1 PE=1 SV=2	TRUE	FALSE	4072890	3.02302e+06	2.17741e+06	1.91186e+06	1.68918e+06	NA	NA	NA
Tra2a	A0A0N4SVC2|E9QP00	Transformer-2 protein homolog alpha OS=Mus musculus GN=Tra2a PE=1 SV=1|Transformer-2 protein homolog alpha OS=Mus musculus GN=Tra2a PE=1 SV=1	TRUE	TRUE	2649950	7.87132e+06	2.87598e+06	4.09253e+06	2.85837e+06	844972	4.48418e+06	4.39828e+06
Dcn	P28654|Q3UKR1	Decorin OS=Mus musculus GN=Dcn PE=1 SV=1|Decorin OS=Mus musculus GN=Dcn PE=1 SV=1	TRUE	TRUE	98166900	7.47258e+07	5.84355e+07	6.01882e+07	7.2149e+07	853474	2.17888e+06	2.49889e+06
Cd9	P40240	CD9 antigen OS=Mus musculus GN=Cd9 PE=1 SV=2	TRUE	FALSE	15892200	8.09802e+06	7.88468e+06	7.21444e+06	7.32163e+06	NA	NA	NA
Son	H9KV00|H9KV01|H9KV15|Q9QX47|Q9QX47-2|Q9QX47-3|Q9QX47-4	Protein SON OS=Mus musculus GN=Son PE=1 SV=1|Protein SON OS=Mus musculus GN=Son PE=1 SV=1|Protein SON OS=Mus musculus GN=Son PE=1 SV=1|Protein SON OS=Mus musculus GN=Son PE=1 SV=2|Isoform 2 of Protein SON OS=Mus musculus GN=Son|Isoform 3 of Protein SON OS=Mus musculus GN=Son|Isoform 4 of Protein SON OS=Mus musculus GN=Son	TRUE	TRUE	4510320	7.10306e+06	6.38718e+06	6.22686e+06	5.44734e+06	1533300	1.17524e+07	9.93154e+06
Acta2|Actc1|Acta1	P62737|P68033|P68134|Q497E4	Actin, aortic smooth muscle OS=Mus musculus GN=Acta2 PE=1 SV=1|Actin, alpha cardiac muscle 1 OS=Mus musculus GN=Actc1 PE=1 SV=1|Actin, alpha skeletal muscle OS=Mus musculus GN=Acta1 PE=1 SV=1|Actin, alpha cardiac muscle 1 OS=Mus musculus GN=Actc1 PE=2 SV=1	TRUE	TRUE	2036840	4.15504e+06	3.21569e+06	2.68821e+06	3.52106e+06	901971	2.87067e+06	3.03227e+06
Rps8	P62242|Q497E9	40S ribosomal protein S8 OS=Mus musculus GN=Rps8 PE=1 SV=2|40S ribosomal protein S8 OS=Mus musculus GN=Rps8 PE=1 SV=1	TRUE	TRUE	7.59593e+06	1.1976e+08	8.3205e+07	1.02675e+08	8.84739e+07	NA	460039	1.17609e+06
Aldh4a1	Q8CHT0	Delta-1-pyrroline-5-carboxylate dehydrogenase, mitochondrial OS=Mus musculus GN=Aldh4a1 PE=1 SV=3	TRUE	TRUE	14823500	2.11102e+07	2.52934e+07	3.06763e+07	3.67328e+07	818829	7.93868e+06	7.04717e+06
Echdc1	Q9D9V3|Q9D9V3-2	Ethylmalonyl-CoA decarboxylase OS=Mus musculus GN=Echdc1 PE=1 SV=2|Isoform 2 of Ethylmalonyl-CoA decarboxylase OS=Mus musculus GN=Echdc1	TRUE	FALSE	1453660	5.10282e+06	4.74532e+06	4.92885e+06	4.69682e+06	NA	NA	NA
H2afy	Q9QZQ8	Core histone macro-H2A.1 OS=Mus musculus GN=H2afy PE=1 SV=3	TRUE	FALSE	1713610	9.99266e+06	1.08775e+07	9.13565e+06	9.26596e+06	NA	NA	NA
Dnajc5	A2AUE1|G5E8T0|P60904	DnaJ homolog subfamily C member 5 (Fragment) OS=Mus musculus GN=Dnajc5 PE=1 SV=1|DnaJ (Hsp40) homolog, subfamily C, member 5, isoform CRA_b OS=Mus musculus GN=Dnajc5 PE=1 SV=1|DnaJ homolog subfamily C member 5 OS=Mus musculus GN=Dnajc5 PE=1 SV=1	TRUE	FALSE	7.81131e+06	3.99787e+06	4.05128e+06	3.46156e+06	3.3054e+06	NA	NA	NA
Acaa1b	Q3UKM0|Q8VCH0	3-ketoacyl-CoA thiolase B, peroxisomal OS=Mus musculus GN=Acaa1b PE=1 SV=1|3-ketoacyl-CoA thiolase B, peroxisomal OS=Mus musculus GN=Acaa1b PE=1 SV=1	TRUE	FALSE	7517640	6.89942e+06	5.84881e+06	1.26852e+07	1.20906e+07	NA	NA	NA
Copa	F8WHL2|Q8CIE6	Coatomer subunit alpha OS=Mus musculus GN=Copa PE=1 SV=1|Coatomer subunit alpha OS=Mus musculus GN=Copa PE=1 SV=2	TRUE	TRUE	22496200	2.9909e+07	3.13345e+07	2.67856e+07	3.14575e+07	1349110	1.18319e+07	1.34226e+07
Slc25a15	Q543E2|Q9WVD5	Mitochondrial ornithine transporter 1 OS=Mus musculus GN=Slc25a15 PE=1 SV=1|Mitochondrial ornithine transporter 1 OS=Mus musculus GN=Slc25a15 PE=1 SV=1	TRUE	FALSE	11594700	1.72618e+07	1.6264e+07	1.9892e+07	2.95899e+07	NA	NA	NA
Hdlbp	Q3U4Z7|Q8VDJ3	High density lipoprotein (HDL) binding protein, isoform CRA_d OS=Mus musculus GN=Hdlbp PE=1 SV=1|Vigilin OS=Mus musculus GN=Hdlbp PE=1 SV=1	TRUE	TRUE	38738300	3.06024e+08	3.73078e+08	3.13259e+08	2.66412e+08	12291600	5.4851e+08	4.43893e+08
Pygm	E9PUM3|Q9WUB3	Alpha-1,4 glucan phosphorylase OS=Mus musculus GN=Pygm PE=1 SV=1|Glycogen phosphorylase, muscle form OS=Mus musculus GN=Pygm PE=1 SV=3	TRUE	FALSE	1383410	1.29118e+07	8.70815e+06	2.86727e+06	4.04175e+06	NA	NA	NA
Bsg	K3W4Q8|P18572|P18572-2	Basigin OS=Mus musculus GN=Bsg PE=1 SV=1|Basigin OS=Mus musculus GN=Bsg PE=1 SV=2|Isoform 2 of Basigin OS=Mus musculus GN=Bsg	TRUE	FALSE	7.20961e+06	1.36657e+07	7.22665e+06	9.13668e+06	9.38157e+06	NA	NA	NA
Rpn1	Q91YQ5	Dolichyl-diphosphooligosaccharide--protein glycosyltransferase subunit 1 OS=Mus musculus GN=Rpn1 PE=1 SV=1	TRUE	TRUE	18923800	5.9917e+07	6.46275e+07	5.61549e+07	5.24547e+07	1253590	2.60266e+07	2.06935e+07
C5	P06684	Complement C5 OS=Mus musculus GN=C5 PE=1 SV=2	TRUE	FALSE	4750900	5.23967e+06	5.18623e+06	3.54442e+06	3.90428e+06	NA	NA	NA
Ndrg2	Q9QYG0|Q9QYG0-2	Protein NDRG2 OS=Mus musculus GN=Ndrg2 PE=1 SV=1|Isoform 2 of Protein NDRG2 OS=Mus musculus GN=Ndrg2	TRUE	TRUE	5425900	1.95197e+07	2.26369e+07	2.62905e+07	2.34892e+07	501722	3.74868e+07	2.48709e+07
Riok3	Q9DBU3	Serine/threonine-protein kinase RIO3 OS=Mus musculus GN=Riok3 PE=1 SV=3	TRUE	FALSE	459810	3.15947e+06	3.2748e+06	2.60703e+06	2.44905e+06	NA	NA	NA
D10Jhu81e	Q9D172	ES1 protein homolog, mitochondrial OS=Mus musculus GN=D10Jhu81e PE=1 SV=1	TRUE	TRUE	14161400	1.17978e+07	1.14332e+07	1.69213e+07	2.41152e+07	929502	3.744e+06	3.56845e+06
Abcf1	Q6P542	ATP-binding cassette sub-family F member 1 OS=Mus musculus GN=Abcf1 PE=1 SV=1	TRUE	FALSE	3125790	1.38537e+07	1.45661e+07	1.50753e+07	1.13132e+07	NA	NA	NA
Pipox	Q3UEJ8|Q9D826	Peroxisomal sarcosine oxidase OS=Mus musculus GN=Pipox PE=1 SV=1|Peroxisomal sarcosine oxidase OS=Mus musculus GN=Pipox PE=1 SV=1	TRUE	TRUE	3929650	6.33753e+06	6.093e+06	8.99833e+06	9.59628e+06	96068.6	520048	1.40755e+06
Rpl37	Q9D823	60S ribosomal protein L37 OS=Mus musculus GN=Rpl37 PE=3 SV=3	TRUE	FALSE	6335330	1.79548e+08	7.23579e+07	8.36196e+07	7.13644e+07	NA	NA	NA
Gpc6	Q3V1C9|Q9R087	Glypican 6, isoform CRA_a OS=Mus musculus GN=Gpc6 PE=1 SV=1|Glypican-6 OS=Mus musculus GN=Gpc6 PE=1 SV=1	TRUE	FALSE	6.44084e+06	9.66071e+06	7.4004e+06	1.20505e+07	8.21279e+06	NA	NA	NA
Trap1	Q9CQN1	Heat shock protein 75 kDa, mitochondrial OS=Mus musculus GN=Trap1 PE=1 SV=1	TRUE	TRUE	6600450	7.35368e+06	7.57593e+06	7.4294e+06	8.84608e+06	195954	7.2691e+06	7.28302e+06
Sec22b	O08547	Vesicle-trafficking protein SEC22b OS=Mus musculus GN=Sec22b PE=1 SV=3	TRUE	FALSE	4314410	1.72017e+07	1.61962e+07	1.51753e+07	1.50515e+07	NA	NA	NA
Calm1	P62204	Calmodulin OS=Mus musculus GN=Calm1 PE=1 SV=2	TRUE	TRUE	855675	5.82761e+06	5.35364e+06	5.06467e+06	5.23304e+06	578513	3.60863e+06	2.81317e+06
Rpl34	Q9D1R9	60S ribosomal protein L34 OS=Mus musculus GN=Rpl34 PE=1 SV=2	TRUE	TRUE	13157500	2.07727e+08	1.20345e+08	1.61733e+08	1.21144e+08	144917	6.23381e+06	8.56562e+06
Lmbrd2	Q8C561|Q8C561-2	LMBR1 domain-containing protein 2 OS=Mus musculus GN=Lmbrd2 PE=1 SV=1|Isoform 2 of LMBR1 domain-containing protein 2 OS=Mus musculus GN=Lmbrd2	TRUE	FALSE	8984650	6.40119e+06	6.62766e+06	3.62767e+06	3.77556e+06	NA	NA	NA
Dpp3	Q99KK7	Dipeptidyl peptidase 3 OS=Mus musculus GN=Dpp3 PE=1 SV=2	TRUE	FALSE	1896900	5.28957e+06	5.43684e+06	4.81545e+06	4.48255e+06	NA	NA	NA
Cmas	A0A0R4J0B4|Q99KK2	Cytidine monophospho-N-acetylneuraminic acid synthetase OS=Mus musculus GN=Cmas PE=1 SV=1|N-acylneuraminate cytidylyltransferase OS=Mus musculus GN=Cmas PE=1 SV=2	TRUE	FALSE	7742700	1.00699e+07	1.08266e+07	9.30757e+06	1.05688e+07	NA	NA	NA
Mrps5	Q99N87	28S ribosomal protein S5, mitochondrial OS=Mus musculus GN=Mrps5 PE=1 SV=1	TRUE	TRUE	3415180	2.43702e+07	2.34375e+07	2.14866e+07	2.08449e+07	379030	7.1926e+06	1.20435e+07
Cars	Q9ER72|Q9ER72-2	Cysteine--tRNA ligase, cytoplasmic OS=Mus musculus GN=Cars PE=1 SV=2|Isoform 2 of Cysteine--tRNA ligase, cytoplasmic OS=Mus musculus GN=Cars	TRUE	FALSE	5315910	2.1293e+07	2.2971e+07	2.2595e+07	2.05386e+07	NA	NA	NA
Ptpra	P18052|P18052-2|Q91V35	Receptor-type tyrosine-protein phosphatase alpha OS=Mus musculus GN=Ptpra PE=1 SV=3|Isoform 2 of Receptor-type tyrosine-protein phosphatase alpha OS=Mus musculus GN=Ptpra|Receptor-type tyrosine-protein phosphatase OS=Mus musculus GN=Ptpra PE=1 SV=1	TRUE	TRUE	9.63221e+06	4.55444e+06	4.9118e+06	2.18157e+06	4.26469e+06	298726	1.01588e+06	995039
Rpl13	P47963	60S ribosomal protein L13 OS=Mus musculus GN=Rpl13 PE=1 SV=3	TRUE	FALSE	7.81355e+06	1.6076e+08	7.90294e+07	1.25765e+08	8.59136e+07	NA	NA	NA
Srsf6	Q3TWW8	Serine/arginine-rich splicing factor 6 OS=Mus musculus GN=Srsf6 PE=1 SV=1	TRUE	TRUE	62838400	1.14852e+08	4.64429e+07	1.00363e+08	5.34324e+07	2873760	9.01674e+07	5.0418e+07
Cd34	Q64314	Hematopoietic progenitor cell antigen CD34 OS=Mus musculus GN=Cd34 PE=1 SV=1	TRUE	FALSE	3269850	7.8942e+06	3.95416e+06	3.27773e+06	4.11142e+06	NA	NA	NA
Gfm1	Q8K0D5	Elongation factor G, mitochondrial OS=Mus musculus GN=Gfm1 PE=1 SV=1	TRUE	TRUE	4885560	1.39336e+07	1.3748e+07	1.20189e+07	1.16027e+07	2900480	2.89939e+07	3.18554e+07
Anxa6	F8WIT2|P14824	Annexin OS=Mus musculus GN=Anxa6 PE=1 SV=1|Annexin A6 OS=Mus musculus GN=Anxa6 PE=1 SV=3	TRUE	TRUE	18386900	8.43833e+07	9.09127e+07	8.45802e+07	7.37049e+07	3595510	7.36884e+07	4.32464e+07
Cycs	P62897|Q56A15	Cytochrome c, somatic OS=Mus musculus GN=Cycs PE=1 SV=2|Cytochrome c OS=Mus musculus GN=Cycs PE=1 SV=1	TRUE	FALSE	2657880	5.95764e+06	4.15543e+06	6.50884e+06	1.31889e+07	NA	NA	NA
Abcc3	A0A0R4J015|B2RX12|B2RX12-2|B2RX12-3|J3QML2	Canalicular multispecific organic anion transporter 2 OS=Mus musculus GN=Abcc3 PE=1 SV=1|Canalicular multispecific organic anion transporter 2 OS=Mus musculus GN=Abcc3 PE=1 SV=1|Isoform 2 of Canalicular multispecific organic anion transporter 2 OS=Mus musculus GN=Abcc3|Isoform 3 of Canalicular multispecific organic anion transporter 2 OS=Mus musculus GN=Abcc3|Canalicular multispecific organic ani…	TRUE	FALSE	5.25829e+07	3.35728e+07	2.86813e+07	2.13952e+07	2.91793e+07	NA	NA	NA
Sars	P26638|Q8C483	Serine--tRNA ligase, cytoplasmic OS=Mus musculus GN=Sars PE=1 SV=3|Serine--tRNA ligase, cytoplasmic OS=Mus musculus GN=Sars PE=1 SV=1	TRUE	TRUE	3177910	1.82294e+07	2.10461e+07	1.91636e+07	1.65297e+07	89150	2.65533e+06	3.92325e+06
Rpl7a	P12970|Q58ET1	60S ribosomal protein L7a OS=Mus musculus GN=Rpl7a PE=1 SV=2|60S ribosomal protein L7a OS=Mus musculus GN=Rpl7a PE=1 SV=1	TRUE	TRUE	14482000	1.28942e+08	9.99615e+07	1.19845e+08	9.8966e+07	843665	3.55725e+06	4.80057e+06
Ech1	O35459	Delta(3,5)-Delta(2,4)-dienoyl-CoA isomerase, mitochondrial OS=Mus musculus GN=Ech1 PE=1 SV=1	TRUE	FALSE	7275120	8.05829e+06	8.78001e+06	8.20529e+06	1.09872e+07	NA	NA	NA
Crot	Q9DC50	Peroxisomal carnitine O-octanoyltransferase OS=Mus musculus GN=Crot PE=1 SV=1	TRUE	TRUE	2781720	3.23389e+06	3.77525e+06	3.49409e+06	4.72467e+06	387640	4.55396e+06	4.56496e+06
Gnai3	Q9DC51	Guanine nucleotide-binding protein G(k) subunit alpha OS=Mus musculus GN=Gnai3 PE=1 SV=3	TRUE	FALSE	2658930	4.02988e+06	3.30027e+06	2.92437e+06	3.3081e+06	NA	NA	NA
Pdcd6ip	Q9WU78	Programmed cell death 6-interacting protein OS=Mus musculus GN=Pdcd6ip PE=1 SV=3	TRUE	TRUE	9.61132e+06	3.45574e+07	4.21552e+07	3.90111e+07	3.6359e+07	1926140	2.3544e+07	1.8389e+07
Ddx23	D3Z0M9	MCG18410, isoform CRA_a OS=Mus musculus GN=Ddx23 PE=1 SV=1	TRUE	FALSE	3086090	3.94345e+06	3.98457e+06	3.48443e+06	3.18717e+06	NA	NA	NA
Rpl8	P62918	60S ribosomal protein L8 OS=Mus musculus GN=Rpl8 PE=1 SV=2	TRUE	TRUE	31527000	5.61021e+08	3.27929e+08	4.05792e+08	2.9266e+08	741105	7.65074e+06	1.07129e+07
Clu	Q06890|Q549A5	Clusterin OS=Mus musculus GN=Clu PE=1 SV=1|Clusterin OS=Mus musculus GN=Clu PE=1 SV=1	TRUE	TRUE	3654150	6.80273e+06	4.66565e+06	4.94903e+06	5.88228e+06	683996	4.08077e+06	5.44885e+06
Gar1	D3YZ09|Q9CY66|Q9CY66-2|Q9CY66-3	H/ACA ribonucleoprotein complex subunit 1 (Fragment) OS=Mus musculus GN=Gar1 PE=1 SV=1|H/ACA ribonucleoprotein complex subunit 1 OS=Mus musculus GN=Gar1 PE=1 SV=1|Isoform 2 of H/ACA ribonucleoprotein complex subunit 1 OS=Mus musculus GN=Gar1|Isoform 3 of H/ACA ribonucleoprotein complex subunit 1 OS=Mus musculus GN=Gar1	TRUE	FALSE	1497300	5.74055e+06	4.68701e+06	7.43729e+06	5.16487e+06	NA	NA	NA
Cluh	A0A0R4J140	Clustered mitochondria protein homolog OS=Mus musculus GN=Cluh PE=1 SV=1	TRUE	TRUE	14704900	7.23252e+07	8.55864e+07	6.73325e+07	6.64472e+07	2592350	4.25352e+07	3.55732e+07
Zc3h15	Q3TIV5	Zinc finger CCCH domain-containing protein 15 OS=Mus musculus GN=Zc3h15 PE=1 SV=2	TRUE	FALSE	5440810	4.32179e+07	3.45648e+07	4.12312e+07	3.41701e+07	NA	NA	NA
Ybx1	P62960|Q3UBT1	Nuclease-sensitive element-binding protein 1 OS=Mus musculus GN=Ybx1 PE=1 SV=3|Nuclease-sensitive element-binding protein 1 OS=Mus musculus GN=Ybx1 PE=1 SV=1	TRUE	TRUE	NA	6.68742e+06	2.72529e+06	1.13575e+07	5.26959e+06	1072730	5.4562e+06	7.17985e+06
Rai14	Q9EP71	Ankycorbin OS=Mus musculus GN=Rai14 PE=1 SV=1	FALSE	TRUE	NA	NA	NA	NA	NA	134903	634449	1.46024e+06
Dmxl1	Q6PNC0	DmX-like protein 1 OS=Mus musculus GN=Dmxl1 PE=1 SV=1	FALSE	TRUE	NA	NA	NA	NA	NA	260923	521722	642034
Acy3	Q91XE4	N-acyl-aromatic-L-amino acid amidohydrolase (carboxylate-forming) OS=Mus musculus GN=Acy3 PE=1 SV=1	FALSE	TRUE	NA	NA	NA	NA	NA	447489	1.96116e+06	2.63387e+06
Sorl1	O88307	Sortilin-related receptor OS=Mus musculus GN=Sorl1 PE=1 SV=3	FALSE	TRUE	NA	NA	NA	NA	NA	325209	558632	423586
Lypla1	D3YUG4|J3QP56|P97823|P97823-2	Acyl-protein thioesterase 1 (Fragment) OS=Mus musculus GN=Lypla1 PE=1 SV=1|Acyl-protein thioesterase 1 OS=Mus musculus GN=Lypla1 PE=1 SV=1|Acyl-protein thioesterase 1 OS=Mus musculus GN=Lypla1 PE=1 SV=1|Isoform 2 of Acyl-protein thioesterase 1 OS=Mus musculus GN=Lypla1	FALSE	TRUE	NA	NA	NA	NA	NA	331003	4.74489e+06	3.84678e+06
Pspc1	Q8R326|Q8R326-2	Paraspeckle component 1 OS=Mus musculus GN=Pspc1 PE=1 SV=1|Isoform 2 of Paraspeckle component 1 OS=Mus musculus GN=Pspc1	FALSE	TRUE	NA	NA	NA	NA	NA	456245	3.18472e+06	3.23106e+06
Add3	Q9QYB5|Q9QYB5-2	Gamma-adducin OS=Mus musculus GN=Add3 PE=1 SV=2|Isoform 1 of Gamma-adducin OS=Mus musculus GN=Add3	FALSE	TRUE	NA	NA	NA	NA	NA	153716	732714	723002
Podxl	Q791G4|Q9R0M4	Podocalyxin OS=Mus musculus GN=Podxl PE=1 SV=1|Podocalyxin OS=Mus musculus GN=Podxl PE=1 SV=2	FALSE	TRUE	NA	NA	NA	NA	NA	197691	664761	1.214e+06
H2afx	P27661	Histone H2AX OS=Mus musculus GN=H2afx PE=1 SV=2	FALSE	TRUE	NA	NA	NA	NA	NA	2415330	2.14971e+06	2.87986e+06
Ces3b	Q8VCU1|Q8VCU1-2	Carboxylesterase 3B OS=Mus musculus GN=Ces3b PE=1 SV=2|Isoform 2 of Carboxylesterase 3B OS=Mus musculus GN=Ces3b	FALSE	TRUE	NA	NA	NA	NA	NA	431163	4.01031e+06	5.29082e+06
Smg1	Q8BKX6	Serine/threonine-protein kinase SMG1 OS=Mus musculus GN=Smg1 PE=1 SV=3	FALSE	TRUE	NA	NA	NA	NA	NA	2575950	1.70854e+07	1.33647e+07
Ppp3cb|Ppp3ca	E0CZ78|E9Q6P2|G3X8U7|P48453|P48453-2|P63328|P63328-2	Serine/threonine-protein phosphatase OS=Mus musculus GN=Ppp3cb PE=1 SV=1|Serine/threonine-protein phosphatase OS=Mus musculus GN=Ppp3cb PE=1 SV=1|Serine/threonine-protein phosphatase OS=Mus musculus GN=Ppp3cb PE=1 SV=1|Serine/threonine-protein phosphatase 2B catalytic subunit beta isoform OS=Mus musculus GN=Ppp3cb PE=1 SV=2|Isoform 1 of Serine/threonine-protein phosphatase 2B catalytic subunit be…	FALSE	TRUE	NA	NA	NA	NA	NA	166164	835325	866148
Ccar2	Q8VDP4	Cell cycle and apoptosis regulator protein 2 OS=Mus musculus GN=Ccar2 PE=1 SV=2	FALSE	TRUE	NA	NA	NA	NA	NA	1128860	5.77742e+06	8.13344e+06
Stim1	P70302	Stromal interaction molecule 1 OS=Mus musculus GN=Stim1 PE=1 SV=2	FALSE	TRUE	NA	NA	NA	NA	NA	218824	3.07527e+06	3.20562e+06
Rab3gap1	Q80UJ7	Rab3 GTPase-activating protein catalytic subunit OS=Mus musculus GN=Rab3gap1 PE=1 SV=4	FALSE	TRUE	NA	NA	NA	NA	NA	105911	1.6412e+06	993953
Cubn	Q9JLB4	Cubilin OS=Mus musculus GN=Cubn PE=1 SV=3	FALSE	TRUE	NA	NA	NA	NA	NA	281130	645991	2.00948e+06
Xpnpep1	Q3UE92|Q6P1B1|S4R1I3	X-prolyl aminopeptidase (Aminopeptidase P) 1, soluble, isoform CRA_b OS=Mus musculus GN=Xpnpep1 PE=1 SV=1|Xaa-Pro aminopeptidase 1 OS=Mus musculus GN=Xpnpep1 PE=1 SV=1|Xaa-Pro aminopeptidase 1 OS=Mus musculus GN=Xpnpep1 PE=1 SV=1	FALSE	TRUE	NA	NA	NA	NA	NA	905706	1.55167e+06	1.59165e+06
Ube3a	O08759|O08759-2|O08759-3	Ubiquitin-protein ligase E3A OS=Mus musculus GN=Ube3a PE=1 SV=2|Isoform 2 of Ubiquitin-protein ligase E3A OS=Mus musculus GN=Ube3a|Isoform 3 of Ubiquitin-protein ligase E3A OS=Mus musculus GN=Ube3a	FALSE	TRUE	NA	NA	NA	NA	NA	463073	2.88908e+06	2.8029e+06
Rbm12	Q8R4X3	RNA-binding protein 12 OS=Mus musculus GN=Rbm12 PE=1 SV=3	FALSE	TRUE	NA	NA	NA	NA	NA	499115	2.13169e+06	2.2464e+06
Ak4	Q3U489|Q9WUR9	Adenylate kinase 4, mitochondrial OS=Mus musculus GN=Ak4 PE=1 SV=1|Adenylate kinase 4, mitochondrial OS=Mus musculus GN=Ak4 PE=1 SV=1	FALSE	TRUE	NA	NA	NA	NA	NA	168763	837780	1.08172e+06
Tinag	Q9WUR0	Protein Tinag OS=Mus musculus GN=Tinag PE=1 SV=1	FALSE	TRUE	NA	NA	NA	NA	NA	1660930	1.37605e+06	565015
Gsn	P13020-2	Isoform 2 of Gelsolin OS=Mus musculus GN=Gsn	FALSE	TRUE	NA	NA	NA	NA	NA	2228770	5.88523e+06	1.01441e+07
Hspa1b|Hspa1a	P17879|Q3TU85|Q61696	Heat shock 70 kDa protein 1B OS=Mus musculus GN=Hspa1b PE=1 SV=3|Heat shock 70 kDa protein 1A OS=Mus musculus GN=Hspa1b PE=1 SV=1|Heat shock 70 kDa protein 1A OS=Mus musculus GN=Hspa1a PE=1 SV=2	FALSE	TRUE	NA	NA	NA	NA	NA	476538	5.09618e+06	5.81751e+06
Alyref2|Alyref	G3X9I4|O08583|O08583-2|Q9JJW6|Q9JJW6-2	Aly/REF export factor 2 OS=Mus musculus GN=Alyref2 PE=1 SV=1|THO complex subunit 4 OS=Mus musculus GN=Alyref PE=1 SV=3|Isoform 2 of THO complex subunit 4 OS=Mus musculus GN=Alyref|Aly/REF export factor 2 OS=Mus musculus GN=Alyref2 PE=1 SV=1|Isoform 2 of Aly/REF export factor 2 OS=Mus musculus GN=Alyref2	FALSE	TRUE	NA	NA	NA	NA	NA	164264	1.4559e+06	1.34355e+06
Col7a1	Q63870	Collagen alpha-1(VII) chain OS=Mus musculus GN=Col7a1 PE=1 SV=3	FALSE	TRUE	NA	NA	NA	NA	NA	1082120	999163	1.03938e+06
Mrpl28	Q9D1B9	39S ribosomal protein L28, mitochondrial OS=Mus musculus GN=Mrpl28 PE=1 SV=3	FALSE	TRUE	NA	NA	NA	NA	NA	170799	4.10957e+06	4.94042e+06
Blvra	Q9CY64	Biliverdin reductase A OS=Mus musculus GN=Blvra PE=1 SV=1	FALSE	TRUE	NA	NA	NA	NA	NA	70312.4	2.21464e+06	2.07068e+06
Entpd5	Q3TQC7|Q9WUZ9	Ectonucleoside triphosphate diphosphohydrolase 5 OS=Mus musculus GN=Entpd5 PE=1 SV=1|Ectonucleoside triphosphate diphosphohydrolase 5 OS=Mus musculus GN=Entpd5 PE=1 SV=1	FALSE	TRUE	NA	NA	NA	NA	NA	127119	1.47031e+06	1.70164e+06
Ccs	Q543K2|Q9WU84	Copper chaperone for superoxide dismutase OS=Mus musculus GN=Ccs PE=1 SV=1|Copper chaperone for superoxide dismutase OS=Mus musculus GN=Ccs PE=1 SV=1	FALSE	TRUE	NA	NA	NA	NA	NA	8388.76	3.29135e+06	2.81945e+06
Col3a1	P08121|Q3TVI5	Collagen alpha-1(III) chain OS=Mus musculus GN=Col3a1 PE=1 SV=4|Collagen alpha-1(III) chain OS=Mus musculus GN=Col3a1 PE=1 SV=1	FALSE	TRUE	NA	NA	NA	NA	NA	39043200	943210	880171
Dzip3	E9QNZ2|Q7TPV2|Q7TPV2-2	E3 ubiquitin-protein ligase DZIP3 OS=Mus musculus GN=Dzip3 PE=1 SV=1|E3 ubiquitin-protein ligase DZIP3 OS=Mus musculus GN=Dzip3 PE=1 SV=2|Isoform 2 of E3 ubiquitin-protein ligase DZIP3 OS=Mus musculus GN=Dzip3	FALSE	TRUE	NA	NA	NA	NA	NA	184816	243372	539956
Sumo1	P63166	Small ubiquitin-related modifier 1 OS=Mus musculus GN=Sumo1 PE=1 SV=1	FALSE	TRUE	NA	NA	NA	NA	NA	89608	887349	758321
Gm9493|Rps7	F6SVV1|P62082|Q4FZE6	Protein Gm9493 OS=Mus musculus GN=Gm9493 PE=4 SV=1|40S ribosomal protein S7 OS=Mus musculus GN=Rps7 PE=2 SV=1|40S ribosomal protein S7 OS=Mus musculus GN=Rps7 PE=1 SV=1	FALSE	TRUE	NA	NA	NA	NA	NA	249438	1.80692e+07	2.26272e+07
Elavl3	Q60900	ELAV-like protein 3 OS=Mus musculus GN=Elavl3 PE=1 SV=1	FALSE	TRUE	NA	NA	NA	NA	NA	2523390	3.83589e+06	2.86991e+06
Mtor	Q9JLN9	Serine/threonine-protein kinase mTOR OS=Mus musculus GN=Mtor PE=1 SV=2	FALSE	TRUE	NA	NA	NA	NA	NA	1196720	1.81284e+06	1.86373e+06
Ezr	P26040|Q4KML7	Ezrin OS=Mus musculus GN=Ezr PE=1 SV=3|Ezrin OS=Mus musculus GN=Ezr PE=1 SV=1	FALSE	TRUE	NA	NA	NA	NA	NA	610556	1.72739e+06	4.49324e+06
Rtn1	Q4FJL2|Q8K0T0	Reticulon OS=Mus musculus GN=Rtn1 PE=1 SV=1|Reticulon-1 OS=Mus musculus GN=Rtn1 PE=1 SV=1	FALSE	TRUE	NA	NA	NA	NA	NA	1117040	2.60524e+06	3.05153e+06
Ranbp3	Q9CT10	Ran-binding protein 3 OS=Mus musculus GN=Ranbp3 PE=1 SV=2	FALSE	TRUE	NA	NA	NA	NA	NA	346046	1.84417e+06	1.62353e+06
Mprip	F6RND9|F6S5I0|P97434|P97434-2|P97434-3|P97434-4|P97434-5|Q5SWZ5	Myosin phosphatase Rho-interacting protein (Fragment) OS=Mus musculus GN=Mprip PE=1 SV=1|Myosin phosphatase Rho-interacting protein (Fragment) OS=Mus musculus GN=Mprip PE=1 SV=1|Myosin phosphatase Rho-interacting protein OS=Mus musculus GN=Mprip PE=1 SV=2|Isoform 2 of Myosin phosphatase Rho-interacting protein OS=Mus musculus GN=Mprip|Isoform 3 of Myosin phosphatase Rho-interacting protein OS=Mus…	FALSE	TRUE	NA	NA	NA	NA	NA	9.17933e+06	3.00875e+06	3.36122e+06
Srrt	Q99MR6|Q99MR6-2|Q99MR6-3|Q99MR6-4	Serrate RNA effector molecule homolog OS=Mus musculus GN=Srrt PE=1 SV=1|Isoform B of Serrate RNA effector molecule homolog OS=Mus musculus GN=Srrt|Isoform C of Serrate RNA effector molecule homolog OS=Mus musculus GN=Srrt|Isoform D of Serrate RNA effector molecule homolog OS=Mus musculus GN=Srrt	FALSE	TRUE	NA	NA	NA	NA	NA	1186370	4.99867e+06	5.40792e+06
Nfs1	Q9Z1J3|Q9Z1J3-2	Cysteine desulfurase, mitochondrial OS=Mus musculus GN=Nfs1 PE=1 SV=3|Isoform Cytoplasmic of Cysteine desulfurase, mitochondrial OS=Mus musculus GN=Nfs1	FALSE	TRUE	NA	NA	NA	NA	NA	35852.3	812250	969141
Pkn2	G3UZM9|Q8BWW9|Q8BWW9-2|Q8BWW9-3	Serine/threonine-protein kinase N2 OS=Mus musculus GN=Pkn2 PE=1 SV=1|Serine/threonine-protein kinase N2 OS=Mus musculus GN=Pkn2 PE=1 SV=3|Isoform 2 of Serine/threonine-protein kinase N2 OS=Mus musculus GN=Pkn2|Isoform 3 of Serine/threonine-protein kinase N2 OS=Mus musculus GN=Pkn2	FALSE	TRUE	NA	NA	NA	NA	NA	317468	1.22355e+06	1.62052e+06
Fyco1	Q8VDC1	FYVE and coiled-coil domain-containing protein 1 OS=Mus musculus GN=Fyco1 PE=1 SV=1	FALSE	TRUE	NA	NA	NA	NA	NA	706916	1.15178e+07	1.00372e+07
Lama2	Q60675	Laminin subunit alpha-2 OS=Mus musculus GN=Lama2 PE=1 SV=2	FALSE	TRUE	NA	NA	NA	NA	NA	361557	681244	1.35871e+06
Coro1a	O89053|Q3U1N0	Coronin-1A OS=Mus musculus GN=Coro1a PE=1 SV=5|Coronin OS=Mus musculus GN=Coro1a PE=1 SV=1	FALSE	TRUE	NA	NA	NA	NA	NA	27812.5	993877	1.11015e+06
Atp1a3	A0A0G2JGX4|Q6PIC6|Q8VCE0	Sodium/potassium-transporting ATPase subunit alpha OS=Mus musculus GN=Atp1a3 PE=1 SV=1|Sodium/potassium-transporting ATPase subunit alpha-3 OS=Mus musculus GN=Atp1a3 PE=1 SV=1|Sodium/potassium-transporting ATPase subunit alpha OS=Mus musculus GN=Atp1a3 PE=1 SV=1	FALSE	TRUE	NA	NA	NA	NA	NA	443143	1.54233e+06	1.53949e+06
Nsfl1c	Q9CZ44|Q9CZ44-3	NSFL1 cofactor p47 OS=Mus musculus GN=Nsfl1c PE=1 SV=1|Isoform 3 of NSFL1 cofactor p47 OS=Mus musculus GN=Nsfl1c	FALSE	TRUE	NA	NA	NA	NA	NA	236027	750568	436246
Ptrf	O54724	Polymerase I and transcript release factor OS=Mus musculus GN=Ptrf PE=1 SV=1	FALSE	TRUE	NA	NA	NA	NA	NA	175917	900142	619074
Strbp	Q91WM1|Q91WM1-2	Spermatid perinuclear RNA-binding protein OS=Mus musculus GN=Strbp PE=1 SV=1|Isoform 2 of Spermatid perinuclear RNA-binding protein OS=Mus musculus GN=Strbp	FALSE	TRUE	NA	NA	NA	NA	NA	410434	1.65691e+06	1.99269e+06
Ptk2	P34152|P34152-2|P34152-3|P34152-4	Focal adhesion kinase 1 OS=Mus musculus GN=Ptk2 PE=1 SV=3|Isoform 2 of Focal adhesion kinase 1 OS=Mus musculus GN=Ptk2|Isoform 3 of Focal adhesion kinase 1 OS=Mus musculus GN=Ptk2|Isoform 4 of Focal adhesion kinase 1 OS=Mus musculus GN=Ptk2	FALSE	TRUE	NA	NA	NA	NA	NA	25263.4	1.6815e+06	1.02272e+06
Miox	Q9QXN5	Inositol oxygenase OS=Mus musculus GN=Miox PE=1 SV=2	FALSE	TRUE	NA	NA	NA	NA	NA	49797.4	155961	391604
Crat	H7BX88|P47934	Carnitine O-acetyltransferase OS=Mus musculus GN=Crat PE=1 SV=1|Carnitine O-acetyltransferase OS=Mus musculus GN=Crat PE=1 SV=3	FALSE	TRUE	NA	NA	NA	NA	NA	61591.1	1.26374e+06	2.73442e+06
Celf2	V9GX43	CUGBP Elav-like family member 2 (Fragment) OS=Mus musculus GN=Celf2 PE=1 SV=1	FALSE	TRUE	NA	NA	NA	NA	NA	1904100	1.40235e+07	1.31963e+07
Lpp	Q8BFW7	Lipoma-preferred partner homolog OS=Mus musculus GN=Lpp PE=1 SV=1	FALSE	TRUE	NA	NA	NA	NA	NA	61590.8	2.87909e+06	3.15021e+06
Lrrfip1	Q3UZ39|Q3UZ39-3	Leucine-rich repeat flightless-interacting protein 1 OS=Mus musculus GN=Lrrfip1 PE=1 SV=2|Isoform 3 of Leucine-rich repeat flightless-interacting protein 1 OS=Mus musculus GN=Lrrfip1	FALSE	TRUE	NA	NA	NA	NA	NA	83910.7	1.24444e+06	1.61536e+06
Mapk1	P63085	Mitogen-activated protein kinase 1 OS=Mus musculus GN=Mapk1 PE=1 SV=3	FALSE	TRUE	NA	NA	NA	NA	NA	122236	1.77639e+06	1.71938e+06
Slc34a1	Q60825|Q9D2V6	Sodium-dependent phosphate transport protein 2A OS=Mus musculus GN=Slc34a1 PE=1 SV=2|Sodium-dependent phosphate transport protein 2A OS=Mus musculus GN=Slc34a1 PE=1 SV=1	FALSE	TRUE	NA	NA	NA	NA	NA	423106	976927	637536
Ldhd	Q7TNG8	Probable D-lactate dehydrogenase, mitochondrial OS=Mus musculus GN=Ldhd PE=1 SV=1	FALSE	TRUE	NA	NA	NA	NA	NA	276025	1.30942e+06	2.62941e+06
Slc12a1	A2AQ50|A2AQ51|A2AQ52|P55014|P55014-3|P55014-4	Solute carrier family 12 member 1 OS=Mus musculus GN=Slc12a1 PE=1 SV=1|Solute carrier family 12 member 1 OS=Mus musculus GN=Slc12a1 PE=1 SV=1|Solute carrier family 12 member 1 OS=Mus musculus GN=Slc12a1 PE=1 SV=1|Solute carrier family 12 member 1 OS=Mus musculus GN=Slc12a1 PE=1 SV=2|Isoform B of Solute carrier family 12 member 1 OS=Mus musculus GN=Slc12a1|Isoform F of Solute carrier family 12 mem…	FALSE	TRUE	NA	NA	NA	NA	NA	2641080	1.85108e+06	3.31256e+06
Lrrk2	Q5S006	Leucine-rich repeat serine/threonine-protein kinase 2 OS=Mus musculus GN=Lrrk2 PE=1 SV=2	FALSE	TRUE	NA	NA	NA	NA	NA	699705	1.6953e+06	1.53548e+06
Zc3h7b	F8VPP8	Protein Zc3h7b OS=Mus musculus GN=Zc3h7b PE=1 SV=1	FALSE	TRUE	NA	NA	NA	NA	NA	1604720	1.84567e+07	2.0763e+07
Pitpnb	P53811|Q8JZZ5	Phosphatidylinositol transfer protein beta isoform OS=Mus musculus GN=Pitpnb PE=1 SV=2|Phosphatidylinositol transfer protein beta isoform OS=Mus musculus GN=Pitpnb PE=1 SV=1	FALSE	TRUE	NA	NA	NA	NA	NA	204442	3.28978e+06	2.25959e+06
Cox5a	P12787	Cytochrome c oxidase subunit 5A, mitochondrial OS=Mus musculus GN=Cox5a PE=1 SV=2	FALSE	TRUE	NA	NA	NA	NA	NA	86630.9	1.29521e+06	1.4199e+06
Gak	A0A0R4J0F6|Q99KY4|Q99KY4-2	Cyclin-G-associated kinase OS=Mus musculus GN=Gak PE=1 SV=1|Cyclin-G-associated kinase OS=Mus musculus GN=Gak PE=1 SV=2|Isoform 2 of Cyclin-G-associated kinase OS=Mus musculus GN=Gak	FALSE	TRUE	NA	NA	NA	NA	NA	349340	1.41179e+06	1.19919e+06
Arf3|Arf1|Arf2	P61205|P84078|Q3U344|Q8BSL7	ADP-ribosylation factor 3 OS=Mus musculus GN=Arf3 PE=2 SV=2|ADP-ribosylation factor 1 OS=Mus musculus GN=Arf1 PE=1 SV=2|ADP-ribosylation factor 3 OS=Mus musculus GN=Arf3 PE=1 SV=1|ADP-ribosylation factor 2 OS=Mus musculus GN=Arf2 PE=1 SV=2	FALSE	TRUE	NA	NA	NA	NA	NA	430205	3.37111e+06	3.26757e+06
Lrp2	A2ARV4	Low-density lipoprotein receptor-related protein 2 OS=Mus musculus GN=Lrp2 PE=1 SV=1	FALSE	TRUE	NA	NA	NA	NA	NA	10105800	1.20216e+07	1.72644e+07
Pitrm1	Q8K411|Q8K411-2|Q8K411-3	Presequence protease, mitochondrial OS=Mus musculus GN=Pitrm1 PE=1 SV=1|Isoform 2 of Presequence protease, mitochondrial OS=Mus musculus GN=Pitrm1|Isoform 3 of Presequence protease, mitochondrial OS=Mus musculus GN=Pitrm1	FALSE	TRUE	NA	NA	NA	NA	NA	144687	2.75603e+06	3.39298e+06
Akap8	Q059U9|Q9DBR0	A kinase (PRKA) anchor protein 8 OS=Mus musculus GN=Akap8 PE=1 SV=1|A-kinase anchor protein 8 OS=Mus musculus GN=Akap8 PE=1 SV=1	FALSE	TRUE	NA	NA	NA	NA	NA	197926	2.64577e+06	2.29661e+06
Q3UNZ8	Q3UNZ8	Quinone oxidoreductase-like protein 2 OS=Mus musculus PE=1 SV=1	FALSE	TRUE	NA	NA	NA	NA	NA	143183	962917	1.70274e+06
Brap	Q99MP8|Q99MP8-2|Q99MP8-3	BRCA1-associated protein OS=Mus musculus GN=Brap PE=1 SV=1|Isoform 2 of BRCA1-associated protein OS=Mus musculus GN=Brap|Isoform 3 of BRCA1-associated protein OS=Mus musculus GN=Brap	FALSE	TRUE	NA	NA	NA	NA	NA	19191.2	1.30257e+06	663998
Mep1a	A0A0R4J043|P28825	Metalloendopeptidase OS=Mus musculus GN=Mep1a PE=1 SV=1|Meprin A subunit alpha OS=Mus musculus GN=Mep1a PE=1 SV=4	FALSE	TRUE	NA	NA	NA	NA	NA	160895	182557	346183
Vps8	D3YUP0|F8WI64|Q0P5W1|Q0P5W1-2|Q0P5W1-3	Vacuolar protein sorting-associated protein 8 homolog OS=Mus musculus GN=Vps8 PE=1 SV=1|Vacuolar protein sorting-associated protein 8 homolog OS=Mus musculus GN=Vps8 PE=1 SV=2|Vacuolar protein sorting-associated protein 8 homolog OS=Mus musculus GN=Vps8 PE=1 SV=1|Isoform 2 of Vacuolar protein sorting-associated protein 8 homolog OS=Mus musculus GN=Vps8|Isoform 3 of Vacuolar protein sorting-associ…	FALSE	TRUE	NA	NA	NA	NA	NA	39738.6	831793	812204
Postn	Q62009|Q62009-2|Q62009-3|Q62009-5	Periostin OS=Mus musculus GN=Postn PE=1 SV=2|Isoform 2 of Periostin OS=Mus musculus GN=Postn|Isoform 3 of Periostin OS=Mus musculus GN=Postn|Isoform 5 of Periostin OS=Mus musculus GN=Postn	FALSE	TRUE	NA	NA	NA	NA	NA	394524	3.3801e+06	1.90924e+06
Slc39a7	A0A068BIT0|Q31125	Solute carrier family 39 OS=Mus musculus GN=Slc39a7 PE=1 SV=1|Zinc transporter SLC39A7 OS=Mus musculus GN=Slc39a7 PE=1 SV=2	FALSE	TRUE	NA	NA	NA	NA	NA	120010	6.74204e+06	5.58389e+06
Ago1	Q8CJG1	Protein argonaute-1 OS=Mus musculus GN=Ago1 PE=1 SV=2	FALSE	TRUE	NA	NA	NA	NA	NA	1005110	6.50031e+06	7.10288e+06
Isoc1	Q91V64	Isochorismatase domain-containing protein 1 OS=Mus musculus GN=Isoc1 PE=1 SV=1	FALSE	TRUE	NA	NA	NA	NA	NA	193234	2.81336e+06	1.82738e+06
Gbf1	Q6A099|Q6DFZ1	MKIAA0248 protein (Fragment) OS=Mus musculus GN=Gbf1 PE=1 SV=1|Golgi-specific brefeldin A-resistance factor 1 OS=Mus musculus GN=Gbf1 PE=1 SV=1	FALSE	TRUE	NA	NA	NA	NA	NA	355580	2.33612e+06	2.05039e+06
Gm8797|Kxd1|Ubc|Uba52|Ubb|Rps27a	A0A0A6YW67|E9Q4P0|E9Q5F6|E9Q9J0|E9QNP0|P0CG49|P0CG50|P62983|P62984|Q5SX22|Q66JP1	MCG23377, isoform CRA_b OS=Mus musculus GN=Gm8797 PE=4 SV=1|KxDL motif-containing protein 1 (Fragment) OS=Mus musculus GN=Kxd1 PE=1 SV=1|Polyubiquitin-C (Fragment) OS=Mus musculus GN=Ubc PE=4 SV=1|Ubiquitin-60S ribosomal protein L40 (Fragment) OS=Mus musculus GN=Uba52 PE=1 SV=1|KxDL motif-containing protein 1 OS=Mus musculus GN=Kxd1 PE=1 SV=1|Polyubiquitin-B OS=Mus musculus GN=Ubb PE=2 SV=1|Polyu…	FALSE	TRUE	NA	NA	NA	NA	NA	13970500	2.94438e+07	2.4785e+07
Polrmt	E9PWD9|Q3U3J3|Q8BKF1	DNA-directed RNA polymerase OS=Mus musculus GN=Polrmt PE=1 SV=1|DNA-directed RNA polymerase OS=Mus musculus GN=Polrmt PE=1 SV=1|DNA-directed RNA polymerase, mitochondrial OS=Mus musculus GN=Polrmt PE=1 SV=1	FALSE	TRUE	NA	NA	NA	NA	NA	164200	956944	952574
Plxnb2	B2RXS4	Plexin-B2 OS=Mus musculus GN=Plxnb2 PE=1 SV=1	FALSE	TRUE	NA	NA	NA	NA	NA	282240	565246	600507
Afg3l2	Q8JZQ2	AFG3-like protein 2 OS=Mus musculus GN=Afg3l2 PE=1 SV=1	FALSE	TRUE	NA	NA	NA	NA	NA	1266190	5.28109e+06	3.89766e+06
Tiprl	Q8BH58	TIP41-like protein OS=Mus musculus GN=Tiprl PE=1 SV=1	FALSE	TRUE	NA	NA	NA	NA	NA	76067.7	2.39699e+06	1.97208e+06
Acsm3	Q3UNX5|Q3UNX5-2	Acyl-coenzyme A synthetase ACSM3, mitochondrial OS=Mus musculus GN=Acsm3 PE=1 SV=2|Isoform 2 of Acyl-coenzyme A synthetase ACSM3, mitochondrial OS=Mus musculus GN=Acsm3	FALSE	TRUE	NA	NA	NA	NA	NA	939141	1.34522e+06	2.27398e+06
Paip1	F6Y616	Polyadenylate-binding protein-interacting protein 1 OS=Mus musculus GN=Paip1 PE=1 SV=2	FALSE	TRUE	NA	NA	NA	NA	NA	382020	1.18241e+07	8.42996e+06
Rb1cc1	F7CC56|Q9ESK9	RB1-inducible coiled-coil protein 1 (Fragment) OS=Mus musculus GN=Rb1cc1 PE=1 SV=1|RB1-inducible coiled-coil protein 1 OS=Mus musculus GN=Rb1cc1 PE=1 SV=3	FALSE	TRUE	NA	NA	NA	NA	NA	2176050	4.58632e+06	3.07043e+06
Fastkd2	Q922E6	FAST kinase domain-containing protein 2, mitochondrial OS=Mus musculus GN=Fastkd2 PE=2 SV=2	FALSE	TRUE	NA	NA	NA	NA	NA	469100	2.81027e+07	2.15444e+07
Fbn1	Q61554	Fibrillin-1 OS=Mus musculus GN=Fbn1 PE=1 SV=2	FALSE	TRUE	NA	NA	NA	NA	NA	29839900	9.49729e+06	1.09274e+07
Stau2	D3Z6D2|E2QRQ3|Q8CJ67|Q8CJ67-2|Q8CJ67-3	Double-stranded RNA-binding protein Staufen homolog 2 OS=Mus musculus GN=Stau2 PE=1 SV=1|Double-stranded RNA-binding protein Staufen homolog 2 OS=Mus musculus GN=Stau2 PE=1 SV=1|Double-stranded RNA-binding protein Staufen homolog 2 OS=Mus musculus GN=Stau2 PE=1 SV=1|Isoform 2 of Double-stranded RNA-binding protein Staufen homolog 2 OS=Mus musculus GN=Stau2|Isoform 3 of Double-stranded RNA-binding…	FALSE	TRUE	NA	NA	NA	NA	NA	333615	713881	676404
Mrps10	E9QJS0|G5E8U5|G5E8U8|Q80ZK0	28S ribosomal protein S10, mitochondrial OS=Mus musculus GN=Mrps10 PE=1 SV=1|28S ribosomal protein S10, mitochondrial OS=Mus musculus GN=Mrps10 PE=1 SV=1|28S ribosomal protein S10, mitochondrial OS=Mus musculus GN=Mrps10 PE=1 SV=1|28S ribosomal protein S10, mitochondrial OS=Mus musculus GN=Mrps10 PE=1 SV=1	FALSE	TRUE	NA	NA	NA	NA	NA	237316	6.50844e+06	6.64467e+06
Eif4enif1	Q9EST3|Q9EST3-2	Eukaryotic translation initiation factor 4E transporter OS=Mus musculus GN=Eif4enif1 PE=1 SV=2|Isoform 2 of Eukaryotic translation initiation factor 4E transporter OS=Mus musculus GN=Eif4enif1	FALSE	TRUE	NA	NA	NA	NA	NA	404924	1.47368e+06	1.70534e+06
Pxdn	Q3UQ28	Peroxidasin homolog OS=Mus musculus GN=Pxdn PE=1 SV=2	FALSE	TRUE	NA	NA	NA	NA	NA	222254	143078	259477
Stxbp1	O08599|O08599-2	Syntaxin-binding protein 1 OS=Mus musculus GN=Stxbp1 PE=1 SV=2|Isoform 2 of Syntaxin-binding protein 1 OS=Mus musculus GN=Stxbp1	FALSE	TRUE	NA	NA	NA	NA	NA	811153	1.54369e+06	1.30201e+06
Prdx5	P99029|P99029-2	Peroxiredoxin-5, mitochondrial OS=Mus musculus GN=Prdx5 PE=1 SV=2|Isoform Cytoplasmic+peroxisomal of Peroxiredoxin-5, mitochondrial OS=Mus musculus GN=Prdx5	FALSE	TRUE	NA	NA	NA	NA	NA	232024	1.49888e+06	1.31513e+06
Ehd3	Q9QXY6	EH domain-containing protein 3 OS=Mus musculus GN=Ehd3 PE=1 SV=2	FALSE	TRUE	NA	NA	NA	NA	NA	222652	1.18548e+06	879527
Dysf	A0A0N4SUJ2|A0A0N4SUN3|A0A0N4SV63|A0A0N4SVX9|A0A0N4SWG7|A0A0N4SWH3|E9PXU9|E9Q423|E9QL12|Q9ESD7|Q9ESD7-2|Q9ESD7-3	Dysferlin OS=Mus musculus GN=Dysf PE=1 SV=1|Dysferlin OS=Mus musculus GN=Dysf PE=1 SV=1|Dysferlin OS=Mus musculus GN=Dysf PE=1 SV=1|Dysferlin OS=Mus musculus GN=Dysf PE=1 SV=1|Dysferlin OS=Mus musculus GN=Dysf PE=1 SV=1|Dysferlin OS=Mus musculus GN=Dysf PE=1 SV=1|Dysferlin OS=Mus musculus GN=Dysf PE=1 SV=1|Dysferlin OS=Mus musculus GN=Dysf PE=1 SV=1|Dysferlin OS=Mus musculus GN=Dysf PE=1 SV=1|Dys…	FALSE	TRUE	NA	NA	NA	NA	NA	560087	1.51202e+06	1.35202e+06
Map1a	A2ARP8|Q9QYR6|Q9QYR6-2	Microtubule-associated protein 1A OS=Mus musculus GN=Map1a PE=1 SV=1|Microtubule-associated protein 1A OS=Mus musculus GN=Map1a PE=1 SV=2|Isoform 2 of Microtubule-associated protein 1A OS=Mus musculus GN=Map1a	FALSE	TRUE	NA	NA	NA	NA	NA	3582460	4.21573e+06	3.41891e+06
Dlg1	D3Z3B8|E9Q9H0|H7BWY4|Q811D0|Q811D0-2|Q811D0-3	Disks large homolog 1 OS=Mus musculus GN=Dlg1 PE=1 SV=1|Disks large homolog 1 OS=Mus musculus GN=Dlg1 PE=1 SV=1|Disks large homolog 1 OS=Mus musculus GN=Dlg1 PE=1 SV=1|Disks large homolog 1 OS=Mus musculus GN=Dlg1 PE=1 SV=1|Isoform 2 of Disks large homolog 1 OS=Mus musculus GN=Dlg1|Isoform 3 of Disks large homolog 1 OS=Mus musculus GN=Dlg1	FALSE	TRUE	NA	NA	NA	NA	NA	844747	3.11246e+06	3.0186e+06
Fmnl1	A2AB60|Q9JL26|Q9JL26-2	Formin-like 1, isoform CRA_c OS=Mus musculus GN=Fmnl1 PE=1 SV=1|Formin-like protein 1 OS=Mus musculus GN=Fmnl1 PE=1 SV=1|Isoform 2 of Formin-like protein 1 OS=Mus musculus GN=Fmnl1	FALSE	TRUE	NA	NA	NA	NA	NA	383039	871412	1.2418e+06
Fam208a	Q69ZR9|Q69ZR9-2	Protein TASOR OS=Mus musculus GN=Fam208a PE=1 SV=2|Isoform 2 of Protein TASOR OS=Mus musculus GN=Fam208a	FALSE	TRUE	NA	NA	NA	NA	NA	123542	1.02838e+06	1.09941e+06
Slirp	Q9D8T7	SRA stem-loop-interacting RNA-binding protein, mitochondrial OS=Mus musculus GN=Slirp PE=1 SV=2	FALSE	TRUE	NA	NA	NA	NA	NA	548438	1.07059e+06	992968
Gsdmdc1	Q9D8T2	Gasdermin-D OS=Mus musculus GN=Gsdmdc1 PE=1 SV=1	FALSE	TRUE	NA	NA	NA	NA	NA	186889	5.41657e+06	4.15442e+06
Cyp4b1	Q3TNA0|Q64462	Cytochrome P450 4B1 OS=Mus musculus GN=Cyp4b1 PE=1 SV=1|Cytochrome P450 4B1 OS=Mus musculus GN=Cyp4b1 PE=1 SV=1	FALSE	TRUE	NA	NA	NA	NA	NA	242382	2.138e+06	2.97369e+06
Gimap4	D3YTN4	GTPase IMAP family member 4 OS=Mus musculus GN=Gimap4 PE=1 SV=1	FALSE	TRUE	NA	NA	NA	NA	NA	130090	3.57267e+06	2.93805e+06
Helz	A0A0R4J0Y3|Q6DFV5|Q6DFV5-3	Probable helicase with zinc finger domain OS=Mus musculus GN=Helz PE=1 SV=1|Probable helicase with zinc finger domain OS=Mus musculus GN=Helz PE=1 SV=2|Isoform 3 of Probable helicase with zinc finger domain OS=Mus musculus GN=Helz	FALSE	TRUE	NA	NA	NA	NA	NA	2102060	9.98782e+06	1.06104e+07
Cpsf2	O35218	Cleavage and polyadenylation specificity factor subunit 2 OS=Mus musculus GN=Cpsf2 PE=1 SV=1	FALSE	TRUE	NA	NA	NA	NA	NA	5652.59	999422	917261
Ppp6r3	G5E8R4|Q922D4|Q922D4-2	SAPS domain family, member 3, isoform CRA_c OS=Mus musculus GN=Ppp6r3 PE=1 SV=1|Serine/threonine-protein phosphatase 6 regulatory subunit 3 OS=Mus musculus GN=Ppp6r3 PE=1 SV=1|Isoform 2 of Serine/threonine-protein phosphatase 6 regulatory subunit 3 OS=Mus musculus GN=Ppp6r3	FALSE	TRUE	NA	NA	NA	NA	NA	146297	2.43516e+06	1.65185e+06
Sntb2	Q542S9|Q61235	Beta-2-syntrophin OS=Mus musculus GN=Sntb2 PE=1 SV=1|Beta-2-syntrophin OS=Mus musculus GN=Sntb2 PE=1 SV=2	FALSE	TRUE	NA	NA	NA	NA	NA	215114	539076	751255
Ctnnb1	Q02248	Catenin beta-1 OS=Mus musculus GN=Ctnnb1 PE=1 SV=1	FALSE	TRUE	NA	NA	NA	NA	NA	1364910	5.7018e+06	1.16244e+07
Ankfy1	Q810B6	Rabankyrin-5 OS=Mus musculus GN=Ankfy1 PE=1 SV=2	FALSE	TRUE	NA	NA	NA	NA	NA	418080	1.42529e+06	3.27943e+06
Rabgap1	A2AWA9	Rab GTPase-activating protein 1 OS=Mus musculus GN=Rabgap1 PE=1 SV=1	FALSE	TRUE	NA	NA	NA	NA	NA	902320	4.50749e+06	4.3037e+06
2011-09-01	A0A0J9YTY0|A0A0J9YUL3|Q8C1B7|Q8C1B7-2|Q8C1B7-3	Septin-11 OS=Mus musculus GN=Sept11 PE=1 SV=1|Septin 11, isoform CRA_b OS=Mus musculus GN=Sept11 PE=1 SV=1|Septin-11 OS=Mus musculus GN=Sept11 PE=1 SV=4|Isoform 2 of Septin-11 OS=Mus musculus GN=Sept11|Isoform 3 of Septin-11 OS=Mus musculus GN=Sept11	FALSE	TRUE	NA	NA	NA	NA	NA	910352	3.30738e+06	2.09112e+06
Col6a6	E9Q6A6|Q8C6K9	Collagen alpha-6(VI) chain OS=Mus musculus GN=Col6a6 PE=1 SV=2|Collagen alpha-6(VI) chain OS=Mus musculus GN=Col6a6 PE=1 SV=2	FALSE	TRUE	NA	NA	NA	NA	NA	1574300	1.22799e+07	1.10761e+07
Csl|Cs	Q80X68|Q9CZU6	Citrate synthase OS=Mus musculus GN=Csl PE=1 SV=1|Citrate synthase, mitochondrial OS=Mus musculus GN=Cs PE=1 SV=1	FALSE	TRUE	NA	NA	NA	NA	NA	144090	771969	1.21002e+06
Eif4a3	Q91VC3	Eukaryotic initiation factor 4A-III OS=Mus musculus GN=Eif4a3 PE=1 SV=3	FALSE	TRUE	NA	NA	NA	NA	NA	394957	1.46494e+07	1.12112e+07
Plvap	G3X924|Q91VC4	Plasmalemma vesicle associated protein OS=Mus musculus GN=Plvap PE=1 SV=1|Plasmalemma vesicle-associated protein OS=Mus musculus GN=Plvap PE=1 SV=1	FALSE	TRUE	NA	NA	NA	NA	NA	602320	1.44682e+06	1.84865e+06
Parp12	Q8BZ20	Poly [ADP-ribose] polymerase 12 OS=Mus musculus GN=Parp12 PE=1 SV=3	FALSE	TRUE	NA	NA	NA	NA	NA	304227	1.20934e+07	1.26012e+07
Ina	P46660	Alpha-internexin OS=Mus musculus GN=Ina PE=1 SV=3	FALSE	TRUE	NA	NA	NA	NA	NA	1698690	3.79853e+06	3.53192e+06
Zzef1	A0A140LJ04|E9Q5W5|Q5SSH7|Q5SSH7-2	Zinc finger ZZ-type and EF-hand domain-containing protein 1 OS=Mus musculus GN=Zzef1 PE=1 SV=1|Zinc finger ZZ-type and EF-hand domain-containing protein 1 OS=Mus musculus GN=Zzef1 PE=1 SV=1|Zinc finger ZZ-type and EF-hand domain-containing protein 1 OS=Mus musculus GN=Zzef1 PE=1 SV=2|Isoform 2 of Zinc finger ZZ-type and EF-hand domain-containing protein 1 OS=Mus musculus GN=Zzef1	FALSE	TRUE	NA	NA	NA	NA	NA	399059	1.90333e+06	2.39771e+06
Efl1	Q8C0D5	Elongation factor-like GTPase 1 OS=Mus musculus GN=Efl1 PE=1 SV=1	FALSE	TRUE	NA	NA	NA	NA	NA	762902	8.16059e+06	6.6744e+06
Thoc1	Q8R3N6	THO complex subunit 1 OS=Mus musculus GN=Thoc1 PE=1 SV=1	FALSE	TRUE	NA	NA	NA	NA	NA	158686	891215	684130
Aqr	A2AQA7|Q8CFQ3	Intron-binding protein aquarius OS=Mus musculus GN=Aqr PE=1 SV=1|Intron-binding protein aquarius OS=Mus musculus GN=Aqr PE=1 SV=2	FALSE	TRUE	NA	NA	NA	NA	NA	275177	6.33929e+06	6.4266e+06
Ehd4	Q3TM70|Q9EQP2	EH domain-containing protein 4 OS=Mus musculus GN=Ehd4 PE=1 SV=1|EH domain-containing protein 4 OS=Mus musculus GN=Ehd4 PE=1 SV=1	FALSE	TRUE	NA	NA	NA	NA	NA	716884	1.01586e+06	1.40434e+06
Myh14	K3W4R2|Q6URW6|Q6URW6-2|Q6URW6-3	Myosin-14 OS=Mus musculus GN=Myh14 PE=1 SV=1|Myosin-14 OS=Mus musculus GN=Myh14 PE=1 SV=1|Isoform 2 of Myosin-14 OS=Mus musculus GN=Myh14|Isoform 3 of Myosin-14 OS=Mus musculus GN=Myh14	FALSE	TRUE	NA	NA	NA	NA	NA	1518880	5.28142e+06	4.36006e+06
Eif2s3x	Q3TML6|Q9Z0N1	Eukaryotic translation initiation factor 2 subunit 3, X-linked OS=Mus musculus GN=Eif2s3x PE=1 SV=1|Eukaryotic translation initiation factor 2 subunit 3, X-linked OS=Mus musculus GN=Eif2s3x PE=1 SV=2	FALSE	TRUE	NA	NA	NA	NA	NA	1221420	7.2184e+06	7.13513e+06
Qki	Q9QYS9|Q9QYS9-2|Q9QYS9-3|Q9QYS9-4|Q9QYS9-5|Q9QYS9-6|Q9QYS9-7|Q9QYS9-8	Protein quaking OS=Mus musculus GN=Qki PE=1 SV=1|Isoform 2 of Protein quaking OS=Mus musculus GN=Qki|Isoform 3 of Protein quaking OS=Mus musculus GN=Qki|Isoform 4 of Protein quaking OS=Mus musculus GN=Qki|Isoform 5 of Protein quaking OS=Mus musculus GN=Qki|Isoform 6 of Protein quaking OS=Mus musculus GN=Qki|Isoform 7 of Protein quaking OS=Mus musculus GN=Qki|Isoform 8 of Protein quaking OS=Mus mu…	FALSE	TRUE	NA	NA	NA	NA	NA	277587	2.40915e+06	1.58325e+06
Elavl4	A2A9R6|A2A9R8|A2A9S0|A2A9S2|A2A9S3|Q61701|Q61701-2|Q8BVA9	ELAV-like protein OS=Mus musculus GN=Elavl4 PE=1 SV=1|ELAV-like protein OS=Mus musculus GN=Elavl4 PE=1 SV=1|ELAV-like protein OS=Mus musculus GN=Elavl4 PE=1 SV=1|ELAV-like protein OS=Mus musculus GN=Elavl4 PE=1 SV=1|ELAV-like protein OS=Mus musculus GN=Elavl4 PE=1 SV=1|ELAV-like protein 4 OS=Mus musculus GN=Elavl4 PE=1 SV=1|Isoform 2 of ELAV-like protein 4 OS=Mus musculus GN=Elavl4|ELAV-like prot…	FALSE	TRUE	NA	NA	NA	NA	NA	720774	1.51995e+06	2.16264e+06
Erlin2	Q8BFZ9	Erlin-2 OS=Mus musculus GN=Erlin2 PE=1 SV=1	FALSE	TRUE	NA	NA	NA	NA	NA	477549	1.24581e+06	1.35659e+06
Tns1	A0A087WQ94|A0A087WQM0|A0A087WQS0|A0A087WRU0|E9Q0S6	Protein Tns1 (Fragment) OS=Mus musculus GN=Tns1 PE=1 SV=1|Protein Tns1 OS=Mus musculus GN=Tns1 PE=1 SV=1|Protein Tns1 OS=Mus musculus GN=Tns1 PE=1 SV=1|Protein Tns1 (Fragment) OS=Mus musculus GN=Tns1 PE=1 SV=1|Protein Tns1 OS=Mus musculus GN=Tns1 PE=1 SV=1	FALSE	TRUE	NA	NA	NA	NA	NA	1577840	3.92536e+06	4.31362e+06
Eif3f	Q9DCH4	Eukaryotic translation initiation factor 3 subunit F OS=Mus musculus GN=Eif3f PE=1 SV=2	FALSE	TRUE	NA	NA	NA	NA	NA	97597.9	2.27702e+06	2.6832e+06
Cyfip1	Q7TMB8	Cytoplasmic FMR1-interacting protein 1 OS=Mus musculus GN=Cyfip1 PE=1 SV=1	FALSE	TRUE	NA	NA	NA	NA	NA	758832	1.74586e+06	2.00855e+06
Vwa8	Q8CC88	von Willebrand factor A domain-containing protein 8 OS=Mus musculus GN=Vwa8 PE=1 SV=2	FALSE	TRUE	NA	NA	NA	NA	NA	3731350	1.38954e+07	1.75389e+07
Ripk1	Q60855	Receptor-interacting serine/threonine-protein kinase 1 OS=Mus musculus GN=Ripk1 PE=1 SV=1	FALSE	TRUE	NA	NA	NA	NA	NA	162226	2.38433e+06	1.96878e+06
Uggt1	Q6P5E4	UDP-glucose:glycoprotein glucosyltransferase 1 OS=Mus musculus GN=Uggt1 PE=1 SV=4	FALSE	TRUE	NA	NA	NA	NA	NA	545519	4.30324e+06	4.33646e+06
2002-09-01	E9Q3V6	Septin-2 OS=Mus musculus GN=Sept2 PE=1 SV=1	FALSE	TRUE	NA	NA	NA	NA	NA	321042	2.7794e+06	2.77538e+06
Diaph1	D3Z074|E9PV41|E9PXV7|O08808|Q6NS79	Protein diaphanous homolog 1 OS=Mus musculus GN=Diaph1 PE=1 SV=2|Protein diaphanous homolog 1 OS=Mus musculus GN=Diaph1 PE=1 SV=1|Protein diaphanous homolog 1 OS=Mus musculus GN=Diaph1 PE=1 SV=1|Protein diaphanous homolog 1 OS=Mus musculus GN=Diaph1 PE=1 SV=1|Diap1 protein OS=Mus musculus GN=Diaph1 PE=1 SV=1	FALSE	TRUE	NA	NA	NA	NA	NA	12938.7	3.9387e+06	3.00995e+06
Col4a3	Q9QZS0	Collagen alpha-3(IV) chain OS=Mus musculus GN=Col4a3 PE=1 SV=2	FALSE	TRUE	NA	NA	NA	NA	NA	1973000	2.90969e+06	3.10665e+06
Cab39l	Q9DB16|Q9DB16-2	Calcium-binding protein 39-like OS=Mus musculus GN=Cab39l PE=1 SV=3|Isoform 2 of Calcium-binding protein 39-like OS=Mus musculus GN=Cab39l	FALSE	TRUE	NA	NA	NA	NA	NA	150191	2.68198e+06	1.39363e+06
Arfgef2	A2A5R2	Brefeldin A-inhibited guanine nucleotide-exchange protein 2 OS=Mus musculus GN=Arfgef2 PE=1 SV=1	FALSE	TRUE	NA	NA	NA	NA	NA	208115	2.55324e+06	2.67233e+06
Copg2	A0A0M3HEQ7|Q9QXK3|Q9QXK3-4	Coatomer subunit gamma OS=Mus musculus GN=Copg2 PE=1 SV=2|Coatomer subunit gamma-2 OS=Mus musculus GN=Copg2 PE=1 SV=1|Isoform 4 of Coatomer subunit gamma-2 OS=Mus musculus GN=Copg2	FALSE	TRUE	NA	NA	NA	NA	NA	845034	1.57405e+06	1.40056e+06
Nhlrc2	B2RR26|Q8BZW8	NHL repeat containing 2 OS=Mus musculus GN=Nhlrc2 PE=1 SV=1|NHL repeat-containing protein 2 OS=Mus musculus GN=Nhlrc2 PE=1 SV=1	FALSE	TRUE	NA	NA	NA	NA	NA	947881	4.89706e+06	4.60562e+06
Aldh5a1	B2RS41|Q8BWF0	Aldhehyde dehydrogenase family 5, subfamily A1 OS=Mus musculus GN=Aldh5a1 PE=1 SV=1|Succinate-semialdehyde dehydrogenase, mitochondrial OS=Mus musculus GN=Aldh5a1 PE=1 SV=1	FALSE	TRUE	NA	NA	NA	NA	NA	699135	1.14867e+07	7.23046e+06
Ubr3	F6QC57|Q5U430|Q5U430-3	E3 ubiquitin-protein ligase UBR3 OS=Mus musculus GN=Ubr3 PE=1 SV=1|E3 ubiquitin-protein ligase UBR3 OS=Mus musculus GN=Ubr3 PE=1 SV=3|Isoform 3 of E3 ubiquitin-protein ligase UBR3 OS=Mus musculus GN=Ubr3	FALSE	TRUE	NA	NA	NA	NA	NA	64088.8	409231	471367
Zc3h14	Q8BJ05|Q8BJ05-2|Q8BJ05-3	Zinc finger CCCH domain-containing protein 14 OS=Mus musculus GN=Zc3h14 PE=1 SV=1|Isoform 2 of Zinc finger CCCH domain-containing protein 14 OS=Mus musculus GN=Zc3h14|Isoform 3 of Zinc finger CCCH domain-containing protein 14 OS=Mus musculus GN=Zc3h14	FALSE	TRUE	NA	NA	NA	NA	NA	1185860	4.69532e+06	4.57343e+06
Gtf2i	G3UYD0|G3UYJ6|Q3UHU8|Q9ESZ8|Q9ESZ8-2|Q9ESZ8-3|Q9ESZ8-4|Q9ESZ8-5|Q9ESZ8-6	General transcription factor II-I OS=Mus musculus GN=Gtf2i PE=1 SV=1|General transcription factor II-I (Fragment) OS=Mus musculus GN=Gtf2i PE=1 SV=2|General transcription factor II-I OS=Mus musculus GN=Gtf2i PE=1 SV=1|General transcription factor II-I OS=Mus musculus GN=Gtf2i PE=1 SV=3|Isoform 2 of General transcription factor II-I OS=Mus musculus GN=Gtf2i|Isoform 3 of General transcription facto…	FALSE	TRUE	NA	NA	NA	NA	NA	283075	1.15403e+06	1.07978e+06
Kctd12	A0A0R4J2B2|Q6WVG3	BTB/POZ domain-containing protein KCTD12 OS=Mus musculus GN=Kctd12 PE=1 SV=1|BTB/POZ domain-containing protein KCTD12 OS=Mus musculus GN=Kctd12 PE=1 SV=1	FALSE	TRUE	NA	NA	NA	NA	NA	274627	828387	402598
Anxa1	P10107|Q4FJV4	Annexin A1 OS=Mus musculus GN=Anxa1 PE=1 SV=2|Annexin OS=Mus musculus GN=Anxa1 PE=1 SV=1	FALSE	TRUE	NA	NA	NA	NA	NA	749200	966144	1.43186e+06
Hykk	Q5U5V2	Hydroxylysine kinase OS=Mus musculus GN=Hykk PE=1 SV=2	FALSE	TRUE	NA	NA	NA	NA	NA	263915	3.06309e+06	3.27606e+06
Mapt	A0A0A0MQC7|A2A5Y6|B1AQW2|P10637|P10637-2|P10637-3|P10637-4|P10637-5|P10637-6	Microtubule-associated protein OS=Mus musculus GN=Mapt PE=1 SV=1|Microtubule-associated protein OS=Mus musculus GN=Mapt PE=1 SV=1|Microtubule-associated protein OS=Mus musculus GN=Mapt PE=1 SV=1|Microtubule-associated protein tau OS=Mus musculus GN=Mapt PE=1 SV=3|Isoform Tau-A of Microtubule-associated protein tau OS=Mus musculus GN=Mapt|Isoform Tau-B of Microtubule-associated protein tau OS=Mus …	FALSE	TRUE	NA	NA	NA	NA	NA	152002	377424	564207
Emilin1	Q99K41	EMILIN-1 OS=Mus musculus GN=Emilin1 PE=1 SV=1	FALSE	TRUE	NA	NA	NA	NA	NA	2062640	6.58563e+06	8.5242e+06
2200002D01Rik	Q9D809	MCG22941 OS=Mus musculus GN=2200002D01Rik PE=1 SV=1	FALSE	TRUE	NA	NA	NA	NA	NA	8588110	6.12699e+06	7.54794e+06
Hip1	A0A0J9YUA3|Q8VD75	Huntingtin-interacting protein 1 (Fragment) OS=Mus musculus GN=Hip1 PE=1 SV=1|Huntingtin-interacting protein 1 OS=Mus musculus GN=Hip1 PE=1 SV=2	FALSE	TRUE	NA	NA	NA	NA	NA	827414	648200	1.01054e+06
Hdac6	Q3UG37|Q9Z2V5	Histone deacetylase 6 (Fragment) OS=Mus musculus GN=Hdac6 PE=1 SV=1|Histone deacetylase 6 OS=Mus musculus GN=Hdac6 PE=1 SV=3	FALSE	TRUE	NA	NA	NA	NA	NA	425517	3.90943e+06	4.09447e+06
Tmx3	Q8BXZ1	Protein disulfide-isomerase TMX3 OS=Mus musculus GN=Tmx3 PE=1 SV=2	FALSE	TRUE	NA	NA	NA	NA	NA	832674	1.73024e+06	1.50196e+06
Osbp	Q3B7Z2	Oxysterol-binding protein 1 OS=Mus musculus GN=Osbp PE=1 SV=3	FALSE	TRUE	NA	NA	NA	NA	NA	296738	1.69856e+06	1.97823e+06
Khdrbs1	Q60749	KH domain-containing, RNA-binding, signal transduction-associated protein 1 OS=Mus musculus GN=Khdrbs1 PE=1 SV=2	FALSE	TRUE	NA	NA	NA	NA	NA	625456	4.32605e+06	6.85483e+06
Nisch	Q80TM9|Q80TM9-3	Nischarin OS=Mus musculus GN=Nisch PE=1 SV=2|Isoform 3 of Nischarin OS=Mus musculus GN=Nisch	FALSE	TRUE	NA	NA	NA	NA	NA	28705.9	2.7852e+06	3.06738e+06
Sptb	E9Q397|Q3UGX2	Spectrin beta chain, erythrocytic OS=Mus musculus GN=Sptb PE=1 SV=1|Spectrin beta 1 OS=Mus musculus GN=Sptb PE=1 SV=1	FALSE	TRUE	NA	NA	NA	NA	NA	993408	2.66019e+06	2.55686e+06
Gdi1	P50396	Rab GDP dissociation inhibitor alpha OS=Mus musculus GN=Gdi1 PE=1 SV=3	FALSE	TRUE	NA	NA	NA	NA	NA	256515	2.81258e+06	2.46966e+06
Myo18a	B2RRE2|E9QAX2|K3W4L0|Q9JMH9|Q9JMH9-1|Q9JMH9-4|Q9JMH9-6	Myo18a protein OS=Mus musculus GN=Myo18a PE=1 SV=1|Unconventional myosin-XVIIIa OS=Mus musculus GN=Myo18a PE=1 SV=1|Unconventional myosin-XVIIIa OS=Mus musculus GN=Myo18a PE=1 SV=1|Unconventional myosin-XVIIIa OS=Mus musculus GN=Myo18a PE=1 SV=2|Isoform 1 of Unconventional myosin-XVIIIa OS=Mus musculus GN=Myo18a|Isoform 4 of Unconventional myosin-XVIIIa OS=Mus musculus GN=Myo18a|Isoform 6 of Unco…	FALSE	TRUE	NA	NA	NA	NA	NA	1295370	4.43125e+06	5.38611e+06
Tpm3	P21107-2	Isoform 2 of Tropomyosin alpha-3 chain OS=Mus musculus GN=Tpm3	FALSE	TRUE	NA	NA	NA	NA	NA	264837	6.26101e+06	5.24302e+06
Farp1	F8VPU2	FERM, RhoGEF and pleckstrin domain-containing protein 1 OS=Mus musculus GN=Farp1 PE=1 SV=1	FALSE	TRUE	NA	NA	NA	NA	NA	406084	644109	724694
Sf3b4	Q8QZY9	Splicing factor 3B subunit 4 OS=Mus musculus GN=Sf3b4 PE=1 SV=1	FALSE	TRUE	NA	NA	NA	NA	NA	285462	3.13601e+06	2.548e+06
Slc22a6	Q8VC69	Solute carrier family 22 member 6 OS=Mus musculus GN=Slc22a6 PE=1 SV=1	FALSE	TRUE	NA	NA	NA	NA	NA	141477	385319	771870
Gcc2	B2RSU7|Q8CHG3	GRIP and coiled-coil domain containing 2 OS=Mus musculus GN=Gcc2 PE=1 SV=1|GRIP and coiled-coil domain-containing protein 2 OS=Mus musculus GN=Gcc2 PE=1 SV=2	FALSE	TRUE	NA	NA	NA	NA	NA	2326770	1.08229e+07	8.65318e+06
Pebp1	P70296|Q5EBQ2	Phosphatidylethanolamine-binding protein 1 OS=Mus musculus GN=Pebp1 PE=1 SV=3|MCG7941, isoform CRA_f OS=Mus musculus GN=Pebp1 PE=1 SV=1	FALSE	TRUE	NA	NA	NA	NA	NA	51561.8	3.17882e+06	3.56394e+06
Psmd13	B2RT97|Q9WVJ2	26S proteasome non-ATPase regulatory subunit 13 OS=Mus musculus GN=Psmd13 PE=1 SV=1|26S proteasome non-ATPase regulatory subunit 13 OS=Mus musculus GN=Psmd13 PE=1 SV=1	FALSE	TRUE	NA	NA	NA	NA	NA	87002	4.77232e+06	3.59958e+06
Cul5	E9PV12|E9Q6Z0|G3X914|Q9D5V5	Cullin-5 OS=Mus musculus GN=Cul5 PE=1 SV=1|Cullin-5 OS=Mus musculus GN=Cul5 PE=1 SV=1|Cullin 5 OS=Mus musculus GN=Cul5 PE=1 SV=1|Cullin-5 OS=Mus musculus GN=Cul5 PE=1 SV=3	FALSE	TRUE	NA	NA	NA	NA	NA	113016	2.13084e+06	1.96403e+06
Guf1	G3UWY0|Q8C3X4	Translation factor Guf1, mitochondrial (Fragment) OS=Mus musculus GN=Guf1 PE=1 SV=2|Translation factor Guf1, mitochondrial OS=Mus musculus GN=Guf1 PE=1 SV=1	FALSE	TRUE	NA	NA	NA	NA	NA	537236	1.67223e+06	1.2096e+06
Col4a1	P02463	Collagen alpha-1(IV) chain OS=Mus musculus GN=Col4a1 PE=1 SV=4	FALSE	TRUE	NA	NA	NA	NA	NA	3952310	3.30435e+06	3.66323e+06
Lamb1	E9QN70|P02469	Laminin subunit beta-1 OS=Mus musculus GN=Lamb1 PE=1 SV=1|Laminin subunit beta-1 OS=Mus musculus GN=Lamb1 PE=1 SV=3	FALSE	TRUE	NA	NA	NA	NA	NA	8976220	1.11522e+07	1.58182e+07
Tpm1	F8WID5|G5E8R1|P58771-2	Tropomyosin alpha-1 chain OS=Mus musculus GN=Tpm1 PE=1 SV=1|Tropomyosin 1, alpha, isoform CRA_j OS=Mus musculus GN=Tpm1 PE=1 SV=1|Isoform 2 of Tropomyosin alpha-1 chain OS=Mus musculus GN=Tpm1	FALSE	TRUE	NA	NA	NA	NA	NA	755473	1.77705e+07	9.57903e+06
Gapvd1	F7ADQ2|Q6PAR5|Q6PAR5-2|Q6PAR5-4|Q6PAR5-6	GTPase-activating protein and VPS9 domain-containing protein 1 (Fragment) OS=Mus musculus GN=Gapvd1 PE=1 SV=1|GTPase-activating protein and VPS9 domain-containing protein 1 OS=Mus musculus GN=Gapvd1 PE=1 SV=2|Isoform 2 of GTPase-activating protein and VPS9 domain-containing protein 1 OS=Mus musculus GN=Gapvd1|Isoform 4 of GTPase-activating protein and VPS9 domain-containing protein 1 OS=Mus muscu…	FALSE	TRUE	NA	NA	NA	NA	NA	150304	1.77176e+06	1.38913e+06
Dlat	Q8BMF4	Dihydrolipoyllysine-residue acetyltransferase component of pyruvate dehydrogenase complex, mitochondrial OS=Mus musculus GN=Dlat PE=1 SV=2	FALSE	TRUE	NA	NA	NA	NA	NA	51726.3	1.68841e+06	2.58812e+06
Arf4	P61750|Q14BR4	ADP-ribosylation factor 4 OS=Mus musculus GN=Arf4 PE=1 SV=2|ADP-ribosylation factor 4 OS=Mus musculus GN=Arf4 PE=1 SV=1	FALSE	TRUE	NA	NA	NA	NA	NA	125400	3.55429e+06	3.05733e+06
Slc22a8	O88909	Solute carrier family 22 member 8 OS=Mus musculus GN=Slc22a8 PE=1 SV=2	FALSE	TRUE	NA	NA	NA	NA	NA	272574	530310	653977
Eea1	Q8BL66	Early endosome antigen 1 OS=Mus musculus GN=Eea1 PE=1 SV=2	FALSE	TRUE	NA	NA	NA	NA	NA	7442030	3.40401e+07	2.85945e+07
Usp15	Q8R5H1|Q8R5H1-5	Ubiquitin carboxyl-terminal hydrolase 15 OS=Mus musculus GN=Usp15 PE=1 SV=1|Isoform 5 of Ubiquitin carboxyl-terminal hydrolase 15 OS=Mus musculus GN=Usp15	FALSE	TRUE	NA	NA	NA	NA	NA	58877.6	4.70367e+06	3.05527e+06
Akap9	E9QQ10	A-kinase anchor protein 9 OS=Mus musculus GN=Akap9 PE=1 SV=1	FALSE	TRUE	NA	NA	NA	NA	NA	3218400	1.37432e+07	1.30449e+07
Dctn1	E9Q3M3|E9Q586|O08788|O08788-2	Dynactin subunit 1 OS=Mus musculus GN=Dctn1 PE=1 SV=1|Dynactin subunit 1 OS=Mus musculus GN=Dctn1 PE=1 SV=1|Dynactin subunit 1 OS=Mus musculus GN=Dctn1 PE=1 SV=3|Isoform 2 of Dynactin subunit 1 OS=Mus musculus GN=Dctn1	FALSE	TRUE	NA	NA	NA	NA	NA	1986040	7.70886e+06	6.80037e+06
Trappc8	E9PWG2|E9PY51	Protein Trappc8 OS=Mus musculus GN=Trappc8 PE=1 SV=1|Protein Trappc8 OS=Mus musculus GN=Trappc8 PE=1 SV=1	FALSE	TRUE	NA	NA	NA	NA	NA	458129	1.62086e+06	1.39615e+06
Pkp1	P97350	Plakophilin-1 OS=Mus musculus GN=Pkp1 PE=1 SV=1	FALSE	TRUE	NA	NA	NA	NA	NA	2564970	3.09488e+06	8.13344e+06
Tbcd	Q8BYA0	Tubulin-specific chaperone D OS=Mus musculus GN=Tbcd PE=1 SV=1	FALSE	TRUE	NA	NA	NA	NA	NA	426514	995710	2.05844e+06
Atxn10	P28658	Ataxin-10 OS=Mus musculus GN=Atxn10 PE=1 SV=2	FALSE	TRUE	NA	NA	NA	NA	NA	342263	3.05705e+06	2.22948e+06
Abi2|Abi1	A0A087WNT3|A0A087WPP8|A0A087WRS3|B7ZCU0|B7ZCU2|B7ZCU3|B7ZCU4|B7ZCU5|J3QNK8|P62484|Q6AXD2|Q6AXH6|Q8CBW3|Q8CBW3-2|Q8CBW3-3|Q8CBW3-4|Q8CBW3-5	Abl interactor 2 (Fragment) OS=Mus musculus GN=Abi2 PE=1 SV=1|Abl interactor 2 OS=Mus musculus GN=Abi2 PE=1 SV=1|Abl interactor 2 OS=Mus musculus GN=Abi2 PE=1 SV=1|Abl interactor 1 OS=Mus musculus GN=Abi1 PE=1 SV=1|Abl interactor 1 OS=Mus musculus GN=Abi1 PE=1 SV=1|Abl interactor 1 OS=Mus musculus GN=Abi1 PE=1 SV=1|Abl interactor 1 OS=Mus musculus GN=Abi1 PE=1 SV=1|Abl interactor 1 OS=Mus musculu…	FALSE	TRUE	NA	NA	NA	NA	NA	32626.4	857908	901772
Fam129a	Q3UW53	Protein Niban OS=Mus musculus GN=Fam129a PE=1 SV=2	FALSE	TRUE	NA	NA	NA	NA	NA	321003	1.80153e+06	1.92658e+06
Faf1	P54731	FAS-associated factor 1 OS=Mus musculus GN=Faf1 PE=1 SV=2	FALSE	TRUE	NA	NA	NA	NA	NA	358737	1.03939e+06	930268
Gsdma2|Gsdma	Q32M21|Q9EST1	Gasdermin-A2 OS=Mus musculus GN=Gsdma2 PE=2 SV=1|Gasdermin-A OS=Mus musculus GN=Gsdma PE=2 SV=1	FALSE	TRUE	NA	NA	NA	NA	NA	832278	2.01907e+06	5.22925e+06
Samd9l	E9PX59|Q69Z37	Sterile alpha motif domain-containing protein 9-like OS=Mus musculus GN=Samd9l PE=1 SV=1|Sterile alpha motif domain-containing protein 9-like OS=Mus musculus GN=Samd9l PE=1 SV=2	FALSE	TRUE	NA	NA	NA	NA	NA	1187090	6.88617e+06	1.25423e+07
Tnpo2	Q99LG2	Transportin-2 OS=Mus musculus GN=Tnpo2 PE=1 SV=1	FALSE	TRUE	NA	NA	NA	NA	NA	140893	3.23912e+06	2.40913e+06
Rbms1	E9PZ21|Q91W59|Q91W59-2|Q91W59-3	RNA-binding motif, single-stranded-interacting protein 1 OS=Mus musculus GN=Rbms1 PE=1 SV=1|RNA-binding motif, single-stranded-interacting protein 1 OS=Mus musculus GN=Rbms1 PE=1 SV=1|Isoform 2 of RNA-binding motif, single-stranded-interacting protein 1 OS=Mus musculus GN=Rbms1|Isoform 3 of RNA-binding motif, single-stranded-interacting protein 1 OS=Mus musculus GN=Rbms1	FALSE	TRUE	NA	NA	NA	NA	NA	387548	6.33758e+06	7.10892e+06
Arhgef1	E9PUF7|F6ZN61|Q61210|Q61210-2|Q61210-3|Q61210-4|Q61210-5	Rho guanine nucleotide exchange factor 1 OS=Mus musculus GN=Arhgef1 PE=1 SV=1|Rho guanine nucleotide exchange factor 1 (Fragment) OS=Mus musculus GN=Arhgef1 PE=1 SV=1|Rho guanine nucleotide exchange factor 1 OS=Mus musculus GN=Arhgef1 PE=1 SV=2|Isoform 2 of Rho guanine nucleotide exchange factor 1 OS=Mus musculus GN=Arhgef1|Isoform 3 of Rho guanine nucleotide exchange factor 1 OS=Mus musculus GN=…	FALSE	TRUE	NA	NA	NA	NA	NA	117811	3.01707e+06	2.04527e+06
Ecm1	F8WI14|Q61508	Extracellular matrix protein 1 OS=Mus musculus GN=Ecm1 PE=1 SV=1|Extracellular matrix protein 1 OS=Mus musculus GN=Ecm1 PE=1 SV=2	FALSE	TRUE	NA	NA	NA	NA	NA	1205630	1.85722e+06	3.26035e+06
Hist2h3b|H3f3a|H3f3c|Hist1h3a|Hist1h3b	B9EI85|F8WI35|P02301|P68433|P84228|P84244	Histone H3 OS=Mus musculus GN=Hist2h3b PE=1 SV=1|Histone H3 OS=Mus musculus GN=H3f3a PE=3 SV=1|Histone H3.3C OS=Mus musculus GN=H3f3c PE=3 SV=3|Histone H3.1 OS=Mus musculus GN=Hist1h3a PE=1 SV=2|Histone H3.2 OS=Mus musculus GN=Hist1h3b PE=1 SV=2|Histone H3.3 OS=Mus musculus GN=H3f3a PE=1 SV=2	FALSE	TRUE	NA	NA	NA	NA	NA	5686650	5.65064e+06	7.28595e+06
Pgm2|Pgm1	A2CEK3|Q9D0F9	Phosphoglucomutase-2 OS=Mus musculus GN=Pgm2 PE=1 SV=1|Phosphoglucomutase-1 OS=Mus musculus GN=Pgm1 PE=1 SV=4	FALSE	TRUE	NA	NA	NA	NA	NA	1195490	3.2436e+07	2.09726e+07
Tdrd7	A0A0A0MQD1|Q8K1H1	Tudor domain-containing protein 7 OS=Mus musculus GN=Tdrd7 PE=1 SV=1|Tudor domain-containing protein 7 OS=Mus musculus GN=Tdrd7 PE=1 SV=1	FALSE	TRUE	NA	NA	NA	NA	NA	693381	2.378e+07	1.82241e+07
Ppl	G5E898|Q9R269	Periplakin OS=Mus musculus GN=Ppl PE=1 SV=1|Periplakin OS=Mus musculus GN=Ppl PE=1 SV=1	FALSE	TRUE	NA	NA	NA	NA	NA	396873	2.39031e+06	2.34839e+06
Calb1	P12658	Calbindin OS=Mus musculus GN=Calb1 PE=1 SV=2	FALSE	TRUE	NA	NA	NA	NA	NA	788250	895210	1.15597e+06
Hip1r	Q9JKY5	Huntingtin-interacting protein 1-related protein OS=Mus musculus GN=Hip1r PE=1 SV=2	FALSE	TRUE	NA	NA	NA	NA	NA	105393	1.63732e+06	1.48215e+06
Nid1	P10493	Nidogen-1 OS=Mus musculus GN=Nid1 PE=1 SV=2	FALSE	TRUE	NA	NA	NA	NA	NA	1211040	4.20408e+06	4.11596e+06
Rufy3	A0A0G2JFT8|Q9D394-2	Protein RUFY3 OS=Mus musculus GN=Rufy3 PE=1 SV=1|Isoform 2 of Protein RUFY3 OS=Mus musculus GN=Rufy3	FALSE	TRUE	NA	NA	NA	NA	NA	58548.4	1.35769e+06	996032
Fkbp15	Q6P9Q6|Q6P9Q6-2	FK506-binding protein 15 OS=Mus musculus GN=Fkbp15 PE=1 SV=2|Isoform B of FK506-binding protein 15 OS=Mus musculus GN=Fkbp15	FALSE	TRUE	NA	NA	NA	NA	NA	589780	1.56506e+06	1.31352e+06
Exoc1	Q5PPR2|Q6P1Y9|Q8R3S6	Exocyst complex component 1 OS=Mus musculus GN=Exoc1 PE=1 SV=1|Exocyst complex component 1 OS=Mus musculus GN=Exoc1 PE=1 SV=1|Exocyst complex component 1 OS=Mus musculus GN=Exoc1 PE=1 SV=4	FALSE	TRUE	NA	NA	NA	NA	NA	466079	1.65529e+06	1.67526e+06
Itpr1	P11881|P11881-2|P11881-3|P11881-4|P11881-5|P11881-6|P11881-7|P11881-8	Inositol 1,4,5-trisphosphate receptor type 1 OS=Mus musculus GN=Itpr1 PE=1 SV=2|Isoform 2 of Inositol 1,4,5-trisphosphate receptor type 1 OS=Mus musculus GN=Itpr1|Isoform 3 of Inositol 1,4,5-trisphosphate receptor type 1 OS=Mus musculus GN=Itpr1|Isoform 4 of Inositol 1,4,5-trisphosphate receptor type 1 OS=Mus musculus GN=Itpr1|Isoform 5 of Inositol 1,4,5-trisphosphate receptor type 1 OS=Mus muscu…	FALSE	TRUE	NA	NA	NA	NA	NA	2392110	5.67902e+06	6.41848e+06
Ggt1	Q4FK56|Q60928	Gamma-glutamyltransferase 1, isoform CRA_a OS=Mus musculus GN=Ggt1 PE=1 SV=1|Gamma-glutamyltranspeptidase 1 OS=Mus musculus GN=Ggt1 PE=1 SV=1	FALSE	TRUE	NA	NA	NA	NA	NA	948596	1.59143e+06	2.11307e+06
Dnajc13	D4AFX7|G3X922	Protein Dnajc13 OS=Mus musculus GN=Dnajc13 PE=1 SV=1|MCG115602 OS=Mus musculus GN=Dnajc13 PE=1 SV=1	FALSE	TRUE	NA	NA	NA	NA	NA	413616	4.06955e+06	4.07021e+06
Slc12a5	A0A076FR46|Q91V14|Q91V14-2	KCC2a-S25 variant 1 OS=Mus musculus GN=Slc12a5 PE=1 SV=1|Solute carrier family 12 member 5 OS=Mus musculus GN=Slc12a5 PE=1 SV=2|Isoform 2 of Solute carrier family 12 member 5 OS=Mus musculus GN=Slc12a5	FALSE	TRUE	NA	NA	NA	NA	NA	170913	877150	708449
Supt6h	Q62383	Transcription elongation factor SPT6 OS=Mus musculus GN=Supt6h PE=1 SV=2	FALSE	TRUE	NA	NA	NA	NA	NA	921667	3.0746e+06	4.04706e+06
Add1	F8WGR0|F8WHZ9|Q9QYC0|Q9QYC0-2	Alpha-adducin OS=Mus musculus GN=Add1 PE=1 SV=1|Alpha-adducin OS=Mus musculus GN=Add1 PE=1 SV=1|Alpha-adducin OS=Mus musculus GN=Add1 PE=1 SV=2|Isoform 2 of Alpha-adducin OS=Mus musculus GN=Add1	FALSE	TRUE	NA	NA	NA	NA	NA	719305	1.64897e+06	1.15774e+06
Ncdn	Q9Z0E0|Q9Z0E0-2	Neurochondrin OS=Mus musculus GN=Ncdn PE=1 SV=1|Isoform 2 of Neurochondrin OS=Mus musculus GN=Ncdn	FALSE	TRUE	NA	NA	NA	NA	NA	227148	785648	940545
Tuba1b|Tuba1a	P05213|P68369	Tubulin alpha-1B chain OS=Mus musculus GN=Tuba1b PE=1 SV=2|Tubulin alpha-1A chain OS=Mus musculus GN=Tuba1a PE=1 SV=1	FALSE	TRUE	NA	NA	NA	NA	NA	342506	2.42649e+06	2.15642e+06
Dnm1	A0A0J9YUE9|A0A0J9YUN4|P39053|P39053-3|P39053-4|P39053-5	Dynamin-1 OS=Mus musculus GN=Dnm1 PE=1 SV=1|Dynamin-1 OS=Mus musculus GN=Dnm1 PE=1 SV=1|Dynamin-1 OS=Mus musculus GN=Dnm1 PE=1 SV=2|Isoform 3 of Dynamin-1 OS=Mus musculus GN=Dnm1|Isoform 4 of Dynamin-1 OS=Mus musculus GN=Dnm1|Isoform 5 of Dynamin-1 OS=Mus musculus GN=Dnm1	FALSE	TRUE	NA	NA	NA	NA	NA	1701940	4.1811e+06	2.2794e+06
Nxf1	Q99JX7|V9GXF3|V9GXW3	Nuclear RNA export factor 1 OS=Mus musculus GN=Nxf1 PE=1 SV=3|Nuclear RNA export factor 1 OS=Mus musculus GN=Nxf1 PE=1 SV=1|Nuclear RNA export factor 1 OS=Mus musculus GN=Nxf1 PE=1 SV=1	FALSE	TRUE	NA	NA	NA	NA	NA	164134	1.6216e+06	2.15956e+06
Ncam1	A0A0A6YY47|A0A0A6YY91|E9QB01|P13595|P13595-2	Neural cell adhesion molecule 1 OS=Mus musculus GN=Ncam1 PE=1 SV=1|Neural cell adhesion molecule 1 (Fragment) OS=Mus musculus GN=Ncam1 PE=1 SV=1|Neural cell adhesion molecule 1 OS=Mus musculus GN=Ncam1 PE=1 SV=2|Neural cell adhesion molecule 1 OS=Mus musculus GN=Ncam1 PE=1 SV=3|Isoform 2 of Neural cell adhesion molecule 1 OS=Mus musculus GN=Ncam1	FALSE	TRUE	NA	NA	NA	NA	NA	791151	2.02834e+06	1.68064e+06
Fxr2	Q6P5B5	Fragile X mental retardation syndrome-related protein 2 OS=Mus musculus GN=Fxr2 PE=1 SV=1	FALSE	TRUE	NA	NA	NA	NA	NA	207248	2.68975e+06	2.99034e+06
Pum1	Q80U78|Q80U78-2|Q80U78-3	Pumilio homolog 1 OS=Mus musculus GN=Pum1 PE=1 SV=2|Isoform 2 of Pumilio homolog 1 OS=Mus musculus GN=Pum1|Isoform 3 of Pumilio homolog 1 OS=Mus musculus GN=Pum1	FALSE	TRUE	NA	NA	NA	NA	NA	7.42192e+06	1.08874e+08	7.72233e+07
Rap1gds1	E9Q6Q4|E9Q912|Q3TU36	Protein Rap1gds1 OS=Mus musculus GN=Rap1gds1 PE=1 SV=1|Protein Rap1gds1 OS=Mus musculus GN=Rap1gds1 PE=1 SV=1|Protein Rap1gds1 OS=Mus musculus GN=Rap1gds1 PE=1 SV=1	FALSE	TRUE	NA	NA	NA	NA	NA	454873	2.56823e+06	2.47807e+06
Arfgef1	G3X9K3	Brefeldin A-inhibited guanine nucleotide-exchange protein 1 OS=Mus musculus GN=Arfgef1 PE=1 SV=1	FALSE	TRUE	NA	NA	NA	NA	NA	509639	2.02069e+06	1.96114e+06
Zc3h11a	Q3UL31|Q6NZF1	Zinc finger CCCH domain-containing protein 11A OS=Mus musculus GN=Zc3h11a PE=1 SV=1|Zinc finger CCCH domain-containing protein 11A OS=Mus musculus GN=Zc3h11a PE=1 SV=1	FALSE	TRUE	NA	NA	NA	NA	NA	82171.9	1.42823e+06	1.18353e+06
Mkrn2	Q9ERV1	Probable E3 ubiquitin-protein ligase makorin-2 OS=Mus musculus GN=Mkrn2 PE=1 SV=2	FALSE	TRUE	NA	NA	NA	NA	NA	434192	5.71009e+06	4.75076e+06
Usp7	E9PXY8|F8VPX1|Q6A4J8|Q6A4J8-2|Q6A4J8-3	Ubiquitin carboxyl-terminal hydrolase 7 OS=Mus musculus GN=Usp7 PE=1 SV=1|Ubiquitin carboxyl-terminal hydrolase 7 OS=Mus musculus GN=Usp7 PE=1 SV=1|Ubiquitin carboxyl-terminal hydrolase 7 OS=Mus musculus GN=Usp7 PE=1 SV=1|Isoform 2 of Ubiquitin carboxyl-terminal hydrolase 7 OS=Mus musculus GN=Usp7|Isoform 3 of Ubiquitin carboxyl-terminal hydrolase 7 OS=Mus musculus GN=Usp7	FALSE	TRUE	NA	NA	NA	NA	NA	626985	4.79584e+06	6.0042e+06
Vcan	E9PYH0|G3XA35	Versican core protein OS=Mus musculus GN=Vcan PE=1 SV=1|MCG116562, isoform CRA_a OS=Mus musculus GN=Vcan PE=1 SV=1	FALSE	TRUE	NA	NA	NA	NA	NA	4356050	1.9514e+06	3.4526e+06
Tnc	Q80YX1|Q80YX1-2	Tenascin OS=Mus musculus GN=Tnc PE=1 SV=1|Isoform 2 of Tenascin OS=Mus musculus GN=Tnc	FALSE	TRUE	NA	NA	NA	NA	NA	2249570	4.87338e+06	6.28284e+06
Vps53	E9PXG9|Q8CCB4	Vacuolar protein sorting-associated protein 53 homolog OS=Mus musculus GN=Vps53 PE=1 SV=1|Vacuolar protein sorting-associated protein 53 homolog OS=Mus musculus GN=Vps53 PE=1 SV=1	FALSE	TRUE	NA	NA	NA	NA	NA	569339	2.11861e+06	1.8435e+06
Apoa4	P06728	Apolipoprotein A-IV OS=Mus musculus GN=Apoa4 PE=1 SV=3	FALSE	TRUE	NA	NA	NA	NA	NA	1042520	1.03667e+07	7.06039e+06
Ptcd2	Q8R3K3	Pentatricopeptide repeat-containing protein 2, mitochondrial OS=Mus musculus GN=Ptcd2 PE=1 SV=1	FALSE	TRUE	NA	NA	NA	NA	NA	2082370	1.31049e+07	1.01377e+07
Map2k1	P31938|Q3TMJ8	Dual specificity mitogen-activated protein kinase kinase 1 OS=Mus musculus GN=Map2k1 PE=1 SV=2|Dual-specificity mitogen-activated protein kinase kinase 1 OS=Mus musculus GN=Map2k1 PE=1 SV=1	FALSE	TRUE	NA	NA	NA	NA	NA	138925	2.03465e+06	1.73088e+06
Serpina1a|Serpina1c	A0A0A0MQA3|A0A0R4J0X5|P07758	Alpha-1-antitrypsin 1-1 OS=Mus musculus GN=Serpina1a PE=1 SV=1|Alpha-1-antitrypsin 1-3 OS=Mus musculus GN=Serpina1c PE=1 SV=1|Alpha-1-antitrypsin 1-1 OS=Mus musculus GN=Serpina1a PE=1 SV=4	FALSE	TRUE	NA	NA	NA	NA	NA	132190	3.51703e+06	2.73885e+06
Msi2	Q920Q6|Q920Q6-2|Q920Q6-3	RNA-binding protein Musashi homolog 2 OS=Mus musculus GN=Msi2 PE=1 SV=1|Isoform 2 of RNA-binding protein Musashi homolog 2 OS=Mus musculus GN=Msi2|Isoform 3 of RNA-binding protein Musashi homolog 2 OS=Mus musculus GN=Msi2	FALSE	TRUE	NA	NA	NA	NA	NA	823919	6.69872e+06	7.45714e+06
Ahcyl1	Q80SW1	Putative adenosylhomocysteinase 2 OS=Mus musculus GN=Ahcyl1 PE=1 SV=1	FALSE	TRUE	NA	NA	NA	NA	NA	336683	942102	1.21701e+06
Pdgfrb	E9QN12|E9QPE2|P05622	Platelet-derived growth factor receptor beta OS=Mus musculus GN=Pdgfrb PE=1 SV=1|Platelet-derived growth factor receptor beta OS=Mus musculus GN=Pdgfrb PE=1 SV=1|Platelet-derived growth factor receptor beta OS=Mus musculus GN=Pdgfrb PE=1 SV=1	FALSE	TRUE	NA	NA	NA	NA	NA	775071	1.12182e+06	978992
Sdpr	Q63918	Serum deprivation-response protein OS=Mus musculus GN=Sdpr PE=1 SV=3	FALSE	TRUE	NA	NA	NA	NA	NA	967525	1.55476e+06	1.68076e+06
Usp14	E9PYI8|Q9JMA1	Ubiquitin carboxyl-terminal hydrolase 14 OS=Mus musculus GN=Usp14 PE=1 SV=1|Ubiquitin carboxyl-terminal hydrolase 14 OS=Mus musculus GN=Usp14 PE=1 SV=3	FALSE	TRUE	NA	NA	NA	NA	NA	221828	2.2326e+06	1.55263e+06
Cdc42bpa	D3YYN8|E9PVY0|H7BX44|Q3UU96	Serine/threonine-protein kinase MRCK alpha OS=Mus musculus GN=Cdc42bpa PE=1 SV=1|Serine/threonine-protein kinase MRCK alpha OS=Mus musculus GN=Cdc42bpa PE=1 SV=1|Serine/threonine-protein kinase MRCK alpha OS=Mus musculus GN=Cdc42bpa PE=1 SV=1|Serine/threonine-protein kinase MRCK alpha OS=Mus musculus GN=Cdc42bpa PE=1 SV=2	FALSE	TRUE	NA	NA	NA	NA	NA	86079.1	1.95793e+06	1.70835e+06
Sugct	Q7TNE1	Succinate--hydroxymethylglutarate CoA-transferase OS=Mus musculus GN=Sugct PE=1 SV=2	FALSE	TRUE	NA	NA	NA	NA	NA	264563	1.51447e+06	1.6484e+06
Iqsec1	E9PUA3|Q8R0S2|Q8R0S2-2	IQ motif and SEC7 domain-containing protein 1 OS=Mus musculus GN=Iqsec1 PE=1 SV=1|IQ motif and SEC7 domain-containing protein 1 OS=Mus musculus GN=Iqsec1 PE=1 SV=2|Isoform 2 of IQ motif and SEC7 domain-containing protein 1 OS=Mus musculus GN=Iqsec1	FALSE	TRUE	NA	NA	NA	NA	NA	328487	1.22232e+06	995753
Cad	B2RQC6|B2RQC6-2|E9QAI5|G3UWN2	CAD protein OS=Mus musculus GN=Cad PE=1 SV=1|Isoform 2 of CAD protein OS=Mus musculus GN=Cad|CAD protein OS=Mus musculus GN=Cad PE=1 SV=1|CAD protein OS=Mus musculus GN=Cad PE=1 SV=1	FALSE	TRUE	NA	NA	NA	NA	NA	125479	3.39646e+06	7.67333e+06
Ccdc9	D3YW42|G3X927|Q8VC31	Coiled-coil domain-containing protein 9 OS=Mus musculus GN=Ccdc9 PE=1 SV=2|Coiled-coil domain-containing protein 9 OS=Mus musculus GN=Ccdc9 PE=1 SV=1|Coiled-coil domain-containing protein 9 OS=Mus musculus GN=Ccdc9 PE=2 SV=1	FALSE	TRUE	NA	NA	NA	NA	NA	628185	2.63543e+06	2.00496e+06
Prdx3	P20108	Thioredoxin-dependent peroxide reductase, mitochondrial OS=Mus musculus GN=Prdx3 PE=1 SV=1	FALSE	TRUE	NA	NA	NA	NA	NA	267115	3.25353e+06	2.49712e+06
Tsnax	Q9QZE7	Translin-associated protein X OS=Mus musculus GN=Tsnax PE=1 SV=1	FALSE	TRUE	NA	NA	NA	NA	NA	19043.4	2.53944e+06	2.54271e+06
Sec16a	A2AIX1|E9QAT4|F6T8X6	Protein Sec16a OS=Mus musculus GN=Sec16a PE=1 SV=1|Protein Sec16a OS=Mus musculus GN=Sec16a PE=1 SV=1|Protein Sec16a (Fragment) OS=Mus musculus GN=Sec16a PE=1 SV=1	FALSE	TRUE	NA	NA	NA	NA	NA	1495780	1.28495e+07	1.13405e+07
Ap1b1	O35643|Q5SVG4|Q5SVG5	AP-1 complex subunit beta-1 OS=Mus musculus GN=Ap1b1 PE=1 SV=2|AP-1 complex subunit beta-1 OS=Mus musculus GN=Ap1b1 PE=1 SV=1|AP-1 complex subunit beta-1 OS=Mus musculus GN=Ap1b1 PE=1 SV=1	FALSE	TRUE	NA	NA	NA	NA	NA	348517	1.39886e+06	1.29645e+06
Tgfbi	A1L353|P82198	Transforming growth factor, beta induced OS=Mus musculus GN=Tgfbi PE=1 SV=1|Transforming growth factor-beta-induced protein ig-h3 OS=Mus musculus GN=Tgfbi PE=1 SV=1	FALSE	TRUE	NA	NA	NA	NA	NA	982278	6.26933e+06	7.21378e+06
Clmn	Q8C5W0|Q8C5W0-2|Q8C5W0-3|Q8C5W0-4	Calmin OS=Mus musculus GN=Clmn PE=1 SV=2|Isoform 2 of Calmin OS=Mus musculus GN=Clmn|Isoform 3 of Calmin OS=Mus musculus GN=Clmn|Isoform 4 of Calmin OS=Mus musculus GN=Clmn	FALSE	TRUE	NA	NA	NA	NA	NA	433337	5.6246e+06	5.05311e+06
Tln2	E9PUM4	Talin-2 OS=Mus musculus GN=Tln2 PE=1 SV=1	FALSE	TRUE	NA	NA	NA	NA	NA	1926620	4.48806e+06	5.4728e+06
Ran|1700009N14Rik	P62827|Q14AA6	GTP-binding nuclear protein Ran OS=Mus musculus GN=Ran PE=1 SV=3|GTP-binding nuclear protein Ran OS=Mus musculus GN=1700009N14Rik PE=1 SV=1	FALSE	TRUE	NA	NA	NA	NA	NA	118250	1.56597e+06	1.82272e+06
Rangap1	P46061	Ran GTPase-activating protein 1 OS=Mus musculus GN=Rangap1 PE=1 SV=2	FALSE	TRUE	NA	NA	NA	NA	NA	220989	2.00766e+06	1.40838e+06
Pgm2	Q7TSV4	Phosphoglucomutase-2 OS=Mus musculus GN=Pgm2 PE=1 SV=1	FALSE	TRUE	NA	NA	NA	NA	NA	389474	1.80794e+06	1.69977e+06
Oxct1	Q9D0K2	Succinyl-CoA:3-ketoacid coenzyme A transferase 1, mitochondrial OS=Mus musculus GN=Oxct1 PE=1 SV=1	FALSE	TRUE	NA	NA	NA	NA	NA	80339.9	1.48381e+06	2.12856e+06
Ckap4	Q8BMK4	Cytoskeleton-associated protein 4 OS=Mus musculus GN=Ckap4 PE=1 SV=2	FALSE	TRUE	NA	NA	NA	NA	NA	1400030	1.17488e+07	9.91254e+06
Ftl1	P29391|Q9CPX4	Ferritin light chain 1 OS=Mus musculus GN=Ftl1 PE=1 SV=2|Ferritin OS=Mus musculus GN=Ftl1 PE=1 SV=1	FALSE	TRUE	NA	NA	NA	NA	NA	682136	1.24548e+07	9.97436e+06
Col14a1	B7ZNH7	Collagen alpha-1(XIV) chain OS=Mus musculus GN=Col14a1 PE=1 SV=1	FALSE	TRUE	NA	NA	NA	NA	NA	8.08665e+06	1.7367e+07	3.193e+07
Rbm25	B2RY56	RNA-binding protein 25 OS=Mus musculus GN=Rbm25 PE=1 SV=2	FALSE	TRUE	NA	NA	NA	NA	NA	353526	2.66063e+06	2.74955e+06
Nmi	O35309|Q3UJ82	N-myc-interactor OS=Mus musculus GN=Nmi PE=1 SV=1|N-myc-interactor OS=Mus musculus GN=Nmi PE=1 SV=1	FALSE	TRUE	NA	NA	NA	NA	NA	108236	2.39511e+06	2.02086e+06
Otub1	D3YWF6|Q7TQI3	Ubiquitin thioesterase OTUB1 OS=Mus musculus GN=Otub1 PE=1 SV=1|Ubiquitin thioesterase OTUB1 OS=Mus musculus GN=Otub1 PE=1 SV=2	FALSE	TRUE	NA	NA	NA	NA	NA	7695.62	1.11011e+06	1.2054e+06
Nova2	D3YVV7|G3UYX3	Protein Nova2 OS=Mus musculus GN=Nova2 PE=1 SV=3|Protein Nova2 OS=Mus musculus GN=Nova2 PE=1 SV=2	FALSE	TRUE	NA	NA	NA	NA	NA	1828830	2.49069e+06	2.71106e+06
Dab2	A0A0R4J104|E9PX84|E9QL31|P98078|P98078-2|P98078-3|Q3TRE6	Disabled homolog 2 OS=Mus musculus GN=Dab2 PE=1 SV=1|Disabled homolog 2 OS=Mus musculus GN=Dab2 PE=1 SV=1|Disabled homolog 2 OS=Mus musculus GN=Dab2 PE=1 SV=1|Disabled homolog 2 OS=Mus musculus GN=Dab2 PE=1 SV=2|Isoform p93 of Disabled homolog 2 OS=Mus musculus GN=Dab2|Isoform p67 of Disabled homolog 2 OS=Mus musculus GN=Dab2|Disabled homolog 2 OS=Mus musculus GN=Dab2 PE=1 SV=1	FALSE	TRUE	NA	NA	NA	NA	NA	55938.6	986854	1.44075e+06
Kank2	Q8BX02|Q8BX02-2	KN motif and ankyrin repeat domain-containing protein 2 OS=Mus musculus GN=Kank2 PE=1 SV=1|Isoform 2 of KN motif and ankyrin repeat domain-containing protein 2 OS=Mus musculus GN=Kank2	FALSE	TRUE	NA	NA	NA	NA	NA	446746	1.79242e+06	798616
Fmr1	D3Z6U8|E9QAS8|E9QAS9|E9QAT0|E9QNF5|P35922|P35922-2|P35922-3|P35922-7|P35922-8|P35922-9|Q6AXB7	Fragile X mental retardation protein 1 homolog OS=Mus musculus GN=Fmr1 PE=1 SV=1|Fragile X mental retardation protein 1 homolog OS=Mus musculus GN=Fmr1 PE=1 SV=1|Fragile X mental retardation protein 1 homolog OS=Mus musculus GN=Fmr1 PE=1 SV=1|Fragile X mental retardation protein 1 homolog OS=Mus musculus GN=Fmr1 PE=1 SV=1|Fragile X mental retardation protein 1 homolog OS=Mus musculus GN=Fmr1 PE=1…	FALSE	TRUE	NA	NA	NA	NA	NA	573102	6.81314e+06	6.01495e+06
Acsm2	Q8K0L3|Q8K0L3-2	Acyl-coenzyme A synthetase ACSM2, mitochondrial OS=Mus musculus GN=Acsm2 PE=1 SV=1|Isoform 2 of Acyl-coenzyme A synthetase ACSM2, mitochondrial OS=Mus musculus GN=Acsm2	FALSE	TRUE	NA	NA	NA	NA	NA	1466770	2.1777e+06	4.6997e+06
Mep1b	Q61847|Q61847-2	Meprin A subunit beta OS=Mus musculus GN=Mep1b PE=1 SV=2|Isoform 2 of Meprin A subunit beta OS=Mus musculus GN=Mep1b	FALSE	TRUE	NA	NA	NA	NA	NA	348857	415242	572439
2009-09-01	A2A6U3|Q80UG5|Q80UG5-3	Septin-9 OS=Mus musculus GN=Sept9 PE=1 SV=1|Septin-9 OS=Mus musculus GN=Sept9 PE=1 SV=1|Isoform 3 of Septin-9 OS=Mus musculus GN=Sept9	FALSE	TRUE	NA	NA	NA	NA	NA	248377	1.2074e+06	1.3446e+06
Vwf	E9QPU1|Q8CIZ8	von Willebrand factor OS=Mus musculus GN=Vwf PE=1 SV=2|von Willebrand factor OS=Mus musculus GN=Vwf PE=1 SV=2	FALSE	TRUE	NA	NA	NA	NA	NA	310171	1.42635e+06	1.27855e+06
Cnot4	A0A0R4J1K1|E9QA19|Q05BG1|Q8BT14-3	CCR4-NOT transcription complex subunit 4 OS=Mus musculus GN=Cnot4 PE=1 SV=1|CCR4-NOT transcription complex subunit 4 OS=Mus musculus GN=Cnot4 PE=1 SV=1|CCR4-NOT transcription complex subunit 4 OS=Mus musculus GN=Cnot4 PE=1 SV=1|Isoform 3 of CCR4-NOT transcription complex subunit 4 OS=Mus musculus GN=Cnot4	FALSE	TRUE	NA	NA	NA	NA	NA	175564	3.60845e+06	3.25275e+06
Col4a2	B2RQQ8|P08122	Collagen alpha-2(IV) chain OS=Mus musculus GN=Col4a2 PE=1 SV=1|Collagen alpha-2(IV) chain OS=Mus musculus GN=Col4a2 PE=1 SV=4	FALSE	TRUE	NA	NA	NA	NA	NA	22171400	7.00809e+06	8.12926e+06
Zadh2	Q14AZ9|Q8BGC4	Zinc binding alcohol dehydrogenase, domain containing 2 OS=Mus musculus GN=Zadh2 PE=1 SV=1|Zinc-binding alcohol dehydrogenase domain-containing protein 2 OS=Mus musculus GN=Zadh2 PE=1 SV=1	FALSE	TRUE	NA	NA	NA	NA	NA	41688.2	2.21142e+06	2.45949e+06
Csrp1	P97315|Q4FJX4	Cysteine and glycine-rich protein 1 OS=Mus musculus GN=Csrp1 PE=1 SV=3|Csrp1 protein OS=Mus musculus GN=Csrp1 PE=1 SV=1	FALSE	TRUE	NA	NA	NA	NA	NA	309648	1.40413e+06	1.7304e+06
Snx7	F6RSR4|F8WI30|Q5M8N3|Q9CY18	Sorting nexin-7 (Fragment) OS=Mus musculus GN=Snx7 PE=1 SV=1|Sorting nexin-7 OS=Mus musculus GN=Snx7 PE=1 SV=1|MCG10440 OS=Mus musculus GN=Snx7 PE=1 SV=1|Sorting nexin-7 OS=Mus musculus GN=Snx7 PE=1 SV=1	FALSE	TRUE	NA	NA	NA	NA	NA	165735	1.72053e+06	1.68486e+06
Rc3h2	A2AVP4|P0C090	Roquin-2 OS=Mus musculus GN=Rc3h2 PE=1 SV=1|Roquin-2 OS=Mus musculus GN=Rc3h2 PE=1 SV=1	FALSE	TRUE	NA	NA	NA	NA	NA	194546	2.26708e+06	1.51694e+06
Smarcc2	Q3UID0|Q6PDG5|Q6PDG5-2	SWI/SNF complex subunit SMARCC2 OS=Mus musculus GN=Smarcc2 PE=1 SV=1|SWI/SNF complex subunit SMARCC2 OS=Mus musculus GN=Smarcc2 PE=1 SV=2|Isoform 2 of SWI/SNF complex subunit SMARCC2 OS=Mus musculus GN=Smarcc2	FALSE	TRUE	NA	NA	NA	NA	NA	46773.2	234668	755216
Vps51	Q3UVL4|Q3UVL4-2	Vacuolar protein sorting-associated protein 51 homolog OS=Mus musculus GN=Vps51 PE=1 SV=2|Isoform 2 of Vacuolar protein sorting-associated protein 51 homolog OS=Mus musculus GN=Vps51	FALSE	TRUE	NA	NA	NA	NA	NA	228484	533793	552656
Ndufv2	Q9D6J6	NADH dehydrogenase [ubiquinone] flavoprotein 2, mitochondrial OS=Mus musculus GN=Ndufv2 PE=1 SV=2	FALSE	TRUE	NA	NA	NA	NA	NA	369118	1.46692e+06	1.62261e+06
Cfdp1	O88271	Craniofacial development protein 1 OS=Mus musculus GN=Cfdp1 PE=1 SV=1	FALSE	TRUE	NA	NA	NA	NA	NA	323276	856246	812747
Gfpt1	P47856|P47856-2	Glutamine--fructose-6-phosphate aminotransferase [isomerizing] 1 OS=Mus musculus GN=Gfpt1 PE=1 SV=3|Isoform 2 of Glutamine--fructose-6-phosphate aminotransferase [isomerizing] 1 OS=Mus musculus GN=Gfpt1	FALSE	TRUE	NA	NA	NA	NA	NA	22792.2	844212	928662
Col6a5	A0A140T8T7|A0A140T8W1|A6H584	Collagen alpha-5(VI) chain OS=Mus musculus GN=Col6a5 PE=1 SV=1|Collagen alpha-5(VI) chain OS=Mus musculus GN=Col6a5 PE=1 SV=1|Collagen alpha-5(VI) chain OS=Mus musculus GN=Col6a5 PE=1 SV=4	FALSE	TRUE	NA	NA	NA	NA	NA	529164	5.11298e+06	4.52821e+06
Abr	E9PUE7|Q5SSL4|Q5SSL4-2|Q5SSL4-4	Active breakpoint cluster region-related protein OS=Mus musculus GN=Abr PE=1 SV=1|Active breakpoint cluster region-related protein OS=Mus musculus GN=Abr PE=1 SV=1|Isoform 2 of Active breakpoint cluster region-related protein OS=Mus musculus GN=Abr|Isoform 4 of Active breakpoint cluster region-related protein OS=Mus musculus GN=Abr	FALSE	TRUE	NA	NA	NA	NA	NA	667162	244937	446446
Ptpn23	Q6PB44|Q6PB44-2	Tyrosine-protein phosphatase non-receptor type 23 OS=Mus musculus GN=Ptpn23 PE=1 SV=2|Isoform 2 of Tyrosine-protein phosphatase non-receptor type 23 OS=Mus musculus GN=Ptpn23	FALSE	TRUE	NA	NA	NA	NA	NA	1059230	4.05016e+06	4.357e+06
Slc12a3	P59158|Q543E4	Solute carrier family 12 member 3 OS=Mus musculus GN=Slc12a3 PE=1 SV=1|Solute carrier family 12 member 3 OS=Mus musculus GN=Slc12a3 PE=1 SV=1	FALSE	TRUE	NA	NA	NA	NA	NA	105002	76543	250821
Zcchc24	B2RVL6	Zinc finger CCHC domain-containing protein 24 OS=Mus musculus GN=Zcchc24 PE=1 SV=1	FALSE	TRUE	NA	NA	NA	NA	NA	693642	9.01261e+06	8.69344e+06
Supv3l1	Q80YD1	ATP-dependent RNA helicase SUPV3L1, mitochondrial OS=Mus musculus GN=Supv3l1 PE=1 SV=1	FALSE	TRUE	NA	NA	NA	NA	NA	809060	5.63371e+06	5.11943e+06
Mapre3	D3Z6G3|Q2UZW7|Q6PER3	Microtubule-associated protein RP/EB family member 3 OS=Mus musculus GN=Mapre3 PE=1 SV=1|Microtubule-associated protein OS=Mus musculus GN=Mapre3 PE=1 SV=1|Microtubule-associated protein RP/EB family member 3 OS=Mus musculus GN=Mapre3 PE=1 SV=1	FALSE	TRUE	NA	NA	NA	NA	NA	16359.7	1.88178e+06	1.92957e+06
Myh10	Q3UH59|Q5SV64|Q61879	Myosin-10 OS=Mus musculus GN=Myh10 PE=1 SV=1|Myosin-10 OS=Mus musculus GN=Myh10 PE=1 SV=1|Myosin-10 OS=Mus musculus GN=Myh10 PE=1 SV=2	FALSE	TRUE	NA	NA	NA	NA	NA	4042760	1.11775e+07	1.12467e+07
Col4a3bp	Q9EQG9|Q9EQG9-2	Collagen type IV alpha-3-binding protein OS=Mus musculus GN=Col4a3bp PE=1 SV=1|Isoform 2 of Collagen type IV alpha-3-binding protein OS=Mus musculus GN=Col4a3bp	FALSE	TRUE	NA	NA	NA	NA	NA	136925	1.59442e+06	1.25747e+06
Ank2	Q8C8R3-4	Isoform 4 of Ankyrin-2 OS=Mus musculus GN=Ank2	FALSE	TRUE	NA	NA	NA	NA	NA	873595	709403	800927
Cab39	Q06138	Calcium-binding protein 39 OS=Mus musculus GN=Cab39 PE=1 SV=2	FALSE	TRUE	NA	NA	NA	NA	NA	7323.25	2.94416e+06	1.68323e+06
Hk1	G3UVV4|P17710|P17710-3|P17710-4	Hexokinase 1, isoform CRA_f OS=Mus musculus GN=Hk1 PE=1 SV=1|Hexokinase-1 OS=Mus musculus GN=Hk1 PE=1 SV=3|Isoform HK1 of Hexokinase-1 OS=Mus musculus GN=Hk1|Isoform HK1-SC of Hexokinase-1 OS=Mus musculus GN=Hk1	FALSE	TRUE	NA	NA	NA	NA	NA	577307	3.25318e+06	5.78015e+06
Eno3	P21550	Beta-enolase OS=Mus musculus GN=Eno3 PE=1 SV=3	FALSE	TRUE	NA	NA	NA	NA	NA	3254330	7.90857e+06	7.36427e+06
Cdc42bpb	Q7TT50	Serine/threonine-protein kinase MRCK beta OS=Mus musculus GN=Cdc42bpb PE=1 SV=2	FALSE	TRUE	NA	NA	NA	NA	NA	3366620	1.18142e+07	1.03157e+07
Pde2a	Q3TXZ6|Q5PR72|Q922S4	Phosphodiesterase OS=Mus musculus GN=Pde2a PE=1 SV=1|Phosphodiesterase OS=Mus musculus GN=Pde2a PE=1 SV=1|cGMP-dependent 3',5'-cyclic phosphodiesterase OS=Mus musculus GN=Pde2a PE=1 SV=3	FALSE	TRUE	NA	NA	NA	NA	NA	98960.4	3.13416e+06	2.12728e+06
Tjp1	A0A0U1RPW2|B9EHJ3|P39447	Tight junction protein ZO-1 OS=Mus musculus GN=Tjp1 PE=1 SV=1|Tight junction protein ZO-1 OS=Mus musculus GN=Tjp1 PE=1 SV=1|Tight junction protein ZO-1 OS=Mus musculus GN=Tjp1 PE=1 SV=2	FALSE	TRUE	NA	NA	NA	NA	NA	403680	1.11573e+06	1.21808e+06
Rbm10	Q99KG3|Q99KG3-2|Q99KG3-3	RNA-binding protein 10 OS=Mus musculus GN=Rbm10 PE=1 SV=1|Isoform 2 of RNA-binding protein 10 OS=Mus musculus GN=Rbm10|Isoform 3 of RNA-binding protein 10 OS=Mus musculus GN=Rbm10	FALSE	TRUE	NA	NA	NA	NA	NA	874446	3.91324e+06	3.53966e+06
Dsg1b|Dsg1a	B2RQH0|Q61495|Q7TSF1	Desmoglein 1 beta OS=Mus musculus GN=Dsg1b PE=1 SV=1|Desmoglein-1-alpha OS=Mus musculus GN=Dsg1a PE=2 SV=2|Desmoglein-1-beta OS=Mus musculus GN=Dsg1b PE=1 SV=1	FALSE	TRUE	NA	NA	NA	NA	NA	549506	862601	2.40831e+06
Ahnak2	E9PYB0|F7CVJ5|F7DBB3	Protein Ahnak2 (Fragment) OS=Mus musculus GN=Ahnak2 PE=1 SV=7|Protein Ahnak2 (Fragment) OS=Mus musculus GN=Ahnak2 PE=1 SV=1|Protein Ahnak2 (Fragment) OS=Mus musculus GN=Ahnak2 PE=1 SV=1	FALSE	TRUE	NA	NA	NA	NA	NA	348024	1.21609e+06	1.49007e+06
Arhgap1	A2AH25|Q5FWK3	Rho GTPase-activating protein 1 OS=Mus musculus GN=Arhgap1 PE=1 SV=1|Rho GTPase-activating protein 1 OS=Mus musculus GN=Arhgap1 PE=1 SV=1	FALSE	TRUE	NA	NA	NA	NA	NA	363684	948677	634606
Ahcyl2	F8WGT1|Q68FL4	Adenosylhomocysteinase OS=Mus musculus GN=Ahcyl2 PE=1 SV=1|Putative adenosylhomocysteinase 3 OS=Mus musculus GN=Ahcyl2 PE=1 SV=1	FALSE	TRUE	NA	NA	NA	NA	NA	223363	1.63328e+06	1.2017e+06
Cpeb3	A0A0R4J102|D3Z1R6|D3Z5R9|Q7TN99|Q7TN99-2|Q7TN99-3|Q7TN99-4	Cytoplasmic polyadenylation element-binding protein 3 OS=Mus musculus GN=Cpeb3 PE=1 SV=1|Cytoplasmic polyadenylation element-binding protein 3 OS=Mus musculus GN=Cpeb3 PE=1 SV=1|Cytoplasmic polyadenylation element-binding protein 3 OS=Mus musculus GN=Cpeb3 PE=1 SV=1|Cytoplasmic polyadenylation element-binding protein 3 OS=Mus musculus GN=Cpeb3 PE=1 SV=1|Isoform 2 of Cytoplasmic polyadenylation el…	FALSE	TRUE	NA	NA	NA	NA	NA	849313	2.38975e+06	2.07706e+06
Exoc4	O35382	Exocyst complex component 4 OS=Mus musculus GN=Exoc4 PE=1 SV=2	FALSE	TRUE	NA	NA	NA	NA	NA	136432	412542	426617
Sigirr	Q9JLZ8	Single Ig IL-1-related receptor OS=Mus musculus GN=Sigirr PE=1 SV=2	FALSE	TRUE	NA	NA	NA	NA	NA	47883.9	120274	373647
Ambp	Q07456	Protein AMBP OS=Mus musculus GN=Ambp PE=1 SV=2	FALSE	TRUE	NA	NA	NA	NA	NA	540706	1.47993e+06	1.19953e+06
Tjp2	Q9Z0U1	Tight junction protein ZO-2 OS=Mus musculus GN=Tjp2 PE=1 SV=2	FALSE	TRUE	NA	NA	NA	NA	NA	381183	3.93192e+06	5.03469e+06
Slc3a2	P10852|P10852-2	4F2 cell-surface antigen heavy chain OS=Mus musculus GN=Slc3a2 PE=1 SV=1|Isoform 2 of 4F2 cell-surface antigen heavy chain OS=Mus musculus GN=Slc3a2	FALSE	TRUE	NA	NA	NA	NA	NA	171266	887105	1.10487e+06
Patl1	Q3TC46	Protein PAT1 homolog 1 OS=Mus musculus GN=Patl1 PE=1 SV=2	FALSE	TRUE	NA	NA	NA	NA	NA	220202	3.91311e+06	3.96941e+06
Dicer1	F8VQ54|Q8R418|Q8R418-2	Endoribonuclease Dicer OS=Mus musculus GN=Dicer1 PE=1 SV=1|Endoribonuclease Dicer OS=Mus musculus GN=Dicer1 PE=1 SV=3|Isoform 2 of Endoribonuclease Dicer OS=Mus musculus GN=Dicer1	FALSE	TRUE	NA	NA	NA	NA	NA	326494	3.93176e+06	2.89891e+06
Erc1	F8VPM7|Q99MI1|V9GXF0|V9GXH3|V9GXP8	ELKS/Rab6-interacting/CAST family member 1 OS=Mus musculus GN=Erc1 PE=1 SV=1|ELKS/Rab6-interacting/CAST family member 1 OS=Mus musculus GN=Erc1 PE=1 SV=1|ELKS/Rab6-interacting/CAST family member 1 OS=Mus musculus GN=Erc1 PE=1 SV=1|ELKS/Rab6-interacting/CAST family member 1 OS=Mus musculus GN=Erc1 PE=1 SV=1|ELKS/Rab6-interacting/CAST family member 1 OS=Mus musculus GN=Erc1 PE=1 SV=1	FALSE	TRUE	NA	NA	NA	NA	NA	218572	9.12564e+06	6.66165e+06
Syne2	E9QP46|Q6DFZ2	Nesprin-2 OS=Mus musculus GN=Syne2 PE=1 SV=1|Nesprin-2 (Fragment) OS=Mus musculus GN=Syne2 PE=1 SV=1	FALSE	TRUE	NA	NA	NA	NA	NA	9.92232e+06	3.74983e+07	4.35808e+07
Ctnnd1	D3Z2H2|E9Q8Z4|E9Q8Z5|E9Q8Z6|E9Q8Z8|E9Q8Z9|E9Q901|E9Q903|E9Q904|G3X9V2|P30999|P30999-2|P30999-3	Catenin delta-1 OS=Mus musculus GN=Ctnnd1 PE=1 SV=1|Catenin delta-1 OS=Mus musculus GN=Ctnnd1 PE=1 SV=1|Catenin delta-1 OS=Mus musculus GN=Ctnnd1 PE=1 SV=1|Catenin delta-1 OS=Mus musculus GN=Ctnnd1 PE=1 SV=1|Catenin delta-1 OS=Mus musculus GN=Ctnnd1 PE=1 SV=1|Catenin delta-1 OS=Mus musculus GN=Ctnnd1 PE=1 SV=1|Catenin delta-1 OS=Mus musculus GN=Ctnnd1 PE=1 SV=1|Catenin delta-1 OS=Mus musculus GN=…	FALSE	TRUE	NA	NA	NA	NA	NA	282443	1.60132e+06	1.42087e+06
Usp19	A0A0A6YWX1|E9Q9M5|J3KMM1|Q3UJD6|Q3UJD6-2	Ubiquitin carboxyl-terminal hydrolase 19 OS=Mus musculus GN=Usp19 PE=1 SV=1|Ubiquitin carboxyl-terminal hydrolase 19 OS=Mus musculus GN=Usp19 PE=1 SV=1|Ubiquitin carboxyl-terminal hydrolase 19 OS=Mus musculus GN=Usp19 PE=1 SV=1|Ubiquitin carboxyl-terminal hydrolase 19 OS=Mus musculus GN=Usp19 PE=1 SV=1|Isoform 2 of Ubiquitin carboxyl-terminal hydrolase 19 OS=Mus musculus GN=Usp19	FALSE	TRUE	NA	NA	NA	NA	NA	587567	1.96962e+06	1.62508e+06
Camk2a	F8WIS9|P11798	Calcium/calmodulin-dependent protein kinase type II subunit alpha OS=Mus musculus GN=Camk2a PE=1 SV=1|Calcium/calmodulin-dependent protein kinase type II subunit alpha OS=Mus musculus GN=Camk2a PE=1 SV=2	FALSE	TRUE	NA	NA	NA	NA	NA	494748	2.26969e+06	1.35013e+06
Nufip2	Q5F2E7|Q5F2E7-2	Nuclear fragile X mental retardation-interacting protein 2 OS=Mus musculus GN=Nufip2 PE=1 SV=1|Isoform 2 of Nuclear fragile X mental retardation-interacting protein 2 OS=Mus musculus GN=Nufip2	FALSE	TRUE	NA	NA	NA	NA	NA	99074.5	4.43044e+06	4.39304e+06
Lifr	P42703|P42703-2	Leukemia inhibitory factor receptor OS=Mus musculus GN=Lifr PE=1 SV=1|Isoform 2 of Leukemia inhibitory factor receptor OS=Mus musculus GN=Lifr	FALSE	TRUE	NA	NA	NA	NA	NA	260370	1.16898e+06	784205
Ppa2	D3Z636|Q91VM9	Inorganic pyrophosphatase 2, mitochondrial OS=Mus musculus GN=Ppa2 PE=1 SV=1|Inorganic pyrophosphatase 2, mitochondrial OS=Mus musculus GN=Ppa2 PE=1 SV=1	FALSE	TRUE	NA	NA	NA	NA	NA	31037.1	685805	869375
Ddx19a	Q61655	ATP-dependent RNA helicase DDX19A OS=Mus musculus GN=Ddx19a PE=1 SV=2	FALSE	TRUE	NA	NA	NA	NA	NA	3805690	5.34135e+07	3.65919e+07
Kif21a	E9Q0J5|F8WGN6|Q9QXL2|Q9QXL2-2|Q9QXL2-3|Q9QXL2-4	Kinesin-like protein KIF21A OS=Mus musculus GN=Kif21a PE=1 SV=2|Kinesin-like protein KIF21A OS=Mus musculus GN=Kif21a PE=1 SV=1|Kinesin-like protein KIF21A OS=Mus musculus GN=Kif21a PE=1 SV=2|Isoform 2 of Kinesin-like protein KIF21A OS=Mus musculus GN=Kif21a|Isoform 3 of Kinesin-like protein KIF21A OS=Mus musculus GN=Kif21a|Isoform 4 of Kinesin-like protein KIF21A OS=Mus musculus GN=Kif21a	FALSE	TRUE	NA	NA	NA	NA	NA	446719	2.38034e+06	2.23001e+06
Exoc8	Q6PGF7	Exocyst complex component 8 OS=Mus musculus GN=Exoc8 PE=1 SV=1	FALSE	TRUE	NA	NA	NA	NA	NA	90385.1	1.95465e+06	1.75041e+06
Api5	O35841	Apoptosis inhibitor 5 OS=Mus musculus GN=Api5 PE=1 SV=2	FALSE	TRUE	NA	NA	NA	NA	NA	1667790	6.14724e+07	3.47177e+07
Nceh1	Q8BLF1	Neutral cholesterol ester hydrolase 1 OS=Mus musculus GN=Nceh1 PE=1 SV=1	FALSE	TRUE	NA	NA	NA	NA	NA	31657.2	468659	641710
Bicc1	Q99MQ1	Protein bicaudal C homolog 1 OS=Mus musculus GN=Bicc1 PE=1 SV=1	FALSE	TRUE	NA	NA	NA	NA	NA	183869	1.70765e+06	1.78824e+06
Q91V76	Q91V76	Ester hydrolase C11orf54 homolog OS=Mus musculus PE=1 SV=1	FALSE	TRUE	NA	NA	NA	NA	NA	358923	6.38907e+06	4.96047e+06
Cpsf6	H3BJ30|H3BJW3|Q6NVF9	Cleavage and polyadenylation-specificity factor subunit 6 OS=Mus musculus GN=Cpsf6 PE=1 SV=1|Cleavage and polyadenylation-specificity factor subunit 6 OS=Mus musculus GN=Cpsf6 PE=1 SV=1|Cleavage and polyadenylation specificity factor subunit 6 OS=Mus musculus GN=Cpsf6 PE=1 SV=1	FALSE	TRUE	NA	NA	NA	NA	NA	467268	2.19738e+06	1.98575e+06
Myof	E9Q390|Q69ZN7	Myoferlin OS=Mus musculus GN=Myof PE=1 SV=2|Myoferlin OS=Mus musculus GN=Myof PE=1 SV=2	FALSE	TRUE	NA	NA	NA	NA	NA	500395	1.34662e+06	1.21909e+06
Lrpap1	P55302|Q52KI7	Alpha-2-macroglobulin receptor-associated protein OS=Mus musculus GN=Lrpap1 PE=1 SV=1|Alpha-2-macroglobulin receptor-associated protein OS=Mus musculus GN=Lrpap1 PE=1 SV=1	FALSE	TRUE	NA	NA	NA	NA	NA	426253	3.5263e+06	3.11045e+06
Cpeb4	Q5SU48|Q7TN98|Q7TN98-2|Q7TN98-5	Cytoplasmic polyadenylation element-binding protein 4 OS=Mus musculus GN=Cpeb4 PE=1 SV=1|Cytoplasmic polyadenylation element-binding protein 4 OS=Mus musculus GN=Cpeb4 PE=1 SV=1|Isoform 2 of Cytoplasmic polyadenylation element-binding protein 4 OS=Mus musculus GN=Cpeb4|Isoform 5 of Cytoplasmic polyadenylation element-binding protein 4 OS=Mus musculus GN=Cpeb4	FALSE	TRUE	NA	NA	NA	NA	NA	653876	1.05561e+07	1.02753e+07
Col1a1	P11087	Collagen alpha-1(I) chain OS=Mus musculus GN=Col1a1 PE=1 SV=4	FALSE	TRUE	NA	NA	NA	NA	NA	174306000	5.0056e+06	6.16658e+06
Tgm3	Q08189	Protein-glutamine gamma-glutamyltransferase E OS=Mus musculus GN=Tgm3 PE=1 SV=2	FALSE	TRUE	NA	NA	NA	NA	NA	170861	1.05592e+06	1.59421e+06
Ythdf1	A2AWN8|P59326	YTH domain family 1, isoform CRA_a OS=Mus musculus GN=Ythdf1 PE=1 SV=1|YTH domain-containing family protein 1 OS=Mus musculus GN=Ythdf1 PE=1 SV=1	FALSE	TRUE	NA	NA	NA	NA	NA	26980	2.20928e+06	1.53167e+06
Dst	S4R1P5	Dystonin OS=Mus musculus GN=Dst PE=1 SV=1	FALSE	TRUE	NA	NA	NA	NA	NA	4712800	8.51255e+06	1.15496e+07
Klc4	Q9DBS5	Kinesin light chain 4 OS=Mus musculus GN=Klc4 PE=1 SV=1	FALSE	TRUE	NA	NA	NA	NA	NA	155954	1.04394e+06	695277
Lama1	F8VQ40	Laminin subunit alpha-1 OS=Mus musculus GN=Lama1 PE=1 SV=1	FALSE	TRUE	NA	NA	NA	NA	NA	534000	369944	1.28008e+06
Rplp0|Gm8730	D3YVM5|E9Q070|P14869|Q5M8R8	60S acidic ribosomal protein P0 (Fragment) OS=Mus musculus GN=Rplp0 PE=3 SV=1|60S acidic ribosomal protein P0 OS=Mus musculus GN=Gm8730 PE=1 SV=1|60S acidic ribosomal protein P0 OS=Mus musculus GN=Rplp0 PE=1 SV=3|60S acidic ribosomal protein P0 OS=Mus musculus GN=Rplp0 PE=1 SV=1	FALSE	TRUE	NA	NA	NA	NA	NA	307795	6.06245e+06	6.07833e+06
Secisbp2l	A2AQE2	SECIS binding protein 2-like OS=Mus musculus GN=Secisbp2l PE=1 SV=1	FALSE	TRUE	NA	NA	NA	NA	NA	266355	2.69616e+06	2.64425e+06
Thbs1	P35441|Q80YQ1	Thrombospondin-1 OS=Mus musculus GN=Thbs1 PE=1 SV=1|Thrombospondin 1 OS=Mus musculus GN=Thbs1 PE=1 SV=1	FALSE	TRUE	NA	NA	NA	NA	NA	446158	987182	914042
Pum2	Q3UR91|Q80U58	Pumilio homolog 2 OS=Mus musculus GN=Pum2 PE=1 SV=1|Pumilio homolog 2 OS=Mus musculus GN=Pum2 PE=1 SV=2	FALSE	TRUE	NA	NA	NA	NA	NA	3885340	7.8482e+07	5.01147e+07
Gm10709|Rpl29	D3Z1N9|P47915|Q5M8M8	MCG9889 OS=Mus musculus GN=Gm10709 PE=4 SV=1|60S ribosomal protein L29 OS=Mus musculus GN=Rpl29 PE=2 SV=2|60S ribosomal protein L29 OS=Mus musculus GN=Rpl29 PE=2 SV=1	FALSE	TRUE	NA	NA	NA	NA	NA	1934020	8.35802e+06	1.14733e+07
Sf3a3	Q58E59|Q9D554	Splicing factor 3A subunit 3 OS=Mus musculus GN=Sf3a3 PE=1 SV=1|Splicing factor 3A subunit 3 OS=Mus musculus GN=Sf3a3 PE=1 SV=2	FALSE	TRUE	NA	NA	NA	NA	NA	304491	5.06198e+06	4.61364e+06
Ipo9	E9QKZ2|Q91YE6	Importin-9 OS=Mus musculus GN=Ipo9 PE=1 SV=1|Importin-9 OS=Mus musculus GN=Ipo9 PE=1 SV=3	FALSE	TRUE	NA	NA	NA	NA	NA	141289	1.24352e+06	654301
Rnf214	Q8BFU3|Q8BFU3-2|Q8BFU3-4|Q8BFU3-5	RING finger protein 214 OS=Mus musculus GN=Rnf214 PE=1 SV=1|Isoform 2 of RING finger protein 214 OS=Mus musculus GN=Rnf214|Isoform 4 of RING finger protein 214 OS=Mus musculus GN=Rnf214|Isoform 5 of RING finger protein 214 OS=Mus musculus GN=Rnf214	FALSE	TRUE	NA	NA	NA	NA	NA	141601	2.94301e+06	3.05187e+06
Uba2	Q9Z1F9	SUMO-activating enzyme subunit 2 OS=Mus musculus GN=Uba2 PE=1 SV=1	FALSE	TRUE	NA	NA	NA	NA	NA	199827	1.15835e+06	1.05496e+06
Tnks1bp1	P58871|Z4YJL4	182 kDa tankyrase-1-binding protein OS=Mus musculus GN=Tnks1bp1 PE=1 SV=2|182 kDa tankyrase-1-binding protein OS=Mus musculus GN=Tnks1bp1 PE=1 SV=1	FALSE	TRUE	NA	NA	NA	NA	NA	495637	2.0386e+06	2.28757e+06
Cdh16	O88338|Q546A8	Cadherin-16 OS=Mus musculus GN=Cdh16 PE=1 SV=1|Cadherin 16 OS=Mus musculus GN=Cdh16 PE=1 SV=1	FALSE	TRUE	NA	NA	NA	NA	NA	916120	1.3491e+06	1.83505e+06
Amacr	O09174	Alpha-methylacyl-CoA racemase OS=Mus musculus GN=Amacr PE=1 SV=4	FALSE	TRUE	NA	NA	NA	NA	NA	129961	1.24606e+06	1.56389e+06
Hgd	O09173	Homogentisate 1,2-dioxygenase OS=Mus musculus GN=Hgd PE=1 SV=2	FALSE	TRUE	NA	NA	NA	NA	NA	30592.4	3.55567e+06	3.11207e+06
Ddx3y	Q62095	ATP-dependent RNA helicase DDX3Y OS=Mus musculus GN=Ddx3y PE=1 SV=2	FALSE	TRUE	NA	NA	NA	NA	NA	161435	8.36473e+06	7.45802e+06
Fhod1	Q6P9Q4	FH1/FH2 domain-containing protein 1 OS=Mus musculus GN=Fhod1 PE=1 SV=3	FALSE	TRUE	NA	NA	NA	NA	NA	94633.7	774399	434404
Gramd1b	D3YWR0|F7BFL8|Q80TI0|Q80TI0-2|Q80TI0-3|Q80TI0-4	GRAM domain-containing protein 1B OS=Mus musculus GN=Gramd1b PE=1 SV=1|GRAM domain-containing protein 1B (Fragment) OS=Mus musculus GN=Gramd1b PE=1 SV=1|GRAM domain-containing protein 1B OS=Mus musculus GN=Gramd1b PE=1 SV=2|Isoform 2 of GRAM domain-containing protein 1B OS=Mus musculus GN=Gramd1b|Isoform 3 of GRAM domain-containing protein 1B OS=Mus musculus GN=Gramd1b|Isoform 4 of GRAM domain-co…	FALSE	TRUE	NA	NA	NA	NA	NA	186932	466916	554881
Serpinh1	P19324	Serpin H1 OS=Mus musculus GN=Serpinh1 PE=1 SV=3	FALSE	TRUE	NA	NA	NA	NA	NA	146024	1.50561e+06	3.35738e+06
Esrp1	F8WGU3|Q3US41|Q3US41-5|Z4YJI3	Epithelial-splicing regulatory protein 1 OS=Mus musculus GN=Esrp1 PE=1 SV=1|Epithelial splicing regulatory protein 1 OS=Mus musculus GN=Esrp1 PE=1 SV=2|Isoform 5 of Epithelial splicing regulatory protein 1 OS=Mus musculus GN=Esrp1|Epithelial-splicing regulatory protein 1 OS=Mus musculus GN=Esrp1 PE=1 SV=1	FALSE	TRUE	NA	NA	NA	NA	NA	1917780	2.76824e+06	3.49644e+06
Acss1	Q569W4|Q99NB1	Acetyl-coenzyme A synthetase OS=Mus musculus GN=Acss1 PE=1 SV=1|Acetyl-coenzyme A synthetase 2-like, mitochondrial OS=Mus musculus GN=Acss1 PE=1 SV=1	FALSE	TRUE	NA	NA	NA	NA	NA	967610	1.68284e+06	2.44109e+06
Snap91	Q61548|Q61548-2|Q61548-3	Clathrin coat assembly protein AP180 OS=Mus musculus GN=Snap91 PE=1 SV=1|Isoform Short of Clathrin coat assembly protein AP180 OS=Mus musculus GN=Snap91|Isoform 3 of Clathrin coat assembly protein AP180 OS=Mus musculus GN=Snap91	FALSE	TRUE	NA	NA	NA	NA	NA	97201.3	422686	214252
Rc3h1	H7BX02|Q4VGL6	Roquin-1 OS=Mus musculus GN=Rc3h1 PE=1 SV=1|Roquin-1 OS=Mus musculus GN=Rc3h1 PE=1 SV=1	FALSE	TRUE	NA	NA	NA	NA	NA	1267270	3.74447e+06	3.637e+06
Gtpbp1	O08582	GTP-binding protein 1 OS=Mus musculus GN=Gtpbp1 PE=1 SV=2	FALSE	TRUE	NA	NA	NA	NA	NA	214523	1.49647e+06	1.85756e+06
Mrps23	Q8VE22	28S ribosomal protein S23, mitochondrial OS=Mus musculus GN=Mrps23 PE=1 SV=1	FALSE	TRUE	NA	NA	NA	NA	NA	1741630	3.30622e+06	3.00447e+06
Scrn2	Q8VCA8	Secernin-2 OS=Mus musculus GN=Scrn2 PE=1 SV=1	FALSE	TRUE	NA	NA	NA	NA	NA	374349	1.58487e+06	943174
Cspg4	Q8VHY0	Chondroitin sulfate proteoglycan 4 OS=Mus musculus GN=Cspg4 PE=1 SV=3	FALSE	TRUE	NA	NA	NA	NA	NA	362039	1.43342e+06	1.54548e+06
Ralgapa1	Q6GYP7|Q6GYP7-2	Ral GTPase-activating protein subunit alpha-1 OS=Mus musculus GN=Ralgapa1 PE=1 SV=1|Isoform 2 of Ral GTPase-activating protein subunit alpha-1 OS=Mus musculus GN=Ralgapa1	FALSE	TRUE	NA	NA	NA	NA	NA	1020360	1.27875e+06	1.24798e+06
Ddx39b	Q9Z1N5	Spliceosome RNA helicase Ddx39b OS=Mus musculus GN=Ddx39b PE=1 SV=1	FALSE	TRUE	NA	NA	NA	NA	NA	1411520	1.43235e+07	1.05619e+07
Nsf	P46460	Vesicle-fusing ATPase OS=Mus musculus GN=Nsf PE=1 SV=2	FALSE	TRUE	NA	NA	NA	NA	NA	1142930	6.71112e+06	6.35083e+06
Fam98a	Q3TJZ6	Protein FAM98A OS=Mus musculus GN=Fam98a PE=1 SV=1	FALSE	TRUE	NA	NA	NA	NA	NA	71125.5	7.22066e+06	8.52552e+06
Ankhd1	E9PUR0|E9Q1M6	Protein Ankhd1 OS=Mus musculus GN=Ankhd1 PE=1 SV=1|Protein Ankhd1 OS=Mus musculus GN=Ankhd1 PE=1 SV=1	FALSE	TRUE	NA	NA	NA	NA	NA	4748160	8.20572e+06	7.04001e+06
Rars2	Q3U186	Probable arginine--tRNA ligase, mitochondrial OS=Mus musculus GN=Rars2 PE=1 SV=1	FALSE	TRUE	NA	NA	NA	NA	NA	556366	1.23551e+06	1.64724e+06
Shtn1	Q8K2Q9|Q8K2Q9-2	Shootin-1 OS=Mus musculus GN=Shtn1 PE=1 SV=1|Isoform 2 of Shootin-1 OS=Mus musculus GN=Shtn1	FALSE	TRUE	NA	NA	NA	NA	NA	506633	2.30231e+06	1.90634e+06
Mtpap	Q9D0D3	Poly(A) RNA polymerase, mitochondrial OS=Mus musculus GN=Mtpap PE=1 SV=1	FALSE	TRUE	NA	NA	NA	NA	NA	1101240	1.05384e+07	7.99236e+06
Cacna2d1	E9Q1X8|O08532|O08532-2|O08532-3|O08532-4|O08532-5	Voltage-dependent calcium channel subunit alpha-2/delta-1 OS=Mus musculus GN=Cacna2d1 PE=1 SV=2|Voltage-dependent calcium channel subunit alpha-2/delta-1 OS=Mus musculus GN=Cacna2d1 PE=1 SV=1|Isoform 2B of Voltage-dependent calcium channel subunit alpha-2/delta-1 OS=Mus musculus GN=Cacna2d1|Isoform 2C of Voltage-dependent calcium channel subunit alpha-2/delta-1 OS=Mus musculus GN=Cacna2d1|Isoform…	FALSE	TRUE	NA	NA	NA	NA	NA	300493	1.09023e+06	817176
Dnm1l	E9PUD2|Q8K1M6|Q8K1M6-2|Q8K1M6-3	Dynamin-1-like protein OS=Mus musculus GN=Dnm1l PE=1 SV=1|Dynamin-1-like protein OS=Mus musculus GN=Dnm1l PE=1 SV=2|Isoform 2 of Dynamin-1-like protein OS=Mus musculus GN=Dnm1l|Isoform 3 of Dynamin-1-like protein OS=Mus musculus GN=Dnm1l	FALSE	TRUE	NA	NA	NA	NA	NA	983772	7.91907e+06	7.97615e+06
Rbpms2	Q8VC52|Q9CWY6	RNA-binding protein with multiple splicing 2 OS=Mus musculus GN=Rbpms2 PE=1 SV=1|RNA-binding protein with multiple-splicing 2 OS=Mus musculus GN=Rbpms2 PE=1 SV=1	FALSE	TRUE	NA	NA	NA	NA	NA	43176.6	4.51474e+06	5.39185e+06
Cryl1	A7VMV2|Q99KP3	Crystallin, lamda 1, isoform CRA_a OS=Mus musculus GN=Cryl1 PE=1 SV=1|Lambda-crystallin homolog OS=Mus musculus GN=Cryl1 PE=1 SV=3	FALSE	TRUE	NA	NA	NA	NA	NA	48598.1	963097	960617
Elavl2	B1AXZ0|B1AXZ4|B1AXZ5|B1AXZ6|Q3UR02|Q564D8|Q60899|Q80UJ0|Q80Y51	ELAV-like protein OS=Mus musculus GN=Elavl2 PE=1 SV=1|ELAV-like protein OS=Mus musculus GN=Elavl2 PE=1 SV=1|ELAV-like protein OS=Mus musculus GN=Elavl2 PE=1 SV=1|ELAV-like protein OS=Mus musculus GN=Elavl2 PE=1 SV=1|ELAV-like protein OS=Mus musculus GN=Elavl2 PE=1 SV=1|ELAV-like protein OS=Mus musculus GN=Elavl2 PE=1 SV=1|ELAV-like protein 2 OS=Mus musculus GN=Elavl2 PE=2 SV=1|ELAV-like protein O…	FALSE	TRUE	NA	NA	NA	NA	NA	1051070	2.20299e+06	2.63422e+06
Iqgap1	Q9JKF1	Ras GTPase-activating-like protein IQGAP1 OS=Mus musculus GN=Iqgap1 PE=1 SV=2	FALSE	TRUE	NA	NA	NA	NA	NA	2132480	5.26368e+06	6.91149e+06
Ireb2	Q811J3	Iron-responsive element-binding protein 2 OS=Mus musculus GN=Ireb2 PE=1 SV=2	FALSE	TRUE	NA	NA	NA	NA	NA	699894	3.62876e+06	3.18039e+06
Uhrf1bp1l	A2RSJ4	UHRF1-binding protein 1-like OS=Mus musculus GN=Uhrf1bp1l PE=1 SV=2	FALSE	TRUE	NA	NA	NA	NA	NA	67812	1.09511e+06	971236
Ecm29	Q6PDI5|Q6PDI5-2	Proteasome-associated protein ECM29 homolog OS=Mus musculus GN=Ecm29 PE=1 SV=3|Isoform 2 of Proteasome-associated protein ECM29 homolog OS=Mus musculus GN=Ecm29	FALSE	TRUE	NA	NA	NA	NA	NA	504877	2.67608e+06	2.00274e+06
Cnot1	Q6ZQ08|Q6ZQ08-4	CCR4-NOT transcription complex subunit 1 OS=Mus musculus GN=Cnot1 PE=1 SV=2|Isoform 4 of CCR4-NOT transcription complex subunit 1 OS=Mus musculus GN=Cnot1	FALSE	TRUE	NA	NA	NA	NA	NA	5240240	3.81645e+07	3.43778e+07
Actr1a	P61164	Alpha-centractin OS=Mus musculus GN=Actr1a PE=1 SV=1	FALSE	TRUE	NA	NA	NA	NA	NA	248321	1.72926e+06	1.75413e+06
Atp6v1e1	P50518	V-type proton ATPase subunit E 1 OS=Mus musculus GN=Atp6v1e1 PE=1 SV=2	FALSE	TRUE	NA	NA	NA	NA	NA	82662.2	799978	808730
Pdha1	P35486|Q3UFJ3	Pyruvate dehydrogenase E1 component subunit alpha, somatic form, mitochondrial OS=Mus musculus GN=Pdha1 PE=1 SV=1|Pyruvate dehydrogenase E1 component subunit alpha OS=Mus musculus GN=Pdha1 PE=1 SV=1	FALSE	TRUE	NA	NA	NA	NA	NA	192923	1.86212e+06	2.49172e+06
Ctnna1	P26231|Q545R0	Catenin alpha-1 OS=Mus musculus GN=Ctnna1 PE=1 SV=1|Catenin (Cadherin associated protein), alpha 1 OS=Mus musculus GN=Ctnna1 PE=1 SV=1	FALSE	TRUE	NA	NA	NA	NA	NA	193439	5.27843e+06	5.16742e+06
Tnrc6b	Q8BKI2	Trinucleotide repeat-containing gene 6B protein OS=Mus musculus GN=Tnrc6b PE=1 SV=2	FALSE	TRUE	NA	NA	NA	NA	NA	786153	1.74468e+07	1.63972e+07
Nes	Q6P5H2|Q6P5H2-2	Nestin OS=Mus musculus GN=Nes PE=1 SV=1|Isoform 2 of Nestin OS=Mus musculus GN=Nes	FALSE	TRUE	NA	NA	NA	NA	NA	1355470	2.91522e+06	1.66564e+06
Ssfa2	A2AQD5|A2AQD6|Q922B9|Q922B9-3	Sperm-specific antigen 2 homolog OS=Mus musculus GN=Ssfa2 PE=1 SV=1|Sperm-specific antigen 2 homolog OS=Mus musculus GN=Ssfa2 PE=1 SV=1|Sperm-specific antigen 2 homolog OS=Mus musculus GN=Ssfa2 PE=1 SV=3|Isoform 3 of Sperm-specific antigen 2 homolog OS=Mus musculus GN=Ssfa2	FALSE	TRUE	NA	NA	NA	NA	NA	278746	2.30823e+06	2.22994e+06
Umod	Q91X17	Uromodulin OS=Mus musculus GN=Umod PE=1 SV=1	FALSE	TRUE	NA	NA	NA	NA	NA	351617	527159	1.22368e+06
Rpl6l|Rpl6	E9PUX4|P47911|Q3UCH0	60S ribosomal protein L6 OS=Mus musculus GN=Rpl6l PE=3 SV=1|60S ribosomal protein L6 OS=Mus musculus GN=Rpl6 PE=1 SV=3|60S ribosomal protein L6 OS=Mus musculus GN=Rpl6 PE=1 SV=1	FALSE	TRUE	NA	NA	NA	NA	NA	1870470	1.40882e+07	2.63349e+07
Adsl	E9Q242|P54822	Adenylosuccinate lyase OS=Mus musculus GN=Adsl PE=1 SV=1|Adenylosuccinate lyase OS=Mus musculus GN=Adsl PE=1 SV=2	FALSE	TRUE	NA	NA	NA	NA	NA	69524.7	1.42348e+06	1.14102e+06
Bdh2	G3UWD3|Q8JZV9	3-hydroxybutyrate dehydrogenase type 2 OS=Mus musculus GN=Bdh2 PE=1 SV=1|3-hydroxybutyrate dehydrogenase type 2 OS=Mus musculus GN=Bdh2 PE=1 SV=1	FALSE	TRUE	NA	NA	NA	NA	NA	332320	1.04156e+06	1.19249e+06
Rufy1	Q8BIJ7	RUN and FYVE domain-containing protein 1 OS=Mus musculus GN=Rufy1 PE=1 SV=1	FALSE	TRUE	NA	NA	NA	NA	NA	66770.9	1.10475e+06	1.12194e+06
Fam120c	Q8C3F2	Constitutive coactivator of PPAR-gamma-like protein 2 OS=Mus musculus GN=Fam120c PE=1 SV=3	FALSE	TRUE	NA	NA	NA	NA	NA	3994830	1.55222e+07	1.69538e+07
Map3k5	E9PWG9|O35099	Mitogen-activated protein kinase kinase kinase 5 OS=Mus musculus GN=Map3k5 PE=1 SV=1|Mitogen-activated protein kinase kinase kinase 5 OS=Mus musculus GN=Map3k5 PE=1 SV=3	FALSE	TRUE	NA	NA	NA	NA	NA	113966	564579	497223
Fbln1	Q08879	Fibulin-1 OS=Mus musculus GN=Fbln1 PE=1 SV=2	FALSE	TRUE	NA	NA	NA	NA	NA	155777	638431	825723
Gm20390	E9PZF0	Nucleoside diphosphate kinase OS=Mus musculus GN=Gm20390 PE=3 SV=1	FALSE	TRUE	NA	NA	NA	NA	NA	223622	3.66371e+06	3.30273e+06
Akap12	Q9WTQ5|Q9WTQ5-2	A-kinase anchor protein 12 OS=Mus musculus GN=Akap12 PE=1 SV=1|Isoform 2 of A-kinase anchor protein 12 OS=Mus musculus GN=Akap12	FALSE	TRUE	NA	NA	NA	NA	NA	2778020	5.12539e+06	4.7362e+06
Wnk1	P83741|P83741-2|P83741-3|P83741-4|P83741-5	Serine/threonine-protein kinase WNK1 OS=Mus musculus GN=Wnk1 PE=1 SV=2|Isoform 2 of Serine/threonine-protein kinase WNK1 OS=Mus musculus GN=Wnk1|Isoform 3 of Serine/threonine-protein kinase WNK1 OS=Mus musculus GN=Wnk1|Isoform 4 of Serine/threonine-protein kinase WNK1 OS=Mus musculus GN=Wnk1|Isoform 5 of Serine/threonine-protein kinase WNK1 OS=Mus musculus GN=Wnk1	FALSE	TRUE	NA	NA	NA	NA	NA	236159	1.87437e+06	1.32496e+06
Smc1a	Q9CU62	Structural maintenance of chromosomes protein 1A OS=Mus musculus GN=Smc1a PE=1 SV=4	FALSE	TRUE	NA	NA	NA	NA	NA	158727	1.15946e+06	1.42622e+06
Gripap1	Q8VD04	GRIP1-associated protein 1 OS=Mus musculus GN=Gripap1 PE=1 SV=1	FALSE	TRUE	NA	NA	NA	NA	NA	928558	7.52137e+06	6.18145e+06
Dpysl2	O08553	Dihydropyrimidinase-related protein 2 OS=Mus musculus GN=Dpysl2 PE=1 SV=2	FALSE	TRUE	NA	NA	NA	NA	NA	1401770	5.4421e+06	5.50295e+06
Mrpl45	Q9D0Q7	39S ribosomal protein L45, mitochondrial OS=Mus musculus GN=Mrpl45 PE=1 SV=1	FALSE	TRUE	NA	NA	NA	NA	NA	4391.91	4.20217e+06	7.56209e+06
Nova1	Q9JKN6	RNA-binding protein Nova-1 OS=Mus musculus GN=Nova1 PE=1 SV=2	FALSE	TRUE	NA	NA	NA	NA	NA	277141	528285	528880
Mrps2	Q924T2	28S ribosomal protein S2, mitochondrial OS=Mus musculus GN=Mrps2 PE=1 SV=1	FALSE	TRUE	NA	NA	NA	NA	NA	2841920	6.81904e+06	5.11017e+06
Ptcd1	Q8C2E4	Pentatricopeptide repeat-containing protein 1, mitochondrial OS=Mus musculus GN=Ptcd1 PE=2 SV=2	FALSE	TRUE	NA	NA	NA	NA	NA	48267.6	2.97143e+06	4.12645e+06
Prepl	Q8C167|Q8C167-2	Prolyl endopeptidase-like OS=Mus musculus GN=Prepl PE=1 SV=1|Isoform 2 of Prolyl endopeptidase-like OS=Mus musculus GN=Prepl	FALSE	TRUE	NA	NA	NA	NA	NA	320639	879099	526857
Usp24	B1AY13|E9PV45	Ubiquitin carboxyl-terminal hydrolase 24 OS=Mus musculus GN=Usp24 PE=1 SV=1|Ubiquitin carboxyl-terminal hydrolase 24 OS=Mus musculus GN=Usp24 PE=1 SV=1	FALSE	TRUE	NA	NA	NA	NA	NA	2057400	1.15579e+07	9.80745e+06
Nefl	P08551	Neurofilament light polypeptide OS=Mus musculus GN=Nefl PE=1 SV=5	FALSE	TRUE	NA	NA	NA	NA	NA	3374920	4.09931e+06	4.01089e+06
Nefm	A0A0R4J036|P08553	Neurofilament 3, medium OS=Mus musculus GN=Nefm PE=1 SV=1|Neurofilament medium polypeptide OS=Mus musculus GN=Nefm PE=1 SV=4	FALSE	TRUE	NA	NA	NA	NA	NA	6521770	1.8012e+07	1.2942e+07
Gnao1	P18872-2	Isoform Alpha-2 of Guanine nucleotide-binding protein G(o) subunit alpha OS=Mus musculus GN=Gnao1	FALSE	TRUE	NA	NA	NA	NA	NA	125243	723400	543956
Exoc3	Q6KAR6|Q8K0E2	Exocyst complex component 3 OS=Mus musculus GN=Exoc3 PE=1 SV=2|Exocyst complex component 3 OS=Mus musculus GN=Exoc3 PE=1 SV=1	FALSE	TRUE	NA	NA	NA	NA	NA	97934.7	439815	476212
Rabgap1l	A6H6A9|A6H6A9-3	Rab GTPase-activating protein 1-like OS=Mus musculus GN=Rabgap1l PE=1 SV=1|Isoform 3 of Rab GTPase-activating protein 1-like OS=Mus musculus GN=Rabgap1l	FALSE	TRUE	NA	NA	NA	NA	NA	482554	6.43538e+06	5.42476e+06
Aldoc	P05063	Fructose-bisphosphate aldolase C OS=Mus musculus GN=Aldoc PE=1 SV=4	FALSE	TRUE	NA	NA	NA	NA	NA	337115	918484	760615
Rab11b	P46638|Q78ZJ8	Ras-related protein Rab-11B OS=Mus musculus GN=Rab11b PE=1 SV=3|MCG22989, isoform CRA_b OS=Mus musculus GN=Rab11b PE=1 SV=1	FALSE	TRUE	NA	NA	NA	NA	NA	932.182	5.29004e+06	5.02604e+06
Tpr	F6ZDS4|Q7M739	Nucleoprotein TPR OS=Mus musculus GN=Tpr PE=1 SV=1|Nuclear pore complex-associated intranuclear coiled-coil protein TPR OS=Mus musculus GN=Tpr PE=1 SV=1	FALSE	TRUE	NA	NA	NA	NA	NA	3791050	2.2875e+07	2.0772e+07
Mrpl12	Q9DB15	39S ribosomal protein L12, mitochondrial OS=Mus musculus GN=Mrpl12 PE=1 SV=2	FALSE	TRUE	NA	NA	NA	NA	NA	268908	867865	957065
Ehd1	Q80ZZ0|Q9WVK4	EH domain-containing protein 1 OS=Mus musculus GN=Ehd1 PE=1 SV=2|EH domain-containing protein 1 OS=Mus musculus GN=Ehd1 PE=1 SV=1	FALSE	TRUE	NA	NA	NA	NA	NA	90781.7	805711	795040
Snx4	Q91YJ2	Sorting nexin-4 OS=Mus musculus GN=Snx4 PE=1 SV=1	FALSE	TRUE	NA	NA	NA	NA	NA	11016.3	707629	505705
Syne1	Q6ZWR6-4	Isoform 4 of Nesprin-1 OS=Mus musculus GN=Syne1	FALSE	TRUE	NA	NA	NA	NA	NA	9.15984e+06	2.78801e+07	2.5926e+07
Letm1	Q9Z2I0	LETM1 and EF-hand domain-containing protein 1, mitochondrial OS=Mus musculus GN=Letm1 PE=1 SV=1	FALSE	TRUE	NA	NA	NA	NA	NA	166445	1.25805e+06	2.12803e+06
Golga4	Q91VW5	Golgin subfamily A member 4 OS=Mus musculus GN=Golga4 PE=1 SV=2	FALSE	TRUE	NA	NA	NA	NA	NA	2334540	1.88312e+07	1.77281e+07
Map2	P20357	Microtubule-associated protein 2 OS=Mus musculus GN=Map2 PE=1 SV=2	FALSE	TRUE	NA	NA	NA	NA	NA	1715030	1.97328e+06	1.12714e+06
Vps13d	B1ART1|B1ART2	Protein Vps13d OS=Mus musculus GN=Vps13d PE=1 SV=1|Protein Vps13d OS=Mus musculus GN=Vps13d PE=1 SV=2	FALSE	TRUE	NA	NA	NA	NA	NA	74748.4	1.20828e+06	994411
Actn1	A1BN54|Q7TPR4	Alpha actinin 1a OS=Mus musculus GN=Actn1 PE=1 SV=1|Alpha-actinin-1 OS=Mus musculus GN=Actn1 PE=1 SV=1	FALSE	TRUE	NA	NA	NA	NA	NA	269442	5.12789e+06	4.77123e+06
Hnrnpab	Q544Z3|Q99020	Heterogeneous nuclear ribonucleoprotein A/B OS=Mus musculus GN=Hnrnpab PE=1 SV=1|Heterogeneous nuclear ribonucleoprotein A/B OS=Mus musculus GN=Hnrnpab PE=1 SV=1	FALSE	TRUE	NA	NA	NA	NA	NA	302631	7.59926e+06	1.04897e+07
Stat5b	P42232	Signal transducer and activator of transcription 5B OS=Mus musculus GN=Stat5b PE=1 SV=1	FALSE	TRUE	NA	NA	NA	NA	NA	1218370	6.35647e+06	5.64145e+06
Aak1	Q3UHJ0|Q3UHJ0-2	AP2-associated protein kinase 1 OS=Mus musculus GN=Aak1 PE=1 SV=2|Isoform 2 of AP2-associated protein kinase 1 OS=Mus musculus GN=Aak1	FALSE	TRUE	NA	NA	NA	NA	NA	22159.6	196024	312366
Ldhb	P16125	L-lactate dehydrogenase B chain OS=Mus musculus GN=Ldhb PE=1 SV=2	FALSE	TRUE	NA	NA	NA	NA	NA	1844200	3.4794e+06	3.36703e+06
Snx27	A0A0G2JF85|Q3UHD6|Q3UHD6-2	Sorting nexin-27 OS=Mus musculus GN=Snx27 PE=1 SV=1|Sorting nexin-27 OS=Mus musculus GN=Snx27 PE=1 SV=2|Isoform 2 of Sorting nexin-27 OS=Mus musculus GN=Snx27	FALSE	TRUE	NA	NA	NA	NA	NA	123052	1.5551e+06	1.7364e+06
Dbn1	A0A0R4J1E3|Q9QXS6|Q9QXS6-2|Q9QXS6-3	Drebrin OS=Mus musculus GN=Dbn1 PE=1 SV=1|Drebrin OS=Mus musculus GN=Dbn1 PE=1 SV=4|Isoform A2 of Drebrin OS=Mus musculus GN=Dbn1|Isoform E2 of Drebrin OS=Mus musculus GN=Dbn1	FALSE	TRUE	NA	NA	NA	NA	NA	345023	231574	384973
Mpp6	Q9JLB0|Q9JLB0-2	MAGUK p55 subfamily member 6 OS=Mus musculus GN=Mpp6 PE=1 SV=1|Isoform Alpha of MAGUK p55 subfamily member 6 OS=Mus musculus GN=Mpp6	FALSE	TRUE	NA	NA	NA	NA	NA	41747.6	1.44331e+06	1.49183e+06
Inppl1	A0A087WPT7|Q6P549	Phosphatidylinositol 3,4,5-trisphosphate 5-phosphatase 2 (Fragment) OS=Mus musculus GN=Inppl1 PE=1 SV=1|Phosphatidylinositol 3,4,5-trisphosphate 5-phosphatase 2 OS=Mus musculus GN=Inppl1 PE=1 SV=1	FALSE	TRUE	NA	NA	NA	NA	NA	345003	1.4883e+06	1.74953e+06
Fth1	P09528	Ferritin heavy chain OS=Mus musculus GN=Fth1 PE=1 SV=2	FALSE	TRUE	NA	NA	NA	NA	NA	800506	2.71334e+06	2.43103e+06
Gpx3	P46412	Glutathione peroxidase 3 OS=Mus musculus GN=Gpx3 PE=1 SV=2	FALSE	TRUE	NA	NA	NA	NA	NA	1055540	316147	1.35252e+06
Hook3	Q8BUK6	Protein Hook homolog 3 OS=Mus musculus GN=Hook3 PE=1 SV=2	FALSE	TRUE	NA	NA	NA	NA	NA	793250	9.79049e+06	6.47482e+06
Rps18-ps3|Gm10260|Rps18	A0A140T8T3|F6YVP7|P62270|Q561N5|S4R1N6	Protein Rps18-ps3 OS=Mus musculus GN=Rps18-ps3 PE=3 SV=1|Protein Gm10260 OS=Mus musculus GN=Gm10260 PE=3 SV=2|40S ribosomal protein S18 OS=Mus musculus GN=Rps18 PE=1 SV=3|40S ribosomal protein S18 OS=Mus musculus GN=Rps18 PE=2 SV=1|40S ribosomal protein S18 OS=Mus musculus GN=Rps18 PE=3 SV=1	FALSE	TRUE	NA	NA	NA	NA	NA	202166	3.66289e+06	4.62999e+06
Ddx42	Q810A7|Q810A7-2	ATP-dependent RNA helicase DDX42 OS=Mus musculus GN=Ddx42 PE=1 SV=3|Isoform 2 of ATP-dependent RNA helicase DDX42 OS=Mus musculus GN=Ddx42	FALSE	TRUE	NA	NA	NA	NA	NA	285229	1.67592e+06	2.13885e+06
Dnm2	G3X9G4|P39054|Q3T9X3|Q3TCR7	Dynamin-2 OS=Mus musculus GN=Dnm2 PE=1 SV=1|Dynamin-2 OS=Mus musculus GN=Dnm2 PE=1 SV=2|Dynamin-2 OS=Mus musculus GN=Dnm2 PE=1 SV=1|Dynamin-2 OS=Mus musculus GN=Dnm2 PE=1 SV=1	FALSE	TRUE	NA	NA	NA	NA	NA	333235	3.23704e+06	1.74854e+06
Pan3	H3BKF3|Q640Q5	PAB-dependent poly(A)-specific ribonuclease subunit PAN3 OS=Mus musculus GN=Pan3 PE=1 SV=1|PAB-dependent poly(A)-specific ribonuclease subunit PAN3 OS=Mus musculus GN=Pan3 PE=1 SV=3	FALSE	TRUE	NA	NA	NA	NA	NA	153371	842339	1.28623e+06
Pnpt1	Q8K1R3	Polyribonucleotide nucleotidyltransferase 1, mitochondrial OS=Mus musculus GN=Pnpt1 PE=1 SV=1	FALSE	TRUE	NA	NA	NA	NA	NA	662533	1.29522e+07	1.08808e+07
Ndrg1	Q545R3|Q62433	N-myc downstream regulated gene 1 OS=Mus musculus GN=Ndrg1 PE=1 SV=1|Protein NDRG1 OS=Mus musculus GN=Ndrg1 PE=1 SV=1	FALSE	TRUE	NA	NA	NA	NA	NA	155559	301106	864372
Cd36	Q08857|Q3UAI3	Platelet glycoprotein 4 OS=Mus musculus GN=Cd36 PE=1 SV=2|CD36 antigen, isoform CRA_a OS=Mus musculus GN=Cd36 PE=1 SV=1	FALSE	TRUE	NA	NA	NA	NA	NA	75042.2	600714	1.11956e+06
Tfg	Q9Z1A1	Protein Tfg OS=Mus musculus GN=Tfg PE=1 SV=1	FALSE	TRUE	NA	NA	NA	NA	NA	1095130	4.73958e+06	4.9669e+06
Dpt	Q9QZZ6	Dermatopontin OS=Mus musculus GN=Dpt PE=1 SV=1	FALSE	TRUE	NA	NA	NA	NA	NA	1019630	1.08767e+06	930299
Col12a1	E9PX70|Q60847|Q60847-2|Q60847-5	Collagen alpha-1(XII) chain OS=Mus musculus GN=Col12a1 PE=1 SV=1|Collagen alpha-1(XII) chain OS=Mus musculus GN=Col12a1 PE=2 SV=3|Isoform 2 of Collagen alpha-1(XII) chain OS=Mus musculus GN=Col12a1|Isoform 5 of Collagen alpha-1(XII) chain OS=Mus musculus GN=Col12a1	FALSE	TRUE	NA	NA	NA	NA	NA	10330100	1.38599e+07	1.94972e+07
Gm6793|Gm9242|Hnrnpa3	B2RXM2|J3QNY1|Q8BG05|Q8BG05-2	EG627828 protein OS=Mus musculus GN=Gm6793 PE=1 SV=1|Protein Gm9242 OS=Mus musculus GN=Gm9242 PE=4 SV=1|Heterogeneous nuclear ribonucleoprotein A3 OS=Mus musculus GN=Hnrnpa3 PE=1 SV=1|Isoform 2 of Heterogeneous nuclear ribonucleoprotein A3 OS=Mus musculus GN=Hnrnpa3	FALSE	TRUE	NA	NA	NA	NA	NA	1102590	2.3505e+07	2.73686e+07
Tpm4	Q6IRU2	Tropomyosin alpha-4 chain OS=Mus musculus GN=Tpm4 PE=1 SV=3	FALSE	TRUE	NA	NA	NA	NA	NA	513049	3.12292e+06	3.79638e+06
Pof1b	Q8K4L4	Protein POF1B OS=Mus musculus GN=Pof1b PE=2 SV=3	FALSE	TRUE	NA	NA	NA	NA	NA	456235	665028	3.48898e+06
Hspa12a	Q8K0U4	Heat shock 70 kDa protein 12A OS=Mus musculus GN=Hspa12a PE=1 SV=1	FALSE	TRUE	NA	NA	NA	NA	NA	684468	1.13767e+06	746986
Gda	D3YU09|Q548F2|Q9R111	Guanine deaminase OS=Mus musculus GN=Gda PE=1 SV=1|Guanine deaminase OS=Mus musculus GN=Gda PE=1 SV=1|Guanine deaminase OS=Mus musculus GN=Gda PE=1 SV=1	FALSE	TRUE	NA	NA	NA	NA	NA	134581	1.58858e+06	1.67731e+06
Sqrdl	Q9R112	Sulfide:quinone oxidoreductase, mitochondrial OS=Mus musculus GN=Sqrdl PE=1 SV=3	FALSE	TRUE	NA	NA	NA	NA	NA	404090	2.72301e+06	3.20774e+06
Hsdl2	Q2TPA8	Hydroxysteroid dehydrogenase-like protein 2 OS=Mus musculus GN=Hsdl2 PE=1 SV=1	FALSE	TRUE	NA	NA	NA	NA	NA	392827	1.97878e+06	1.83711e+06
Iap	P03975	IgE-binding protein OS=Mus musculus GN=Iap PE=2 SV=1	FALSE	TRUE	NA	NA	NA	NA	NA	214033	1.19002e+06	1.03632e+06
Ap2b1	H3BKM0|Q9DBG3|Q9DBG3-2	AP-2 complex subunit beta OS=Mus musculus GN=Ap2b1 PE=1 SV=1|AP-2 complex subunit beta OS=Mus musculus GN=Ap2b1 PE=1 SV=1|Isoform 2 of AP-2 complex subunit beta OS=Mus musculus GN=Ap2b1	FALSE	TRUE	NA	NA	NA	NA	NA	93197.6	1.61257e+06	1.26975e+06
Gemin5	A2AFQ9|E9PUU4|Q8BX17	Gem-associated protein 5 OS=Mus musculus GN=Gemin5 PE=1 SV=1|Gem-associated protein 5 OS=Mus musculus GN=Gemin5 PE=1 SV=1|Gem-associated protein 5 OS=Mus musculus GN=Gemin5 PE=1 SV=2	FALSE	TRUE	NA	NA	NA	NA	NA	400281	2.42712e+06	2.18144e+06
R3hdm1	E9Q9Q2	Protein R3hdm1 OS=Mus musculus GN=R3hdm1 PE=1 SV=1	FALSE	TRUE	NA	NA	NA	NA	NA	30092.3	3.28768e+06	3.28263e+06
Ugt1a7c	Q6ZQM8	UDP-glucuronosyltransferase 1-7C OS=Mus musculus GN=Ugt1a7c PE=1 SV=1	FALSE	TRUE	NA	NA	NA	NA	NA	428367	1.70112e+06	2.4346e+06
Atp6v1h	A0A0A6YX18|Q8BVE3	V-type proton ATPase subunit H OS=Mus musculus GN=Atp6v1h PE=1 SV=1|V-type proton ATPase subunit H OS=Mus musculus GN=Atp6v1h PE=1 SV=1	FALSE	TRUE	NA	NA	NA	NA	NA	481857	1.80116e+06	2.22844e+06
Pabpn1|Gm20521	D3YUB9|D3Z055|D3Z5F7|G3UWS5|G3UY42|Q8CCS6|Q8CCS6-2	Polyadenylate-binding protein 2 (Fragment) OS=Mus musculus GN=Pabpn1 PE=4 SV=2|Polyadenylate-binding protein 2 OS=Mus musculus GN=Pabpn1 PE=4 SV=1|Protein Gm20521 OS=Mus musculus GN=Gm20521 PE=4 SV=1|Polyadenylate-binding protein 2 OS=Mus musculus GN=Pabpn1 PE=4 SV=1|Polyadenylate-binding protein 2 OS=Mus musculus GN=Pabpn1 PE=1 SV=1|Polyadenylate-binding protein 2 OS=Mus musculus GN=Pabpn1 PE=1 …	FALSE	TRUE	NA	NA	NA	NA	NA	676922	4.31386e+06	4.9456e+06
Pacs1	Q8K212	Phosphofurin acidic cluster sorting protein 1 OS=Mus musculus GN=Pacs1 PE=1 SV=2	FALSE	TRUE	NA	NA	NA	NA	NA	126318	1.35191e+06	1.18199e+06
Rock1	P70335|P70335-2	Rho-associated protein kinase 1 OS=Mus musculus GN=Rock1 PE=1 SV=1|Isoform 2 of Rho-associated protein kinase 1 OS=Mus musculus GN=Rock1	FALSE	TRUE	NA	NA	NA	NA	NA	574896	2.82428e+06	1.6039e+06
Rhot2	Q8JZN7	Mitochondrial Rho GTPase 2 OS=Mus musculus GN=Rhot2 PE=1 SV=1	FALSE	TRUE	NA	NA	NA	NA	NA	133811	949871	932416
Upf2	A2AT37	Protein Upf2 OS=Mus musculus GN=Upf2 PE=1 SV=1	FALSE	TRUE	NA	NA	NA	NA	NA	523510	2.72203e+06	2.53038e+06
Bcl2l13	P59017	Bcl-2-like protein 13 OS=Mus musculus GN=Bcl2l13 PE=1 SV=2	FALSE	TRUE	NA	NA	NA	NA	NA	207256	3.7952e+06	3.07647e+06
Rbbp6	P97868|P97868-2	E3 ubiquitin-protein ligase RBBP6 OS=Mus musculus GN=Rbbp6 PE=1 SV=5|Isoform 2 of E3 ubiquitin-protein ligase RBBP6 OS=Mus musculus GN=Rbbp6	FALSE	TRUE	NA	NA	NA	NA	NA	1326380	1.32984e+06	1.60911e+06
R3hdm2	E9Q9D6|Q148X5|Q80TM6|Q80TM6-2|Q80TM6-3|Q80TM6-4	R3H domain-containing protein 2 OS=Mus musculus GN=R3hdm2 PE=1 SV=1|R3H domain-containing protein 2 OS=Mus musculus GN=R3hdm2 PE=1 SV=1|R3H domain-containing protein 2 OS=Mus musculus GN=R3hdm2 PE=1 SV=2|Isoform 2 of R3H domain-containing protein 2 OS=Mus musculus GN=R3hdm2|Isoform 3 of R3H domain-containing protein 2 OS=Mus musculus GN=R3hdm2|Isoform 4 of R3H domain-containing protein 2 OS=Mus m…	FALSE	TRUE	NA	NA	NA	NA	NA	178923	6.82293e+06	6.58745e+06
Tpm2	A2AIM4|P58774-2	Tropomyosin beta chain OS=Mus musculus GN=Tpm2 PE=1 SV=1|Isoform 2 of Tropomyosin beta chain OS=Mus musculus GN=Tpm2	FALSE	TRUE	NA	NA	NA	NA	NA	635326	6.59662e+06	3.39085e+06
Sec23ip	G3X928	SEC23-interacting protein OS=Mus musculus GN=Sec23ip PE=1 SV=1	FALSE	TRUE	NA	NA	NA	NA	NA	246934	1.54498e+06	1.8061e+06
Capn2	O08529	Calpain-2 catalytic subunit OS=Mus musculus GN=Capn2 PE=1 SV=4	FALSE	TRUE	NA	NA	NA	NA	NA	1147870	2.24469e+06	2.1194e+06
Lsm12	Q9D0R8	Protein LSM12 homolog OS=Mus musculus GN=Lsm12 PE=1 SV=1	FALSE	TRUE	NA	NA	NA	NA	NA	687518	2.49768e+06	2.28707e+06
Mrpl13	Q9D1P0	39S ribosomal protein L13, mitochondrial OS=Mus musculus GN=Mrpl13 PE=1 SV=1	FALSE	TRUE	NA	NA	NA	NA	NA	1088960	2.22378e+06	3.22155e+06
Tagln	P37804	Transgelin OS=Mus musculus GN=Tagln PE=1 SV=3	FALSE	TRUE	NA	NA	NA	NA	NA	605839	756374	564991
Myo1d	Q5SYD0|Q5SYD0-2	Unconventional myosin-Id OS=Mus musculus GN=Myo1d PE=1 SV=1|Isoform 2 of Unconventional myosin-Id OS=Mus musculus GN=Myo1d	FALSE	TRUE	NA	NA	NA	NA	NA	57921.2	447286	762939
Vps50	Q8CI71	Syndetin OS=Mus musculus GN=Vps50 PE=1 SV=2	FALSE	TRUE	NA	NA	NA	NA	NA	239335	139101	465518
Atp1a2	D3YYN7|Q3UHK5|Q6PIE5	Sodium/potassium-transporting ATPase subunit alpha OS=Mus musculus GN=Atp1a2 PE=1 SV=1|Sodium/potassium-transporting ATPase subunit alpha OS=Mus musculus GN=Atp1a2 PE=1 SV=1|Sodium/potassium-transporting ATPase subunit alpha-2 OS=Mus musculus GN=Atp1a2 PE=1 SV=1	FALSE	TRUE	NA	NA	NA	NA	NA	1442830	3.44466e+06	2.63787e+06
Huwe1	A2AFQ0|Q7TMY8|Q7TMY8-3	E3 ubiquitin-protein ligase HUWE1 OS=Mus musculus GN=Huwe1 PE=1 SV=1|E3 ubiquitin-protein ligase HUWE1 OS=Mus musculus GN=Huwe1 PE=1 SV=5|Isoform 3 of E3 ubiquitin-protein ligase HUWE1 OS=Mus musculus GN=Huwe1	FALSE	TRUE	NA	NA	NA	NA	NA	1966940	1.45565e+07	1.38267e+07
Hbs1l	Q69ZS7	HBS1-like protein OS=Mus musculus GN=Hbs1l PE=1 SV=2	FALSE	TRUE	NA	NA	NA	NA	NA	220345	3.25558e+06	2.11919e+06
RBM8|Rbm8a|Rbm8a2	A0A023T672|A0A067XG47|A0A0G2JEA9|A0A0G2JFX7|A0A0N4SUH6|Q9CWZ3|Q9CWZ3-2	RNA-binding protein 8A OS=Mus musculus GN=RBM8 PE=1 SV=1|RNA-binding protein 8A OS=Mus musculus GN=Rbm8a PE=1 SV=1|RNA-binding protein 8A OS=Mus musculus GN=Rbm8a PE=1 SV=1|RNA-binding protein 8A OS=Mus musculus GN=Rbm8a PE=1 SV=1|RNA-binding protein 8A OS=Mus musculus GN=Rbm8a2 PE=3 SV=1|RNA-binding protein 8A OS=Mus musculus GN=Rbm8a PE=1 SV=3|Isoform 2 of RNA-binding protein 8A OS=Mus musculus…	FALSE	TRUE	NA	NA	NA	NA	NA	34962.6	2.3647e+06	1.6042e+06
Dpep1	P31428	Dipeptidase 1 OS=Mus musculus GN=Dpep1 PE=1 SV=2	FALSE	TRUE	NA	NA	NA	NA	NA	503380	1.19713e+06	2.43114e+06
Lama3	Q61789	Laminin subunit alpha-3 OS=Mus musculus GN=Lama3 PE=1 SV=4	FALSE	TRUE	NA	NA	NA	NA	NA	841417	2.19343e+06	2.44262e+06
Sri	Q6P069|Q6P069-2	Sorcin OS=Mus musculus GN=Sri PE=1 SV=1|Isoform 2 of Sorcin OS=Mus musculus GN=Sri	FALSE	TRUE	NA	NA	NA	NA	NA	196153	1.91026e+06	2.32561e+06
Sfn	O70456	14-3-3 protein sigma OS=Mus musculus GN=Sfn PE=1 SV=2	FALSE	TRUE	NA	NA	NA	NA	NA	830968	1.04905e+06	3.54329e+06
Myl12b|Myl12a	Q3THE2|Q6ZWQ9	Myosin regulatory light chain 12B OS=Mus musculus GN=Myl12b PE=1 SV=2|MCG5400 OS=Mus musculus GN=Myl12a PE=1 SV=1	FALSE	TRUE	NA	NA	NA	NA	NA	96111.2	1.03786e+06	1.19708e+06
Sugt1	Q9CX34	Protein SGT1 homolog OS=Mus musculus GN=Sugt1 PE=1 SV=3	FALSE	TRUE	NA	NA	NA	NA	NA	164963	2.19614e+06	1.54767e+06
H2-D1	P01899|Q792Z7	H-2 class I histocompatibility antigen, D-B alpha chain OS=Mus musculus GN=H2-D1 PE=1 SV=2|D(B) glycoprotein OS=Mus musculus GN=H2-D1 PE=1 SV=1	FALSE	TRUE	NA	NA	NA	NA	NA	90001.7	1.64252e+06	1.53769e+06
Picalm	A0A140LHQ8|Q7M6Y3|Q7M6Y3-2|Q7M6Y3-3|Q7M6Y3-4|Q7M6Y3-5|Q7M6Y3-6	Phosphatidylinositol-binding clathrin assembly protein (Fragment) OS=Mus musculus GN=Picalm PE=1 SV=1|Phosphatidylinositol-binding clathrin assembly protein OS=Mus musculus GN=Picalm PE=1 SV=1|Isoform 2 of Phosphatidylinositol-binding clathrin assembly protein OS=Mus musculus GN=Picalm|Isoform 3 of Phosphatidylinositol-binding clathrin assembly protein OS=Mus musculus GN=Picalm|Isoform 4 of Phosp…	FALSE	TRUE	NA	NA	NA	NA	NA	255605	2.68525e+06	3.00676e+06
Dazap1	Q3UGB5|Q9JII5|Q9JII5-2	DAZ associated protein 1, isoform CRA_b OS=Mus musculus GN=Dazap1 PE=1 SV=1|DAZ-associated protein 1 OS=Mus musculus GN=Dazap1 PE=1 SV=2|Isoform 2 of DAZ-associated protein 1 OS=Mus musculus GN=Dazap1	FALSE	TRUE	NA	NA	NA	NA	NA	1537940	5.51251e+06	6.15708e+06
Rps6ka3	B1AXN9|P18654	Ribosomal protein S6 kinase alpha-3 OS=Mus musculus GN=Rps6ka3 PE=1 SV=1|Ribosomal protein S6 kinase alpha-3 OS=Mus musculus GN=Rps6ka3 PE=1 SV=2	FALSE	TRUE	NA	NA	NA	NA	NA	109673	1.70678e+06	2.03052e+06
Nedd4	B2RSC8|P46935	E3 ubiquitin-protein ligase NEDD4 OS=Mus musculus GN=Nedd4 PE=1 SV=1|E3 ubiquitin-protein ligase NEDD4 OS=Mus musculus GN=Nedd4 PE=1 SV=3	FALSE	TRUE	NA	NA	NA	NA	NA	466377	3.20025e+06	2.67059e+06
Synj1	D3Z656|E9Q7S0|F7BQW7|Q8CHC4	Synaptojanin-1 OS=Mus musculus GN=Synj1 PE=1 SV=1|Synaptojanin-1 OS=Mus musculus GN=Synj1 PE=1 SV=1|Synaptojanin-1 (Fragment) OS=Mus musculus GN=Synj1 PE=1 SV=1|Synaptojanin-1 OS=Mus musculus GN=Synj1 PE=1 SV=3	FALSE	TRUE	NA	NA	NA	NA	NA	127992	763929	892457
Inpp5f	Q8CDA1	Phosphatidylinositide phosphatase SAC2 OS=Mus musculus GN=Inpp5f PE=1 SV=1	FALSE	TRUE	NA	NA	NA	NA	NA	65023.1	568668	689494
Rabep1	O35551|O35551-3|O35551-6	Rab GTPase-binding effector protein 1 OS=Mus musculus GN=Rabep1 PE=1 SV=2|Isoform 3 of Rab GTPase-binding effector protein 1 OS=Mus musculus GN=Rabep1|Isoform 6 of Rab GTPase-binding effector protein 1 OS=Mus musculus GN=Rabep1	FALSE	TRUE	NA	NA	NA	NA	NA	70084.2	3.17047e+06	2.2663e+06
Nid2	O88322	Nidogen-2 OS=Mus musculus GN=Nid2 PE=1 SV=2	FALSE	TRUE	NA	NA	NA	NA	NA	1224180	2.92828e+06	2.74414e+06
Ltbp1	Q8CG19|Q8CG19-2|Q8CG19-3	Latent-transforming growth factor beta-binding protein 1 OS=Mus musculus GN=Ltbp1 PE=1 SV=2|Isoform Short of Latent-transforming growth factor beta-binding protein 1 OS=Mus musculus GN=Ltbp1|Isoform 3 of Latent-transforming growth factor beta-binding protein 1 OS=Mus musculus GN=Ltbp1	FALSE	TRUE	NA	NA	NA	NA	NA	1192290	629765	1.08909e+06
Golgb1	E9PVZ8|E9QAH1	Protein Golgb1 OS=Mus musculus GN=Golgb1 PE=1 SV=1|Protein Golgb1 OS=Mus musculus GN=Golgb1 PE=1 SV=1	FALSE	TRUE	NA	NA	NA	NA	NA	1423230	1.56879e+07	1.08269e+07
Numa1	E9Q7G0|F6ZQA3	Protein Numa1 OS=Mus musculus GN=Numa1 PE=1 SV=1|Protein Numa1 (Fragment) OS=Mus musculus GN=Numa1 PE=1 SV=1	FALSE	TRUE	NA	NA	NA	NA	NA	3500420	1.04678e+07	1.01972e+07
Cnbp	A0A0N4SVS6|P53996|P53996-2|P53996-3|Q3ULK8	Cellular nucleic acid-binding protein OS=Mus musculus GN=Cnbp PE=1 SV=1|Cellular nucleic acid-binding protein OS=Mus musculus GN=Cnbp PE=1 SV=2|Isoform 2 of Cellular nucleic acid-binding protein OS=Mus musculus GN=Cnbp|Isoform 3 of Cellular nucleic acid-binding protein OS=Mus musculus GN=Cnbp|Cellular nucleic acid binding protein, isoform CRA_a OS=Mus musculus GN=Cnbp PE=1 SV=1	FALSE	TRUE	NA	NA	NA	NA	NA	468740	1.88406e+07	1.55996e+07
Xpo1	Q6P5F9	Exportin-1 OS=Mus musculus GN=Xpo1 PE=1 SV=1	FALSE	TRUE	NA	NA	NA	NA	NA	320043	9.24683e+06	8.84515e+06
Mfap1	Q9CQU1	Microfibrillar-associated protein 1 OS=Mus musculus GN=Mfap1 PE=1 SV=1	FALSE	TRUE	NA	NA	NA	NA	NA	577690	1.88297e+06	1.66345e+06
Rtn4	Q99P72	Reticulon-4 OS=Mus musculus GN=Rtn4 PE=1 SV=2	FALSE	TRUE	NA	NA	NA	NA	NA	1200420	3.24694e+06	3.32182e+06
Rbm5	Q91YE7|Q91YE7-2	RNA-binding protein 5 OS=Mus musculus GN=Rbm5 PE=1 SV=1|Isoform 2 of RNA-binding protein 5 OS=Mus musculus GN=Rbm5	FALSE	TRUE	NA	NA	NA	NA	NA	242764	2.37767e+06	2.83922e+06
Frem2	Q6NVD0	FRAS1-related extracellular matrix protein 2 OS=Mus musculus GN=Frem2 PE=1 SV=2	FALSE	TRUE	NA	NA	NA	NA	NA	1260670	4.00906e+06	5.41328e+06
Rock2	F8VPK5|P70336|P70336-2	Rho-associated protein kinase OS=Mus musculus GN=Rock2 PE=1 SV=1|Rho-associated protein kinase 2 OS=Mus musculus GN=Rock2 PE=1 SV=1|Isoform 2 of Rho-associated protein kinase 2 OS=Mus musculus GN=Rock2	FALSE	TRUE	NA	NA	NA	NA	NA	398930	3.23933e+06	2.96812e+06
Ap2a1	P17426|P17426-2	AP-2 complex subunit alpha-1 OS=Mus musculus GN=Ap2a1 PE=1 SV=1|Isoform B of AP-2 complex subunit alpha-1 OS=Mus musculus GN=Ap2a1	FALSE	TRUE	NA	NA	NA	NA	NA	43343.4	699559	853668
Itih4	A6X935|E9PVD2|E9Q5L2	Inter alpha-trypsin inhibitor, heavy chain 4 OS=Mus musculus GN=Itih4 PE=1 SV=2|Inter alpha-trypsin inhibitor, heavy chain 4 OS=Mus musculus GN=Itih4 PE=1 SV=1|Inter alpha-trypsin inhibitor, heavy chain 4 OS=Mus musculus GN=Itih4 PE=1 SV=1	FALSE	TRUE	NA	NA	NA	NA	NA	1179370	5.86102e+06	6.43661e+06
Fastkd5|Ubox5	A0A0R4J291|F2Z402|Q7TMV3	FAST kinase domain-containing protein 5, mitochondrial OS=Mus musculus GN=Fastkd5 PE=1 SV=1|RING finger protein 37 OS=Mus musculus GN=Ubox5 PE=4 SV=1|FAST kinase domain-containing protein 5, mitochondrial OS=Mus musculus GN=Fastkd5 PE=2 SV=1	FALSE	TRUE	NA	NA	NA	NA	NA	257453	978572	751850
Atp5h|Gm10250	B1ASE2|G3X9L6|Q9DCX2	ATP synthase subunit d, mitochondrial (Fragment) OS=Mus musculus GN=Atp5h PE=1 SV=1|MCG55033 OS=Mus musculus GN=Gm10250 PE=4 SV=1|ATP synthase subunit d, mitochondrial OS=Mus musculus GN=Atp5h PE=1 SV=3	FALSE	TRUE	NA	NA	NA	NA	NA	403935	5.99003e+06	7.58628e+06
Rbm46	P86049|S4R1Y9|S4R2P5	Probable RNA-binding protein 46 OS=Mus musculus GN=Rbm46 PE=1 SV=1|Probable RNA-binding protein 46 OS=Mus musculus GN=Rbm46 PE=1 SV=1|Probable RNA-binding protein 46 OS=Mus musculus GN=Rbm46 PE=1 SV=1	FALSE	TRUE	NA	NA	NA	NA	NA	355505	8.80225e+06	7.51206e+06
Birc6	O88738|O88738-2|O88738-3|S4R1L5|S4R2P8	Baculoviral IAP repeat-containing protein 6 OS=Mus musculus GN=Birc6 PE=1 SV=2|Isoform 2 of Baculoviral IAP repeat-containing protein 6 OS=Mus musculus GN=Birc6|Isoform 3 of Baculoviral IAP repeat-containing protein 6 OS=Mus musculus GN=Birc6|Baculoviral IAP repeat-containing protein 6 OS=Mus musculus GN=Birc6 PE=1 SV=1|Baculoviral IAP repeat-containing protein 6 OS=Mus musculus GN=Birc6 PE=1 SV=1	FALSE	TRUE	NA	NA	NA	NA	NA	2084460	5.13839e+06	4.4995e+06
Nckap1	A2AS98|P28660|P28660-2	Nck-associated protein 1 OS=Mus musculus GN=Nckap1 PE=1 SV=1|Nck-associated protein 1 OS=Mus musculus GN=Nckap1 PE=1 SV=2|Isoform 2 of Nck-associated protein 1 OS=Mus musculus GN=Nckap1	FALSE	TRUE	NA	NA	NA	NA	NA	231943	1.47698e+06	1.69175e+06
Ndrg3	Q544I1|Q8VCV2|Q9QYF9	Protein NDRG3 OS=Mus musculus GN=Ndrg3 PE=1 SV=1|Ndrg3 protein OS=Mus musculus GN=Ndrg3 PE=1 SV=1|Protein NDRG3 OS=Mus musculus GN=Ndrg3 PE=1 SV=1	FALSE	TRUE	NA	NA	NA	NA	NA	210358	578942	456695
Col2a1	P28481|P28481-1|P28481-2|P28481-4|P28481-5|P28481-6|P28481-7	Collagen alpha-1(II) chain OS=Mus musculus GN=Col2a1 PE=1 SV=2|Isoform 2 of Collagen alpha-1(II) chain OS=Mus musculus GN=Col2a1|Isoform 3 of Collagen alpha-1(II) chain OS=Mus musculus GN=Col2a1|Isoform 4 of Collagen alpha-1(II) chain OS=Mus musculus GN=Col2a1|Isoform 5 of Collagen alpha-1(II) chain OS=Mus musculus GN=Col2a1|Isoform 6 of Collagen alpha-1(II) chain OS=Mus musculus GN=Col2a1|Isofor…	FALSE	TRUE	NA	NA	NA	NA	NA	20278100	1.78921e+06	1.1525e+06
Clip1	D3Z2Z1|F7CB97|F8WIA1|Q922J3	CAP-Gly domain-containing linker protein 1 OS=Mus musculus GN=Clip1 PE=1 SV=1|CAP-Gly domain-containing linker protein 1 (Fragment) OS=Mus musculus GN=Clip1 PE=1 SV=1|CAP-Gly domain-containing linker protein 1 OS=Mus musculus GN=Clip1 PE=1 SV=1|CAP-Gly domain-containing linker protein 1 OS=Mus musculus GN=Clip1 PE=1 SV=1	FALSE	TRUE	NA	NA	NA	NA	NA	1010270	1.3546e+07	9.74896e+06
Ahsa1	Q8BK64	Activator of 90 kDa heat shock protein ATPase homolog 1 OS=Mus musculus GN=Ahsa1 PE=1 SV=2	FALSE	TRUE	NA	NA	NA	NA	NA	901481	8.01489e+06	6.67312e+06
Purg	Q8R4E6	Purine-rich element-binding protein gamma OS=Mus musculus GN=Purg PE=1 SV=1	FALSE	TRUE	NA	NA	NA	NA	NA	346790	2.89828e+06	2.3003e+06
Kif1c	E9Q9B0|O35071	Kinesin-like protein KIF1C OS=Mus musculus GN=Kif1c PE=1 SV=1|Kinesin-like protein KIF1C OS=Mus musculus GN=Kif1c PE=1 SV=2	FALSE	TRUE	NA	NA	NA	NA	NA	451483	6.84646e+06	8.30695e+06
Zc3h7a	E9PWW6|E9Q8M5	Protein Zc3h7a OS=Mus musculus GN=Zc3h7a PE=1 SV=1|Protein Zc3h7a (Fragment) OS=Mus musculus GN=Zc3h7a PE=1 SV=1	FALSE	TRUE	NA	NA	NA	NA	NA	1207050	4.14172e+06	5.27172e+06
Ewsr1	Q5SUS9|Q5SUT0|Q61545	RNA-binding protein EWS OS=Mus musculus GN=Ewsr1 PE=1 SV=1|RNA-binding protein EWS OS=Mus musculus GN=Ewsr1 PE=1 SV=1|RNA-binding protein EWS OS=Mus musculus GN=Ewsr1 PE=1 SV=2	FALSE	TRUE	NA	NA	NA	NA	NA	999705	1.38145e+06	1.47358e+06
Glg1	F8WHM5|Q53WR6|Q61543	Golgi apparatus protein 1 (Fragment) OS=Mus musculus GN=Glg1 PE=1 SV=1|E-selectin ligand 1 OS=Mus musculus GN=Glg1 PE=1 SV=1|Golgi apparatus protein 1 OS=Mus musculus GN=Glg1 PE=1 SV=1	FALSE	TRUE	NA	NA	NA	NA	NA	143918	584413	497230
Igf2bp2	Q5SF07	Insulin-like growth factor 2 mRNA-binding protein 2 OS=Mus musculus GN=Igf2bp2 PE=1 SV=1	FALSE	TRUE	NA	NA	NA	NA	NA	488102	6.309e+06	7.61793e+06
Esyt1	Q3U7R1	Extended synaptotagmin-1 OS=Mus musculus GN=Esyt1 PE=1 SV=2	FALSE	TRUE	NA	NA	NA	NA	NA	438001	3.80499e+06	4.05866e+06
Tcerg1	Q8CGF7|Q8CGF7-2	Transcription elongation regulator 1 OS=Mus musculus GN=Tcerg1 PE=1 SV=2|Isoform 2 of Transcription elongation regulator 1 OS=Mus musculus GN=Tcerg1	FALSE	TRUE	NA	NA	NA	NA	NA	109355	3.46477e+06	2.63531e+06
Tbrg4	Q91YM4|Q91YM4-2	Protein TBRG4 OS=Mus musculus GN=Tbrg4 PE=1 SV=1|Isoform 2 of Protein TBRG4 OS=Mus musculus GN=Tbrg4	FALSE	TRUE	NA	NA	NA	NA	NA	3054590	6.85489e+07	4.21089e+07
Rbm4|Gm21992|Rbm4b	F6TBN8|F7BGR7|J3QPA9|Q8C7Q4|Q8VE92	RNA-binding protein 4 (Fragment) OS=Mus musculus GN=Rbm4 PE=4 SV=2|Protein Gm21992 OS=Mus musculus GN=Gm21992 PE=1 SV=1|RNA-binding protein 4 (Fragment) OS=Mus musculus GN=Rbm4 PE=1 SV=1|RNA-binding protein 4 OS=Mus musculus GN=Rbm4 PE=1 SV=1|RNA-binding protein 4B OS=Mus musculus GN=Rbm4b PE=1 SV=1	FALSE	TRUE	NA	NA	NA	NA	NA	170774	6.6494e+06	7.4637e+06
Serpina1e	Q00898	Alpha-1-antitrypsin 1-5 OS=Mus musculus GN=Serpina1e PE=1 SV=1	FALSE	TRUE	NA	NA	NA	NA	NA	155434	1.7303e+06	1.58713e+06
Ywhaq	F6VW30|F6YY69|P68254|P68254-2	14-3-3 protein theta (Fragment) OS=Mus musculus GN=Ywhaq PE=1 SV=1|14-3-3 protein theta (Fragment) OS=Mus musculus GN=Ywhaq PE=1 SV=1|14-3-3 protein theta OS=Mus musculus GN=Ywhaq PE=1 SV=1|Isoform 2 of 14-3-3 protein theta OS=Mus musculus GN=Ywhaq	FALSE	TRUE	NA	NA	NA	NA	NA	732463	5.48299e+06	4.37623e+06
Rbm26	E9PUF4|E9PYZ7|E9Q640|Q6NZN0|Q6NZN0-2|Q6NZN0-3|Q6NZN0-4|Q6NZN0-5	RNA-binding protein 26 OS=Mus musculus GN=Rbm26 PE=1 SV=1|RNA-binding protein 26 OS=Mus musculus GN=Rbm26 PE=1 SV=1|RNA-binding protein 26 OS=Mus musculus GN=Rbm26 PE=1 SV=1|RNA-binding protein 26 OS=Mus musculus GN=Rbm26 PE=1 SV=2|Isoform 2 of RNA-binding protein 26 OS=Mus musculus GN=Rbm26|Isoform 3 of RNA-binding protein 26 OS=Mus musculus GN=Rbm26|Isoform 4 of RNA-binding protein 26 OS=Mus mu…	FALSE	TRUE	NA	NA	NA	NA	NA	208802	2.77991e+06	2.87974e+06
Gls	D3Z7P3|D3Z7P3-2	Glutaminase kidney isoform, mitochondrial OS=Mus musculus GN=Gls PE=1 SV=1|Isoform 2 of Glutaminase kidney isoform, mitochondrial OS=Mus musculus GN=Gls	FALSE	TRUE	NA	NA	NA	NA	NA	102198	739491	1.26105e+06
Plp1	P60202	Myelin proteolipid protein OS=Mus musculus GN=Plp1 PE=1 SV=2	FALSE	TRUE	NA	NA	NA	NA	NA	479209	512823	604666
Snx5	Q9D8U8	Sorting nexin-5 OS=Mus musculus GN=Snx5 PE=1 SV=1	FALSE	TRUE	NA	NA	NA	NA	NA	275597	2.52814e+06	2.09048e+06
Eftud2	A2AH85|G3UZ34|O08810|Q543F1	116 kDa U5 small nuclear ribonucleoprotein component OS=Mus musculus GN=Eftud2 PE=1 SV=1|116 kDa U5 small nuclear ribonucleoprotein component OS=Mus musculus GN=Eftud2 PE=1 SV=1|116 kDa U5 small nuclear ribonucleoprotein component OS=Mus musculus GN=Eftud2 PE=1 SV=1|116 kDa U5 small nuclear ribonucleoprotein component OS=Mus musculus GN=Eftud2 PE=1 SV=1	FALSE	TRUE	NA	NA	NA	NA	NA	426118	2.55871e+06	2.63455e+06
Cnn2	Q08093|Q543F3	Calponin-2 OS=Mus musculus GN=Cnn2 PE=1 SV=1|Calponin OS=Mus musculus GN=Cnn2 PE=1 SV=1	FALSE	TRUE	NA	NA	NA	NA	NA	1008820	2.25714e+06	2.23983e+06
Trip11	E9Q512	Protein Trip11 OS=Mus musculus GN=Trip11 PE=1 SV=1	FALSE	TRUE	NA	NA	NA	NA	NA	679406	5.41796e+06	4.93734e+06
Kpnb1	P70168	Importin subunit beta-1 OS=Mus musculus GN=Kpnb1 PE=1 SV=2	FALSE	TRUE	NA	NA	NA	NA	NA	208448	7.28499e+06	6.95068e+06
Serpinf2	Q5ND36|Q61247	Alpha-2-antiplasmin OS=Mus musculus GN=Serpinf2 PE=1 SV=1|Alpha-2-antiplasmin OS=Mus musculus GN=Serpinf2 PE=1 SV=1	FALSE	TRUE	NA	NA	NA	NA	NA	1239800	1.02774e+06	836900
Marf1	Q8BJ34|Q8BJ34-3|Q8BJ34-4|Q8BJ34-6	Meiosis arrest female protein 1 OS=Mus musculus GN=Marf1 PE=1 SV=3|Isoform 3 of Meiosis arrest female protein 1 OS=Mus musculus GN=Marf1|Isoform 4 of Meiosis arrest female protein 1 OS=Mus musculus GN=Marf1|Isoform 6 of Meiosis arrest female protein 1 OS=Mus musculus GN=Marf1	FALSE	TRUE	NA	NA	NA	NA	NA	434012	2.18114e+06	2.54563e+06
Vil1	Q62468	Villin-1 OS=Mus musculus GN=Vil1 PE=1 SV=3	FALSE	TRUE	NA	NA	NA	NA	NA	1232920	3.25974e+06	5.61765e+06
Ythdf2	Q91YT7	YTH domain-containing family protein 2 OS=Mus musculus GN=Ythdf2 PE=1 SV=1	FALSE	TRUE	NA	NA	NA	NA	NA	1546410	1.66257e+07	1.63162e+07
Ndufv1	D3YUM1|D3YXX5|D3Z0K1|D3Z1U9|Q91YT0	NADH dehydrogenase [ubiquinone] flavoprotein 1, mitochondrial OS=Mus musculus GN=Ndufv1 PE=1 SV=1|NADH dehydrogenase [ubiquinone] flavoprotein 1, mitochondrial (Fragment) OS=Mus musculus GN=Ndufv1 PE=1 SV=1|NADH dehydrogenase [ubiquinone] flavoprotein 1, mitochondrial (Fragment) OS=Mus musculus GN=Ndufv1 PE=1 SV=1|NADH dehydrogenase [ubiquinone] flavoprotein 1, mitochondrial OS=Mus musculus GN=Nd…	FALSE	TRUE	NA	NA	NA	NA	NA	127100	1.56371e+06	1.65313e+06
Mrps31	Q61733	28S ribosomal protein S31, mitochondrial OS=Mus musculus GN=Mrps31 PE=1 SV=1	FALSE	TRUE	NA	NA	NA	NA	NA	639937	1.31008e+07	9.00298e+06
Prrc2b	F6V431|F7AYW2|F8WHT3|Q7TPM1|Q7TPM1-2	Protein PRRC2B (Fragment) OS=Mus musculus GN=Prrc2b PE=1 SV=7|Protein PRRC2B (Fragment) OS=Mus musculus GN=Prrc2b PE=1 SV=1|Protein PRRC2B OS=Mus musculus GN=Prrc2b PE=1 SV=1|Protein PRRC2B OS=Mus musculus GN=Prrc2b PE=1 SV=1|Isoform 2 of Protein PRRC2B OS=Mus musculus GN=Prrc2b	FALSE	TRUE	NA	NA	NA	NA	NA	723202	1.40761e+06	1.58259e+06
Dis3l2	Q8CI75|Q8CI75-2	DIS3-like exonuclease 2 OS=Mus musculus GN=Dis3l2 PE=1 SV=1|Isoform 2 of DIS3-like exonuclease 2 OS=Mus musculus GN=Dis3l2	FALSE	TRUE	NA	NA	NA	NA	NA	369654	5.12116e+06	4.54669e+06
Tsn	Q545E6|Q62348	RNA-binding protein OS=Mus musculus GN=Tsn PE=1 SV=1|Translin OS=Mus musculus GN=Tsn PE=1 SV=1	FALSE	TRUE	NA	NA	NA	NA	NA	620882	8.78852e+06	7.69698e+06
Arhgef12	F8VQN6|Q8R4H2	Rho guanine nucleotide exchange factor 12 OS=Mus musculus GN=Arhgef12 PE=1 SV=1|Rho guanine nucleotide exchange factor 12 OS=Mus musculus GN=Arhgef12 PE=1 SV=2	FALSE	TRUE	NA	NA	NA	NA	NA	822255	7.40623e+06	6.54951e+06
Prpf19	Q99KP6|Q99KP6-2|Q99KP6-3	Pre-mRNA-processing factor 19 OS=Mus musculus GN=Prpf19 PE=1 SV=1|Isoform 2 of Pre-mRNA-processing factor 19 OS=Mus musculus GN=Prpf19|Isoform 3 of Pre-mRNA-processing factor 19 OS=Mus musculus GN=Prpf19	FALSE	TRUE	NA	NA	NA	NA	NA	139026	3.34287e+06	2.99231e+06
Fndc3b	A0A0R4J0H8|Q6NWW9	Fibronectin type III domain-containing protein 3B OS=Mus musculus GN=Fndc3b PE=1 SV=1|Fibronectin type III domain-containing protein 3B OS=Mus musculus GN=Fndc3b PE=1 SV=1	FALSE	TRUE	NA	NA	NA	NA	NA	1727770	1.63476e+07	1.76241e+07
Map1b	P14873	Microtubule-associated protein 1B OS=Mus musculus GN=Map1b PE=1 SV=2	FALSE	TRUE	NA	NA	NA	NA	NA	1869900	1.87399e+06	1.81994e+06
Cul1	Q3TPM3|Q9WTX6	Cullin-1 (Fragment) OS=Mus musculus GN=Cul1 PE=1 SV=1|Cullin-1 OS=Mus musculus GN=Cul1 PE=1 SV=1	FALSE	TRUE	NA	NA	NA	NA	NA	203060	1.90775e+06	1.75228e+06
Kpna3	O35344|Q543M7	Importin subunit alpha-4 OS=Mus musculus GN=Kpna3 PE=1 SV=1|Importin subunit alpha OS=Mus musculus GN=Kpna3 PE=1 SV=1	FALSE	TRUE	NA	NA	NA	NA	NA	647100	1.16981e+07	9.4675e+06
Edc4	A0A0R4J1Q0|G5E896|Q3UJB9|Q3UJB9-2	Enhancer of mRNA-decapping protein 4 OS=Mus musculus GN=Edc4 PE=1 SV=1|Enhancer of mRNA decapping 4, isoform CRA_b OS=Mus musculus GN=Edc4 PE=1 SV=1|Enhancer of mRNA-decapping protein 4 OS=Mus musculus GN=Edc4 PE=1 SV=2|Isoform 2 of Enhancer of mRNA-decapping protein 4 OS=Mus musculus GN=Edc4	FALSE	TRUE	NA	NA	NA	NA	NA	21140.4	5.41689e+06	5.4557e+06
Sub1	P11031	Activated RNA polymerase II transcriptional coactivator p15 OS=Mus musculus GN=Sub1 PE=1 SV=3	FALSE	TRUE	NA	NA	NA	NA	NA	460614	636655	787912
Ryden	Q8CAK3|Q8CAK3-2	Repressor of yield of DENV protein homolog OS=Mus musculus GN=Ryden PE=2 SV=1|Isoform 2 of Repressor of yield of DENV protein homolog OS=Mus musculus GN=Ryden	FALSE	TRUE	NA	NA	NA	NA	NA	622821	1.26359e+07	1.36299e+07
Ppp1r21	Q3TDD9	Protein phosphatase 1 regulatory subunit 21 OS=Mus musculus GN=Ppp1r21 PE=1 SV=2	FALSE	TRUE	NA	NA	NA	NA	NA	39931.8	647348	1.22558e+06
[truncated: 279 more rows]

## Sheet: Limma_results
sample	gene_name	protein_id	description	signal in non-poly(A)RIC_Liver	signal in eRIC_Liver	Log2(+UV/-UV)_Liver	FDR(+UV/-UV)_Liver	hit_annotation
[truncated: 2,761 more rows]

[truncated: 1 more sheets: Liver (eRIC vs non-poly(A)RIC)]
