# Supplementary material for: The RNA-binding protein landscapes differ between mammalian organs and cultured cells
Source: Nat Commun. 2023 Apr 12;14:2074. doi: 10.1038/s41467-023-37494-w (PMC10097726; doi:10.1038/s41467-023-37494-w)
Supplement: Supplementary file 8 — Supplementary Data 5 [file 41467_2023_37494_MOESM8_ESM.xlsx]

## Sheet: Content
Sheet	Description
Comparison across organs_V2	Pairwise comparison across organs of Log2 fold change (FC) of protein intensities and fold discovery rate (FDR) in eRIC and input samples. Only irradiated samples were employed in the analysis. eRIC data was normalized assuming same mean protein intensity across organs (related to Supplementary Figure 4). NA, not available.
Brain vs Kidney	Pairwise comparison (as in sheet "Comparison across organs_V2") for the indicated organs. Also included: ratio Log2(FC) eRIC vs Log2(FC) input, and color of each protein in the Supplementary Figure 4c.
Brain vs Liver
Liver vs Kidney

## Sheet: Comparison across organs_V2
Sample_type	Comparison	Gene_name	Protein_ID	Description	Log2(FC)	FDR	Hit
Input	Brain vs Liver	GPM6B	A2AEG6|P35803|P35803-8	Glycoprotein m6b, isoform CRA_g OS=Mus musculus GN=Gpm6b PE=1 SV=1|Neuronal membrane glycoprotein M6-b OS=Mus musculus GN=Gpm6b PE=1 SV=2|Isoform 8 of Neuronal membrane glycoprotein M6-b OS=Mus musculus GN=Gpm6b	4.2001	8.11477e-06	TRUE
Input	Brain vs Liver	CTSH	A0A087WR20|P49935	Cathepsin H, isoform CRA_a (Fragment) OS=Mus musculus GN=Ctsh PE=1 SV=5|Pro-cathepsin H OS=Mus musculus GN=Ctsh PE=1 SV=2	-3.71118	8.11477e-06	TRUE
Input	Brain vs Liver	ATP2B2	F8WHB1|Q3UHH0|Q3UHJ3|Q9R0K7|S4R1C4	Calcium-transporting ATPase OS=Mus musculus GN=Atp2b2 PE=1 SV=1|Calcium-transporting ATPase OS=Mus musculus GN=Atp2b2 PE=1 SV=1|Calcium-transporting ATPase OS=Mus musculus GN=Atp2b2 PE=1 SV=1|Plasma membrane calcium-transporting ATPase 2 OS=Mus musculus GN=Atp2b2 PE=1 SV=2|Calcium-transporting ATPase OS=Mus musculus GN=Atp2b2 PE=1 SV=1	3.7297	8.11477e-06	TRUE
Input	Brain vs Liver	STX1B	P61264	Syntaxin-1B OS=Mus musculus GN=Stx1b PE=1 SV=1	3.8437	8.11477e-06	TRUE
Input	Brain vs Liver	ENO2	P17183|Q545V3	Gamma-enolase OS=Mus musculus GN=Eno2 PE=1 SV=2|Enolase 2, gamma neuronal, isoform CRA_a OS=Mus musculus GN=Eno2 PE=1 SV=1	3.94524	8.11477e-06	TRUE
Input	Brain vs Liver	CNP	P16330	2',3'-cyclic-nucleotide 3'-phosphodiesterase OS=Mus musculus GN=Cnp PE=1 SV=3	3.90628	8.11477e-06	TRUE
Input	Brain vs Liver	SLC6A11	P31650	Sodium- and chloride-dependent GABA transporter 3 OS=Mus musculus GN=Slc6a11 PE=1 SV=2	3.88214	8.11477e-06	TRUE
Input	Brain vs Liver	PRRT2	E9PUL5	Proline-rich transmembrane protein 2 OS=Mus musculus GN=Prrt2 PE=1 SV=1	5.49663	8.11477e-06	TRUE
Input	Brain vs Liver	LGI3	Q8K406	Leucine-rich repeat LGI family member 3 OS=Mus musculus GN=Lgi3 PE=1 SV=1	3.58297	8.11477e-06	TRUE
Input	Brain vs Liver	CKB	Q04447	Creatine kinase B-type OS=Mus musculus GN=Ckb PE=1 SV=1	3.80818	8.11477e-06	TRUE
Input	Brain vs Liver	HGD	O09173	Homogentisate 1,2-dioxygenase OS=Mus musculus GN=Hgd PE=1 SV=2	-4.53877	8.11477e-06	TRUE
Input	Brain vs Liver	GLS	D3Z7P3|D3Z7P3-2	Glutaminase kidney isoform, mitochondrial OS=Mus musculus GN=Gls PE=1 SV=1|Isoform 2 of Glutaminase kidney isoform, mitochondrial OS=Mus musculus GN=Gls	3.51494	8.11477e-06	TRUE
Input	Brain vs Liver	MAG	A0A087WPR1|P20917	Myelin-associated glycoprotein OS=Mus musculus GN=Mag PE=1 SV=1|Myelin-associated glycoprotein OS=Mus musculus GN=Mag PE=1 SV=2	4.1773	8.11477e-06	TRUE
Input	Brain vs Liver	SYN1	O88935	Synapsin-1 OS=Mus musculus GN=Syn1 PE=1 SV=2	3.93861	8.11477e-06	TRUE
Input	Brain vs Liver	SRCIN1	B1AQX9	SRC kinase-signaling inhibitor 1 OS=Mus musculus GN=Srcin1 PE=1 SV=1	3.31936	8.11477e-06	TRUE
Input	Brain vs Liver	NAT8F1|CML1	E9PUL7|Q9JIZ0	Protein Nat8f1 OS=Mus musculus GN=Nat8f1 PE=1 SV=1|Probable N-acetyltransferase CML1 OS=Mus musculus GN=Cml1 PE=1 SV=1	-3.418	8.11477e-06	TRUE
Input	Brain vs Liver	DLG2	D3YUZ8|Q91XM9|Q91XM9-2|Q91XM9-3|Q91XM9-4|Q91XM9-6|Q91XM9-7	Disks large homolog 2 OS=Mus musculus GN=Dlg2 PE=1 SV=1|Disks large homolog 2 OS=Mus musculus GN=Dlg2 PE=1 SV=2|Isoform 2 of Disks large homolog 2 OS=Mus musculus GN=Dlg2|Isoform 3 of Disks large homolog 2 OS=Mus musculus GN=Dlg2|Isoform 4 of Disks large homolog 2 OS=Mus musculus GN=Dlg2|Isoform 6 of Disks large homolog 2 OS=Mus musculus GN=Dlg2|Isoform 7 of Disks large homolog 2 OS=Mus musculus …	3.24722	8.11477e-06	TRUE
Input	Brain vs Liver	RAB3A	P63011|Q0PD63	Ras-related protein Rab-3A OS=Mus musculus GN=Rab3a PE=1 SV=1|RAB3A, member RAS oncogene family, isoform CRA_a OS=Mus musculus GN=Rab3a PE=1 SV=1	4.19798	8.11477e-06	TRUE
Input	Brain vs Liver	DPYSL5	Q9EQF6	Dihydropyrimidinase-related protein 5 OS=Mus musculus GN=Dpysl5 PE=1 SV=1	3.28649	8.11477e-06	TRUE
Input	Brain vs Liver	GABRG2	P22723-2	Isoform 2S of Gamma-aminobutyric acid receptor subunit gamma-2 OS=Mus musculus GN=Gabrg2	3.19284	8.11477e-06	TRUE
Input	Brain vs Liver	ALDOB	Q3UER1|Q91Y97	Fructose-bisphosphate aldolase OS=Mus musculus GN=Aldob PE=1 SV=1|Fructose-bisphosphate aldolase B OS=Mus musculus GN=Aldob PE=1 SV=3	-3.98838	8.11477e-06	TRUE
Input	Brain vs Liver	ACSM1	Q91VA0	Acyl-coenzyme A synthetase ACSM1, mitochondrial OS=Mus musculus GN=Acsm1 PE=1 SV=1	-4.35976	8.11477e-06	TRUE
Input	Brain vs Liver	LY6H	Q544M1|Q8K356|Q9WUC3	Lymphocyte antigen 6 complex, locus H, isoform CRA_a OS=Mus musculus GN=Ly6h PE=1 SV=1|Lymphocyte antigen 6 complex, locus H OS=Mus musculus GN=Ly6h PE=1 SV=1|Lymphocyte antigen 6H OS=Mus musculus GN=Ly6h PE=1 SV=2	7.13968	8.11477e-06	TRUE
Input	Brain vs Liver	DPYSL4	A0A0R4J1N0|O35098|O35098-2|Q3TMU8	Dihydropyrimidinase-related protein 4 OS=Mus musculus GN=Dpysl4 PE=1 SV=1|Dihydropyrimidinase-related protein 4 OS=Mus musculus GN=Dpysl4 PE=1 SV=1|Isoform 2 of Dihydropyrimidinase-related protein 4 OS=Mus musculus GN=Dpysl4|Dihydropyrimidinase-like 4 OS=Mus musculus GN=Dpysl4 PE=1 SV=1	3.09114	8.11477e-06	TRUE
Input	Brain vs Liver	PRKCG	P63318	Protein kinase C gamma type OS=Mus musculus GN=Prkcg PE=1 SV=1	3.20723	8.11477e-06	TRUE
Input	Brain vs Liver	GFAP	P03995	Glial fibrillary acidic protein OS=Mus musculus GN=Gfap PE=1 SV=4	3.65956	8.11477e-06	TRUE
Input	Brain vs Liver	INA	P46660	Alpha-internexin OS=Mus musculus GN=Ina PE=1 SV=3	4.02082	8.11477e-06	TRUE
Input	Brain vs Liver	AMPH	A0A0G2JEG8|Q7TQF7	Amphiphysin OS=Mus musculus GN=Amph PE=1 SV=1|Amphiphysin OS=Mus musculus GN=Amph PE=1 SV=1	3.31063	8.11477e-06	TRUE
Input	Brain vs Liver	SLC24A2	Q8BUN9	Protein Slc24a2 OS=Mus musculus GN=Slc24a2 PE=1 SV=1	3.10462	8.11477e-06	TRUE
Input	Brain vs Liver	SNCB	Q91ZZ3	Beta-synuclein OS=Mus musculus GN=Sncb PE=1 SV=1	3.8848	8.11477e-06	TRUE
Input	Brain vs Liver	CRMP1	P97427|Q6P1J1	Dihydropyrimidinase-related protein 1 OS=Mus musculus GN=Crmp1 PE=1 SV=1|Crmp1 protein OS=Mus musculus GN=Crmp1 PE=1 SV=1	3.46525	8.11477e-06	TRUE
Input	Brain vs Liver	CNTN1	P12960	Contactin-1 OS=Mus musculus GN=Cntn1 PE=1 SV=1	3.46515	8.11477e-06	TRUE
Input	Brain vs Liver	UGT3A2	Q8JZZ0	UDP-glucuronosyltransferase 3A2 OS=Mus musculus GN=Ugt3a2 PE=1 SV=2	-2.91641	8.11477e-06	TRUE
Input	Brain vs Liver	OPCML	G5E8G3	MCG9827 OS=Mus musculus GN=Opcml PE=1 SV=1	4.13297	8.11477e-06	TRUE
Input	Brain vs Liver	GABRB2	P63137-2	Isoform 2 of Gamma-aminobutyric acid receptor subunit beta-2 OS=Mus musculus GN=Gabrb2	3.03332	8.11477e-06	TRUE
Input	Brain vs Liver	ATP1A3	A0A0G2JGX4|Q6PIC6|Q8VCE0	Sodium/potassium-transporting ATPase subunit alpha-3 OS=Mus musculus GN=Atp1a3 PE=1 SV=1|Sodium/potassium-transporting ATPase subunit alpha OS=Mus musculus GN=Atp1a3 PE=1 SV=1	3.7707	8.11477e-06	TRUE
Input	Brain vs Liver	EPB41L3	Q9WV92-2|Q9WV92-5|Q9WV92-7|Q9WV92-8	Isoform 2 of Band 4.1-like protein 3 OS=Mus musculus GN=Epb41l3|Isoform 5 of Band 4.1-like protein 3 OS=Mus musculus GN=Epb41l3|Isoform 7 of Band 4.1-like protein 3 OS=Mus musculus GN=Epb41l3|Isoform 8 of Band 4.1-like protein 3 OS=Mus musculus GN=Epb41l3	3.0602	8.11477e-06	TRUE
Input	Brain vs Liver	DBN1	A0A0R4J1E3|Q9QXS6|Q9QXS6-2|Q9QXS6-3	Drebrin OS=Mus musculus GN=Dbn1 PE=1 SV=1|Drebrin OS=Mus musculus GN=Dbn1 PE=1 SV=4|Isoform A2 of Drebrin OS=Mus musculus GN=Dbn1|Isoform E2 of Drebrin OS=Mus musculus GN=Dbn1	3.30968	8.11477e-06	TRUE
Input	Brain vs Liver	ASRGL1	Q8C0M9	Isoaspartyl peptidase/L-asparaginase OS=Mus musculus GN=Asrgl1 PE=1 SV=1	3.35351	8.11477e-06	TRUE
Input	Brain vs Liver	ANK2	Q8C8R3-2|Q8C8R3-4	Isoform 2 of Ankyrin-2 OS=Mus musculus GN=Ank2|Isoform 4 of Ankyrin-2 OS=Mus musculus GN=Ank2	3.22039	8.11477e-06	TRUE
Input	Brain vs Liver	TSPAN2	A0A0G2JDX4|A0A0G2JEZ7|Q922J6|Q9D1X8	Tetraspanin-2 (Fragment) OS=Mus musculus GN=Tspan2 PE=1 SV=1|Tetraspanin OS=Mus musculus GN=Tspan2 PE=1 SV=1|Tetraspanin-2 OS=Mus musculus GN=Tspan2 PE=1 SV=1|Tetraspanin OS=Mus musculus GN=Tspan2 PE=1 SV=1	3.15529	8.11477e-06	TRUE
Input	Brain vs Liver	GALM	Q8K157	Aldose 1-epimerase OS=Mus musculus GN=Galm PE=1 SV=1	-3.60628	8.11477e-06	TRUE
Input	Brain vs Liver	DNM1	A0A0J9YUE9|A0A0J9YUN4|P39053|P39053-3|P39053-4|P39053-5	Dynamin-1 OS=Mus musculus GN=Dnm1 PE=1 SV=1|Dynamin-1 OS=Mus musculus GN=Dnm1 PE=1 SV=2|Isoform 3 of Dynamin-1 OS=Mus musculus GN=Dnm1|Isoform 4 of Dynamin-1 OS=Mus musculus GN=Dnm1|Isoform 5 of Dynamin-1 OS=Mus musculus GN=Dnm1	3.47882	8.11477e-06	TRUE
Input	Brain vs Liver	MAP2	G3UZJ2|P20357	Microtubule-associated protein (Fragment) OS=Mus musculus GN=Map2 PE=1 SV=7|Microtubule-associated protein 2 OS=Mus musculus GN=Map2 PE=1 SV=2	3.77134	8.11477e-06	TRUE
Input	Brain vs Liver	DPYSL2	O08553	Dihydropyrimidinase-related protein 2 OS=Mus musculus GN=Dpysl2 PE=1 SV=2	3.12652	8.11477e-06	TRUE
Input	Brain vs Liver	CTNNA2	Q61301|Q61301-2	Catenin alpha-2 OS=Mus musculus GN=Ctnna2 PE=1 SV=3|Isoform 2 of Catenin alpha-2 OS=Mus musculus GN=Ctnna2	2.94853	8.11477e-06	TRUE
Input	Brain vs Liver	KHK	A0A0J9YU79|E9Q1Q9	Ketohexokinase OS=Mus musculus GN=Khk PE=1 SV=1|Ketohexokinase OS=Mus musculus GN=Khk PE=1 SV=1	-4.39596	8.11477e-06	TRUE
Input	Brain vs Liver	MAP1B	P14873	Microtubule-associated protein 1B OS=Mus musculus GN=Map1b PE=1 SV=2	3.38317	8.11477e-06	TRUE
Input	Brain vs Liver	CLDN11	Q60771	Claudin-11 OS=Mus musculus GN=Cldn11 PE=1 SV=1	4.52945	8.11477e-06	TRUE
Input	Brain vs Liver	PM20D1	Q8C165	Probable carboxypeptidase PM20D1 OS=Mus musculus GN=Pm20d1 PE=1 SV=1	-3.05269	8.11477e-06	TRUE
Input	Brain vs Liver	ADD2	Q9QYB8	Beta-adducin OS=Mus musculus GN=Add2 PE=1 SV=4	2.97976	8.11477e-06	TRUE
Input	Brain vs Liver	PRRT3	A0A0N4SVB5|Q6PE13	Proline-rich transmembrane protein 3 OS=Mus musculus GN=Prrt3 PE=1 SV=1|Proline-rich transmembrane protein 3 OS=Mus musculus GN=Prrt3 PE=1 SV=1	2.87236	8.11477e-06	TRUE
Input	Brain vs Liver	SYNJ1	D3Z656|E9Q7S0|F6XIX0|F7BQW7|Q8CHC4	Synaptojanin-1 (Fragment) OS=Mus musculus GN=Synj1 PE=1 SV=1|Synaptojanin-1 OS=Mus musculus GN=Synj1 PE=1 SV=1|Synaptojanin-1 OS=Mus musculus GN=Synj1 PE=1 SV=3	3.33683	8.11477e-06	TRUE
Input	Brain vs Liver	STX1A	O35526|Q497P1	Syntaxin-1A OS=Mus musculus GN=Stx1a PE=1 SV=3|Syntaxin 1A (Brain) OS=Mus musculus GN=Stx1a PE=1 SV=1	4.71494	8.11477e-06	TRUE
Input	Brain vs Liver	ACOX1	A2A848|Q9R0H0|Q9R0H0-2	Isoform 2 of Peroxisomal acyl-coenzyme A oxidase 1 OS=Mus musculus GN=Acox1|Peroxisomal acyl-coenzyme A oxidase 1 (Fragment) OS=Mus musculus GN=Acox1 PE=1 SV=1|Peroxisomal acyl-coenzyme A oxidase 1 OS=Mus musculus GN=Acox1 PE=1 SV=5	-2.89225	8.11477e-06	TRUE
Input	Brain vs Liver	TSPAN7	Q62283	Tetraspanin-7 OS=Mus musculus GN=Tspan7 PE=1 SV=2	3.11139	8.11477e-06	TRUE
Input	Brain vs Liver	SYT1	H6RXZ1|P46096	Synaptotagmin I OS=Mus musculus GN=Syt1 PE=1 SV=1|Synaptotagmin-1 OS=Mus musculus GN=Syt1 PE=1 SV=1	4.12499	8.11477e-06	TRUE
Input	Brain vs Liver	SCN2A1	A0A0J9YTW6|B1AWN6	Protein Scn2a1 OS=Mus musculus GN=Scn2a1 PE=1 SV=1|Protein Scn2a1 OS=Mus musculus GN=Scn2a1 PE=1 SV=1	3.02396	8.11477e-06	TRUE
Input	Brain vs Liver	PAK3	Q61036|Q61036-2	Serine/threonine-protein kinase PAK 3 OS=Mus musculus GN=Pak3 PE=1 SV=2|Isoform 2 of Serine/threonine-protein kinase PAK 3 OS=Mus musculus GN=Pak3	3.35529	8.11477e-06	TRUE
Input	Brain vs Liver	NCAN	A0A0R4IZX5|P55066	Neurocan core protein OS=Mus musculus GN=Ncan PE=1 SV=1|Neurocan core protein OS=Mus musculus GN=Ncan PE=1 SV=1	2.84423	8.11477e-06	TRUE
Input	Brain vs Liver	STXBP1	O08599|O08599-2	Syntaxin-binding protein 1 OS=Mus musculus GN=Stxbp1 PE=1 SV=2|Isoform 2 of Syntaxin-binding protein 1 OS=Mus musculus GN=Stxbp1	3.4283	8.11477e-06	TRUE
Input	Brain vs Liver	ATP6V0A1	K3W4T3|Q9Z1G4-2|Q9Z1G4-3	V-type proton ATPase subunit a OS=Mus musculus GN=Atp6v0a1 PE=1 SV=1|Isoform A1-I of V-type proton ATPase 116 kDa subunit a isoform 1 OS=Mus musculus GN=Atp6v0a1|Isoform A1-III of V-type proton ATPase 116 kDa subunit a isoform 1 OS=Mus musculus GN=Atp6v0a1	2.87262	8.11477e-06	TRUE
Input	Brain vs Liver	DMGDH	Q9DBT9	Dimethylglycine dehydrogenase, mitochondrial OS=Mus musculus GN=Dmgdh PE=1 SV=1	-3.60567	8.11477e-06	TRUE
Input	Brain vs Liver	PTPRZ1	B9EKR1	Receptor-type tyrosine-protein phosphatase zeta OS=Mus musculus GN=Ptprz1 PE=1 SV=1	3.57513	8.11477e-06	TRUE
Input	Brain vs Liver	ALDOC	P05063	Fructose-bisphosphate aldolase C OS=Mus musculus GN=Aldoc PE=1 SV=4	3.33864	8.11477e-06	TRUE
Input	Brain vs Liver	ACOX2	Q9QXD1	Peroxisomal acyl-coenzyme A oxidase 2 OS=Mus musculus GN=Acox2 PE=1 SV=2	-2.7074	8.11477e-06	TRUE
Input	Brain vs Liver	SLC25A13	Q9QXX4	Calcium-binding mitochondrial carrier protein Aralar2 OS=Mus musculus GN=Slc25a13 PE=1 SV=1	-3.27927	8.11477e-06	TRUE
Input	Brain vs Liver	SYP	Q62277	Synaptophysin OS=Mus musculus GN=Syp PE=1 SV=2	4.5955	8.11477e-06	TRUE
Input	Brain vs Liver	TMEM205	Q91XE8	Transmembrane protein 205 OS=Mus musculus GN=Tmem205 PE=1 SV=1	-3.97004	8.11477e-06	TRUE
Input	Brain vs Liver	SLC12A5	A0A076FR46|Q91V14|Q91V14-2	Isoform 2 of Solute carrier family 12 member 5 OS=Mus musculus GN=Slc12a5|KCC2a-S25 variant 1 OS=Mus musculus GN=Slc12a5 PE=1 SV=1|Solute carrier family 12 member 5 OS=Mus musculus GN=Slc12a5 PE=1 SV=2	2.9885	8.11477e-06	TRUE
Input	Brain vs Liver	PFN2	Q9JJV2|Q9JJV2-3	Profilin-2 OS=Mus musculus GN=Pfn2 PE=1 SV=3|Isoform 3 of Profilin-2 OS=Mus musculus GN=Pfn2	4.73763	8.11477e-06	TRUE
Input	Brain vs Liver	MLC1	E9QP87|Q8VHK5	Membrane protein MLC1 OS=Mus musculus GN=Mlc1 PE=1 SV=1|Membrane protein MLC1 OS=Mus musculus GN=Mlc1 PE=1 SV=1	4.50166	8.11477e-06	TRUE
Input	Brain vs Liver	METTL7A1	Q8C6B0	MCG20149, isoform CRA_a OS=Mus musculus GN=Mettl7a1 PE=1 SV=1	-2.98688	8.11477e-06	TRUE
Input	Brain vs Liver	AKAP5	D3YVF0|H3BIV5	A-kinase anchor protein 5 OS=Mus musculus GN=Akap5 PE=1 SV=2|A-kinase anchor protein 5 OS=Mus musculus GN=Akap5 PE=1 SV=1	3.01398	8.11477e-06	TRUE
Input	Brain vs Liver	MTTP	O08601	Microsomal triglyceride transfer protein large subunit OS=Mus musculus GN=Mttp PE=1 SV=2	-4.35606	8.11477e-06	TRUE
Input	Brain vs Liver	ATP1A2	D3YYN7|Q3UHK5|Q6PIE5	Sodium/potassium-transporting ATPase subunit alpha-2 OS=Mus musculus GN=Atp1a2 PE=1 SV=1|Sodium/potassium-transporting ATPase subunit alpha OS=Mus musculus GN=Atp1a2 PE=1 SV=1	3.95697	8.11477e-06	TRUE
Input	Brain vs Liver	TRIM3	Q3TDT0|Q9R1R2	Tripartite motif-containing protein 3 OS=Mus musculus GN=Trim3 PE=1 SV=1|Tripartite motif-containing protein 3 OS=Mus musculus GN=Trim3 PE=1 SV=1	2.83815	8.11477e-06	TRUE
Input	Brain vs Liver	VCAN	E9PYH0|E9QMK2|G3XA35	MCG116562, isoform CRA_a OS=Mus musculus GN=Vcan PE=1 SV=1|Versican core protein OS=Mus musculus GN=Vcan PE=1 SV=1	2.78188	8.11477e-06	TRUE
Input	Brain vs Liver	FAM171A2	A2A699	Protein FAM171A2 OS=Mus musculus GN=Fam171a2 PE=1 SV=1	3.27299	8.11477e-06	TRUE
Input	Brain vs Liver	AASS	Q3UEQ9|Q99K67	Alpha-aminoadipic semialdehyde synthase, mitochondrial OS=Mus musculus GN=Aass PE=1 SV=1|Alpha-aminoadipic semialdehyde synthase, mitochondrial OS=Mus musculus GN=Aass PE=1 SV=1	-2.86358	8.11477e-06	TRUE
Input	Brain vs Liver	GABBR1	Q9WV18	Gamma-aminobutyric acid type B receptor subunit 1 OS=Mus musculus GN=Gabbr1 PE=1 SV=1	2.91984	8.11477e-06	TRUE
Input	Brain vs Liver	PLCL1	Q3USB7	Inactive phospholipase C-like protein 1 OS=Mus musculus GN=Plcl1 PE=1 SV=3	2.87239	8.11477e-06	TRUE
Input	Brain vs Liver	ANLN	Q8K298	Actin-binding protein anillin OS=Mus musculus GN=Anln PE=1 SV=2	2.77058	8.11477e-06	TRUE
Input	Brain vs Liver	A1CF	Q5YD48|Q5YD48-2	APOBEC1 complementation factor OS=Mus musculus GN=A1cf PE=1 SV=2|Isoform 2 of APOBEC1 complementation factor OS=Mus musculus GN=A1cf	-4.3062	8.11477e-06	TRUE
Input	Brain vs Liver	DPP6	Q80VM5	Dipeptidyl aminopeptidase-like protein 6 OS=Mus musculus GN=Dpp6 PE=1 SV=1	3.81969	8.11477e-06	TRUE
Input	Brain vs Liver	ADD1	E9Q1K3|F8WGR0|F8WHZ9|Q9QYC0|Q9QYC0-2	Alpha-adducin OS=Mus musculus GN=Add1 PE=1 SV=1|Alpha-adducin OS=Mus musculus GN=Add1 PE=1 SV=2|Isoform 2 of Alpha-adducin OS=Mus musculus GN=Add1	3.0671	8.11477e-06	TRUE
Input	Brain vs Liver	SLC1A2	P43006	Excitatory amino acid transporter 2 OS=Mus musculus GN=Slc1a2 PE=1 SV=1	4.27429	8.11477e-06	TRUE
Input	Brain vs Liver	TKFC	Q8VC30	Triokinase/FMN cyclase OS=Mus musculus GN=Tkfc PE=1 SV=1	-4.05513	8.11477e-06	TRUE
Input	Brain vs Liver	PHYHIPL	Q8BGT8	Phytanoyl-CoA hydroxylase-interacting protein-like OS=Mus musculus GN=Phyhipl PE=1 SV=1	3.72897	8.11477e-06	TRUE
Input	Brain vs Liver	PPL	G5E898|Q9R269	Periplakin OS=Mus musculus GN=Ppl PE=1 SV=1|Periplakin OS=Mus musculus GN=Ppl PE=1 SV=1	-3.29968	8.11477e-06	TRUE
Input	Brain vs Liver	MAP1A	A2ARP8|Q9QYR6|Q9QYR6-2	Microtubule-associated protein 1A OS=Mus musculus GN=Map1a PE=1 SV=1|Microtubule-associated protein 1A OS=Mus musculus GN=Map1a PE=1 SV=2|Isoform 2 of Microtubule-associated protein 1A OS=Mus musculus GN=Map1a	3.20376	8.11477e-06	TRUE
Input	Brain vs Liver	NCS1	Q8BNY6	Neuronal calcium sensor 1 OS=Mus musculus GN=Ncs1 PE=1 SV=3	2.94291	8.11477e-06	TRUE
Input	Brain vs Liver	CES1D	Q8VCT4	Carboxylesterase 1D OS=Mus musculus GN=Ces1d PE=1 SV=1	-4.19857	8.11477e-06	TRUE
Input	Brain vs Liver	PPFIA2	B8QI34|Q8BSS9	Liprin-alpha 2 OS=Mus musculus GN=Ppfia2 PE=1 SV=1|Liprin-alpha-2 OS=Mus musculus GN=Ppfia2 PE=1 SV=2	2.70582	8.11477e-06	TRUE
Input	Brain vs Liver	FMO5	P97872	Dimethylaniline monooxygenase [N-oxide-forming] 5 OS=Mus musculus GN=Fmo5 PE=1 SV=4	-4.27327	8.11477e-06	TRUE
Input	Brain vs Liver	HSD3B6|HSD3B2|HSD3B3	O35469|P26149|P26150	3 beta-hydroxysteroid dehydrogenase/Delta 5-->4-isomerase type 6 OS=Mus musculus GN=Hsd3b6 PE=1 SV=4|3 beta-hydroxysteroid dehydrogenase/Delta 5-->4-isomerase type 2 OS=Mus musculus GN=Hsd3b2 PE=1 SV=4|3 beta-hydroxysteroid dehydrogenase/Delta 5-->4-isomerase type 3 OS=Mus musculus GN=Hsd3b3 PE=1 SV=3	-4.96499	8.11477e-06	TRUE
Input	Brain vs Liver	UGDH	O70475|Q3TS38	UDP-glucose 6-dehydrogenase OS=Mus musculus GN=Ugdh PE=1 SV=1|UDP-glucose 6-dehydrogenase OS=Mus musculus GN=Ugdh PE=1 SV=1	-4.05275	8.11477e-06	TRUE
Input	Brain vs Liver	ADGRL1	H7BX15|Q80TR1	Adhesion G protein-coupled receptor L1 OS=Mus musculus GN=Adgrl1 PE=1 SV=1|Adhesion G protein-coupled receptor L1 OS=Mus musculus GN=Adgrl1 PE=1 SV=2	3.15422	8.11477e-06	TRUE
Input	Brain vs Liver	P4HB	P09103	Protein disulfide-isomerase OS=Mus musculus GN=P4hb PE=1 SV=2	-3.27453	8.11477e-06	TRUE
Input	Brain vs Liver	EPB41L1	A2AUK5|A2AUK8|E9PV14|Q9Z2H5-2|Q9Z2H5-3	Band 4.1-like protein 1 (Fragment) OS=Mus musculus GN=Epb41l1 PE=1 SV=1|Band 4.1-like protein 1 OS=Mus musculus GN=Epb41l1 PE=1 SV=1|Isoform 2 of Band 4.1-like protein 1 OS=Mus musculus GN=Epb41l1|Isoform 3 of Band 4.1-like protein 1 OS=Mus musculus GN=Epb41l1	3.01794	8.11477e-06	TRUE
Input	Brain vs Liver	ADH1	P00329|Q3UKA4	Alcohol dehydrogenase 1 OS=Mus musculus GN=Adh1 PE=1 SV=2|Alcohol dehydrogenase 1 OS=Mus musculus GN=Adh1 PE=1 SV=1	-4.38843	8.11477e-06	TRUE
Input	Brain vs Liver	RTN3	Q9ES97|Q9ES97-2	Reticulon-3 OS=Mus musculus GN=Rtn3 PE=1 SV=2|Isoform 2 of Reticulon-3 OS=Mus musculus GN=Rtn3	2.74517	8.11477e-06	TRUE
Input	Brain vs Liver	NUDT7	Q99P30|Q99P30-3	Peroxisomal coenzyme A diphosphatase NUDT7 OS=Mus musculus GN=Nudt7 PE=1 SV=2|Isoform 3 of Peroxisomal coenzyme A diphosphatase NUDT7 OS=Mus musculus GN=Nudt7	-4.18291	8.11477e-06	TRUE
Input	Brain vs Liver	KCNC1	E9PVV3	Potassium voltage-gated channel subfamily C member 1 OS=Mus musculus GN=Kcnc1 PE=1 SV=1	2.83293	8.11477e-06	TRUE
Input	Brain vs Liver	RDH7	O88451	Retinol dehydrogenase 7 OS=Mus musculus GN=Rdh7 PE=1 SV=1	-4.31751	8.11477e-06	TRUE
Input	Brain vs Liver	SLCO1A1	Q53ZW9|Q9QXZ6	Solute carrier organic anion transporter family member OS=Mus musculus GN=Slco1a1 PE=1 SV=1|Solute carrier organic anion transporter family member 1A1 OS=Mus musculus GN=Slco1a1 PE=1 SV=1	-3.92282	8.11477e-06	TRUE
Input	Brain vs Liver	CRYM	O54983|Q3UPX0	Ketimine reductase mu-crystallin OS=Mus musculus GN=Crym PE=1 SV=1|Crystallin, mu OS=Mus musculus GN=Crym PE=1 SV=1	4.33665	8.11477e-06	TRUE
Input	Brain vs Liver	SLC22A17	Q9D9E0|Q9D9E0-2	Solute carrier family 22 member 17 OS=Mus musculus GN=Slc22a17 PE=2 SV=2|Isoform 2 of Solute carrier family 22 member 17 OS=Mus musculus GN=Slc22a17	3.01746	8.11477e-06	TRUE
Input	Brain vs Liver	ASGR1	P34927	Asialoglycoprotein receptor 1 OS=Mus musculus GN=Asgr1 PE=1 SV=4	-3.84553	8.11477e-06	TRUE
Input	Brain vs Liver	RRBP1	A2AVJ7|Q99PL5	Ribosome-binding protein 1 OS=Mus musculus GN=Rrbp1 PE=1 SV=1|Ribosome-binding protein 1 OS=Mus musculus GN=Rrbp1 PE=1 SV=2	-4.32043	8.11477e-06	TRUE
Input	Brain vs Liver	CES1F	Q91WU0	Carboxylesterase 1F OS=Mus musculus GN=Ces1f PE=1 SV=1	-3.19875	8.11477e-06	TRUE
Input	Brain vs Liver	SYT2	A0A0R4J2C2	Synaptotagmin II OS=Mus musculus GN=Syt2 PE=1 SV=1	3.97808	8.11477e-06	TRUE
Input	Brain vs Liver	NAPG	D3Z4B2|Q9CWZ7	Gamma-soluble NSF attachment protein (Fragment) OS=Mus musculus GN=Napg PE=1 SV=1|Gamma-soluble NSF attachment protein OS=Mus musculus GN=Napg PE=1 SV=1	2.73533	8.11477e-06	TRUE
Input	Brain vs Liver	PDXP	P60487	Pyridoxal phosphate phosphatase OS=Mus musculus GN=Pdxp PE=1 SV=1	3.69235	8.11477e-06	TRUE
Input	Brain vs Liver	PLP1	P60202	Myelin proteolipid protein OS=Mus musculus GN=Plp1 PE=1 SV=2	4.36596	8.11477e-06	TRUE
Input	Brain vs Liver	JAM3	Q9D8B7	Junctional adhesion molecule C OS=Mus musculus GN=Jam3 PE=1 SV=2	3.52613	8.11477e-06	TRUE
Input	Brain vs Liver	UGT2B1	Q8R084	UDP-glucuronosyltransferase OS=Mus musculus GN=Ugt2b1 PE=1 SV=1	-4.9405	8.11477e-06	TRUE
Input	Brain vs Liver	GLYAT	Q91XE0|Q91XE0-2	Glycine N-acyltransferase OS=Mus musculus GN=Glyat PE=1 SV=1|Isoform 2 of Glycine N-acyltransferase OS=Mus musculus GN=Glyat	-2.88902	8.11477e-06	TRUE
Input	Brain vs Liver	GSTZ1	Q9WVL0	Maleylacetoacetate isomerase OS=Mus musculus GN=Gstz1 PE=1 SV=1	-3.78672	8.11477e-06	TRUE
Input	Brain vs Liver	SVOP	Q8BFT9	Synaptic vesicle 2-related protein OS=Mus musculus GN=Svop PE=1 SV=1	4.53569	8.11477e-06	TRUE
Input	Brain vs Liver	RAP1GAP2	A0A171EBK8|Q5SVL6	Rap1 GTPase-activating protein 2 OS=Mus musculus GN=Rap1gap2 PE=4 SV=1|Rap1 GTPase-activating protein 2 OS=Mus musculus GN=Rap1gap2 PE=1 SV=1	2.61991	8.11477e-06	TRUE
Input	Brain vs Liver	NRXN3	Q6P9K9	Neurexin-3 OS=Mus musculus GN=Nrxn3 PE=1 SV=2	2.92355	8.11477e-06	TRUE
Input	Brain vs Liver	MAPT	A0A0A0MQC7|A2A5Y6|B1AQW2|P10637|P10637-2|P10637-3|P10637-4|P10637-5|P10637-6	Isoform Tau-A of Microtubule-associated protein tau OS=Mus musculus GN=Mapt|Isoform Tau-B of Microtubule-associated protein tau OS=Mus musculus GN=Mapt|Isoform Tau-C of Microtubule-associated protein tau OS=Mus musculus GN=Mapt|Isoform Tau-D of Microtubule-associated protein tau OS=Mus musculus GN=Mapt|Isoform Tau-E of Microtubule-associated protein tau OS=Mus musculus GN=Mapt|Microtubule-associa…	3.23779	8.11477e-06	TRUE
Input	Brain vs Liver	RAB23	Q9D4I9	RAB23, member RAS oncogene family, isoform CRA_a OS=Mus musculus GN=Rab23 PE=1 SV=1	2.6748	8.11477e-06	TRUE
Input	Brain vs Liver	AHCYL1	Q80SW1	Putative adenosylhomocysteinase 2 OS=Mus musculus GN=Ahcyl1 PE=1 SV=1	2.76744	8.11477e-06	TRUE
Input	Brain vs Liver	TRAF3	Q3UHJ1|Q60803	TNF receptor-associated factor 3 OS=Mus musculus GN=Traf3 PE=1 SV=1|TNF receptor-associated factor 3 OS=Mus musculus GN=Traf3 PE=1 SV=2	2.76773	8.11477e-06	TRUE
Input	Brain vs Liver	CADPS	J3QJW3|K4DI76|Q80TJ1|Q80TJ1-2|Q80TJ1-4	Calcium-dependent secretion activator 1 OS=Mus musculus GN=Cadps PE=1 SV=1|Calcium-dependent secretion activator 1 OS=Mus musculus GN=Cadps PE=1 SV=3|Isoform 2 of Calcium-dependent secretion activator 1 OS=Mus musculus GN=Cadps|Isoform 4 of Calcium-dependent secretion activator 1 OS=Mus musculus GN=Cadps	3.04204	8.11477e-06	TRUE
Input	Brain vs Liver	NCAM1	A0A0A6YY47|A0A0A6YY91|E9QB01|P13595|P13595-2	Isoform 2 of Neural cell adhesion molecule 1 OS=Mus musculus GN=Ncam1|Neural cell adhesion molecule 1 (Fragment) OS=Mus musculus GN=Ncam1 PE=1 SV=1|Neural cell adhesion molecule 1 OS=Mus musculus GN=Ncam1 PE=1 SV=1|Neural cell adhesion molecule 1 OS=Mus musculus GN=Ncam1 PE=1 SV=2|Neural cell adhesion molecule 1 OS=Mus musculus GN=Ncam1 PE=1 SV=3	3.0081	8.11477e-06	TRUE
Input	Brain vs Liver	SNAP91	Q61548|Q61548-2|Q61548-3	Clathrin coat assembly protein AP180 OS=Mus musculus GN=Snap91 PE=1 SV=1|Isoform Short of Clathrin coat assembly protein AP180 OS=Mus musculus GN=Snap91|Isoform 3 of Clathrin coat assembly protein AP180 OS=Mus musculus GN=Snap91	3.15474	8.11477e-06	TRUE
Input	Brain vs Liver	NCDN	Q9Z0E0|Q9Z0E0-2	Neurochondrin OS=Mus musculus GN=Ncdn PE=1 SV=1|Isoform 2 of Neurochondrin OS=Mus musculus GN=Ncdn	3.04116	8.11477e-06	TRUE
Input	Brain vs Liver	MUP8|MUP14	A2AKN8|A2CEK7|B8JI96	Major urinary protein 12 OS=Mus musculus GN=Mup14 PE=3 SV=1|Major urinary protein 5 OS=Mus musculus GN=Mup8 PE=3 SV=1|Protein Mup14 (Fragment) OS=Mus musculus GN=Mup14 PE=1 SV=1	-4.0842	8.11477e-06	TRUE
Input	Brain vs Liver	IGSF8	A0A0R4J117|G3UYZ1	Immunoglobulin superfamily member 8 OS=Mus musculus GN=Igsf8 PE=1 SV=1|Immunoglobulin superfamily member 8 OS=Mus musculus GN=Igsf8 PE=1 SV=1	3.06628	8.11477e-06	TRUE
Input	Brain vs Liver	MADD	A0A0R4J1F4|A2AGQ4|A2AGR0|E9QN47|Q80U28|Q80U28-14|Q80U28-15|Q80U28-2|Q80U28-3	MAP kinase-activating death domain protein OS=Mus musculus GN=Madd PE=1 SV=1|MAP kinase-activating death domain protein OS=Mus musculus GN=Madd PE=1 SV=1|MAP kinase-activating death domain protein OS=Mus musculus GN=Madd PE=1 SV=1|MAP kinase-activating death domain protein OS=Mus musculus GN=Madd PE=1 SV=2|MAP kinase-activating death domain protein OS=Mus musculus GN=Madd PE=1 SV=2|Isoform 14 of …	3.10727	8.11477e-06	TRUE
Input	Brain vs Liver	SARDH	Q3TWI2|Q99LB7	Sarcosine dehydrogenase OS=Mus musculus GN=Sardh PE=1 SV=1|Sarcosine dehydrogenase, mitochondrial OS=Mus musculus GN=Sardh PE=1 SV=1	-3.2257	8.11477e-06	TRUE
Input	Brain vs Liver	ATP8A1	P70704|P70704-3	Phospholipid-transporting ATPase IA OS=Mus musculus GN=Atp8a1 PE=1 SV=2|Isoform 3 of Phospholipid-transporting ATPase IA OS=Mus musculus GN=Atp8a1	2.63155	8.11477e-06	TRUE
Input	Brain vs Liver	ASL	Q91YI0	Argininosuccinate lyase OS=Mus musculus GN=Asl PE=1 SV=1	-3.49854	8.11477e-06	TRUE
Input	Brain vs Liver	CAMKV	Q3UHL1	CaM kinase-like vesicle-associated protein OS=Mus musculus GN=Camkv PE=1 SV=2	2.74789	8.11477e-06	TRUE
Input	Brain vs Liver	LSAMP	A0A087WP80|Q3TYE5|Q8BLK3	Limbic system-associated membrane protein OS=Mus musculus GN=Lsamp PE=1 SV=1|Limbic system-associated membrane protein OS=Mus musculus GN=Lsamp PE=1 SV=1|Limbic system-associated membrane protein OS=Mus musculus GN=Lsamp PE=1 SV=1	3.40493	8.11477e-06	TRUE
Input	Brain vs Liver	CEND1	Q9JKC6	Cell cycle exit and neuronal differentiation protein 1 OS=Mus musculus GN=Cend1 PE=1 SV=1	4.86935	8.11477e-06	TRUE
Input	Brain vs Liver	LMAN1	Q9D0F3	Protein ERGIC-53 OS=Mus musculus GN=Lman1 PE=1 SV=1	-3.04818	8.11477e-06	TRUE
Input	Brain vs Liver	LAMP2	P17047|P17047-2|P17047-3	Isoform LAMP-2B of Lysosome-associated membrane glycoprotein 2 OS=Mus musculus GN=Lamp2|Isoform LAMP-2C of Lysosome-associated membrane glycoprotein 2 OS=Mus musculus GN=Lamp2|Lysosome-associated membrane glycoprotein 2 OS=Mus musculus GN=Lamp2 PE=1 SV=2	-2.70433	8.11477e-06	TRUE
Input	Brain vs Liver	CORO1A	O89053|Q3U1N0	Coronin-1A OS=Mus musculus GN=Coro1a PE=1 SV=5|Coronin OS=Mus musculus GN=Coro1a PE=1 SV=1	2.86607	8.11477e-06	TRUE
Input	Brain vs Liver	CTNND2	E9QKH8|O35927|O35927-2	Catenin delta-2 OS=Mus musculus GN=Ctnnd2 PE=1 SV=1|Catenin delta-2 OS=Mus musculus GN=Ctnnd2 PE=1 SV=1|Isoform 2 of Catenin delta-2 OS=Mus musculus GN=Ctnnd2	3.71688	8.11477e-06	TRUE
Input	Brain vs Liver	SIRPA	Q6P6I8	Signal-regulatory protein alpha OS=Mus musculus GN=Sirpa PE=1 SV=1	3.21013	8.11477e-06	TRUE
Input	Brain vs Liver	FBP1	Q9QXD6	Fructose-1,6-bisphosphatase 1 OS=Mus musculus GN=Fbp1 PE=1 SV=3	-3.34281	8.11477e-06	TRUE
Input	Brain vs Liver	MRAS	O08989|Q3TPX5	Ras-related protein M-Ras OS=Mus musculus GN=Mras PE=1 SV=1|Muscle and microspikes RAS, isoform CRA_a OS=Mus musculus GN=Mras PE=1 SV=1	2.64514	8.11477e-06	TRUE
Input	Brain vs Liver	MBP	F6RT34|P04370-4|P04370-6	Myelin basic protein (Fragment) OS=Mus musculus GN=Mbp PE=1 SV=1|Isoform 4 of Myelin basic protein OS=Mus musculus GN=Mbp|Isoform 6 of Myelin basic protein OS=Mus musculus GN=Mbp	4.15655	8.11477e-06	TRUE
Input	Brain vs Liver	STBD1	Q8C7E7	Starch-binding domain-containing protein 1 OS=Mus musculus GN=Stbd1 PE=1 SV=1	-3.64406	8.11477e-06	TRUE
Input	Brain vs Liver	PAM	E9Q704|F8VQA4|P97467	Peptidyl-glycine alpha-amidating monooxygenase OS=Mus musculus GN=Pam PE=1 SV=1|Peptidyl-glycine alpha-amidating monooxygenase OS=Mus musculus GN=Pam PE=1 SV=1|Peptidyl-glycine alpha-amidating monooxygenase OS=Mus musculus GN=Pam PE=1 SV=2	2.63941	8.11477e-06	TRUE
Input	Brain vs Liver	HRG	A0A0R4J039|Q9ESB3	Histidine-rich glycoprotein OS=Mus musculus GN=Hrg PE=1 SV=1|Histidine-rich glycoprotein OS=Mus musculus GN=Hrg PE=1 SV=2	-2.71947	8.11477e-06	TRUE
Input	Brain vs Liver	PFKP	Q8C605|Q9WUA3	ATP-dependent 6-phosphofructokinase OS=Mus musculus GN=Pfkp PE=1 SV=1|ATP-dependent 6-phosphofructokinase, platelet type OS=Mus musculus GN=Pfkp PE=1 SV=1	3.58794	8.22013e-06	TRUE
Input	Brain vs Liver	OXR1	E9Q0A7|Q4KMM3	Oxidation resistance protein 1 OS=Mus musculus GN=Oxr1 PE=1 SV=1|Oxidation resistance protein 1 OS=Mus musculus GN=Oxr1 PE=1 SV=3	2.52041	8.31528e-06	TRUE
Input	Brain vs Liver	SLC8A2	Q8K596|Q8K596-2	Sodium/calcium exchanger 2 OS=Mus musculus GN=Slc8a2 PE=1 SV=1|Isoform 2 of Sodium/calcium exchanger 2 OS=Mus musculus GN=Slc8a2	2.92012	8.31528e-06	TRUE
Input	Brain vs Liver	CACNA2D2	E9Q683|Q6PHS9|Q6PHS9-2|Q6PHS9-3|Q6PHS9-4|Q6PHS9-5|Q6PHS9-6	Voltage-dependent calcium channel subunit alpha-2/delta-2 OS=Mus musculus GN=Cacna2d2 PE=1 SV=2|Voltage-dependent calcium channel subunit alpha-2/delta-2 OS=Mus musculus GN=Cacna2d2 PE=1 SV=1|Isoform 2 of Voltage-dependent calcium channel subunit alpha-2/delta-2 OS=Mus musculus GN=Cacna2d2|Isoform 3 of Voltage-dependent calcium channel subunit alpha-2/delta-2 OS=Mus musculus GN=Cacna2d2|Isoform 4…	2.90769	8.31528e-06	TRUE
Input	Brain vs Liver	RPS6KA2	Q9WUT3	Ribosomal protein S6 kinase alpha-2 OS=Mus musculus GN=Rps6ka2 PE=1 SV=1	2.76221	8.31528e-06	TRUE
Input	Brain vs Liver	LRRC7	A0A0G2JDT9|A0A0G2JFZ5|E9Q6L9|Q80TE7	Leucine-rich repeat-containing protein 7 OS=Mus musculus GN=Lrrc7 PE=1 SV=1|Leucine-rich repeat-containing protein 7 (Fragment) OS=Mus musculus GN=Lrrc7 PE=1 SV=1|Leucine-rich repeat-containing protein 7 OS=Mus musculus GN=Lrrc7 PE=1 SV=1|Leucine-rich repeat-containing protein 7 OS=Mus musculus GN=Lrrc7 PE=1 SV=2	2.71168	8.31528e-06	TRUE
Input	Brain vs Liver	ADAM22	Q9R1V6-11|Q9R1V6-14	Isoform 9 of Disintegrin and metalloproteinase domain-containing protein 22 OS=Mus musculus GN=Adam22|Isoform 12 of Disintegrin and metalloproteinase domain-containing protein 22 OS=Mus musculus GN=Adam22	2.63663	8.31528e-06	TRUE
Input	Brain vs Liver	GNAQ	P21279|Q3UHH5	Guanine nucleotide-binding protein G(q) subunit alpha OS=Mus musculus GN=Gnaq PE=1 SV=4|Guanine nucleotide-binding protein G(q) subunit alpha OS=Mus musculus GN=Gnaq PE=1 SV=1	2.56862	8.31528e-06	TRUE
Input	Brain vs Liver	PLXNA4	Q80UG2	Plexin-A4 OS=Mus musculus GN=Plxna4 PE=1 SV=3	2.66264	8.31528e-06	TRUE
Input	Brain vs Liver	CYP7B1	Q60991	25-hydroxycholesterol 7-alpha-hydroxylase OS=Mus musculus GN=Cyp7b1 PE=2 SV=2	-3.4008	8.31528e-06	TRUE
Input	Brain vs Liver	TUBGCP4	Q543T6|Q8BYN2|Q9D4F8	Gamma-tubulin complex component OS=Mus musculus GN=Tubgcp4 PE=1 SV=1|Gamma-tubulin complex component OS=Mus musculus GN=Tubgcp4 PE=1 SV=1|Gamma-tubulin complex component 4 OS=Mus musculus GN=Tubgcp4 PE=1 SV=2	2.97215	8.31528e-06	TRUE
Input	Brain vs Liver	TNFAIP8L3	Q3TBL6	Tumor necrosis factor alpha-induced protein 8-like protein 3 OS=Mus musculus GN=Tnfaip8l3 PE=1 SV=1	2.89626	8.31528e-06	TRUE
Input	Brain vs Liver	CADM3	K4DI58|Q99N28	Cell adhesion molecule 3 OS=Mus musculus GN=Cadm3 PE=1 SV=1|Cell adhesion molecule 3 OS=Mus musculus GN=Cadm3 PE=1 SV=1	2.90966	8.31528e-06	TRUE
Input	Brain vs Liver	BSN	O88737	Protein bassoon OS=Mus musculus GN=Bsn PE=1 SV=4	2.54599	8.31528e-06	TRUE
Input	Brain vs Liver	CDH13	Q9WTR5	Cadherin-13 OS=Mus musculus GN=Cdh13 PE=1 SV=2	2.57517	8.31528e-06	TRUE
Input	Brain vs Liver	SEPT6	Q9R1T4|Q9R1T4-2|Q9R1T4-3	Septin-6 OS=Mus musculus GN=Sept6 PE=1 SV=4|Isoform I of Septin-6 OS=Mus musculus GN=Sept6|Isoform V of Septin-6 OS=Mus musculus GN=Sept6	3.75814	8.39211e-06	TRUE
Input	Brain vs Liver	SLC2A1	P17809	Solute carrier family 2, facilitated glucose transporter member 1 OS=Mus musculus GN=Slc2a1 PE=1 SV=4	2.96491	8.39211e-06	TRUE
Input	Brain vs Liver	NAPB	P28663	Beta-soluble NSF attachment protein OS=Mus musculus GN=Napb PE=1 SV=2	3.4071	8.39211e-06	TRUE
Input	Brain vs Liver	PAK1	G5E884|O88643	Serine/threonine-protein kinase PAK 1 OS=Mus musculus GN=Pak1 PE=1 SV=1|Serine/threonine-protein kinase PAK 1 OS=Mus musculus GN=Pak1 PE=1 SV=1	3.65257	8.39211e-06	TRUE
Input	Brain vs Liver	CTH	Q8VCN5	Cystathionine gamma-lyase OS=Mus musculus GN=Cth PE=1 SV=1	-2.95354	8.39211e-06	TRUE
Input	Brain vs Liver	SNCA	O55042|O55042-2	Alpha-synuclein OS=Mus musculus GN=Snca PE=1 SV=2|Isoform 2 of Alpha-synuclein OS=Mus musculus GN=Snca	2.80776	8.39211e-06	TRUE
Input	Brain vs Liver	FABP1	P12710|Q3V2F7	Fatty acid-binding protein, liver OS=Mus musculus GN=Fabp1 PE=1 SV=2|Fatty acid binding protein 1, liver OS=Mus musculus GN=Fabp1 PE=1 SV=1	-4.81256	8.39211e-06	TRUE
Input	Brain vs Liver	MDGA2	B2RQF5|P60755	MAM domain-containing glycosylphosphatidylinositol anchor protein 2 OS=Mus musculus GN=Mdga2 PE=1 SV=1|MAM domain-containing glycosylphosphatidylinositol anchor protein 2 OS=Mus musculus GN=Mdga2 PE=1 SV=1	2.67586	8.39211e-06	TRUE
Input	Brain vs Liver	CACNA2D1	E9Q1X8|O08532|O08532-2|O08532-3|O08532-4|O08532-5	Isoform 2B of Voltage-dependent calcium channel subunit alpha-2/delta-1 OS=Mus musculus GN=Cacna2d1|Isoform 2C of Voltage-dependent calcium channel subunit alpha-2/delta-1 OS=Mus musculus GN=Cacna2d1|Isoform 2D of Voltage-dependent calcium channel subunit alpha-2/delta-1 OS=Mus musculus GN=Cacna2d1|Isoform 2E of Voltage-dependent calcium channel subunit alpha-2/delta-1 OS=Mus musculus GN=Cacna2d1…	2.86958	8.39211e-06	TRUE
Input	Brain vs Liver	TRPM3	B2RUS0|Q5F4S8|Q5F4S9|Q5F4T0	Protein Trpm3 OS=Mus musculus GN=Trpm3 PE=1 SV=1|Protein Trpm3 OS=Mus musculus GN=Trpm3 PE=1 SV=1|Protein Trpm3 OS=Mus musculus GN=Trpm3 PE=1 SV=1|Protein Trpm3 OS=Mus musculus GN=Trpm3 PE=1 SV=1	3.3966	8.39211e-06	TRUE
Input	Brain vs Liver	DZANK1	E9Q4Z6|Q8C008	Double zinc ribbon and ankyrin repeat-containing protein 1 OS=Mus musculus GN=Dzank1 PE=1 SV=1|Double zinc ribbon and ankyrin repeat-containing protein 1 OS=Mus musculus GN=Dzank1 PE=1 SV=2	2.51474	8.39211e-06	TRUE
Input	Brain vs Liver	PAH	P16331	Phenylalanine-4-hydroxylase OS=Mus musculus GN=Pah PE=1 SV=4	-3.63774	8.39211e-06	TRUE
Input	Brain vs Liver	RTN1	Q4FJL2|Q7M6W1|Q8K0T0	Reticulon-1 OS=Mus musculus GN=Rtn1 PE=1 SV=1|Reticulon OS=Mus musculus GN=Rtn1 PE=1 SV=1	3.13095	8.45878e-06	TRUE
Input	Brain vs Liver	SLC22A1	O08966	Solute carrier family 22 member 1 OS=Mus musculus GN=Slc22a1 PE=1 SV=2	-2.90421	8.45878e-06	TRUE
Input	Brain vs Liver	SLC26A1	G5E8U1	Sulfate anion transporter 1 OS=Mus musculus GN=Slc26a1 PE=1 SV=1	-2.54209	8.45878e-06	TRUE
Input	Brain vs Liver	HCN1	O88704	Potassium/sodium hyperpolarization-activated cyclic nucleotide-gated channel 1 OS=Mus musculus GN=Hcn1 PE=1 SV=1	3.1431	8.45878e-06	TRUE
Input	Brain vs Liver	CSRP1	P97315|Q4FJX4	Cysteine and glycine-rich protein 1 OS=Mus musculus GN=Csrp1 PE=1 SV=3|Csrp1 protein OS=Mus musculus GN=Csrp1 PE=1 SV=1	2.94637	8.45878e-06	TRUE
Input	Brain vs Liver	CES3A	Q63880|Q63880-2	Carboxylesterase 3A OS=Mus musculus GN=Ces3a PE=1 SV=2|Isoform 2 of Carboxylesterase 3A OS=Mus musculus GN=Ces3a	-3.67072	8.45878e-06	TRUE
Input	Brain vs Liver	PALM	Q9Z0P4|Q9Z0P4-2	Paralemmin-1 OS=Mus musculus GN=Palm PE=1 SV=1|Isoform 2 of Paralemmin-1 OS=Mus musculus GN=Palm	2.7687	8.45878e-06	TRUE
Input	Brain vs Liver	TRIO	Q0KL02|Q0KL02-3|Q0KL02-4	Triple functional domain protein OS=Mus musculus GN=Trio PE=1 SV=3|Isoform 3 of Triple functional domain protein OS=Mus musculus GN=Trio|Isoform 4 of Triple functional domain protein OS=Mus musculus GN=Trio	2.48245	8.45878e-06	TRUE
Input	Brain vs Liver	CAT	P24270	Catalase OS=Mus musculus GN=Cat PE=1 SV=4	-3.06846	8.45878e-06	TRUE
Input	Brain vs Liver	ATP6V1D	P57746|Q3U861	V-type proton ATPase subunit D OS=Mus musculus GN=Atp6v1d PE=1 SV=1|ATPase, H+ transporting, lysosomal V1 subunit D, isoform CRA_b OS=Mus musculus GN=Atp6v1d PE=1 SV=1	2.73366	8.45878e-06	TRUE
Input	Brain vs Liver	ASS1	P16460|Q3UJ34	Argininosuccinate synthase OS=Mus musculus GN=Ass1 PE=1 SV=1|Argininosuccinate synthase OS=Mus musculus GN=Ass1 PE=1 SV=1	-3.72201	8.45878e-06	TRUE
Input	Brain vs Liver	ABCD3	A0A0G2JDI9|P55096	ATP-binding cassette sub-family D member 3 OS=Mus musculus GN=Abcd3 PE=1 SV=1|ATP-binding cassette sub-family D member 3 OS=Mus musculus GN=Abcd3 PE=1 SV=2	-2.88199	8.45878e-06	TRUE
Input	Brain vs Liver	CSPG5	Q71M36|Q71M36-3	Chondroitin sulfate proteoglycan 5 OS=Mus musculus GN=Cspg5 PE=1 SV=2|Isoform 3 of Chondroitin sulfate proteoglycan 5 OS=Mus musculus GN=Cspg5	2.95013	8.45878e-06	TRUE
Input	Brain vs Liver	MUG2	P28666	Murinoglobulin-2 OS=Mus musculus GN=Mug2 PE=1 SV=2	-3.8473	8.45878e-06	TRUE
Input	Brain vs Liver	GNB1	P62874|Q3TQ70	Guanine nucleotide-binding protein G(I)/G(S)/G(T) subunit beta-1 OS=Mus musculus GN=Gnb1 PE=1 SV=3|Beta1 subnuit of GTP-binding protein OS=Mus musculus GN=Gnb1 PE=1 SV=1	2.93943	8.45878e-06	TRUE
Input	Brain vs Liver	SIRT2	A0A140LHL5|Q8VDQ8|Q8VDQ8-2	NAD-dependent protein deacetylase sirtuin-2 OS=Mus musculus GN=Sirt2 PE=1 SV=1|NAD-dependent protein deacetylase sirtuin-2 OS=Mus musculus GN=Sirt2 PE=1 SV=2|Isoform 2 of NAD-dependent protein deacetylase sirtuin-2 OS=Mus musculus GN=Sirt2	2.87214	8.45878e-06	TRUE
Input	Brain vs Liver	CASKIN1	Q6P9K8|Q6P9K8-2	Caskin-1 OS=Mus musculus GN=Caskin1 PE=1 SV=2|Isoform 2 of Caskin-1 OS=Mus musculus GN=Caskin1	2.52115	8.45878e-06	TRUE
Input	Brain vs Liver	NPTN	P97300|P97300-3	Neuroplastin OS=Mus musculus GN=Nptn PE=1 SV=3|Isoform 3 of Neuroplastin OS=Mus musculus GN=Nptn	2.50974	8.45878e-06	TRUE
Input	Brain vs Liver	CYP2E1	Q05421	Cytochrome P450 2E1 OS=Mus musculus GN=Cyp2e1 PE=1 SV=1	-3.69969	8.45878e-06	TRUE
Input	Brain vs Liver	GAD2	P48320|Q548L4	Glutamate decarboxylase 2 OS=Mus musculus GN=Gad2 PE=1 SV=1|Glutamate decarboxylase OS=Mus musculus GN=Gad2 PE=1 SV=1	4.04004	8.45878e-06	TRUE
Input	Brain vs Liver	RAP1GDS1	E9Q6Q4|E9Q912|Q3TU36	Protein Rap1gds1 OS=Mus musculus GN=Rap1gds1 PE=1 SV=1	2.56058	8.45878e-06	TRUE
Input	Brain vs Liver	PEX11G	Q6P6M5	Peroxisomal membrane protein 11C OS=Mus musculus GN=Pex11g PE=1 SV=2	-2.89819	8.45878e-06	TRUE
Input	Brain vs Liver	SLC35D1	Q8BX24	Protein Slc35d1 OS=Mus musculus GN=Slc35d1 PE=1 SV=1	-4.24712	8.45878e-06	TRUE
Input	Brain vs Liver	PAQR9	Q6TCG2	Progestin and adipoQ receptor family member 9 OS=Mus musculus GN=Paqr9 PE=1 SV=2	-3.26498	8.45878e-06	TRUE
Input	Brain vs Liver	NEFM	A0A0R4J036|P08553	Neurofilament 3, medium OS=Mus musculus GN=Nefm PE=1 SV=1|Neurofilament medium polypeptide OS=Mus musculus GN=Nefm PE=1 SV=4	3.46137	8.45878e-06	TRUE
Input	Brain vs Liver	NAPRT	Q8CC86	Nicotinate phosphoribosyltransferase OS=Mus musculus GN=Naprt PE=1 SV=1	-3.26492	8.45878e-06	TRUE
Input	Brain vs Liver	SCN1A	A2APX6|A2APX7|A2APX8	Protein Scn1a OS=Mus musculus GN=Scn1a PE=1 SV=1|Protein Scn1a OS=Mus musculus GN=Scn1a PE=1 SV=1|Protein Scn1a OS=Mus musculus GN=Scn1a PE=1 SV=1	3.16471	8.45878e-06	TRUE
Input	Brain vs Liver	RAB6B	P61294|Q0PD53	Ras-related protein Rab-6B OS=Mus musculus GN=Rab6b PE=1 SV=1|RAB6B, member RAS oncogene family OS=Mus musculus GN=Rab6b PE=1 SV=1	2.43539	8.45878e-06	TRUE
Input	Brain vs Liver	NEGR1	A0A4W9|D3Z4T6|Q80Z24	Neuronal growth regulator 1 OS=Mus musculus GN=Negr1 PE=1 SV=1|Neuronal growth regulator 1 OS=Mus musculus GN=Negr1 PE=1 SV=1|Neuronal growth regulator 1 OS=Mus musculus GN=Negr1 PE=1 SV=1	3.85905	8.45878e-06	TRUE
Input	Brain vs Liver	ABR	E9PUE7|Q5SSL4|Q5SSL4-2|Q5SSL4-4	Active breakpoint cluster region-related protein OS=Mus musculus GN=Abr PE=1 SV=1|Isoform 2 of Active breakpoint cluster region-related protein OS=Mus musculus GN=Abr|Isoform 4 of Active breakpoint cluster region-related protein OS=Mus musculus GN=Abr	2.90776	8.61007e-06	TRUE
Input	Brain vs Liver	DAGLA	Q6WQJ1	Sn1-specific diacylglycerol lipase alpha OS=Mus musculus GN=Dagla PE=1 SV=2	2.50263	8.61007e-06	TRUE
Input	Brain vs Liver	NEBL	Q9DC07	LIM zinc-binding domain-containing Nebulette OS=Mus musculus GN=Nebl PE=1 SV=1	2.67518	8.62521e-06	TRUE
Input	Brain vs Liver	H6PD	A2A7A7|Q8CFX1	GDH/6PGL endoplasmic bifunctional protein OS=Mus musculus GN=H6pd PE=1 SV=1|GDH/6PGL endoplasmic bifunctional protein OS=Mus musculus GN=H6pd PE=1 SV=2	-2.72483	8.62521e-06	TRUE
Input	Brain vs Liver	AAK1	Q3UHJ0|Q3UHJ0-2	AP2-associated protein kinase 1 OS=Mus musculus GN=Aak1 PE=1 SV=2|Isoform 2 of AP2-associated protein kinase 1 OS=Mus musculus GN=Aak1	3.55755	8.62521e-06	TRUE
Input	Brain vs Liver	F9	P16294	Coagulation factor IX OS=Mus musculus GN=F9 PE=2 SV=3	-2.35984	8.62521e-06	TRUE
Input	Brain vs Liver	IRGM1	Q5NCB5|Q60766|Q60766-2	Immunity-related GTPase family M protein 1 (Fragment) OS=Mus musculus GN=Irgm1 PE=1 SV=1|Immunity-related GTPase family M protein 1 OS=Mus musculus GN=Irgm1 PE=1 SV=1|Isoform 2 of Immunity-related GTPase family M protein 1 OS=Mus musculus GN=Irgm1	-2.62335	8.89646e-06	TRUE
Input	Brain vs Liver	SFXN2	Q3UC14|Q925N2	Sideroflexin OS=Mus musculus GN=Sfxn2 PE=1 SV=1|Sideroflexin-2 OS=Mus musculus GN=Sfxn2 PE=1 SV=1	-2.78234	8.89646e-06	TRUE
Input	Brain vs Liver	KCTD16	Q5DTY9	BTB/POZ domain-containing protein KCTD16 OS=Mus musculus GN=Kctd16 PE=1 SV=2	2.96731	8.93135e-06	TRUE
Input	Brain vs Liver	SEPT8	B1AQZ0	Septin-8 OS=Mus musculus GN=Sept8 PE=1 SV=1	3.3454	8.93135e-06	TRUE
Input	Brain vs Liver	SHMT2	Q9CZN7	Serine hydroxymethyltransferase OS=Mus musculus GN=Shmt2 PE=1 SV=1	-2.30521	8.93135e-06	TRUE
Input	Brain vs Liver	SELENBP2	Q63836	Selenium-binding protein 2 OS=Mus musculus GN=Selenbp2 PE=1 SV=2	-3.90998	8.93135e-06	TRUE
Input	Brain vs Liver	TRIM25	Q5SU71|Q61510	E3 ubiquitin/ISG15 ligase TRIM25 OS=Mus musculus GN=Trim25 PE=1 SV=1|E3 ubiquitin/ISG15 ligase TRIM25 OS=Mus musculus GN=Trim25 PE=1 SV=2	-2.34031	8.93135e-06	TRUE
Input	Brain vs Liver	RPL23A	A0A140T8M7|P62751|Q5M9M5	Protein Rpl23a-ps3 OS=Mus musculus GN=Rpl23a-ps3 PE=3 SV=1|60S ribosomal protein L23a OS=Mus musculus GN=Rpl23a PE=1 SV=1|60S ribosomal protein L23a OS=Mus musculus GN=Rpl23a PE=1 SV=1	-2.58529	8.93135e-06	TRUE
Input	Brain vs Liver	ALDH8A1	Q8BH00	Aldehyde dehydrogenase family 8 member A1 OS=Mus musculus GN=Aldh8a1 PE=1 SV=1	-3.89447	8.93135e-06	TRUE
Input	Brain vs Liver	GM4951	Q3UED7	Interferon-gamma-inducible GTPase Ifgga2 protein OS=Mus musculus GN=Gm4951 PE=1 SV=1	-3.19884	8.93135e-06	TRUE
Input	Brain vs Liver	SEPT4	P28661|P28661-2|P28661-3	Septin-4 OS=Mus musculus GN=Sept4 PE=1 SV=1|Isoform 2 of Septin-4 OS=Mus musculus GN=Sept4|Isoform 3 of Septin-4 OS=Mus musculus GN=Sept4	2.50254	8.93135e-06	TRUE
Input	Brain vs Liver	COMT	O88587|O88587-2	Catechol O-methyltransferase OS=Mus musculus GN=Comt PE=1 SV=2|Isoform Soluble of Catechol O-methyltransferase OS=Mus musculus GN=Comt	-3.75062	8.98986e-06	TRUE
Input	Brain vs Liver	PDE4B	Q8VBU5	Phosphodiesterase OS=Mus musculus GN=Pde4b PE=1 SV=1	2.64557	8.99097e-06	TRUE
Input	Brain vs Liver	OCRL	Q6NVF0|Q6NVF0-2	Inositol polyphosphate 5-phosphatase OCRL-1 OS=Mus musculus GN=Ocrl PE=1 SV=1|Isoform 2 of Inositol polyphosphate 5-phosphatase OCRL-1 OS=Mus musculus GN=Ocrl	2.35199	9.01972e-06	TRUE
Input	Brain vs Liver	GNAO1	P18872|P18872-2	Guanine nucleotide-binding protein G(o) subunit alpha OS=Mus musculus GN=Gnao1 PE=1 SV=3|Isoform Alpha-2 of Guanine nucleotide-binding protein G(o) subunit alpha OS=Mus musculus GN=Gnao1	3.56673	9.01972e-06	TRUE
Input	Brain vs Liver	NOVA1	Q9JKN6	RNA-binding protein Nova-1 OS=Mus musculus GN=Nova1 PE=1 SV=2	2.5992	9.01972e-06	TRUE
Input	Brain vs Liver	ELAVL4	A2A9R6|A2A9R8|A2A9S0|A2A9S2|A2A9S3|Q61701|Q61701-2|Q8BVA9	ELAV-like protein OS=Mus musculus GN=Elavl4 PE=1 SV=1|ELAV-like protein OS=Mus musculus GN=Elavl4 PE=1 SV=1|ELAV-like protein OS=Mus musculus GN=Elavl4 PE=1 SV=1|ELAV-like protein OS=Mus musculus GN=Elavl4 PE=1 SV=1|ELAV-like protein OS=Mus musculus GN=Elavl4 PE=1 SV=1|ELAV-like protein 4 OS=Mus musculus GN=Elavl4 PE=1 SV=1|Isoform 2 of ELAV-like protein 4 OS=Mus musculus GN=Elavl4|ELAV-like prot…	3.03763	9.01972e-06	TRUE
Input	Brain vs Liver	HAAO	Q78JT3	3-hydroxyanthranilate 3,4-dioxygenase OS=Mus musculus GN=Haao PE=1 SV=1	-3.93945	9.01972e-06	TRUE
Input	Brain vs Liver	PVALB	P32848|Q545M7	Parvalbumin alpha OS=Mus musculus GN=Pvalb PE=1 SV=3|Parvalbumin alpha OS=Mus musculus GN=Pvalb PE=1 SV=1	3.34496	9.01972e-06	TRUE
Input	Brain vs Liver	GJA1	P23242	Gap junction alpha-1 protein OS=Mus musculus GN=Gja1 PE=1 SV=2	3.9635	9.01972e-06	TRUE
Input	Brain vs Liver	HSD17B2	P51658	Estradiol 17-beta-dehydrogenase 2 OS=Mus musculus GN=Hsd17b2 PE=1 SV=2	-4.04598	9.06794e-06	TRUE
Input	Brain vs Liver	GRM2	A0A0J9YVF0|Q14BI2	Metabotropic glutamate receptor 2 OS=Mus musculus GN=Grm2 PE=1 SV=1|Metabotropic glutamate receptor 2 OS=Mus musculus GN=Grm2 PE=1 SV=2	2.75784	9.06794e-06	TRUE
Input	Brain vs Liver	SHANK1	D3YZU1|D3YZU4|D3YZU5	SH3 and multiple ankyrin repeat domains protein 1 OS=Mus musculus GN=Shank1 PE=1 SV=1|SH3 and multiple ankyrin repeat domains protein 1 OS=Mus musculus GN=Shank1 PE=1 SV=1|SH3 and multiple ankyrin repeat domains protein 1 OS=Mus musculus GN=Shank1 PE=1 SV=1	2.4201	9.07359e-06	TRUE
Input	Brain vs Liver	AP3B2	Q9JME5	AP-3 complex subunit beta-2 OS=Mus musculus GN=Ap3b2 PE=1 SV=2	2.9897	9.07359e-06	TRUE
Input	Brain vs Liver	UGT1A6	Q64435	UDP-glucuronosyltransferase 1-6 OS=Mus musculus GN=Ugt1a6 PE=1 SV=1	-3.40217	9.09096e-06	TRUE
Input	Brain vs Liver	GGT7	Q99JP7	Gamma-glutamyltransferase 7 OS=Mus musculus GN=Ggt7 PE=1 SV=2	3.18776	9.09096e-06	TRUE
Input	Brain vs Liver	SLC27A5	E9PXV4|Q4LDG0	Bile acyl-CoA synthetase OS=Mus musculus GN=Slc27a5 PE=1 SV=1|Bile acyl-CoA synthetase OS=Mus musculus GN=Slc27a5 PE=1 SV=2	-3.6341	9.09096e-06	TRUE
Input	Brain vs Liver	RAB3C	P62823|Q542T7	Ras-related protein Rab-3C OS=Mus musculus GN=Rab3c PE=1 SV=1|RAB3C, member RAS oncogene family OS=Mus musculus GN=Rab3c PE=1 SV=1	3.03917	9.09096e-06	TRUE
Input	Brain vs Liver	DGKE	Q9R1C6	Diacylglycerol kinase epsilon OS=Mus musculus GN=Dgke PE=1 SV=1	2.99406	9.09096e-06	TRUE
Input	Brain vs Liver	SLC16A10	Q3U9N9	Monocarboxylate transporter 10 OS=Mus musculus GN=Slc16a10 PE=1 SV=1	-2.73523	9.09096e-06	TRUE
Input	Brain vs Liver	PRNP	P04925|Q4FJQ7	Major prion protein OS=Mus musculus GN=Prnp PE=1 SV=2|Major prion protein OS=Mus musculus GN=Prnp PE=1 SV=1	4.11067	9.09096e-06	TRUE
Input	Brain vs Liver	SEC16B	Q91XT4	Protein transport protein Sec16B OS=Mus musculus GN=Sec16b PE=1 SV=3	-3.53672	9.09096e-06	TRUE
Input	Brain vs Liver	TPPP3	Q9CRB6	Tubulin polymerization-promoting protein family member 3 OS=Mus musculus GN=Tppp3 PE=1 SV=1	2.62745	9.09096e-06	TRUE
Input	Brain vs Liver	ABCC2	Q8VI47	Canalicular multispecific organic anion transporter 1 OS=Mus musculus GN=Abcc2 PE=1 SV=2	-3.00176	9.09096e-06	TRUE
Input	Brain vs Liver	GAP43	P06837	Neuromodulin OS=Mus musculus GN=Gap43 PE=1 SV=1	4.55828	9.09096e-06	TRUE
Input	Brain vs Liver	HCN2	O88703	Potassium/sodium hyperpolarization-activated cyclic nucleotide-gated channel 2 OS=Mus musculus GN=Hcn2 PE=1 SV=1	3.69035	9.09096e-06	TRUE
Input	Brain vs Liver	DPP4	P28843	Dipeptidyl peptidase 4 OS=Mus musculus GN=Dpp4 PE=1 SV=3	-3.36334	9.09096e-06	TRUE
Input	Brain vs Liver	SLC25A15	Q543E2|Q9WVD5	Mitochondrial ornithine transporter 1 OS=Mus musculus GN=Slc25a15 PE=1 SV=1|Mitochondrial ornithine transporter 1 OS=Mus musculus GN=Slc25a15 PE=1 SV=1	-3.09034	9.09096e-06	TRUE
Input	Brain vs Liver	TRIM2	E9QKC6|Q3UHH4|Q9ESN6	Tripartite motif-containing protein 2 OS=Mus musculus GN=Trim2 PE=1 SV=1|Tripartite motif-containing protein 2 OS=Mus musculus GN=Trim2 PE=1 SV=1|Tripartite motif-containing protein 2 OS=Mus musculus GN=Trim2 PE=1 SV=1	3.11198	9.09096e-06	TRUE
Input	Brain vs Liver	KALRN	A2CG49|A2CG49-7	Kalirin OS=Mus musculus GN=Kalrn PE=1 SV=1|Isoform 7 of Kalirin OS=Mus musculus GN=Kalrn	2.35046	9.222e-06	TRUE
Input	Brain vs Liver	TMOD2	Q9JKK7|Q9JKK7-2	Tropomodulin-2 OS=Mus musculus GN=Tmod2 PE=1 SV=2|Isoform 2 of Tropomodulin-2 OS=Mus musculus GN=Tmod2	2.96327	9.28203e-06	TRUE
Input	Brain vs Liver	GNB5	P62881-2	Isoform 2 of Guanine nucleotide-binding protein subunit beta-5 OS=Mus musculus GN=Gnb5	3.50765	9.37281e-06	TRUE
Input	Brain vs Liver	LRP1B	A2API5|Q9JI18	Low-density lipoprotein receptor-related protein 1B OS=Mus musculus GN=Lrp1b PE=1 SV=2|Low-density lipoprotein receptor-related protein 1B OS=Mus musculus GN=Lrp1b PE=1 SV=1	2.34329	9.37281e-06	TRUE
Input	Brain vs Liver	AP2A1	P17426|P17426-2	AP-2 complex subunit alpha-1 OS=Mus musculus GN=Ap2a1 PE=1 SV=1|Isoform B of AP-2 complex subunit alpha-1 OS=Mus musculus GN=Ap2a1	2.29343	9.4283e-06	TRUE
Input	Brain vs Liver	KYAT3	Q71RI9|Q71RI9-2	Kynurenine--oxoglutarate transaminase 3 OS=Mus musculus GN=Kyat3 PE=1 SV=1|Isoform 2 of Kynurenine--oxoglutarate transaminase 3 OS=Mus musculus GN=Kyat3	-2.3718	9.43168e-06	TRUE
Input	Brain vs Liver	STARD10	Q0VG22|Q9JMD3	PCTP-like protein OS=Mus musculus GN=Stard10 PE=1 SV=1|PCTP-like protein OS=Mus musculus GN=Stard10 PE=1 SV=1	-3.75464	9.4361e-06	TRUE
Input	Brain vs Liver	WDR7	Q920I9|Q920I9-2	WD repeat-containing protein 7 OS=Mus musculus GN=Wdr7 PE=1 SV=3|Isoform 2 of WD repeat-containing protein 7 OS=Mus musculus GN=Wdr7	2.77175	9.4361e-06	TRUE
Input	Brain vs Liver	ANXA4	A0A0N4SW89|D3Z0S1|F7ANV6|P97429	Annexin (Fragment) OS=Mus musculus GN=Anxa4 PE=1 SV=1|Annexin (Fragment) OS=Mus musculus GN=Anxa4 PE=1 SV=2|Annexin A4 OS=Mus musculus GN=Anxa4 PE=1 SV=4	-2.36921	9.4361e-06	TRUE
Input	Brain vs Liver	CADPS2	A0A0M3HEP6|E9Q835|Q8BYR5|Q8BYR5-2|Q8BYR5-4|Q8BYR5-5	Calcium-dependent secretion activator 2 OS=Mus musculus GN=Cadps2 PE=1 SV=1|Calcium-dependent secretion activator 2 OS=Mus musculus GN=Cadps2 PE=1 SV=1|Calcium-dependent secretion activator 2 OS=Mus musculus GN=Cadps2 PE=1 SV=2|Isoform 2 of Calcium-dependent secretion activator 2 OS=Mus musculus GN=Cadps2|Isoform 4 of Calcium-dependent secretion activator 2 OS=Mus musculus GN=Cadps2|Isoform 5 of …	2.53981	9.4361e-06	TRUE
Input	Brain vs Liver	SLC22A28|SLC22A30	B2RT89|Q96LX3	Predicted gene, EG434674 OS=Mus musculus GN=Slc22a28 PE=1 SV=1|Protein Slc22a30 OS=Mus musculus GN=Slc22a30 PE=1 SV=1	-2.83579	9.4361e-06	TRUE
Input	Brain vs Liver	SLC6A1	P31648	Sodium- and chloride-dependent GABA transporter 1 OS=Mus musculus GN=Slc6a1 PE=1 SV=2	2.51695	9.4361e-06	TRUE
Input	Brain vs Liver	EPHX2	P34914	Bifunctional epoxide hydrolase 2 OS=Mus musculus GN=Ephx2 PE=1 SV=2	-2.87519	9.4361e-06	TRUE
Input	Brain vs Liver	ACSBG1	Q99PU5	Long-chain-fatty-acid--CoA ligase ACSBG1 OS=Mus musculus GN=Acsbg1 PE=1 SV=1	2.22591	9.4361e-06	TRUE
Input	Brain vs Liver	NSF	P46460	Vesicle-fusing ATPase OS=Mus musculus GN=Nsf PE=1 SV=2	3.09538	9.4361e-06	TRUE
Input	Brain vs Liver	ACAD11	A0A0R4J0I6|D3YTQ5|Q80XL6	Acyl-CoA dehydrogenase family member 11 OS=Mus musculus GN=Acad11 PE=1 SV=1|Acyl-CoA dehydrogenase family member 11 OS=Mus musculus GN=Acad11 PE=1 SV=2	-2.36065	9.4361e-06	TRUE
Input	Brain vs Liver	SEPHS2	P97364	Selenide, water dikinase 2 OS=Mus musculus GN=Sephs2 PE=1 SV=3	-3.29672	9.4361e-06	TRUE
Input	Brain vs Liver	LGALSL	Q8VED9	Galectin-related protein OS=Mus musculus GN=Lgalsl PE=1 SV=1	2.22635	9.4361e-06	TRUE
Input	Brain vs Liver	RPL13	A0A140T8K8|P47963	60S ribosomal protein L13 OS=Mus musculus GN=Rpl13-ps3 PE=3 SV=1|60S ribosomal protein L13 OS=Mus musculus GN=Rpl13 PE=1 SV=3	-2.44749	9.4361e-06	TRUE
Input	Brain vs Liver	SGSM1	B2RQR5|Q8BPQ7	Small G protein signaling modulator 1 OS=Mus musculus GN=Sgsm1 PE=1 SV=1|Small G protein signaling modulator 1 OS=Mus musculus GN=Sgsm1 PE=1 SV=2	2.37742	9.4361e-06	TRUE
Input	Brain vs Liver	UROC1	Q3UEL5|Q8VC12	Urocanate hydratase OS=Mus musculus GN=Uroc1 PE=1 SV=1|Urocanate hydratase OS=Mus musculus GN=Uroc1 PE=1 SV=2	-3.35966	9.4361e-06	TRUE
Input	Brain vs Liver	RASGRF2	D3Z6K8|P70392	Ras-specific guanine nucleotide-releasing factor 2 OS=Mus musculus GN=Rasgrf2 PE=1 SV=2|Ras-specific guanine nucleotide-releasing factor 2 OS=Mus musculus GN=Rasgrf2 PE=1 SV=2	2.84959	9.48475e-06	TRUE
Input	Brain vs Liver	NFASC	A0A087WR56	Neurofascin (Fragment) OS=Mus musculus GN=Nfasc PE=1 SV=1	2.77696	9.6963e-06	TRUE
Input	Brain vs Liver	SGIP1	Q8VD37|Q8VD37-6|Q8VD37-8	SH3-containing GRB2-like protein 3-interacting protein 1 OS=Mus musculus GN=Sgip1 PE=1 SV=1|Isoform 6 of SH3-containing GRB2-like protein 3-interacting protein 1 OS=Mus musculus GN=Sgip1|Isoform 7 of SH3-containing GRB2-like protein 3-interacting protein 1 OS=Mus musculus GN=Sgip1	2.26173	9.73287e-06	TRUE
Input	Brain vs Liver	MAPRE2	D3YYK8|E9Q6X0|Q8R001|Q8R001-2	Microtubule-associated protein RP/EB family member 2 (Fragment) OS=Mus musculus GN=Mapre2 PE=1 SV=1|Microtubule-associated protein RP/EB family member 2 OS=Mus musculus GN=Mapre2 PE=1 SV=1|Microtubule-associated protein RP/EB family member 2 OS=Mus musculus GN=Mapre2 PE=1 SV=1|Isoform 2 of Microtubule-associated protein RP/EB family member 2 OS=Mus musculus GN=Mapre2	2.36318	9.78752e-06	TRUE
Input	Brain vs Liver	CD9	P40240	CD9 antigen OS=Mus musculus GN=Cd9 PE=1 SV=2	3.13842	9.78752e-06	TRUE
Input	Brain vs Liver	DNAJC5	P60904	DnaJ homolog subfamily C member 5 OS=Mus musculus GN=Dnajc5 PE=1 SV=1	2.94439	9.78752e-06	TRUE
Input	Brain vs Liver	CALB2	Q08331	Calretinin OS=Mus musculus GN=Calb2 PE=1 SV=3	2.30071	9.78752e-06	TRUE
Input	Brain vs Liver	ATP6V0D1	P51863	V-type proton ATPase subunit d 1 OS=Mus musculus GN=Atp6v0d1 PE=1 SV=2	2.67526	9.78752e-06	TRUE
Input	Brain vs Liver	BRSK1	D3Z5P0|Q5RJI5	Serine/threonine-protein kinase BRSK1 OS=Mus musculus GN=Brsk1 PE=1 SV=1|Serine/threonine-protein kinase BRSK1 OS=Mus musculus GN=Brsk1 PE=1 SV=1	3.03488	9.78752e-06	TRUE
Input	Brain vs Liver	AQP4	A0A0R4J0Z3|P55088|P55088-3	Aquaporin 4, isoform CRA_a OS=Mus musculus GN=Aqp4 PE=1 SV=1|Aquaporin-4 OS=Mus musculus GN=Aqp4 PE=1 SV=2|Isoform 3 of Aquaporin-4 OS=Mus musculus GN=Aqp4	4.88139	9.78752e-06	TRUE
Input	Brain vs Liver	CCDC177	Q3UHB8	Coiled-coil domain-containing protein 177 OS=Mus musculus GN=Ccdc177 PE=1 SV=1	2.78001	9.78752e-06	TRUE
Input	Brain vs Liver	GRIN1	A2AI20|A2AI21	Glutamate receptor ionotropic, NMDA 1 OS=Mus musculus GN=Grin1 PE=1 SV=1|Glutamate receptor ionotropic, NMDA 1 OS=Mus musculus GN=Grin1 PE=1 SV=1	2.61828	9.81697e-06	TRUE
Input	Brain vs Liver	DHCR24	Q8VCH6	Delta(24)-sterol reductase OS=Mus musculus GN=Dhcr24 PE=1 SV=1	-2.88599	9.83908e-06	TRUE
Input	Brain vs Liver	ISYNA1	Q9JHU9	Inositol-3-phosphate synthase 1 OS=Mus musculus GN=Isyna1 PE=1 SV=1	2.402	9.83908e-06	TRUE
Input	Brain vs Liver	GDI1	P50396	Rab GDP dissociation inhibitor alpha OS=Mus musculus GN=Gdi1 PE=1 SV=3	2.40111	9.83908e-06	TRUE
Input	Brain vs Liver	SCCPDH	Q8R127	Saccharopine dehydrogenase-like oxidoreductase OS=Mus musculus GN=Sccpdh PE=1 SV=1	4.17449	9.83908e-06	TRUE
Input	Brain vs Liver	CEACAM1	P31809|P31809-3|Q3LFS9|Q925P3	Carcinoembryonic antigen-related cell adhesion molecule 1 OS=Mus musculus GN=Ceacam1 PE=1 SV=1|Isoform 3 of Carcinoembryonic antigen-related cell adhesion molecule 1 OS=Mus musculus GN=Ceacam1|CEA-related cell adhesion molecule 1, isoform 1/2L OS=Mus musculus GN=Ceacam1 PE=1 SV=2|CEA-related cell adhesion molecule 1 OS=Mus musculus GN=Ceacam1 PE=1 SV=1	-4.06391	1.02339e-05	TRUE
Input	Brain vs Liver	PREPL	Q8C167|Q8C167-2	Prolyl endopeptidase-like OS=Mus musculus GN=Prepl PE=1 SV=1|Isoform 2 of Prolyl endopeptidase-like OS=Mus musculus GN=Prepl	3.04137	1.03207e-05	TRUE
Input	Brain vs Liver	GLS2	Q571F8	Glutaminase liver isoform, mitochondrial OS=Mus musculus GN=Gls2 PE=1 SV=2	-3.26824	1.03871e-05	TRUE
Input	Brain vs Liver	ERMN	Q5EBJ4	Ermin OS=Mus musculus GN=Ermn PE=1 SV=1	4.46489	1.03871e-05	TRUE
Input	Brain vs Liver	AGAP2	Q3UHD9|Q3UHD9-2	Arf-GAP with GTPase, ANK repeat and PH domain-containing protein 2 OS=Mus musculus GN=Agap2 PE=1 SV=1|Isoform 2 of Arf-GAP with GTPase, ANK repeat and PH domain-containing protein 2 OS=Mus musculus GN=Agap2	2.31716	1.03871e-05	TRUE
Input	Brain vs Liver	GULO	P58710	L-gulonolactone oxidase OS=Mus musculus GN=Gulo PE=1 SV=3	-4.15503	1.04363e-05	TRUE
Input	Brain vs Liver	CSAD	Q9DBE0	Cysteine sulfinic acid decarboxylase OS=Mus musculus GN=Csad PE=1 SV=1	-3.4293	1.04666e-05	TRUE
Input	Brain vs Liver	SLC25A20	Q9Z2Z6	Mitochondrial carnitine/acylcarnitine carrier protein OS=Mus musculus GN=Slc25a20 PE=1 SV=1	-2.58534	1.04666e-05	TRUE
Input	Brain vs Liver	KRAS	P32883-2	Isoform 2B of GTPase KRas OS=Mus musculus GN=Kras	2.44899	1.04666e-05	TRUE
Input	Brain vs Liver	TUBB3	Q9ERD7	Tubulin beta-3 chain OS=Mus musculus GN=Tubb3 PE=1 SV=1	3.08955	1.04666e-05	TRUE
Input	Brain vs Liver	HAPLN4	Q80WM4	Hyaluronan and proteoglycan link protein 4 OS=Mus musculus GN=Hapln4 PE=2 SV=2	2.68057	1.04666e-05	TRUE
Input	Brain vs Liver	SLC35A3	D3YXZ7|E9Q3V2|Q8R1T4	UDP-N-acetylglucosamine transporter (Fragment) OS=Mus musculus GN=Slc35a3 PE=1 SV=1|UDP-N-acetylglucosamine transporter (Fragment) OS=Mus musculus GN=Slc35a3 PE=1 SV=1|UDP-N-acetylglucosamine transporter OS=Mus musculus GN=Slc35a3 PE=2 SV=1	-2.39973	1.04666e-05	TRUE
Input	Brain vs Liver	A830010M20RIK|KIAA1107	E9QLA8|G3X9V7|Q80TK0	Protein A830010M20Rik OS=Mus musculus GN=A830010M20Rik PE=1 SV=1|MCG19133, isoform CRA_b OS=Mus musculus GN=A830010M20Rik PE=1 SV=1|Uncharacterized protein KIAA1107 OS=Mus musculus GN=Kiaa1107 PE=1 SV=5	2.55649	1.04666e-05	TRUE
Input	Brain vs Liver	XDH	Q00519	Xanthine dehydrogenase/oxidase OS=Mus musculus GN=Xdh PE=1 SV=5	-3.031	1.04666e-05	TRUE
Input	Brain vs Liver	DCLK2	A0A0A6YWI6|A0A0A6YX71|Q6PGN3|Q6PGN3-2|Q6PGN3-3|Q6PGN3-4|Q6PGN3-5|Q6PGN3-6	Serine/threonine-protein kinase DCLK2 OS=Mus musculus GN=Dclk2 PE=1 SV=1|Serine/threonine-protein kinase DCLK2 OS=Mus musculus GN=Dclk2 PE=1 SV=1|Serine/threonine-protein kinase DCLK2 OS=Mus musculus GN=Dclk2 PE=1 SV=1|Isoform 2 of Serine/threonine-protein kinase DCLK2 OS=Mus musculus GN=Dclk2|Isoform 3 of Serine/threonine-protein kinase DCLK2 OS=Mus musculus GN=Dclk2|Isoform 4 of Serine/threonin…	3.01581	1.04666e-05	TRUE
Input	Brain vs Liver	PCBD1	P61458	Pterin-4-alpha-carbinolamine dehydratase OS=Mus musculus GN=Pcbd1 PE=1 SV=2	-2.58324	1.04666e-05	TRUE
Input	Brain vs Liver	PLXNA1	P70206	Plexin-A1 OS=Mus musculus GN=Plxna1 PE=1 SV=1	2.60473	1.04666e-05	TRUE
Input	Brain vs Liver	SYT7	Q9R0N7|Q9R0N7-2|Q9R0N7-3|Q9R0N7-4	Synaptotagmin-7 OS=Mus musculus GN=Syt7 PE=1 SV=1|Isoform 2 of Synaptotagmin-7 OS=Mus musculus GN=Syt7|Isoform 3 of Synaptotagmin-7 OS=Mus musculus GN=Syt7|Isoform 4 of Synaptotagmin-7 OS=Mus musculus GN=Syt7	2.29418	1.04888e-05	TRUE
Input	Brain vs Liver	SRC	P05480	Neuronal proto-oncogene tyrosine-protein kinase Src OS=Mus musculus GN=Src PE=1 SV=4	2.27538	1.05588e-05	TRUE
Input	Brain vs Liver	CTSZ	Q545I6|Q9WUU7	Cathepsin Z OS=Mus musculus GN=Ctsz PE=1 SV=1|Cathepsin Z OS=Mus musculus GN=Ctsz PE=1 SV=1	-2.62523	1.05951e-05	TRUE
Input	Brain vs Liver	CGN	D3YUW7|E9QMC1	Cingulin OS=Mus musculus GN=Cgn PE=1 SV=1|Cingulin OS=Mus musculus GN=Cgn PE=1 SV=1	-2.72731	1.06118e-05	TRUE
Input	Brain vs Liver	PHYHIP	B9EIC7|Q8K0S0	MCG3853 OS=Mus musculus GN=Phyhip PE=1 SV=1|Phytanoyl-CoA hydroxylase-interacting protein OS=Mus musculus GN=Phyhip PE=1 SV=1	2.38055	1.06258e-05	TRUE
Input	Brain vs Liver	SLC12A2	E9QM38	Solute carrier family 12 member 2 OS=Mus musculus GN=Slc12a2 PE=1 SV=1	2.15646	1.06812e-05	TRUE
Input	Brain vs Liver	SEPT7	E9Q1G8|E9Q9F5|O55131	Septin-7 OS=Mus musculus GN=Sept7 PE=1 SV=1|Septin-7 OS=Mus musculus GN=Sept7 PE=1 SV=2	2.74934	1.06812e-05	TRUE
Input	Brain vs Liver	ATP1B2	P14231|Q3UR55	Sodium/potassium-transporting ATPase subunit beta-2 OS=Mus musculus GN=Atp1b2 PE=1 SV=2|Sodium/potassium-transporting ATPase subunit beta OS=Mus musculus GN=Atp1b2 PE=1 SV=1	2.46248	1.06812e-05	TRUE
Input	Brain vs Liver	NMD3	Q99L48|Q99L48-2	60S ribosomal export protein NMD3 OS=Mus musculus GN=Nmd3 PE=1 SV=1|Isoform 2 of 60S ribosomal export protein NMD3 OS=Mus musculus GN=Nmd3	2.91513	1.06812e-05	TRUE
Input	Brain vs Liver	HSPA12A	Q8K0U4	Heat shock 70 kDa protein 12A OS=Mus musculus GN=Hspa12a PE=1 SV=1	2.26503	1.07447e-05	TRUE
Input	Brain vs Liver	CPNE6	Q9Z140	Copine-6 OS=Mus musculus GN=Cpne6 PE=1 SV=1	3.46048	1.07447e-05	TRUE
Input	Brain vs Liver	STK39	A2AQL0|Q9Z1W9	STE20/SPS1-related proline-alanine-rich protein kinase OS=Mus musculus GN=Stk39 PE=1 SV=1|STE20/SPS1-related proline-alanine-rich protein kinase OS=Mus musculus GN=Stk39 PE=1 SV=1	2.49703	1.07447e-05	TRUE
Input	Brain vs Liver	PON3	Q62087	Serum paraoxonase/lactonase 3 OS=Mus musculus GN=Pon3 PE=1 SV=2	-3.2864	1.07447e-05	TRUE
Input	Brain vs Liver	ATP6V1E1	P50518	V-type proton ATPase subunit E 1 OS=Mus musculus GN=Atp6v1e1 PE=1 SV=2	2.57874	1.07776e-05	TRUE
Input	Brain vs Liver	PKN1	D6RH37|P70268|P70268-2	Serine/threonine-protein kinase N1 OS=Mus musculus GN=Pkn1 PE=1 SV=1|Serine/threonine-protein kinase N1 OS=Mus musculus GN=Pkn1 PE=1 SV=3|Isoform 2 of Serine/threonine-protein kinase N1 OS=Mus musculus GN=Pkn1	2.84187	1.07776e-05	TRUE
Input	Brain vs Liver	GAD1	P48318|Q548L6	Glutamate decarboxylase 1 OS=Mus musculus GN=Gad1 PE=1 SV=2|Glutamate decarboxylase OS=Mus musculus GN=Gad1 PE=1 SV=1	3.55206	1.07975e-05	TRUE
Input	Brain vs Liver	CML2	Q8CHQ9	Probable N-acetyltransferase CML2 OS=Mus musculus GN=Cml2 PE=1 SV=1	-3.60136	1.08155e-05	TRUE
Input	Brain vs Liver	GYS2	Q8VCB3	Glycogen [starch] synthase, liver OS=Mus musculus GN=Gys2 PE=1 SV=2	-3.12974	1.08458e-05	TRUE
Input	Brain vs Liver	RPL18	P35980|Q58EW0	60S ribosomal protein L18 OS=Mus musculus GN=Rpl18 PE=1 SV=3|60S ribosomal protein L18 OS=Mus musculus GN=Rpl18 PE=1 SV=1	-2.65934	1.08458e-05	TRUE
Input	Brain vs Liver	MIA2	Q91ZV0	Melanoma inhibitory activity protein 2 OS=Mus musculus GN=Mia2 PE=1 SV=2	-3.29804	1.08554e-05	TRUE
Input	Brain vs Liver	THY1	P01831	Thy-1 membrane glycoprotein OS=Mus musculus GN=Thy1 PE=1 SV=1	2.67502	1.08554e-05	TRUE
Input	Brain vs Liver	D430041D05RIK	D3YZ21|F6ZGR6	Protein D430041D05Rik OS=Mus musculus GN=D430041D05Rik PE=1 SV=1|Protein D430041D05Rik (Fragment) OS=Mus musculus GN=D430041D05Rik PE=1 SV=1	2.08737	1.08554e-05	TRUE
Input	Brain vs Liver	RTN4	Q99P72	Reticulon-4 OS=Mus musculus GN=Rtn4 PE=1 SV=2	2.14356	1.08554e-05	TRUE
Input	Brain vs Liver	TCP11L1	Q8BTG3	T-complex protein 11-like protein 1 OS=Mus musculus GN=Tcp11l1 PE=1 SV=1	2.31145	1.08554e-05	TRUE
Input	Brain vs Liver	TTC36	Q8VBW8	Tetratricopeptide repeat protein 36 OS=Mus musculus GN=Ttc36 PE=1 SV=1	-2.80734	1.08806e-05	TRUE
Input	Brain vs Liver	DLG4	Q62108|Q62108-2|Q62108-3	Disks large homolog 4 OS=Mus musculus GN=Dlg4 PE=1 SV=1|Isoform 2 of Disks large homolog 4 OS=Mus musculus GN=Dlg4|Isoform 3 of Disks large homolog 4 OS=Mus musculus GN=Dlg4	3.2416	1.0996e-05	TRUE
Input	Brain vs Liver	ATP11C	E9QKK8|F6Q8D3|Q9QZW0|Q9QZW0-2	Phospholipid-transporting ATPase OS=Mus musculus GN=Atp11c PE=1 SV=1|Phospholipid-transporting ATPase OS=Mus musculus GN=Atp11c PE=1 SV=1|Phospholipid-transporting ATPase 11C OS=Mus musculus GN=Atp11c PE=1 SV=2|Isoform 2 of Phospholipid-transporting ATPase 11C OS=Mus musculus GN=Atp11c	-3.42849	1.0996e-05	TRUE
Input	Brain vs Liver	L1CAM	A2AFG8|Q6PGJ3	Neural cell adhesion molecule L1 OS=Mus musculus GN=L1cam PE=1 SV=1|L1 cell adhesion molecule OS=Mus musculus GN=L1cam PE=1 SV=1	2.6347	1.10323e-05	TRUE
Input	Brain vs Liver	KIF5C	P28738	Kinesin heavy chain isoform 5C OS=Mus musculus GN=Kif5c PE=1 SV=3	2.50219	1.10323e-05	TRUE
Input	Brain vs Liver	SUCLG2	Q9Z2I8|Q9Z2I8-2	Isoform 2 of Succinyl-CoA ligase [GDP-forming] subunit beta, mitochondrial OS=Mus musculus GN=Suclg2|Succinyl-CoA ligase [GDP-forming] subunit beta, mitochondrial OS=Mus musculus GN=Suclg2 PE=1 SV=3	-2.28761	1.10377e-05	TRUE
Input	Brain vs Liver	NRCAM	Q810U4-3	Isoform 3 of Neuronal cell adhesion molecule OS=Mus musculus GN=Nrcam	2.69128	1.10377e-05	TRUE
Input	Brain vs Liver	SRGAP3	E9QN14|F8VPQ4|Q812A2	SLIT-ROBO Rho GTPase-activating protein 3 OS=Mus musculus GN=Srgap3 PE=1 SV=1|SLIT-ROBO Rho GTPase-activating protein 3 OS=Mus musculus GN=Srgap3 PE=1 SV=1|SLIT-ROBO Rho GTPase-activating protein 3 OS=Mus musculus GN=Srgap3 PE=1 SV=1	2.22476	1.10377e-05	TRUE
Input	Brain vs Liver	ATP6V1B2	P62814	V-type proton ATPase subunit B, brain isoform OS=Mus musculus GN=Atp6v1b2 PE=1 SV=1	2.90403	1.10377e-05	TRUE
Input	Brain vs Liver	LONP2	Q9DBN5	Lon protease homolog 2, peroxisomal OS=Mus musculus GN=Lonp2 PE=1 SV=1	-2.83561	1.10377e-05	TRUE
Input	Brain vs Liver	DECR1	Q4FJK0|Q9CQ62	2,4-dienoyl-CoA reductase, mitochondrial OS=Mus musculus GN=Decr1 PE=1 SV=1|2,4-dienoyl-CoA reductase, mitochondrial OS=Mus musculus GN=Decr1 PE=1 SV=1	-2.10855	1.10416e-05	TRUE
Input	Brain vs Liver	TENM4	Q3UHK6|Q3UHK6-2|Q3UHK6-3|Q3UHK6-4	Teneurin-4 OS=Mus musculus GN=Tenm4 PE=1 SV=2|Isoform 2 of Teneurin-4 OS=Mus musculus GN=Tenm4|Isoform 3 of Teneurin-4 OS=Mus musculus GN=Tenm4|Isoform 4 of Teneurin-4 OS=Mus musculus GN=Tenm4	2.45879	1.10416e-05	TRUE
Input	Brain vs Liver	AOX3	G3X982	Aldehyde oxidase 3 OS=Mus musculus GN=Aox3 PE=1 SV=1	-4.09144	1.10416e-05	TRUE
Input	Brain vs Liver	ATP6V1C1	Q9Z1G3	V-type proton ATPase subunit C 1 OS=Mus musculus GN=Atp6v1c1 PE=1 SV=4	2.61496	1.10416e-05	TRUE
Input	Brain vs Liver	SNAP25	P60879|P60879-2	Synaptosomal-associated protein 25 OS=Mus musculus GN=Snap25 PE=1 SV=1|Isoform 2 of Synaptosomal-associated protein 25 OS=Mus musculus GN=Snap25	2.80353	1.10972e-05	TRUE
Input	Brain vs Liver	CACNA2D3	Q9Z1L5	Voltage-dependent calcium channel subunit alpha-2/delta-3 OS=Mus musculus GN=Cacna2d3 PE=1 SV=1	2.23724	1.11495e-05	TRUE
Input	Brain vs Liver	CPOX	P36552	Oxygen-dependent coproporphyrinogen-III oxidase, mitochondrial OS=Mus musculus GN=Cpox PE=1 SV=2	-2.70587	1.11688e-05	TRUE
Input	Brain vs Liver	HAL	B2RXW1|P35492	Histidine ammonia-lyase OS=Mus musculus GN=Hal PE=1 SV=1|Histidine ammonia-lyase OS=Mus musculus GN=Hal PE=1 SV=1	-3.99619	1.11688e-05	TRUE
Input	Brain vs Liver	PRICKLE2	A7YQ68|Q80Y24	Prickle-like 2 (Drosophila) OS=Mus musculus GN=Prickle2 PE=1 SV=1|Prickle-like protein 2 OS=Mus musculus GN=Prickle2 PE=1 SV=3	2.10661	1.11696e-05	TRUE
Input	Brain vs Liver	PCLO	Q9QYX7	Protein piccolo OS=Mus musculus GN=Pclo PE=1 SV=4	2.32833	1.12898e-05	TRUE
Input	Brain vs Liver	DHCR7	A0A140LIT2|O88455	7-dehydrocholesterol reductase OS=Mus musculus GN=Dhcr7 PE=1 SV=1|7-dehydrocholesterol reductase OS=Mus musculus GN=Dhcr7 PE=1 SV=1	-2.63619	1.12898e-05	TRUE
Input	Brain vs Liver	DLG3	A2BEE9|P70175|Q52KF7	Disks large homolog 3 OS=Mus musculus GN=Dlg3 PE=1 SV=1|Disks large homolog 3 OS=Mus musculus GN=Dlg3 PE=1 SV=1|Disks large homolog 3 OS=Mus musculus GN=Dlg3 PE=1 SV=1	2.215	1.12898e-05	TRUE
Input	Brain vs Liver	SLC1A4	O35874|Q3UTP8	Neutral amino acid transporter A OS=Mus musculus GN=Slc1a4 PE=1 SV=1|Neutral amino acid transporter A OS=Mus musculus GN=Slc1a4 PE=1 SV=1	3.1236	1.12898e-05	TRUE
Input	Brain vs Liver	FGGY	A2AJL3|A2AJL4	FGGY carbohydrate kinase domain-containing protein OS=Mus musculus GN=Fggy PE=1 SV=1	-2.74477	1.12898e-05	TRUE
Input	Brain vs Liver	UGT2B34	Q8K154	UDP-glucuronosyltransferase OS=Mus musculus GN=Ugt2b34 PE=1 SV=1	-4.32513	1.12898e-05	TRUE
Input	Brain vs Liver	KMO	Q91WN4|Q91WN4-2	Isoform 2 of Kynurenine 3-monooxygenase OS=Mus musculus GN=Kmo|Kynurenine 3-monooxygenase OS=Mus musculus GN=Kmo PE=1 SV=1	-3.36293	1.12898e-05	TRUE
Input	Brain vs Liver	DECR2	Q3UVJ7|Q9WV68	2-4-dienoyl-Coenzyme A reductase 2, peroxisomal OS=Mus musculus GN=Decr2 PE=1 SV=1|Peroxisomal 2,4-dienoyl-CoA reductase OS=Mus musculus GN=Decr2 PE=1 SV=1	-2.89757	1.12898e-05	TRUE
Input	Brain vs Liver	ADI1	Q99JT9	1,2-dihydroxy-3-keto-5-methylthiopentene dioxygenase OS=Mus musculus GN=Adi1 PE=1 SV=1	-2.76545	1.12898e-05	TRUE
Input	Brain vs Liver	AKR1D1	Q8VCX1	3-oxo-5-beta-steroid 4-dehydrogenase OS=Mus musculus GN=Akr1d1 PE=1 SV=1	-3.45247	1.12898e-05	TRUE
Input	Brain vs Liver	CLDN3	Q9Z0G9	Claudin-3 OS=Mus musculus GN=Cldn3 PE=1 SV=1	-3.20977	1.12898e-05	TRUE
Input	Brain vs Liver	TDO2	C5NSA7|P48776|Q8VCW3	Tryptophan 2,3-dioxygenase OS=Mus musculus GN=Tdo2 PE=1 SV=1|Tryptophan 2,3-dioxygenase OS=Mus musculus GN=Tdo2 PE=1 SV=2|Tryptophan 2,3-dioxygenase OS=Mus musculus GN=Tdo2 PE=1 SV=1	-3.37688	1.139e-05	TRUE
Input	Brain vs Liver	PCMT1	E0CYV0|E9PWE0|F7D432|P23506|P23506-2	Protein-L-isoaspartate O-methyltransferase OS=Mus musculus GN=Pcmt1 PE=1 SV=1|Protein-L-isoaspartate O-methyltransferase OS=Mus musculus GN=Pcmt1 PE=1 SV=1|Protein-L-isoaspartate O-methyltransferase (Fragment) OS=Mus musculus GN=Pcmt1 PE=1 SV=1|Protein-L-isoaspartate(D-aspartate) O-methyltransferase OS=Mus musculus GN=Pcmt1 PE=1 SV=3|Isoform 2 of Protein-L-isoaspartate(D-aspartate) O-methyltransf…	2.20254	1.14507e-05	TRUE
Input	Brain vs Liver	SYNPR	Q8BGN8-2	Isoform 2 of Synaptoporin OS=Mus musculus GN=Synpr	3.95676	1.1459e-05	TRUE
Input	Brain vs Liver	METTL7B	Q9DD20	Methyltransferase-like protein 7B OS=Mus musculus GN=Mettl7b PE=1 SV=2	-4.03077	1.15242e-05	TRUE
Input	Brain vs Liver	C8A	A2A997|A2A998|Q8K182	Complement component C8 alpha chain OS=Mus musculus GN=C8a PE=1 SV=1|Complement component C8 alpha chain OS=Mus musculus GN=C8a PE=1 SV=1|Complement component C8 alpha chain OS=Mus musculus GN=C8a PE=1 SV=1	-2.95346	1.15242e-05	TRUE
Input	Brain vs Liver	PRKCA	Q4VA93	Protein kinase C OS=Mus musculus GN=Prkca PE=1 SV=1	2.62602	1.15242e-05	TRUE
Input	Brain vs Liver	GLYCTK	A0A0R4J1H2|Q8QZY2	Glycerate kinase OS=Mus musculus GN=Glyctk PE=1 SV=1	-3.42454	1.15288e-05	TRUE
Input	Brain vs Liver	ACTR3B	Q641P0	Actin-related protein 3B OS=Mus musculus GN=Actr3b PE=1 SV=1	3.23802	1.15288e-05	TRUE
Input	Brain vs Liver	CKMT1	P30275|Q545N7	Creatine kinase U-type, mitochondrial OS=Mus musculus GN=Ckmt1 PE=1 SV=1|Creatine kinase U-type, mitochondrial OS=Mus musculus GN=Ckmt1 PE=1 SV=1	3.67211	1.15288e-05	TRUE
Input	Brain vs Liver	FCGR2B|FCGR2	A0A0B4J1G1|P08101-2	Low affinity immunoglobulin gamma Fc region receptor II OS=Mus musculus GN=Fcgr2b PE=1 SV=1|Isoform IIB2 of Low affinity immunoglobulin gamma Fc region receptor II OS=Mus musculus GN=Fcgr2	-2.92217	1.15581e-05	TRUE
Input	Brain vs Liver	PTK2B	E9Q2A6|K7QD41|Q9QVP9	Protein-tyrosine kinase 2-beta OS=Mus musculus GN=Ptk2b PE=1 SV=1|Protein-tyrosine kinase 2-beta OS=Mus musculus GN=Ptk2b PE=1 SV=1|Protein-tyrosine kinase 2-beta OS=Mus musculus GN=Ptk2b PE=1 SV=2	2.06477	1.15581e-05	TRUE
Input	Brain vs Liver	CYP4F13	B8JK07|Q99N19	Protein Cyp4f13 OS=Mus musculus GN=Cyp4f13 PE=1 SV=1|Cytochrome P450 CYP4F13 OS=Mus musculus GN=Cyp4f13 PE=1 SV=1	-3.78912	1.15581e-05	TRUE
Input	Brain vs Liver	XYLB	Q3TNA1	Xylulose kinase OS=Mus musculus GN=Xylb PE=1 SV=1	-2.50306	1.15581e-05	TRUE
Input	Brain vs Liver	SEPT5	Q9Z2Q6	Septin-5 OS=Mus musculus GN=Sept5 PE=1 SV=2	3.01527	1.15581e-05	TRUE
Input	Brain vs Liver	GNAZ	O70443|Q542R8	Guanine nucleotide-binding protein G(z) subunit alpha OS=Mus musculus GN=Gnaz PE=1 SV=4|Guanine nucleotide binding protein, alpha z subunit, isoform CRA_a OS=Mus musculus GN=Gnaz PE=1 SV=1	3.40307	1.15581e-05	TRUE
Input	Brain vs Liver	CYB5R3	F2Z456|Q9DCN2|Q9DCN2-2	Isoform 2 of NADH-cytochrome b5 reductase 3 OS=Mus musculus GN=Cyb5r3|NADH-cytochrome b5 reductase 3 OS=Mus musculus GN=Cyb5r3 PE=1 SV=3|NADH-cytochrome b5 reductase OS=Mus musculus GN=Cyb5r3 PE=1 SV=1	-2.57199	1.15581e-05	TRUE
Input	Brain vs Liver	IFI47	Q61635	GTP-binding protein OS=Mus musculus GN=Ifi47 PE=1 SV=1	-2.5927	1.15581e-05	TRUE
Input	Brain vs Liver	ALDH1L1	Q8R0Y6	Cytosolic 10-formyltetrahydrofolate dehydrogenase OS=Mus musculus GN=Aldh1l1 PE=1 SV=1	-2.94178	1.15581e-05	TRUE
Input	Brain vs Liver	RASAL1	Q9Z268	RasGAP-activating-like protein 1 OS=Mus musculus GN=Rasal1 PE=1 SV=2	3.02392	1.15581e-05	TRUE
Input	Brain vs Liver	GDA	D3YU09|Q548F2|Q9R111	Guanine deaminase OS=Mus musculus GN=Gda PE=1 SV=1	2.02164	1.15581e-05	TRUE
Input	Brain vs Liver	SYNGAP1	A0A0J9YVH8|F6SEU4	Ras/Rap GTPase-activating protein SynGAP (Fragment) OS=Mus musculus GN=Syngap1 PE=1 SV=2|Ras/Rap GTPase-activating protein SynGAP OS=Mus musculus GN=Syngap1 PE=1 SV=2	2.33077	1.15581e-05	TRUE
Input	Brain vs Liver	BTBD17	Q9DB72	BTB/POZ domain-containing protein 17 OS=Mus musculus GN=Btbd17 PE=1 SV=1	3.34656	1.15581e-05	TRUE
Input	Brain vs Liver	KATNB1	Q8BG40	Katanin p80 WD40 repeat-containing subunit B1 OS=Mus musculus GN=Katnb1 PE=1 SV=1	2.29236	1.15581e-05	TRUE
Input	Brain vs Liver	SELENBP1	P17563	Selenium-binding protein 1 OS=Mus musculus GN=Selenbp1 PE=1 SV=2	-2.42363	1.15581e-05	TRUE
Input	Brain vs Liver	HM13	Q9D8V0	Minor histocompatibility antigen H13 OS=Mus musculus GN=Hm13 PE=1 SV=1	-2.53293	1.15581e-05	TRUE
Input	Brain vs Liver	CYP2A5	P20852|Q91X75	Cytochrome P450 2A5 OS=Mus musculus GN=Cyp2a5 PE=2 SV=1|Cyp2a4 protein OS=Mus musculus GN=Cyp2a5 PE=1 SV=1	-3.51544	1.1575e-05	TRUE
Input	Brain vs Liver	ARHGAP42	B2RQE8	Rho GTPase-activating protein 42 OS=Mus musculus GN=Arhgap42 PE=1 SV=1	-2.37081	1.18073e-05	TRUE
Input	Brain vs Liver	IDH1	O88844	Isocitrate dehydrogenase [NADP] cytoplasmic OS=Mus musculus GN=Idh1 PE=1 SV=2	-2.4814	1.18073e-05	TRUE
Input	Brain vs Liver	SLC3A2	P10852|P10852-2	4F2 cell-surface antigen heavy chain OS=Mus musculus GN=Slc3a2 PE=1 SV=1|Isoform 2 of 4F2 cell-surface antigen heavy chain OS=Mus musculus GN=Slc3a2	2.79697	1.18073e-05	TRUE
Input	Brain vs Liver	ARPC1B	Q91Z25|Q9WV32	Actin-related protein 2/3 complex subunit 1B OS=Mus musculus GN=Arpc1b PE=1 SV=1|Actin-related protein 2/3 complex subunit 1B OS=Mus musculus GN=Arpc1b PE=1 SV=4	-2.08717	1.18073e-05	TRUE
Input	Brain vs Liver	PIK3AP1	Q9EQ32|Q9EQ32-2	Phosphoinositide 3-kinase adapter protein 1 OS=Mus musculus GN=Pik3ap1 PE=1 SV=1|Isoform 2 of Phosphoinositide 3-kinase adapter protein 1 OS=Mus musculus GN=Pik3ap1	-2.92817	1.18073e-05	TRUE
Input	Brain vs Liver	UGT2B36	Q3UEP4	UDP-glucuronosyltransferase OS=Mus musculus GN=Ugt2b36 PE=1 SV=1	-3.94463	1.18073e-05	TRUE
Input	Brain vs Liver	CYP2C50	Q91X77	Cytochrome P450 2C50 OS=Mus musculus GN=Cyp2c50 PE=1 SV=2	-4.21535	1.18073e-05	TRUE
Input	Brain vs Liver	SPTAN1	A3KGU5|A3KGU7|A3KGU9|E9Q447|P16546|P16546-2	Isoform 2 of Spectrin alpha chain, non-erythrocytic 1 OS=Mus musculus GN=Sptan1|Spectrin alpha chain, non-erythrocytic 1 OS=Mus musculus GN=Sptan1 PE=1 SV=1|Spectrin alpha chain, non-erythrocytic 1 OS=Mus musculus GN=Sptan1 PE=1 SV=2|Spectrin alpha chain, non-erythrocytic 1 OS=Mus musculus GN=Sptan1 PE=1 SV=4	2.05887	1.18321e-05	TRUE
Input	Brain vs Liver	GRM3	Q9QYS2	Metabotropic glutamate receptor 3 OS=Mus musculus GN=Grm3 PE=1 SV=1	2.69024	1.18321e-05	TRUE
Input	Brain vs Liver	BCAN	Q61361	Brevican core protein OS=Mus musculus GN=Bcan PE=1 SV=2	2.20836	1.18321e-05	TRUE
Input	Brain vs Liver	EVI2A	P20934	Protein EVI2A OS=Mus musculus GN=Evi2a PE=1 SV=2	2.92054	1.18321e-05	TRUE
Input	Brain vs Liver	ACAN	Q61282	Aggrecan core protein OS=Mus musculus GN=Acan PE=1 SV=2	3.19806	1.18907e-05	TRUE
Input	Brain vs Liver	ACBD5	E9QNH7|Q5XG73|Q5XG73-2|Q5XG73-3	Acyl-CoA-binding domain-containing protein 5 OS=Mus musculus GN=Acbd5 PE=1 SV=1|Acyl-CoA-binding domain-containing protein 5 OS=Mus musculus GN=Acbd5 PE=1 SV=1|Isoform 2 of Acyl-CoA-binding domain-containing protein 5 OS=Mus musculus GN=Acbd5|Isoform 3 of Acyl-CoA-binding domain-containing protein 5 OS=Mus musculus GN=Acbd5	-2.43032	1.18907e-05	TRUE
Input	Brain vs Liver	CADM2	G3UZM4|Q8BLQ9|Q8BLQ9-2|Q8BLQ9-3	Cell adhesion molecule 2 (Fragment) OS=Mus musculus GN=Cadm2 PE=1 SV=1|Cell adhesion molecule 2 OS=Mus musculus GN=Cadm2 PE=1 SV=2|Isoform 2 of Cell adhesion molecule 2 OS=Mus musculus GN=Cadm2|Isoform 3 of Cell adhesion molecule 2 OS=Mus musculus GN=Cadm2	2.73068	1.19031e-05	TRUE
Input	Brain vs Liver	SLC39A12	Q5FWH7	Zinc transporter ZIP12 OS=Mus musculus GN=Slc39a12 PE=1 SV=1	4.30333	1.19958e-05	TRUE
Input	Brain vs Liver	SLC17A7	Q3TXX4	Vesicular glutamate transporter 1 OS=Mus musculus GN=Slc17a7 PE=1 SV=2	2.14111	1.20594e-05	TRUE
Input	Brain vs Liver	STT3A	P46978|Q3U573	Dolichyl-diphosphooligosaccharide--protein glycosyltransferase subunit STT3A OS=Mus musculus GN=Stt3a PE=1 SV=1|Dolichyl-diphosphooligosaccharide--protein glycosyltransferase subunit STT3A OS=Mus musculus GN=Stt3a PE=1 SV=1	-2.62417	1.21971e-05	TRUE
Input	Brain vs Liver	CD47	Q61735|Q61735-2	Isoform 2 of Leukocyte surface antigen CD47 OS=Mus musculus GN=Cd47|Leukocyte surface antigen CD47 OS=Mus musculus GN=Cd47 PE=1 SV=2	2.31372	1.21971e-05	TRUE
Input	Brain vs Liver	EPPK1	Q8R0W0	Epiplakin OS=Mus musculus GN=Eppk1 PE=1 SV=2	-2.99578	1.21971e-05	TRUE
Input	Brain vs Liver	HSPA4L	A0A0N4SVU2|P48722|P48722-2	Heat shock 70 kDa protein 4L (Fragment) OS=Mus musculus GN=Hspa4l PE=1 SV=1|Heat shock 70 kDa protein 4L OS=Mus musculus GN=Hspa4l PE=1 SV=2|Isoform 2 of Heat shock 70 kDa protein 4L OS=Mus musculus GN=Hspa4l	2.10637	1.21971e-05	TRUE
Input	Brain vs Liver	GIMAP4	D3YTN4	GTPase IMAP family member 4 OS=Mus musculus GN=Gimap4 PE=1 SV=1	-2.48639	1.21971e-05	TRUE
Input	Brain vs Liver	MTHFD1	Q922D8	C-1-tetrahydrofolate synthase, cytoplasmic OS=Mus musculus GN=Mthfd1 PE=1 SV=4	-2.37214	1.22225e-05	TRUE
Input	Brain vs Liver	SLC8A1	G3X9J1|G5E8Y0|Q68FL0	Sodium/calcium exchanger 1 OS=Mus musculus GN=Slc8a1 PE=1 SV=1|Sodium/calcium exchanger 1 OS=Mus musculus GN=Slc8a1 PE=1 SV=2|Slc8a1 protein OS=Mus musculus GN=Slc8a1 PE=1 SV=1	2.10074	1.22225e-05	TRUE
Input	Brain vs Liver	ENTPD2	O55026	Ectonucleoside triphosphate diphosphohydrolase 2 OS=Mus musculus GN=Entpd2 PE=1 SV=2	2.16257	1.23718e-05	TRUE
Input	Brain vs Liver	SORD	Q64442	Sorbitol dehydrogenase OS=Mus musculus GN=Sord PE=1 SV=3	-3.09767	1.23722e-05	TRUE
Input	Brain vs Liver	GPM6A	P35802|Q542P2	Neuronal membrane glycoprotein M6-a OS=Mus musculus GN=Gpm6a PE=1 SV=1|Glycoprotein m6a, isoform CRA_b OS=Mus musculus GN=Gpm6a PE=1 SV=1	2.12857	1.24034e-05	TRUE
Input	Brain vs Liver	CBARP	E9PW07|Q66L44	Voltage-dependent calcium channel beta subunit-associated regulatory protein OS=Mus musculus GN=Cbarp PE=1 SV=2|Voltage-dependent calcium channel beta subunit-associated regulatory protein OS=Mus musculus GN=Cbarp PE=1 SV=4	2.83844	1.2509e-05	TRUE
Input	Brain vs Liver	MAPRE3	D3Z6G3|Q2UZW7|Q6PER3	Microtubule-associated protein OS=Mus musculus GN=Mapre3 PE=1 SV=1|Microtubule-associated protein RP/EB family member 3 OS=Mus musculus GN=Mapre3 PE=1 SV=1	2.8456	1.26554e-05	TRUE
Input	Brain vs Liver	GPRIN1	Q3UNH4	G protein-regulated inducer of neurite outgrowth 1 OS=Mus musculus GN=Gprin1 PE=1 SV=2	3.20762	1.26575e-05	TRUE
Input	Brain vs Liver	MAP6	Q7TSJ2	Microtubule-associated protein 6 OS=Mus musculus GN=Map6 PE=1 SV=2	3.35933	1.28e-05	TRUE
Input	Brain vs Liver	CYP2D26	A0A0R4IZY2	Cytochrome P450 2D26 OS=Mus musculus GN=Cyp2d26 PE=1 SV=1	-3.1102	1.28232e-05	TRUE
Input	Brain vs Liver	CNRIP1	F7C0H6|Q5M8N0	CB1 cannabinoid receptor-interacting protein 1 (Fragment) OS=Mus musculus GN=Cnrip1 PE=1 SV=1|CB1 cannabinoid receptor-interacting protein 1 OS=Mus musculus GN=Cnrip1 PE=1 SV=1	3.30626	1.2958e-05	TRUE
Input	Brain vs Liver	ACSL1	D3Z041|P41216	Long-chain-fatty-acid--CoA ligase 1 OS=Mus musculus GN=Acsl1 PE=1 SV=1|Long-chain-fatty-acid--CoA ligase 1 OS=Mus musculus GN=Acsl1 PE=1 SV=2	-2.9397	1.2958e-05	TRUE
Input	Brain vs Liver	ARG1	Q61176	Arginase-1 OS=Mus musculus GN=Arg1 PE=1 SV=1	-3.90318	1.32294e-05	TRUE
Input	Brain vs Liver	SPECC1	A0A0J9YTU3|Q5SXY1	Cytospin-B OS=Mus musculus GN=Specc1 PE=1 SV=1|Cytospin-B OS=Mus musculus GN=Specc1 PE=1 SV=2	2.16356	1.32294e-05	TRUE
Input	Brain vs Liver	CHL1	P70232|P70232-2	Neural cell adhesion molecule L1-like protein OS=Mus musculus GN=Chl1 PE=1 SV=2|Isoform 2 of Neural cell adhesion molecule L1-like protein OS=Mus musculus GN=Chl1	2.51678	1.32337e-05	TRUE
Input	Brain vs Liver	SETD7	Q8VHL1	Histone-lysine N-methyltransferase SETD7 OS=Mus musculus GN=Setd7 PE=1 SV=2	2.16835	1.32337e-05	TRUE
Input	Brain vs Liver	CD300LG	Q1ERP8|Q1ERP8-2|Q1ERP8-3|Q1ERP8-5|X1WI18	CMRF35-like molecule 9 OS=Mus musculus GN=Cd300lg PE=1 SV=1|Isoform 2 of CMRF35-like molecule 9 OS=Mus musculus GN=Cd300lg|Isoform 3 of CMRF35-like molecule 9 OS=Mus musculus GN=Cd300lg|Isoform 5 of CMRF35-like molecule 9 OS=Mus musculus GN=Cd300lg|CMRF35-like molecule 9 (Fragment) OS=Mus musculus GN=Cd300lg PE=1 SV=6	-1.96064	1.32381e-05	TRUE
Input	Brain vs Liver	CORO2B	Q8BH44	Coronin-2B OS=Mus musculus GN=Coro2b PE=1 SV=2	2.54368	1.32381e-05	TRUE
Input	Brain vs Liver	CYP2F2	P33267	Cytochrome P450 2F2 OS=Mus musculus GN=Cyp2f2 PE=1 SV=1	-4.71791	1.32381e-05	TRUE
Input	Brain vs Liver	SEC24D	Q6NXL1	Protein Sec24d OS=Mus musculus GN=Sec24d PE=1 SV=1	-2.35239	1.33344e-05	TRUE
Input	Brain vs Liver	SH3GL2	A2ALV3|Q62420	Endophilin-A1 OS=Mus musculus GN=Sh3gl2 PE=1 SV=1|Endophilin-A1 OS=Mus musculus GN=Sh3gl2 PE=1 SV=2	3.47524	1.33344e-05	TRUE
Input	Brain vs Liver	DBT	P53395	Lipoamide acyltransferase component of branched-chain alpha-keto acid dehydrogenase complex, mitochondrial OS=Mus musculus GN=Dbt PE=1 SV=2	-1.98448	1.33344e-05	TRUE
Input	Brain vs Liver	UCHL1	Q9R0P9	Ubiquitin carboxyl-terminal hydrolase isozyme L1 OS=Mus musculus GN=Uchl1 PE=1 SV=1	4.79109	1.33344e-05	TRUE
Input	Brain vs Liver	ECHDC2	F6YTG0|Q3TLP5|Q3TLP5-2	Enoyl-CoA hydratase domain-containing protein 2, mitochondrial (Fragment) OS=Mus musculus GN=Echdc2 PE=1 SV=1|Enoyl-CoA hydratase domain-containing protein 2, mitochondrial OS=Mus musculus GN=Echdc2 PE=1 SV=2|Isoform 2 of Enoyl-CoA hydratase domain-containing protein 2, mitochondrial OS=Mus musculus GN=Echdc2	-2.90093	1.33344e-05	TRUE
Input	Brain vs Liver	ACAT3	Q80X81	Acetyl-Coenzyme A acetyltransferase 3 OS=Mus musculus GN=Acat3 PE=1 SV=1	-2.63086	1.33344e-05	TRUE
Input	Brain vs Liver	GRIA2	G5E8H1	Glutamate receptor 2 OS=Mus musculus GN=Gria2 PE=1 SV=1	2.74708	1.33344e-05	TRUE
Input	Brain vs Liver	SSR4	Q3TVJ8|Q62186|Q9D8L3	Signal sequence receptor, delta, isoform CRA_b OS=Mus musculus GN=Ssr4 PE=1 SV=1|Translocon-associated protein subunit delta OS=Mus musculus GN=Ssr4 PE=1 SV=1|Signal sequence receptor, delta OS=Mus musculus GN=Ssr4 PE=1 SV=1	-2.31822	1.33344e-05	TRUE
Input	Brain vs Liver	SLC4A4	A7E1Z5|E9Q8N8|O88343	Anion exchange protein OS=Mus musculus GN=Slc4a4 PE=1 SV=1|Electrogenic sodium bicarbonate cotransporter 1 OS=Mus musculus GN=Slc4a4 PE=1 SV=2	2.89681	1.33344e-05	TRUE
Input	Brain vs Liver	TTC38	A3KMP2	Tetratricopeptide repeat protein 38 OS=Mus musculus GN=Ttc38 PE=1 SV=2	-2.16736	1.33344e-05	TRUE
Input	Brain vs Liver	SOGA3	Q6NZL0	Protein SOGA3 OS=Mus musculus GN=Soga3 PE=1 SV=2	2.78161	1.33344e-05	TRUE
Input	Brain vs Liver	HMGCL	P38060	Hydroxymethylglutaryl-CoA lyase, mitochondrial OS=Mus musculus GN=Hmgcl PE=1 SV=2	-2.26038	1.33344e-05	TRUE
Input	Brain vs Liver	TUBA4A	A0A0A0MQA5|P68368	Tubulin alpha-4A chain (Fragment) OS=Mus musculus GN=Tuba4a PE=1 SV=1|Tubulin alpha-4A chain OS=Mus musculus GN=Tuba4a PE=1 SV=1	2.1958	1.33344e-05	TRUE
Input	Brain vs Liver	FABP7	E9Q0H6|P51880	Fatty acid-binding protein, brain OS=Mus musculus GN=Fabp7 PE=1 SV=1|Fatty acid-binding protein, brain OS=Mus musculus GN=Fabp7 PE=1 SV=2	2.26583	1.34512e-05	TRUE
Input	Brain vs Liver	SHANK2	D3Z5K9|Q80Z38-2	SH3 and multiple ankyrin repeat domains protein 2 OS=Mus musculus GN=Shank2 PE=1 SV=2|Isoform 2 of SH3 and multiple ankyrin repeat domains protein 2 OS=Mus musculus GN=Shank2	2.36729	1.34971e-05	TRUE
Input	Brain vs Liver	PCX|PC	E9QPD7|G5E8R3|Q05920	Pyruvate carboxylase OS=Mus musculus GN=Pcx PE=1 SV=1|Pyruvate carboxylase OS=Mus musculus GN=Pcx PE=1 SV=1|Pyruvate carboxylase, mitochondrial OS=Mus musculus GN=Pc PE=1 SV=1	-2.02476	1.35998e-05	TRUE
Input	Brain vs Liver	IFI204	E9QKL6	Interferon-activable protein 204 OS=Mus musculus GN=Ifi204 PE=1 SV=1	-2.86585	1.36055e-05	TRUE
Input	Brain vs Liver	CAST	P51125|P51125-2|P51125-3|P51125-6|P51125-7|Q8CE80	Calpastatin OS=Mus musculus GN=Cast PE=1 SV=1|Calpastatin OS=Mus musculus GN=Cast PE=1 SV=2|Isoform 2 of Calpastatin OS=Mus musculus GN=Cast|Isoform 3 of Calpastatin OS=Mus musculus GN=Cast|Isoform 6 of Calpastatin OS=Mus musculus GN=Cast|Isoform 7 of Calpastatin OS=Mus musculus GN=Cast	-2.19152	1.37356e-05	TRUE
Input	Brain vs Liver	SLC2A2	P14246	Solute carrier family 2, facilitated glucose transporter member 2 OS=Mus musculus GN=Slc2a2 PE=1 SV=3	-2.95432	1.38021e-05	TRUE
Input	Brain vs Liver	LCP1	Q61233	Plastin-2 OS=Mus musculus GN=Lcp1 PE=1 SV=4	-2.46085	1.38505e-05	TRUE
Input	Brain vs Liver	SPTBN1	Q62261	Spectrin beta chain, non-erythrocytic 1 OS=Mus musculus GN=Sptbn1 PE=1 SV=2	2.01811	1.39874e-05	TRUE
Input	Brain vs Liver	NCAM2	O35136	Neural cell adhesion molecule 2 OS=Mus musculus GN=Ncam2 PE=1 SV=1	2.64137	1.39934e-05	TRUE
Input	Brain vs Liver	CES2G	E9PV38	Carboxylic ester hydrolase OS=Mus musculus GN=Ces2g PE=1 SV=1	-5.20852	1.39934e-05	TRUE
Input	Brain vs Liver	ALDH7A1	Q9DBF1|Q9DBF1-2	Alpha-aminoadipic semialdehyde dehydrogenase OS=Mus musculus GN=Aldh7a1 PE=1 SV=4|Isoform 2 of Alpha-aminoadipic semialdehyde dehydrogenase OS=Mus musculus GN=Aldh7a1	-2.38275	1.39934e-05	TRUE
Input	Brain vs Liver	AKR1C14	Q91WT7	3-alpha-hydroxysteroid dehydrogenase type 1 OS=Mus musculus GN=Akr1c14 PE=1 SV=1	-2.99214	1.39934e-05	TRUE
Input	Brain vs Liver	PDK3	Q4FJR4|Q922H2	Pdk3 protein OS=Mus musculus GN=Pdk3 PE=1 SV=1|[Pyruvate dehydrogenase (acetyl-transferring)] kinase isozyme 3, mitochondrial OS=Mus musculus GN=Pdk3 PE=1 SV=1	2.52093	1.39934e-05	TRUE
Input	Brain vs Liver	PLPPR4	A0A0G2JGY9|Q7TME0	Phospholipid phosphatase-related protein type 4 (Fragment) OS=Mus musculus GN=Plppr4 PE=1 SV=1|Phospholipid phosphatase-related protein type 4 OS=Mus musculus GN=Plppr4 PE=1 SV=2	3.44174	1.39934e-05	TRUE
Input	Brain vs Liver	SCARB1	Q4FK30|Q61009	Scarb1 protein OS=Mus musculus GN=Scarb1 PE=1 SV=1|Scavenger receptor class B member 1 OS=Mus musculus GN=Scarb1 PE=1 SV=1	-3.9253	1.39934e-05	TRUE
Input	Brain vs Liver	RPL13A	P19253|Q5M9M0	60S ribosomal protein L13a OS=Mus musculus GN=Rpl13a PE=1 SV=4|60S ribosomal protein L13a OS=Mus musculus GN=Rpl13a PE=1 SV=1	-2.36977	1.39934e-05	TRUE
Input	Brain vs Liver	CYP2C70	Q91W64	Cytochrome P450 2C70 OS=Mus musculus GN=Cyp2c70 PE=1 SV=2	-3.44472	1.40051e-05	TRUE
Input	Brain vs Liver	ATP2B3	A2ALL9|Q0VF55	Calcium-transporting ATPase OS=Mus musculus GN=Atp2b3 PE=1 SV=1|Calcium-transporting ATPase OS=Mus musculus GN=Atp2b3 PE=1 SV=1	2.20065	1.40194e-05	TRUE
Input	Brain vs Liver	BRSK2	G3UWV4|Q69Z98|Q69Z98-2|Q69Z98-3|Q69Z98-4	Serine/threonine-protein kinase BRSK2 OS=Mus musculus GN=Brsk2 PE=1 SV=1|Serine/threonine-protein kinase BRSK2 OS=Mus musculus GN=Brsk2 PE=1 SV=2|Isoform 2 of Serine/threonine-protein kinase BRSK2 OS=Mus musculus GN=Brsk2|Isoform 3 of Serine/threonine-protein kinase BRSK2 OS=Mus musculus GN=Brsk2|Isoform 4 of Serine/threonine-protein kinase BRSK2 OS=Mus musculus GN=Brsk2	2.55708	1.40625e-05	TRUE
Input	Brain vs Liver	SLC4A8	Q8JZR6|Q8JZR6-2	Electroneutral sodium bicarbonate exchanger 1 OS=Mus musculus GN=Slc4a8 PE=2 SV=1|Isoform 2 of Electroneutral sodium bicarbonate exchanger 1 OS=Mus musculus GN=Slc4a8	2.17754	1.41569e-05	TRUE
Input	Brain vs Liver	PPIB	P24369|Q9DCY1	Peptidyl-prolyl cis-trans isomerase B OS=Mus musculus GN=Ppib PE=1 SV=2|Peptidyl-prolyl cis-trans isomerase OS=Mus musculus GN=Ppib PE=1 SV=1	-2.44863	1.42015e-05	TRUE
Input	Brain vs Liver	DERL1	Q99J56	Derlin-1 OS=Mus musculus GN=Derl1 PE=1 SV=1	-2.11599	1.42663e-05	TRUE
Input	Brain vs Liver	SPTBN4	E9PX29	Protein Sptbn4 OS=Mus musculus GN=Sptbn4 PE=1 SV=1	1.94365	1.42687e-05	TRUE
Input	Brain vs Liver	CAMKK2	Q8C078|Q8C078-5	Calcium/calmodulin-dependent protein kinase kinase 2 OS=Mus musculus GN=Camkk2 PE=1 SV=2|Isoform 5 of Calcium/calmodulin-dependent protein kinase kinase 2 OS=Mus musculus GN=Camkk2	1.95703	1.44191e-05	TRUE
Input	Brain vs Liver	RPN1	Q91YQ5	Dolichyl-diphosphooligosaccharide--protein glycosyltransferase subunit 1 OS=Mus musculus GN=Rpn1 PE=1 SV=1	-2.24222	1.44345e-05	TRUE
Input	Brain vs Liver	ALDH16A1	D3Z0B9	Aldehyde dehydrogenase family 16 member A1 OS=Mus musculus GN=Aldh16a1 PE=1 SV=2	-2.78998	1.44345e-05	TRUE
Input	Brain vs Liver	CPS1	Q8C196	Carbamoyl-phosphate synthase [ammonia], mitochondrial OS=Mus musculus GN=Cps1 PE=1 SV=2	-4.34634	1.44349e-05	TRUE
Input	Brain vs Liver	BHMT	O35490	Betaine--homocysteine S-methyltransferase 1 OS=Mus musculus GN=Bhmt PE=1 SV=1	-5.0039	1.44349e-05	TRUE
Input	Brain vs Liver	SH3GLB2	A2AWI7	Endophilin-B2 OS=Mus musculus GN=Sh3glb2 PE=1 SV=1	2.61061	1.44349e-05	TRUE
Input	Brain vs Liver	CYP27A1	Q9DBG1	Sterol 26-hydroxylase, mitochondrial OS=Mus musculus GN=Cyp27a1 PE=1 SV=1	-2.95707	1.44349e-05	TRUE
Input	Brain vs Liver	ABCA6	Q8K441	ATP-binding cassette sub-family A member 6 OS=Mus musculus GN=Abca6 PE=1 SV=2	-2.77614	1.44349e-05	TRUE
Input	Brain vs Liver	HSD17B4	P51660	Peroxisomal multifunctional enzyme type 2 OS=Mus musculus GN=Hsd17b4 PE=1 SV=3	-2.35192	1.44349e-05	TRUE
Input	Brain vs Liver	MAGI2	A0A0G2JE00|A0A0G2JEG6|Q9WVQ1	Membrane-associated guanylate kinase, WW and PDZ domain-containing protein 2 OS=Mus musculus GN=Magi2 PE=1 SV=1|Membrane-associated guanylate kinase, WW and PDZ domain-containing protein 2 OS=Mus musculus GN=Magi2 PE=1 SV=1|Membrane-associated guanylate kinase, WW and PDZ domain-containing protein 2 OS=Mus musculus GN=Magi2 PE=1 SV=2	2.35156	1.44456e-05	TRUE
Input	Brain vs Liver	CORO2A	B1AVH4|B1AVH5|Q8C0P5	Coronin OS=Mus musculus GN=Coro2a PE=1 SV=1|Coronin OS=Mus musculus GN=Coro2a PE=1 SV=1|Coronin-2A OS=Mus musculus GN=Coro2a PE=2 SV=1	2.73055	1.44462e-05	TRUE
Input	Brain vs Liver	SND1	Q78PY7	Staphylococcal nuclease domain-containing protein 1 OS=Mus musculus GN=Snd1 PE=1 SV=1	-2.26367	1.45037e-05	TRUE
Input	Brain vs Liver	LACTB2	Q99KR3	Beta-lactamase-like protein 2 OS=Mus musculus GN=Lactb2 PE=1 SV=1	-2.37465	1.45142e-05	TRUE
Input	Brain vs Liver	HK1	G3UVV4|P17710|P17710-3|P17710-4	Hexokinase 1, isoform CRA_f OS=Mus musculus GN=Hk1 PE=1 SV=1|Hexokinase-1 OS=Mus musculus GN=Hk1 PE=1 SV=3|Isoform HK1 of Hexokinase-1 OS=Mus musculus GN=Hk1|Isoform HK1-SC of Hexokinase-1 OS=Mus musculus GN=Hk1	3.09106	1.45142e-05	TRUE
Input	Brain vs Liver	PACSIN1	Q543Y7|Q61644	Protein kinase C and casein kinase substrate in neurons protein 1 OS=Mus musculus GN=Pacsin1 PE=1 SV=1|Protein kinase C and casein kinase substrate in neurons protein 1 OS=Mus musculus GN=Pacsin1 PE=1 SV=1	2.85454	1.45142e-05	TRUE
Input	Brain vs Liver	SV2A	Q9JIS5	Synaptic vesicle glycoprotein 2A OS=Mus musculus GN=Sv2a PE=1 SV=1	3.90494	1.45406e-05	TRUE
Input	Brain vs Liver	CDA	P56389	Cytidine deaminase OS=Mus musculus GN=Cda PE=1 SV=2	2.40987	1.4637e-05	TRUE
Input	Brain vs Liver	GRIA4	G5E863	Glutamate receptor 4 OS=Mus musculus GN=Gria4 PE=1 SV=1	2.06413	1.47182e-05	TRUE
Input	Brain vs Liver	ASPH	A2AL85|Q8BSY0|Q8CBM2	Aspartyl/asparaginyl beta-hydroxylase OS=Mus musculus GN=Asph PE=1 SV=1|Aspartyl/asparaginyl beta-hydroxylase OS=Mus musculus GN=Asph PE=1 SV=1|Aspartyl/asparaginyl beta-hydroxylase OS=Mus musculus GN=Asph PE=1 SV=1	-2.10457	1.47438e-05	TRUE
Input	Brain vs Liver	ATP6V1F	A0A0N4SVE1|F7B2B4|Q9D1K2	V-type proton ATPase subunit F OS=Mus musculus GN=Atp6v1f PE=1 SV=1|V-type proton ATPase subunit F (Fragment) OS=Mus musculus GN=Atp6v1f PE=1 SV=1|V-type proton ATPase subunit F OS=Mus musculus GN=Atp6v1f PE=1 SV=2	2.59264	1.47438e-05	TRUE
Input	Brain vs Liver	PAPSS2	O88428	Bifunctional 3'-phosphoadenosine 5'-phosphosulfate synthase 2 OS=Mus musculus GN=Papss2 PE=1 SV=2	-2.14039	1.47438e-05	TRUE
Input	Brain vs Liver	ZFYVE16	Q80U44	Zinc finger FYVE domain-containing protein 16 OS=Mus musculus GN=Zfyve16 PE=1 SV=2	-3.83841	1.47438e-05	TRUE
Input	Brain vs Liver	MTHFD1L	Q3V3R1	Monofunctional C1-tetrahydrofolate synthase, mitochondrial OS=Mus musculus GN=Mthfd1l PE=1 SV=2	1.89786	1.47438e-05	TRUE
Input	Brain vs Liver	AHCY	P50247|Q3TF14	Adenosylhomocysteinase OS=Mus musculus GN=Ahcy PE=1 SV=3|Adenosylhomocysteinase OS=Mus musculus GN=Ahcy PE=1 SV=1	-3.22596	1.47438e-05	TRUE
Input	Brain vs Liver	KDELR1|KDELR2	Q99JH8|Q9CQM2	ER lumen protein-retaining receptor 1 OS=Mus musculus GN=Kdelr1 PE=1 SV=1|ER lumen protein-retaining receptor 2 OS=Mus musculus GN=Kdelr2 PE=1 SV=1	-2.04247	1.47438e-05	TRUE
Input	Brain vs Liver	ASTN1	A0A0A6YWE6|Q61137|Q61137-2	Astrotactin-1 OS=Mus musculus GN=Astn1 PE=1 SV=1|Astrotactin-1 OS=Mus musculus GN=Astn1 PE=1 SV=4|Isoform 2 of Astrotactin-1 OS=Mus musculus GN=Astn1	2.61406	1.47438e-05	TRUE
Input	Brain vs Liver	SEC63	Q8VHE0	Translocation protein SEC63 homolog OS=Mus musculus GN=Sec63 PE=1 SV=4	-2.65081	1.47438e-05	TRUE
Input	Brain vs Liver	UNC13A	H3BJZ7|Q4KUS2	Protein unc-13 homolog A OS=Mus musculus GN=Unc13a PE=1 SV=1|Protein unc-13 homolog A OS=Mus musculus GN=Unc13a PE=1 SV=3	1.92874	1.47438e-05	TRUE
Input	Brain vs Liver	MFSD6	D3Z183|F6U3S2|Q8CBH5-2	Major facilitator superfamily domain-containing protein 6 OS=Mus musculus GN=Mfsd6 PE=1 SV=1|Major facilitator superfamily domain-containing protein 6 (Fragment) OS=Mus musculus GN=Mfsd6 PE=1 SV=1|Isoform 2 of Major facilitator superfamily domain-containing protein 6 OS=Mus musculus GN=Mfsd6	2.41026	1.47438e-05	TRUE
Input	Brain vs Liver	HACL1	D3YZ54|Q9QXE0	2-hydroxyacyl-CoA lyase 1 OS=Mus musculus GN=Hacl1 PE=1 SV=2|2-hydroxyacyl-CoA lyase 1 OS=Mus musculus GN=Hacl1 PE=1 SV=2	-4.18953	1.47669e-05	TRUE
Input	Brain vs Liver	AFG3L1	Q920A7	AFG3-like protein 1 OS=Mus musculus GN=Afg3l1 PE=1 SV=2	-2.52155	1.47694e-05	TRUE
Input	Brain vs Liver	DHFR	P00375|Q544T5	Dihydrofolate reductase OS=Mus musculus GN=Dhfr PE=1 SV=3|Dihydrofolate reductase OS=Mus musculus GN=Dhfr PE=1 SV=1	-3.13282	1.47694e-05	TRUE
Input	Brain vs Liver	TGFBI	A1L353|P82198	Transforming growth factor, beta induced OS=Mus musculus GN=Tgfbi PE=1 SV=1|Transforming growth factor-beta-induced protein ig-h3 OS=Mus musculus GN=Tgfbi PE=1 SV=1	-1.84208	1.47694e-05	TRUE
Input	Brain vs Liver	PACS1	Q8K212	Phosphofurin acidic cluster sorting protein 1 OS=Mus musculus GN=Pacs1 PE=1 SV=2	2.8338	1.47694e-05	TRUE
Input	Brain vs Liver	GSK3A	D3Z7E5|Q2NL51	Glycogen synthase kinase-3 alpha OS=Mus musculus GN=Gsk3a PE=1 SV=1|Glycogen synthase kinase-3 alpha OS=Mus musculus GN=Gsk3a PE=1 SV=2	2.60247	1.47932e-05	TRUE
Input	Brain vs Liver	CAPN5	O08688|Q3TPL4	Calpain-5 OS=Mus musculus GN=Capn5 PE=1 SV=1|Calpain-5 OS=Mus musculus GN=Capn5 PE=1 SV=1	2.14746	1.48038e-05	TRUE
Input	Brain vs Liver	MYO5A	D3YZ62|D3Z4J3	Unconventional myosin-Va OS=Mus musculus GN=Myo5a PE=1 SV=1|Unconventional myosin-Va OS=Mus musculus GN=Myo5a PE=1 SV=1	3.24414	1.48173e-05	TRUE
Input	Brain vs Liver	GRM1	P97772	Metabotropic glutamate receptor 1 OS=Mus musculus GN=Grm1 PE=1 SV=2	3.13093	1.48173e-05	TRUE
Input	Brain vs Liver	CMAH	Q61419|Q61419-2	Cytidine monophosphate-N-acetylneuraminic acid hydroxylase OS=Mus musculus GN=Cmah PE=1 SV=1|Isoform 2 of Cytidine monophosphate-N-acetylneuraminic acid hydroxylase OS=Mus musculus GN=Cmah	-3.05011	1.48173e-05	TRUE
Input	Brain vs Liver	CERS2	D3YTM0|D3Z0Z2|Q924Z4	Ceramide synthase 2 (Fragment) OS=Mus musculus GN=Cers2 PE=1 SV=1|Ceramide synthase 2 (Fragment) OS=Mus musculus GN=Cers2 PE=1 SV=7|Ceramide synthase 2 OS=Mus musculus GN=Cers2 PE=1 SV=1	-2.47978	1.49078e-05	TRUE
Input	Brain vs Liver	ABCC6	Q9R1S7	Multidrug resistance-associated protein 6 OS=Mus musculus GN=Abcc6 PE=1 SV=3	-2.83704	1.49078e-05	TRUE
Input	Brain vs Liver	CIT	D3YU89|D3Z1U0|E9QL53|F6SBR5|P49025|P49025-3|P49025-4|P49025-5	Citron Rho-interacting kinase OS=Mus musculus GN=Cit PE=1 SV=1|Citron Rho-interacting kinase OS=Mus musculus GN=Cit PE=1 SV=1|Citron Rho-interacting kinase OS=Mus musculus GN=Cit PE=1 SV=1|Citron Rho-interacting kinase OS=Mus musculus GN=Cit PE=1 SV=2|Citron Rho-interacting kinase OS=Mus musculus GN=Cit PE=1 SV=3|Isoform 3 of Citron Rho-interacting kinase OS=Mus musculus GN=Cit|Isoform 4 of Citro…	2.51696	1.49078e-05	TRUE
Input	Brain vs Liver	AK5	Q920P5	Adenylate kinase isoenzyme 5 OS=Mus musculus GN=Ak5 PE=1 SV=2	2.25578	1.49154e-05	TRUE
Input	Brain vs Liver	YBX1	P62960|Q3UBT1	Nuclease-sensitive element-binding protein 1 OS=Mus musculus GN=Ybx1 PE=1 SV=3|Nuclease-sensitive element-binding protein 1 OS=Mus musculus GN=Ybx1 PE=1 SV=1	-1.9413	1.49825e-05	TRUE
Input	Brain vs Liver	PBLD2|PBLD1	K3W4L7|Q9DCG6	Phenazine biosynthesis-like domain-containing protein 2 OS=Mus musculus GN=Pbld2 PE=1 SV=1|Phenazine biosynthesis-like domain-containing protein 1 OS=Mus musculus GN=Pbld1 PE=1 SV=2	-2.56993	1.49841e-05	TRUE
Input	Brain vs Liver	PLCB1	Q9Z1B3|Q9Z1B3-3	1-phosphatidylinositol 4,5-bisphosphate phosphodiesterase beta-1 OS=Mus musculus GN=Plcb1 PE=1 SV=2|Isoform C of 1-phosphatidylinositol 4,5-bisphosphate phosphodiesterase beta-1 OS=Mus musculus GN=Plcb1	2.47673	1.50135e-05	TRUE
Input	Brain vs Liver	CYB5A	G5E850|P56395|Q544Z9	Cytochrome b-5, isoform CRA_a OS=Mus musculus GN=Cyb5a PE=1 SV=1|Cytochrome b5 OS=Mus musculus GN=Cyb5a PE=1 SV=2|Cytochrome b-5, isoform CRA_d OS=Mus musculus GN=Cyb5a PE=1 SV=1	-2.37328	1.50506e-05	TRUE
Input	Brain vs Liver	GPR158	Q8C419	Probable G-protein coupled receptor 158 OS=Mus musculus GN=Gpr158 PE=1 SV=2	2.51503	1.50906e-05	TRUE
Input	Brain vs Liver	UPB1	Q3UEK4|Q8VC97	Beta-ureidopropionase OS=Mus musculus GN=Upb1 PE=1 SV=1|Beta-ureidopropionase OS=Mus musculus GN=Upb1 PE=1 SV=1	-3.19042	1.51785e-05	TRUE
Input	Brain vs Liver	DGKB	Q6NS52-2	Isoform 2 of Diacylglycerol kinase beta OS=Mus musculus GN=Dgkb	2.35884	1.51785e-05	TRUE
Input	Brain vs Liver	QPRT	Q91X91	Nicotinate-nucleotide pyrophosphorylase [carboxylating] OS=Mus musculus GN=Qprt PE=1 SV=1	-3.58862	1.52648e-05	TRUE
Input	Brain vs Liver	ABLIM2	E9Q0W6|Q8BL65-2|Q8BL65-3|Q8BL65-4	Actin-binding LIM protein 2 OS=Mus musculus GN=Ablim2 PE=1 SV=1|Isoform 2 of Actin-binding LIM protein 2 OS=Mus musculus GN=Ablim2|Isoform 3 of Actin-binding LIM protein 2 OS=Mus musculus GN=Ablim2|Isoform 4 of Actin-binding LIM protein 2 OS=Mus musculus GN=Ablim2	2.56376	1.52648e-05	TRUE
Input	Brain vs Liver	NF1	Q04690|Q04690-2	Neurofibromin OS=Mus musculus GN=Nf1 PE=1 SV=1|Isoform 1 of Neurofibromin OS=Mus musculus GN=Nf1	1.80969	1.52648e-05	TRUE
Input	Brain vs Liver	RPS26	P62855|Q497N1	40S ribosomal protein S26 OS=Mus musculus GN=Rps26 PE=1 SV=3|40S ribosomal protein S26 OS=Mus musculus GN=Rps26 PE=1 SV=1	-2.16921	1.52648e-05	TRUE
Input	Brain vs Liver	TRIM9	E9QLH4|Q8C7M3	E3 ubiquitin-protein ligase TRIM9 OS=Mus musculus GN=Trim9 PE=1 SV=1|E3 ubiquitin-protein ligase TRIM9 OS=Mus musculus GN=Trim9 PE=1 SV=2	2.63453	1.52801e-05	TRUE
Input	Brain vs Liver	MVP	E9Q3X0|Q9EQK5	Major vault protein OS=Mus musculus GN=Mvp PE=1 SV=1|Major vault protein OS=Mus musculus GN=Mvp PE=1 SV=4	-2.58237	1.52801e-05	TRUE
Input	Brain vs Liver	ATP1B1	P14094|Q545P0	Sodium/potassium-transporting ATPase subunit beta-1 OS=Mus musculus GN=Atp1b1 PE=1 SV=1|Sodium/potassium-transporting ATPase subunit beta OS=Mus musculus GN=Atp1b1 PE=1 SV=1	3.4642	1.52801e-05	TRUE
Input	Brain vs Liver	SYN2	Q64332	Synapsin-2 OS=Mus musculus GN=Syn2 PE=1 SV=2	2.61108	1.53372e-05	TRUE
Input	Brain vs Liver	ADH5	P28474|Q6P5I3	Alcohol dehydrogenase class-3 OS=Mus musculus GN=Adh5 PE=1 SV=3|S-(hydroxymethyl)glutathione dehydrogenase OS=Mus musculus GN=Adh5 PE=1 SV=2	-2.35148	1.53372e-05	TRUE
Input	Brain vs Liver	CAP2	Q9CYT6	Adenylyl cyclase-associated protein 2 OS=Mus musculus GN=Cap2 PE=1 SV=1	2.65019	1.54026e-05	TRUE
Input	Brain vs Liver	CPNE3	Q8BT60	Copine-3 OS=Mus musculus GN=Cpne3 PE=1 SV=2	-1.98695	1.54026e-05	TRUE
Input	Brain vs Liver	POR	P37040|Q05DV1	NADPH--cytochrome P450 reductase OS=Mus musculus GN=Por PE=1 SV=1|NADPH--cytochrome P450 reductase OS=Mus musculus GN=Por PE=1 SV=2	-1.95442	1.54026e-05	TRUE
Input	Brain vs Liver	SLC25A18	Q9DB41|Q9DB41-2	Mitochondrial glutamate carrier 2 OS=Mus musculus GN=Slc25a18 PE=1 SV=4|Isoform 2 of Mitochondrial glutamate carrier 2 OS=Mus musculus GN=Slc25a18	2.44854	1.54026e-05	TRUE
Input	Brain vs Liver	STMN1	D3Z1Z8|D3Z5N2|P54227|Q545B6	Stathmin (Fragment) OS=Mus musculus GN=Stmn1 PE=1 SV=1|Stathmin OS=Mus musculus GN=Stmn1 PE=1 SV=1|Stathmin OS=Mus musculus GN=Stmn1 PE=1 SV=2|MCG12955, isoform CRA_a OS=Mus musculus GN=Stmn1 PE=1 SV=1	2.49082	1.54026e-05	TRUE
Input	Brain vs Liver	DTX3L	Q3UIR3	E3 ubiquitin-protein ligase DTX3L OS=Mus musculus GN=Dtx3l PE=1 SV=1	-2.88668	1.54577e-05	TRUE
Input	Brain vs Liver	MAT1A	Q91X83	S-adenosylmethionine synthase isoform type-1 OS=Mus musculus GN=Mat1a PE=1 SV=1	-3.66944	1.54744e-05	TRUE
Input	Brain vs Liver	PHGDH	Q61753	D-3-phosphoglycerate dehydrogenase OS=Mus musculus GN=Phgdh PE=1 SV=3	3.25809	1.54966e-05	TRUE
Input	Brain vs Liver	DDOST	O54734	Dolichyl-diphosphooligosaccharide--protein glycosyltransferase 48 kDa subunit OS=Mus musculus GN=Ddost PE=1 SV=2	-2.38635	1.55009e-05	TRUE
Input	Brain vs Liver	BCO2	Q3KNZ2|Q99NF1	Beta,beta-carotene 9',10'-oxygenase OS=Mus musculus GN=Bco2 PE=1 SV=1|Beta,beta-carotene 9',10'-oxygenase OS=Mus musculus GN=Bco2 PE=1 SV=1	-1.92202	1.55258e-05	TRUE
Input	Brain vs Liver	BMPR2	O35607	Bone morphogenetic protein receptor type-2 OS=Mus musculus GN=Bmpr2 PE=1 SV=1	2.21964	1.55874e-05	TRUE
Input	Brain vs Liver	COL6A1	Q04857	Collagen alpha-1(VI) chain OS=Mus musculus GN=Col6a1 PE=1 SV=1	-2.00325	1.56018e-05	TRUE
Input	Brain vs Liver	AADAC	Q99PG0	Arylacetamide deacetylase OS=Mus musculus GN=Aadac PE=1 SV=3	-4.42997	1.56246e-05	TRUE
Input	Brain vs Liver	RPN2	A2ACG7|Q9DBG6	Dolichyl-diphosphooligosaccharide--protein glycosyltransferase subunit 2 OS=Mus musculus GN=Rpn2 PE=1 SV=1	-2.0058	1.56367e-05	TRUE
Input	Brain vs Liver	PDPR	Q7TSQ8	Pyruvate dehydrogenase phosphatase regulatory subunit, mitochondrial OS=Mus musculus GN=Pdpr PE=1 SV=1	2.05596	1.56543e-05	TRUE
Input	Brain vs Liver	GSTP1	P19157	Glutathione S-transferase P 1 OS=Mus musculus GN=Gstp1 PE=1 SV=2	-3.37252	1.57165e-05	TRUE
Input	Brain vs Liver	MAN1A1|MAN1A	P45700|Q544T7	Mannosyl-oligosaccharide 1,2-alpha-mannosidase IA OS=Mus musculus GN=Man1a1 PE=1 SV=1|alpha-1,2-Mannosidase OS=Mus musculus GN=Man1a PE=1 SV=1	-2.09515	1.57165e-05	TRUE
Input	Brain vs Liver	TNIK	B2RQ80|E9PUL9	Tnik protein OS=Mus musculus GN=Tnik PE=1 SV=1|Traf2 and NCK-interacting protein kinase OS=Mus musculus GN=Tnik PE=1 SV=1	2.6418	1.57165e-05	TRUE
Input	Brain vs Liver	FN1	A0A087WR50|A0A087WSN6|B9EHT6|Q3UHL6	Fibronectin OS=Mus musculus GN=Fn1 PE=1 SV=1	-2.24228	1.57165e-05	TRUE
Input	Brain vs Liver	DNAJC6	Q80TZ3-3	Isoform 3 of Putative tyrosine-protein phosphatase auxilin OS=Mus musculus GN=Dnajc6	3.60326	1.57165e-05	TRUE
Input	Brain vs Liver	ADTRP	A0A0R4J0W3|H9KV14|Q8C138	Androgen-dependent TFPI-regulating protein OS=Mus musculus GN=Adtrp PE=4 SV=1|Androgen-dependent TFPI-regulating protein (Fragment) OS=Mus musculus GN=Adtrp PE=4 SV=1|Androgen-dependent TFPI-regulating protein OS=Mus musculus GN=Adtrp PE=2 SV=2	-4.41039	1.57165e-05	TRUE
Input	Brain vs Liver	SEC24A	A2AA71|Q3U2P1	Protein transport protein Sec24A OS=Mus musculus GN=Sec24a PE=1 SV=1|Protein transport protein Sec24A OS=Mus musculus GN=Sec24a PE=1 SV=1	-2.23408	1.57165e-05	TRUE
Input	Brain vs Liver	DEPTOR	Q570Y9	DEP domain-containing mTOR-interacting protein OS=Mus musculus GN=Deptor PE=1 SV=2	-2.0771	1.57537e-05	TRUE
Input	Brain vs Liver	KLC1	E9Q7C9|Q5UE59|Q8CD76	Kinesin light chain 1 OS=Mus musculus GN=Klc1 PE=1 SV=1|Kinesin light chain 1 OS=Mus musculus GN=Klc1 PE=1 SV=1|Kinesin light chain 1 OS=Mus musculus GN=Klc1 PE=1 SV=1	2.15002	1.57537e-05	TRUE
Input	Brain vs Liver	DPYSL3	E9PWE8|Q3TT92|Q62188	Dihydropyrimidinase-related protein 3 OS=Mus musculus GN=Dpysl3 PE=1 SV=1|Dihydropyrimidinase-related protein 3 OS=Mus musculus GN=Dpysl3 PE=1 SV=1|Dihydropyrimidinase-related protein 3 OS=Mus musculus GN=Dpysl3 PE=1 SV=1	2.76968	1.57537e-05	TRUE
Input	Brain vs Liver	BASP1	Q91XV3	Brain acid soluble protein 1 OS=Mus musculus GN=Basp1 PE=1 SV=3	5.12857	1.57537e-05	TRUE
Input	Brain vs Liver	RPL4	Q564E8|Q9D8E6	60S ribosomal protein L4 OS=Mus musculus GN=Rpl4 PE=1 SV=1|60S ribosomal protein L4 OS=Mus musculus GN=Rpl4 PE=1 SV=3	-2.38745	1.57838e-05	TRUE
Input	Brain vs Liver	HAO1	Q3UEE8|Q9WU19	Hydroxyacid oxidase 1 OS=Mus musculus GN=Hao1 PE=1 SV=1|Hydroxyacid oxidase 1 OS=Mus musculus GN=Hao1 PE=1 SV=1	-3.84802	1.57838e-05	TRUE
Input	Brain vs Liver	EVI5L	H3BJ67|H3BKQ3|H3BL92	Protein Evi5l OS=Mus musculus GN=Evi5l PE=1 SV=1|Protein Evi5l OS=Mus musculus GN=Evi5l PE=1 SV=1|Protein Evi5l OS=Mus musculus GN=Evi5l PE=1 SV=1	1.83753	1.57898e-05	TRUE
Input	Brain vs Liver	PKM	P52480|P52480-2	Isoform M1 of Pyruvate kinase PKM OS=Mus musculus GN=Pkm|Pyruvate kinase PKM OS=Mus musculus GN=Pkm PE=1 SV=4	2.9661	1.58228e-05	TRUE
Input	Brain vs Liver	KIF13B	E9Q4K7	Protein Kif13b OS=Mus musculus GN=Kif13b PE=1 SV=1	-2.31747	1.58228e-05	TRUE
Input	Brain vs Liver	RPL5	P47962|Q58EU6	60S ribosomal protein L5 OS=Mus musculus GN=Rpl5 PE=1 SV=3|60S ribosomal protein L5 OS=Mus musculus GN=Rpl5 PE=1 SV=1	-2.15347	1.58228e-05	TRUE
Input	Brain vs Liver	SCLY	A0A0R4J069|Q9JLI6	Selenocysteine lyase OS=Mus musculus GN=Scly PE=1 SV=1|Selenocysteine lyase OS=Mus musculus GN=Scly PE=1 SV=1	-2.27918	1.58228e-05	TRUE
Input	Brain vs Liver	SSR1	Q9CY50	Translocon-associated protein subunit alpha OS=Mus musculus GN=Ssr1 PE=1 SV=1	-2.28608	1.58453e-05	TRUE
Input	Brain vs Liver	MLYCD	Q99J39	Malonyl-CoA decarboxylase, mitochondrial OS=Mus musculus GN=Mlycd PE=1 SV=1	-1.81978	1.5875e-05	TRUE
Input	Brain vs Liver	HSD17B13	Q8VCR2|Q8VCR2-2	17-beta-hydroxysteroid dehydrogenase 13 OS=Mus musculus GN=Hsd17b13 PE=1 SV=2|Isoform 2 of 17-beta-hydroxysteroid dehydrogenase 13 OS=Mus musculus GN=Hsd17b13	-4.02533	1.59308e-05	TRUE
Input	Brain vs Liver	AKAP1	O08715|O08715-2|O08715-3|O08715-4|O08715-5|O08715-6	A-kinase anchor protein 1, mitochondrial OS=Mus musculus GN=Akap1 PE=1 SV=4|Isoform 1 of A-kinase anchor protein 1, mitochondrial OS=Mus musculus GN=Akap1|Isoform 2 of A-kinase anchor protein 1, mitochondrial OS=Mus musculus GN=Akap1|Isoform 4 of A-kinase anchor protein 1, mitochondrial OS=Mus musculus GN=Akap1|Isoform 5 of A-kinase anchor protein 1, mitochondrial OS=Mus musculus GN=Akap1|Isoform…	-1.9981	1.59308e-05	TRUE
Input	Brain vs Liver	ATP6V1A	P50516	V-type proton ATPase catalytic subunit A OS=Mus musculus GN=Atp6v1a PE=1 SV=2	2.41385	1.59308e-05	TRUE
Input	Brain vs Liver	DLGAP2	Q0VF59|Q8BJ42|Q8BJ42-2	Disks large-associated protein 2 OS=Mus musculus GN=Dlgap2 PE=1 SV=1|Disks large-associated protein 2 OS=Mus musculus GN=Dlgap2 PE=1 SV=2|Isoform 2 of Disks large-associated protein 2 OS=Mus musculus GN=Dlgap2	2.51248	1.59308e-05	TRUE
Input	Brain vs Liver	PITPNM1	O35954	Membrane-associated phosphatidylinositol transfer protein 1 OS=Mus musculus GN=Pitpnm1 PE=1 SV=1	2.08455	1.59308e-05	TRUE
Input	Brain vs Liver	THNSL1	Q149D1|Q8BH55	Threonine synthase-like 1 OS=Mus musculus GN=Thnsl1 PE=1 SV=1|Threonine synthase-like 1 OS=Mus musculus GN=Thnsl1 PE=1 SV=1	1.80879	1.59308e-05	TRUE
Input	Brain vs Liver	ADCK3	Q60936	Atypical kinase ADCK3, mitochondrial OS=Mus musculus GN=Adck3 PE=1 SV=2	-2.29194	1.59308e-05	TRUE
Input	Brain vs Liver	CACNA1E	A0A087WS83|Q61290	Voltage-dependent R-type calcium channel subunit alpha-1E OS=Mus musculus GN=Cacna1e PE=1 SV=1|Voltage-dependent R-type calcium channel subunit alpha-1E OS=Mus musculus GN=Cacna1e PE=1 SV=1	2.02176	1.59308e-05	TRUE
Input	Brain vs Liver	HSD3B7	Q9EQC1	3 beta-hydroxysteroid dehydrogenase type 7 OS=Mus musculus GN=Hsd3b7 PE=1 SV=1	-2.63292	1.59308e-05	TRUE
Input	Brain vs Liver	FBXO41	Q3UGY7|Q6NS60	F-box only protein 41 OS=Mus musculus GN=Fbxo41 PE=1 SV=1|F-box only protein 41 OS=Mus musculus GN=Fbxo41 PE=1 SV=3	2.68774	1.59308e-05	TRUE
Input	Brain vs Liver	SRPRA	Q9DBG7	Signal recognition particle receptor subunit alpha OS=Mus musculus GN=Srpra PE=1 SV=1	-2.12544	1.59308e-05	TRUE
Input	Brain vs Liver	GPAM	Q61586	Glycerol-3-phosphate acyltransferase 1, mitochondrial OS=Mus musculus GN=Gpam PE=1 SV=2	-2.35971	1.59308e-05	TRUE
Input	Brain vs Liver	TBC1D10B	Q8BHL3	TBC1 domain family member 10B OS=Mus musculus GN=Tbc1d10b PE=1 SV=2	2.18704	1.59308e-05	TRUE
Input	Brain vs Liver	RIMS1	F6VBR4|F6VBT9|F6VBV0|F6Y0S3|Q99NE5|Q99NE5-3|Q99NE5-4|Q99NE5-5|Q99NE5-7	Regulating synaptic membrane exocytosis protein 1 OS=Mus musculus GN=Rims1 PE=1 SV=2|Regulating synaptic membrane exocytosis protein 1 OS=Mus musculus GN=Rims1 PE=1 SV=2|Regulating synaptic membrane exocytosis protein 1 OS=Mus musculus GN=Rims1 PE=1 SV=2|Regulating synaptic membrane exocytosis protein 1 OS=Mus musculus GN=Rims1 PE=1 SV=2|Regulating synaptic membrane exocytosis protein 1 OS=Mus mu…	2.90499	1.59694e-05	TRUE
Input	Brain vs Liver	DNM3	E9QLL2|Q8BZ98|Q8BZ98-2	Dynamin-3 OS=Mus musculus GN=Dnm3 PE=1 SV=1|Dynamin-3 OS=Mus musculus GN=Dnm3 PE=1 SV=1|Isoform 2 of Dynamin-3 OS=Mus musculus GN=Dnm3	2.85303	1.60277e-05	TRUE
Input	Brain vs Liver	CCS	Q543K2|Q9WU84	Copper chaperone for superoxide dismutase OS=Mus musculus GN=Ccs PE=1 SV=1|Copper chaperone for superoxide dismutase OS=Mus musculus GN=Ccs PE=1 SV=1	-1.94994	1.61032e-05	TRUE
Input	Brain vs Liver	GIT1	Q5F258|Q68FF6	ARF GTPase-activating protein GIT1 OS=Mus musculus GN=Git1 PE=1 SV=1|ARF GTPase-activating protein GIT1 OS=Mus musculus GN=Git1 PE=1 SV=1	2.03638	1.61032e-05	TRUE
Input	Brain vs Liver	SCAMP1	Q3TD71|Q8K021	Secretory carrier membrane protein 1 OS=Mus musculus GN=Scamp1 PE=1 SV=1|Secretory carrier-associated membrane protein 1 OS=Mus musculus GN=Scamp1 PE=1 SV=1	2.00427	1.61032e-05	TRUE
Input	Brain vs Liver	NRXN1	E0CY11|Q9CS84|Q9CS84-2|Q9CS84-3|Q9CS84-4|Q9CS84-5	Neurexin-1 OS=Mus musculus GN=Nrxn1 PE=1 SV=2|Neurexin-1 OS=Mus musculus GN=Nrxn1 PE=1 SV=3|Isoform 2a of Neurexin-1 OS=Mus musculus GN=Nrxn1|Isoform 3a of Neurexin-1 OS=Mus musculus GN=Nrxn1|Isoform 4a of Neurexin-1 OS=Mus musculus GN=Nrxn1|Isoform 5a of Neurexin-1 OS=Mus musculus GN=Nrxn1	2.07393	1.61032e-05	TRUE
Input	Brain vs Liver	CYP46A1	Q3US73|Q9WVK8	Cholesterol 24-hydroxylase OS=Mus musculus GN=Cyp46a1 PE=1 SV=1|Cholesterol 24-hydroxylase OS=Mus musculus GN=Cyp46a1 PE=1 SV=1	3.70228	1.61514e-05	TRUE
Input	Brain vs Liver	CHDH	Q8BJ64	Choline dehydrogenase, mitochondrial OS=Mus musculus GN=Chdh PE=1 SV=1	-2.20461	1.61514e-05	TRUE
Input	Brain vs Liver	CYFIP2	Q5SQX6	Cytoplasmic FMR1-interacting protein 2 OS=Mus musculus GN=Cyfip2 PE=1 SV=2	2.74979	1.62124e-05	TRUE
Input	Brain vs Liver	EML1	D6RII3|Q05BC3|Q05BC3-2	Echinoderm microtubule-associated protein-like 1 OS=Mus musculus GN=Eml1 PE=1 SV=1|Echinoderm microtubule-associated protein-like 1 OS=Mus musculus GN=Eml1 PE=1 SV=1|Isoform 2 of Echinoderm microtubule-associated protein-like 1 OS=Mus musculus GN=Eml1	1.79397	1.62124e-05	TRUE
Input	Brain vs Liver	FAM49B	Q921M7	Protein FAM49B OS=Mus musculus GN=Fam49b PE=1 SV=1	2.82382	1.62247e-05	TRUE
Input	Brain vs Liver	ATL1	Q8BH66	Atlastin-1 OS=Mus musculus GN=Atl1 PE=1 SV=1	1.98701	1.62247e-05	TRUE
Input	Brain vs Liver	PLCXD3	G3X9A7|Q8BLJ3	MCG49978 OS=Mus musculus GN=Plcxd3 PE=1 SV=1|PI-PLC X domain-containing protein 3 OS=Mus musculus GN=Plcxd3 PE=1 SV=1	3.66744	1.62449e-05	TRUE
Input	Brain vs Liver	CYP4F15	Q8VCA4|Q99N18	Cyp4f15 protein OS=Mus musculus GN=Cyp4f15 PE=1 SV=1|Cytochrome P450 CYP4F15 OS=Mus musculus GN=Cyp4f15 PE=1 SV=1	-3.63373	1.62917e-05	TRUE
Input	Brain vs Liver	NAT2	P50295|Q78ZC4	Arylamine N-acetyltransferase 2 OS=Mus musculus GN=Nat2 PE=1 SV=1|Arylamine N-acetyltransferase 2 OS=Mus musculus GN=Nat2 PE=1 SV=1	-2.9167	1.63749e-05	TRUE
Input	Brain vs Liver	SLC25A12	Q8BH59	Calcium-binding mitochondrial carrier protein Aralar1 OS=Mus musculus GN=Slc25a12 PE=1 SV=1	2.04968	1.64227e-05	TRUE
Input	Brain vs Liver	RPS3A|RPS3A1	P97351|Q564F3	40S ribosomal protein S3a OS=Mus musculus GN=Rps3a PE=1 SV=3|40S ribosomal protein S3a OS=Mus musculus GN=Rps3a1 PE=1 SV=1	-2.00397	1.64761e-05	TRUE
Input	Brain vs Liver	PGM2L1	Q8CAA7	Glucose 1,6-bisphosphate synthase OS=Mus musculus GN=Pgm2l1 PE=1 SV=1	2.85179	1.64761e-05	TRUE
Input	Brain vs Liver	MBL1	P39039	Mannose-binding protein A OS=Mus musculus GN=Mbl1 PE=1 SV=1	-2.97255	1.65016e-05	TRUE
Input	Brain vs Liver	ADHFE1	A0A087WRE7|Q8R0N6	Hydroxyacid-oxoacid transhydrogenase, mitochondrial (Fragment) OS=Mus musculus GN=Adhfe1 PE=1 SV=1|Hydroxyacid-oxoacid transhydrogenase, mitochondrial OS=Mus musculus GN=Adhfe1 PE=1 SV=2	-2.01988	1.65082e-05	TRUE
Input	Brain vs Liver	ANK3	A0A087WNU5|G5E8K2|G5E8K5|S4R2K9	Ankyrin-3 (Fragment) OS=Mus musculus GN=Ank3 PE=1 SV=1|Ankyrin-3 OS=Mus musculus GN=Ank3 PE=1 SV=1|Ankyrin 3, epithelial, isoform CRA_l OS=Mus musculus GN=Ank3 PE=1 SV=1	1.90963	1.65458e-05	TRUE
Input	Brain vs Liver	ALDH2	A0A0G2JEU1|P47738|Q544B1	Aldehyde dehydrogenase 2, mitochondrial, isoform CRA_b OS=Mus musculus GN=Aldh2 PE=1 SV=1|Aldehyde dehydrogenase, mitochondrial OS=Mus musculus GN=Aldh2 PE=1 SV=1	-2.41516	1.65626e-05	TRUE
Input	Brain vs Liver	PIGR	O70570	Polymeric immunoglobulin receptor OS=Mus musculus GN=Pigr PE=1 SV=1	-3.65252	1.65626e-05	TRUE
Input	Brain vs Liver	IGLON5	Q8HW98	IgLON family member 5 OS=Mus musculus GN=Iglon5 PE=2 SV=2	2.03996	1.65626e-05	TRUE
Input	Brain vs Liver	NCKAP1	A2AS98|P28660|P28660-2	Isoform 2 of Nck-associated protein 1 OS=Mus musculus GN=Nckap1|Nck-associated protein 1 OS=Mus musculus GN=Nckap1 PE=1 SV=1|Nck-associated protein 1 OS=Mus musculus GN=Nckap1 PE=1 SV=2	1.82903	1.66052e-05	TRUE
Input	Brain vs Liver	MOCOS	Q14CH1	Molybdenum cofactor sulfurase OS=Mus musculus GN=Mocos PE=1 SV=1	-2.96922	1.66648e-05	TRUE
Input	Brain vs Liver	SQRDL	Q9R112	Sulfide:quinone oxidoreductase, mitochondrial OS=Mus musculus GN=Sqrdl PE=1 SV=3	-2.10464	1.67482e-05	TRUE
Input	Brain vs Liver	STEAP4	Q923B6	Metalloreductase STEAP4 OS=Mus musculus GN=Steap4 PE=1 SV=1	-3.67379	1.67552e-05	TRUE
Input	Brain vs Liver	ABCA5	Q8K448	ATP-binding cassette sub-family A member 5 OS=Mus musculus GN=Abca5 PE=1 SV=2	2.59223	1.67552e-05	TRUE
Input	Brain vs Liver	KIF1A	G3UW47|Q6TA13	Kinesin family member 1A OS=Mus musculus GN=Kif1a PE=1 SV=1|Kinesin-like protein KIF1A OS=Mus musculus GN=Kif1a PE=1 SV=1	2.34282	1.67552e-05	TRUE
Input	Brain vs Liver	CEP170	H7BX26|Q6A065|Q6A065-2	Centrosomal protein of 170 kDa OS=Mus musculus GN=Cep170 PE=1 SV=1|Centrosomal protein of 170 kDa OS=Mus musculus GN=Cep170 PE=1 SV=2|Isoform 2 of Centrosomal protein of 170 kDa OS=Mus musculus GN=Cep170	1.91187	1.67552e-05	TRUE
Input	Brain vs Liver	SUOX	Q8R086	Sulfite oxidase, mitochondrial OS=Mus musculus GN=Suox PE=1 SV=2	-2.34661	1.67552e-05	TRUE
Input	Brain vs Liver	UBXN6	Q99PL6	UBX domain-containing protein 6 OS=Mus musculus GN=Ubxn6 PE=1 SV=1	1.8649	1.67552e-05	TRUE
Input	Brain vs Liver	ASPDH	Q9DCQ2	Putative L-aspartate dehydrogenase OS=Mus musculus GN=Aspdh PE=1 SV=1	-2.64393	1.68187e-05	TRUE
Input	Brain vs Liver	CPT2	P52825	Carnitine O-palmitoyltransferase 2, mitochondrial OS=Mus musculus GN=Cpt2 PE=1 SV=2	-1.74267	1.68187e-05	TRUE
Input	Brain vs Liver	FSD1	Q7TPM6|Q7TPM6-2	Fibronectin type III and SPRY domain-containing protein 1 OS=Mus musculus GN=Fsd1 PE=1 SV=1|Isoform 2 of Fibronectin type III and SPRY domain-containing protein 1 OS=Mus musculus GN=Fsd1	3.38148	1.68187e-05	TRUE
Input	Brain vs Liver	SLC7A5	Q9Z127	Large neutral amino acids transporter small subunit 1 OS=Mus musculus GN=Slc7a5 PE=1 SV=2	2.24506	1.68187e-05	TRUE
Input	Brain vs Liver	APOB	E9Q1Y3|E9Q414	Apolipoprotein B-100 (Fragment) OS=Mus musculus GN=Apob PE=1 SV=1|Apolipoprotein B-100 OS=Mus musculus GN=Apob PE=1 SV=1	-2.77972	1.68731e-05	TRUE
Input	Brain vs Liver	CYP4A12A	Q91WL5	Cytochrome P450 4A12A OS=Mus musculus GN=Cyp4a12a PE=1 SV=2	-3.31003	1.68731e-05	TRUE
Input	Brain vs Liver	CLASP1	A0A087WNW8|A0A087WP42|A0A087WQ31|A0A087WQ95|A0A087WQF1|A0A087WRE8|A0A087WRK0|A0A087WS18|E9Q6L0|E9QKH0|E9QNY9|J3QP81|Q80TV8|Q80TV8-2	CLIP-associating protein 1 OS=Mus musculus GN=Clasp1 PE=1 SV=2|CLIP-associating protein 1 OS=Mus musculus GN=Clasp1 PE=1 SV=2|CLIP-associating protein 1 OS=Mus musculus GN=Clasp1 PE=1 SV=1|CLIP-associating protein 1 OS=Mus musculus GN=Clasp1 PE=1 SV=2|CLIP-associating protein 1 OS=Mus musculus GN=Clasp1 PE=1 SV=2|CLIP-associating protein 1 OS=Mus musculus GN=Clasp1 PE=1 SV=1|CLIP-associating prot…	1.99407	1.69557e-05	TRUE
Input	Brain vs Liver	TUBB4A	Q9D6F9	Tubulin beta-4A chain OS=Mus musculus GN=Tubb4a PE=1 SV=3	4.00318	1.69557e-05	TRUE
Input	Brain vs Liver	SFXN3	Q3U4F0|Q91V61|Q91V61-2	Sideroflexin-3 OS=Mus musculus GN=Sfxn3 PE=1 SV=1|Sideroflexin-3 OS=Mus musculus GN=Sfxn3 PE=1 SV=1|Isoform 2 of Sideroflexin-3 OS=Mus musculus GN=Sfxn3	2.18858	1.69767e-05	TRUE
Input	Brain vs Liver	MRC1	Q2HZ94|Q61830	Macrophage mannose receptor 1 OS=Mus musculus GN=Mrc1 PE=1 SV=1|Macrophage mannose receptor 1 OS=Mus musculus GN=Mrc1 PE=1 SV=2	-2.61703	1.69767e-05	TRUE
Input	Brain vs Liver	KIF21A	E9Q0J5|F8WGN6|Q9QXL2|Q9QXL2-2|Q9QXL2-3|Q9QXL2-4	Isoform 2 of Kinesin-like protein KIF21A OS=Mus musculus GN=Kif21a|Isoform 3 of Kinesin-like protein KIF21A OS=Mus musculus GN=Kif21a|Isoform 4 of Kinesin-like protein KIF21A OS=Mus musculus GN=Kif21a|Kinesin-like protein KIF21A OS=Mus musculus GN=Kif21a PE=1 SV=1|Kinesin-like protein KIF21A OS=Mus musculus GN=Kif21a PE=1 SV=2	1.87798	1.70099e-05	TRUE
Input	Brain vs Liver	NIT2	Q9JHW2	Omega-amidase NIT2 OS=Mus musculus GN=Nit2 PE=1 SV=1	-2.30865	1.70962e-05	TRUE
Input	Brain vs Liver	RPS18|GM10260	A0A140T8T3|F6YVP7|P62270|Q561N5|S4R1N6	40S ribosomal protein S18 OS=Mus musculus GN=Rps18 PE=1 SV=3|40S ribosomal protein S18 OS=Mus musculus GN=Rps18 PE=2 SV=1|40S ribosomal protein S18 OS=Mus musculus GN=Rps18 PE=3 SV=1|Protein Gm10260 OS=Mus musculus GN=Gm10260 PE=3 SV=2|Protein Rps18-ps3 OS=Mus musculus GN=Rps18-ps3 PE=3 SV=1	-1.90439	1.70962e-05	TRUE
Input	Brain vs Liver	CPNE7	Q0VE82	Copine-7 OS=Mus musculus GN=Cpne7 PE=1 SV=1	1.76533	1.71313e-05	TRUE
Input	Brain vs Liver	SCPEP1	Q920A5	Retinoid-inducible serine carboxypeptidase OS=Mus musculus GN=Scpep1 PE=1 SV=2	-2.14002	1.71313e-05	TRUE
Input	Brain vs Liver	HRSP12	P52760	Ribonuclease UK114 OS=Mus musculus GN=Hrsp12 PE=1 SV=3	-2.86944	1.71313e-05	TRUE
Input	Brain vs Liver	CYP2J5	O54749|Q3TNC5	Cytochrome P450 2J5 OS=Mus musculus GN=Cyp2j5 PE=1 SV=1|Cytochrome P450 2J5 OS=Mus musculus GN=Cyp2j5 PE=1 SV=1	-1.90255	1.71359e-05	TRUE
Input	Brain vs Liver	CYP2D10	P24456	Cytochrome P450 2D10 OS=Mus musculus GN=Cyp2d10 PE=1 SV=2	-4.13037	1.71359e-05	TRUE
Input	Brain vs Liver	PDIA4	A0A0R4J0Z1|P08003	Protein disulfide-isomerase A4 OS=Mus musculus GN=Pdia4 PE=1 SV=1|Protein disulfide-isomerase A4 OS=Mus musculus GN=Pdia4 PE=1 SV=3	-2.55518	1.71359e-05	TRUE
Input	Brain vs Liver	TUBA8	Q9JJZ2	Tubulin alpha-8 chain OS=Mus musculus GN=Tuba8 PE=1 SV=1	3.46166	1.71359e-05	TRUE
Input	Brain vs Liver	SYT12	Q14AG7|Q920N7	Synaptotagmin XII OS=Mus musculus GN=Syt12 PE=1 SV=1|Synaptotagmin-12 OS=Mus musculus GN=Syt12 PE=1 SV=1	2.23397	1.71359e-05	TRUE
Input	Brain vs Liver	MAP1LC3A	Q91VR7	Microtubule-associated proteins 1A/1B light chain 3A OS=Mus musculus GN=Map1lc3a PE=1 SV=1	2.48569	1.72827e-05	TRUE
Input	Brain vs Liver	C4B	P01029	Complement C4-B OS=Mus musculus GN=C4b PE=1 SV=3	-2.17803	1.7303e-05	TRUE
Input	Brain vs Liver	ERGIC3	Q9CQE7|Q9CQE7-2	Endoplasmic reticulum-Golgi intermediate compartment protein 3 OS=Mus musculus GN=Ergic3 PE=1 SV=1|Isoform 2 of Endoplasmic reticulum-Golgi intermediate compartment protein 3 OS=Mus musculus GN=Ergic3	-2.08771	1.7303e-05	TRUE
Input	Brain vs Liver	ACSF2	Q8VCW8	Acyl-CoA synthetase family member 2, mitochondrial OS=Mus musculus GN=Acsf2 PE=1 SV=1	-2.96781	1.73199e-05	TRUE
Input	Brain vs Liver	CYP4V3|CYP4V2	B2RSR0|Q9DBW0	Cytochrome P450 4V2 OS=Mus musculus GN=Cyp4v3 PE=1 SV=1|Cytochrome P450 4V2 OS=Mus musculus GN=Cyp4v2 PE=1 SV=1	-3.51109	1.73759e-05	TRUE
Input	Brain vs Liver	RALGAPA1	Q6GYP7|Q6GYP7-2	Ral GTPase-activating protein subunit alpha-1 OS=Mus musculus GN=Ralgapa1 PE=1 SV=1|Isoform 2 of Ral GTPase-activating protein subunit alpha-1 OS=Mus musculus GN=Ralgapa1	1.91327	1.73792e-05	TRUE
Input	Brain vs Liver	SLC37A4	Q9D1F9	Protein Slc37a4 OS=Mus musculus GN=Slc37a4 PE=1 SV=1	-2.04593	1.73941e-05	TRUE
Input	Brain vs Liver	TMED5	A2RS96|Q9CXE7	Transmembrane emp24 domain-containing protein 5 OS=Mus musculus GN=Tmed5 PE=1 SV=1|Transmembrane emp24 domain-containing protein 5 OS=Mus musculus GN=Tmed5 PE=1 SV=1	-2.155	1.74591e-05	TRUE
Input	Brain vs Liver	ALAD	P10518	Delta-aminolevulinic acid dehydratase OS=Mus musculus GN=Alad PE=1 SV=1	-1.98377	1.74591e-05	TRUE
Input	Brain vs Liver	RAB3B	A2A7Z6|Q0PD62|Q9CZT8	Ras-related protein Rab-3B OS=Mus musculus GN=Rab3b PE=1 SV=1|RAB3B, member RAS oncogene family, isoform CRA_a OS=Mus musculus GN=Rab3b PE=1 SV=1|Ras-related protein Rab-3B OS=Mus musculus GN=Rab3b PE=1 SV=1	3.87491	1.74591e-05	TRUE
Input	Brain vs Liver	RAB32	Q0PD23|Q9CZE3	RAB32, member RAS oncogene family OS=Mus musculus GN=Rab32 PE=1 SV=1|Ras-related protein Rab-32 OS=Mus musculus GN=Rab32 PE=1 SV=3	-2.13477	1.75806e-05	TRUE
Input	Brain vs Liver	FBXW11	Q5SRY7|Q5SRY7-2|Q5SRY7-3|Q5SRY7-4	F-box/WD repeat-containing protein 11 OS=Mus musculus GN=Fbxw11 PE=1 SV=1|Isoform 2 of F-box/WD repeat-containing protein 11 OS=Mus musculus GN=Fbxw11|Isoform 3 of F-box/WD repeat-containing protein 11 OS=Mus musculus GN=Fbxw11|Isoform 4 of F-box/WD repeat-containing protein 11 OS=Mus musculus GN=Fbxw11	-1.9874	1.76313e-05	TRUE
Input	Brain vs Liver	PSME2|PSME2B	G3X9V0|P97372|Q5SVP3	MCG22048, isoform CRA_a OS=Mus musculus GN=Psme2 PE=1 SV=1|MCG22048, isoform CRA_c OS=Mus musculus GN=PSME2b PE=1 SV=1|Proteasome activator complex subunit 2 OS=Mus musculus GN=Psme2 PE=1 SV=4	-2.49297	1.76313e-05	TRUE
Input	Brain vs Liver	KCNMA1	A0A087WQ41|A0A087WQN5|A0A087WRS4|A0A087WSJ2|E9Q9P4|F6V0P5|F6WSZ3|F6XW53|F6ZSN2|F7BHL0|J3QMT8|J3QN27|J3QP84|Q08460|Q08460-2|Q08460-3|Q08460-4|Q08460-5	Calcium-activated potassium channel subunit alpha-1 OS=Mus musculus GN=Kcnma1 PE=1 SV=1|Calcium-activated potassium channel subunit alpha-1 OS=Mus musculus GN=Kcnma1 PE=1 SV=1|Calcium-activated potassium channel subunit alpha-1 OS=Mus musculus GN=Kcnma1 PE=1 SV=1|Calcium-activated potassium channel subunit alpha-1 OS=Mus musculus GN=Kcnma1 PE=1 SV=1|Calcium-activated potassium channel subunit alp…	2.36635	1.7632e-05	TRUE
Input	Brain vs Liver	TPPP	Q3URG1|Q7TQD2	RIKEN cDNA 2900041A09, isoform CRA_a OS=Mus musculus GN=Tppp PE=1 SV=1|Tubulin polymerization-promoting protein OS=Mus musculus GN=Tppp PE=1 SV=1	4.00619	1.7632e-05	TRUE
Input	Brain vs Liver	RPL24	Q8BP67	60S ribosomal protein L24 OS=Mus musculus GN=Rpl24 PE=1 SV=2	-2.8203	1.7632e-05	TRUE
Input	Brain vs Liver	TTC7B	E9Q6P5	Tetratricopeptide repeat protein 7B OS=Mus musculus GN=Ttc7b PE=1 SV=1	2.05655	1.76483e-05	TRUE
Input	Brain vs Liver	CYP3A11	Q3UEN8|Q64459	Cytochrome P450 3A11 OS=Mus musculus GN=Cyp3a11 PE=1 SV=1|Cytochrome P450 3A11 OS=Mus musculus GN=Cyp3a11 PE=1 SV=1	-3.02107	1.76894e-05	TRUE
Input	Brain vs Liver	MPP3	O88910|Q6XE40	MAGUK p55 subfamily member 3 OS=Mus musculus GN=Mpp3 PE=1 SV=2|MAGUK p55 subfamily member 3 OS=Mus musculus GN=Mpp3 PE=1 SV=1	1.76558	1.77095e-05	TRUE
Input	Brain vs Liver	PSIP1	A2BI12|Q99JF8	PC4 and SFRS1-interacting protein OS=Mus musculus GN=Psip1 PE=1 SV=1|PC4 and SFRS1-interacting protein OS=Mus musculus GN=Psip1 PE=1 SV=1	1.71034	1.78189e-05	TRUE
Input	Brain vs Liver	PROX1	P48437	Prospero homeobox protein 1 OS=Mus musculus GN=Prox1 PE=1 SV=2	-2.27229	1.78678e-05	TRUE
Input	Brain vs Liver	RPL27A	P14115	60S ribosomal protein L27a OS=Mus musculus GN=Rpl27a PE=1 SV=5	-2.08989	1.79693e-05	TRUE
Input	Brain vs Liver	DPYS	Q9EQF5	Dihydropyrimidinase OS=Mus musculus GN=Dpys PE=1 SV=2	-4.04901	1.79693e-05	TRUE
Input	Brain vs Liver	SNCG	Q5GQ64|Q9Z0F7	Gamma-synuclein (Fragment) OS=Mus musculus GN=Sncg PE=1 SV=1|Gamma-synuclein OS=Mus musculus GN=Sncg PE=1 SV=1	2.19566	1.79693e-05	TRUE
Input	Brain vs Liver	KCNA4	Q61423	Potassium voltage-gated channel subfamily A member 4 OS=Mus musculus GN=Kcna4 PE=1 SV=2	2.22773	1.81292e-05	TRUE
Input	Brain vs Liver	AGXT2	H7BWY3|Q3UEG6	Alanine--glyoxylate aminotransferase 2, mitochondrial OS=Mus musculus GN=Agxt2 PE=1 SV=1|Alanine--glyoxylate aminotransferase 2, mitochondrial OS=Mus musculus GN=Agxt2 PE=1 SV=1	-2.48463	1.81365e-05	TRUE
Input	Brain vs Liver	ADCY2	Q3V1Q3|Q80TL1	Adenylate cyclase type 2 OS=Mus musculus GN=Adcy2 PE=1 SV=1|Adenylate cyclase type 2 OS=Mus musculus GN=Adcy2 PE=1 SV=2	2.78464	1.82197e-05	TRUE
Input	Brain vs Liver	CD44	A2APM1|A2APM2|P15379|P15379-10|P15379-4|P15379-7|P15379-8	CD44 antigen OS=Mus musculus GN=Cd44 PE=1 SV=1|CD44 antigen OS=Mus musculus GN=Cd44 PE=1 SV=1|CD44 antigen OS=Mus musculus GN=Cd44 PE=1 SV=3|Isoform 8 of CD44 antigen OS=Mus musculus GN=Cd44|Isoform 4 of CD44 antigen OS=Mus musculus GN=Cd44|Isoform 2 of CD44 antigen OS=Mus musculus GN=Cd44|Isoform 3 of CD44 antigen OS=Mus musculus GN=Cd44	-2.26577	1.82197e-05	TRUE
Input	Brain vs Liver	GRM7	G5E8D5|Q68ED2	Metabotropic glutamate receptor 7 OS=Mus musculus GN=Grm7 PE=1 SV=1|Metabotropic glutamate receptor 7 OS=Mus musculus GN=Grm7 PE=1 SV=1	1.88859	1.82897e-05	TRUE
Input	Brain vs Liver	FDX1	P46656|Q545P3	Adrenodoxin, mitochondrial OS=Mus musculus GN=Fdx1 PE=1 SV=1|Adrenodoxin, mitochondrial OS=Mus musculus GN=Fdx1 PE=1 SV=1	-3.44986	1.84936e-05	TRUE
Input	Brain vs Liver	Q9DCS2	Q9DCS2	UPF0585 protein C16orf13 homolog OS=Mus musculus PE=1 SV=1	-2.33845	1.84958e-05	TRUE
Input	Brain vs Liver	ZC3HAV1	D3Z5I1|Q3UPF5	Zinc finger CCCH-type antiviral protein 1 OS=Mus musculus GN=Zc3hav1 PE=1 SV=1	-2.01514	1.85245e-05	TRUE
Input	Brain vs Liver	PGBD5	D3YZI9	Protein Pgbd5 OS=Mus musculus GN=Pgbd5 PE=1 SV=1	2.41479	1.85245e-05	TRUE
Input	Brain vs Liver	DIRAS2	Q3UWU7|Q5PR73	GTP-binding protein Di-Ras2 OS=Mus musculus GN=Diras2 PE=1 SV=1|GTP-binding protein Di-Ras2 OS=Mus musculus GN=Diras2 PE=1 SV=1	3.22155	1.8611e-05	TRUE
Input	Brain vs Liver	SOAT2	O88908	Sterol O-acyltransferase 2 OS=Mus musculus GN=Soat2 PE=1 SV=2	-3.83245	1.86243e-05	TRUE
Input	Brain vs Liver	ACO1	P28271	Cytoplasmic aconitate hydratase OS=Mus musculus GN=Aco1 PE=1 SV=3	-2.41002	1.8625e-05	TRUE
Input	Brain vs Liver	GSDMDC1	Q9D8T2	Gasdermin-D OS=Mus musculus GN=Gsdmdc1 PE=1 SV=1	-3.15658	1.8625e-05	TRUE
Input	Brain vs Liver	CHCHD6	Q91VN4	MICOS complex subunit Mic25 OS=Mus musculus GN=Chchd6 PE=1 SV=2	1.99655	1.86287e-05	TRUE
Input	Brain vs Liver	MARC2	Q922Q1	Mitochondrial amidoxime reducing component 2 OS=Mus musculus GN=Marc2 PE=1 SV=1	-1.89737	1.8637e-05	TRUE
Input	Brain vs Liver	CAMK2B	P28652|Q5SVJ0	Calcium/calmodulin-dependent protein kinase type II subunit beta OS=Mus musculus GN=Camk2b PE=1 SV=2|Calcium/calmodulin-dependent protein kinase II, beta, isoform CRA_b OS=Mus musculus GN=Camk2b PE=1 SV=1	2.63685	1.86417e-05	TRUE
Input	Brain vs Liver	ALDH4A1	Q8CHT0	Delta-1-pyrroline-5-carboxylate dehydrogenase, mitochondrial OS=Mus musculus GN=Aldh4a1 PE=1 SV=3	-2.37867	1.86417e-05	TRUE
Input	Brain vs Liver	SLC27A2	O35488	Very long-chain acyl-CoA synthetase OS=Mus musculus GN=Slc27a2 PE=1 SV=2	-2.47063	1.86417e-05	TRUE
Input	Brain vs Liver	EFR3B	Q6ZQ18	Protein EFR3 homolog B OS=Mus musculus GN=Efr3b PE=1 SV=2	2.24849	1.86722e-05	TRUE
Input	Brain vs Liver	SLC2A3	P32037|Q3TPL8	Solute carrier family 2, facilitated glucose transporter member 3 OS=Mus musculus GN=Slc2a3 PE=1 SV=1|Solute carrier family 2 (Facilitated glucose transporter), member 3 OS=Mus musculus GN=Slc2a3 PE=1 SV=1	3.31453	1.86722e-05	TRUE
Input	Brain vs Liver	ABHD14B	A0A087WP24|A0A087WPF8|A0A087WQN8|A0A087WRJ2|A0A087WSR2|E9QN99	Protein ABHD14B (Fragment) OS=Mus musculus GN=Abhd14b PE=1 SV=1|Protein ABHD14B OS=Mus musculus GN=Abhd14b PE=1 SV=1	-2.24349	1.88247e-05	TRUE
Input	Brain vs Liver	SLC44A1	A2AMH4|A2AMH5|Q6X893|Q6X893-2	Choline transporter-like protein 1 OS=Mus musculus GN=Slc44a1 PE=1 SV=1|Choline transporter-like protein 1 OS=Mus musculus GN=Slc44a1 PE=1 SV=1|Choline transporter-like protein 1 OS=Mus musculus GN=Slc44a1 PE=1 SV=3|Isoform 2 of Choline transporter-like protein 1 OS=Mus musculus GN=Slc44a1	2.56353	1.89571e-05	TRUE
Input	Brain vs Liver	MOBP	Q9D2P8	Myelin-associated oligodendrocyte basic protein OS=Mus musculus GN=Mobp PE=1 SV=1	3.28694	1.91097e-05	TRUE
Input	Brain vs Liver	RPS24	P62849|P62849-2|P62849-3	40S ribosomal protein S24 OS=Mus musculus GN=Rps24 PE=1 SV=1|Isoform 2 of 40S ribosomal protein S24 OS=Mus musculus GN=Rps24|Isoform 3 of 40S ribosomal protein S24 OS=Mus musculus GN=Rps24	-2.27178	1.91735e-05	TRUE
Input	Brain vs Liver	FTL1	P29391|Q9CPX4	Ferritin light chain 1 OS=Mus musculus GN=Ftl1 PE=1 SV=2|Ferritin OS=Mus musculus GN=Ftl1 PE=1 SV=1	-3.15764	1.91735e-05	TRUE
Input	Brain vs Liver	SNTB1	Q99L88	Beta-1-syntrophin OS=Mus musculus GN=Sntb1 PE=1 SV=4	-2.07501	1.9277e-05	TRUE
Input	Brain vs Liver	GPX1	P11352	Glutathione peroxidase 1 OS=Mus musculus GN=Gpx1 PE=1 SV=2	-3.09873	1.9277e-05	TRUE
Input	Brain vs Liver	PTPRS	B0V2N1-3|B0V2N1-4	Isoform 3 of Receptor-type tyrosine-protein phosphatase S OS=Mus musculus GN=Ptprs|Isoform 4 of Receptor-type tyrosine-protein phosphatase S OS=Mus musculus GN=Ptprs	2.47188	1.93002e-05	TRUE
Input	Brain vs Liver	IQGAP2	Q3UQ44	Ras GTPase-activating-like protein IQGAP2 OS=Mus musculus GN=Iqgap2 PE=1 SV=2	-2.99556	1.94359e-05	TRUE
Input	Brain vs Liver	ATP6AP2	Q1XID4|Q9CYN9	Renin receptor OS=Mus musculus GN=Atp6ap2 PE=1 SV=2|Renin receptor OS=Mus musculus GN=Atp6ap2 PE=1 SV=2	2.93792	1.94978e-05	TRUE
Input	Brain vs Liver	PPM1H	Q3UYC0	Protein phosphatase 1H OS=Mus musculus GN=Ppm1h PE=1 SV=1	2.23622	1.95317e-05	TRUE
Input	Brain vs Liver	NAGLU	O88325	Alpha-N-acetylglucosaminidase OS=Mus musculus GN=Naglu PE=1 SV=1	-2.19846	1.95317e-05	TRUE
Input	Brain vs Liver	ANKRD29	D3YVV3	Protein Ankrd29 OS=Mus musculus GN=Ankrd29 PE=1 SV=1	2.33326	1.95997e-05	TRUE
Input	Brain vs Liver	KCNJ10	Q56VN0|Q9JM63	ATP-sensitive inward rectifier potassium channel 10 OS=Mus musculus GN=Kcnj10 PE=1 SV=1|ATP-sensitive inward rectifier potassium channel 10 OS=Mus musculus GN=Kcnj10 PE=1 SV=1	3.43696	1.9601e-05	TRUE
Input	Brain vs Liver	TAP1	P21958|Q3TBA3	Antigen peptide transporter 1 OS=Mus musculus GN=Tap1 PE=1 SV=3|Antigen peptide transporter 1 OS=Mus musculus GN=Tap1 PE=1 SV=1	-1.98711	1.96613e-05	TRUE
Input	Brain vs Liver	PLCL2	Q8K394	Inactive phospholipase C-like protein 2 OS=Mus musculus GN=Plcl2 PE=1 SV=2	1.77714	1.96679e-05	TRUE
Input	Brain vs Liver	TTYH1	Q9D3A9|Q9D3A9-4	Protein tweety homolog 1 OS=Mus musculus GN=Ttyh1 PE=1 SV=1|Isoform 4 of Protein tweety homolog 1 OS=Mus musculus GN=Ttyh1	2.65427	1.97349e-05	TRUE
Input	Brain vs Liver	PEX11A	Q9Z211	Peroxisomal membrane protein 11A OS=Mus musculus GN=Pex11a PE=1 SV=1	-1.86164	1.98721e-05	TRUE
Input	Brain vs Liver	PPM1E	B2KGP3|Q80TL0	Protein phosphatase 1E OS=Mus musculus GN=Ppm1e PE=1 SV=1|Protein phosphatase 1E OS=Mus musculus GN=Ppm1e PE=1 SV=2	2.81403	1.99461e-05	TRUE
Input	Brain vs Liver	ADGRL3	D3Z634|Q80TS3|Q80TS3-4|Q80TS3-5	Adhesion G protein-coupled receptor L3 OS=Mus musculus GN=Adgrl3 PE=1 SV=1|Adhesion G protein-coupled receptor L3 OS=Mus musculus GN=Adgrl3 PE=1 SV=3|Isoform 4 of Adhesion G protein-coupled receptor L3 OS=Mus musculus GN=Adgrl3|Isoform 5 of Adhesion G protein-coupled receptor L3 OS=Mus musculus GN=Adgrl3	2.69843	1.99852e-05	TRUE
Input	Brain vs Liver	FARP2	Q91VS8	FERM, RhoGEF and pleckstrin domain-containing protein 2 OS=Mus musculus GN=Farp2 PE=1 SV=2	-1.69719	2.00723e-05	TRUE
Input	Brain vs Liver	HPD	P49429	4-hydroxyphenylpyruvate dioxygenase OS=Mus musculus GN=Hpd PE=1 SV=3	-4.55006	2.00723e-05	TRUE
Input	Brain vs Liver	EPB41L5	Q8BGS1-2	Isoform 2 of Band 4.1-like protein 5 OS=Mus musculus GN=Epb41l5	-1.97146	2.00723e-05	TRUE
Input	Brain vs Liver	PDE1B	Q01065	Calcium/calmodulin-dependent 3',5'-cyclic nucleotide phosphodiesterase 1B OS=Mus musculus GN=Pde1b PE=1 SV=2	2.5624	2.01814e-05	TRUE
Input	Brain vs Liver	ADRBK1	Q3U1V3|Q7TS64|Q99MK8	Protein-serine/threonine kinase OS=Mus musculus GN=Adrbk1 PE=1 SV=1|Protein-serine/threonine kinase OS=Mus musculus GN=Adrbk1 PE=1 SV=1|Beta-adrenergic receptor kinase 1 OS=Mus musculus GN=Adrbk1 PE=1 SV=2	1.75095	2.01814e-05	TRUE
Input	Brain vs Liver	NEFH	P19246	Neurofilament heavy polypeptide OS=Mus musculus GN=Nefh PE=1 SV=3	4.24039	2.0184e-05	TRUE
Input	Brain vs Liver	HSPA5	P20029	78 kDa glucose-regulated protein OS=Mus musculus GN=Hspa5 PE=1 SV=3	-2.11229	2.0184e-05	TRUE
Input	Brain vs Liver	DGKI	D3YWQ0|D3Z2W1|D3Z519	Diacylglycerol kinase OS=Mus musculus GN=Dgki PE=1 SV=1|Diacylglycerol kinase OS=Mus musculus GN=Dgki PE=1 SV=1|Diacylglycerol kinase OS=Mus musculus GN=Dgki PE=1 SV=1	2.24759	2.01898e-05	TRUE
Input	Brain vs Liver	UFL1	Q8CCJ3	E3 UFM1-protein ligase 1 OS=Mus musculus GN=Ufl1 PE=1 SV=2	-1.91065	2.02717e-05	TRUE
Input	Brain vs Liver	RAD54L2	E9QKL0|Q99NG0	Helicase ARIP4 OS=Mus musculus GN=Rad54l2 PE=1 SV=1|Helicase ARIP4 OS=Mus musculus GN=Rad54l2 PE=1 SV=1	-3.08483	2.02717e-05	TRUE
Input	Brain vs Liver	EIF4A1	P60843|Q5F2A7	Eukaryotic initiation factor 4A-I OS=Mus musculus GN=Eif4a1 PE=1 SV=1|Eukaryotic initiation factor 4A-I OS=Mus musculus GN=Eif4a1 PE=1 SV=1	-1.74387	2.02717e-05	TRUE
Input	Brain vs Liver	DDX58	Q6Q899	Probable ATP-dependent RNA helicase DDX58 OS=Mus musculus GN=Ddx58 PE=1 SV=2	-1.84786	2.03433e-05	TRUE
Input	Brain vs Liver	SERPINB1A	Q9D154	Leukocyte elastase inhibitor A OS=Mus musculus GN=Serpinb1a PE=1 SV=1	1.8745	2.03681e-05	TRUE
Input	Brain vs Liver	HDGFRP3	Q9JMG7|Q9JMG7-2	Hepatoma-derived growth factor-related protein 3 OS=Mus musculus GN=Hdgfrp3 PE=1 SV=2|Isoform 2 of Hepatoma-derived growth factor-related protein 3 OS=Mus musculus GN=Hdgfrp3	2.1931	2.03681e-05	TRUE
Input	Brain vs Liver	SORT1	Q6PHU5|Q6PHU5-2	Sortilin OS=Mus musculus GN=Sort1 PE=1 SV=1|Isoform 2 of Sortilin OS=Mus musculus GN=Sort1	1.71295	2.03681e-05	TRUE
Input	Brain vs Liver	GLDC	Q91W43	Glycine dehydrogenase (decarboxylating), mitochondrial OS=Mus musculus GN=Gldc PE=1 SV=1	-2.40937	2.04207e-05	TRUE
Input	Brain vs Liver	GUSB	P12265	Beta-glucuronidase OS=Mus musculus GN=Gusb PE=1 SV=2	-1.89363	2.04398e-05	TRUE
Input	Brain vs Liver	WDR47	Q8CGF6	WD repeat-containing protein 47 OS=Mus musculus GN=Wdr47 PE=1 SV=2	1.76612	2.04725e-05	TRUE
Input	Brain vs Liver	FGL1	A0A0R4J0E1|Q71KU9	Fibrinogen-like protein 1 OS=Mus musculus GN=Fgl1 PE=1 SV=1|Fibrinogen-like protein 1 OS=Mus musculus GN=Fgl1 PE=1 SV=2	-2.63584	2.05458e-05	TRUE
Input	Brain vs Liver	ICAM1	P13597|P13597-2	Intercellular adhesion molecule 1 OS=Mus musculus GN=Icam1 PE=1 SV=1|Isoform 2 of Intercellular adhesion molecule 1 OS=Mus musculus GN=Icam1	-2.43137	2.06251e-05	TRUE
Input	Brain vs Liver	TOMM40L	Q9CZR3	Mitochondrial import receptor subunit TOM40B OS=Mus musculus GN=Tomm40l PE=1 SV=1	1.71578	2.0948e-05	TRUE
Input	Brain vs Liver	INPP5A	E9QAS7|Q3TZT4|Q7TNC9	Protein Inpp5a OS=Mus musculus GN=Inpp5a PE=1 SV=1|Protein Inpp5a OS=Mus musculus GN=Inpp5a PE=1 SV=1|Inpp5a protein OS=Mus musculus GN=Inpp5a PE=1 SV=1	2.42372	2.09484e-05	TRUE
Input	Brain vs Liver	STOM	P54116	Erythrocyte band 7 integral membrane protein OS=Mus musculus GN=Stom PE=1 SV=3	-1.81052	2.09679e-05	TRUE
Input	Brain vs Liver	ITIH1	F8WJ05|Q61702	Inter-alpha-trypsin inhibitor heavy chain H1 OS=Mus musculus GN=Itih1 PE=1 SV=1|Inter-alpha-trypsin inhibitor heavy chain H1 OS=Mus musculus GN=Itih1 PE=1 SV=2	-1.75699	2.09679e-05	TRUE
Input	Brain vs Liver	PSD3	E9PUC5|F6Z9E6|Q2PFD7|Q2PFD7-2|Q2PFD7-5	PH and SEC7 domain-containing protein 3 OS=Mus musculus GN=Psd3 PE=1 SV=1|PH and SEC7 domain-containing protein 3 OS=Mus musculus GN=Psd3 PE=1 SV=2|PH and SEC7 domain-containing protein 3 OS=Mus musculus GN=Psd3 PE=1 SV=2|Isoform 2 of PH and SEC7 domain-containing protein 3 OS=Mus musculus GN=Psd3|Isoform 5 of PH and SEC7 domain-containing protein 3 OS=Mus musculus GN=Psd3	2.23938	2.09992e-05	TRUE
Input	Brain vs Liver	CALD1	E9QA15|E9QA16|Q8VCQ8|S4R1T7	Caldesmon 1 OS=Mus musculus GN=Cald1 PE=1 SV=1|Protein Cald1 OS=Mus musculus GN=Cald1 PE=1 SV=1	-2.06374	2.1014e-05	TRUE
Input	Brain vs Liver	PITPNC1	A0A0A0MQ88|Q8K4R4	Cytoplasmic phosphatidylinositol transfer protein 1 OS=Mus musculus GN=Pitpnc1 PE=1 SV=1|Cytoplasmic phosphatidylinositol transfer protein 1 OS=Mus musculus GN=Pitpnc1 PE=1 SV=1	1.687	2.1014e-05	TRUE
Input	Brain vs Liver	ATPIF1	E9PV44	ATPase inhibitor, mitochondrial OS=Mus musculus GN=Atpif1 PE=1 SV=1	2.79304	2.11467e-05	TRUE
Input	Brain vs Liver	RPS9	D3YWH9|F7CJS8|Q6ZWN5|Q9CXW7	40S ribosomal protein S9 (Fragment) OS=Mus musculus GN=Rps9 PE=1 SV=1|40S ribosomal protein S9 OS=Mus musculus GN=Rps9 PE=1 SV=1|40S ribosomal protein S9 OS=Mus musculus GN=Rps9 PE=1 SV=3	-2.44733	2.11478e-05	TRUE
Input	Brain vs Liver	MAN2A1	P27046	Alpha-mannosidase 2 OS=Mus musculus GN=Man2a1 PE=1 SV=2	-2.55684	2.11478e-05	TRUE
Input	Brain vs Liver	F5	O88783	Coagulation factor V OS=Mus musculus GN=F5 PE=1 SV=1	-2.37401	2.11699e-05	TRUE
Input	Brain vs Liver	DDI2	A2ADY9	Protein DDI1 homolog 2 OS=Mus musculus GN=Ddi2 PE=1 SV=1	-2.1308	2.12018e-05	TRUE
Input	Brain vs Liver	ACAA1B	Q3UKM0|Q8VCH0	3-ketoacyl-CoA thiolase B, peroxisomal OS=Mus musculus GN=Acaa1b PE=1 SV=1|3-ketoacyl-CoA thiolase B, peroxisomal OS=Mus musculus GN=Acaa1b PE=1 SV=1	-3.74872	2.12018e-05	TRUE
Input	Brain vs Liver	SLC25A17	O70579	Peroxisomal membrane protein PMP34 OS=Mus musculus GN=Slc25a17 PE=1 SV=1	-2.17645	2.12018e-05	TRUE
Input	Brain vs Liver	DHTKD1	A2ATU0	Probable 2-oxoglutarate dehydrogenase E1 component DHKTD1, mitochondrial OS=Mus musculus GN=Dhtkd1 PE=1 SV=1	-3.66935	2.12966e-05	TRUE
Input	Brain vs Liver	DLGAP4	B1AZP2-2	Isoform 2 of Disks large-associated protein 4 OS=Mus musculus GN=Dlgap4	2.63721	2.13063e-05	TRUE
Input	Brain vs Liver	CYP2D22	Q9JKY7	Cytochrome P450 CYP2D22 OS=Mus musculus GN=Cyp2d22 PE=1 SV=1	-3.16637	2.13644e-05	TRUE
Input	Brain vs Liver	ALDH18A1	Q9Z110|Q9Z110-2	Delta-1-pyrroline-5-carboxylate synthase OS=Mus musculus GN=Aldh18a1 PE=1 SV=2|Isoform Short of Delta-1-pyrroline-5-carboxylate synthase OS=Mus musculus GN=Aldh18a1	1.94925	2.13857e-05	TRUE
Input	Brain vs Liver	SEPT11	A0A0J9YTY0|A0A0J9YUL3|Q8C1B7|Q8C1B7-2|Q8C1B7-3	Septin-11 OS=Mus musculus GN=Sept11 PE=1 SV=1|Septin 11, isoform CRA_b OS=Mus musculus GN=Sept11 PE=1 SV=1|Septin-11 OS=Mus musculus GN=Sept11 PE=1 SV=4|Isoform 2 of Septin-11 OS=Mus musculus GN=Sept11|Isoform 3 of Septin-11 OS=Mus musculus GN=Sept11	2.03194	2.16803e-05	TRUE
Input	Brain vs Liver	GCH1	Q05915|Q3U7P6	GTP cyclohydrolase 1 OS=Mus musculus GN=Gch1 PE=1 SV=1|GTP cyclohydrolase 1 OS=Mus musculus GN=Gch1 PE=1 SV=1	-2.08985	2.16929e-05	TRUE
Input	Brain vs Liver	DMXL2	Q8BPN8|Q8BPN8-2	DmX-like protein 2 OS=Mus musculus GN=Dmxl2 PE=1 SV=3|Isoform 2 of DmX-like protein 2 OS=Mus musculus GN=Dmxl2	2.59406	2.16929e-05	TRUE
Input	Brain vs Liver	GRM5	B2BH30|E9QMC2|Q3UVX5	Metabotropic glutamate receptor 5 OS=Mus musculus GN=Grm5 PE=1 SV=1|Metabotropic glutamate receptor 5 OS=Mus musculus GN=Grm5 PE=1 SV=1|Metabotropic glutamate receptor 5 OS=Mus musculus GN=Grm5 PE=1 SV=2	2.93269	2.17339e-05	TRUE
Input	Brain vs Liver	SGPL1	Q8R0X7	Sphingosine-1-phosphate lyase 1 OS=Mus musculus GN=Sgpl1 PE=1 SV=1	-1.97588	2.17681e-05	TRUE
Input	Brain vs Liver	SLC2A13	Q3UHK1	Proton myo-inositol cotransporter OS=Mus musculus GN=Slc2a13 PE=1 SV=2	1.81309	2.183e-05	TRUE
Input	Brain vs Liver	FADS2	Q9Z0R9	Fatty acid desaturase 2 OS=Mus musculus GN=Fads2 PE=1 SV=1	-2.29018	2.18565e-05	TRUE
Input	Brain vs Liver	CPT1A	P97742|Q7TQD5	Carnitine O-palmitoyltransferase 1, liver isoform OS=Mus musculus GN=Cpt1a PE=1 SV=4|Carnitine O-palmitoyltransferase 1, liver isoform OS=Mus musculus GN=Cpt1a PE=1 SV=1	-1.88822	2.18566e-05	TRUE
Input	Brain vs Liver	SEPT3	Q9Z1S5	Neuronal-specific septin-3 OS=Mus musculus GN=Sept3 PE=1 SV=2	3.23063	2.18566e-05	TRUE
Input	Brain vs Liver	PHYH	O35386|Q3TPC7	Phytanoyl-CoA dioxygenase, peroxisomal OS=Mus musculus GN=Phyh PE=1 SV=1|Phytanoyl-CoA dioxygenase, peroxisomal OS=Mus musculus GN=Phyh PE=1 SV=1	-2.82338	2.18939e-05	TRUE
Input	Brain vs Liver	OMG	G3XA53|Q63912	Oligodendrocyte myelin glycoprotein OS=Mus musculus GN=Omg PE=1 SV=1|Oligodendrocyte-myelin glycoprotein OS=Mus musculus GN=Omg PE=1 SV=1	4.12763	2.19855e-05	TRUE
Input	Brain vs Liver	ATP6V0C	A3KML5|E9Q9C5|P63082	V-type proton ATPase proteolipid subunit OS=Mus musculus GN=Atp6v0c PE=1 SV=1|V-type proton ATPase proteolipid subunit (Fragment) OS=Mus musculus GN=Atp6v0c PE=1 SV=1|V-type proton ATPase 16 kDa proteolipid subunit OS=Mus musculus GN=Atp6v0c PE=1 SV=1	3.78546	2.19882e-05	TRUE
Input	Brain vs Liver	AHNAK2	E9PYB0|F7CVJ5|F7DBB3	Protein Ahnak2 (Fragment) OS=Mus musculus GN=Ahnak2 PE=1 SV=1|Protein Ahnak2 (Fragment) OS=Mus musculus GN=Ahnak2 PE=1 SV=7	1.62426	2.19994e-05	TRUE
Input	Brain vs Liver	LRRC59	Q922Q8	Leucine-rich repeat-containing protein 59 OS=Mus musculus GN=Lrrc59 PE=1 SV=1	-2.54202	2.21928e-05	TRUE
Input	Brain vs Liver	CTTNBP2	B9EJA2|B9EJA2-2|B9EJA2-3|B9EJA2-4|B9EJA2-5	Cortactin-binding protein 2 OS=Mus musculus GN=Cttnbp2 PE=1 SV=2|Isoform 2 of Cortactin-binding protein 2 OS=Mus musculus GN=Cttnbp2|Isoform 3 of Cortactin-binding protein 2 OS=Mus musculus GN=Cttnbp2|Isoform 4 of Cortactin-binding protein 2 OS=Mus musculus GN=Cttnbp2|Isoform 5 of Cortactin-binding protein 2 OS=Mus musculus GN=Cttnbp2	2.07721	2.21928e-05	TRUE
Input	Brain vs Liver	CTAGE5	E9Q3S2|H3BJI6|H3BJS0|H3BK48|H3BKH2|H3BL19|Q8R311	cTAGE family member 5 OS=Mus musculus GN=Ctage5 PE=1 SV=1	-2.19946	2.21928e-05	TRUE
Input	Brain vs Liver	AIFM1	B1AU25|Q9Z0X1	Apoptosis-inducing factor 1, mitochondrial OS=Mus musculus GN=Aifm1 PE=1 SV=1|Apoptosis-inducing factor 1, mitochondrial OS=Mus musculus GN=Aifm1 PE=1 SV=1	-1.6943	2.21928e-05	TRUE
Input	Brain vs Liver	PKP2	Q9CQ73	Plakophilin 2 OS=Mus musculus GN=Pkp2 PE=1 SV=1	-1.95529	2.21998e-05	TRUE
Input	Brain vs Liver	PCK1	Q9Z2V4	Phosphoenolpyruvate carboxykinase, cytosolic [GTP] OS=Mus musculus GN=Pck1 PE=1 SV=1	-3.316	2.2274e-05	TRUE
Input	Brain vs Liver	MOG	Q3UY21|Q61885	Myelin-oligodendrocyte glycoprotein OS=Mus musculus GN=Mog PE=1 SV=1|Myelin-oligodendrocyte glycoprotein OS=Mus musculus GN=Mog PE=1 SV=1	2.88924	2.2274e-05	TRUE
Input	Brain vs Liver	DENND1A	Q8K382	DENN domain-containing protein 1A OS=Mus musculus GN=Dennd1a PE=1 SV=2	-1.75239	2.23367e-05	TRUE
Input	Brain vs Liver	RAB15	D3YTZ8|D3YWS1|D3Z1A7|Q3TYH2	Ras-related protein Rab-15 OS=Mus musculus GN=Rab15 PE=1 SV=1|Ras-related protein Rab-15 OS=Mus musculus GN=Rab15 PE=1 SV=1|Ras-related protein Rab-15 (Fragment) OS=Mus musculus GN=Rab15 PE=1 SV=1|Ras-related protein Rab-15 OS=Mus musculus GN=Rab15 PE=1 SV=1	2.63002	2.23367e-05	TRUE
Input	Brain vs Liver	PDIA3	P27773	Protein disulfide-isomerase A3 OS=Mus musculus GN=Pdia3 PE=1 SV=2	-1.84588	2.23367e-05	TRUE
Input	Brain vs Liver	RACK1	P68040	Receptor of activated protein C kinase 1 OS=Mus musculus GN=Rack1 PE=1 SV=3	-1.81868	2.23367e-05	TRUE
Input	Brain vs Liver	PYGL	Q9ET01	Glycogen phosphorylase, liver form OS=Mus musculus GN=Pygl PE=1 SV=4	-4.24236	2.23367e-05	TRUE
Input	Brain vs Liver	RPL3	P27659	60S ribosomal protein L3 OS=Mus musculus GN=Rpl3 PE=1 SV=3	-1.8496	2.23367e-05	TRUE
Input	Brain vs Liver	C6	E9Q6D8|Q91X70	Protein C6 OS=Mus musculus GN=C6 PE=1 SV=1|Complement component 6 OS=Mus musculus GN=C6 PE=1 SV=1	-2.00661	2.23367e-05	TRUE
Input	Brain vs Liver	NRXN2	E9PUM9|E9PUN0|E9Q5N7|E9Q7X7	Protein Nrxn2 OS=Mus musculus GN=Nrxn2 PE=1 SV=1|Protein Nrxn2 OS=Mus musculus GN=Nrxn2 PE=1 SV=1|Protein Nrxn2 OS=Mus musculus GN=Nrxn2 PE=1 SV=2|Protein Nrxn2 OS=Mus musculus GN=Nrxn2 PE=1 SV=1	1.73636	2.27209e-05	TRUE
Input	Brain vs Liver	ILDR2	A0A0A6YVY9|A0A0A6YWD2|A0A0A6YXV2|A0A0A6YY76|B5TVM2	Immunoglobulin-like domain-containing receptor 2 OS=Mus musculus GN=Ildr2 PE=1 SV=1|Immunoglobulin-like domain-containing receptor 2 OS=Mus musculus GN=Ildr2 PE=1 SV=1|Immunoglobulin-like domain-containing receptor 2 OS=Mus musculus GN=Ildr2 PE=1 SV=1|Immunoglobulin-like domain-containing receptor 2 OS=Mus musculus GN=Ildr2 PE=1 SV=1|Immunoglobulin-like domain-containing receptor 2 OS=Mus musculu…	2.30358	2.27209e-05	TRUE
Input	Brain vs Liver	MUT	P16332	Methylmalonyl-CoA mutase, mitochondrial OS=Mus musculus GN=Mut PE=1 SV=2	-1.96959	2.27209e-05	TRUE
Input	Brain vs Liver	EEF1A2	P62631	Elongation factor 1-alpha 2 OS=Mus musculus GN=Eef1a2 PE=1 SV=1	2.03479	2.28208e-05	TRUE
Input	Brain vs Liver	BAI1	Q3UHD1	Brain-specific angiogenesis inhibitor 1 OS=Mus musculus GN=Bai1 PE=1 SV=1	1.98711	2.28428e-05	TRUE
Input	Brain vs Liver	RPS6	P62754|Q5BLK1	40S ribosomal protein S6 OS=Mus musculus GN=Rps6 PE=1 SV=1|40S ribosomal protein S6 OS=Mus musculus GN=Rps6 PE=1 SV=1	-2.41589	2.28428e-05	TRUE
Input	Brain vs Liver	SLC6A7	Q6PGE7	Sodium-dependent proline transporter OS=Mus musculus GN=Slc6a7 PE=1 SV=1	2.78371	2.28428e-05	TRUE
Input	Brain vs Liver	PRKCE	P16054	Protein kinase C epsilon type OS=Mus musculus GN=Prkce PE=1 SV=1	2.48418	2.28428e-05	TRUE
Input	Brain vs Liver	REEP6	Q9JM62	Receptor expression-enhancing protein 6 OS=Mus musculus GN=Reep6 PE=1 SV=1	-2.52694	2.28617e-05	TRUE
Input	Brain vs Liver	BRINP1	Q920P3	BMP/retinoic acid-inducible neural-specific protein 1 OS=Mus musculus GN=Brinp1 PE=1 SV=1	2.77034	2.28617e-05	TRUE
Input	Brain vs Liver	GNE	Q3TCI8|Q3UW64|Q91WG8	Bifunctional UDP-N-acetylglucosamine 2-epimerase/N-acetylmannosamine kinase OS=Mus musculus GN=Gne PE=1 SV=1|Bifunctional UDP-N-acetylglucosamine 2-epimerase/N-acetylmannosamine kinase OS=Mus musculus GN=Gne PE=1 SV=1|Bifunctional UDP-N-acetylglucosamine 2-epimerase/N-acetylmannosamine kinase OS=Mus musculus GN=Gne PE=1 SV=1	-2.26879	2.28913e-05	TRUE
Input	Brain vs Liver	PLPP3	Q99JY8	Phospholipid phosphatase 3 OS=Mus musculus GN=Plpp3 PE=1 SV=1	2.30047	2.30318e-05	TRUE
Input	Brain vs Liver	TMEM65	Q4VAE3	Transmembrane protein 65 OS=Mus musculus GN=Tmem65 PE=1 SV=1	2.52847	2.30318e-05	TRUE
Input	Brain vs Liver	TST	P52196|Q545S0	Thiosulfate sulfurtransferase OS=Mus musculus GN=Tst PE=1 SV=3|Sulfurtransferase OS=Mus musculus GN=Tst PE=1 SV=1	-2.42816	2.30793e-05	TRUE
Input	Brain vs Liver	SEZ6L2	Q4V9Z5-2|Q4V9Z5-3	Isoform 2 of Seizure 6-like protein 2 OS=Mus musculus GN=Sez6l2|Isoform 3 of Seizure 6-like protein 2 OS=Mus musculus GN=Sez6l2	2.82467	2.3101e-05	TRUE
Input	Brain vs Liver	ACOT7	E9PYH2|Q91V12|Q91V12-2|Q91V12-4	Cytosolic acyl coenzyme A thioester hydrolase OS=Mus musculus GN=Acot7 PE=1 SV=1|Cytosolic acyl coenzyme A thioester hydrolase OS=Mus musculus GN=Acot7 PE=1 SV=2|Isoform A of Cytosolic acyl coenzyme A thioester hydrolase OS=Mus musculus GN=Acot7|Isoform D of Cytosolic acyl coenzyme A thioester hydrolase OS=Mus musculus GN=Acot7	2.39185	2.3128e-05	TRUE
Input	Brain vs Liver	PADI2	Q08642	Protein-arginine deiminase type-2 OS=Mus musculus GN=Padi2 PE=1 SV=2	2.19878	2.3128e-05	TRUE
Input	Brain vs Liver	AP2M1	P84091|Q3TWV4|Q5FWI9	AP-2 complex subunit mu OS=Mus musculus GN=Ap2m1 PE=1 SV=1	1.8514	2.3128e-05	TRUE
Input	Brain vs Liver	SEC11A	D3YTS1|D3YWT0|Q9R0P6	Signal peptidase complex catalytic subunit SEC11 OS=Mus musculus GN=Sec11a PE=1 SV=1|Signal peptidase complex catalytic subunit SEC11 OS=Mus musculus GN=Sec11a PE=1 SV=1|Signal peptidase complex catalytic subunit SEC11A OS=Mus musculus GN=Sec11a PE=1 SV=1	-2.54109	2.3128e-05	TRUE
Input	Brain vs Liver	ANKS1B	S4R1Q0|S4R2H2|S4R2I2	Ankyrin repeat and sterile alpha motif domain-containing protein 1B OS=Mus musculus GN=Anks1b PE=1 SV=1|Ankyrin repeat and sterile alpha motif domain-containing protein 1B OS=Mus musculus GN=Anks1b PE=1 SV=1|Ankyrin repeat and sterile alpha motif domain-containing protein 1B OS=Mus musculus GN=Anks1b PE=1 SV=1	2.81533	2.3128e-05	TRUE
Input	Brain vs Liver	DPP10	D3Z5I7|E9QN98|Q6NXK7	Inactive dipeptidyl peptidase 10 OS=Mus musculus GN=Dpp10 PE=1 SV=2|Inactive dipeptidyl peptidase 10 OS=Mus musculus GN=Dpp10 PE=1 SV=1|Inactive dipeptidyl peptidase 10 OS=Mus musculus GN=Dpp10 PE=1 SV=1	3.02451	2.3128e-05	TRUE
Input	Brain vs Liver	ASAP1	E9QMI7|E9QMJ1|E9QN63|H3BJY2|H3BKD4|H3BKE6|H3BL41|Q9QWY8|Q9QWY8-2|Q9QWY8-3|Q9QWY8-4	Arf-GAP with SH3 domain, ANK repeat and PH domain-containing protein 1 OS=Mus musculus GN=Asap1 PE=1 SV=2|Arf-GAP with SH3 domain, ANK repeat and PH domain-containing protein 1 OS=Mus musculus GN=Asap1 PE=1 SV=1|Arf-GAP with SH3 domain, ANK repeat and PH domain-containing protein 1 OS=Mus musculus GN=Asap1 PE=1 SV=2|Arf-GAP with SH3 domain, ANK repeat and PH domain-containing protein 1 OS=Mus mus…	1.61371	2.3128e-05	TRUE
Input	Brain vs Liver	RAB35	Q3U0T9|Q6PHN9	RAB35, member RAS oncogene family OS=Mus musculus GN=Rab35 PE=1 SV=1|Ras-related protein Rab-35 OS=Mus musculus GN=Rab35 PE=1 SV=1	1.7255	2.31667e-05	TRUE
Input	Brain vs Liver	CAMK1D	Q8BW96|Q8BW96-2|Q8BW96-3	Calcium/calmodulin-dependent protein kinase type 1D OS=Mus musculus GN=Camk1d PE=1 SV=2|Isoform 2 of Calcium/calmodulin-dependent protein kinase type 1D OS=Mus musculus GN=Camk1d|Isoform 3 of Calcium/calmodulin-dependent protein kinase type 1D OS=Mus musculus GN=Camk1d	1.88293	2.31667e-05	TRUE
Input	Brain vs Liver	KCNIP4	Q3UFC0|Q3YAA5|Q6PHZ8|Q6PHZ8-2|Q6PHZ8-3|Q6PHZ8-4	Kv channel-interacting protein 4 OS=Mus musculus GN=Kcnip4 PE=1 SV=1|Kv channel interacting protein 4, isoform CRA_b OS=Mus musculus GN=Kcnip4 PE=1 SV=1|Kv channel-interacting protein 4 OS=Mus musculus GN=Kcnip4 PE=1 SV=1|Isoform 2 of Kv channel-interacting protein 4 OS=Mus musculus GN=Kcnip4|Isoform 3 of Kv channel-interacting protein 4 OS=Mus musculus GN=Kcnip4|Isoform 4 of Kv channel-interacti…	2.67311	2.33535e-05	TRUE
Input	Brain vs Liver	ASNS	Q61024	Asparagine synthetase [glutamine-hydrolyzing] OS=Mus musculus GN=Asns PE=1 SV=3	1.61395	2.34332e-05	TRUE
Input	Brain vs Liver	PYCR2	Q3TMZ1|Q922Q4	Pyrroline-5-carboxylate reductase OS=Mus musculus GN=Pycr2 PE=1 SV=1|Pyrroline-5-carboxylate reductase 2 OS=Mus musculus GN=Pycr2 PE=1 SV=1	1.99982	2.34332e-05	TRUE
Input	Brain vs Liver	PPFIA3	P60469	Liprin-alpha-3 OS=Mus musculus GN=Ppfia3 PE=1 SV=2	2.08889	2.34332e-05	TRUE
Input	Brain vs Liver	ERC2	Q6PH08|Q6PH08-3	ERC protein 2 OS=Mus musculus GN=Erc2 PE=1 SV=2|Isoform 3 of ERC protein 2 OS=Mus musculus GN=Erc2	3.04641	2.34643e-05	TRUE
Input	Brain vs Liver	RUNDC3A	O08576	RUN domain-containing protein 3A OS=Mus musculus GN=Rundc3a PE=1 SV=1	1.89137	2.34643e-05	TRUE
Input	Brain vs Liver	PITPNA	J3QPW1|J3QQ30|P53810|Q5ND42	Phosphatidylinositol transfer protein alpha isoform OS=Mus musculus GN=Pitpna PE=1 SV=1|Phosphatidylinositol transfer protein alpha isoform OS=Mus musculus GN=Pitpna PE=1 SV=1|Phosphatidylinositol transfer protein alpha isoform OS=Mus musculus GN=Pitpna PE=1 SV=2|Phosphatidylinositol transfer protein alpha isoform OS=Mus musculus GN=Pitpna PE=1 SV=1	1.58326	2.35128e-05	TRUE
Input	Brain vs Liver	AGXT	O35423-2	Isoform Peroxisomal of Serine--pyruvate aminotransferase, mitochondrial OS=Mus musculus GN=Agxt	-3.17833	2.35451e-05	TRUE
Input	Brain vs Liver	TRIM32	Q3TLR3|Q8CH72	E3 ubiquitin-protein ligase TRIM32 OS=Mus musculus GN=Trim32 PE=1 SV=1|E3 ubiquitin-protein ligase TRIM32 OS=Mus musculus GN=Trim32 PE=1 SV=2	1.69046	2.35451e-05	TRUE
Input	Brain vs Liver	ACAD10	Q8K370	Acyl-CoA dehydrogenase family member 10 OS=Mus musculus GN=Acad10 PE=1 SV=1	-2.07152	2.35451e-05	TRUE
Input	Brain vs Liver	RDH10	Q8VCH7	Retinol dehydrogenase 10 OS=Mus musculus GN=Rdh10 PE=1 SV=2	-2.17699	2.36886e-05	TRUE
Input	Brain vs Liver	TYSND1	Q9DBA6	Peroxisomal leader peptide-processing protease OS=Mus musculus GN=Tysnd1 PE=1 SV=1	-1.82375	2.38562e-05	TRUE
Input	Brain vs Liver	HSD17B11	Q9EQ06|Q9EQ06-2	Estradiol 17-beta-dehydrogenase 11 OS=Mus musculus GN=Hsd17b11 PE=1 SV=1|Isoform 2 of Estradiol 17-beta-dehydrogenase 11 OS=Mus musculus GN=Hsd17b11	-1.98737	2.38988e-05	TRUE
Input	Brain vs Liver	NEFL	P08551	Neurofilament light polypeptide OS=Mus musculus GN=Nefl PE=1 SV=5	4.37011	2.40717e-05	TRUE
Input	Brain vs Liver	MICU3	Q9CTY5	Calcium uptake protein 3, mitochondrial OS=Mus musculus GN=Micu3 PE=2 SV=2	1.58431	2.40955e-05	TRUE
Input	Brain vs Liver	CMBL	E0CXH4|E0CXT6|Q8R1G2	Carboxymethylenebutenolidase homolog (Fragment) OS=Mus musculus GN=Cmbl PE=1 SV=1|Carboxymethylenebutenolidase homolog OS=Mus musculus GN=Cmbl PE=1 SV=1	-1.91917	2.40955e-05	TRUE
Input	Brain vs Liver	C2CD5	A0A0N4SW93|Q7TPS5	C2 domain-containing protein 5 OS=Mus musculus GN=C2cd5 PE=1 SV=1|C2 domain-containing protein 5 OS=Mus musculus GN=C2cd5 PE=1 SV=2	1.76355	2.40988e-05	TRUE
Input	Brain vs Liver	STAB2	E5RKF9|Q8R4U0	Scavenger receptor FEEL-2a OS=Mus musculus GN=Stab2 PE=1 SV=1|Stabilin-2 OS=Mus musculus GN=Stab2 PE=1 SV=1	-2.70368	2.43354e-05	TRUE
Input	Brain vs Liver	ADAM11	Q7TQG7|Q9R1V4	A disintegrin and metallopeptidase domain 11, isoform CRA_a OS=Mus musculus GN=Adam11 PE=1 SV=1|Disintegrin and metalloproteinase domain-containing protein 11 OS=Mus musculus GN=Adam11 PE=1 SV=2	2.44254	2.43997e-05	TRUE
Input	Brain vs Liver	ACOT12	A2RSC2|Q9DBK0	Acyl-CoA thioesterase 12 OS=Mus musculus GN=Acot12 PE=1 SV=1|Acyl-coenzyme A thioesterase 12 OS=Mus musculus GN=Acot12 PE=1 SV=1	-1.82935	2.46878e-05	TRUE
Input	Brain vs Liver	HFE	P70387	Hereditary hemochromatosis protein homolog OS=Mus musculus GN=Hfe PE=1 SV=2	-1.78663	2.47272e-05	TRUE
Input	Brain vs Liver	DYNC1LI2	Q6PDL0	Cytoplasmic dynein 1 light intermediate chain 2 OS=Mus musculus GN=Dync1li2 PE=1 SV=2	1.666	2.47272e-05	TRUE
Input	Brain vs Liver	NOP2	E9QN31	Probable 28S rRNA (cytosine-C(5))-methyltransferase OS=Mus musculus GN=Nop2 PE=1 SV=1	-2.06599	2.49885e-05	TRUE
Input	Brain vs Liver	SYNGR1	O55100|O55100-2	Synaptogyrin-1 OS=Mus musculus GN=Syngr1 PE=1 SV=2|Isoform 1B of Synaptogyrin-1 OS=Mus musculus GN=Syngr1	3.42948	2.49885e-05	TRUE
Input	Brain vs Liver	DDC	O88533|Q5SUV8	Aromatic-L-amino-acid decarboxylase OS=Mus musculus GN=Ddc PE=1 SV=1|Aromatic-L-amino-acid decarboxylase OS=Mus musculus GN=Ddc PE=1 SV=1	-1.6459	2.49885e-05	TRUE
Input	Brain vs Liver	SYT3	G3X9Y1	Synaptotagmin III, isoform CRA_a OS=Mus musculus GN=Syt3 PE=1 SV=1	1.86955	2.49956e-05	TRUE
Input	Brain vs Liver	NPEPPS	Q11011	Puromycin-sensitive aminopeptidase OS=Mus musculus GN=Npepps PE=1 SV=2	1.84113	2.49956e-05	TRUE
Input	Brain vs Liver	CLASP2	E9Q8N5|Q08EB6|Q8BRT1	CLIP-associating protein 2 OS=Mus musculus GN=Clasp2 PE=1 SV=1|CLIP associating protein 2 OS=Mus musculus GN=Clasp2 PE=1 SV=1|CLIP-associating protein 2 OS=Mus musculus GN=Clasp2 PE=1 SV=1	2.13115	2.5049e-05	TRUE
Input	Brain vs Liver	SULT2A8	Q8BGL3	Sulfotransferase OS=Mus musculus GN=Sult2a8 PE=1 SV=1	-3.1465	2.5049e-05	TRUE
Input	Brain vs Liver	ALDH3A2	B1ATI0|B1AV77|P47740	Aldehyde dehydrogenase OS=Mus musculus GN=Aldh3a2 PE=1 SV=1|Aldehyde dehydrogenase OS=Mus musculus GN=Aldh3a2 PE=1 SV=1|Fatty aldehyde dehydrogenase OS=Mus musculus GN=Aldh3a2 PE=1 SV=2	-2.8445	2.50894e-05	TRUE
Input	Brain vs Liver	PLCB4	Q91UZ1	Phosphoinositide phospholipase C OS=Mus musculus GN=Plcb4 PE=1 SV=1	2.02183	2.50894e-05	TRUE
Input	Brain vs Liver	THNSL2	Q80W22	Threonine synthase-like 2 OS=Mus musculus GN=Thnsl2 PE=1 SV=1	-1.92439	2.50894e-05	TRUE
Input	Brain vs Liver	BCKDHA	Q3U3J1	2-oxoisovalerate dehydrogenase subunit alpha, mitochondrial OS=Mus musculus GN=Bckdha PE=1 SV=1	-1.55655	2.51873e-05	TRUE
Input	Brain vs Liver	TENM1	A2ANL9|Q9WTS4	Teneurin-1 OS=Mus musculus GN=Tenm1 PE=1 SV=1|Teneurin-1 OS=Mus musculus GN=Tenm1 PE=1 SV=1	2.03444	2.5192e-05	TRUE
Input	Brain vs Liver	PBLD2	Q9CXN7	Phenazine biosynthesis-like domain-containing protein 2 OS=Mus musculus GN=Pbld2 PE=1 SV=1	-4.20998	2.5192e-05	TRUE
Input	Brain vs Liver	HECW2	Q6I6G8	E3 ubiquitin-protein ligase HECW2 OS=Mus musculus GN=Hecw2 PE=1 SV=1	1.92031	2.52323e-05	TRUE
Input	Brain vs Liver	GRIPAP1	A2AEW8|A2AEW9|Q8VD04	GRIP1-associated protein 1 OS=Mus musculus GN=Gripap1 PE=1 SV=1	1.71849	2.52323e-05	TRUE
Input	Brain vs Liver	HOMER1	Q9Z2Y3|Q9Z2Y3-2|Q9Z2Y3-3	Homer protein homolog 1 OS=Mus musculus GN=Homer1 PE=1 SV=2|Isoform 2 of Homer protein homolog 1 OS=Mus musculus GN=Homer1|Isoform 3 of Homer protein homolog 1 OS=Mus musculus GN=Homer1	3.40318	2.52765e-05	TRUE
Input	Brain vs Liver	DGAT1	Q54AA6|Q9Z2A7	O-acyltransferase OS=Mus musculus GN=Dgat1 PE=1 SV=1|Diacylglycerol O-acyltransferase 1 OS=Mus musculus GN=Dgat1 PE=1 SV=1	-2.00056	2.52765e-05	TRUE
Input	Brain vs Liver	ADAP1	E9PY16	Protein Adap1 OS=Mus musculus GN=Adap1 PE=1 SV=1	2.64182	2.53586e-05	TRUE
Input	Brain vs Liver	SH3KBP1	Q8R550|Q8R550-2	SH3 domain-containing kinase-binding protein 1 OS=Mus musculus GN=Sh3kbp1 PE=1 SV=1|Isoform 2 of SH3 domain-containing kinase-binding protein 1 OS=Mus musculus GN=Sh3kbp1	1.78757	2.54354e-05	TRUE
Input	Brain vs Liver	RGS6	A0A087WNZ9|A0A087WPC4|A0A087WPD1|A0A087WPW1|A0A087WQG6|A0A087WRP8|A0A087WSJ9|F6WDS8|Q9Z2H2	Regulator of G-protein-signaling 6 OS=Mus musculus GN=Rgs6 PE=1 SV=1|Regulator of G-protein-signaling 6 (Fragment) OS=Mus musculus GN=Rgs6 PE=1 SV=1|Regulator of G-protein-signaling 6 OS=Mus musculus GN=Rgs6 PE=1 SV=1|Regulator of G-protein-signaling 6 OS=Mus musculus GN=Rgs6 PE=1 SV=1|Regulator of G-protein-signaling 6 OS=Mus musculus GN=Rgs6 PE=1 SV=2|Regulator of G-protein-signaling 6 (Fragmen…	2.20347	2.55455e-05	TRUE
Input	Brain vs Liver	ELMO2	Q8BHL5|Q8BHL5-2	Engulfment and cell motility protein 2 OS=Mus musculus GN=Elmo2 PE=1 SV=1|Isoform 2 of Engulfment and cell motility protein 2 OS=Mus musculus GN=Elmo2	1.76553	2.55575e-05	TRUE
Input	Brain vs Liver	INPP4A	D3YUD3|Q3UEQ1	Type I inositol 3,4-bisphosphate 4-phosphatase OS=Mus musculus GN=Inpp4a PE=1 SV=2|Type I inositol 3,4-bisphosphate 4-phosphatase OS=Mus musculus GN=Inpp4a PE=1 SV=1	2.15943	2.58011e-05	TRUE
Input	Brain vs Liver	JAM2	Q9JI59	Junctional adhesion molecule B OS=Mus musculus GN=Jam2 PE=1 SV=1	1.75418	2.58011e-05	TRUE
Input	Brain vs Liver	GABRA3	B1AVY2|P26049	Gamma-aminobutyric acid receptor subunit alpha-3 OS=Mus musculus GN=Gabra3 PE=1 SV=1|Gamma-aminobutyric acid receptor subunit alpha-3 OS=Mus musculus GN=Gabra3 PE=1 SV=1	2.30673	2.58011e-05	TRUE
Input	Brain vs Liver	MYO1D	Q5SYD0|Q5SYD0-2	Isoform 2 of Unconventional myosin-Id OS=Mus musculus GN=Myo1d|Unconventional myosin-Id OS=Mus musculus GN=Myo1d PE=1 SV=1	1.69964	2.58148e-05	TRUE
Input	Brain vs Liver	AKR1C19	G3X9Y6	Aldo-keto reductase family 1, member C19 OS=Mus musculus GN=Akr1c19 PE=1 SV=1	-3.11766	2.58148e-05	TRUE
Input	Brain vs Liver	DAD1	P61804	Dolichyl-diphosphooligosaccharide--protein glycosyltransferase subunit DAD1 OS=Mus musculus GN=Dad1 PE=1 SV=3	-1.80952	2.58148e-05	TRUE
Input	Brain vs Liver	STS	P50427	Steryl-sulfatase OS=Mus musculus GN=Sts PE=1 SV=1	-2.2319	2.58197e-05	TRUE
Input	Brain vs Liver	RFTN2	Q8CHX7	Raftlin-2 OS=Mus musculus GN=Rftn2 PE=1 SV=3	1.51643	2.58417e-05	TRUE
Input	Brain vs Liver	MRPL21	Q9D1N9|Q9D1N9-2	39S ribosomal protein L21, mitochondrial OS=Mus musculus GN=Mrpl21 PE=1 SV=1|Isoform 2 of 39S ribosomal protein L21, mitochondrial OS=Mus musculus GN=Mrpl21	-4.12587	2.58417e-05	TRUE
Input	Brain vs Liver	PRODH	Q9WU79	Proline dehydrogenase 1, mitochondrial OS=Mus musculus GN=Prodh PE=1 SV=2	-1.57117	2.58417e-05	TRUE
Input	Brain vs Liver	SEC23B	Q9D662	Protein transport protein Sec23B OS=Mus musculus GN=Sec23b PE=1 SV=1	-1.66653	2.58417e-05	TRUE
Input	Brain vs Liver	RETSAT	Q64FW2	All-trans-retinol 13,14-reductase OS=Mus musculus GN=Retsat PE=1 SV=3	-2.05023	2.58632e-05	TRUE
Input	Brain vs Liver	PIPOX	Q3UEJ8|Q9D826	Peroxisomal sarcosine oxidase OS=Mus musculus GN=Pipox PE=1 SV=1|Peroxisomal sarcosine oxidase OS=Mus musculus GN=Pipox PE=1 SV=1	-2.12389	2.58632e-05	TRUE
Input	Brain vs Liver	SERBP1	A0A0N4SV32|Q3UMP4|Q9CY58|Q9CY58-2|Q9CY58-3	Isoform 2 of Plasminogen activator inhibitor 1 RNA-binding protein OS=Mus musculus GN=Serbp1|Isoform 3 of Plasminogen activator inhibitor 1 RNA-binding protein OS=Mus musculus GN=Serbp1|Plasminogen activator inhibitor 1 RNA-binding protein OS=Mus musculus GN=Serbp1 PE=1 SV=1|Plasminogen activator inhibitor 1 RNA-binding protein OS=Mus musculus GN=Serbp1 PE=1 SV=2	-1.56362	2.59569e-05	TRUE
Input	Brain vs Liver	LINGO1	A9DA50|Q9D1T0	Leucine-rich repeat and immunoglobulin-like domain-containing nogo receptor-interacting protein 1 OS=Mus musculus GN=Lingo1 PE=1 SV=1|Leucine-rich repeat and immunoglobulin-like domain-containing nogo receptor-interacting protein 1 OS=Mus musculus GN=Lingo1 PE=1 SV=1	1.59557	2.59569e-05	TRUE
Input	Brain vs Liver	ADCY9	E9Q706|P51830	Adenylate cyclase type 9 OS=Mus musculus GN=Adcy9 PE=1 SV=1|Adenylate cyclase type 9 OS=Mus musculus GN=Adcy9 PE=1 SV=1	1.71101	2.60429e-05	TRUE
Input	Brain vs Liver	GSK3B	E9QAQ5	Glycogen synthase kinase-3 beta OS=Mus musculus GN=Gsk3b PE=1 SV=1	1.87865	2.60451e-05	TRUE
Input	Brain vs Liver	GSTM1	A2AE89|P10649	Glutathione S-transferase Mu 1 OS=Mus musculus GN=Gstm1 PE=1 SV=2|Glutathione S-transferase Mu 1 OS=Mus musculus GN=Gstm1 PE=1 SV=2	-2.71531	2.60663e-05	TRUE
Input	Brain vs Liver	LIPA	Q9Z0M5	Lysosomal acid lipase/cholesteryl ester hydrolase OS=Mus musculus GN=Lipa PE=1 SV=2	-3.00621	2.62754e-05	TRUE
Input	Brain vs Liver	SHANK3	A0A0A0MQD5	SH3 and multiple ankyrin repeat domains protein 3 OS=Mus musculus GN=Shank3 PE=1 SV=1	1.68345	2.63106e-05	TRUE
Input	Brain vs Liver	GDAP1	O88741	Ganglioside-induced differentiation-associated protein 1 OS=Mus musculus GN=Gdap1 PE=1 SV=1	2.47494	2.64315e-05	TRUE
Input	Brain vs Liver	ACSL6	Q5ICG5|Q8R1X1|Q91WC3|Q91WC3-2	Long chain acyl-CoA synthetase 6 isoform 3 OS=Mus musculus GN=Acsl6 PE=1 SV=1|Acyl-CoA synthetase long-chain family member 6 OS=Mus musculus GN=Acsl6 PE=1 SV=2|Long-chain-fatty-acid--CoA ligase 6 OS=Mus musculus GN=Acsl6 PE=1 SV=1|Isoform 2 of Long-chain-fatty-acid--CoA ligase 6 OS=Mus musculus GN=Acsl6	1.60001	2.64396e-05	TRUE
Input	Brain vs Liver	ACACB	E9Q4Z2	Acetyl-CoA carboxylase 2 OS=Mus musculus GN=Acacb PE=1 SV=1	-2.73856	2.64839e-05	TRUE
Input	Brain vs Liver	DST	S4R1P5	Dystonin OS=Mus musculus GN=Dst PE=1 SV=1	1.68249	2.64839e-05	TRUE
Input	Brain vs Liver	BEGAIN	F8WIG2|Q68EF6	Brain-enriched guanylate kinase-associated protein OS=Mus musculus GN=Begain PE=1 SV=2|Brain-enriched guanylate kinase-associated protein OS=Mus musculus GN=Begain PE=1 SV=2	1.73204	2.64839e-05	TRUE
Input	Brain vs Liver	NAGA	Q9QWR8	Alpha-N-acetylgalactosaminidase OS=Mus musculus GN=Naga PE=1 SV=2	-1.80276	2.64839e-05	TRUE
Input	Brain vs Liver	NLGN3	A2AGI2|A2AGI3|Q8BYM5	Neuroligin-3 OS=Mus musculus GN=Nlgn3 PE=1 SV=1|Neuroligin-3 OS=Mus musculus GN=Nlgn3 PE=1 SV=1|Neuroligin-3 OS=Mus musculus GN=Nlgn3 PE=1 SV=2	3.43109	2.64839e-05	TRUE
Input	Brain vs Liver	CLEC4G	Q8BNX1	C-type lectin domain family 4 member G OS=Mus musculus GN=Clec4g PE=1 SV=1	-2.4269	2.64839e-05	TRUE
Input	Brain vs Liver	EPHA4	Q03137	Ephrin type-A receptor 4 OS=Mus musculus GN=Epha4 PE=1 SV=2	2.72733	2.64945e-05	TRUE
Input	Brain vs Liver	DFNA5	Q9Z2D3	Non-syndromic hearing impairment protein 5 homolog OS=Mus musculus GN=Dfna5 PE=1 SV=1	1.67929	2.65115e-05	TRUE
Input	Brain vs Liver	PPP1R9A	H3BJD6|H3BL28|Q7TN74	Protein Ppp1r9a OS=Mus musculus GN=Ppp1r9a PE=1 SV=1|Protein Ppp1r9a (Fragment) OS=Mus musculus GN=Ppp1r9a PE=1 SV=1|Neurabin I OS=Mus musculus GN=Ppp1r9a PE=1 SV=1	2.40328	2.66563e-05	TRUE
Input	Brain vs Liver	AK2	Q9WTP6|Q9WTP6-2	Adenylate kinase 2, mitochondrial OS=Mus musculus GN=Ak2 PE=1 SV=5|Isoform 2 of Adenylate kinase 2, mitochondrial OS=Mus musculus GN=Ak2	-2.39965	2.66563e-05	TRUE
Input	Brain vs Liver	RAB31	Q3TXV4|Q921E2	Rab22B OS=Mus musculus GN=Rab31 PE=1 SV=1|Ras-related protein Rab-31 OS=Mus musculus GN=Rab31 PE=1 SV=1	2.14369	2.66563e-05	TRUE
Input	Brain vs Liver	GRPEL1	Q99LP6	GrpE protein homolog 1, mitochondrial OS=Mus musculus GN=Grpel1 PE=1 SV=1	-1.69626	2.67363e-05	TRUE
Input	Brain vs Liver	PRR36	E9PV26	Protein Prr36 OS=Mus musculus GN=Prr36 PE=1 SV=1	3.10093	2.67513e-05	TRUE
Input	Brain vs Liver	SH3BGRL3	Q91VW3	SH3 domain-binding glutamic acid-rich-like protein 3 OS=Mus musculus GN=Sh3bgrl3 PE=1 SV=1	1.94967	2.67688e-05	TRUE
Input	Brain vs Liver	LRRC8A	Q80WG5	Volume-regulated anion channel subunit LRRC8A OS=Mus musculus GN=Lrrc8a PE=1 SV=1	1.5995	2.6797e-05	TRUE
Input	Brain vs Liver	MARK1	Q8VHJ5	Serine/threonine-protein kinase MARK1 OS=Mus musculus GN=Mark1 PE=1 SV=2	2.27441	2.689e-05	TRUE
Input	Brain vs Liver	GRIA3	B0QZW1|Q9Z2W9	Glutamate receptor 3 OS=Mus musculus GN=Gria3 PE=1 SV=1|Glutamate receptor 3 OS=Mus musculus GN=Gria3 PE=1 SV=2	3.7988	2.69022e-05	TRUE
Input	Brain vs Liver	SPOCK2	F6SLR4|Q9ER58	Testican-2 OS=Mus musculus GN=Spock2 PE=1 SV=1|Testican-2 OS=Mus musculus GN=Spock2 PE=1 SV=1	2.29506	2.69333e-05	TRUE
Input	Brain vs Liver	AP2B1	H3BKM0|Q9DBG3|Q9DBG3-2	AP-2 complex subunit beta OS=Mus musculus GN=Ap2b1 PE=1 SV=1|Isoform 2 of AP-2 complex subunit beta OS=Mus musculus GN=Ap2b1	1.72024	2.71095e-05	TRUE
Input	Brain vs Liver	ECE1	Q4PZA2|Q4PZA2-2|Q4PZA2-3|Q4PZA2-4	Endothelin-converting enzyme 1 OS=Mus musculus GN=Ece1 PE=1 SV=1|Isoform A of Endothelin-converting enzyme 1 OS=Mus musculus GN=Ece1|Isoform C of Endothelin-converting enzyme 1 OS=Mus musculus GN=Ece1|Isoform D of Endothelin-converting enzyme 1 OS=Mus musculus GN=Ece1	-2.29013	2.71095e-05	TRUE
Input	Brain vs Liver	BIN1	O08539	Myc box-dependent-interacting protein 1 OS=Mus musculus GN=Bin1 PE=1 SV=1	2.84598	2.71095e-05	TRUE
Input	Brain vs Liver	PLIN2	P43883	Perilipin-2 OS=Mus musculus GN=Plin2 PE=1 SV=2	-3.93611	2.71152e-05	TRUE
Input	Brain vs Liver	HYKK	Q5U5V2	Hydroxylysine kinase OS=Mus musculus GN=Hykk PE=1 SV=2	-1.81682	2.72177e-05	TRUE
Input	Brain vs Liver	PLSCR1	Q9JJ00	Phospholipid scramblase 1 OS=Mus musculus GN=Plscr1 PE=1 SV=1	-1.61017	2.72177e-05	TRUE
Input	Brain vs Liver	CYP4F14	Q9EP75	Leukotriene-B4 omega-hydroxylase 3 OS=Mus musculus GN=Cyp4f14 PE=1 SV=1	-2.88699	2.72177e-05	TRUE
Input	Brain vs Liver	MOGS	Q80UM7	Mannosyl-oligosaccharide glucosidase OS=Mus musculus GN=Mogs PE=1 SV=1	-2.24579	2.72177e-05	TRUE
Input	Brain vs Liver	GM10320|SEC61B	E9PW43|Q9CQS8	Protein Gm10320 OS=Mus musculus GN=Gm10320 PE=4 SV=1|Protein transport protein Sec61 subunit beta OS=Mus musculus GN=Sec61b PE=1 SV=3	-2.72322	2.72809e-05	TRUE
Input	Brain vs Liver	CCBL1|KYAT1	Q05CI8|Q8BTY1	Ccbl1 protein OS=Mus musculus GN=Ccbl1 PE=1 SV=1|Kynurenine--oxoglutarate transaminase 1 OS=Mus musculus GN=Kyat1 PE=1 SV=1	-2.79022	2.73714e-05	TRUE
Input	Brain vs Liver	DHDH	Q9DBB8	Trans-1,2-dihydrobenzene-1,2-diol dehydrogenase OS=Mus musculus GN=Dhdh PE=1 SV=1	-3.16355	2.7373e-05	TRUE
Input	Brain vs Liver	PDE6D	O55057|Q3TDQ8	Retinal rod rhodopsin-sensitive cGMP 3',5'-cyclic phosphodiesterase subunit delta OS=Mus musculus GN=Pde6d PE=1 SV=1|Retinal rod rhodopsin-sensitive cGMP 3',5'-cyclic phosphodiesterase subunit delta OS=Mus musculus GN=Pde6d PE=1 SV=1	2.26779	2.74527e-05	TRUE
Input	Brain vs Liver	PDIA6	Q3TML0|Q922R8	Protein disulfide-isomerase A6 OS=Mus musculus GN=Pdia6 PE=1 SV=1|Protein disulfide-isomerase A6 OS=Mus musculus GN=Pdia6 PE=1 SV=3	-2.64761	2.75943e-05	TRUE
Input	Brain vs Liver	PDCD4	Q61823	Programmed cell death protein 4 OS=Mus musculus GN=Pdcd4 PE=1 SV=1	-1.69668	2.75943e-05	TRUE
Input	Brain vs Liver	MPP2	Q9WV34|Q9WV34-2	MAGUK p55 subfamily member 2 OS=Mus musculus GN=Mpp2 PE=1 SV=1|Isoform 2 of MAGUK p55 subfamily member 2 OS=Mus musculus GN=Mpp2	3.42405	2.75943e-05	TRUE
Input	Brain vs Liver	RUFY3	A0A0G2JFT8|Q9D394|Q9D394-2	Isoform 2 of Protein RUFY3 OS=Mus musculus GN=Rufy3|Protein RUFY3 OS=Mus musculus GN=Rufy3 PE=1 SV=1	2.8373	2.76529e-05	TRUE
Input	Brain vs Liver	SRGAP1	D3YZW1|Q91Z69	SLIT-ROBO Rho GTPase-activating protein 1 OS=Mus musculus GN=Srgap1 PE=1 SV=1|SLIT-ROBO Rho GTPase-activating protein 1 OS=Mus musculus GN=Srgap1 PE=1 SV=2	2.06451	2.76529e-05	TRUE
Input	Brain vs Liver	RHOB	P62746|Q4FJM5	Rho-related GTP-binding protein RhoB OS=Mus musculus GN=Rhob PE=1 SV=1|Ras homolog gene family, member B OS=Mus musculus GN=Rhob PE=1 SV=1	3.68527	2.76775e-05	TRUE
Input	Brain vs Liver	GNAI1	B2RSH2	Guanine nucleotide-binding protein G(i) subunit alpha-1 OS=Mus musculus GN=Gnai1 PE=1 SV=1	2.26422	2.76775e-05	TRUE
Input	Brain vs Liver	FTCD	Q91XD4	Formimidoyltransferase-cyclodeaminase OS=Mus musculus GN=Ftcd PE=1 SV=1	-4.74973	2.76775e-05	TRUE
Input	Brain vs Liver	RPL36	A0A140T8K6|Q6ZWZ4	60S ribosomal protein L36 OS=Mus musculus GN=Rpl36-ps3 PE=3 SV=1|60S ribosomal protein L36 OS=Mus musculus GN=Rpl36 PE=1 SV=1	-2.37022	2.76807e-05	TRUE
Input	Brain vs Liver	IIGP1	J7NNX8|Q9QZ85	Interferon-gamma-inducible GTPase Ifgga1 protein OS=Mus musculus GN=Iigp1 PE=1 SV=1|Interferon-inducible GTPase 1 OS=Mus musculus GN=Iigp1 PE=1 SV=2	-3.85058	2.76807e-05	TRUE
Input	Brain vs Liver	PRODH2	Q8VCZ9	Probable proline dehydrogenase 2 OS=Mus musculus GN=Prodh2 PE=1 SV=1	-2.50103	2.76807e-05	TRUE
Input	Brain vs Liver	HSP90B1	P08113|Q3UAD6	Endoplasmin OS=Mus musculus GN=Hsp90b1 PE=1 SV=2|Endoplasmin OS=Mus musculus GN=Hsp90b1 PE=1 SV=1	-1.96997	2.76807e-05	TRUE
Input	Brain vs Liver	TTPAL	A2A5I7|Q9D3D0	Alpha-tocopherol transfer protein-like (Fragment) OS=Mus musculus GN=Ttpal PE=1 SV=7|Alpha-tocopherol transfer protein-like OS=Mus musculus GN=Ttpal PE=1 SV=3	2.04971	2.76807e-05	TRUE
Input	Brain vs Liver	SULT1D1	Q3UZZ6	Sulfotransferase 1 family member D1 OS=Mus musculus GN=Sult1d1 PE=1 SV=1	-2.30453	2.76807e-05	TRUE
Input	Brain vs Liver	LSS	Q8BLN5	Lanosterol synthase OS=Mus musculus GN=Lss PE=1 SV=2	-1.84703	2.76807e-05	TRUE
Input	Brain vs Liver	RASA3	Q60790	Ras GTPase-activating protein 3 OS=Mus musculus GN=Rasa3 PE=1 SV=2	1.85456	2.76807e-05	TRUE
Input	Brain vs Liver	PIP5K1C	F8WHW6|O70161|O70161-3	Phosphatidylinositol 4-phosphate 5-kinase type-1 gamma OS=Mus musculus GN=Pip5k1c PE=1 SV=1|Phosphatidylinositol 4-phosphate 5-kinase type-1 gamma OS=Mus musculus GN=Pip5k1c PE=1 SV=2|Isoform 3 of Phosphatidylinositol 4-phosphate 5-kinase type-1 gamma OS=Mus musculus GN=Pip5k1c	1.82809	2.76807e-05	TRUE
Input	Brain vs Liver	SLC9A1	Q3UDC9|Q61165	Sodium/hydrogen exchanger OS=Mus musculus GN=Slc9a1 PE=1 SV=1|Sodium/hydrogen exchanger 1 OS=Mus musculus GN=Slc9a1 PE=1 SV=1	1.9799	2.76807e-05	TRUE
Input	Brain vs Liver	GM10020|RPL15	E9QAZ2|Q5M8Q0|Q9CZM2	Ribosomal protein L15 OS=Mus musculus GN=Gm10020 PE=3 SV=1|Ribosomal protein L15 OS=Mus musculus GN=Rpl15 PE=2 SV=1|60S ribosomal protein L15 OS=Mus musculus GN=Rpl15 PE=2 SV=4	-2.43257	2.76807e-05	TRUE
Input	Brain vs Liver	GIPC1	Q9Z0G0	PDZ domain-containing protein GIPC1 OS=Mus musculus GN=Gipc1 PE=1 SV=1	1.74404	2.78288e-05	TRUE
Input	Brain vs Liver	FAH	P35505	Fumarylacetoacetase OS=Mus musculus GN=Fah PE=1 SV=2	-2.67279	2.78288e-05	TRUE
Input	Brain vs Liver	SHMT1	G3UZ26|P50431	Serine hydroxymethyltransferase (Fragment) OS=Mus musculus GN=Shmt1 PE=1 SV=1|Serine hydroxymethyltransferase, cytosolic OS=Mus musculus GN=Shmt1 PE=1 SV=3	-3.79236	2.78392e-05	TRUE
Input	Brain vs Liver	S1PR1	O08530	Sphingosine 1-phosphate receptor 1 OS=Mus musculus GN=S1pr1 PE=1 SV=3	1.79477	2.78857e-05	TRUE
Input	Brain vs Liver	AGPAT2	Q059U0|Q8K3K7	1-acyl-sn-glycerol-3-phosphate acyltransferase OS=Mus musculus GN=Agpat2 PE=1 SV=1|1-acyl-sn-glycerol-3-phosphate acyltransferase beta OS=Mus musculus GN=Agpat2 PE=1 SV=1	-4.34222	2.78857e-05	TRUE
Input	Brain vs Liver	BCKDHB	Q6P3A8	2-oxoisovalerate dehydrogenase subunit beta, mitochondrial OS=Mus musculus GN=Bckdhb PE=1 SV=2	-2.21415	2.78901e-05	TRUE
Input	Brain vs Liver	ARHGAP44	Q5SSM3	Rho GTPase-activating protein 44 OS=Mus musculus GN=Arhgap44 PE=1 SV=1	1.89368	2.78901e-05	TRUE
Input	Brain vs Liver	GCK	P52792|P52792-2	Glucokinase OS=Mus musculus GN=Gck PE=1 SV=1|Isoform 2 of Glucokinase OS=Mus musculus GN=Gck	-3.55537	2.81318e-05	TRUE
Input	Brain vs Liver	SAR1B	Q0VGU0|Q9CQC9	GTP-binding protein SAR1b OS=Mus musculus GN=Sar1b PE=1 SV=1|GTP-binding protein SAR1b OS=Mus musculus GN=Sar1b PE=1 SV=1	-2.39989	2.81911e-05	TRUE
Input	Brain vs Liver	MSRA	Q9D6Y7|Q9D6Y7-2|Q9D6Y7-3	Mitochondrial peptide methionine sulfoxide reductase OS=Mus musculus GN=Msra PE=1 SV=1|Isoform 2 of Mitochondrial peptide methionine sulfoxide reductase OS=Mus musculus GN=Msra|Isoform 3 of Mitochondrial peptide methionine sulfoxide reductase OS=Mus musculus GN=Msra	-2.50488	2.81911e-05	TRUE
Input	Brain vs Liver	BAIAP2	B1AZ46|Q8BKX1|Q8BKX1-2|Q8BKX1-3|Q8BKX1-4	Brain-specific angiogenesis inhibitor 1-associated protein 2 OS=Mus musculus GN=Baiap2 PE=1 SV=1|Brain-specific angiogenesis inhibitor 1-associated protein 2 OS=Mus musculus GN=Baiap2 PE=1 SV=2|Isoform 2 of Brain-specific angiogenesis inhibitor 1-associated protein 2 OS=Mus musculus GN=Baiap2|Isoform 3 of Brain-specific angiogenesis inhibitor 1-associated protein 2 OS=Mus musculus GN=Baiap2|Isofo…	1.72612	2.82851e-05	TRUE
Input	Brain vs Liver	HYOU1	Q9JKR6	Hypoxia up-regulated protein 1 OS=Mus musculus GN=Hyou1 PE=1 SV=1	-1.87749	2.82864e-05	TRUE
Input	Brain vs Liver	CNTN2	Q61330	Contactin-2 OS=Mus musculus GN=Cntn2 PE=1 SV=2	2.29374	2.83495e-05	TRUE
Input	Brain vs Liver	ATP2B4	E9Q828|F7AAP4	Calcium-transporting ATPase OS=Mus musculus GN=Atp2b4 PE=1 SV=1|Calcium-transporting ATPase OS=Mus musculus GN=Atp2b4 PE=1 SV=1	2.26783	2.83641e-05	TRUE
Input	Brain vs Liver	HADH	Q61425	Hydroxyacyl-coenzyme A dehydrogenase, mitochondrial OS=Mus musculus GN=Hadh PE=1 SV=2	-1.68101	2.83921e-05	TRUE
Input	Brain vs Liver	PA2G4	P50580	Proliferation-associated protein 2G4 OS=Mus musculus GN=Pa2g4 PE=1 SV=3	-1.69207	2.83921e-05	TRUE
Input	Brain vs Liver	RPL10	I7HLV2|Q6ZWV3	60S ribosomal protein L10 (Fragment) OS=Mus musculus GN=Rpl10 PE=1 SV=1|60S ribosomal protein L10 OS=Mus musculus GN=Rpl10 PE=1 SV=3	-1.76298	2.8446e-05	TRUE
Input	Brain vs Liver	GBA	P17439	Glucosylceramidase OS=Mus musculus GN=Gba PE=1 SV=1	-1.81491	2.8446e-05	TRUE
Input	Brain vs Liver	ARPC1A	Q9R0Q6	Actin-related protein 2/3 complex subunit 1A OS=Mus musculus GN=Arpc1a PE=1 SV=1	1.66991	2.8446e-05	TRUE
Input	Brain vs Liver	UGT2B35	Q8BJL9	UDP-glucuronosyltransferase OS=Mus musculus GN=Ugt2b35 PE=1 SV=1	-3.44752	2.8446e-05	TRUE
Input	Brain vs Liver	6430548M08RIK|KIAA0513	Q3TA40|Q8R0A7	Protein 6430548M08Rik OS=Mus musculus GN=6430548M08Rik PE=1 SV=1|Uncharacterized protein KIAA0513 OS=Mus musculus GN=Kiaa0513 PE=1 SV=1	2.58077	2.8446e-05	TRUE
Input	Brain vs Liver	AFMID	Q8K4H1	Kynurenine formamidase OS=Mus musculus GN=Afmid PE=1 SV=1	-2.53161	2.85997e-05	TRUE
Input	Brain vs Liver	MAP2K3	O09110|O09110-2	Dual specificity mitogen-activated protein kinase kinase 3 OS=Mus musculus GN=Map2k3 PE=1 SV=2|Isoform 1 of Dual specificity mitogen-activated protein kinase kinase 3 OS=Mus musculus GN=Map2k3	-1.63196	2.86184e-05	TRUE
Input	Brain vs Liver	KIF3A	B1AQZ2|P28741|Q3TET1|Q3UI47	Kinesin-like protein OS=Mus musculus GN=Kif3a PE=1 SV=1|Kinesin-like protein KIF3A OS=Mus musculus GN=Kif3a PE=1 SV=2|Kinesin-like protein OS=Mus musculus GN=Kif3a PE=1 SV=1|Kinesin-like protein OS=Mus musculus GN=Kif3a PE=1 SV=1	1.52921	2.88319e-05	TRUE
Input	Brain vs Liver	FLNB	Q80X90	Filamin-B OS=Mus musculus GN=Flnb PE=1 SV=3	-1.61973	2.88319e-05	TRUE
Input	Brain vs Liver	APOA4	P06728	Apolipoprotein A-IV OS=Mus musculus GN=Apoa4 PE=1 SV=3	-1.89487	2.90351e-05	TRUE
Input	Brain vs Liver	RPS6KA5	Q8C050|Q8C050-2	Ribosomal protein S6 kinase alpha-5 OS=Mus musculus GN=Rps6ka5 PE=1 SV=2|Isoform 1 of Ribosomal protein S6 kinase alpha-5 OS=Mus musculus GN=Rps6ka5	1.53914	2.90351e-05	TRUE
Input	Brain vs Liver	ADK	P55264|P55264-2	Adenosine kinase OS=Mus musculus GN=Adk PE=1 SV=2|Isoform Short of Adenosine kinase OS=Mus musculus GN=Adk	-2.74188	2.91051e-05	TRUE
Input	Brain vs Liver	UGP2	Q91ZJ5|Q91ZJ5-2	Isoform 2 of UTP--glucose-1-phosphate uridylyltransferase OS=Mus musculus GN=Ugp2|UTP--glucose-1-phosphate uridylyltransferase OS=Mus musculus GN=Ugp2 PE=1 SV=3	-2.17496	2.91599e-05	TRUE
Input	Brain vs Liver	ASCC2	Q91WR3|Q91WR3-2|Q91WR3-3	Activating signal cointegrator 1 complex subunit 2 OS=Mus musculus GN=Ascc2 PE=1 SV=1|Isoform 2 of Activating signal cointegrator 1 complex subunit 2 OS=Mus musculus GN=Ascc2|Isoform 3 of Activating signal cointegrator 1 complex subunit 2 OS=Mus musculus GN=Ascc2	-1.84947	2.91712e-05	TRUE
Input	Brain vs Liver	ITIH2	G3X977|Q61703	Inter-alpha trypsin inhibitor, heavy chain 2 OS=Mus musculus GN=Itih2 PE=1 SV=1|Inter-alpha-trypsin inhibitor heavy chain H2 OS=Mus musculus GN=Itih2 PE=1 SV=1	-1.98314	2.92029e-05	TRUE
Input	Brain vs Liver	ATP9A	A2AQC3|O70228|Q8C288|Q8C4G3	Phospholipid-transporting ATPase OS=Mus musculus GN=Atp9a PE=1 SV=1|Probable phospholipid-transporting ATPase IIA OS=Mus musculus GN=Atp9a PE=1 SV=3|Phospholipid-transporting ATPase OS=Mus musculus GN=Atp9a PE=1 SV=1|Phospholipid-transporting ATPase OS=Mus musculus GN=Atp9a PE=1 SV=1	1.6297	2.95768e-05	TRUE
Input	Brain vs Liver	PRKCB	P68404|P68404-2	Protein kinase C beta type OS=Mus musculus GN=Prkcb PE=1 SV=4|Isoform Beta-II of Protein kinase C beta type OS=Mus musculus GN=Prkcb	3.36999	3.00796e-05	TRUE
Input	Brain vs Liver	NTM	D3Z396|Q8BG33|Q99PJ0	Neurotrimin OS=Mus musculus GN=Ntm PE=1 SV=1|Neurotrimin OS=Mus musculus GN=Ntm PE=1 SV=1|Neurotrimin OS=Mus musculus GN=Ntm PE=1 SV=2	3.88667	3.00796e-05	TRUE
Input	Brain vs Liver	SERPING1	P97290	Plasma protease C1 inhibitor OS=Mus musculus GN=Serping1 PE=1 SV=3	-1.75215	3.00796e-05	TRUE
Input	Brain vs Liver	AHSG	P29699|Q3UEK9	Alpha-2-HS-glycoprotein OS=Mus musculus GN=Ahsg PE=1 SV=1|Alpha-2-HS-glycoprotein OS=Mus musculus GN=Ahsg PE=1 SV=1	-1.44936	3.00796e-05	TRUE
Input	Brain vs Liver	SCRN1	Q9CZC8	Secernin-1 OS=Mus musculus GN=Scrn1 PE=1 SV=1	1.89303	3.00796e-05	TRUE
Input	Brain vs Liver	STRN	O55106	Striatin OS=Mus musculus GN=Strn PE=1 SV=2	1.5474	3.00796e-05	TRUE
Input	Brain vs Liver	MUP20	Q5FW60	Major urinary protein 20 OS=Mus musculus GN=Mup20 PE=1 SV=1	-2.72119	3.00796e-05	TRUE
Input	Brain vs Liver	GM996	A2AJA9|A2AJA9-2	Uncharacterized protein C9orf172 homolog OS=Mus musculus GN=Gm996 PE=1 SV=1|Isoform 2 of Uncharacterized protein C9orf172 homolog OS=Mus musculus GN=Gm996	2.31667	3.00796e-05	TRUE
Input	Brain vs Liver	SHISA7	F6T9T6|Q8C3Q5|Q8C3Q5-2	Protein shisa-7 (Fragment) OS=Mus musculus GN=Shisa7 PE=1 SV=1|Protein shisa-7 OS=Mus musculus GN=Shisa7 PE=1 SV=3|Isoform 2 of Protein shisa-7 OS=Mus musculus GN=Shisa7	2.10058	3.00952e-05	TRUE
Input	Brain vs Liver	CDH11	P55288	Cadherin-11 OS=Mus musculus GN=Cdh11 PE=1 SV=1	2.70777	3.01435e-05	TRUE
Input	Brain vs Liver	PKLR	E9Q509|G3X925|P53657	Pyruvate kinase OS=Mus musculus GN=Pklr PE=1 SV=1|Pyruvate kinase PKLR OS=Mus musculus GN=Pklr PE=1 SV=1	-3.68235	3.01807e-05	TRUE
Input	Brain vs Liver	AADAT	Q9WVM8	Kynurenine/alpha-aminoadipate aminotransferase, mitochondrial OS=Mus musculus GN=Aadat PE=1 SV=1	-2.80577	3.01807e-05	TRUE
Input	Brain vs Liver	CCDC47	Q9D024|Q9D024-2	Coiled-coil domain-containing protein 47 OS=Mus musculus GN=Ccdc47 PE=1 SV=2|Isoform 2 of Coiled-coil domain-containing protein 47 OS=Mus musculus GN=Ccdc47	-1.52935	3.035e-05	TRUE
Input	Brain vs Liver	UGT3A1	Q3UP75	UDP-glucuronosyltransferase 3A1 OS=Mus musculus GN=Ugt3a1 PE=1 SV=1	-1.50502	3.04559e-05	TRUE
Input	Brain vs Liver	ATL3	E9PYT3|Q91YH5|Q91YH5-2	Atlastin-3 OS=Mus musculus GN=Atl3 PE=1 SV=1|Isoform 2 of Atlastin-3 OS=Mus musculus GN=Atl3	-1.79882	3.05141e-05	TRUE
Input	Brain vs Liver	CASP8	A0A087WQT6|O89110|Q3U607	Caspase-8 OS=Mus musculus GN=Casp8 PE=1 SV=1|Caspase-8 OS=Mus musculus GN=Casp8 PE=1 SV=1|Caspase 8, isoform CRA_a OS=Mus musculus GN=Casp8 PE=1 SV=1	-2.30172	3.054e-05	TRUE
Input	Brain vs Liver	AHI1	E9QP54|Q8K3E5|Q8K3E5-2	Jouberin OS=Mus musculus GN=Ahi1 PE=1 SV=1|Jouberin OS=Mus musculus GN=Ahi1 PE=1 SV=2|Isoform 2 of Jouberin OS=Mus musculus GN=Ahi1	2.20206	3.06622e-05	TRUE
Input	Brain vs Liver	SPRED1	Q924S8	Sprouty-related, EVH1 domain-containing protein 1 OS=Mus musculus GN=Spred1 PE=1 SV=1	2.0808	3.06921e-05	TRUE
Input	Brain vs Liver	CD81	P35762	CD81 antigen OS=Mus musculus GN=Cd81 PE=1 SV=2	2.45609	3.07207e-05	TRUE
Input	Brain vs Liver	GBE1	Q9D6Y9	1,4-alpha-glucan-branching enzyme OS=Mus musculus GN=Gbe1 PE=1 SV=1	-2.8105	3.07269e-05	TRUE
Input	Brain vs Liver	AGPAT4	Q8K4X7	1-acyl-sn-glycerol-3-phosphate acyltransferase delta OS=Mus musculus GN=Agpat4 PE=1 SV=1	3.04903	3.07711e-05	TRUE
Input	Brain vs Liver	GUCY1A2	F8VQK3	Protein Gucy1a2 OS=Mus musculus GN=Gucy1a2 PE=1 SV=1	1.53942	3.0796e-05	TRUE
Input	Brain vs Liver	LDLR	P35951	Low-density lipoprotein receptor OS=Mus musculus GN=Ldlr PE=1 SV=2	-1.98012	3.0796e-05	TRUE
Input	Brain vs Liver	AKR1C6	P70694|Q3UEM0	Estradiol 17 beta-dehydrogenase 5 OS=Mus musculus GN=Akr1c6 PE=1 SV=1|Estradiol 17 beta-dehydrogenase 5 OS=Mus musculus GN=Akr1c6 PE=1 SV=1	-5.27327	3.0796e-05	TRUE
Input	Brain vs Liver	HDLBP	Q3U4Z7|Q8VDJ3	High density lipoprotein (HDL) binding protein, isoform CRA_d OS=Mus musculus GN=Hdlbp PE=1 SV=1|Vigilin OS=Mus musculus GN=Hdlbp PE=1 SV=1	-2.26161	3.0796e-05	TRUE
Input	Brain vs Liver	MGST1	E9QJW0|Q53ZD4|Q91VS7	Microsomal glutathione S-transferase 1 OS=Mus musculus GN=Mgst1 PE=1 SV=1|Microsomal glutathione S-transferase 1 OS=Mus musculus GN=Mgst1 PE=1 SV=1|Microsomal glutathione S-transferase 1 OS=Mus musculus GN=Mgst1 PE=1 SV=3	-4.04228	3.0796e-05	TRUE
Input	Brain vs Liver	SSFA2	A2AQD5|A2AQD6|Q922B9|Q922B9-3	Sperm-specific antigen 2 homolog OS=Mus musculus GN=Ssfa2 PE=1 SV=1|Sperm-specific antigen 2 homolog OS=Mus musculus GN=Ssfa2 PE=1 SV=1|Sperm-specific antigen 2 homolog OS=Mus musculus GN=Ssfa2 PE=1 SV=3|Isoform 3 of Sperm-specific antigen 2 homolog OS=Mus musculus GN=Ssfa2	-1.56862	3.0796e-05	TRUE
Input	Brain vs Liver	RAPGEF4	Q9EQZ6|Q9EQZ6-3	Rap guanine nucleotide exchange factor 4 OS=Mus musculus GN=Rapgef4 PE=1 SV=1|Isoform 3 of Rap guanine nucleotide exchange factor 4 OS=Mus musculus GN=Rapgef4	1.47039	3.0876e-05	TRUE
Input	Brain vs Liver	RPL21	O09167|Q9CQM8	60S ribosomal protein L21 OS=Mus musculus GN=Rpl21 PE=1 SV=3|60S ribosomal protein L21 OS=Mus musculus GN=Rpl21 PE=1 SV=1	-2.1652	3.09448e-05	TRUE
Input	Brain vs Liver	LSR	Q99KG5|Q99KG5-2|Q99KG5-3	Lipolysis-stimulated lipoprotein receptor OS=Mus musculus GN=Lsr PE=1 SV=1|Isoform 2 of Lipolysis-stimulated lipoprotein receptor OS=Mus musculus GN=Lsr|Isoform 3 of Lipolysis-stimulated lipoprotein receptor OS=Mus musculus GN=Lsr	-2.63823	3.10377e-05	TRUE
Input	Brain vs Liver	PPP1R9B	Q6R891	Neurabin-2 OS=Mus musculus GN=Ppp1r9b PE=1 SV=1	2.9106	3.11206e-05	TRUE
Input	Brain vs Liver	COPB1	Q9JIF7	Coatomer subunit beta OS=Mus musculus GN=Copb1 PE=1 SV=1	-1.60208	3.13313e-05	TRUE
Input	Brain vs Liver	MOCS1	Q5RKZ7	Molybdenum cofactor biosynthesis protein 1 OS=Mus musculus GN=Mocs1 PE=1 SV=2	-2.00931	3.13509e-05	TRUE
Input	Brain vs Liver	ACSM5	A0A140LHR8|Q8BGA8	Acyl-coenzyme A synthetase ACSM5, mitochondrial OS=Mus musculus GN=Acsm5 PE=1 SV=1	-2.08499	3.13893e-05	TRUE
Input	Brain vs Liver	IMPACT	O55091	Protein IMPACT OS=Mus musculus GN=Impact PE=1 SV=2	3.39268	3.14832e-05	TRUE
Input	Brain vs Liver	CYP2C29	Q64458	Cytochrome P450 2C29 OS=Mus musculus GN=Cyp2c29 PE=1 SV=2	-3.3331	3.15685e-05	TRUE
Input	Brain vs Liver	HNRNPDL	D3YTQ3|Q9Z130	Heterogeneous nuclear ribonucleoprotein D-like OS=Mus musculus GN=Hnrnpdl PE=1 SV=1|Heterogeneous nuclear ribonucleoprotein D-like OS=Mus musculus GN=Hnrnpdl PE=1 SV=1	1.74127	3.17366e-05	TRUE
Input	Brain vs Liver	COASY	Q9DBL7	Bifunctional coenzyme A synthase OS=Mus musculus GN=Coasy PE=1 SV=2	-1.82574	3.17366e-05	TRUE
Input	Brain vs Liver	NEXN	A0A0G2JDY6|A0A0G2JDZ8|A0A0G2JEX1|A0A0G2JFD8|Q7TPW1	Nexilin (Fragment) OS=Mus musculus GN=Nexn PE=1 SV=3|Nexilin (Fragment) OS=Mus musculus GN=Nexn PE=1 SV=1|Nexilin OS=Mus musculus GN=Nexn PE=1 SV=1|Nexilin OS=Mus musculus GN=Nexn PE=1 SV=1|Nexilin OS=Mus musculus GN=Nexn PE=1 SV=3	-5.00844	3.17366e-05	TRUE
Input	Brain vs Liver	CNTNAP1	O54991	Contactin-associated protein 1 OS=Mus musculus GN=Cntnap1 PE=1 SV=2	1.576	3.17366e-05	TRUE
Input	Brain vs Liver	STXBP5L	Q5DQR4	Syntaxin-binding protein 5-like OS=Mus musculus GN=Stxbp5l PE=1 SV=1	2.07529	3.17366e-05	TRUE
Input	Brain vs Liver	C3	P01027	Complement C3 OS=Mus musculus GN=C3 PE=1 SV=3	-2.25002	3.17366e-05	TRUE
Input	Brain vs Liver	RPL18A	P62717	60S ribosomal protein L18a OS=Mus musculus GN=Rpl18a PE=1 SV=1	-1.97167	3.18434e-05	TRUE
Input	Brain vs Liver	SYNE1	Q6ZWR6|Q6ZWR6-4	Isoform 4 of Nesprin-1 OS=Mus musculus GN=Syne1|Nesprin-1 OS=Mus musculus GN=Syne1 PE=1 SV=2	1.56306	3.18618e-05	TRUE
Input	Brain vs Liver	SLC27A1	Q544D7|Q60714	Long-chain fatty acid transport protein 1 OS=Mus musculus GN=Slc27a1 PE=1 SV=1|Long-chain fatty acid transport protein 1 OS=Mus musculus GN=Slc27a1 PE=1 SV=1	1.54844	3.18908e-05	TRUE
Input	Brain vs Liver	UGT2A3	Q8BWQ1	UDP-glucuronosyltransferase 2A3 OS=Mus musculus GN=Ugt2a3 PE=1 SV=1	-5.10863	3.18908e-05	TRUE
Input	Brain vs Liver	SYN3	Q8JZP2	Synapsin-3 OS=Mus musculus GN=Syn3 PE=1 SV=2	2.98915	3.18908e-05	TRUE
Input	Brain vs Liver	CADM1	E9PYN1|Q8R5M8|Q8R5M8-2|Q8R5M8-3|Q8R5M8-4	Cell adhesion molecule 1 OS=Mus musculus GN=Cadm1 PE=1 SV=1|Cell adhesion molecule 1 OS=Mus musculus GN=Cadm1 PE=1 SV=2|Isoform 2 of Cell adhesion molecule 1 OS=Mus musculus GN=Cadm1|Isoform 3 of Cell adhesion molecule 1 OS=Mus musculus GN=Cadm1|Isoform 4 of Cell adhesion molecule 1 OS=Mus musculus GN=Cadm1	2.41054	3.18908e-05	TRUE
Input	Brain vs Liver	KIF2A	E0CZ72|P28740-1	Kinesin-like protein OS=Mus musculus GN=Kif2a PE=1 SV=1|Isoform 1 of Kinesin-like protein KIF2A OS=Mus musculus GN=Kif2a	2.41864	3.19153e-05	TRUE
Input	Brain vs Liver	MAP2K1	P31938|Q3TMJ8	Dual specificity mitogen-activated protein kinase kinase 1 OS=Mus musculus GN=Map2k1 PE=1 SV=2|Dual-specificity mitogen-activated protein kinase kinase 1 OS=Mus musculus GN=Map2k1 PE=1 SV=1	2.19783	3.19581e-05	TRUE
Input	Brain vs Liver	DPYD	Q8CHR6	Dihydropyrimidine dehydrogenase [NADP(+)] OS=Mus musculus GN=Dpyd PE=1 SV=1	-3.58763	3.20196e-05	TRUE
Input	Brain vs Liver	GALE	Q8R059	UDP-glucose 4-epimerase OS=Mus musculus GN=Gale PE=1 SV=1	-2.12529	3.20267e-05	TRUE
Input	Brain vs Liver	PSAT1	Q543K5|Q99K85	Phosphoserine aminotransferase OS=Mus musculus GN=Psat1 PE=1 SV=1|Phosphoserine aminotransferase OS=Mus musculus GN=Psat1 PE=1 SV=1	2.39826	3.20267e-05	TRUE
Input	Brain vs Liver	RPL6	P47911|Q3UCH0	60S ribosomal protein L6 OS=Mus musculus GN=Rpl6 PE=1 SV=3|60S ribosomal protein L6 OS=Mus musculus GN=Rpl6 PE=1 SV=1	-1.87998	3.20267e-05	TRUE
Input	Brain vs Liver	CAMK2D	A0A0G2JGS4|E9Q1T1	Calcium/calmodulin-dependent protein kinase type II subunit delta OS=Mus musculus GN=Camk2d PE=1 SV=1|Calcium/calmodulin-dependent protein kinase type II subunit delta OS=Mus musculus GN=Camk2d PE=1 SV=1	3.08493	3.20267e-05	TRUE
Input	Brain vs Liver	AMACR	O09174	Alpha-methylacyl-CoA racemase OS=Mus musculus GN=Amacr PE=1 SV=4	-2.01307	3.20267e-05	TRUE
Input	Brain vs Liver	KEG1	D3Z4V9|Q9DCY0	Glycine N-acyltransferase-like protein Keg1 (Fragment) OS=Mus musculus GN=Keg1 PE=1 SV=7|Glycine N-acyltransferase-like protein Keg1 OS=Mus musculus GN=Keg1 PE=1 SV=1	-2.07459	3.24037e-05	TRUE
Input	Brain vs Liver	TMEM214	D3Z6S1|Q8BM55	Transmembrane protein 214 OS=Mus musculus GN=Tmem214 PE=1 SV=1|Transmembrane protein 214 OS=Mus musculus GN=Tmem214 PE=1 SV=3	-1.92482	3.24726e-05	TRUE
Input	Brain vs Liver	FMO1	P50285	Dimethylaniline monooxygenase [N-oxide-forming] 1 OS=Mus musculus GN=Fmo1 PE=1 SV=1	-2.26248	3.25269e-05	TRUE
Input	Brain vs Liver	SLC1A3	P56564|Q543U3	Excitatory amino acid transporter 1 OS=Mus musculus GN=Slc1a3 PE=1 SV=2|Excitatory amino acid transporter 1 OS=Mus musculus GN=Slc1a3 PE=1 SV=1	3.07853	3.2537e-05	TRUE
Input	Brain vs Liver	RPLP0	P14869|Q5M8R8	60S acidic ribosomal protein P0 OS=Mus musculus GN=Rplp0 PE=1 SV=3|60S acidic ribosomal protein P0 OS=Mus musculus GN=Rplp0 PE=1 SV=1	-1.50384	3.25988e-05	TRUE
Input	Brain vs Liver	AMDHD1	Q9DBA8	Probable imidazolonepropionase OS=Mus musculus GN=Amdhd1 PE=1 SV=1	-3.28356	3.27661e-05	TRUE
Input	Brain vs Liver	CYP2C67	Q569X9	Cytochrome P450, family 2, subfamily c, polypeptide 67 OS=Mus musculus GN=Cyp2c67 PE=1 SV=1	-2.31087	3.27661e-05	TRUE
Input	Brain vs Liver	RPL19	A2A547|P84099|Q5I0T8	Ribosomal protein L19 OS=Mus musculus GN=Rpl19 PE=1 SV=1|60S ribosomal protein L19 OS=Mus musculus GN=Rpl19 PE=1 SV=1|Ribosomal protein L19 OS=Mus musculus GN=Rpl19 PE=1 SV=1	-2.39663	3.27661e-05	TRUE
Input	Brain vs Liver	IFIH1	Q8R5F7|Q8R5F7-2	Interferon-induced helicase C domain-containing protein 1 OS=Mus musculus GN=Ifih1 PE=1 SV=1|Isoform 2 of Interferon-induced helicase C domain-containing protein 1 OS=Mus musculus GN=Ifih1	-1.64547	3.28006e-05	TRUE
Input	Brain vs Liver	RPL26	P61255|Q4FZH2	60S ribosomal protein L26 OS=Mus musculus GN=Rpl26 PE=1 SV=1|60S ribosomal protein L26 OS=Mus musculus GN=Rpl26 PE=1 SV=1	-2.01283	3.28006e-05	TRUE
Input	Brain vs Liver	ACNAT1	A2AKK5|A2AKK5-2	Acyl-coenzyme A amino acid N-acyltransferase 1 OS=Mus musculus GN=Acnat1 PE=1 SV=1|Isoform 2 of Acyl-coenzyme A amino acid N-acyltransferase 1 OS=Mus musculus GN=Acnat1	-2.11324	3.28195e-05	TRUE
Input	Brain vs Liver	TRAP1	Q9CQN1	Heat shock protein 75 kDa, mitochondrial OS=Mus musculus GN=Trap1 PE=1 SV=1	-1.45514	3.29912e-05	TRUE
Input	Brain vs Liver	PARP12	Q8BZ20	Poly [ADP-ribose] polymerase 12 OS=Mus musculus GN=Parp12 PE=1 SV=3	-1.67723	3.30636e-05	TRUE
Input	Brain vs Liver	COL14A1	B7ZNH7|K3W4R4|Q80X19|Q80X19-2	Collagen alpha-1(XIV) chain OS=Mus musculus GN=Col14a1 PE=1 SV=1|Collagen alpha-1(XIV) chain OS=Mus musculus GN=Col14a1 PE=1 SV=2|Isoform 2 of Collagen alpha-1(XIV) chain OS=Mus musculus GN=Col14a1	-1.72759	3.30836e-05	TRUE
Input	Brain vs Liver	MGEA5	Q9EQQ9|Q9EQQ9-3	Protein O-GlcNAcase OS=Mus musculus GN=Mgea5 PE=1 SV=2|Isoform 3 of Protein O-GlcNAcase OS=Mus musculus GN=Mgea5	1.76137	3.30836e-05	TRUE
Input	Brain vs Liver	CYP3A13	Q3UW87|Q64464	CYP3A13 OS=Mus musculus GN=Cyp3a13 PE=1 SV=1|Cytochrome P450 3A13 OS=Mus musculus GN=Cyp3a13 PE=1 SV=1	-3.99208	3.30984e-05	TRUE
Input	Brain vs Liver	CLTC	Q5SXR6|Q68FD5	Clathrin heavy chain OS=Mus musculus GN=Cltc PE=1 SV=1|Clathrin heavy chain 1 OS=Mus musculus GN=Cltc PE=1 SV=3	1.45307	3.31098e-05	TRUE
Input	Brain vs Liver	OAT	P29758|Q3TG75	Ornithine aminotransferase, mitochondrial OS=Mus musculus GN=Oat PE=1 SV=1|Ornithine aminotransferase, isoform CRA_b OS=Mus musculus GN=Oat PE=1 SV=1	-1.62514	3.31098e-05	TRUE
Input	Brain vs Liver	RAPGEF2	A0A0A6YWG7	Rap guanine nucleotide exchange factor 2 OS=Mus musculus GN=Rapgef2 PE=1 SV=1	2.5139	3.31098e-05	TRUE
Input	Brain vs Liver	SLC25A1	Q8JZU2	Tricarboxylate transport protein, mitochondrial OS=Mus musculus GN=Slc25a1 PE=1 SV=1	-2.09138	3.31922e-05	TRUE
Input	Brain vs Liver	HMBS	P22907|P22907-2	Porphobilinogen deaminase OS=Mus musculus GN=Hmbs PE=1 SV=2|Isoform 2 of Porphobilinogen deaminase OS=Mus musculus GN=Hmbs	-1.74328	3.31922e-05	TRUE
Input	Brain vs Liver	FMNL1	A2AB60|Q9JL26|Q9JL26-2	Formin-like 1, isoform CRA_c OS=Mus musculus GN=Fmnl1 PE=1 SV=1|Formin-like protein 1 OS=Mus musculus GN=Fmnl1 PE=1 SV=1|Isoform 2 of Formin-like protein 1 OS=Mus musculus GN=Fmnl1	1.78764	3.32435e-05	TRUE
Input	Brain vs Liver	MICAL3	Q8CJ19	Protein-methionine sulfoxide oxidase MICAL3 OS=Mus musculus GN=Mical3 PE=1 SV=2	1.46956	3.32435e-05	TRUE
Input	Brain vs Liver	PXMP2	Q5D073	Peroxisomal membrane protein 2 OS=Mus musculus GN=Pxmp2 PE=1 SV=1	-3.1301	3.32435e-05	TRUE
Input	Brain vs Liver	EGFR	Q01279	Epidermal growth factor receptor OS=Mus musculus GN=Egfr PE=1 SV=1	-2.40294	3.32435e-05	TRUE
Input	Brain vs Liver	HSDL1	Q8BTX9	Inactive hydroxysteroid dehydrogenase-like protein 1 OS=Mus musculus GN=Hsdl1 PE=1 SV=1	2.14941	3.32435e-05	TRUE
Input	Brain vs Liver	RPS10	P63325|Q5M9K7	40S ribosomal protein S10 OS=Mus musculus GN=Rps10 PE=1 SV=1|40S ribosomal protein S10 OS=Mus musculus GN=Rps10 PE=1 SV=1	-1.71809	3.32435e-05	TRUE
Input	Brain vs Liver	CES2E	Q8BK48	Pyrethroid hydrolase Ces2e OS=Mus musculus GN=Ces2e PE=1 SV=1	-3.82022	3.34178e-05	TRUE
Input	Brain vs Liver	PRRT1	A2CG20|O35449	Proline-rich transmembrane protein 1 OS=Mus musculus GN=Prrt1 PE=1 SV=1|Proline-rich transmembrane protein 1 OS=Mus musculus GN=Prrt1 PE=1 SV=1	2.15026	3.36176e-05	TRUE
Input	Brain vs Liver	SCP2	P32020|P32020-2	Isoform SCP2 of Non-specific lipid-transfer protein OS=Mus musculus GN=Scp2|Non-specific lipid-transfer protein OS=Mus musculus GN=Scp2 PE=1 SV=3	-3.95314	3.36402e-05	TRUE
Input	Brain vs Liver	HIBCH	Q8QZS1	3-hydroxyisobutyryl-CoA hydrolase, mitochondrial OS=Mus musculus GN=Hibch PE=1 SV=1	-1.58715	3.37427e-05	TRUE
Input	Brain vs Liver	RBKS	Q8R1Q9	Ribokinase OS=Mus musculus GN=Rbks PE=1 SV=1	-1.90108	3.38134e-05	TRUE
Input	Brain vs Liver	SMS	P97355	Spermine synthase OS=Mus musculus GN=Sms PE=1 SV=1	2.00625	3.39746e-05	TRUE
Input	Brain vs Liver	AP2S1	P62743|Q3UJ76	AP-2 complex subunit sigma OS=Mus musculus GN=Ap2s1 PE=1 SV=1|AP-2 complex subunit sigma OS=Mus musculus GN=Ap2s1 PE=1 SV=1	1.48861	3.39936e-05	TRUE
Input	Brain vs Liver	SV2B	Q8BG39	Synaptic vesicle glycoprotein 2B OS=Mus musculus GN=Sv2b PE=1 SV=1	2.78555	3.39936e-05	TRUE
Input	Brain vs Liver	MRPS2	Q924T2	28S ribosomal protein S2, mitochondrial OS=Mus musculus GN=Mrps2 PE=1 SV=1	-1.66416	3.40209e-05	TRUE
Input	Brain vs Liver	EEF2	P58252	Elongation factor 2 OS=Mus musculus GN=Eef2 PE=1 SV=2	-1.49898	3.40565e-05	TRUE
Input	Brain vs Liver	SNPH	Q80U23|Q80U23-2	Syntaphilin OS=Mus musculus GN=Snph PE=1 SV=3|Isoform 2 of Syntaphilin OS=Mus musculus GN=Snph	2.65054	3.42413e-05	TRUE
Input	Brain vs Liver	MARCKS	P26645	Myristoylated alanine-rich C-kinase substrate OS=Mus musculus GN=Marcks PE=1 SV=2	2.79257	3.43622e-05	TRUE
Input	Brain vs Liver	LIMA1	Q9ERG0	LIM domain and actin-binding protein 1 OS=Mus musculus GN=Lima1 PE=1 SV=3	-2.23772	3.44058e-05	TRUE
Input	Brain vs Liver	NSDHL	Q3US15|Q9R1J0	NAD(P) dependent steroid dehydrogenase-like OS=Mus musculus GN=Nsdhl PE=1 SV=1|Sterol-4-alpha-carboxylate 3-dehydrogenase, decarboxylating OS=Mus musculus GN=Nsdhl PE=1 SV=1	-1.96471	3.44395e-05	TRUE
Input	Brain vs Liver	USP46	D3YVU0|P62069	Ubiquitin carboxyl-terminal hydrolase 46 OS=Mus musculus GN=Usp46 PE=1 SV=1|Ubiquitin carboxyl-terminal hydrolase 46 OS=Mus musculus GN=Usp46 PE=1 SV=1	2.0457	3.44395e-05	TRUE
Input	Brain vs Liver	AK3	Q9WTP7	GTP:AMP phosphotransferase AK3, mitochondrial OS=Mus musculus GN=Ak3 PE=1 SV=3	-1.68125	3.44895e-05	TRUE
Input	Brain vs Liver	NADSYN1	Q711T7	Glutamine-dependent NAD(+) synthetase OS=Mus musculus GN=Nadsyn1 PE=1 SV=1	-1.78933	3.45614e-05	TRUE
Input	Brain vs Liver	FAM177A1	Q8BR63	Protein FAM177A1 OS=Mus musculus GN=Fam177a1 PE=1 SV=1	2.02228	3.46553e-05	TRUE
Input	Brain vs Liver	INMT	P40936	Indolethylamine N-methyltransferase OS=Mus musculus GN=Inmt PE=1 SV=1	-3.56945	3.46802e-05	TRUE
Input	Brain vs Liver	DIP2B	Q3UH60	Disco-interacting protein 2 homolog B OS=Mus musculus GN=Dip2b PE=1 SV=1	2.14598	3.48557e-05	TRUE
Input	Brain vs Liver	PHF24	Q80TL4|Q80TL4-2	PHD finger protein 24 OS=Mus musculus GN=Phf24 PE=1 SV=2|Isoform 2 of PHD finger protein 24 OS=Mus musculus GN=Phf24	2.10062	3.48557e-05	TRUE
Input	Brain vs Liver	KIAA1109	A2AAE1|A2AAE1-2|A2AAE1-3|A2AAE1-4|A2AAE1-6	Uncharacterized protein KIAA1109 OS=Mus musculus GN=Kiaa1109 PE=1 SV=4|Isoform 2 of Uncharacterized protein KIAA1109 OS=Mus musculus GN=Kiaa1109|Isoform 3 of Uncharacterized protein KIAA1109 OS=Mus musculus GN=Kiaa1109|Isoform 4 of Uncharacterized protein KIAA1109 OS=Mus musculus GN=Kiaa1109|Isoform 6 of Uncharacterized protein KIAA1109 OS=Mus musculus GN=Kiaa1109	1.4782	3.48557e-05	TRUE
Input	Brain vs Liver	CYP20A1	Q8BKE6	Cytochrome P450 20A1 OS=Mus musculus GN=Cyp20a1 PE=1 SV=1	-1.63394	3.49171e-05	TRUE
Input	Brain vs Liver	OLFM1	O88998|Q8R357	Noelin OS=Mus musculus GN=Olfm1 PE=1 SV=1|Noelin OS=Mus musculus GN=Olfm1 PE=1 SV=1	2.30622	3.51024e-05	TRUE
Input	Brain vs Liver	NBEA	Q9EPN1|Q9EPN1-3|Q9EPN1-4	Isoform 3 of Neurobeachin OS=Mus musculus GN=Nbea|Isoform 4 of Neurobeachin OS=Mus musculus GN=Nbea|Neurobeachin OS=Mus musculus GN=Nbea PE=1 SV=1	2.3164	3.51024e-05	TRUE
Input	Brain vs Liver	WDR44	Q6NVE8	WD repeat-containing protein 44 OS=Mus musculus GN=Wdr44 PE=1 SV=1	1.44083	3.51059e-05	TRUE
Input	Brain vs Liver	PCYOX1L	Q8C7K6	Prenylcysteine oxidase-like OS=Mus musculus GN=Pcyox1l PE=1 SV=1	1.41247	3.52636e-05	TRUE
Input	Brain vs Liver	WNK2	E0CYT1|E9Q6Q2|E9QJQ9|E9QM73|E9QMI8|E9QMI9|Q3UH66|Q3UH66-3|Q3UH66-4|Q3UH66-5|Q3UH66-6|Q3UH66-7	Serine/threonine-protein kinase WNK2 OS=Mus musculus GN=Wnk2 PE=1 SV=1|Serine/threonine-protein kinase WNK2 OS=Mus musculus GN=Wnk2 PE=1 SV=1|Serine/threonine-protein kinase WNK2 OS=Mus musculus GN=Wnk2 PE=1 SV=1|Serine/threonine-protein kinase WNK2 OS=Mus musculus GN=Wnk2 PE=1 SV=1|Serine/threonine-protein kinase WNK2 OS=Mus musculus GN=Wnk2 PE=1 SV=1|Serine/threonine-protein kinase WNK2 OS=Mus …	2.28564	3.54939e-05	TRUE
Input	Brain vs Liver	KLKB1	P26262	Plasma kallikrein OS=Mus musculus GN=Klkb1 PE=1 SV=2	-1.77585	3.56284e-05	TRUE
Input	Brain vs Liver	DNM1L	E9PUD2|Q8K1M6|Q8K1M6-2|Q8K1M6-3	Dynamin-1-like protein OS=Mus musculus GN=Dnm1l PE=1 SV=1|Dynamin-1-like protein OS=Mus musculus GN=Dnm1l PE=1 SV=2|Isoform 2 of Dynamin-1-like protein OS=Mus musculus GN=Dnm1l|Isoform 3 of Dynamin-1-like protein OS=Mus musculus GN=Dnm1l	1.39819	3.58498e-05	TRUE
Input	Brain vs Liver	LAMA2	Q60675	Laminin subunit alpha-2 OS=Mus musculus GN=Lama2 PE=1 SV=2	1.46025	3.58498e-05	TRUE
Input	Brain vs Liver	ROCK2	F8VPK5|P70336|P70336-2	Rho-associated protein kinase OS=Mus musculus GN=Rock2 PE=1 SV=1|Rho-associated protein kinase 2 OS=Mus musculus GN=Rock2 PE=1 SV=1|Isoform 2 of Rho-associated protein kinase 2 OS=Mus musculus GN=Rock2	1.75457	3.58607e-05	TRUE
Input	Brain vs Liver	EML2	E9QK48	Echinoderm microtubule-associated protein-like 2 OS=Mus musculus GN=Eml2 PE=1 SV=1	1.545	3.58842e-05	TRUE
Input	Brain vs Liver	VSNL1	P62761|Q4W4C9	Visinin-like protein 1 OS=Mus musculus GN=Vsnl1 PE=1 SV=2|Neural visinin-like type 1 protein OS=Mus musculus GN=Vsnl1 PE=1 SV=1	3.01161	3.58842e-05	TRUE
Input	Brain vs Liver	ABCB10	Q9JI39	ATP-binding cassette sub-family B member 10, mitochondrial OS=Mus musculus GN=Abcb10 PE=1 SV=1	-1.55198	3.58842e-05	TRUE
Input	Brain vs Liver	SLC25A10	Q9QZD8	Mitochondrial dicarboxylate carrier OS=Mus musculus GN=Slc25a10 PE=1 SV=2	-1.51572	3.58842e-05	TRUE
Input	Brain vs Liver	EPS8	Q08509	Epidermal growth factor receptor kinase substrate 8 OS=Mus musculus GN=Eps8 PE=1 SV=2	1.75633	3.59218e-05	TRUE
Input	Brain vs Liver	LAP3	Q9CPY7|Q9CPY7-2	Cytosol aminopeptidase OS=Mus musculus GN=Lap3 PE=1 SV=3|Isoform 2 of Cytosol aminopeptidase OS=Mus musculus GN=Lap3	-1.65065	3.59218e-05	TRUE
Input	Brain vs Liver	MYEF2	A2ATP5|A2ATP6|G8JL68|Q8C854|Q8C854-3	Isoform 2 of Myelin expression factor 2 OS=Mus musculus GN=Myef2|Myelin expression factor 2 (Fragment) OS=Mus musculus GN=Myef2 PE=1 SV=1|Myelin expression factor 2 OS=Mus musculus GN=Myef2 PE=1 SV=1|Myelin expression factor 2 OS=Mus musculus GN=Myef2 PE=1 SV=2	2.43319	3.59724e-05	TRUE
Input	Brain vs Liver	CLTA	B1AWD8|B1AWD9|O08585|Q6PFA2	Clathrin light chain A OS=Mus musculus GN=Clta PE=1 SV=1|Clathrin light chain A OS=Mus musculus GN=Clta PE=1 SV=1|Clathrin light chain A OS=Mus musculus GN=Clta PE=1 SV=2|Clathrin light chain A OS=Mus musculus GN=Clta PE=1 SV=1	2.55012	3.60012e-05	TRUE
Input	Brain vs Liver	CLIP2	Q9Z0H8|Q9Z0H8-2	CAP-Gly domain-containing linker protein 2 OS=Mus musculus GN=Clip2 PE=1 SV=2|Isoform 2 of CAP-Gly domain-containing linker protein 2 OS=Mus musculus GN=Clip2	1.58348	3.60012e-05	TRUE
Input	Brain vs Liver	PTBP2	Q91Z31|Q91Z31-2	Polypyrimidine tract-binding protein 2 OS=Mus musculus GN=Ptbp2 PE=1 SV=2|Isoform 2 of Polypyrimidine tract-binding protein 2 OS=Mus musculus GN=Ptbp2	2.05506	3.60982e-05	TRUE
Input	Brain vs Liver	DSG2	O55111	Desmoglein-2 OS=Mus musculus GN=Dsg2 PE=1 SV=3	-1.92004	3.60982e-05	TRUE
Input	Brain vs Liver	Q91V76	Q91V76	Ester hydrolase C11orf54 homolog OS=Mus musculus PE=1 SV=1	-3.3121	3.62034e-05	TRUE
Input	Brain vs Liver	MAN2B1	O09159	Lysosomal alpha-mannosidase OS=Mus musculus GN=Man2b1 PE=1 SV=4	-2.04721	3.63533e-05	TRUE
Input	Brain vs Liver	PARP9	H7BWY5|Q8CAS9|Q8CAS9-2|Q8CAS9-3	Isoform 2 of Poly [ADP-ribose] polymerase 9 OS=Mus musculus GN=Parp9|Isoform 3 of Poly [ADP-ribose] polymerase 9 OS=Mus musculus GN=Parp9|Poly [ADP-ribose] polymerase 9 OS=Mus musculus GN=Parp9 PE=1 SV=1|Poly [ADP-ribose] polymerase 9 OS=Mus musculus GN=Parp9 PE=1 SV=2	-2.41374	3.63533e-05	TRUE
Input	Brain vs Liver	GALK1	Q9R0N0	Galactokinase OS=Mus musculus GN=Galk1 PE=1 SV=2	-1.43133	3.63533e-05	TRUE
Input	Brain vs Liver	GM20547	B8JJN0	Protein Gm20547 OS=Mus musculus GN=Gm20547 PE=3 SV=1	-1.67551	3.63935e-05	TRUE
Input	Brain vs Liver	TAGLN3	Q9R1Q8	Transgelin-3 OS=Mus musculus GN=Tagln3 PE=1 SV=1	3.68461	3.64121e-05	TRUE
Input	Brain vs Liver	MAVS	Q8VCF0	Mitochondrial antiviral-signaling protein OS=Mus musculus GN=Mavs PE=1 SV=1	-1.68586	3.64561e-05	TRUE
Input	Brain vs Liver	ATP2A3	B1ATS4|B1ATS5|E9Q559|Q64518|Q64518-2|Q64518-3	Calcium-transporting ATPase OS=Mus musculus GN=Atp2a3 PE=1 SV=1|Calcium-transporting ATPase OS=Mus musculus GN=Atp2a3 PE=1 SV=1|Calcium-transporting ATPase OS=Mus musculus GN=Atp2a3 PE=1 SV=1|Sarcoplasmic/endoplasmic reticulum calcium ATPase 3 OS=Mus musculus GN=Atp2a3 PE=1 SV=3|Isoform SERCA3A of Sarcoplasmic/endoplasmic reticulum calcium ATPase 3 OS=Mus musculus GN=Atp2a3|Isoform SERCA3C of Sar…	2.03185	3.64561e-05	TRUE
Input	Brain vs Liver	ABHD12	Q99LR1	Monoacylglycerol lipase ABHD12 OS=Mus musculus GN=Abhd12 PE=1 SV=2	1.52462	3.65358e-05	TRUE
Input	Brain vs Liver	SRP68	A2AAN2|Q8BMA6	Signal recognition particle subunit SRP68 OS=Mus musculus GN=Srp68 PE=1 SV=1|Signal recognition particle subunit SRP68 OS=Mus musculus GN=Srp68 PE=1 SV=2	-1.60049	3.65791e-05	TRUE
Input	Brain vs Liver	MYH9	Q8VDD5	Myosin-9 OS=Mus musculus GN=Myh9 PE=1 SV=4	-1.77851	3.67475e-05	TRUE
Input	Brain vs Liver	GPRC5B	Q923Z0	G-protein coupled receptor family C group 5 member B OS=Mus musculus GN=Gprc5b PE=1 SV=1	2.32539	3.67676e-05	TRUE
Input	Brain vs Liver	ALDH3B1	Q3TX25|Q80VQ0	Aldehyde dehydrogenase OS=Mus musculus GN=Aldh3b1 PE=1 SV=1|Aldehyde dehydrogenase family 3 member B1 OS=Mus musculus GN=Aldh3b1 PE=1 SV=1	1.64087	3.67676e-05	TRUE
Input	Brain vs Liver	UBASH3B	Q8BGG7|Q8BGG7-2	Ubiquitin-associated and SH3 domain-containing protein B OS=Mus musculus GN=Ubash3b PE=1 SV=1|Isoform 2 of Ubiquitin-associated and SH3 domain-containing protein B OS=Mus musculus GN=Ubash3b	2.0506	3.67676e-05	TRUE
Input	Brain vs Liver	OTC	P11725|Q543H3|Q8R1A8	Ornithine carbamoyltransferase, mitochondrial OS=Mus musculus GN=Otc PE=1 SV=1|Ornithine carbamoyltransferase, mitochondrial OS=Mus musculus GN=Otc PE=1 SV=1|Ornithine carbamoyltransferase, mitochondrial OS=Mus musculus GN=Otc PE=1 SV=1	-3.32828	3.67711e-05	TRUE
Input	Brain vs Liver	RPL10A	Q5XJF6	Ribosomal protein OS=Mus musculus GN=Rpl10a PE=1 SV=1	-2.03251	3.6795e-05	TRUE
Input	Brain vs Liver	PXMP4	Q9JJW0	Peroxisomal membrane protein 4 OS=Mus musculus GN=Pxmp4 PE=1 SV=3	-2.13448	3.6795e-05	TRUE
Input	Brain vs Liver	GM4952	Q5FW57	Glycine N-acyltransferase-like protein OS=Mus musculus GN=Gm4952 PE=1 SV=3	-3.35011	3.6795e-05	TRUE
Input	Brain vs Liver	RPL36A	P83882|Q5M9P1	60S ribosomal protein L36a OS=Mus musculus GN=Rpl36a PE=1 SV=2|60S ribosomal protein L36a OS=Mus musculus GN=Rpl36a PE=1 SV=1	-1.84394	3.71168e-05	TRUE
Input	Brain vs Liver	MYH10	Q3UH59|Q5SV64|Q61879	Myosin-10 OS=Mus musculus GN=Myh10 PE=1 SV=1|Myosin-10 OS=Mus musculus GN=Myh10 PE=1 SV=2	2.09556	3.71168e-05	TRUE
Input	Brain vs Liver	TESC	D0EM45|Q9JKL5	Calcineurin B homologous protein 3 OS=Mus musculus GN=Tesc PE=1 SV=1|Calcineurin B homologous protein 3 OS=Mus musculus GN=Tesc PE=1 SV=2	2.48284	3.75249e-05	TRUE
Input	Brain vs Liver	RAB39B	Q0PD14|Q8BHC1	RAB39B, member RAS oncogene family OS=Mus musculus GN=Rab39b PE=1 SV=1|Ras-related protein Rab-39B OS=Mus musculus GN=Rab39b PE=1 SV=1	3.1399	3.75887e-05	TRUE
Input	Brain vs Liver	ABCB11	Q9QY30	Bile salt export pump OS=Mus musculus GN=Abcb11 PE=1 SV=2	-3.35037	3.75887e-05	TRUE
Input	Brain vs Liver	TMX4	A2ARI0|Q0P5W2|Q8C0L0	Thioredoxin-related transmembrane protein 4 OS=Mus musculus GN=Tmx4 PE=1 SV=1|MCG129075 OS=Mus musculus GN=Tmx4 PE=1 SV=1|Thioredoxin-related transmembrane protein 4 OS=Mus musculus GN=Tmx4 PE=1 SV=2	1.67376	3.77369e-05	TRUE
Input	Brain vs Liver	SLC31A1	A8Y5P1|Q8K211	High affinity copper uptake protein 1 OS=Mus musculus GN=Slc31a1 PE=1 SV=1|High affinity copper uptake protein 1 OS=Mus musculus GN=Slc31a1 PE=2 SV=1	-2.04882	3.78028e-05	TRUE
Input	Brain vs Liver	TROVE2	O08848|Q3TJ75	60 kDa SS-A/Ro ribonucleoprotein OS=Mus musculus GN=Trove2 PE=1 SV=1|60 kDa SS-A/Ro ribonucleoprotein OS=Mus musculus GN=Trove2 PE=1 SV=1	2.65662	3.78832e-05	TRUE
Input	Brain vs Liver	DYNC1H1	Q9JHU4	Cytoplasmic dynein 1 heavy chain 1 OS=Mus musculus GN=Dync1h1 PE=1 SV=2	1.44724	3.79883e-05	TRUE
Input	Brain vs Liver	ZADH2	Q14AZ9|Q8BGC4	Zinc binding alcohol dehydrogenase, domain containing 2 OS=Mus musculus GN=Zadh2 PE=1 SV=1|Zinc-binding alcohol dehydrogenase domain-containing protein 2 OS=Mus musculus GN=Zadh2 PE=1 SV=1	-1.36057	3.79883e-05	TRUE
Input	Brain vs Liver	RPS15A	D3YVB4|D3Z712|F8WJ41|P62245|Q5M9M4	40S ribosomal protein S15a (Fragment) OS=Mus musculus GN=Rps15a PE=1 SV=1|40S ribosomal protein S15a (Fragment) OS=Mus musculus GN=Rps15a PE=1 SV=2|40S ribosomal protein S15a OS=Mus musculus GN=Rps15a PE=1 SV=1|40S ribosomal protein S15a OS=Mus musculus GN=Rps15a PE=1 SV=2	-1.87244	3.79883e-05	TRUE
Input	Brain vs Liver	EPHX1	E9PWK1|Q9D379	Epoxide hydrolase 1 OS=Mus musculus GN=Ephx1 PE=1 SV=1|Epoxide hydrolase 1 OS=Mus musculus GN=Ephx1 PE=1 SV=2	-3.00644	3.80357e-05	TRUE
Input	Brain vs Liver	COL6A3	E9PWQ3|J3QQ16	Protein Col6a3 OS=Mus musculus GN=Col6a3 PE=1 SV=1|Protein Col6a3 OS=Mus musculus GN=Col6a3 PE=1 SV=2	-1.68892	3.80937e-05	TRUE
Input	Brain vs Liver	GDE1	Q9JL56	Glycerophosphodiester phosphodiesterase 1 OS=Mus musculus GN=Gde1 PE=1 SV=1	1.42907	3.80937e-05	TRUE
Input	Brain vs Liver	NHLRC3	Q8CCH2	NHL repeat-containing protein 3 OS=Mus musculus GN=Nhlrc3 PE=1 SV=1	-1.77154	3.81106e-05	TRUE
Input	Brain vs Liver	ABI2	A0A087WRS3|Q6AXH6	Abl interactor 2 OS=Mus musculus GN=Abi2 PE=1 SV=1|Abi2 protein OS=Mus musculus GN=Abi2 PE=1 SV=1	1.83438	3.81106e-05	TRUE
Input	Brain vs Liver	PEX3	E9QA46|Q3UIG2|Q9QXY9	Peroxisomal biogenesis factor 3 OS=Mus musculus GN=Pex3 PE=1 SV=1|Peroxisomal biogenesis factor 3 OS=Mus musculus GN=Pex3 PE=1 SV=1|Peroxisomal biogenesis factor 3 OS=Mus musculus GN=Pex3 PE=1 SV=1	-1.5649	3.81106e-05	TRUE
Input	Brain vs Liver	PPP4R4	Q8C0Y0|Q8C0Y0-2|Q8C0Y0-3	Serine/threonine-protein phosphatase 4 regulatory subunit 4 OS=Mus musculus GN=Ppp4r4 PE=1 SV=2|Isoform 2 of Serine/threonine-protein phosphatase 4 regulatory subunit 4 OS=Mus musculus GN=Ppp4r4|Isoform 3 of Serine/threonine-protein phosphatase 4 regulatory subunit 4 OS=Mus musculus GN=Ppp4r4	1.57269	3.83335e-05	TRUE
Input	Brain vs Liver	DHRS11	Q3U0B3	Dehydrogenase/reductase SDR family member 11 OS=Mus musculus GN=Dhrs11 PE=1 SV=1	-2.04083	3.83443e-05	TRUE
Input	Brain vs Liver	EPDR1	Q99M71	Mammalian ependymin-related protein 1 OS=Mus musculus GN=Epdr1 PE=1 SV=1	2.18889	3.83572e-05	TRUE
Input	Brain vs Liver	PHLDB2	Q8K1N2|Q8K1N2-2	Pleckstrin homology-like domain family B member 2 OS=Mus musculus GN=Phldb2 PE=1 SV=2|Isoform 2 of Pleckstrin homology-like domain family B member 2 OS=Mus musculus GN=Phldb2	-1.53992	3.84936e-05	TRUE
Input	Brain vs Liver	C8G	Q8VCG4|Q9DAC2	Complement component C8 gamma chain OS=Mus musculus GN=C8g PE=1 SV=1|Complement component 8, gamma subunit, isoform CRA_b OS=Mus musculus GN=C8g PE=1 SV=1	-1.64708	3.86231e-05	TRUE
Input	Brain vs Liver	GABRB1	P50571|Q53WT3	Gamma-aminobutyric acid receptor subunit beta-1 OS=Mus musculus GN=Gabrb1 PE=1 SV=1|GABA(A) receptor beta-1 subunit OS=Mus musculus GN=Gabrb1 PE=1 SV=1	2.92627	3.87361e-05	TRUE
Input	Brain vs Liver	ETNK2	A7MCT6|H9KV13	Ethanolamine kinase 2 OS=Mus musculus GN=Etnk2 PE=1 SV=1|Ethanolamine kinase 2 OS=Mus musculus GN=Etnk2 PE=1 SV=1	-3.68618	3.87921e-05	TRUE
Input	Brain vs Liver	BCAS1	F7BNZ5|Q80YN3	Breast carcinoma-amplified sequence 1 homolog (Fragment) OS=Mus musculus GN=Bcas1 PE=1 SV=1|Breast carcinoma-amplified sequence 1 homolog OS=Mus musculus GN=Bcas1 PE=1 SV=3	3.3256	3.8827e-05	TRUE
Input	Brain vs Liver	MAP7D1	A2AJI0|A8Y5P4	MAP7 domain-containing protein 1 OS=Mus musculus GN=Map7d1 PE=1 SV=1|MAP7 domain-containing protein 1 OS=Mus musculus GN=Map7d1 PE=1 SV=1	1.73581	3.8827e-05	TRUE
Input	Brain vs Liver	CNKSR2	Q80YA9|Q80YA9-2	Connector enhancer of kinase suppressor of ras 2 OS=Mus musculus GN=Cnksr2 PE=1 SV=1|Isoform 2 of Connector enhancer of kinase suppressor of ras 2 OS=Mus musculus GN=Cnksr2	1.5064	3.88588e-05	TRUE
Input	Brain vs Liver	LGI1	A0A0G2JGE8|Q9JIA1	Leucine-rich glioma-inactivated protein 1 OS=Mus musculus GN=Lgi1 PE=1 SV=1|Leucine-rich glioma-inactivated protein 1 OS=Mus musculus GN=Lgi1 PE=1 SV=1	3.41179	3.88588e-05	TRUE
Input	Brain vs Liver	ISOC1	Q91V64	Isochorismatase domain-containing protein 1 OS=Mus musculus GN=Isoc1 PE=1 SV=1	-1.77133	3.89571e-05	TRUE
Input	Brain vs Liver	IYD	Q9DCX8	Iodotyrosine deiodinase 1 OS=Mus musculus GN=Iyd PE=1 SV=1	-3.45462	3.89935e-05	TRUE
Input	Brain vs Liver	ACTR1B	Q8R5C5	Beta-centractin OS=Mus musculus GN=Actr1b PE=1 SV=1	1.51176	3.91639e-05	TRUE
Input	Brain vs Liver	SEC61A1	P61620	Protein transport protein Sec61 subunit alpha isoform 1 OS=Mus musculus GN=Sec61a1 PE=1 SV=2	-2.50989	3.92315e-05	TRUE
Input	Brain vs Liver	UGT1A9	Q62452	UDP-glucuronosyltransferase 1-9 OS=Mus musculus GN=Ugt1a9 PE=1 SV=3	-3.87601	3.92315e-05	TRUE
Input	Brain vs Liver	RPL14	Q9CR57	60S ribosomal protein L14 OS=Mus musculus GN=Rpl14 PE=1 SV=3	-2.50696	3.92784e-05	TRUE
Input	Brain vs Liver	SPTBN2	Q68FG2	Protein Sptbn2 OS=Mus musculus GN=Sptbn2 PE=1 SV=1	1.36956	3.92784e-05	TRUE
Input	Brain vs Liver	PRKACA	P05132	cAMP-dependent protein kinase catalytic subunit alpha OS=Mus musculus GN=Prkaca PE=1 SV=3	1.78737	3.9472e-05	TRUE
Input	Brain vs Liver	GM20425	E9Q035	Protein Gm20425 OS=Mus musculus GN=Gm20425 PE=4 SV=1	-1.70513	3.97086e-05	TRUE
Input	Brain vs Liver	PEX1	Q5BL07	Peroxisome biogenesis factor 1 OS=Mus musculus GN=Pex1 PE=1 SV=2	-1.44299	4.02388e-05	TRUE
Input	Brain vs Liver	PSME1	G3UXZ5|P97371|Q5HZK3	Proteasome activator complex subunit 1 (Fragment) OS=Mus musculus GN=Psme1 PE=1 SV=1|Proteasome activator complex subunit 1 OS=Mus musculus GN=Psme1 PE=1 SV=2|Proteasome (Prosome, macropain) 28 subunit, alpha OS=Mus musculus GN=Psme1 PE=1 SV=1	-2.69122	4.0261e-05	TRUE
Input	Brain vs Liver	ARHGAP21	A0A0A0MQE8|B7ZCJ0|B7ZCJ1|Q6DFV3	Rho GTPase-activating protein 21 OS=Mus musculus GN=Arhgap21 PE=1 SV=1|Rho GTPase-activating protein 21 OS=Mus musculus GN=Arhgap21 PE=1 SV=1|Rho GTPase-activating protein 21 OS=Mus musculus GN=Arhgap21 PE=1 SV=1|Rho GTPase-activating protein 21 OS=Mus musculus GN=Arhgap21 PE=1 SV=1	1.59218	4.03029e-05	TRUE
Input	Brain vs Liver	NEO1	E9QK04|P97798|P97798-2|P97798-3|P97798-5	Neogenin OS=Mus musculus GN=Neo1 PE=1 SV=1|Neogenin OS=Mus musculus GN=Neo1 PE=1 SV=1|Isoform 2 of Neogenin OS=Mus musculus GN=Neo1|Isoform 3 of Neogenin OS=Mus musculus GN=Neo1|Isoform 5 of Neogenin OS=Mus musculus GN=Neo1	1.48815	4.03029e-05	TRUE
Input	Brain vs Liver	CAMK4	P08414|Q8BGR3	Calcium/calmodulin-dependent protein kinase type IV OS=Mus musculus GN=Camk4 PE=1 SV=2|Calcium/calmodulin-dependent protein kinase IV OS=Mus musculus GN=Camk4 PE=1 SV=1	1.96263	4.03054e-05	TRUE
Input	Brain vs Liver	1700037H04RIK|Q9D1K7	F8WIU1|H7BXB9|Q9D1K7	Protein 1700037H04Rik OS=Mus musculus GN=1700037H04Rik PE=1 SV=1|Protein 1700037H04Rik (Fragment) OS=Mus musculus GN=1700037H04Rik PE=1 SV=1|UPF0687 protein C20orf27 homolog OS=Mus musculus PE=1 SV=3	2.46143	4.03054e-05	TRUE
Input	Brain vs Liver	RGN	Q64374	Regucalcin OS=Mus musculus GN=Rgn PE=1 SV=1	-4.30296	4.03054e-05	TRUE
Input	Brain vs Liver	DHRS1	Q99L04	Dehydrogenase/reductase SDR family member 1 OS=Mus musculus GN=Dhrs1 PE=1 SV=1	-1.73765	4.03054e-05	TRUE
Input	Brain vs Liver	ABCB1A	P21447	Multidrug resistance protein 1A OS=Mus musculus GN=Abcb1a PE=1 SV=3	1.36096	4.0311e-05	TRUE
Input	Brain vs Liver	PLXNB1	Q8CJH3	Plexin-B1 OS=Mus musculus GN=Plxnb1 PE=1 SV=2	2.08686	4.0311e-05	TRUE
Input	Brain vs Liver	COL18A1	E9QPX1|P39061|P39061-1	Collagen alpha-1(XVIII) chain OS=Mus musculus GN=Col18a1 PE=1 SV=1|Collagen alpha-1(XVIII) chain OS=Mus musculus GN=Col18a1 PE=1 SV=4|Isoform 2 of Collagen alpha-1(XVIII) chain OS=Mus musculus GN=Col18a1	-1.57878	4.0311e-05	TRUE
Input	Brain vs Liver	SEC14L4	Q8R0F9	SEC14-like protein 4 OS=Mus musculus GN=Sec14l4 PE=1 SV=1	-4.03962	4.03261e-05	TRUE
Input	Brain vs Liver	SCN2B	Q1MXF8|Q56A07	Sodium channel beta2 subunit OS=Mus musculus GN=Scn2b PE=1 SV=1|Sodium channel subunit beta-2 OS=Mus musculus GN=Scn2b PE=1 SV=1	2.64423	4.03594e-05	TRUE
Input	Brain vs Liver	RPL32	P62911	60S ribosomal protein L32 OS=Mus musculus GN=Rpl32 PE=1 SV=2	-2.62499	4.07197e-05	TRUE
Input	Brain vs Liver	ITPR1	P11881|P11881-2|P11881-3|P11881-4|P11881-5|P11881-6|P11881-7|P11881-8	Inositol 1,4,5-trisphosphate receptor type 1 OS=Mus musculus GN=Itpr1 PE=1 SV=2|Isoform 2 of Inositol 1,4,5-trisphosphate receptor type 1 OS=Mus musculus GN=Itpr1|Isoform 3 of Inositol 1,4,5-trisphosphate receptor type 1 OS=Mus musculus GN=Itpr1|Isoform 4 of Inositol 1,4,5-trisphosphate receptor type 1 OS=Mus musculus GN=Itpr1|Isoform 5 of Inositol 1,4,5-trisphosphate receptor type 1 OS=Mus muscu…	2.04259	4.07197e-05	TRUE
Input	Brain vs Liver	WDR41	Q3UDP0	WD repeat-containing protein 41 OS=Mus musculus GN=Wdr41 PE=1 SV=1	1.88314	4.09146e-05	TRUE
Input	Brain vs Liver	DPP7	Q9ET22	Dipeptidyl peptidase 2 OS=Mus musculus GN=Dpp7 PE=1 SV=2	-1.51984	4.09146e-05	TRUE
Input	Brain vs Liver	ELAVL2	B1AXZ0|B1AXZ4|B1AXZ5|B1AXZ6|Q3UR02|Q564D8|Q60899|Q80UJ0|Q80Y51	ELAV-like protein OS=Mus musculus GN=Elavl2 PE=1 SV=1|ELAV-like protein OS=Mus musculus GN=Elavl2 PE=1 SV=1|ELAV-like protein OS=Mus musculus GN=Elavl2 PE=1 SV=1|ELAV-like protein OS=Mus musculus GN=Elavl2 PE=1 SV=1|ELAV-like protein OS=Mus musculus GN=Elavl2 PE=1 SV=1|ELAV-like protein OS=Mus musculus GN=Elavl2 PE=1 SV=1|ELAV-like protein 2 OS=Mus musculus GN=Elavl2 PE=2 SV=1|ELAV-like protein O…	1.59469	4.09146e-05	TRUE
Input	Brain vs Liver	1300017J02RIK|ICA	D3YY36|Q9DBD0	Protein 1300017J02Rik OS=Mus musculus GN=1300017J02Rik PE=1 SV=1|Inhibitor of carbonic anhydrase OS=Mus musculus GN=Ica PE=1 SV=1	-2.26199	4.09639e-05	TRUE
Input	Brain vs Liver	PALM2	Q8BR92	Paralemmin-2 OS=Mus musculus GN=Palm2 PE=1 SV=1	3.83112	4.09639e-05	TRUE
Input	Brain vs Liver	PPP3R1	Q63810|Q63810-2	Calcineurin subunit B type 1 OS=Mus musculus GN=Ppp3r1 PE=1 SV=3|Isoform 2 of Calcineurin subunit B type 1 OS=Mus musculus GN=Ppp3r1	3.08871	4.11386e-05	TRUE
Input	Brain vs Liver	CD200	E9PZI9|E9QMY1|O54901|Q05D16|Q80VX2	OX-2 membrane glycoprotein OS=Mus musculus GN=Cd200 PE=1 SV=1|OX-2 membrane glycoprotein OS=Mus musculus GN=Cd200 PE=1 SV=1|OX-2 membrane glycoprotein OS=Mus musculus GN=Cd200 PE=1 SV=1|Cd200 protein OS=Mus musculus GN=Cd200 PE=1 SV=1|CD200 antigen OS=Mus musculus GN=Cd200 PE=1 SV=1	2.72884	4.13192e-05	TRUE
Input	Brain vs Liver	SVIL	E9Q3Z5|Q8K4L2|Q8K4L3|Q8K4L3-3	Supervillin OS=Mus musculus GN=Svil PE=1 SV=1|Archvillin OS=Mus musculus GN=Svil PE=1 SV=1|Supervillin OS=Mus musculus GN=Svil PE=1 SV=1|Isoform 2 of Supervillin OS=Mus musculus GN=Svil	-1.47285	4.13192e-05	TRUE
Input	Brain vs Liver	HSD11B1	P50172|Q3TJI8|Q4JHD9	Corticosteroid 11-beta-dehydrogenase isozyme 1 OS=Mus musculus GN=Hsd11b1 PE=1 SV=3|Corticosteroid 11-beta-dehydrogenase isozyme 1 OS=Mus musculus GN=Hsd11b1 PE=1 SV=1|11B-hydroxysteroid dehydrogenase type 1 OS=Mus musculus GN=Hsd11b1 PE=1 SV=1	-2.88278	4.13192e-05	TRUE
Input	Brain vs Liver	IGHA	A0A075B6A3|A0A0A6YXW6	Protein Igha (Fragment) OS=Mus musculus GN=Igha PE=1 SV=1|Protein Igha (Fragment) OS=Mus musculus GN=Igha PE=1 SV=1	-2.96904	4.13534e-05	TRUE
Input	Brain vs Liver	RAP2B	P61226|Q6ZWR0	Ras-related protein Rap-2b OS=Mus musculus GN=Rap2b PE=1 SV=1|MCG5466 OS=Mus musculus GN=Rap2b PE=1 SV=1	3.60412	4.15871e-05	TRUE
Input	Brain vs Liver	PHACTR1	Q2M3X8|Q2M3X8-4	Phosphatase and actin regulator 1 OS=Mus musculus GN=Phactr1 PE=1 SV=1|Isoform 4 of Phosphatase and actin regulator 1 OS=Mus musculus GN=Phactr1	1.50776	4.1713e-05	TRUE
Input	Brain vs Liver	COPB2	O55029	Coatomer subunit beta' OS=Mus musculus GN=Copb2 PE=1 SV=2	-1.42027	4.1713e-05	TRUE
Input	Brain vs Liver	ATP6AP1	Q3TWN7|Q9R1Q9	ATPase, H+ transporting, lysosomal accessory protein OS=Mus musculus GN=Atp6ap1 PE=1 SV=1|V-type proton ATPase subunit S1 OS=Mus musculus GN=Atp6ap1 PE=1 SV=1	1.50046	4.1713e-05	TRUE
Input	Brain vs Liver	RPS15	D3YTQ9|P62843	40S ribosomal protein S15 OS=Mus musculus GN=Rps15 PE=1 SV=1|40S ribosomal protein S15 OS=Mus musculus GN=Rps15 PE=1 SV=2	-2.05043	4.1713e-05	TRUE
Input	Brain vs Liver	CEP170B	Q80U49	Centrosomal protein of 170 kDa protein B OS=Mus musculus GN=Cep170b PE=1 SV=2	2.11989	4.1713e-05	TRUE
Input	Brain vs Liver	GLUD1	P26443	Glutamate dehydrogenase 1, mitochondrial OS=Mus musculus GN=Glud1 PE=1 SV=1	-1.61206	4.20021e-05	TRUE
Input	Brain vs Liver	MANBA	A0A0R4J092|Q8K2I4	Beta-mannosidase OS=Mus musculus GN=Manba PE=1 SV=1|Beta-mannosidase OS=Mus musculus GN=Manba PE=1 SV=1	-2.04331	4.24303e-05	TRUE
Input	Brain vs Liver	CLPX	Q6P8N8|Q9JHS4	ATP-dependent Clp protease ATP-binding subunit clpX-like, mitochondrial OS=Mus musculus GN=Clpx PE=1 SV=1|ATP-dependent Clp protease ATP-binding subunit clpX-like, mitochondrial OS=Mus musculus GN=Clpx PE=1 SV=2	-1.75032	4.24551e-05	TRUE
Input	Brain vs Liver	TXNDC5	E9PXX7|Q3TEE8|Q91W90	Thioredoxin domain-containing protein 5 OS=Mus musculus GN=Txndc5 PE=1 SV=1|Thioredoxin domain-containing protein 5 OS=Mus musculus GN=Txndc5 PE=1 SV=1|Thioredoxin domain-containing protein 5 OS=Mus musculus GN=Txndc5 PE=1 SV=2	-1.91105	4.31485e-05	TRUE
Input	Brain vs Liver	H2	P01897|P01898|P01899|P14438|Q3V014|Q792Z7|Q7JJ15	D(B) glycoprotein OS=Mus musculus GN=H2-D1 PE=1 SV=1|H-2 class I histocompatibility antigen, D-37 alpha chain OS=Mus musculus GN=H2-T23 PE=1 SV=1|H-2 class I histocompatibility antigen, D-B alpha chain OS=Mus musculus GN=H2-D1 PE=1 SV=2|H-2 class I histocompatibility antigen, K-K alpha chain OS=Mus musculus GN=H2-K1 PE=1 SV=1|H-2 class I histocompatibility antigen, L-D alpha chain OS=Mus musculus…	-1.7337	4.31485e-05	TRUE
Input	Brain vs Liver	ABCC3	A0A0R4J015|B2RX12|B2RX12-2|B2RX12-3|J3QML2	Canalicular multispecific organic anion transporter 2 OS=Mus musculus GN=Abcc3 PE=1 SV=1|Canalicular multispecific organic anion transporter 2 OS=Mus musculus GN=Abcc3 PE=1 SV=1|Isoform 2 of Canalicular multispecific organic anion transporter 2 OS=Mus musculus GN=Abcc3|Isoform 3 of Canalicular multispecific organic anion transporter 2 OS=Mus musculus GN=Abcc3|Canalicular multispecific organic ani…	-2.57747	4.32046e-05	TRUE
Input	Brain vs Liver	DHX8	A2A4N9|A2A4P0	ATP-dependent RNA helicase DHX8 (Fragment) OS=Mus musculus GN=Dhx8 PE=1 SV=7|ATP-dependent RNA helicase DHX8 OS=Mus musculus GN=Dhx8 PE=2 SV=1	-1.32383	4.33661e-05	TRUE
Input	Brain vs Liver	FAM131B	E9Q8P8|Q3TY60|Q3TY60-2	Protein FAM131B OS=Mus musculus GN=Fam131b PE=1 SV=1|Protein FAM131B OS=Mus musculus GN=Fam131b PE=1 SV=1|Isoform 2 of Protein FAM131B OS=Mus musculus GN=Fam131b	1.34752	4.34616e-05	TRUE
Input	Brain vs Liver	SLC25A21	Q8BZ09	Mitochondrial 2-oxodicarboxylate carrier OS=Mus musculus GN=Slc25a21 PE=1 SV=1	-1.30747	4.35058e-05	TRUE
Input	Brain vs Liver	ECHDC3	Q9D7J9	Enoyl-CoA hydratase domain-containing protein 3, mitochondrial OS=Mus musculus GN=Echdc3 PE=1 SV=1	-2.63428	4.35298e-05	TRUE
Input	Brain vs Liver	SACS	E9QNY8|Q9JLC8|Q9JLC8-3	Sacsin OS=Mus musculus GN=Sacs PE=1 SV=1|Sacsin OS=Mus musculus GN=Sacs PE=1 SV=2|Isoform 3 of Sacsin OS=Mus musculus GN=Sacs	1.65591	4.36845e-05	TRUE
Input	Brain vs Liver	ACTR1A	P61164	Alpha-centractin OS=Mus musculus GN=Actr1a PE=1 SV=1	1.68291	4.37157e-05	TRUE
Input	Brain vs Liver	PDP1	A2AJP9|A2AJQ0|A8Y5Q0|A8Y5Q1|Q3UV70	MCG54027, isoform CRA_a OS=Mus musculus GN=Pdp1 PE=1 SV=2|[Pyruvate dehydrogenase [acetyl-transferring]]-phosphatase 1, mitochondrial OS=Mus musculus GN=Pdp1 PE=1 SV=2|[Pyruvate dehydrogenase [acetyl-transferring]]-phosphatase 1, mitochondrial OS=Mus musculus GN=Pdp1 PE=1 SV=1|MCG54027, isoform CRA_b OS=Mus musculus GN=Pdp1 PE=1 SV=1|[Pyruvate dehydrogenase [acetyl-transferring]]-phosphatase 1, m…	1.42174	4.37157e-05	TRUE
Input	Brain vs Liver	PARL	Q5XJY4	Presenilins-associated rhomboid-like protein, mitochondrial OS=Mus musculus GN=Parl PE=1 SV=1	-1.34334	4.37907e-05	TRUE
Input	Brain vs Liver	AIFM3	Q3TY86|Q3TY86-2	Apoptosis-inducing factor 3 OS=Mus musculus GN=Aifm3 PE=1 SV=1|Isoform 2 of Apoptosis-inducing factor 3 OS=Mus musculus GN=Aifm3	1.54457	4.38477e-05	TRUE
Input	Brain vs Liver	UOX	P25688|Q543J0	Uricase OS=Mus musculus GN=Uox PE=1 SV=2|Uricase OS=Mus musculus GN=Uox PE=1 SV=1	-3.81096	4.39298e-05	TRUE
Input	Brain vs Liver	USP16	D3YVU1|Q99LG0	Ubiquitin carboxyl-terminal hydrolase 16 OS=Mus musculus GN=Usp16 PE=1 SV=1|Ubiquitin carboxyl-terminal hydrolase 16 OS=Mus musculus GN=Usp16 PE=1 SV=2	-1.6233	4.4186e-05	TRUE
Input	Brain vs Liver	RAB43	Q0PD10|Q8CG50	RIKEN cDNA 1810048P08, isoform CRA_c OS=Mus musculus GN=Rab43 PE=1 SV=1|Ras-related protein Rab-43 OS=Mus musculus GN=Rab43 PE=1 SV=1	-1.97711	4.42391e-05	TRUE
Input	Brain vs Liver	RPL28	P41105|Q5M9J8	60S ribosomal protein L28 OS=Mus musculus GN=Rpl28 PE=1 SV=2|60S ribosomal protein L28 OS=Mus musculus GN=Rpl28 PE=1 SV=1	-1.71816	4.43967e-05	TRUE
Input	Brain vs Liver	HDAC5	B7ZDF5|B7ZDF7|Q3UJF1|Q9Z2V6	Histone deacetylase OS=Mus musculus GN=Hdac5 PE=1 SV=1|Histone deacetylase OS=Mus musculus GN=Hdac5 PE=1 SV=1|Histone deacetylase OS=Mus musculus GN=Hdac5 PE=1 SV=1|Histone deacetylase 5 OS=Mus musculus GN=Hdac5 PE=1 SV=2	1.38472	4.44895e-05	TRUE
Input	Brain vs Liver	ABCB4	P21440	Phosphatidylcholine translocator ABCB4 OS=Mus musculus GN=Abcb4 PE=1 SV=2	-3.05963	4.46719e-05	TRUE
Input	Brain vs Liver	CPM	Q80V42	Carboxypeptidase M OS=Mus musculus GN=Cpm PE=1 SV=2	1.57924	4.47483e-05	TRUE
Input	Brain vs Liver	BBOX1	Q924Y0	Gamma-butyrobetaine dioxygenase OS=Mus musculus GN=Bbox1 PE=1 SV=1	-2.75054	4.47483e-05	TRUE
Input	Brain vs Liver	LGALS9	B1AQR8|G3X9T7|O08573|O08573-2|O08573-3	Galectin OS=Mus musculus GN=Lgals9 PE=1 SV=1|Galectin OS=Mus musculus GN=Lgals9 PE=1 SV=1|Galectin-9 OS=Mus musculus GN=Lgals9 PE=1 SV=1|Isoform 2 of Galectin-9 OS=Mus musculus GN=Lgals9|Isoform 3 of Galectin-9 OS=Mus musculus GN=Lgals9	-3.52254	4.47621e-05	TRUE
Input	Brain vs Liver	IGSF21	Q7TNR6	Immunoglobulin superfamily member 21 OS=Mus musculus GN=Igsf21 PE=2 SV=1	2.0719	4.48523e-05	TRUE
Input	Brain vs Liver	DDT	O35215|Q3UNI8	D-dopachrome decarboxylase OS=Mus musculus GN=Ddt PE=1 SV=3|D-dopachrome decarboxylase OS=Mus musculus GN=Ddt PE=1 SV=1	-3.02033	4.48624e-05	TRUE
Input	Brain vs Liver	SBF1	Q6ZPE2|Q6ZPE2-2	Myotubularin-related protein 5 OS=Mus musculus GN=Sbf1 PE=1 SV=2|Isoform 2 of Myotubularin-related protein 5 OS=Mus musculus GN=Sbf1	1.78005	4.48624e-05	TRUE
Input	Brain vs Liver	SRGAP2	Q91Z67	SLIT-ROBO Rho GTPase-activating protein 2 OS=Mus musculus GN=Srgap2 PE=1 SV=2	1.40929	4.48624e-05	TRUE
Input	Brain vs Liver	CES3B	Q8VCU1|Q8VCU1-2	Carboxylesterase 3B OS=Mus musculus GN=Ces3b PE=1 SV=2|Isoform 2 of Carboxylesterase 3B OS=Mus musculus GN=Ces3b	-3.56853	4.49495e-05	TRUE
Input	Brain vs Liver	GSTA3	P30115	Glutathione S-transferase A3 OS=Mus musculus GN=Gsta3 PE=1 SV=2	-3.89505	4.49611e-05	TRUE
Input	Brain vs Liver	SERPINC1	P32261|Q543J5	Antithrombin-III OS=Mus musculus GN=Serpinc1 PE=1 SV=1|Antithrombin OS=Mus musculus GN=Serpinc1 PE=1 SV=1	-1.92096	4.51001e-05	TRUE
Input	Brain vs Liver	EPS8L2	Q99K30	Epidermal growth factor receptor kinase substrate 8-like protein 2 OS=Mus musculus GN=Eps8l2 PE=1 SV=1	-1.38253	4.51001e-05	TRUE
Input	Brain vs Liver	CLCC1	A2AEM2|Q99LI2	Chloride channel CLIC-like 1, isoform CRA_a OS=Mus musculus GN=Clcc1 PE=1 SV=1|Chloride channel CLIC-like protein 1 OS=Mus musculus GN=Clcc1 PE=1 SV=1	-1.47382	4.51001e-05	TRUE
Input	Brain vs Liver	GPT	Q566C3|Q8QZR5	Alanine aminotransferase 1 OS=Mus musculus GN=Gpt PE=1 SV=1|Alanine aminotransferase 1 OS=Mus musculus GN=Gpt PE=1 SV=3	-2.92931	4.52595e-05	TRUE
Input	Brain vs Liver	SEZ6L	A0A0G2JFG4|A0A0G2JG23|A0A0R4J0Y4|Q6P1D5|Q6P1D5-2	Seizure 6-like protein (Fragment) OS=Mus musculus GN=Sez6l PE=1 SV=1|Seizure 6-like protein OS=Mus musculus GN=Sez6l PE=1 SV=1|MCG3478 OS=Mus musculus GN=Sez6l PE=1 SV=1|Seizure 6-like protein OS=Mus musculus GN=Sez6l PE=1 SV=1|Isoform 2 of Seizure 6-like protein OS=Mus musculus GN=Sez6l	2.58817	4.53231e-05	TRUE
Input	Brain vs Liver	PPFIA4	A0A087WPM2|B8QI36	MCG5343 OS=Mus musculus GN=Ppfia4 PE=1 SV=1|Liprin-alpha 4 OS=Mus musculus GN=Ppfia4 PE=1 SV=1	1.72642	4.57084e-05	TRUE
Input	Brain vs Liver	MOV10	D3YVL0|D3Z3E8|E9PW39|P23249	Putative helicase MOV-10 OS=Mus musculus GN=Mov10 PE=1 SV=2|Putative helicase MOV-10 OS=Mus musculus GN=Mov10 PE=1 SV=1|Putative helicase MOV-10 OS=Mus musculus GN=Mov10 PE=1 SV=1|Putative helicase MOV-10 OS=Mus musculus GN=Mov10 PE=1 SV=2	-1.66095	4.60586e-05	TRUE
Input	Brain vs Liver	MAPK1	P63085	Mitogen-activated protein kinase 1 OS=Mus musculus GN=Mapk1 PE=1 SV=3	1.682	4.62914e-05	TRUE
Input	Brain vs Liver	ATP2B1	G5E829	Plasma membrane calcium-transporting ATPase 1 OS=Mus musculus GN=Atp2b1 PE=1 SV=1	2.2527	4.62972e-05	TRUE
Input	Brain vs Liver	PLCH2	A2AP18|A2AP18-2|A2AP18-3|A2AP18-4|F7C3A0|H3BIW6	1-phosphatidylinositol 4,5-bisphosphate phosphodiesterase eta-2 OS=Mus musculus GN=Plch2 PE=1 SV=2|Isoform 2 of 1-phosphatidylinositol 4,5-bisphosphate phosphodiesterase eta-2 OS=Mus musculus GN=Plch2|Isoform 3 of 1-phosphatidylinositol 4,5-bisphosphate phosphodiesterase eta-2 OS=Mus musculus GN=Plch2|Isoform 4 of 1-phosphatidylinositol 4,5-bisphosphate phosphodiesterase eta-2 OS=Mus musculus GN=…	2.66858	4.62972e-05	TRUE
Input	Brain vs Liver	ALDH1B1	Q9CZS1	Aldehyde dehydrogenase X, mitochondrial OS=Mus musculus GN=Aldh1b1 PE=1 SV=1	-1.81123	4.62972e-05	TRUE
Input	Brain vs Liver	ELFN2	Q68FM6	Protein phosphatase 1 regulatory subunit 29 OS=Mus musculus GN=Elfn2 PE=1 SV=1	2.30232	4.63188e-05	TRUE
Input	Brain vs Liver	DCXR	Q91X52	L-xylulose reductase OS=Mus musculus GN=Dcxr PE=1 SV=2	-2.62176	4.64972e-05	TRUE
Input	Brain vs Liver	RAB12	P35283	Ras-related protein Rab-12 OS=Mus musculus GN=Rab12 PE=1 SV=3	1.33393	4.65068e-05	TRUE
Input	Brain vs Liver	TNR	Q8BYI9	Tenascin-R OS=Mus musculus GN=Tnr PE=1 SV=2	3.3169	4.65068e-05	TRUE
Input	Brain vs Liver	DGKH	D3YXJ0	Diacylglycerol kinase OS=Mus musculus GN=Dgkh PE=1 SV=1	1.73404	4.6626e-05	TRUE
Input	Brain vs Liver	ACSL5	Q3UC67|Q8JZR0	Acyl-CoA synthetase long-chain family member 5, isoform CRA_b OS=Mus musculus GN=Acsl5 PE=1 SV=1|Long-chain-fatty-acid--CoA ligase 5 OS=Mus musculus GN=Acsl5 PE=1 SV=1	-3.46949	4.67224e-05	TRUE
Input	Brain vs Liver	ABCF1	Q6P542	ATP-binding cassette sub-family F member 1 OS=Mus musculus GN=Abcf1 PE=1 SV=1	-1.34548	4.67224e-05	TRUE
Input	Brain vs Liver	LARP4	E9Q066|G3X9Q6|Q8BWW4	La-related protein 4 OS=Mus musculus GN=Larp4 PE=1 SV=1|La-related protein 4 OS=Mus musculus GN=Larp4 PE=1 SV=1|La-related protein 4 OS=Mus musculus GN=Larp4 PE=1 SV=2	-2.09114	4.67224e-05	TRUE
Input	Brain vs Liver	FNBP1	A2AQ41|A2AQ42|A2AQ43|A2AQ44|A2AQ45|Q80TY0|Q80TY0-2|Q80TY0-3|Q80TY0-5	Formin-binding protein 1 OS=Mus musculus GN=Fnbp1 PE=1 SV=1|Formin-binding protein 1 OS=Mus musculus GN=Fnbp1 PE=1 SV=2|Isoform 2 of Formin-binding protein 1 OS=Mus musculus GN=Fnbp1|Isoform 3 of Formin-binding protein 1 OS=Mus musculus GN=Fnbp1|Isoform 5 of Formin-binding protein 1 OS=Mus musculus GN=Fnbp1	1.49745	4.73091e-05	TRUE
Input	Brain vs Liver	HELZ2	A2AS03|E9QAM5	Helicase with zinc finger domain 2 OS=Mus musculus GN=Helz2 PE=1 SV=1|Helicase with zinc finger domain 2 OS=Mus musculus GN=Helz2 PE=1 SV=1	-2.02547	4.73135e-05	TRUE
Input	Brain vs Liver	Q8VE95	Q8VE95	UPF0598 protein C8orf82 homolog OS=Mus musculus PE=1 SV=1	-1.54632	4.74838e-05	TRUE
Input	Brain vs Liver	ENPEP	P16406|Q52JJ6	Glutamyl aminopeptidase OS=Mus musculus GN=Enpep PE=1 SV=1|Aminopeptidase A OS=Mus musculus GN=Enpep PE=1 SV=1	-1.6727	4.75307e-05	TRUE
Input	Brain vs Liver	ANKZF1	J3QM81|Q80UU1	Ankyrin repeat and zinc finger domain-containing protein 1 OS=Mus musculus GN=Ankzf1 PE=1 SV=1|Ankyrin repeat and zinc finger domain-containing protein 1 OS=Mus musculus GN=Ankzf1 PE=1 SV=2	-1.68196	4.75307e-05	TRUE
Input	Brain vs Liver	TAT	Q8QZR1	Tyrosine aminotransferase OS=Mus musculus GN=Tat PE=1 SV=1	-3.37226	4.76235e-05	TRUE
Input	Brain vs Liver	MPZ	E9QK82|P27573	Myelin protein P0 OS=Mus musculus GN=Mpz PE=1 SV=1|Myelin protein P0 OS=Mus musculus GN=Mpz PE=1 SV=1	1.88911	4.76235e-05	TRUE
Input	Brain vs Liver	CYP2A12	P56593	Cytochrome P450 2A12 OS=Mus musculus GN=Cyp2a12 PE=1 SV=2	-3.07791	4.76408e-05	TRUE
Input	Brain vs Liver	ALDH9A1	Q3U367|Q9JLJ2	4-trimethylaminobutyraldehyde dehydrogenase OS=Mus musculus GN=Aldh9a1 PE=1 SV=1	-1.41434	4.77014e-05	TRUE
Input	Brain vs Liver	FAM129A	Q3UW53	Protein Niban OS=Mus musculus GN=Fam129a PE=1 SV=2	-1.50574	4.77493e-05	TRUE
Input	Brain vs Liver	BAAT	Q91X34	Bile acid-CoA:amino acid N-acyltransferase OS=Mus musculus GN=Baat PE=1 SV=1	-3.68772	4.77575e-05	TRUE
Input	Brain vs Liver	HSD3B5	Q61694	3 beta-hydroxysteroid dehydrogenase type 5 OS=Mus musculus GN=Hsd3b5 PE=1 SV=4	-5.33854	4.77815e-05	TRUE
Input	Brain vs Liver	RPL12	P35979|Q5BLK0	60S ribosomal protein L12 OS=Mus musculus GN=Rpl12 PE=1 SV=2|60S ribosomal protein L12 OS=Mus musculus GN=Rpl12 PE=1 SV=1	-1.79279	4.79229e-05	TRUE
Input	Brain vs Liver	ENTPD5	Q3TQC7|Q9WUZ9	Ectonucleoside triphosphate diphosphohydrolase 5 OS=Mus musculus GN=Entpd5 PE=1 SV=1|Ectonucleoside triphosphate diphosphohydrolase 5 OS=Mus musculus GN=Entpd5 PE=1 SV=1	-2.24272	4.79236e-05	TRUE
Input	Brain vs Liver	AS3MT	Q91WU5	Arsenite methyltransferase OS=Mus musculus GN=As3mt PE=1 SV=2	-1.34322	4.79236e-05	TRUE
Input	Brain vs Liver	SKP1A|SKP1	Q5SUR3|Q9WTX5	MCG3634, isoform CRA_b OS=Mus musculus GN=Skp1a PE=1 SV=1|S-phase kinase-associated protein 1 OS=Mus musculus GN=Skp1 PE=1 SV=3	1.31682	4.81168e-05	TRUE
Input	Brain vs Liver	EEFSEC	Q9JHW4	Selenocysteine-specific elongation factor OS=Mus musculus GN=Eefsec PE=1 SV=2	-1.6794	4.82976e-05	TRUE
Input	Brain vs Liver	ICAM5	Q60625	Intercellular adhesion molecule 5 OS=Mus musculus GN=Icam5 PE=1 SV=2	1.2957	4.83938e-05	TRUE
Input	Brain vs Liver	SLC25A45	Q8CFJ7	Solute carrier family 25 member 45 OS=Mus musculus GN=Slc25a45 PE=1 SV=1	-1.63366	4.84793e-05	TRUE
Input	Brain vs Liver	KANK2	Q8BX02|Q8BX02-2	Isoform 2 of KN motif and ankyrin repeat domain-containing protein 2 OS=Mus musculus GN=Kank2|KN motif and ankyrin repeat domain-containing protein 2 OS=Mus musculus GN=Kank2 PE=1 SV=1	-1.48337	4.852e-05	TRUE
Input	Brain vs Liver	DNAJB11	Q99KV1	DnaJ homolog subfamily B member 11 OS=Mus musculus GN=Dnajb11 PE=1 SV=1	-1.6199	4.86169e-05	TRUE
Input	Brain vs Liver	ITM2C	Q91VK4	Integral membrane protein 2C OS=Mus musculus GN=Itm2c PE=1 SV=2	1.46084	4.86169e-05	TRUE
Input	Brain vs Liver	AKAP12	Q9WTQ5|Q9WTQ5-2	A-kinase anchor protein 12 OS=Mus musculus GN=Akap12 PE=1 SV=1|Isoform 2 of A-kinase anchor protein 12 OS=Mus musculus GN=Akap12	2.06705	4.86169e-05	TRUE
Input	Brain vs Liver	RAP1GAP	A2ALS5|A2ALS5-2|A2ALS5-3|A2ALS7	Rap1 GTPase-activating protein 1 OS=Mus musculus GN=Rap1gap PE=1 SV=2|Isoform 2 of Rap1 GTPase-activating protein 1 OS=Mus musculus GN=Rap1gap|Isoform 3 of Rap1 GTPase-activating protein 1 OS=Mus musculus GN=Rap1gap|Rap1 GTPase-activating protein 1 (Fragment) OS=Mus musculus GN=Rap1gap PE=1 SV=1	2.09378	4.86304e-05	TRUE
Input	Brain vs Liver	USP11	Q99K46	Ubiquitin carboxyl-terminal hydrolase 11 OS=Mus musculus GN=Usp11 PE=1 SV=4	2.08927	4.88386e-05	TRUE
Input	Brain vs Liver	SPCS2	A0A140LHG8|A0A140LHR3|A0A140LJ01|Q9CYN2	Signal peptidase complex subunit 2 OS=Mus musculus GN=Spcs2 PE=1 SV=1|Signal peptidase complex subunit 2 OS=Mus musculus GN=Spcs2 PE=1 SV=1|Signal peptidase complex subunit 2 (Fragment) OS=Mus musculus GN=Spcs2 PE=1 SV=1|Signal peptidase complex subunit 2 OS=Mus musculus GN=Spcs2 PE=1 SV=1	-1.83286	4.88528e-05	TRUE
Input	Brain vs Liver	DGKZ	A2AHJ7|A2AHK0|Q80UP3	Diacylglycerol kinase OS=Mus musculus GN=Dgkz PE=1 SV=1|Diacylglycerol kinase OS=Mus musculus GN=Dgkz PE=1 SV=1|Diacylglycerol kinase zeta OS=Mus musculus GN=Dgkz PE=1 SV=2	1.84041	4.91274e-05	TRUE
Input	Brain vs Liver	WDR43	Q6ZQL4	WD repeat-containing protein 43 OS=Mus musculus GN=Wdr43 PE=2 SV=2	-1.39187	4.94793e-05	TRUE
Input	Brain vs Liver	RPL37	Q9D823	60S ribosomal protein L37 OS=Mus musculus GN=Rpl37 PE=3 SV=3	-2.42955	4.97436e-05	TRUE
Input	Brain vs Liver	S1PR5	Q91X56	Sphingosine 1-phosphate receptor 5 OS=Mus musculus GN=S1pr5 PE=1 SV=1	3.07669	4.97491e-05	TRUE
Input	Brain vs Liver	SFXN5	Q925N0	Sideroflexin-5 OS=Mus musculus GN=Sfxn5 PE=1 SV=2	1.40649	4.99249e-05	TRUE
Input	Brain vs Liver	UBXN4	A0A0R4J078	UBX domain containing 2, isoform CRA_a OS=Mus musculus GN=Ubxn4 PE=1 SV=1	-1.39837	5.00108e-05	TRUE
Input	Brain vs Liver	GRIA1	Q7TNB5	Glutamate receptor 1 OS=Mus musculus GN=Gria1 PE=1 SV=1	3.39832	5.00117e-05	TRUE
Input	Brain vs Liver	MAP4	A0A0B4J1F2|A0A0B4J1M9|A0A0G2JG35|A0A140T8T5|E9PZ43|P27546|P27546-2|P27546-3	Isoform 2 of Microtubule-associated protein 4 OS=Mus musculus GN=Map4|Isoform 3 of Microtubule-associated protein 4 OS=Mus musculus GN=Map4|Microtubule-associated protein (Fragment) OS=Mus musculus GN=Map4 PE=1 SV=1|Microtubule-associated protein 4 OS=Mus musculus GN=Map4 PE=1 SV=3|Microtubule-associated protein OS=Mus musculus GN=Map4 PE=1 SV=1|Microtubule-associated protein OS=Mus musculus GN=M…	1.67288	5.02979e-05	TRUE
Input	Brain vs Liver	STAT3	P42227|P42227-2|P42227-3	Signal transducer and activator of transcription 3 OS=Mus musculus GN=Stat3 PE=1 SV=2|Isoform Stat3B of Signal transducer and activator of transcription 3 OS=Mus musculus GN=Stat3|Isoform Del-701 of Signal transducer and activator of transcription 3 OS=Mus musculus GN=Stat3	-1.44323	5.02979e-05	TRUE
Input	Brain vs Liver	RPS3	P62908|Q5YLW3	40S ribosomal protein S3 OS=Mus musculus GN=Rps3 PE=1 SV=1|40S ribosomal protein S3 OS=Mus musculus GN=Rps3 PE=1 SV=1	-1.45595	5.02979e-05	TRUE
Input	Brain vs Liver	COL6A2	Q02788	Collagen alpha-2(VI) chain OS=Mus musculus GN=Col6a2 PE=1 SV=3	-1.72912	5.02979e-05	TRUE
Input	Brain vs Liver	OGT	Q8CGY8-2	Isoform 2 of UDP-N-acetylglucosamine--peptide N-acetylglucosaminyltransferase 110 kDa subunit OS=Mus musculus GN=Ogt	1.60957	5.03873e-05	TRUE
Input	Brain vs Liver	LANCL2	F6RJV6|Q9JJK2	LanC-like protein 2 (Fragment) OS=Mus musculus GN=Lancl2 PE=1 SV=1|LanC-like protein 2 OS=Mus musculus GN=Lancl2 PE=1 SV=1	1.38602	5.07328e-05	TRUE
Input	Brain vs Liver	KCNQ2	A0A0G2JFQ2|B7ZBV9|B7ZBW1|B7ZBW2	Potassium voltage-gated channel subfamily KQT member 2 OS=Mus musculus GN=Kcnq2 PE=1 SV=1|Potassium voltage-gated channel subfamily KQT member 2 OS=Mus musculus GN=Kcnq2 PE=1 SV=1|Potassium voltage-gated channel subfamily KQT member 2 OS=Mus musculus GN=Kcnq2 PE=1 SV=1|Potassium voltage-gated channel subfamily KQT member 2 OS=Mus musculus GN=Kcnq2 PE=1 SV=2	2.10829	5.09656e-05	TRUE
Input	Brain vs Liver	ACAA1A	Q921H8	3-ketoacyl-CoA thiolase A, peroxisomal OS=Mus musculus GN=Acaa1a PE=1 SV=1	-1.46062	5.09656e-05	TRUE
Input	Brain vs Liver	CPQ	Q9WVJ3|Q9WVJ3-2	Carboxypeptidase Q OS=Mus musculus GN=Cpq PE=1 SV=1|Isoform 2 of Carboxypeptidase Q OS=Mus musculus GN=Cpq	-2.48557	5.09656e-05	TRUE
Input	Brain vs Liver	HEPACAM	B2RSY3|Q640R3	Hepatocyte cell adhesion molecule OS=Mus musculus GN=Hepacam PE=1 SV=1|Hepatocyte cell adhesion molecule OS=Mus musculus GN=Hepacam PE=1 SV=2	2.54424	5.11027e-05	TRUE
Input	Brain vs Liver	TRAPPC9	Q3U0M1|Q3U0M1-2	Trafficking protein particle complex subunit 9 OS=Mus musculus GN=Trappc9 PE=1 SV=2|Isoform 2 of Trafficking protein particle complex subunit 9 OS=Mus musculus GN=Trappc9	1.46091	5.12313e-05	TRUE
Input	Brain vs Liver	RPL7A	P12970|Q58ET1	60S ribosomal protein L7a OS=Mus musculus GN=Rpl7a PE=1 SV=2|60S ribosomal protein L7a OS=Mus musculus GN=Rpl7a PE=1 SV=1	-1.71614	5.12313e-05	TRUE
Input	Brain vs Liver	VWA8	Q8CC88	von Willebrand factor A domain-containing protein 8 OS=Mus musculus GN=Vwa8 PE=1 SV=2	-1.29579	5.12647e-05	TRUE
Input	Brain vs Liver	PDIA5	Q921X9	Protein disulfide-isomerase A5 OS=Mus musculus GN=Pdia5 PE=1 SV=1	-2.26851	5.12981e-05	TRUE
Input	Brain vs Liver	WDR37	Q8CBE3	WD repeat-containing protein 37 OS=Mus musculus GN=Wdr37 PE=1 SV=1	2.34353	5.13899e-05	TRUE
Input	Brain vs Liver	RPL34	Q9D1R9	60S ribosomal protein L34 OS=Mus musculus GN=Rpl34 PE=1 SV=2	-1.77094	5.13899e-05	TRUE
Input	Brain vs Liver	LIN7A	Q8JZS0	Protein lin-7 homolog A OS=Mus musculus GN=Lin7a PE=1 SV=2	1.31406	5.13899e-05	TRUE
Input	Brain vs Liver	GCKR	A0A0J9YUI8	Glucokinase regulatory protein OS=Mus musculus GN=Gckr PE=1 SV=1	-3.04103	5.13899e-05	TRUE
Input	Brain vs Liver	SLC6A9	P28571-1	Isoform GlyT-1A of Sodium- and chloride-dependent glycine transporter 1 OS=Mus musculus GN=Slc6a9	2.27146	5.13899e-05	TRUE
Input	Brain vs Liver	SLC22A18	A0A0R4J0P7	Solute carrier family 22 member 18 OS=Mus musculus GN=Slc22a18 PE=1 SV=1	-1.49831	5.13899e-05	TRUE
Input	Brain vs Liver	DAAM2	Q80U19	Disheveled-associated activator of morphogenesis 2 OS=Mus musculus GN=Daam2 PE=1 SV=4	1.41775	5.16324e-05	TRUE
Input	Brain vs Liver	BC089597	Q8K3M1	Cis-retinol/3alpha hydroxysterol short-chain dehydrogenase-like protein OS=Mus musculus GN=BC089597 PE=1 SV=1	-2.79538	5.20458e-05	TRUE
Input	Brain vs Liver	APC	B2RUG9|E9QLQ9|Q61315|Q61315-2|Q61315-3|Q61315-4	Adenomatosis polyposis coli OS=Mus musculus GN=Apc PE=1 SV=1|Adenomatous polyposis coli protein OS=Mus musculus GN=Apc PE=1 SV=1|Adenomatous polyposis coli protein OS=Mus musculus GN=Apc PE=1 SV=1|Isoform 2 of Adenomatous polyposis coli protein OS=Mus musculus GN=Apc|Isoform 3 of Adenomatous polyposis coli protein OS=Mus musculus GN=Apc|Isoform 4 of Adenomatous polyposis coli protein OS=Mus muscu…	1.54306	5.21863e-05	TRUE
Input	Brain vs Liver	KIF3B	Q3UHC4|Q61771	Kinesin-like protein OS=Mus musculus GN=Kif3b PE=1 SV=1|Kinesin-like protein KIF3B OS=Mus musculus GN=Kif3b PE=1 SV=1	1.80313	5.2225e-05	TRUE
Input	Brain vs Liver	FAM169A	Q5XG69	Soluble lamin-associated protein of 75 kDa OS=Mus musculus GN=Fam169a PE=1 SV=3	2.49847	5.26276e-05	TRUE
Input	Brain vs Liver	ALDH1A7	B2RTL5|O35945	Aldehyde dehydrogenase family 1, subfamily A7 OS=Mus musculus GN=Aldh1a7 PE=1 SV=1|Aldehyde dehydrogenase, cytosolic 1 OS=Mus musculus GN=Aldh1a7 PE=1 SV=1	-2.74589	5.28383e-05	TRUE
Input	Brain vs Liver	SIGMAR1	O55242|O55242-2	Sigma non-opioid intracellular receptor 1 OS=Mus musculus GN=Sigmar1 PE=1 SV=1|Isoform 2 of Sigma non-opioid intracellular receptor 1 OS=Mus musculus GN=Sigmar1	-1.95618	5.29746e-05	TRUE
Input	Brain vs Liver	SH3GL1	Q3TRJ7|Q62419	Endophilin-A2 OS=Mus musculus GN=Sh3gl1 PE=1 SV=1|Endophilin-A2 OS=Mus musculus GN=Sh3gl1 PE=1 SV=1	1.27221	5.29746e-05	TRUE
Input	Brain vs Liver	SLC25A25	A2ASZ8-4|A2ASZ8-5	Isoform 4 of Calcium-binding mitochondrial carrier protein SCaMC-2 OS=Mus musculus GN=Slc25a25|Isoform 5 of Calcium-binding mitochondrial carrier protein SCaMC-2 OS=Mus musculus GN=Slc25a25	1.34225	5.29881e-05	TRUE
Input	Brain vs Liver	PRPH	G3X981|G5E846|P15331|P15331-2|P15331-3	Peripherin OS=Mus musculus GN=Prph PE=1 SV=1|Peripherin OS=Mus musculus GN=Prph PE=1 SV=1|Peripherin OS=Mus musculus GN=Prph PE=1 SV=2|Isoform 3u of Peripherin OS=Mus musculus GN=Prph|Isoform 5b of Peripherin OS=Mus musculus GN=Prph	2.27736	5.30056e-05	TRUE
Input	Brain vs Liver	DLGAP3	B1AS06|Q3TY61|Q6PFD5	Disks large-associated protein 3 OS=Mus musculus GN=Dlgap3 PE=1 SV=1|Disks large-associated protein 3 OS=Mus musculus GN=Dlgap3 PE=1 SV=1|Disks large-associated protein 3 OS=Mus musculus GN=Dlgap3 PE=1 SV=1	1.47737	5.31939e-05	TRUE
Input	Brain vs Liver	SIK3	E9PU87|F6S7W6|F6U6U5|Q6P4S6	Serine/threonine-protein kinase SIK3 OS=Mus musculus GN=Sik3 PE=1 SV=1|Serine/threonine-protein kinase SIK3 (Fragment) OS=Mus musculus GN=Sik3 PE=1 SV=1|Serine/threonine-protein kinase SIK3 (Fragment) OS=Mus musculus GN=Sik3 PE=1 SV=1|Serine/threonine-protein kinase SIK3 OS=Mus musculus GN=Sik3 PE=1 SV=3	1.48574	5.32399e-05	TRUE
Input	Brain vs Liver	LGALS8	A8DIL0|Q542M5|Q9JL15	Galectin OS=Mus musculus GN=Lgals8 PE=1 SV=1|Galectin OS=Mus musculus GN=Lgals8 PE=1 SV=1|Galectin-8 OS=Mus musculus GN=Lgals8 PE=1 SV=1	-2.09942	5.32954e-05	TRUE
Input	Brain vs Liver	RPS20	P60867|Q5BLK2	40S ribosomal protein S20 OS=Mus musculus GN=Rps20 PE=1 SV=1|40S ribosomal protein S20 OS=Mus musculus GN=Rps20 PE=1 SV=1	-1.57391	5.33618e-05	TRUE
Input	Brain vs Liver	PACSIN3	Q543N7|Q99JB8	Protein kinase C and casein kinase II substrate protein 3 OS=Mus musculus GN=Pacsin3 PE=1 SV=1|Protein kinase C and casein kinase II substrate protein 3 OS=Mus musculus GN=Pacsin3 PE=1 SV=1	-1.67824	5.35227e-05	TRUE
Input	Brain vs Liver	PLG	P20918	Plasminogen OS=Mus musculus GN=Plg PE=1 SV=3	-2.04549	5.40488e-05	TRUE
Input	Brain vs Liver	GMDS	Q8K0C9	GDP-mannose 4,6 dehydratase OS=Mus musculus GN=Gmds PE=1 SV=1	1.50146	5.42643e-05	TRUE
Input	Brain vs Liver	MECP2	Q9Z2D6|Q9Z2D6-2	Methyl-CpG-binding protein 2 OS=Mus musculus GN=Mecp2 PE=1 SV=1|Isoform B of Methyl-CpG-binding protein 2 OS=Mus musculus GN=Mecp2	1.35192	5.44087e-05	TRUE
Input	Brain vs Liver	PLXNC1	Q9QZC2	Plexin-C1 OS=Mus musculus GN=Plxnc1 PE=1 SV=1	1.43369	5.44087e-05	TRUE
Input	Brain vs Liver	LMAN2	Q9DBH5	Vesicular integral-membrane protein VIP36 OS=Mus musculus GN=Lman2 PE=1 SV=2	-2.18819	5.44087e-05	TRUE
Input	Brain vs Liver	PKP4	Q68FH0	Plakophilin-4 OS=Mus musculus GN=Pkp4 PE=1 SV=1	1.40774	5.44087e-05	TRUE
Input	Brain vs Liver	LXN	P70202|Q14BZ3	Latexin OS=Mus musculus GN=Lxn PE=1 SV=2|Latexin OS=Mus musculus GN=Lxn PE=1 SV=1	1.88323	5.44087e-05	TRUE
Input	Brain vs Liver	PEX5	D3Z600|O09012|O09012-2	Peroxisomal targeting signal 1 receptor OS=Mus musculus GN=Pex5 PE=1 SV=1|Peroxisomal targeting signal 1 receptor OS=Mus musculus GN=Pex5 PE=1 SV=2|Isoform 2 of Peroxisomal targeting signal 1 receptor OS=Mus musculus GN=Pex5	-1.35803	5.44087e-05	TRUE
Input	Brain vs Liver	SCAI	Q8C8N2	Protein SCAI OS=Mus musculus GN=Scai PE=1 SV=2	3.10594	5.44087e-05	TRUE
Input	Brain vs Liver	PRKAR2B	P31324	cAMP-dependent protein kinase type II-beta regulatory subunit OS=Mus musculus GN=Prkar2b PE=1 SV=3	1.97275	5.45048e-05	TRUE
Input	Brain vs Liver	APOA1	Q00623	Apolipoprotein A-I OS=Mus musculus GN=Apoa1 PE=1 SV=2	-1.42126	5.45048e-05	TRUE
Input	Brain vs Liver	CNTNAP2	E9QNF7	Contactin-associated protein-like 2 OS=Mus musculus GN=Cntnap2 PE=1 SV=1	2.82445	5.49712e-05	TRUE
Input	Brain vs Liver	EIF2A	Q8BJW6	Eukaryotic translation initiation factor 2A OS=Mus musculus GN=Eif2a PE=1 SV=2	-1.37299	5.5105e-05	TRUE
Input	Brain vs Liver	SEMA4D	O09126	Semaphorin-4D OS=Mus musculus GN=Sema4d PE=1 SV=2	1.6145	5.52124e-05	TRUE
Input	Brain vs Liver	MTMR9	Q9Z2D0	Myotubularin-related protein 9 OS=Mus musculus GN=Mtmr9 PE=1 SV=2	1.69175	5.5215e-05	TRUE
Input	Brain vs Liver	CCDC88A	Q5SNZ0|Q5SNZ0-2	Girdin OS=Mus musculus GN=Ccdc88a PE=1 SV=2|Isoform 2 of Girdin OS=Mus musculus GN=Ccdc88a	1.44242	5.5782e-05	TRUE
Input	Brain vs Liver	WASF1	Q8R5H6	Wiskott-Aldrich syndrome protein family member 1 OS=Mus musculus GN=Wasf1 PE=1 SV=2	2.55165	5.58139e-05	TRUE
Input	Brain vs Liver	VAMP8	A0A0R4J0R1|O70404	Vesicle-associated membrane protein 8 OS=Mus musculus GN=Vamp8 PE=1 SV=1|Vesicle-associated membrane protein 8 OS=Mus musculus GN=Vamp8 PE=1 SV=1	-1.75872	5.60727e-05	TRUE
Input	Brain vs Liver	GPD1	E0CXN5|P13707	Glycerol-3-phosphate dehydrogenase [NAD(+)] OS=Mus musculus GN=Gpd1 PE=1 SV=1|Glycerol-3-phosphate dehydrogenase [NAD(+)], cytoplasmic OS=Mus musculus GN=Gpd1 PE=1 SV=3	-1.75093	5.60727e-05	TRUE
Input	Brain vs Liver	NIPSNAP3B	Q9CQE1	Protein NipSnap homolog 3B OS=Mus musculus GN=Nipsnap3b PE=1 SV=1	-1.79552	5.60727e-05	TRUE
Input	Brain vs Liver	MUG1	P28665	Murinoglobulin-1 OS=Mus musculus GN=Mug1 PE=1 SV=3	-2.17119	5.69725e-05	TRUE
Input	Brain vs Liver	PDE2A	Q3TXZ6|Q5PR72|Q922S4	cGMP-dependent 3',5'-cyclic phosphodiesterase OS=Mus musculus GN=Pde2a PE=1 SV=3|Phosphodiesterase OS=Mus musculus GN=Pde2a PE=1 SV=1	2.12958	5.70741e-05	TRUE
Input	Brain vs Liver	CYP2D9	P11714	Cytochrome P450 2D9 OS=Mus musculus GN=Cyp2d9 PE=1 SV=2	-3.63527	5.71761e-05	TRUE
Input	Brain vs Liver	RPL9	A0A0G2JES3|P51410|Q5EBQ6	60S ribosomal protein L9 (Fragment) OS=Mus musculus GN=Rpl9 PE=1 SV=1|60S ribosomal protein L9 OS=Mus musculus GN=Rpl9 PE=1 SV=1|60S ribosomal protein L9 OS=Mus musculus GN=Rpl9 PE=2 SV=2	-1.65316	5.71802e-05	TRUE
Input	Brain vs Liver	GRIN2B	G3X9V4|Q01097	Glutamate receptor ionotropic, NMDA 2B OS=Mus musculus GN=Grin2b PE=1 SV=1|Glutamate receptor ionotropic, NMDA 2B OS=Mus musculus GN=Grin2b PE=1 SV=3	1.73132	5.71802e-05	TRUE
Input	Brain vs Liver	CSRP2	P97314	Cysteine and glycine-rich protein 2 OS=Mus musculus GN=Csrp2 PE=1 SV=3	-2.13455	5.73606e-05	TRUE
Input	Brain vs Liver	HMGCS2	P54869	Hydroxymethylglutaryl-CoA synthase, mitochondrial OS=Mus musculus GN=Hmgcs2 PE=1 SV=2	-4.22726	5.74467e-05	TRUE
Input	Brain vs Liver	ITGB8	Q0VBD0	Integrin beta OS=Mus musculus GN=Itgb8 PE=1 SV=1	5.17738	5.77064e-05	TRUE
Input	Brain vs Liver	ZC3H15	Q3TIV5	Zinc finger CCCH domain-containing protein 15 OS=Mus musculus GN=Zc3h15 PE=1 SV=2	-1.28245	5.77064e-05	TRUE
Input	Brain vs Liver	AP3S1	Q3U8S0|Q9DCR2	AP-3 complex subunit sigma-1 OS=Mus musculus GN=Ap3s1 PE=1 SV=1|AP-3 complex subunit sigma-1 OS=Mus musculus GN=Ap3s1 PE=1 SV=2	1.27869	5.80432e-05	TRUE
Input	Brain vs Liver	OPLAH	Q8K010	5-oxoprolinase OS=Mus musculus GN=Oplah PE=1 SV=1	-1.55504	5.81357e-05	TRUE
Input	Brain vs Liver	HOGA1	Q9DCU9	4-hydroxy-2-oxoglutarate aldolase, mitochondrial OS=Mus musculus GN=Hoga1 PE=1 SV=1	-2.68588	5.84254e-05	TRUE
Input	Brain vs Liver	SNAP47	Q8R570	Synaptosomal-associated protein 47 OS=Mus musculus GN=Snap47 PE=1 SV=1	1.54255	5.8451e-05	TRUE
Input	Brain vs Liver	NPTX1	A2ACL9|Q62443	Neuronal pentraxin 1 OS=Mus musculus GN=Nptx1 PE=1 SV=1|Neuronal pentraxin-1 OS=Mus musculus GN=Nptx1 PE=1 SV=1	3.1927	5.86477e-05	TRUE
Input	Brain vs Liver	ACSS2	A2AQN4|A2AQN5|Q9QXG4	Acetyl-coenzyme A synthetase, cytoplasmic OS=Mus musculus GN=Acss2 PE=1 SV=1|Acetyl-coenzyme A synthetase, cytoplasmic OS=Mus musculus GN=Acss2 PE=1 SV=2	-1.69247	5.86477e-05	TRUE
Input	Brain vs Liver	FBXO6	Q9QZN4	F-box only protein 6 OS=Mus musculus GN=Fbxo6 PE=1 SV=1	-1.39574	5.87518e-05	TRUE
Input	Brain vs Liver	PFKFB1	P70266|P70266-2	6-phosphofructo-2-kinase/fructose-2,6-bisphosphatase 1 OS=Mus musculus GN=Pfkfb1 PE=1 SV=2|Isoform 2 of 6-phosphofructo-2-kinase/fructose-2,6-bisphosphatase 1 OS=Mus musculus GN=Pfkfb1	-2.53141	5.93621e-05	TRUE
Input	Brain vs Liver	TAP2	P36371|Q792S7	Antigen peptide transporter 2 OS=Mus musculus GN=Tap2 PE=1 SV=1|Antigen peptide transporter 2 OS=Mus musculus GN=Tap2 PE=1 SV=1	-1.85353	5.95887e-05	TRUE
Input	Brain vs Liver	CEP76	Q0VEJ0	Centrosomal protein of 76 kDa OS=Mus musculus GN=Cep76 PE=1 SV=1	2.09341	5.96225e-05	TRUE
Input	Brain vs Liver	PAFAH1B1	P63005	Platelet-activating factor acetylhydrolase IB subunit alpha OS=Mus musculus GN=Pafah1b1 PE=1 SV=2	1.2982	5.96539e-05	TRUE
Input	Brain vs Liver	IMPA1	O55023|Q924B0	Inositol (Myo)-1(Or 4)-monophosphatase 1 OS=Mus musculus GN=Impa1 PE=1 SV=1|Inositol monophosphatase 1 OS=Mus musculus GN=Impa1 PE=1 SV=1	1.26316	5.96539e-05	TRUE
Input	Brain vs Liver	TWF2	Q9Z0P5|Q9Z0P5-2	Twinfilin-2 OS=Mus musculus GN=Twf2 PE=1 SV=1|Isoform 2 of Twinfilin-2 OS=Mus musculus GN=Twf2	1.75867	5.96539e-05	TRUE
Input	Brain vs Liver	KCNA6	Q61923	Potassium voltage-gated channel subfamily A member 6 OS=Mus musculus GN=Kcna6 PE=1 SV=1	2.36119	5.97076e-05	TRUE
Input	Brain vs Liver	GDPD1	Q9CRY7	Glycerophosphodiester phosphodiesterase domain-containing protein 1 OS=Mus musculus GN=Gdpd1 PE=1 SV=1	1.87562	6.00344e-05	TRUE
Input	Brain vs Liver	RPL8	P62918	60S ribosomal protein L8 OS=Mus musculus GN=Rpl8 PE=1 SV=2	-2.22491	6.00422e-05	TRUE
Input	Brain vs Liver	C2CD2	E9Q3C1	Protein C2cd2 OS=Mus musculus GN=C2cd2 PE=1 SV=1	-1.53171	6.02489e-05	TRUE
Input	Brain vs Liver	CNTFR	O88507	Ciliary neurotrophic factor receptor subunit alpha OS=Mus musculus GN=Cntfr PE=1 SV=2	2.8582	6.03066e-05	TRUE
Input	Brain vs Liver	MAGT1	A2ADH1|F6TBV1|F6WHL0|Q9CQY5|Q9CQY5-2|Q9CQY5-3	Magnesium transporter protein 1 OS=Mus musculus GN=Magt1 PE=1 SV=1|Magnesium transporter protein 1 (Fragment) OS=Mus musculus GN=Magt1 PE=1 SV=1|Magnesium transporter protein 1 (Fragment) OS=Mus musculus GN=Magt1 PE=1 SV=1|Magnesium transporter protein 1 OS=Mus musculus GN=Magt1 PE=1 SV=1|Isoform 2 of Magnesium transporter protein 1 OS=Mus musculus GN=Magt1|Isoform 3 of Magnesium transporter prot…	-1.36997	6.03677e-05	TRUE
Input	Brain vs Liver	COTL1	Q544F6|Q9CQI6	Coactosin-like protein OS=Mus musculus GN=Cotl1 PE=1 SV=1|Coactosin-like protein OS=Mus musculus GN=Cotl1 PE=1 SV=3	1.5179	6.03971e-05	TRUE
Input	Brain vs Liver	VPS50	Q8CI71	Syndetin OS=Mus musculus GN=Vps50 PE=1 SV=2	1.35089	6.03971e-05	TRUE
Input	Brain vs Liver	TECR	G3UWE1|Q52L67|Q9CY27	Gpsn2 protein OS=Mus musculus GN=Tecr PE=1 SV=1|MCG11048, isoform CRA_c OS=Mus musculus GN=Tecr PE=1 SV=1|Very-long-chain enoyl-CoA reductase OS=Mus musculus GN=Tecr PE=1 SV=1	-1.30981	6.04228e-05	TRUE
Input	Brain vs Liver	CA4	Q64444	Carbonic anhydrase 4 OS=Mus musculus GN=Ca4 PE=1 SV=1	1.57104	6.04656e-05	TRUE
Input	Brain vs Liver	ARCN1	Q5XJY5	Coatomer subunit delta OS=Mus musculus GN=Arcn1 PE=1 SV=2	-1.47326	6.05164e-05	TRUE
Input	Brain vs Liver	LMF1	Q3U3R4|Q3U3R4-2|Z4YJR1	Lipase maturation factor 1 OS=Mus musculus GN=Lmf1 PE=1 SV=1|Isoform 2 of Lipase maturation factor 1 OS=Mus musculus GN=Lmf1|Lipase maturation factor OS=Mus musculus GN=Lmf1 PE=1 SV=1	-1.86807	6.07601e-05	TRUE
Input	Brain vs Liver	PRKCSH	O08795|O08795-2	Glucosidase 2 subunit beta OS=Mus musculus GN=Prkcsh PE=1 SV=1|Isoform 2 of Glucosidase 2 subunit beta OS=Mus musculus GN=Prkcsh	-1.41757	6.07601e-05	TRUE
Input	Brain vs Liver	SEC23A	E9Q1S3|Q01405	Protein transport protein Sec23A OS=Mus musculus GN=Sec23a PE=1 SV=1|Protein transport protein Sec23A OS=Mus musculus GN=Sec23a PE=1 SV=2	-1.3373	6.08132e-05	TRUE
Input	Brain vs Liver	LPCAT4	Q6NVG1	Lysophospholipid acyltransferase LPCAT4 OS=Mus musculus GN=Lpcat4 PE=1 SV=1	1.21117	6.09061e-05	TRUE
Input	Brain vs Liver	GRHPR	D6REG4|Q3T9Z2|Q91Z53	Glyoxylate reductase/hydroxypyruvate reductase OS=Mus musculus GN=Grhpr PE=1 SV=1	-1.91044	6.1138e-05	TRUE
Input	Brain vs Liver	EIF1A|EIF1AX	Q4FJR7|Q60872|Q8BMJ3	Eif1a protein OS=Mus musculus GN=Eif1a PE=1 SV=1|Eukaryotic translation initiation factor 1A OS=Mus musculus GN=Eif1a PE=2 SV=3|Eukaryotic translation initiation factor 1A, X-chromosomal OS=Mus musculus GN=Eif1ax PE=2 SV=3	-1.79983	6.11699e-05	TRUE
Input	Brain vs Liver	HRAS	Q61411	GTPase HRas OS=Mus musculus GN=Hras PE=1 SV=2	1.53075	6.13397e-05	TRUE
Input	Brain vs Liver	PTER	Q60866	Phosphotriesterase-related protein OS=Mus musculus GN=Pter PE=1 SV=1	-1.48626	6.1529e-05	TRUE
Input	Brain vs Liver	IQSEC2	A4GZ26|D3Z5I6|E9QAD8|Q5DU25	ARF6 guanine nucleotide exchange factor IQArfGEF OS=Mus musculus GN=Iqsec2 PE=1 SV=1|IQ motif and SEC7 domain-containing protein 2 OS=Mus musculus GN=Iqsec2 PE=1 SV=1|IQ motif and SEC7 domain-containing protein 2 OS=Mus musculus GN=Iqsec2 PE=1 SV=1|IQ motif and SEC7 domain-containing protein 2 OS=Mus musculus GN=Iqsec2 PE=1 SV=3	1.87018	6.17015e-05	TRUE
Input	Brain vs Liver	APBA1	B2RUJ5|B2RUJ5-3	Amyloid beta A4 precursor protein-binding family A member 1 OS=Mus musculus GN=Apba1 PE=1 SV=2|Isoform 3 of Amyloid beta A4 precursor protein-binding family A member 1 OS=Mus musculus GN=Apba1	2.21454	6.19068e-05	TRUE
Input	Brain vs Liver	FADS6	Q80UG1	Fatty acid desaturase 6 OS=Mus musculus GN=Fads6 PE=2 SV=1	-1.91243	6.20888e-05	TRUE
Input	Brain vs Liver	SCRN2	Q8VCA8	Secernin-2 OS=Mus musculus GN=Scrn2 PE=1 SV=1	-1.24775	6.24958e-05	TRUE
Input	Brain vs Liver	PDP2	Q504M2	MCG53395 OS=Mus musculus GN=Pdp2 PE=1 SV=1	-1.3171	6.26404e-05	TRUE
Input	Brain vs Liver	TMCC2	Q80W04	Transmembrane and coiled-coil domains protein 2 OS=Mus musculus GN=Tmcc2 PE=1 SV=1	1.70447	6.26404e-05	TRUE
Input	Brain vs Liver	ADAM23	Q9R1V7|Q9R1V7-2	Disintegrin and metalloproteinase domain-containing protein 23 OS=Mus musculus GN=Adam23 PE=1 SV=1|Isoform Beta of Disintegrin and metalloproteinase domain-containing protein 23 OS=Mus musculus GN=Adam23	1.97945	6.26611e-05	TRUE
Input	Brain vs Liver	COPA	F8WHL2|Q8CIE6	Coatomer subunit alpha OS=Mus musculus GN=Copa PE=1 SV=1|Coatomer subunit alpha OS=Mus musculus GN=Copa PE=1 SV=2	-1.30966	6.2875e-05	TRUE
Input	Brain vs Liver	AKR1C12	Q9JLI0	Aldo-keto reductase a OS=Mus musculus GN=Akr1c12 PE=1 SV=1	-2.77983	6.29606e-05	TRUE
Input	Brain vs Liver	EBP	P70245	3-beta-hydroxysteroid-Delta(8),Delta(7)-isomerase OS=Mus musculus GN=Ebp PE=1 SV=3	-1.45715	6.30168e-05	TRUE
Input	Brain vs Liver	MPST	Q3UW66|Q99J99	Sulfurtransferase OS=Mus musculus GN=Mpst PE=1 SV=1|3-mercaptopyruvate sulfurtransferase OS=Mus musculus GN=Mpst PE=1 SV=3	-1.50796	6.34972e-05	TRUE
Input	Brain vs Liver	GNMT	Q9QXF8	Glycine N-methyltransferase OS=Mus musculus GN=Gnmt PE=1 SV=3	-3.99344	6.356e-05	TRUE
Input	Brain vs Liver	VNN1	Q9Z0K8	Pantetheinase OS=Mus musculus GN=Vnn1 PE=1 SV=3	-2.13437	6.356e-05	TRUE
Input	Brain vs Liver	TMEM135	Q9CYV5	Transmembrane protein 135 OS=Mus musculus GN=Tmem135 PE=2 SV=1	-1.6479	6.35689e-05	TRUE
Input	Brain vs Liver	MUP3	P04939|Q3KQQ2	Major urinary protein 3 OS=Mus musculus GN=Mup3 PE=1 SV=1|MCG15829, isoform CRA_a OS=Mus musculus GN=Mup3 PE=1 SV=1	-3.20195	6.40308e-05	TRUE
Input	Brain vs Liver	MMAA	Q8C7H1	Methylmalonic aciduria type A homolog, mitochondrial OS=Mus musculus GN=Mmaa PE=1 SV=1	-1.44418	6.40308e-05	TRUE
Input	Brain vs Liver	DNAJA4	Q9JMC3	DnaJ homolog subfamily A member 4 OS=Mus musculus GN=Dnaja4 PE=1 SV=1	1.35103	6.42019e-05	TRUE
Input	Brain vs Liver	ERAP1	Q9EQH2	Endoplasmic reticulum aminopeptidase 1 OS=Mus musculus GN=Erap1 PE=1 SV=2	-2.8836	6.43174e-05	TRUE
Input	Brain vs Liver	CBR4	Q91VT4	Carbonyl reductase family member 4 OS=Mus musculus GN=Cbr4 PE=1 SV=2	-1.59713	6.45202e-05	TRUE
Input	Brain vs Liver	RPL22	P67984|Q4VAG4	60S ribosomal protein L22 OS=Mus musculus GN=Rpl22 PE=1 SV=2|60S ribosomal protein L22 OS=Mus musculus GN=Rpl22 PE=1 SV=1	-1.30985	6.49338e-05	TRUE
Input	Brain vs Liver	STK32C	Q8QZV4	Serine/threonine-protein kinase 32C OS=Mus musculus GN=Stk32c PE=1 SV=1	1.88002	6.49338e-05	TRUE
Input	Brain vs Liver	UGT1A1	Q63886	UDP-glucuronosyltransferase 1-1 OS=Mus musculus GN=Ugt1a1 PE=1 SV=2	-4.53158	6.49338e-05	TRUE
Input	Brain vs Liver	STAT1	A0A087WSP5|P42225|Q8C3V4|Q99K94	Signal transducer and activator of transcription 1 OS=Mus musculus GN=Stat1 PE=1 SV=1|Signal transducer and activator of transcription OS=Mus musculus GN=Stat1 PE=1 SV=1	-1.26053	6.49338e-05	TRUE
Input	Brain vs Liver	FBL	P35550	rRNA 2'-O-methyltransferase fibrillarin OS=Mus musculus GN=Fbl PE=1 SV=2	-1.33118	6.4941e-05	TRUE
Input	Brain vs Liver	AP3M2	Q8R2R9	AP-3 complex subunit mu-2 OS=Mus musculus GN=Ap3m2 PE=1 SV=1	1.92688	6.4941e-05	TRUE
Input	Brain vs Liver	NOP56	Q9D6Z1	Nucleolar protein 56 OS=Mus musculus GN=Nop56 PE=1 SV=2	-1.2519	6.51961e-05	TRUE
Input	Brain vs Liver	CLUH	A0A0R4J140	Clustered mitochondria protein homolog OS=Mus musculus GN=Cluh PE=1 SV=1	-1.27873	6.52583e-05	TRUE
Input	Brain vs Liver	YWHAG	A8IP69|P61982	14-3-3 protein gamma OS=Mus musculus GN=Ywhag PE=1 SV=1|14-3-3 protein gamma OS=Mus musculus GN=Ywhag PE=1 SV=2	2.02605	6.52698e-05	TRUE
Input	Brain vs Liver	MYO1C	Q9WTI7|Q9WTI7-2|Q9WTI7-3|Q9WTI7-4	Isoform 2 of Unconventional myosin-Ic OS=Mus musculus GN=Myo1c|Isoform 3 of Unconventional myosin-Ic OS=Mus musculus GN=Myo1c|Isoform 4 of Unconventional myosin-Ic OS=Mus musculus GN=Myo1c|Unconventional myosin-Ic OS=Mus musculus GN=Myo1c PE=1 SV=2	-1.38529	6.53066e-05	TRUE
Input	Brain vs Liver	RPL7	P14148|Q5M9N8	60S ribosomal protein L7 OS=Mus musculus GN=Rpl7 PE=1 SV=2|60S ribosomal protein L7 OS=Mus musculus GN=Rpl7 PE=1 SV=1	-1.63147	6.53467e-05	TRUE
Input	Brain vs Liver	NMI	O35309|Q3UJ82	N-myc-interactor OS=Mus musculus GN=Nmi PE=1 SV=1|N-myc-interactor OS=Mus musculus GN=Nmi PE=1 SV=1	-1.58995	6.59613e-05	TRUE
Input	Brain vs Liver	CPE	Q00493|Q543R4	Carboxypeptidase E OS=Mus musculus GN=Cpe PE=1 SV=2|Carboxypeptidase E OS=Mus musculus GN=Cpe PE=1 SV=1	2.01617	6.59613e-05	TRUE
Input	Brain vs Liver	DOCK9	E9QMR2|F8VPN7|Q8BIK4|Q8BIK4-2	Dedicator of cytokinesis protein 9 OS=Mus musculus GN=Dock9 PE=1 SV=1|Dedicator of cytokinesis protein 9 OS=Mus musculus GN=Dock9 PE=1 SV=1|Dedicator of cytokinesis protein 9 OS=Mus musculus GN=Dock9 PE=1 SV=2|Isoform 2 of Dedicator of cytokinesis protein 9 OS=Mus musculus GN=Dock9	1.23978	6.6612e-05	TRUE
Input	Brain vs Liver	INPP1	P49442	Inositol polyphosphate 1-phosphatase OS=Mus musculus GN=Inpp1 PE=1 SV=2	1.27186	6.69635e-05	TRUE
Input	Brain vs Liver	MCCC1	Q99MR8	Methylcrotonoyl-CoA carboxylase subunit alpha, mitochondrial OS=Mus musculus GN=Mccc1 PE=1 SV=2	-1.38493	6.71353e-05	TRUE
Input	Brain vs Liver	CPT1C	Q8BGD5	Carnitine O-palmitoyltransferase 1, brain isoform OS=Mus musculus GN=Cpt1c PE=1 SV=1	2.84359	6.74024e-05	TRUE
Input	Brain vs Liver	PCDH10	E9PX28|E9PXQ7|Q925I8	Protein Pcdh10 OS=Mus musculus GN=Pcdh10 PE=1 SV=1|Protein Pcdh10 OS=Mus musculus GN=Pcdh10 PE=1 SV=1|OL-protocadherin isoform OS=Mus musculus GN=Pcdh10 PE=1 SV=1	2.24978	6.81349e-05	TRUE
Input	Brain vs Liver	HSPA2	P17156	Heat shock-related 70 kDa protein 2 OS=Mus musculus GN=Hspa2 PE=1 SV=2	2.09097	6.81971e-05	TRUE
Input	Brain vs Liver	MLEC	D3Z1M3|Q6ZQI3	Malectin OS=Mus musculus GN=Mlec PE=1 SV=2|Malectin OS=Mus musculus GN=Mlec PE=1 SV=2	-1.2028	6.84537e-05	TRUE
Input	Brain vs Liver	GCAT	O88986	2-amino-3-ketobutyrate coenzyme A ligase, mitochondrial OS=Mus musculus GN=Gcat PE=1 SV=2	-2.37862	6.85624e-05	TRUE
Input	Brain vs Liver	STX12	Q9ER00	Syntaxin-12 OS=Mus musculus GN=Stx12 PE=1 SV=1	1.65234	6.85624e-05	TRUE
Input	Brain vs Liver	SLC6A17	A0A0R4J087|Q8BJI1	Transporter OS=Mus musculus GN=Slc6a17 PE=1 SV=1|Sodium-dependent neutral amino acid transporter SLC6A17 OS=Mus musculus GN=Slc6a17 PE=1 SV=1	1.78671	6.85624e-05	TRUE
Input	Brain vs Liver	LRRC57	A2AKH7|Q8JZX5|Q9D1G5	Leucine-rich repeat-containing protein 57 (Fragment) OS=Mus musculus GN=Lrrc57 PE=1 SV=7|Leucine rich repeat containing 57 OS=Mus musculus GN=Lrrc57 PE=1 SV=1|Leucine-rich repeat-containing protein 57 OS=Mus musculus GN=Lrrc57 PE=1 SV=1	1.48396	6.85624e-05	TRUE
Input	Brain vs Liver	GM9493|RPS7	F6SVV1|P62082|Q4FZE6	Protein Gm9493 OS=Mus musculus GN=Gm9493 PE=4 SV=1|40S ribosomal protein S7 OS=Mus musculus GN=Rps7 PE=2 SV=1|40S ribosomal protein S7 OS=Mus musculus GN=Rps7 PE=1 SV=1	-1.5237	6.85624e-05	TRUE
Input	Brain vs Liver	CC2D1A	E9PX94|Q8K1A6	Coiled-coil and C2 domain-containing protein 1A OS=Mus musculus GN=Cc2d1a PE=1 SV=2|Coiled-coil and C2 domain-containing protein 1A OS=Mus musculus GN=Cc2d1a PE=1 SV=2	1.44101	6.85624e-05	TRUE
Input	Brain vs Liver	GRM4	A0A140T8R6|G3XA00|Q68EF4|Q68EF4-2	Metabotropic glutamate receptor 4 OS=Mus musculus GN=Grm4 PE=1 SV=1|Glutamate receptor, metabotropic 4 OS=Mus musculus GN=Grm4 PE=1 SV=1|Metabotropic glutamate receptor 4 OS=Mus musculus GN=Grm4 PE=1 SV=2|Isoform 2 of Metabotropic glutamate receptor 4 OS=Mus musculus GN=Grm4	1.21063	6.86868e-05	TRUE
Input	Brain vs Liver	IAH1	Q9DB29	Isoamyl acetate-hydrolyzing esterase 1 homolog OS=Mus musculus GN=Iah1 PE=1 SV=1	-1.85353	6.88253e-05	TRUE
Input	Brain vs Liver	NRP2	O35375|O35375-2|O35375-3|O35375-4|O35375-5|O35375-6	Neuropilin-2 OS=Mus musculus GN=Nrp2 PE=1 SV=2|Isoform A0 of Neuropilin-2 OS=Mus musculus GN=Nrp2|Isoform A5 of Neuropilin-2 OS=Mus musculus GN=Nrp2|Isoform A17 of Neuropilin-2 OS=Mus musculus GN=Nrp2|Isoform B0 of Neuropilin-2 OS=Mus musculus GN=Nrp2|Isoform B5 of Neuropilin-2 OS=Mus musculus GN=Nrp2	1.64055	6.89398e-05	TRUE
Input	Brain vs Liver	CES1G|CES1	Q3UW56|Q8VCC2	Carboxylic ester hydrolase OS=Mus musculus GN=Ces1g PE=1 SV=1|Liver carboxylesterase 1 OS=Mus musculus GN=Ces1 PE=1 SV=1	-2.91033	6.89398e-05	TRUE
Input	Brain vs Liver	PSME4	Q5SSW2	Proteasome activator complex subunit 4 OS=Mus musculus GN=Psme4 PE=1 SV=1	-1.40752	6.92682e-05	TRUE
Input	Brain vs Liver	AGL	F8VPN4	Protein Agl OS=Mus musculus GN=Agl PE=1 SV=1	-1.92153	6.92682e-05	TRUE
Input	Brain vs Liver	RPL37A	P61514|Q4VAF2	60S ribosomal protein L37a OS=Mus musculus GN=Rpl37a PE=1 SV=2|60S ribosomal protein L37a OS=Mus musculus GN=Rpl37a PE=1 SV=1	-1.89549	6.92682e-05	TRUE
Input	Brain vs Liver	SORL1	O88307	Sortilin-related receptor OS=Mus musculus GN=Sorl1 PE=1 SV=3	1.65669	6.92682e-05	TRUE
Input	Brain vs Liver	LMTK3	A0A0R4J0W7|Q5XJV6	Serine/threonine-protein kinase LMTK3 OS=Mus musculus GN=Lmtk3 PE=1 SV=1|Serine/threonine-protein kinase LMTK3 OS=Mus musculus GN=Lmtk3 PE=1 SV=1	1.31668	6.92682e-05	TRUE
Input	Brain vs Liver	BPHL	Q8R164	Valacyclovir hydrolase OS=Mus musculus GN=Bphl PE=1 SV=1	-1.37909	6.95307e-05	TRUE
Input	Brain vs Liver	RAB11FIP5	A0A0N4SW73	Rab11 family-interacting protein 5 OS=Mus musculus GN=Rab11fip5 PE=1 SV=1	1.55836	6.95702e-05	TRUE
Input	Brain vs Liver	PNP	P23492|Q543K9	Purine nucleoside phosphorylase OS=Mus musculus GN=Pnp PE=1 SV=2|Purine nucleoside phosphorylase OS=Mus musculus GN=Pnp PE=1 SV=1	-1.74102	6.99043e-05	TRUE
Input	Brain vs Liver	SRPK2	A0A0R4J124|O54781	SRSF protein kinase 2 OS=Mus musculus GN=Srpk2 PE=1 SV=1|SRSF protein kinase 2 OS=Mus musculus GN=Srpk2 PE=1 SV=2	1.82515	6.99625e-05	TRUE
Input	Brain vs Liver	SYNGR3	Q8R191	Synaptogyrin-3 OS=Mus musculus GN=Syngr3 PE=1 SV=1	4.08974	7.01465e-05	TRUE
Input	Brain vs Liver	MARK2	E9QMP6|F6ZS70|Q05512|Q05512-2	Serine/threonine-protein kinase MARK2 OS=Mus musculus GN=Mark2 PE=1 SV=2|Serine/threonine-protein kinase MARK2 (Fragment) OS=Mus musculus GN=Mark2 PE=1 SV=1|Serine/threonine-protein kinase MARK2 OS=Mus musculus GN=Mark2 PE=1 SV=3|Isoform 2 of Serine/threonine-protein kinase MARK2 OS=Mus musculus GN=Mark2	1.29269	7.01465e-05	TRUE
Input	Brain vs Liver	FLOT2	Q5SS83|Q60634|Q60634-2|Q60634-3	Flotillin 2, isoform CRA_a OS=Mus musculus GN=Flot2 PE=1 SV=1|Flotillin-2 OS=Mus musculus GN=Flot2 PE=1 SV=2|Isoform 2 of Flotillin-2 OS=Mus musculus GN=Flot2|Isoform 3 of Flotillin-2 OS=Mus musculus GN=Flot2	1.36837	7.01465e-05	TRUE
Input	Brain vs Liver	DMTN	Q9WV69|Q9WV69-2|Q9WV69-3|Q9WV69-4	Dematin OS=Mus musculus GN=Dmtn PE=1 SV=1|Isoform 2 of Dematin OS=Mus musculus GN=Dmtn|Isoform 3 of Dematin OS=Mus musculus GN=Dmtn|Isoform 4 of Dematin OS=Mus musculus GN=Dmtn	1.39477	7.02529e-05	TRUE
Input	Brain vs Liver	AKR7A2	Q8CG76	Aflatoxin B1 aldehyde reductase member 2 OS=Mus musculus GN=Akr7a2 PE=1 SV=3	-1.65609	7.05885e-05	TRUE
Input	Brain vs Liver	DCN	P28654|Q3UKR1	Decorin OS=Mus musculus GN=Dcn PE=1 SV=1|Decorin OS=Mus musculus GN=Dcn PE=1 SV=1	-2.35587	7.06806e-05	TRUE
Input	Brain vs Liver	GOLGA7B	Q9D428	Golgin subfamily A member 7B OS=Mus musculus GN=GOLGA7B PE=1 SV=1	3.27882	7.06806e-05	TRUE
Input	Brain vs Liver	ENPP6	D3YU63|Q8BGN3	Ectonucleotide pyrophosphatase/phosphodiesterase family member 6 OS=Mus musculus GN=Enpp6 PE=1 SV=1|Ectonucleotide pyrophosphatase/phosphodiesterase family member 6 OS=Mus musculus GN=Enpp6 PE=1 SV=1	1.68786	7.08199e-05	TRUE
Input	Brain vs Liver	PACS2	E9Q7E9|Q3V3Q7	Phosphofurin acidic cluster sorting protein 2 OS=Mus musculus GN=Pacs2 PE=1 SV=1|Phosphofurin acidic cluster sorting protein 2 OS=Mus musculus GN=Pacs2 PE=1 SV=2	1.22496	7.09621e-05	TRUE
Input	Brain vs Liver	PDE1A	F6X0V1|Q61481|Q61481-2|Q8BRR9	Phosphodiesterase (Fragment) OS=Mus musculus GN=Pde1a PE=1 SV=1|Calcium/calmodulin-dependent 3',5'-cyclic nucleotide phosphodiesterase 1A OS=Mus musculus GN=Pde1a PE=1 SV=2|Isoform PDE1A1 of Calcium/calmodulin-dependent 3',5'-cyclic nucleotide phosphodiesterase 1A OS=Mus musculus GN=Pde1a|Phosphodiesterase OS=Mus musculus GN=Pde1a PE=1 SV=1	3.28237	7.1138e-05	TRUE
Input	Brain vs Liver	UGT1A5	B2RT14	UDP-glucuronosyltransferase OS=Mus musculus GN=Ugt1a5 PE=1 SV=1	-2.56913	7.13588e-05	TRUE
Input	Brain vs Liver	GGCX	B2RS80|Q9QYC7	Gamma-glutamyl carboxylase OS=Mus musculus GN=Ggcx PE=1 SV=1|Vitamin K-dependent gamma-carboxylase OS=Mus musculus GN=Ggcx PE=1 SV=1	-3.71079	7.23085e-05	TRUE
Input	Brain vs Liver	EMB	P21995	Embigin OS=Mus musculus GN=Emb PE=1 SV=2	2.02716	7.23085e-05	TRUE
Input	Brain vs Liver	MRPS5	Q99N87	28S ribosomal protein S5, mitochondrial OS=Mus musculus GN=Mrps5 PE=1 SV=1	-1.18996	7.25815e-05	TRUE
Input	Brain vs Liver	GCLM	O09172|Q4FJZ6	Glutamate--cysteine ligase regulatory subunit OS=Mus musculus GN=Gclm PE=1 SV=1|Gclm protein OS=Mus musculus GN=Gclm PE=1 SV=1	-1.61379	7.26277e-05	TRUE
Input	Brain vs Liver	SLC39A10	Q6P5F6	Zinc transporter ZIP10 OS=Mus musculus GN=Slc39a10 PE=1 SV=1	3.44518	7.28318e-05	TRUE
Input	Brain vs Liver	RPS16	A4FUS1|P14131	40S ribosomal protein S16 OS=Mus musculus GN=Rps16 PE=1 SV=1|40S ribosomal protein S16 OS=Mus musculus GN=Rps16 PE=1 SV=4	-1.71273	7.32853e-05	TRUE
Input	Brain vs Liver	PCCA	Q3UGC8|Q91ZA3	Propionyl-CoA carboxylase alpha chain, mitochondrial OS=Mus musculus GN=Pcca PE=1 SV=1|Propionyl-CoA carboxylase alpha chain, mitochondrial OS=Mus musculus GN=Pcca PE=1 SV=2	-1.23709	7.32853e-05	TRUE
Input	Brain vs Liver	IPCEF1	Q5DU31|Q5DU31-2	Interactor protein for cytohesin exchange factors 1 OS=Mus musculus GN=Ipcef1 PE=1 SV=2|Isoform 2 of Interactor protein for cytohesin exchange factors 1 OS=Mus musculus GN=Ipcef1	3.08959	7.32853e-05	TRUE
Input	Brain vs Liver	CYP2C44	E9Q5K4	Protein Cyp2c44 OS=Mus musculus GN=Cyp2c44 PE=1 SV=1	-3.67186	7.32853e-05	TRUE
Input	Brain vs Liver	GM20390	E9PZF0	Nucleoside diphosphate kinase OS=Mus musculus GN=Gm20390 PE=3 SV=1	-1.26354	7.32853e-05	TRUE
Input	Brain vs Liver	STMN4	D3Z4C2|G3X9Z6|P63042|Q05DI3	Stathmin-4 OS=Mus musculus GN=Stmn4 PE=1 SV=1|Stathmin-4 OS=Mus musculus GN=Stmn4 PE=1 SV=1|Stathmin-4 OS=Mus musculus GN=Stmn4 PE=2 SV=1|Stathmin OS=Mus musculus GN=Stmn4 PE=1 SV=1	1.97956	7.32853e-05	TRUE
Input	Brain vs Liver	ARHGEF9	A0A0G2JE35|B1AXI4|B1AXI6|Q3UTH8|Q3UTH8-2|Q3UTH8-3|Q3UTH8-4	Rho guanine nucleotide exchange factor 9 OS=Mus musculus GN=Arhgef9 PE=1 SV=1|Rho guanine nucleotide exchange factor 9 OS=Mus musculus GN=Arhgef9 PE=1 SV=1|Rho guanine nucleotide exchange factor 9 OS=Mus musculus GN=Arhgef9 PE=1 SV=1|Rho guanine nucleotide exchange factor 9 OS=Mus musculus GN=Arhgef9 PE=1 SV=1|Isoform 2 of Rho guanine nucleotide exchange factor 9 OS=Mus musculus GN=Arhgef9|Isofor…	2.54334	7.345e-05	TRUE
Input	Brain vs Liver	RER1	Q9CQU3	Protein RER1 OS=Mus musculus GN=Rer1 PE=1 SV=1	-1.20023	7.38245e-05	TRUE
Input	Brain vs Liver	TRIOBP	E9QMQ3|Q99KW3|Q99KW3-1|Q99KW3-2|Q99KW3-4	TRIO and F-actin-binding protein OS=Mus musculus GN=Triobp PE=1 SV=1|TRIO and F-actin-binding protein OS=Mus musculus GN=Triobp PE=1 SV=3|Isoform 1 of TRIO and F-actin-binding protein OS=Mus musculus GN=Triobp|Isoform 2 of TRIO and F-actin-binding protein OS=Mus musculus GN=Triobp|Isoform 4 of TRIO and F-actin-binding protein OS=Mus musculus GN=Triobp	-1.598	7.38511e-05	TRUE
Input	Brain vs Liver	ARMC10	D3Z5T2|Q9D0L7|Q9D0L7-2	Armadillo repeat-containing protein 10 OS=Mus musculus GN=Armc10 PE=1 SV=1|Armadillo repeat-containing protein 10 OS=Mus musculus GN=Armc10 PE=1 SV=1|Isoform 2 of Armadillo repeat-containing protein 10 OS=Mus musculus GN=Armc10	1.24977	7.4157e-05	TRUE
Input	Brain vs Liver	CALR	B2MWM9|P14211	Calreticulin OS=Mus musculus GN=Calr PE=1 SV=1|Calreticulin OS=Mus musculus GN=Calr PE=1 SV=1	-1.87013	7.42362e-05	TRUE
Input	Brain vs Liver	HAPLN1	Q9QUP5	Hyaluronan and proteoglycan link protein 1 OS=Mus musculus GN=Hapln1 PE=1 SV=1	2.7356	7.44048e-05	TRUE
Input	Brain vs Liver	ARHGEF7	Q9ES28|Q9ES28-2|Q9ES28-3	Rho guanine nucleotide exchange factor 7 OS=Mus musculus GN=Arhgef7 PE=1 SV=2|Isoform A of Rho guanine nucleotide exchange factor 7 OS=Mus musculus GN=Arhgef7|Isoform C of Rho guanine nucleotide exchange factor 7 OS=Mus musculus GN=Arhgef7	1.43896	7.44621e-05	TRUE
Input	Brain vs Liver	STRN3	B2RQS1|Q9ERG2	Striatin-3 OS=Mus musculus GN=Strn3 PE=1 SV=1|Striatin-3 OS=Mus musculus GN=Strn3 PE=1 SV=1	1.31659	7.45297e-05	TRUE
Input	Brain vs Liver	APLP2	Q06335|Q06335-2|Q60709	Amyloid-like protein 2 OS=Mus musculus GN=Aplp2 PE=1 SV=4|Isoform 2 of Amyloid-like protein 2 OS=Mus musculus GN=Aplp2|Amyloid-like protein 2 OS=Mus musculus GN=Aplp2 PE=1 SV=1	1.37893	7.45297e-05	TRUE
Input	Brain vs Liver	RAB2B	P59279|Q0PD64	Ras-related protein Rab-2B OS=Mus musculus GN=Rab2b PE=1 SV=1|RAB2B, member RAS oncogene family, isoform CRA_a OS=Mus musculus GN=Rab2b PE=1 SV=1	1.93814	7.46266e-05	TRUE
Input	Brain vs Liver	GCDH	A0A0A0MQ68|Q60759	Glutaryl-CoA dehydrogenase, mitochondrial OS=Mus musculus GN=Gcdh PE=1 SV=1|Glutaryl-CoA dehydrogenase, mitochondrial OS=Mus musculus GN=Gcdh PE=1 SV=2	-1.77169	7.49175e-05	TRUE
Input	Brain vs Liver	TENM2	A0A0A0MQ92|A0A0A0MQB7|Q9WTS5	Teneurin-2 OS=Mus musculus GN=Tenm2 PE=1 SV=1|Teneurin-2 OS=Mus musculus GN=Tenm2 PE=1 SV=1|Teneurin-2 OS=Mus musculus GN=Tenm2 PE=1 SV=1	1.21963	7.51519e-05	TRUE
Input	Brain vs Liver	SCN8A	A0A0J9YUW5|F6U329|F7D6J5|F7D6K4|Q9WTU3|Q9WTU3-3|Q9WTU3-5	Sodium channel protein type 8 subunit alpha OS=Mus musculus GN=Scn8a PE=1 SV=1|Sodium channel protein type 8 subunit alpha OS=Mus musculus GN=Scn8a PE=1 SV=2|Sodium channel protein type 8 subunit alpha OS=Mus musculus GN=Scn8a PE=1 SV=2|Sodium channel protein type 8 subunit alpha OS=Mus musculus GN=Scn8a PE=1 SV=2|Sodium channel protein type 8 subunit alpha OS=Mus musculus GN=Scn8a PE=1 SV=1|Isof…	3.03601	7.55178e-05	TRUE
Input	Brain vs Liver	DCTN6	D3Z6H3|F6XWI6|Q9WUB4	Dynactin 6, isoform CRA_b OS=Mus musculus GN=Dctn6 PE=1 SV=1|Dynactin subunit 6 (Fragment) OS=Mus musculus GN=Dctn6 PE=1 SV=1|Dynactin subunit 6 OS=Mus musculus GN=Dctn6 PE=1 SV=1	1.42705	7.55382e-05	TRUE
Input	Brain vs Liver	PREB	Q3UAP1|Q9WUQ2	Prolactin regulatory element binding, isoform CRA_c OS=Mus musculus GN=Preb PE=1 SV=1|Prolactin regulatory element-binding protein OS=Mus musculus GN=Preb PE=1 SV=1	-1.1962	7.55605e-05	TRUE
Input	Brain vs Liver	DCTN4	Q8CBY8|Q8CBY8-2	Dynactin subunit 4 OS=Mus musculus GN=Dctn4 PE=1 SV=1|Isoform 2 of Dynactin subunit 4 OS=Mus musculus GN=Dctn4	1.19048	7.56912e-05	TRUE
Input	Brain vs Liver	NAV1	Q8CH77	Neuron navigator 1 OS=Mus musculus GN=Nav1 PE=1 SV=2	1.81872	7.56921e-05	TRUE
Input	Brain vs Liver	UGT8	Q64676	2-hydroxyacylsphingosine 1-beta-galactosyltransferase OS=Mus musculus GN=Ugt8 PE=1 SV=2	1.95667	7.57308e-05	TRUE
Input	Brain vs Liver	TARS	Q9D0R2	Threonine--tRNA ligase, cytoplasmic OS=Mus musculus GN=Tars PE=1 SV=2	-2.293	7.58326e-05	TRUE
Input	Brain vs Liver	SESTD1	Q80UK0	SEC14 domain and spectrin repeat-containing protein 1 OS=Mus musculus GN=Sestd1 PE=1 SV=1	1.43466	7.58331e-05	TRUE
Input	Brain vs Liver	TOR1AIP1	Q921T2|Q921T2-2	Torsin-1A-interacting protein 1 OS=Mus musculus GN=Tor1aip1 PE=1 SV=3|Isoform 2 of Torsin-1A-interacting protein 1 OS=Mus musculus GN=Tor1aip1	-1.54235	7.59436e-05	TRUE
Input	Brain vs Liver	RCN2	Q8BP92	Reticulocalbin-2 OS=Mus musculus GN=Rcn2 PE=1 SV=1	2.23929	7.59436e-05	TRUE
Input	Brain vs Liver	TMEM56	D3Z3E6|Q8CGF5|Q8CGF5-2	Transmembrane protein 56 (Fragment) OS=Mus musculus GN=Tmem56 PE=1 SV=1|Transmembrane protein 56 OS=Mus musculus GN=Tmem56 PE=2 SV=1|Isoform 2 of Transmembrane protein 56 OS=Mus musculus GN=Tmem56	-1.66687	7.5971e-05	TRUE
Input	Brain vs Liver	ATHL1	F6QM56|Q8BP56|Q8BP56-3	Acid trehalase-like protein 1 (Fragment) OS=Mus musculus GN=Athl1 PE=1 SV=1|Acid trehalase-like protein 1 OS=Mus musculus GN=Athl1 PE=1 SV=1|Isoform 3 of Acid trehalase-like protein 1 OS=Mus musculus GN=Athl1	-1.55064	7.5971e-05	TRUE
Input	Brain vs Liver	HSD17B6	Q9R092	17-beta-hydroxysteroid dehydrogenase type 6 OS=Mus musculus GN=Hsd17b6 PE=1 SV=1	-3.55244	7.60436e-05	TRUE
Input	Brain vs Liver	DLG1	D3Z3B8|E9Q9H0|H7BWY4|Q811D0|Q811D0-2|Q811D0-3	Disks large homolog 1 OS=Mus musculus GN=Dlg1 PE=1 SV=1|Isoform 2 of Disks large homolog 1 OS=Mus musculus GN=Dlg1|Isoform 3 of Disks large homolog 1 OS=Mus musculus GN=Dlg1	1.25113	7.62332e-05	TRUE
Input	Brain vs Liver	RIPK1	Q60855	Receptor-interacting serine/threonine-protein kinase 1 OS=Mus musculus GN=Ripk1 PE=1 SV=1	-1.30551	7.62657e-05	TRUE
Input	Brain vs Liver	PHYHD1	A0A0R4J137|A2AQZ2|Q9DB26	Phytanoyl-CoA dioxygenase domain-containing protein 1 OS=Mus musculus GN=Phyhd1 PE=1 SV=1|Phytanoyl-CoA dioxygenase domain-containing protein 1 (Fragment) OS=Mus musculus GN=Phyhd1 PE=1 SV=1|Phytanoyl-CoA dioxygenase domain-containing protein 1 OS=Mus musculus GN=Phyhd1 PE=1 SV=2	-2.02359	7.65765e-05	TRUE
Input	Brain vs Liver	SRP72	F8VQC1	Signal recognition particle subunit SRP72 OS=Mus musculus GN=Srp72 PE=1 SV=1	-1.73503	7.7191e-05	TRUE
Input	Brain vs Liver	AACS	Q9D2R0	Acetoacetyl-CoA synthetase OS=Mus musculus GN=Aacs PE=1 SV=1	-1.64685	7.76989e-05	TRUE
Input	Brain vs Liver	FLOT1	O08917|Q540I4	Flotillin-1 OS=Mus musculus GN=Flot1 PE=1 SV=1|Flotillin 1 OS=Mus musculus GN=Flot1 PE=1 SV=1	1.38504	7.77398e-05	TRUE
Input	Brain vs Liver	FDFT1	P53798	Squalene synthase OS=Mus musculus GN=Fdft1 PE=1 SV=2	-1.87667	7.81573e-05	TRUE
Input	Brain vs Liver	ARL8A	Q8VEH3	ADP-ribosylation factor-like protein 8A OS=Mus musculus GN=Arl8a PE=1 SV=1	1.66877	7.83834e-05	TRUE
Input	Brain vs Liver	2200002D01RIK	Q9D809	MCG22941 OS=Mus musculus GN=2200002D01Rik PE=1 SV=1	-2.29906	7.87504e-05	TRUE
Input	Brain vs Liver	FDXR	Q61578	NADPH:adrenodoxin oxidoreductase, mitochondrial OS=Mus musculus GN=Fdxr PE=1 SV=1	-1.23589	7.89882e-05	TRUE
Input	Brain vs Liver	VIPAS39	Q8BGQ1	Spermatogenesis-defective protein 39 homolog OS=Mus musculus GN=Vipas39 PE=1 SV=1	1.17328	7.89974e-05	TRUE
Input	Brain vs Liver	PMM2	Q545N8|Q9Z2M7	Phosphomannomutase OS=Mus musculus GN=Pmm2 PE=1 SV=1|Phosphomannomutase 2 OS=Mus musculus GN=Pmm2 PE=1 SV=1	-1.58536	7.91792e-05	TRUE
Input	Brain vs Liver	AGK	Q9ESW4	Acylglycerol kinase, mitochondrial OS=Mus musculus GN=Agk PE=1 SV=1	1.32771	7.93172e-05	TRUE
Input	Brain vs Liver	ALDH1A1	P24549	Retinal dehydrogenase 1 OS=Mus musculus GN=Aldh1a1 PE=1 SV=5	-3.74894	7.97804e-05	TRUE
Input	Brain vs Liver	CBLN1	Q7TNF5|Q9R171	Cbln1 protein OS=Mus musculus GN=Cbln1 PE=1 SV=2|Cerebellin-1 OS=Mus musculus GN=Cbln1 PE=1 SV=1	3.51023	7.97804e-05	TRUE
Input	Brain vs Liver	PSMB8	P28063	Proteasome subunit beta type-8 OS=Mus musculus GN=Psmb8 PE=1 SV=2	-2.86374	7.99646e-05	TRUE
Input	Brain vs Liver	ATP6V1H	A0A0A6YX18|Q8BVE3	V-type proton ATPase subunit H OS=Mus musculus GN=Atp6v1h PE=1 SV=1	1.58491	8.07064e-05	TRUE
Input	Brain vs Liver	AKR1A1	Q540D7|Q9JII6	Alcohol dehydrogenase [NADP(+)] OS=Mus musculus GN=Akr1a1 PE=1 SV=1|Alcohol dehydrogenase [NADP(+)] OS=Mus musculus GN=Akr1a1 PE=1 SV=3	-1.39675	8.07064e-05	TRUE
Input	Brain vs Liver	TDRKH	A0A0G2JFB2|A0A0G2JFE0|Q80VL1	Tudor and KH domain-containing protein OS=Mus musculus GN=Tdrkh PE=1 SV=1|Tudor and KH domain-containing protein OS=Mus musculus GN=Tdrkh PE=1 SV=1|Tudor and KH domain-containing protein OS=Mus musculus GN=Tdrkh PE=1 SV=1	2.23857	8.07914e-05	TRUE
Input	Brain vs Liver	PTGS1	P22437|Q543T1	Prostaglandin G/H synthase 1 OS=Mus musculus GN=Ptgs1 PE=1 SV=1|Prostaglandin G/H synthase 1 OS=Mus musculus GN=Ptgs1 PE=1 SV=1	-1.27324	8.09922e-05	TRUE
Input	Brain vs Liver	EPRS	Q8CGC7	Bifunctional glutamate/proline--tRNA ligase OS=Mus musculus GN=Eprs PE=1 SV=4	-1.51967	8.13744e-05	TRUE
Input	Brain vs Liver	MAPK8	A6P3E4|G3X8U9|Q544A0|Q7TSJ7|Q91Y86	Mitogen-activated protein kinase OS=Mus musculus GN=Mapk8 PE=1 SV=1|Mitogen-activated protein kinase OS=Mus musculus GN=Mapk8 PE=1 SV=1|Mitogen-activated protein kinase OS=Mus musculus GN=Mapk8 PE=1 SV=1|Mitogen-activated protein kinase OS=Mus musculus GN=Mapk8 PE=1 SV=1|Mitogen-activated protein kinase 8 OS=Mus musculus GN=Mapk8 PE=1 SV=1	1.17734	8.17863e-05	TRUE
Input	Brain vs Liver	PRRC1	Q3UPH1	Protein PRRC1 OS=Mus musculus GN=Prrc1 PE=1 SV=1	-1.51768	8.21428e-05	TRUE
Input	Brain vs Liver	CYP2C37	P56654	Cytochrome P450 2C37 OS=Mus musculus GN=Cyp2c37 PE=1 SV=2	-4.011	8.21428e-05	TRUE
Input	Brain vs Liver	QARS	D3Z158|Q8BML9	Glutaminyl-tRNA synthetase OS=Mus musculus GN=Qars PE=1 SV=1|Protein Qars OS=Mus musculus GN=Qars PE=1 SV=2	-1.17545	8.2239e-05	TRUE
Input	Brain vs Liver	DCTN2	Q3TPZ5|Q99KJ8	Dynactin 2 OS=Mus musculus GN=Dctn2 PE=1 SV=1|Dynactin subunit 2 OS=Mus musculus GN=Dctn2 PE=1 SV=3	1.45	8.22881e-05	TRUE
Input	Brain vs Liver	ACOT11	Q543P6|Q8VHQ9	Acyl-CoA thioesterase 11 OS=Mus musculus GN=Acot11 PE=1 SV=1|Acyl-coenzyme A thioesterase 11 OS=Mus musculus GN=Acot11 PE=1 SV=1	1.34973	8.26777e-05	TRUE
Input	Brain vs Liver	ANXA2	P07356|Q542G9	Annexin A2 OS=Mus musculus GN=Anxa2 PE=1 SV=2|Annexin OS=Mus musculus GN=Anxa2 PE=1 SV=1	-1.34299	8.29366e-05	TRUE
Input	Brain vs Liver	DKC1	Q9ESX5	H/ACA ribonucleoprotein complex subunit 4 OS=Mus musculus GN=Dkc1 PE=1 SV=4	-1.32376	8.34154e-05	TRUE
Input	Brain vs Liver	SIPA1L1	Q8C0T5	Signal-induced proliferation-associated 1-like protein 1 OS=Mus musculus GN=Sipa1l1 PE=1 SV=2	1.4825	8.34154e-05	TRUE
Input	Brain vs Liver	SEC62	Q8BU14	Translocation protein SEC62 OS=Mus musculus GN=Sec62 PE=1 SV=1	-1.64516	8.34154e-05	TRUE
Input	Brain vs Liver	UNC45A	D6RIN1|Q99KD5	Protein unc-45 homolog A OS=Mus musculus GN=Unc45a PE=1 SV=1|Protein unc-45 homolog A OS=Mus musculus GN=Unc45a PE=1 SV=2	-1.31602	8.353e-05	TRUE
Input	Brain vs Liver	DIP2A	D3Z7D3|F8WI56	Disco-interacting protein 2 homolog A OS=Mus musculus GN=Dip2a PE=1 SV=1|Disco-interacting protein 2 homolog A OS=Mus musculus GN=Dip2a PE=1 SV=1	1.41499	8.36527e-05	TRUE
Input	Brain vs Liver	HSD17B12	O70503	Very-long-chain 3-oxoacyl-CoA reductase OS=Mus musculus GN=Hsd17b12 PE=1 SV=1	-1.57794	8.37341e-05	TRUE
Input	Brain vs Liver	TMEM179	Q8BHH9	Transmembrane protein 179 OS=Mus musculus GN=Tmem179 PE=2 SV=1	3.4544	8.37341e-05	TRUE
Input	Brain vs Liver	CKAP5	A0A0R4J0K2|A2AGT5|A2AGT5-2|A2AGT5-3|K3W4R5|Z4YL78	Cytoskeleton-associated protein 5 OS=Mus musculus GN=Ckap5 PE=1 SV=1|Isoform 2 of Cytoskeleton-associated protein 5 OS=Mus musculus GN=Ckap5|Isoform 3 of Cytoskeleton-associated protein 5 OS=Mus musculus GN=Ckap5	1.31448	8.37817e-05	TRUE
Input	Brain vs Liver	ANKMY2	Q3TPE9|Q3TPE9-2	Ankyrin repeat and MYND domain-containing protein 2 OS=Mus musculus GN=Ankmy2 PE=1 SV=1|Isoform 2 of Ankyrin repeat and MYND domain-containing protein 2 OS=Mus musculus GN=Ankmy2	1.37747	8.37817e-05	TRUE
Input	Brain vs Liver	PLIN4	O88492|O88492-2	Perilipin-4 OS=Mus musculus GN=Plin4 PE=1 SV=2|Isoform 2 of Perilipin-4 OS=Mus musculus GN=Plin4	2.10373	8.37817e-05	TRUE
Input	Brain vs Liver	PPCS	Q8VDG5|Q8VDG5-2	Isoform 2 of Phosphopantothenate--cysteine ligase OS=Mus musculus GN=Ppcs|Phosphopantothenate--cysteine ligase OS=Mus musculus GN=Ppcs PE=1 SV=1	-1.815	8.37817e-05	TRUE
Input	Brain vs Liver	GPR180	Q8BPS4	Integral membrane protein GPR180 OS=Mus musculus GN=Gpr180 PE=1 SV=1	-1.22505	8.40065e-05	TRUE
Input	Brain vs Liver	PPAN	Q91YU8	Suppressor of SWI4 1 homolog OS=Mus musculus GN=Ppan PE=1 SV=2	-1.51027	8.40065e-05	TRUE
Input	Brain vs Liver	RPL30	P62889|Q58DZ3	60S ribosomal protein L30 OS=Mus musculus GN=Rpl30 PE=1 SV=2|60S ribosomal protein L30 OS=Mus musculus GN=Rpl30 PE=1 SV=1	-1.35911	8.40933e-05	TRUE
Input	Brain vs Liver	COPE	D3Z315|O89079	Coatomer subunit epsilon (Fragment) OS=Mus musculus GN=Cope PE=1 SV=1|Coatomer subunit epsilon OS=Mus musculus GN=Cope PE=1 SV=3	-1.27897	8.48668e-05	TRUE
Input	Brain vs Liver	EPS15L1	Q60902|Q60902-2|Q60902-4	Epidermal growth factor receptor substrate 15-like 1 OS=Mus musculus GN=Eps15l1 PE=1 SV=3|Isoform 2 of Epidermal growth factor receptor substrate 15-like 1 OS=Mus musculus GN=Eps15l1|Isoform 4 of Epidermal growth factor receptor substrate 15-like 1 OS=Mus musculus GN=Eps15l1	1.15198	8.49171e-05	TRUE
Input	Brain vs Liver	STAT2	E9QJX9|Q9QXJ2	Signal transducer and activator of transcription OS=Mus musculus GN=Stat2 PE=1 SV=2|Signal transducer and activator of transcription OS=Mus musculus GN=Stat2 PE=1 SV=1	-1.44316	8.5638e-05	TRUE
Input	Brain vs Liver	UBE2O	Q6ZPJ3	(E3-independent) E2 ubiquitin-conjugating enzyme UBE2O OS=Mus musculus GN=Ube2o PE=1 SV=3	1.98743	8.5638e-05	TRUE
Input	Brain vs Liver	CA3	P16015	Carbonic anhydrase 3 OS=Mus musculus GN=Ca3 PE=1 SV=3	-3.48545	8.56681e-05	TRUE
Input	Brain vs Liver	ETHE1	Q9DCM0	Persulfide dioxygenase ETHE1, mitochondrial OS=Mus musculus GN=Ethe1 PE=1 SV=2	-1.29431	8.57978e-05	TRUE
Input	Brain vs Liver	GANAB	Q8BHN3|Q8BHN3-2	Neutral alpha-glucosidase AB OS=Mus musculus GN=Ganab PE=1 SV=1|Isoform 2 of Neutral alpha-glucosidase AB OS=Mus musculus GN=Ganab	-1.19433	8.59037e-05	TRUE
Input	Brain vs Liver	TNXB	E9Q2T3|O35452	Protein Tnxb OS=Mus musculus GN=Tnxb PE=1 SV=1	-1.52503	8.59037e-05	TRUE
Input	Brain vs Liver	HPCAL1	P62748	Hippocalcin-like protein 1 OS=Mus musculus GN=Hpcal1 PE=1 SV=2	1.47976	8.61105e-05	TRUE
Input	Brain vs Liver	BCR	Q6PAJ1	Breakpoint cluster region protein OS=Mus musculus GN=Bcr PE=1 SV=3	1.16931	8.61105e-05	TRUE
Input	Brain vs Liver	SDS	Q3UEN6|Q8VBT2	L-serine dehydratase/L-threonine deaminase OS=Mus musculus GN=Sds PE=1 SV=1|L-serine dehydratase/L-threonine deaminase OS=Mus musculus GN=Sds PE=1 SV=3	-3.7226	8.63889e-05	TRUE
Input	Brain vs Liver	SP100	E9QA05|Q8C405	Nuclear autoantigen Sp-100 OS=Mus musculus GN=Sp100 PE=1 SV=1|Nuclear autoantigen Sp-100 OS=Mus musculus GN=Sp100 PE=1 SV=1	-1.85182	8.64888e-05	TRUE
Input	Brain vs Liver	HAPLN2	B2RRU7|Q9ESM3	Hyaluronan and proteoglycan link protein 2 OS=Mus musculus GN=Hapln2 PE=1 SV=1|Hyaluronan and proteoglycan link protein 2 OS=Mus musculus GN=Hapln2 PE=1 SV=1	2.24006	8.65001e-05	TRUE
Input	Brain vs Liver	UGGT1	Q6P5E4	UDP-glucose:glycoprotein glucosyltransferase 1 OS=Mus musculus GN=Uggt1 PE=1 SV=4	-1.17945	8.69016e-05	TRUE
Input	Brain vs Liver	DIP2C	B2RQ71|E9PWR4	Dip2c protein OS=Mus musculus GN=Dip2c PE=1 SV=1|Protein Dip2c OS=Mus musculus GN=Dip2c PE=1 SV=1	1.35191	8.69016e-05	TRUE
Input	Brain vs Liver	TMBIM6	E0CX98|E0CXR0|E0CZE8|Q9D2C7	Bax inhibitor 1 (Fragment) OS=Mus musculus GN=Tmbim6 PE=1 SV=1|Bax inhibitor 1 (Fragment) OS=Mus musculus GN=Tmbim6 PE=1 SV=1|Bax inhibitor 1 (Fragment) OS=Mus musculus GN=Tmbim6 PE=1 SV=1|Bax inhibitor 1 OS=Mus musculus GN=Tmbim6 PE=1 SV=1	-1.70454	8.71963e-05	TRUE
Input	Brain vs Liver	KCTD4	Q9D7X1	BTB/POZ domain-containing protein KCTD4 OS=Mus musculus GN=Kctd4 PE=1 SV=1	2.38215	8.81036e-05	TRUE
Input	Brain vs Liver	ACOT9	Q9R0X4	Acyl-coenzyme A thioesterase 9, mitochondrial OS=Mus musculus GN=Acot9 PE=1 SV=1	1.37253	8.86368e-05	TRUE
Input	Brain vs Liver	PSMB9	A0A0R4J256|P28076	Proteasome subunit beta type OS=Mus musculus GN=Psmb9 PE=1 SV=1|Proteasome subunit beta type-9 OS=Mus musculus GN=Psmb9 PE=1 SV=1	-1.64359	8.89845e-05	TRUE
Input	Brain vs Liver	PLD2	P97813|Q6NV49	Phospholipase D2 OS=Mus musculus GN=Pld2 PE=1 SV=2|Phospholipase D2 OS=Mus musculus GN=Pld2 PE=1 SV=1	1.21212	8.89845e-05	TRUE
Input	Brain vs Liver	AOX1	G3X8P9|O54754	Aldehyde oxidase 1 OS=Mus musculus GN=Aox1 PE=1 SV=1|Aldehyde oxidase 1 OS=Mus musculus GN=Aox1 PE=1 SV=2	-2.37468	8.89852e-05	TRUE
Input	Brain vs Liver	CDKL5	A0A0G2JF79|A0A0G2JGW6|Q3UTQ8	Cyclin-dependent kinase-like 5 OS=Mus musculus GN=Cdkl5 PE=1 SV=1|Cyclin-dependent kinase-like 5 OS=Mus musculus GN=Cdkl5 PE=1 SV=1|Cyclin-dependent kinase-like 5 OS=Mus musculus GN=Cdkl5 PE=1 SV=1	1.95315	8.93289e-05	TRUE
Input	Brain vs Liver	TAOK3	Q8BYC6	Serine/threonine-protein kinase TAO3 OS=Mus musculus GN=Taok3 PE=1 SV=2	-1.80054	8.96937e-05	TRUE
Input	Brain vs Liver	CDH1	A0A0R4IZW5|P09803	Cadherin 1, isoform CRA_b OS=Mus musculus GN=Cdh1 PE=1 SV=1|Cadherin-1 OS=Mus musculus GN=Cdh1 PE=1 SV=1	-1.78814	8.97867e-05	TRUE
Input	Brain vs Liver	RAB8B	P61028|Q0PD49	Ras-related protein Rab-8B OS=Mus musculus GN=Rab8b PE=1 SV=1|RAB8B, member RAS oncogene family OS=Mus musculus GN=Rab8b PE=1 SV=1	1.43046	9.00627e-05	TRUE
Input	Brain vs Liver	PPP2R2A	Q3TT94|Q6P1F6	Serine/threonine-protein phosphatase 2A 55 kDa regulatory subunit B OS=Mus musculus GN=Ppp2r2a PE=1 SV=1|Serine/threonine-protein phosphatase 2A 55 kDa regulatory subunit B alpha isoform OS=Mus musculus GN=Ppp2r2a PE=1 SV=1	1.58007	9.00857e-05	TRUE
Input	Brain vs Liver	GMFB	Q9CQI3	Glia maturation factor beta OS=Mus musculus GN=Gmfb PE=1 SV=3	1.81101	9.10617e-05	TRUE
Input	Brain vs Liver	TTYH3	Q6P5F7	Protein tweety homolog 3 OS=Mus musculus GN=Ttyh3 PE=1 SV=1	1.87314	9.10617e-05	TRUE
Input	Brain vs Liver	ITPKA	Q8R071	Inositol-trisphosphate 3-kinase A OS=Mus musculus GN=Itpka PE=1 SV=1	1.90591	9.10617e-05	TRUE
Input	Brain vs Liver	GABRB3	F6ZYH6|P63080|Q8C446	Gamma-aminobutyric acid receptor subunit beta-3 OS=Mus musculus GN=Gabrb3 PE=1 SV=1|Gamma-aminobutyric acid receptor subunit beta-3 OS=Mus musculus GN=Gabrb3 PE=2 SV=1|Gamma-aminobutyric acid (GABA-A) receptor, subunit beta 3, isoform CRA_b OS=Mus musculus GN=Gabrb3 PE=1 SV=1	2.06222	9.11048e-05	TRUE
Input	Brain vs Liver	STEAP3	A0A0R4J1G9|D3YTP0|E9QN92	Metalloreductase STEAP3 OS=Mus musculus GN=Steap3 PE=1 SV=1|Metalloreductase STEAP3 (Fragment) OS=Mus musculus GN=Steap3 PE=1 SV=7|Metalloreductase STEAP3 OS=Mus musculus GN=Steap3 PE=1 SV=1	-1.67602	9.12208e-05	TRUE
Input	Brain vs Liver	GOLIM4	D3YVW2|Q8BXA1	Golgi integral membrane protein 4 OS=Mus musculus GN=Golim4 PE=1 SV=1|Golgi integral membrane protein 4 OS=Mus musculus GN=Golim4 PE=1 SV=1	-1.28751	9.12208e-05	TRUE
Input	Brain vs Liver	PLA2G7	Q60963	Platelet-activating factor acetylhydrolase OS=Mus musculus GN=Pla2g7 PE=2 SV=2	1.33183	9.12208e-05	TRUE
Input	Brain vs Liver	PML	D3YXR5|D3Z3A6|Q60953	Protein PML OS=Mus musculus GN=Pml PE=1 SV=1|Protein PML OS=Mus musculus GN=Pml PE=1 SV=1|Protein PML OS=Mus musculus GN=Pml PE=1 SV=3	-1.39133	9.12725e-05	TRUE
Input	Brain vs Liver	TLN1	P26039	Talin-1 OS=Mus musculus GN=Tln1 PE=1 SV=2	-1.21431	9.14597e-05	TRUE
Input	Brain vs Liver	GRID1	Q61627	Glutamate receptor ionotropic, delta-1 OS=Mus musculus GN=Grid1 PE=1 SV=2	1.5176	9.17305e-05	TRUE
Input	Brain vs Liver	GSTT1	Q64471	Glutathione S-transferase theta-1 OS=Mus musculus GN=Gstt1 PE=1 SV=4	-1.91886	9.18705e-05	TRUE
Input	Brain vs Liver	SURF4	Q545Q2|Q64310	Surfeit gene 4, isoform CRA_a OS=Mus musculus GN=Surf4 PE=1 SV=1|Surfeit locus protein 4 OS=Mus musculus GN=Surf4 PE=1 SV=1	-1.61408	9.20351e-05	TRUE
Input	Brain vs Liver	ENPP1	A0A0R4J1Q7|G3X9S2|P06802|P06802-2	Ectonucleotide pyrophosphatase/phosphodiesterase 1, isoform CRA_a OS=Mus musculus GN=Enpp1 PE=1 SV=1|Ectonucleotide pyrophosphatase/phosphodiesterase 1, isoform CRA_d OS=Mus musculus GN=Enpp1 PE=1 SV=1|Ectonucleotide pyrophosphatase/phosphodiesterase family member 1 OS=Mus musculus GN=Enpp1 PE=1 SV=4|Isoform 1 of Ectonucleotide pyrophosphatase/phosphodiesterase family member 1 OS=Mus musculus GN=…	-1.33357	9.20351e-05	TRUE
Input	Brain vs Liver	SLC38A1	Q8K2P7	Sodium-coupled neutral amino acid transporter 1 OS=Mus musculus GN=Slc38a1 PE=1 SV=1	2.49614	9.20351e-05	TRUE
Input	Brain vs Liver	MARC1	Q9CW42	Mitochondrial amidoxime-reducing component 1 OS=Mus musculus GN=Marc1 PE=1 SV=2	-3.26579	9.20351e-05	TRUE
Input	Brain vs Liver	GDAP1L1	Q3USC7|Q8VE33	Ganglioside-induced differentiation-associated protein 1-like 1 OS=Mus musculus GN=Gdap1l1 PE=1 SV=1|Ganglioside-induced differentiation-associated protein 1-like 1 OS=Mus musculus GN=Gdap1l1 PE=1 SV=1	1.32843	9.20351e-05	TRUE
Input	Brain vs Liver	SERPIND1	P49182	Heparin cofactor 2 OS=Mus musculus GN=Serpind1 PE=1 SV=1	-2.13413	9.2076e-05	TRUE
Input	Brain vs Liver	CES2A	Q8QZR3|Q8QZR3-2	Pyrethroid hydrolase Ces2a OS=Mus musculus GN=Ces2a PE=1 SV=1|Isoform 2 of Pyrethroid hydrolase Ces2a OS=Mus musculus GN=Ces2a	-3.68079	9.22944e-05	TRUE
Input	Brain vs Liver	RB1CC1	F7CC56|Q9ESK9	RB1-inducible coiled-coil protein 1 (Fragment) OS=Mus musculus GN=Rb1cc1 PE=1 SV=1|RB1-inducible coiled-coil protein 1 OS=Mus musculus GN=Rb1cc1 PE=1 SV=3	1.11445	9.23175e-05	TRUE
Input	Brain vs Liver	AVL9	Q80U56	Late secretory pathway protein AVL9 homolog OS=Mus musculus GN=Avl9 PE=1 SV=2	1.57364	9.28762e-05	TRUE
Input	Brain vs Liver	POLDIP2	Q91VA6	Polymerase delta-interacting protein 2 OS=Mus musculus GN=Poldip2 PE=1 SV=1	-1.19645	9.29825e-05	TRUE
Input	Brain vs Liver	PPP3CA	P63328-2	Isoform 2 of Serine/threonine-protein phosphatase 2B catalytic subunit alpha isoform OS=Mus musculus GN=Ppp3ca	3.16971	9.30778e-05	TRUE
Input	Brain vs Liver	AKTIP	D3Z2J4|D3Z632|Q64362	AKT-interacting protein (Fragment) OS=Mus musculus GN=Aktip PE=1 SV=1|AKT-interacting protein OS=Mus musculus GN=Aktip PE=1 SV=1|AKT-interacting protein OS=Mus musculus GN=Aktip PE=1 SV=1	1.58151	9.31754e-05	TRUE
Input	Brain vs Liver	TOM1L2	Q5SRX1|Q5SRX1-2|Q5SRX1-3|Q5SRX1-4|Q5SXA4	Isoform 2 of TOM1-like protein 2 OS=Mus musculus GN=Tom1l2|Isoform 3 of TOM1-like protein 2 OS=Mus musculus GN=Tom1l2|Isoform 4 of TOM1-like protein 2 OS=Mus musculus GN=Tom1l2|TOM1-like protein 2 OS=Mus musculus GN=Tom1l2 PE=1 SV=1	2.43516	9.36305e-05	TRUE
Input	Brain vs Liver	CD1D1	A0A0R4J090|P11609	Antigen-presenting glycoprotein CD1d1 OS=Mus musculus GN=Cd1d1 PE=1 SV=1|Antigen-presenting glycoprotein CD1d1 OS=Mus musculus GN=Cd1d1 PE=1 SV=3	-3.68442	9.36634e-05	TRUE
Input	Brain vs Liver	AP3B1	Q9Z1T1	AP-3 complex subunit beta-1 OS=Mus musculus GN=Ap3b1 PE=1 SV=2	-1.26666	9.38697e-05	TRUE
Input	Brain vs Liver	PI4KA	A0A140T8I9|E9Q3L2	Phosphatidylinositol 4-kinase alpha OS=Mus musculus GN=Pi4ka PE=1 SV=1|Phosphatidylinositol 4-kinase alpha OS=Mus musculus GN=Pi4ka PE=1 SV=2	1.14413	9.44669e-05	TRUE
Input	Brain vs Liver	HPCAL4	B2RRY8|Q8BGZ1	Hippocalcin-like 4 OS=Mus musculus GN=Hpcal4 PE=1 SV=1|Hippocalcin-like protein 4 OS=Mus musculus GN=Hpcal4 PE=1 SV=3	3.48411	9.47569e-05	TRUE
Input	Brain vs Liver	AZGP1	Q64726	Zinc-alpha-2-glycoprotein OS=Mus musculus GN=Azgp1 PE=1 SV=2	-2.02333	9.52656e-05	TRUE
Input	Brain vs Liver	MIA3	J3KMH5|Q8BI84	Melanoma inhibitory activity protein 3 OS=Mus musculus GN=Mia3 PE=1 SV=1|Melanoma inhibitory activity protein 3 OS=Mus musculus GN=Mia3 PE=1 SV=2	-1.99716	9.54994e-05	TRUE
Input	Brain vs Liver	TNPO1	Q8BFY9|Q8BFY9-2	Transportin-1 OS=Mus musculus GN=Tnpo1 PE=1 SV=2|Isoform 2 of Transportin-1 OS=Mus musculus GN=Tnpo1	-1.26307	9.59285e-05	TRUE
Input	Brain vs Liver	ARL3	Q543P7|Q9WUL7	ADP-ribosylation factor-like protein 3 OS=Mus musculus GN=Arl3 PE=1 SV=1|ADP-ribosylation factor-like protein 3 OS=Mus musculus GN=Arl3 PE=1 SV=1	1.51489	9.63081e-05	TRUE
Input	Brain vs Liver	ALG5	Q9DB25	Dolichyl-phosphate beta-glucosyltransferase OS=Mus musculus GN=Alg5 PE=1 SV=1	-1.3422	9.63081e-05	TRUE
Input	Brain vs Liver	ABI1	B7ZCU0|B7ZCU3|B7ZCU4|J3QNK8|Q8CBW3|Q8CBW3-2|Q8CBW3-3|Q8CBW3-4	Abl interactor 1 OS=Mus musculus GN=Abi1 PE=1 SV=1|Abl interactor 1 OS=Mus musculus GN=Abi1 PE=1 SV=1|Abl interactor 1 OS=Mus musculus GN=Abi1 PE=1 SV=1|Abl interactor 1 OS=Mus musculus GN=Abi1 PE=1 SV=1|Abl interactor 1 OS=Mus musculus GN=Abi1 PE=1 SV=3|Isoform 2 of Abl interactor 1 OS=Mus musculus GN=Abi1|Isoform 3 of Abl interactor 1 OS=Mus musculus GN=Abi1|Isoform 4 of Abl interactor 1 OS=Mus…	2.11494	9.63466e-05	TRUE
Input	Brain vs Liver	G6PDX	Q00612|Q790Y8	Glucose-6-phosphate 1-dehydrogenase X OS=Mus musculus GN=G6pdx PE=1 SV=3|Glucose-6-phosphate 1-dehydrogenase OS=Mus musculus GN=G6pdx PE=1 SV=1	1.26871	9.63466e-05	TRUE
Input	Brain vs Liver	RPL27	P61358|Q5BLJ9	60S ribosomal protein L27 OS=Mus musculus GN=Rpl27 PE=1 SV=2|60S ribosomal protein L27 OS=Mus musculus GN=Rpl27 PE=1 SV=1	-1.29048	9.63466e-05	TRUE
Input	Brain vs Liver	GSTO1	O09131	Glutathione S-transferase omega-1 OS=Mus musculus GN=Gsto1 PE=1 SV=2	-1.92601	9.65738e-05	TRUE
Input	Brain vs Liver	HYAL2	O35632|Q3UZE4	Hyaluronidase-2 OS=Mus musculus GN=Hyal2 PE=1 SV=2|Hyaluronidase OS=Mus musculus GN=Hyal2 PE=1 SV=1	-1.10172	9.65738e-05	TRUE
Input	Brain vs Liver	RNF213	A0A171EBL2|E9Q555	E3 ubiquitin-protein ligase RNF213 OS=Mus musculus GN=Rnf213 PE=4 SV=1|E3 ubiquitin-protein ligase RNF213 OS=Mus musculus GN=Rnf213 PE=1 SV=2	-1.13877	9.66182e-05	TRUE
Input	Brain vs Liver	AKR1E2	Q9DCT1	1,5-anhydro-D-fructose reductase OS=Mus musculus GN=Akr1e2 PE=1 SV=1	-1.0965	9.7125e-05	TRUE
Input	Brain vs Liver	ACAD8	A0A0R4J0P1|D3YTT4	Acyl-Coenzyme A dehydrogenase family, member 8 OS=Mus musculus GN=Acad8 PE=1 SV=1|Isobutyryl-CoA dehydrogenase, mitochondrial OS=Mus musculus GN=Acad8 PE=1 SV=1	-1.20134	9.75437e-05	TRUE
Input	Brain vs Liver	RAI14	Q9EP71	Ankycorbin OS=Mus musculus GN=Rai14 PE=1 SV=1	-1.10446	9.81441e-05	TRUE
Input	Brain vs Liver	ORF11	Q9ERY9	Probable ergosterol biosynthetic protein 28 OS=Mus musculus GN=ORF11 PE=2 SV=1	-1.58457	9.81441e-05	TRUE
Input	Brain vs Liver	GGT5	Q9Z2A9|Q9Z2A9-2	Gamma-glutamyltransferase 5 OS=Mus musculus GN=Ggt5 PE=1 SV=2|Isoform 2 of Gamma-glutamyltransferase 5 OS=Mus musculus GN=Ggt5	-1.25418	9.8258e-05	TRUE
Input	Brain vs Liver	NUMBL	O08919	Numb-like protein OS=Mus musculus GN=Numbl PE=1 SV=3	2.502	9.8258e-05	TRUE
Input	Brain vs Liver	AUP1	P70295|Q3U3K9	Ancient ubiquitous protein 1 OS=Mus musculus GN=Aup1 PE=1 SV=1|Ancient ubiquitous protein 1 OS=Mus musculus GN=Aup1 PE=1 SV=1	-1.57157	9.8258e-05	TRUE
Input	Brain vs Liver	SLC12A6	Q3V0N8|Q6P6P5|Q924N4|Q924N4-2	Solute carrier family 12 member 6 OS=Mus musculus GN=Slc12a6 PE=1 SV=1|Protein Gm21985 OS=Mus musculus GN=Slc12a6 PE=1 SV=1|Solute carrier family 12 member 6 OS=Mus musculus GN=Slc12a6 PE=1 SV=2|Isoform 2 of Solute carrier family 12 member 6 OS=Mus musculus GN=Slc12a6	2.11524	9.83087e-05	TRUE
Input	Brain vs Liver	LCLAT1	B0V2Q7|Q3UN02	Lclat1 protein OS=Mus musculus GN=Lclat1 PE=1 SV=1|Lysocardiolipin acyltransferase 1 OS=Mus musculus GN=Lclat1 PE=1 SV=2	-1.17701	9.90706e-05	TRUE
Input	Brain vs Liver	TTPA	Q499J3|Q8BWP5	Alpha-tocopherol transfer protein OS=Mus musculus GN=Ttpa PE=1 SV=1|Alpha-tocopherol transfer protein OS=Mus musculus GN=Ttpa PE=1 SV=1	-2.97014	9.90706e-05	TRUE
Input	Brain vs Liver	TOMM70	Q9CZW5	Mitochondrial import receptor subunit TOM70 OS=Mus musculus GN=Tomm70 PE=1 SV=2	1.12127	9.91172e-05	TRUE
Input	Brain vs Liver	LLGL1	A0A0R4J0S4|Q80Y17	Lethal(2) giant larvae protein homolog 1 OS=Mus musculus GN=Llgl1 PE=1 SV=1|Lethal(2) giant larvae protein homolog 1 OS=Mus musculus GN=Llgl1 PE=1 SV=1	1.4283	9.96702e-05	TRUE
Input	Brain vs Liver	PALLD	Q9ET54|Q9ET54-3|Q9ET54-4|Q9ET54-5|Q9ET54-6	Palladin OS=Mus musculus GN=Palld PE=1 SV=2|Isoform 3 of Palladin OS=Mus musculus GN=Palld|Isoform 4 of Palladin OS=Mus musculus GN=Palld|Isoform 5 of Palladin OS=Mus musculus GN=Palld|Isoform 6 of Palladin OS=Mus musculus GN=Palld	-1.41766	9.98127e-05	TRUE
Input	Brain vs Liver	SOD1	P08228	Superoxide dismutase [Cu-Zn] OS=Mus musculus GN=Sod1 PE=1 SV=2	-1.69031	9.98541e-05	TRUE
Input	Brain vs Liver	STX6	A0A0A6YXG0|Q9JKK1|Q9JKK1-2	Syntaxin-6 OS=Mus musculus GN=Stx6 PE=1 SV=1|Syntaxin-6 OS=Mus musculus GN=Stx6 PE=1 SV=1|Isoform 2 of Syntaxin-6 OS=Mus musculus GN=Stx6	1.14911	9.99282e-05	TRUE
Input	Brain vs Liver	SAMHD1	E9Q0K6|F6TVP2|F8WJE0|Q60710	Deoxynucleoside triphosphate triphosphohydrolase SAMHD1 OS=Mus musculus GN=Samhd1 PE=1 SV=1|Deoxynucleoside triphosphate triphosphohydrolase SAMHD1 (Fragment) OS=Mus musculus GN=Samhd1 PE=1 SV=1|Deoxynucleoside triphosphate triphosphohydrolase SAMHD1 OS=Mus musculus GN=Samhd1 PE=1 SV=1|Deoxynucleoside triphosphate triphosphohydrolase SAMHD1 OS=Mus musculus GN=Samhd1 PE=1 SV=2	-1.79757	9.99598e-05	TRUE
Input	Brain vs Liver	ADCK5	E0CXW2|E9PUK2	Uncharacterized aarF domain-containing protein kinase 5 OS=Mus musculus GN=Adck5 PE=1 SV=1|Uncharacterized aarF domain-containing protein kinase 5 OS=Mus musculus GN=Adck5 PE=1 SV=1	-1.15446	9.99598e-05	TRUE
Input	Brain vs Liver	SMCR8	Q3UMB5	Smith-Magenis syndrome chromosomal region candidate gene 8 protein homolog OS=Mus musculus GN=Smcr8 PE=1 SV=2	1.39509	9.99598e-05	TRUE
Input	Brain vs Liver	UHRF1BP1L	A2RSJ4	UHRF1-binding protein 1-like OS=Mus musculus GN=Uhrf1bp1l PE=1 SV=2	1.18634	9.99598e-05	TRUE
Input	Brain vs Liver	RABGEF1	Q9JM13	Rab5 GDP/GTP exchange factor OS=Mus musculus GN=Rabgef1 PE=1 SV=1	1.38212	0.00010015	TRUE
Input	Brain vs Liver	DCAF8	Q8N7N5	DDB1- and CUL4-associated factor 8 OS=Mus musculus GN=Dcaf8 PE=1 SV=1	-1.76296	0.00010043	TRUE
Input	Brain vs Liver	RPL35A	O55142|Q6ZWX1	60S ribosomal protein L35a OS=Mus musculus GN=Rpl35a PE=1 SV=2|60S ribosomal protein L35a OS=Mus musculus GN=Rpl35a PE=1 SV=1	-1.67847	0.00010043	TRUE
Input	Brain vs Liver	ME2	Q99KE1	NAD-dependent malic enzyme, mitochondrial OS=Mus musculus GN=Me2 PE=1 SV=1	1.33112	0.00010043	TRUE
Input	Brain vs Liver	EIF3E	P60229|Q3UIG0	Eukaryotic translation initiation factor 3 subunit E OS=Mus musculus GN=Eif3e PE=1 SV=1|Eukaryotic translation initiation factor 3 subunit E OS=Mus musculus GN=Eif3e PE=1 SV=1	-1.15374	0.000100529	TRUE
Input	Brain vs Liver	BAG3	Q9JLV1	BAG family molecular chaperone regulator 3 OS=Mus musculus GN=Bag3 PE=1 SV=2	-1.40371	0.000100529	TRUE
Input	Brain vs Liver	LGALS3BP	Q07797	Galectin-3-binding protein OS=Mus musculus GN=Lgals3bp PE=1 SV=1	-1.87761	0.000100552	TRUE
Input	Brain vs Liver	SEMA7A	Q9QUR8	Semaphorin-7A OS=Mus musculus GN=Sema7a PE=1 SV=1	1.21326	0.000100748	TRUE
Input	Brain vs Liver	PRCP	Q7TMR0	Lysosomal Pro-X carboxypeptidase OS=Mus musculus GN=Prcp PE=1 SV=2	-1.48632	0.000100843	TRUE
Input	Brain vs Liver	PPME1	Q8BVQ5	Protein phosphatase methylesterase 1 OS=Mus musculus GN=Ppme1 PE=1 SV=5	1.39888	0.000100852	TRUE
Input	Brain vs Liver	GCLC	P97494|Q3TEF1	Glutamate--cysteine ligase catalytic subunit OS=Mus musculus GN=Gclc PE=1 SV=4|Glutamate--cysteine ligase catalytic subunit OS=Mus musculus GN=Gclc PE=1 SV=1	-2.26538	0.000101304	TRUE
Input	Brain vs Liver	ABCE1	P61222|Q3UHY8	ATP-binding cassette sub-family E member 1 OS=Mus musculus GN=Abce1 PE=1 SV=1|ATP-binding cassette sub-family E member 1 OS=Mus musculus GN=Abce1 PE=1 SV=1	-1.19456	0.000101329	TRUE
Input	Brain vs Liver	FADS1	Q920L1	Fatty acid desaturase 1 OS=Mus musculus GN=Fads1 PE=1 SV=1	-2.22094	0.000101418	TRUE
Input	Brain vs Liver	SCARB2	O35114	Lysosome membrane protein 2 OS=Mus musculus GN=Scarb2 PE=1 SV=3	-1.83135	0.000102021	TRUE
Input	Brain vs Liver	MAST1	Q9R1L5	Microtubule-associated serine/threonine-protein kinase 1 OS=Mus musculus GN=Mast1 PE=1 SV=3	2.80119	0.000102116	TRUE
Input	Brain vs Liver	IDI1	P58044	Isopentenyl-diphosphate Delta-isomerase 1 OS=Mus musculus GN=Idi1 PE=1 SV=1	-2.01214	0.000102275	TRUE
Input	Brain vs Liver	DNAJB6	A0A0G2JER9|O54946|O54946-2	DnaJ homolog subfamily B member 6 OS=Mus musculus GN=Dnajb6 PE=1 SV=1|DnaJ homolog subfamily B member 6 OS=Mus musculus GN=Dnajb6 PE=1 SV=4|Isoform B of DnaJ homolog subfamily B member 6 OS=Mus musculus GN=Dnajb6	1.16612	0.000102522	TRUE
Input	Brain vs Liver	TFR2	Q9JKX3	Transferrin receptor protein 2 OS=Mus musculus GN=Tfr2 PE=1 SV=2	-1.8817	0.000102587	TRUE
Input	Brain vs Liver	SLC30A7	Q9JKN1	Zinc transporter 7 OS=Mus musculus GN=Slc30a7 PE=1 SV=1	-1.82	0.000103143	TRUE
Input	Brain vs Liver	EIF3K	Q9DBZ5	Eukaryotic translation initiation factor 3 subunit K OS=Mus musculus GN=Eif3k PE=1 SV=1	-1.50542	0.000103143	TRUE
Input	Brain vs Liver	SLC22A5	Q5SX17|Q9Z0E8	MCG13781, isoform CRA_b OS=Mus musculus GN=Slc22a5 PE=1 SV=1|Solute carrier family 22 member 5 OS=Mus musculus GN=Slc22a5 PE=1 SV=1	-1.56699	0.000103156	TRUE
Input	Brain vs Liver	CLEC4F	A0A0R4IZZ5|P70194	C-type lectin domain family 4 member F OS=Mus musculus GN=Clec4f PE=1 SV=1|C-type lectin domain family 4 member F OS=Mus musculus GN=Clec4f PE=1 SV=1	-2.84857	0.000103777	TRUE
Input	Brain vs Liver	EMC4	Q9CZX9	ER membrane protein complex subunit 4 OS=Mus musculus GN=Emc4 PE=1 SV=1	-1.24281	0.000103777	TRUE
Input	Brain vs Liver	WWOX	Q91WL8	WW domain-containing oxidoreductase OS=Mus musculus GN=Wwox PE=1 SV=1	1.30208	0.000103859	TRUE
Input	Brain vs Liver	EIF4G1	E9PVC5|E9Q9E1|Q6NZJ6	Eukaryotic translation initiation factor 4 gamma 1 OS=Mus musculus GN=Eif4g1 PE=1 SV=1	-1.66344	0.000104197	TRUE
Input	Brain vs Liver	IDE	F6RPJ9|Q9JHR7	Insulin-degrading enzyme (Fragment) OS=Mus musculus GN=Ide PE=1 SV=1|Insulin-degrading enzyme OS=Mus musculus GN=Ide PE=1 SV=1	-1.46318	0.000104343	TRUE
Input	Brain vs Liver	RPSA	P14206	40S ribosomal protein SA OS=Mus musculus GN=Rpsa PE=1 SV=4	-1.32115	0.000104378	TRUE
Input	Brain vs Liver	ECI1	P42125	Enoyl-CoA delta isomerase 1, mitochondrial OS=Mus musculus GN=Eci1 PE=1 SV=2	-1.43994	0.000104378	TRUE
Input	Brain vs Liver	DYNLL2	Q9D0M5	Dynein light chain 2, cytoplasmic OS=Mus musculus GN=Dynll2 PE=1 SV=1	1.40407	0.000104378	TRUE
Input	Brain vs Liver	ABCA1	P41233	ATP-binding cassette sub-family A member 1 OS=Mus musculus GN=Abca1 PE=1 SV=4	-1.4728	0.000104837	TRUE
Input	Brain vs Liver	L3HYPDH	Q9CXA2	Trans-L-3-hydroxyproline dehydratase OS=Mus musculus GN=L3hypdh PE=1 SV=1	-1.68826	0.000104858	TRUE
Input	Brain vs Liver	MAPK8IP3	E9Q6B6|E9Q6E0|J3QNR6|K3W4S4|Q9ESN9|Q9ESN9-2|Q9ESN9-3|Q9ESN9-4|Q9ESN9-5|Q9ESN9-6	C-Jun-amino-terminal kinase-interacting protein 3 OS=Mus musculus GN=Mapk8ip3 PE=1 SV=1|C-Jun-amino-terminal kinase-interacting protein 3 OS=Mus musculus GN=Mapk8ip3 PE=1 SV=1|C-Jun-amino-terminal kinase-interacting protein 3 OS=Mus musculus GN=Mapk8ip3 PE=1 SV=1|C-Jun-amino-terminal kinase-interacting protein 3 OS=Mus musculus GN=Mapk8ip3 PE=1 SV=1|C-Jun-amino-terminal kinase-interacting protein…	1.96942	0.000104858	TRUE
Input	Brain vs Liver	PTPN4	Q9WU22	Tyrosine-protein phosphatase non-receptor type 4 OS=Mus musculus GN=Ptpn4 PE=1 SV=2	1.94893	0.00010513	TRUE
Input	Brain vs Liver	FSCN1	Q61553	Fascin OS=Mus musculus GN=Fscn1 PE=1 SV=4	1.92523	0.000105542	TRUE
Input	Brain vs Liver	ARHGAP1	A2AH25|Q5FWK3	Rho GTPase-activating protein 1 OS=Mus musculus GN=Arhgap1 PE=1 SV=1|Rho GTPase-activating protein 1 OS=Mus musculus GN=Arhgap1 PE=1 SV=1	1.15974	0.000105542	TRUE
Input	Brain vs Liver	RAB10	P61027|Q4FJL0	Ras-related protein Rab-10 OS=Mus musculus GN=Rab10 PE=1 SV=1|RAB10, member RAS oncogene family OS=Mus musculus GN=Rab10 PE=1 SV=1	1.1332	0.000106032	TRUE
Input	Brain vs Liver	PREX1	Q69ZK0	Phosphatidylinositol 3,4,5-trisphosphate-dependent Rac exchanger 1 protein OS=Mus musculus GN=Prex1 PE=1 SV=2	1.14352	0.000106336	TRUE
Input	Brain vs Liver	GRIK3	B1AS29	Glutamate receptor ionotropic, kainate 3 OS=Mus musculus GN=Grik3 PE=1 SV=1	1.23864	0.000106767	TRUE
Input	Brain vs Liver	TCEB3	Q8CB77	Transcription elongation factor B polypeptide 3 OS=Mus musculus GN=Tceb3 PE=1 SV=3	-1.18894	0.000106889	TRUE
Input	Brain vs Liver	RPS2	P25444|Q58EU3	40S ribosomal protein S2 OS=Mus musculus GN=Rps2 PE=1 SV=3|40S ribosomal protein S2 OS=Mus musculus GN=Rps2 PE=1 SV=1	-1.91162	0.000107092	TRUE
Input	Brain vs Liver	LANCL1	B2KGR2|O89112	LanC-like protein 1 (Fragment) OS=Mus musculus GN=Lancl1 PE=1 SV=1|LanC-like protein 1 OS=Mus musculus GN=Lancl1 PE=1 SV=1	1.08177	0.000107178	TRUE
Input	Brain vs Liver	HNRNPF	Q9Z2X1	Heterogeneous nuclear ribonucleoprotein F OS=Mus musculus GN=Hnrnpf PE=1 SV=3	-1.37236	0.000107528	TRUE
Input	Brain vs Liver	CRELD2	Q9CYA0	Cysteine-rich with EGF-like domain protein 2 OS=Mus musculus GN=Creld2 PE=1 SV=1	-2.44484	0.000107849	TRUE
Input	Brain vs Liver	DNAJC21	E9Q8D0	Protein Dnajc21 OS=Mus musculus GN=Dnajc21 PE=1 SV=1	-1.56786	0.000107945	TRUE
Input	Brain vs Liver	ITGAV	A2AKI5|P43406	Integrin alpha-V OS=Mus musculus GN=Itgav PE=1 SV=1|Integrin alpha-V OS=Mus musculus GN=Itgav PE=1 SV=2	1.17075	0.000108275	TRUE
Input	Brain vs Liver	PCDH7	A0A0A6YY83|E9Q2S0	Protein Pcdh7 OS=Mus musculus GN=Pcdh7 PE=1 SV=1|Protein Pcdh7 OS=Mus musculus GN=Pcdh7 PE=1 SV=2	1.43303	0.000108496	TRUE
Input	Brain vs Liver	MAP3K15	A2AQW0	Mitogen-activated protein kinase kinase kinase 15 OS=Mus musculus GN=Map3k15 PE=1 SV=1	-1.73787	0.000108636	TRUE
Input	Brain vs Liver	AGMAT	A2AS89	Agmatinase, mitochondrial OS=Mus musculus GN=Agmat PE=1 SV=1	-4.81897	0.00010876	TRUE
Input	Brain vs Liver	RPS4X	P62702|Q545X8	40S ribosomal protein S4, X isoform OS=Mus musculus GN=Rps4x PE=1 SV=2|40S ribosomal protein S4 OS=Mus musculus GN=Rps4x PE=1 SV=1	-2.05962	0.00010876	TRUE
Input	Brain vs Liver	ITSN1	E9Q0N0	Intersectin-1 OS=Mus musculus GN=Itsn1 PE=1 SV=1	1.09397	0.00010915	TRUE
Input	Brain vs Liver	PGM1	Q9D0F9	Phosphoglucomutase-1 OS=Mus musculus GN=Pgm1 PE=1 SV=4	-1.33017	0.000109618	TRUE
Input	Brain vs Liver	DDHD1	E9QQ38|F8WHP5|F8WIJ5	Phospholipase DDHD1 OS=Mus musculus GN=Ddhd1 PE=1 SV=1|Phospholipase DDHD1 OS=Mus musculus GN=Ddhd1 PE=1 SV=1|Phospholipase DDHD1 OS=Mus musculus GN=Ddhd1 PE=1 SV=1	1.11221	0.000110042	TRUE
Input	Brain vs Liver	DTNA	Q8CFR5|Q9D2N4|Q9D2N4-2	Dystrobrevin OS=Mus musculus GN=Dtna PE=1 SV=1|Dystrobrevin alpha OS=Mus musculus GN=Dtna PE=1 SV=2|Isoform 2 of Dystrobrevin alpha OS=Mus musculus GN=Dtna	2.22947	0.000110066	TRUE
Input	Brain vs Liver	MTUS1	A0A0R4J1L9	Microtubule-associated tumor suppressor 1 homolog OS=Mus musculus GN=Mtus1 PE=1 SV=1	-2.12455	0.000110197	TRUE
Input	Brain vs Liver	EIF5A	A0A0A0MQM0|P63242	Eukaryotic translation initiation factor 5A (Fragment) OS=Mus musculus GN=Eif5a PE=1 SV=1|Eukaryotic translation initiation factor 5A-1 OS=Mus musculus GN=Eif5a PE=1 SV=2	-1.30271	0.000110621	TRUE
Input	Brain vs Liver	PDCD11	Q6NS46	Protein RRP5 homolog OS=Mus musculus GN=Pdcd11 PE=1 SV=2	-1.22536	0.000110621	TRUE
Input	Brain vs Liver	FAM171A1	A2ATK9|A2ATL0|A2ATL1	Family with sequence similarity 171, member A1 OS=Mus musculus GN=Fam171a1 PE=1 SV=1|Protein Fam171a1 OS=Mus musculus GN=Fam171a1 PE=1 SV=1|MCG17280 OS=Mus musculus GN=Fam171a1 PE=1 SV=1	1.11963	0.000111336	TRUE
Input	Brain vs Liver	KCND3	Q9Z0V1|Q9Z0V1-2	Potassium voltage-gated channel subfamily D member 3 OS=Mus musculus GN=Kcnd3 PE=1 SV=1|Isoform 2 of Potassium voltage-gated channel subfamily D member 3 OS=Mus musculus GN=Kcnd3	2.53533	0.000111647	TRUE
Input	Brain vs Liver	STAT6	P52633	Signal transducer and transcription activator 6 OS=Mus musculus GN=Stat6 PE=1 SV=2	-1.77182	0.000111665	TRUE
Input	Brain vs Liver	PITPNM2	E9PYJ7|Q6ZPQ6|Q6ZPQ6-2	Membrane-associated phosphatidylinositol transfer protein 2 OS=Mus musculus GN=Pitpnm2 PE=1 SV=1|Membrane-associated phosphatidylinositol transfer protein 2 OS=Mus musculus GN=Pitpnm2 PE=1 SV=2|Isoform 2 of Membrane-associated phosphatidylinositol transfer protein 2 OS=Mus musculus GN=Pitpnm2	1.26263	0.000111994	TRUE
Input	Brain vs Liver	GCN1	E9PVA8	eIF-2-alpha kinase activator GCN1 OS=Mus musculus GN=Gcn1 PE=1 SV=1	-1.08098	0.00011282	TRUE
Input	Brain vs Liver	SLC25A46	Q9CQS4	Solute carrier family 25 member 46 OS=Mus musculus GN=Slc25a46 PE=1 SV=1	1.4643	0.00011284	TRUE
Input	Brain vs Liver	RPTOR	A2ACM0|Q8K4Q0	Regulatory-associated protein of mTOR OS=Mus musculus GN=Rptor PE=1 SV=1|Regulatory-associated protein of mTOR OS=Mus musculus GN=Rptor PE=1 SV=1	1.09275	0.00011288	TRUE
Input	Brain vs Liver	MKL2	G3X8R8|P59759|Q5DTZ3	MCG123888 OS=Mus musculus GN=Mkl2 PE=1 SV=1|MKL/myocardin-like protein 2 OS=Mus musculus GN=Mkl2 PE=1 SV=1|MKIAA1243 protein (Fragment) OS=Mus musculus GN=Mkl2 PE=1 SV=1	-1.21003	0.00011288	TRUE
Input	Brain vs Liver	NAALAD2	G3UWC2|Q3UZV6|Q9CZR2	N-acetylated alpha-linked acidic dipeptidase 2, isoform CRA_a OS=Mus musculus GN=Naalad2 PE=1 SV=1|N-acetylated alpha-linked acidic dipeptidase 2 OS=Mus musculus GN=Naalad2 PE=1 SV=1|N-acetylated-alpha-linked acidic dipeptidase 2 OS=Mus musculus GN=Naalad2 PE=1 SV=2	-1.04336	0.000112923	TRUE
Input	Brain vs Liver	GHR	P16882|P16882-2|Q3UP14	Growth hormone receptor OS=Mus musculus GN=Ghr PE=1 SV=1|Isoform 2 of Growth hormone receptor OS=Mus musculus GN=Ghr|Growth hormone receptor OS=Mus musculus GN=Ghr PE=1 SV=1	-1.41431	0.000112923	TRUE
Input	Brain vs Liver	ILF3	Q9Z1X4|Q9Z1X4-3	Interleukin enhancer-binding factor 3 OS=Mus musculus GN=Ilf3 PE=1 SV=2|Isoform 3 of Interleukin enhancer-binding factor 3 OS=Mus musculus GN=Ilf3	1.12483	0.000112923	TRUE
Input	Brain vs Liver	RALA	P63321	Ras-related protein Ral-A OS=Mus musculus GN=Rala PE=1 SV=1	1.21649	0.000112923	TRUE
Input	Brain vs Liver	PDZK1	A0A0R4J1V0|Q9JIL4	Na(+)/H(+) exchange regulatory cofactor NHE-RF3 OS=Mus musculus GN=Pdzk1 PE=1 SV=1|Na(+)/H(+) exchange regulatory cofactor NHE-RF3 OS=Mus musculus GN=Pdzk1 PE=1 SV=1	-1.31744	0.000112923	TRUE
Input	Brain vs Liver	SCN1B	P97952	Sodium channel subunit beta-1 OS=Mus musculus GN=Scn1b PE=1 SV=1	1.94108	0.000112923	TRUE
Input	Brain vs Liver	APP	P12023|P12023-2	Amyloid beta A4 protein OS=Mus musculus GN=App PE=1 SV=3|Isoform APP695 of Amyloid beta A4 protein OS=Mus musculus GN=App	1.8028	0.000113431	TRUE
Input	Brain vs Liver	HNRNPA1	P49312|Q5EBP8	Heterogeneous nuclear ribonucleoprotein A1 OS=Mus musculus GN=Hnrnpa1 PE=1 SV=2|Heterogeneous nuclear ribonucleoprotein A1 OS=Mus musculus GN=Hnrnpa1 PE=1 SV=1	1.07053	0.000113451	TRUE
Input	Brain vs Liver	EIF3L	Q8QZY1	Eukaryotic translation initiation factor 3 subunit L OS=Mus musculus GN=Eif3l PE=1 SV=1	-1.19055	0.000113657	TRUE
Input	Brain vs Liver	CP	E9PZD8|G3X9T8|Q61147	Ceruloplasmin OS=Mus musculus GN=Cp PE=1 SV=1|Ceruloplasmin OS=Mus musculus GN=Cp PE=1 SV=1|Ceruloplasmin OS=Mus musculus GN=Cp PE=1 SV=2	-1.49398	0.000113673	TRUE
Input	Brain vs Liver	AMT	A2RSW6|Q8CFA2	Aminomethyltransferase OS=Mus musculus GN=Amt PE=1 SV=1|Aminomethyltransferase, mitochondrial OS=Mus musculus GN=Amt PE=1 SV=1	-1.42542	0.00011379	TRUE
Input	Brain vs Liver	ALG2	Q9DBE8	Alpha-1,3/1,6-mannosyltransferase ALG2 OS=Mus musculus GN=Alg2 PE=1 SV=2	1.05649	0.000113985	TRUE
Input	Brain vs Liver	SLC4A3	P16283	Anion exchange protein 3 OS=Mus musculus GN=Slc4a3 PE=1 SV=2	1.56868	0.000114341	TRUE
Input	Brain vs Liver	APPL2	Q3TVI6|Q8K3G9	DCC-interacting protein 13-beta OS=Mus musculus GN=Appl2 PE=1 SV=1|DCC-interacting protein 13-beta OS=Mus musculus GN=Appl2 PE=1 SV=1	1.11229	0.000114603	TRUE
Input	Brain vs Liver	ELAVL3	Q60900|Q60900-2	ELAV-like protein 3 OS=Mus musculus GN=Elavl3 PE=1 SV=1|Isoform HuC-S of ELAV-like protein 3 OS=Mus musculus GN=Elavl3	3.02772	0.000114886	TRUE
Input	Brain vs Liver	SMPD3	Q9JJY3	Sphingomyelin phosphodiesterase 3 OS=Mus musculus GN=Smpd3 PE=1 SV=1	2.37473	0.000114886	TRUE
Input	Brain vs Liver	LRRC4B	P0C192	Leucine-rich repeat-containing protein 4B OS=Mus musculus GN=Lrrc4b PE=1 SV=1	2.44862	0.000114886	TRUE
Input	Brain vs Liver	PEX16	Q91XC9	Peroxisomal membrane protein PEX16 OS=Mus musculus GN=Pex16 PE=1 SV=2	-1.33097	0.000115035	TRUE
Input	Brain vs Liver	FABP2	P55050|Q53YP5	Fatty acid-binding protein, intestinal OS=Mus musculus GN=Fabp2 PE=1 SV=2|Fatty acid binding protein 2, intestinal OS=Mus musculus GN=Fabp2 PE=1 SV=1	-5.29689	0.000115302	TRUE
Input	Brain vs Liver	VDAC1	Q60932|Q60932-2	Isoform Mt-VDAC1 of Voltage-dependent anion-selective channel protein 1 OS=Mus musculus GN=Vdac1|Voltage-dependent anion-selective channel protein 1 OS=Mus musculus GN=Vdac1 PE=1 SV=3	1.4672	0.000115302	TRUE
Input	Brain vs Liver	CYP1A2	B6VGH4|P00186	Cytochrome P450 OS=Mus musculus GN=Cyp1a2 PE=1 SV=1|Cytochrome P450 1A2 OS=Mus musculus GN=Cyp1a2 PE=1 SV=1	-3.32258	0.000115682	TRUE
Input	Brain vs Liver	CNPY2	Q9QXT0	Protein canopy homolog 2 OS=Mus musculus GN=Cnpy2 PE=1 SV=1	-1.40942	0.000116543	TRUE
Input	Brain vs Liver	SLC7A14	Q8BXR1	Probable cationic amino acid transporter OS=Mus musculus GN=Slc7a14 PE=1 SV=1	1.15567	0.000116739	TRUE
Input	Brain vs Liver	PTPN5	P54830|P54830-2	Tyrosine-protein phosphatase non-receptor type 5 OS=Mus musculus GN=Ptpn5 PE=1 SV=2|Isoform STEP46 of Tyrosine-protein phosphatase non-receptor type 5 OS=Mus musculus GN=Ptpn5	2.18289	0.000116739	TRUE
Input	Brain vs Liver	GSTM5	P48774	Glutathione S-transferase Mu 5 OS=Mus musculus GN=Gstm5 PE=1 SV=1	1.37366	0.00011701	TRUE
Input	Brain vs Liver	SLC25A16	D3YVC9|Q8C0K5	Graves disease carrier protein homolog (Fragment) OS=Mus musculus GN=Slc25a16 PE=1 SV=1|Graves disease carrier protein homolog OS=Mus musculus GN=Slc25a16 PE=1 SV=1	-1.37479	0.000117187	TRUE
Input	Brain vs Liver	RPS5	P97461|Q91V55	40S ribosomal protein S5 OS=Mus musculus GN=Rps5 PE=1 SV=3|40S ribosomal protein S5 OS=Mus musculus GN=Rps5 PE=1 SV=1	-1.52407	0.000117885	TRUE
Input	Brain vs Liver	PFKL	P12382	ATP-dependent 6-phosphofructokinase, liver type OS=Mus musculus GN=Pfkl PE=1 SV=4	1.19134	0.000119252	TRUE
Input	Brain vs Liver	SEMA4A	Q62178	Semaphorin-4A OS=Mus musculus GN=Sema4a PE=1 SV=2	1.19992	0.000119264	TRUE
Input	Brain vs Liver	REPS1	D3Z2E3|E9Q632|F6R6F1|O54916|O54916-3|O54916-4	RalBP1-associated Eps domain-containing protein 1 OS=Mus musculus GN=Reps1 PE=1 SV=1|RalBP1-associated Eps domain-containing protein 1 OS=Mus musculus GN=Reps1 PE=1 SV=1|RalBP1-associated Eps domain-containing protein 1 (Fragment) OS=Mus musculus GN=Reps1 PE=1 SV=1|RalBP1-associated Eps domain-containing protein 1 OS=Mus musculus GN=Reps1 PE=1 SV=2|Isoform 3 of RalBP1-associated Eps domain-contai…	1.06364	0.000119653	TRUE
Input	Brain vs Liver	GSTK1	Q9DCM2	Glutathione S-transferase kappa 1 OS=Mus musculus GN=Gstk1 PE=1 SV=3	-1.8874	0.000119934	TRUE
Input	Brain vs Liver	ENDOD1	Q8C522	Endonuclease domain-containing 1 protein OS=Mus musculus GN=Endod1 PE=1 SV=2	1.54689	0.00012003	TRUE
Input	Brain vs Liver	STT3B	A0A0R4J0D3|Q3TDQ1	Dolichyl-diphosphooligosaccharide--protein glycosyltransferase subunit STT3B OS=Mus musculus GN=Stt3b PE=1 SV=1|Dolichyl-diphosphooligosaccharide--protein glycosyltransferase subunit STT3B OS=Mus musculus GN=Stt3b PE=1 SV=2	-1.45953	0.00012047	TRUE
Input	Brain vs Liver	FAAH	O08914	Fatty-acid amide hydrolase 1 OS=Mus musculus GN=Faah PE=1 SV=1	-2.08165	0.000121333	TRUE
Input	Brain vs Liver	SLC17A3	G5E894	Protein Slc17a3 OS=Mus musculus GN=Slc17a3 PE=1 SV=1	-1.5677	0.000121464	TRUE
Input	Brain vs Liver	KCND2	Q9Z0V2	Potassium voltage-gated channel subfamily D member 2 OS=Mus musculus GN=Kcnd2 PE=1 SV=1	1.3016	0.000121493	TRUE
Input	Brain vs Liver	RSL1D1	Q8BVY0	Ribosomal L1 domain-containing protein 1 OS=Mus musculus GN=Rsl1d1 PE=1 SV=1	-1.60248	0.000121493	TRUE
Input	Brain vs Liver	CTNND1	D3Z2H2|E9Q8Z4|E9Q8Z5|E9Q8Z6|E9Q8Z8|E9Q8Z9|E9Q901|E9Q903|E9Q904|G3X9V2|P30999|P30999-2|P30999-3	Catenin (Cadherin associated protein), delta 1, isoform CRA_a OS=Mus musculus GN=Ctnnd1 PE=1 SV=1|Catenin delta-1 OS=Mus musculus GN=Ctnnd1 PE=1 SV=1|Catenin delta-1 OS=Mus musculus GN=Ctnnd1 PE=1 SV=2|Isoform 2 of Catenin delta-1 OS=Mus musculus GN=Ctnnd1|Isoform 3 of Catenin delta-1 OS=Mus musculus GN=Ctnnd1	-1.05814	0.000121493	TRUE
Input	Brain vs Liver	C9	A0A0R4J032|P06683	Complement component 9 OS=Mus musculus GN=C9 PE=1 SV=1|Complement component C9 OS=Mus musculus GN=C9 PE=1 SV=2	-2.16088	0.000121493	TRUE
Input	Brain vs Liver	DOCK3	F8VPQ1|Q8CIQ7	Dedicator of cytokinesis protein 3 OS=Mus musculus GN=Dock3 PE=1 SV=1|Dedicator of cytokinesis protein 3 OS=Mus musculus GN=Dock3 PE=1 SV=1	1.51349	0.000121774	TRUE
Input	Brain vs Liver	F2	H7BX99|P19221|Q3TJ94	Prothrombin OS=Mus musculus GN=F2 PE=1 SV=1|Prothrombin OS=Mus musculus GN=F2 PE=1 SV=1|Prothrombin OS=Mus musculus GN=F2 PE=1 SV=1	-1.58477	0.000121905	TRUE
Input	Brain vs Liver	EXOC6B	A6H5Z3|A6H5Z3-2	Exocyst complex component 6B OS=Mus musculus GN=Exoc6b PE=1 SV=1|Isoform 2 of Exocyst complex component 6B OS=Mus musculus GN=Exoc6b	1.42967	0.000122287	TRUE
Input	Brain vs Liver	RBM47	D3YXZ5|Q91WT8|Q91WT8-2	Isoform 2 of RNA-binding protein 47 OS=Mus musculus GN=Rbm47|RNA-binding protein 47 OS=Mus musculus GN=Rbm47 PE=1 SV=1	-1.66867	0.000122287	TRUE
Input	Brain vs Liver	PPA1	Q4FK49|Q9D819	Inorganic pyrophosphatase OS=Mus musculus GN=Ppa1 PE=1 SV=1|Inorganic pyrophosphatase OS=Mus musculus GN=Ppa1 PE=1 SV=1	-1.40717	0.000122341	TRUE
Input	Brain vs Liver	SLC30A9	Q5IRJ6|Q5IRJ6-2	Zinc transporter 9 OS=Mus musculus GN=Slc30a9 PE=1 SV=2|Isoform 2 of Zinc transporter 9 OS=Mus musculus GN=Slc30a9	1.48958	0.000122439	TRUE
Input	Brain vs Liver	RMDN2	Q8BSE0	Regulator of microtubule dynamics protein 2 OS=Mus musculus GN=Rmdn2 PE=1 SV=1	-2.86597	0.00012248	TRUE
Input	Brain vs Liver	A0A140LIS8|MCG_121613	A0A140LIS8|A0A140LJG4	Uncharacterized protein OS=Mus musculus PE=3 SV=1|MCG121613 OS=Mus musculus GN=mCG_121613 PE=3 SV=1	-1.72549	0.000122484	TRUE
Input	Brain vs Liver	RHOG	P84096|Q3UDZ1	Rho-related GTP-binding protein RhoG OS=Mus musculus GN=Rhog PE=1 SV=1|Ras homolog gene family, member G OS=Mus musculus GN=Rhog PE=1 SV=1	1.61039	0.000122484	TRUE
Input	Brain vs Liver	TGM1	A0A0R4J293|Q9JLF6	Protein-glutamine gamma-glutamyltransferase K OS=Mus musculus GN=Tgm1 PE=1 SV=1|Protein-glutamine gamma-glutamyltransferase K OS=Mus musculus GN=Tgm1 PE=1 SV=2	-1.22057	0.000123712	TRUE
Input	Brain vs Liver	SEC31A	Q3UPL0|Q3UPL0-2	Isoform 2 of Protein transport protein Sec31A OS=Mus musculus GN=Sec31a|Protein transport protein Sec31A OS=Mus musculus GN=Sec31a PE=1 SV=2	-1.1468	0.000123808	TRUE
Input	Brain vs Liver	C5	P06684	Complement C5 OS=Mus musculus GN=C5 PE=1 SV=2	-1.51834	0.000123808	TRUE
Input	Brain vs Liver	EVL	E9PVP4|F8WJB9|P70429|P70429-2	Ena/VASP-like protein OS=Mus musculus GN=Evl PE=1 SV=1|Ena/VASP-like protein OS=Mus musculus GN=Evl PE=1 SV=1|Ena/VASP-like protein OS=Mus musculus GN=Evl PE=1 SV=2|Isoform 1 of Ena/VASP-like protein OS=Mus musculus GN=Evl	1.31	0.000123817	TRUE
Input	Brain vs Liver	LURAP1L	Q8K2P1	Leucine rich adaptor protein 1-like OS=Mus musculus GN=Lurap1l PE=1 SV=1	-2.1168	0.000123817	TRUE
Input	Brain vs Liver	MAPK10	E9QN59|Q3TQZ7|Q80W80|Q80W82|Q8C9D4	Mitogen-activated protein kinase OS=Mus musculus GN=Mapk10 PE=1 SV=1|Mitogen-activated protein kinase OS=Mus musculus GN=Mapk10 PE=1 SV=1|Mitogen-activated protein kinase OS=Mus musculus GN=Mapk10 PE=1 SV=1|Mitogen-activated protein kinase OS=Mus musculus GN=Mapk10 PE=1 SV=1|Mitogen-activated protein kinase OS=Mus musculus GN=Mapk10 PE=1 SV=1	2.55443	0.000123892	TRUE
Input	Brain vs Liver	WBSCR27	A0A0J9YUG5|Q8BGM4|Q8BY07	Protein Wbscr27 (Fragment) OS=Mus musculus GN=Wbscr27 PE=1 SV=2|Protein Wbscr27 OS=Mus musculus GN=Wbscr27 PE=1 SV=1|Protein Wbscr27 OS=Mus musculus GN=Wbscr27 PE=1 SV=1	-2.67886	0.000124241	TRUE
Input	Brain vs Liver	ESD	H3BJL6|H3BJP2|H3BKH6|H3BLJ9|Q9R0P3	S-formylglutathione hydrolase OS=Mus musculus GN=Esd PE=1 SV=1|S-formylglutathione hydrolase (Fragment) OS=Mus musculus GN=Esd PE=1 SV=1|S-formylglutathione hydrolase OS=Mus musculus GN=Esd PE=1 SV=1|S-formylglutathione hydrolase OS=Mus musculus GN=Esd PE=1 SV=1|S-formylglutathione hydrolase OS=Mus musculus GN=Esd PE=1 SV=1	-1.73241	0.000124805	TRUE
Input	Brain vs Liver	FDPS	Q4FJN9|Q920E5	Farnesyl pyrophosphate synthase OS=Mus musculus GN=Fdps PE=1 SV=1|Farnesyl pyrophosphate synthase OS=Mus musculus GN=Fdps PE=1 SV=1	-2.68657	0.000124805	TRUE
Input	Brain vs Liver	FSD1L	E0CXZ1|F8WGT4|J3QM95|Q8BYN5|Q8BYN5-2	FSD1-like protein (Fragment) OS=Mus musculus GN=Fsd1l PE=1 SV=2|FSD1-like protein (Fragment) OS=Mus musculus GN=Fsd1l PE=1 SV=7|FSD1-like protein OS=Mus musculus GN=Fsd1l PE=1 SV=1|FSD1-like protein OS=Mus musculus GN=Fsd1l PE=1 SV=2|Isoform 2 of FSD1-like protein OS=Mus musculus GN=Fsd1l	1.16915	0.000124934	TRUE
Input	Brain vs Liver	TXN	P10639	Thioredoxin OS=Mus musculus GN=Txn PE=1 SV=3	-1.29949	0.000125489	TRUE
Input	Brain vs Liver	PPP2R5E	Q61151	Serine/threonine-protein phosphatase 2A 56 kDa regulatory subunit epsilon isoform OS=Mus musculus GN=Ppp2r5e PE=1 SV=3	1.86789	0.000125534	TRUE
Input	Brain vs Liver	BGN	P28653|Q3TNY9	Biglycan OS=Mus musculus GN=Bgn PE=1 SV=1|Biglycan OS=Mus musculus GN=Bgn PE=1 SV=1	-1.46744	0.000125534	TRUE
Input	Brain vs Liver	RPS17	P63276|Q5M9L7	40S ribosomal protein S17 OS=Mus musculus GN=Rps17 PE=1 SV=2|40S ribosomal protein S17 OS=Mus musculus GN=Rps17 PE=1 SV=1	-1.68797	0.00012557	TRUE
Input	Brain vs Liver	GNAL	Q66L47|Q8CGK7	Guanine nucleotide binding protein, alpha stimulating, olfactory type OS=Mus musculus GN=Gnal PE=1 SV=1|Guanine nucleotide-binding protein G(olf) subunit alpha OS=Mus musculus GN=Gnal PE=1 SV=1	1.9436	0.00012557	TRUE
Input	Brain vs Liver	MBLAC2	Q8BL86	Metallo-beta-lactamase domain-containing protein 2 OS=Mus musculus GN=Mblac2 PE=1 SV=2	2.14327	0.000125646	TRUE
Input	Brain vs Liver	CGNL1	B2RSU6|Q6AW69|Q6AW69-4|Q6AW69-5	Cingulin-like 1 OS=Mus musculus GN=Cgnl1 PE=1 SV=1|Cingulin-like protein 1 OS=Mus musculus GN=Cgnl1 PE=1 SV=2|Isoform 4 of Cingulin-like protein 1 OS=Mus musculus GN=Cgnl1|Isoform 5 of Cingulin-like protein 1 OS=Mus musculus GN=Cgnl1	-1.33959	0.000125886	TRUE
Input	Brain vs Liver	TECPR1	Q80VP0	Tectonin beta-propeller repeat-containing protein 1 OS=Mus musculus GN=Tecpr1 PE=1 SV=1	1.37856	0.000126753	TRUE
Input	Brain vs Liver	FRY	E9Q8I9|E9Q8I9-2	Protein furry homolog OS=Mus musculus GN=Fry PE=1 SV=1|Isoform 2 of Protein furry homolog OS=Mus musculus GN=Fry	1.67182	0.000128264	TRUE
Input	Brain vs Liver	TBL2	Q9R099	Transducin beta-like protein 2 OS=Mus musculus GN=Tbl2 PE=1 SV=2	-1.15864	0.000129198	TRUE
Input	Brain vs Liver	HTATIP2	Q3U816|Q9Z2G9	Oxidoreductase HTATIP2 OS=Mus musculus GN=Htatip2 PE=1 SV=1|Oxidoreductase HTATIP2 OS=Mus musculus GN=Htatip2 PE=1 SV=3	-1.78039	0.000129233	TRUE
Input	Brain vs Liver	MRI1	Q9CQT1	Methylthioribose-1-phosphate isomerase OS=Mus musculus GN=Mri1 PE=1 SV=1	-1.54872	0.00012955	TRUE
Input	Brain vs Liver	MTCH1	Q791T5|Q791T5-2	Mitochondrial carrier homolog 1 OS=Mus musculus GN=Mtch1 PE=1 SV=1|Isoform 2 of Mitochondrial carrier homolog 1 OS=Mus musculus GN=Mtch1	1.11298	0.000130154	TRUE
Input	Brain vs Liver	CLCN3	P51791|Q3TF45	H(+)/Cl(-) exchange transporter 3 OS=Mus musculus GN=Clcn3 PE=1 SV=2|Chloride channel protein OS=Mus musculus GN=Clcn3 PE=1 SV=1	1.21641	0.000130289	TRUE
Input	Brain vs Liver	MFF	E0CYB9|F7CTF8|Q6PCP5	Mitochondrial fission factor OS=Mus musculus GN=Mff PE=1 SV=1|Mitochondrial fission factor (Fragment) OS=Mus musculus GN=Mff PE=1 SV=1|Mitochondrial fission factor OS=Mus musculus GN=Mff PE=1 SV=1	1.35295	0.000130289	TRUE
Input	Brain vs Liver	EIF3A	P23116	Eukaryotic translation initiation factor 3 subunit A OS=Mus musculus GN=Eif3a PE=1 SV=5	-1.14696	0.000130367	TRUE
Input	Brain vs Liver	GIGYF2	G3UYG6|Q6Y7W8	PERQ amino acid-rich with GYF domain-containing protein 2 OS=Mus musculus GN=Gigyf2 PE=1 SV=1|PERQ amino acid-rich with GYF domain-containing protein 2 OS=Mus musculus GN=Gigyf2 PE=1 SV=2	-1.48415	0.000130678	TRUE
Input	Brain vs Liver	ETFDH	Q6PF96|Q921G7	Electron transfer flavoprotein-ubiquinone oxidoreductase, mitochondrial OS=Mus musculus GN=Etfdh PE=1 SV=1	-1.68693	0.000131681	TRUE
Input	Brain vs Liver	CALB1	P12658	Calbindin OS=Mus musculus GN=Calb1 PE=1 SV=2	1.64122	0.000131787	TRUE
Input	Brain vs Liver	VAT1L	Q80TB8	Synaptic vesicle membrane protein VAT-1 homolog-like OS=Mus musculus GN=Vat1l PE=1 SV=2	4.89753	0.000131787	TRUE
Input	Brain vs Liver	RAB3GAP2	A0A0A6YWM5|E9QKE4|Q8BMG7	Rab3 GTPase-activating protein non-catalytic subunit OS=Mus musculus GN=Rab3gap2 PE=1 SV=1|Rab3 GTPase-activating protein non-catalytic subunit OS=Mus musculus GN=Rab3gap2 PE=1 SV=1|Rab3 GTPase-activating protein non-catalytic subunit OS=Mus musculus GN=Rab3gap2 PE=1 SV=2	1.16198	0.000131848	TRUE
Input	Brain vs Liver	REEP3	Q99KK1	Receptor expression-enhancing protein 3 OS=Mus musculus GN=Reep3 PE=1 SV=1	-1.68783	0.000131961	TRUE
Input	Brain vs Liver	F3	A0A0R4J088|P20352	Tissue factor OS=Mus musculus GN=F3 PE=1 SV=1|Tissue factor OS=Mus musculus GN=F3 PE=1 SV=2	3.25141	0.000132038	TRUE
Input	Brain vs Liver	ME1	P06801	NADP-dependent malic enzyme OS=Mus musculus GN=Me1 PE=1 SV=2	-2.26937	0.000132445	TRUE
Input	Brain vs Liver	PRUNE	Q8BIW1	Protein prune homolog OS=Mus musculus GN=Prune PE=1 SV=1	1.26333	0.000132538	TRUE
Input	Brain vs Liver	HTT	G3X9H5|P42859|P42859-2	Huntingtin OS=Mus musculus GN=Htt PE=1 SV=1|Huntingtin OS=Mus musculus GN=Htt PE=1 SV=2|Isoform Short of Huntingtin OS=Mus musculus GN=Htt	1.23908	0.000132538	TRUE
Input	Brain vs Liver	BLVRB	E9PZC3|Q3U6G1|Q923D2	Biliverdin reductase B (Flavin reductase (NADPH)) OS=Mus musculus GN=Blvrb PE=1 SV=1|Flavin reductase (NADPH) OS=Mus musculus GN=Blvrb PE=1 SV=1|Flavin reductase (NADPH) OS=Mus musculus GN=Blvrb PE=1 SV=3	-1.97124	0.000133024	TRUE
Input	Brain vs Liver	VPS26B	Q8C0E2	Vacuolar protein sorting-associated protein 26B OS=Mus musculus GN=Vps26b PE=1 SV=1	1.12242	0.000133333	TRUE
Input	Brain vs Liver	CACNG3	Q9JJV5	Voltage-dependent calcium channel gamma-3 subunit OS=Mus musculus GN=Cacng3 PE=2 SV=2	2.91311	0.00013423	TRUE
Input	Brain vs Liver	TBC1D24	Q3UUG6	TBC1 domain family member 24 OS=Mus musculus GN=Tbc1d24 PE=1 SV=2	1.15394	0.00013423	TRUE
Input	Brain vs Liver	SNTA1	A2AKD7	Alpha-1-syntrophin OS=Mus musculus GN=Snta1 PE=1 SV=1	1.17497	0.000134757	TRUE
Input	Brain vs Liver	D630045J12RIK|KIAA1549	D3YTS3|Q68FD9	Protein D630045J12Rik OS=Mus musculus GN=D630045J12Rik PE=1 SV=2|UPF0606 protein KIAA1549 OS=Mus musculus GN=Kiaa1549 PE=1 SV=3	1.53036	0.000136145	TRUE
Input	Brain vs Liver	SLC32A1	O35633|O35633-2	Vesicular inhibitory amino acid transporter OS=Mus musculus GN=Slc32a1 PE=1 SV=3|Isoform 2 of Vesicular inhibitory amino acid transporter OS=Mus musculus GN=Slc32a1	3.67558	0.00013708	TRUE
Input	Brain vs Liver	GUCY1B3	O54865|Q80YP4	Guanylate cyclase soluble subunit beta-1 OS=Mus musculus GN=Gucy1b3 PE=1 SV=1|Guanylate cyclase soluble subunit beta-1 OS=Mus musculus GN=Gucy1b3 PE=1 SV=1	1.51956	0.00013708	TRUE
Input	Brain vs Liver	PLCD1	Q8R3B1	1-phosphatidylinositol 4,5-bisphosphate phosphodiesterase delta-1 OS=Mus musculus GN=Plcd1 PE=1 SV=2	1.39021	0.000137755	TRUE
Input	Brain vs Liver	SYT6	Q3UY13|Q8C8S6|Q9R0N8|Q9R0N8-2	Synaptotagmin-6 OS=Mus musculus GN=Syt6 PE=1 SV=1|Synaptotagmin-6 OS=Mus musculus GN=Syt6 PE=1 SV=1|Synaptotagmin-6 OS=Mus musculus GN=Syt6 PE=1 SV=2|Isoform 2 of Synaptotagmin-6 OS=Mus musculus GN=Syt6	1.53289	0.000138292	TRUE
Input	Brain vs Liver	IFT122	E9Q9G8|Q6NWV3|Q6NWV3-2	Intraflagellar transport protein 122 homolog OS=Mus musculus GN=Ift122 PE=1 SV=2|Intraflagellar transport protein 122 homolog OS=Mus musculus GN=Ift122 PE=1 SV=1|Isoform 2 of Intraflagellar transport protein 122 homolog OS=Mus musculus GN=Ift122	1.62969	0.000138643	TRUE
Input	Brain vs Liver	KLHDC7A	A2APT9	Kelch domain-containing protein 7A OS=Mus musculus GN=Klhdc7a PE=1 SV=3	-1.16252	0.000138805	TRUE
Input	Brain vs Liver	HPX	Q91X72	Hemopexin OS=Mus musculus GN=Hpx PE=1 SV=2	-1.32518	0.000139072	TRUE
Input	Brain vs Liver	STRN4	P58404|P58404-2	Striatin-4 OS=Mus musculus GN=Strn4 PE=1 SV=2|Isoform 2 of Striatin-4 OS=Mus musculus GN=Strn4	1.41788	0.000139072	TRUE
Input	Brain vs Liver	FKBP1A	P26883	Peptidyl-prolyl cis-trans isomerase FKBP1A OS=Mus musculus GN=Fkbp1a PE=1 SV=2	1.36427	0.000139072	TRUE
Input	Brain vs Liver	TJP3	Q921G9	Tight junction protein 3 OS=Mus musculus GN=Tjp3 PE=1 SV=1	-1.72804	0.00013945	TRUE
Input	Brain vs Liver	WFS1	P56695|Q3TDI2|Q3UN10	Wolframin OS=Mus musculus GN=Wfs1 PE=1 SV=1|Wolfram syndrome 1 homolog (Human) OS=Mus musculus GN=Wfs1 PE=1 SV=1|Wolframin OS=Mus musculus GN=Wfs1 PE=1 SV=1	1.94095	0.000139478	TRUE
Input	Brain vs Liver	ZC3H18	G3X8T2|H3BIW0|Q0P678	RIKEN cDNA 5830416A07, isoform CRA_c OS=Mus musculus GN=Zc3h18 PE=1 SV=1|Zinc finger CCCH domain-containing protein 18 OS=Mus musculus GN=Zc3h18 PE=1 SV=1|Zinc finger CCCH domain-containing protein 18 OS=Mus musculus GN=Zc3h18 PE=1 SV=1	-1.39218	0.000139558	TRUE
Input	Brain vs Liver	ATG2B	Q80XK6	Autophagy-related protein 2 homolog B OS=Mus musculus GN=Atg2b PE=1 SV=3	1.22808	0.000140125	TRUE
Input	Brain vs Liver	TCIRG1	Q9JHF5	V-type proton ATPase subunit a OS=Mus musculus GN=Tcirg1 PE=1 SV=1	-1.36056	0.000140443	TRUE
Input	Brain vs Liver	HEATR1	G3X9B1	HEAT repeat containing 1 OS=Mus musculus GN=Heatr1 PE=1 SV=1	-1.25429	0.000140709	TRUE
Input	Brain vs Liver	YIPF3	Q3UDR8	Protein YIPF3 OS=Mus musculus GN=Yipf3 PE=1 SV=1	-1.19892	0.000140949	TRUE
Input	Brain vs Liver	MESDC2	Q9ERE7	LDLR chaperone MESD OS=Mus musculus GN=Mesdc2 PE=1 SV=1	-1.19567	0.000140949	TRUE
Input	Brain vs Liver	PHKG2	Q9DB30	Phosphorylase b kinase gamma catalytic chain, liver/testis isoform OS=Mus musculus GN=Phkg2 PE=2 SV=2	-1.39694	0.000140949	TRUE
Input	Brain vs Liver	EIF5B	Q05D44	Eukaryotic translation initiation factor 5B OS=Mus musculus GN=Eif5b PE=1 SV=2	-1.18739	0.000141433	TRUE
Input	Brain vs Liver	ANXA1	P10107|Q4FJV4	Annexin A1 OS=Mus musculus GN=Anxa1 PE=1 SV=2|Annexin OS=Mus musculus GN=Anxa1 PE=1 SV=1	-1.09975	0.000142185	TRUE
Input	Brain vs Liver	ARFGAP1	Q3TGS9|Q9EPJ9|Q9EPJ9-2|V9GWV1|V9GXM1	ADP-ribosylation factor GTPase-activating protein 1 OS=Mus musculus GN=Arfgap1 PE=1 SV=1|ADP-ribosylation factor GTPase-activating protein 1 OS=Mus musculus GN=Arfgap1 PE=1 SV=2|Isoform 2 of ADP-ribosylation factor GTPase-activating protein 1 OS=Mus musculus GN=Arfgap1|ADP-ribosylation factor GTPase-activating protein 1 OS=Mus musculus GN=Arfgap1 PE=1 SV=1|ADP-ribosylation factor GTPase-activatin…	1.09051	0.000142499	TRUE
Input	Brain vs Liver	DHRS3	G5E8W9|O88876	Dehydrogenase/reductase (SDR family) member 3, isoform CRA_a OS=Mus musculus GN=Dhrs3 PE=1 SV=1|Short-chain dehydrogenase/reductase 3 OS=Mus musculus GN=Dhrs3 PE=1 SV=2	-2.44322	0.000142777	TRUE
Input	Brain vs Liver	XPNPEP3	B7ZMP1|B7ZMP1-2	Probable Xaa-Pro aminopeptidase 3 OS=Mus musculus GN=Xpnpep3 PE=1 SV=1|Isoform 2 of Probable Xaa-Pro aminopeptidase 3 OS=Mus musculus GN=Xpnpep3	-1.15134	0.000143255	TRUE
Input	Brain vs Liver	DERL2	Q3U957|Q8BNI4|Q8BNI4-2	Derlin OS=Mus musculus GN=Derl2 PE=1 SV=1|Derlin-2 OS=Mus musculus GN=Derl2 PE=1 SV=2|Isoform 2 of Derlin-2 OS=Mus musculus GN=Derl2	-2.7033	0.000143299	TRUE
Input	Brain vs Liver	C1QTNF3	D3YZ61|Q4ZJN6|Q9ES30	Complement C1q tumor necrosis factor-related protein 3 OS=Mus musculus GN=C1qtnf3 PE=1 SV=1|C1q and tumor necrosis factor related protein 3 OS=Mus musculus GN=C1qtnf3 PE=1 SV=1|Complement C1q tumor necrosis factor-related protein 3 OS=Mus musculus GN=C1qtnf3 PE=2 SV=1	-1.51618	0.000143704	TRUE
Input	Brain vs Liver	LPIN1	A0A0R4J0V3|E9QKQ5|Q91ZP3|Q91ZP3-2	Phosphatidate phosphatase LPIN1 OS=Mus musculus GN=Lpin1 PE=1 SV=1|Phosphatidate phosphatase LPIN1 OS=Mus musculus GN=Lpin1 PE=1 SV=1|Phosphatidate phosphatase LPIN1 OS=Mus musculus GN=Lpin1 PE=1 SV=1|Isoform 2 of Phosphatidate phosphatase LPIN1 OS=Mus musculus GN=Lpin1	-1.24206	0.000144024	TRUE
Input	Brain vs Liver	DCLK1	A0A0G2JGQ6|Q9JLM8	Serine/threonine-protein kinase DCLK1 OS=Mus musculus GN=Dclk1 PE=1 SV=1|Serine/threonine-protein kinase DCLK1 OS=Mus musculus GN=Dclk1 PE=1 SV=1	2.46366	0.000144117	TRUE
Input	Brain vs Liver	GVIN1	L7N451|Q80SU7	Interferon-induced very large GTPase 1 OS=Mus musculus GN=Gvin1 PE=1 SV=1|Interferon-induced very large GTPase 1 OS=Mus musculus GN=Gvin1 PE=1 SV=1	-2.26601	0.000144633	TRUE
Input	Brain vs Liver	PLD4	Q8BG07|Q8BG07-2	Phospholipase D4 OS=Mus musculus GN=Pld4 PE=1 SV=1|Isoform 2 of Phospholipase D4 OS=Mus musculus GN=Pld4	-1.47482	0.000144633	TRUE
Input	Brain vs Liver	FAM126B	Q8C729|Q8C729-2	Protein FAM126B OS=Mus musculus GN=Fam126b PE=1 SV=1|Isoform 2 of Protein FAM126B OS=Mus musculus GN=Fam126b	1.65028	0.000144633	TRUE
Input	Brain vs Liver	AMPD3	O08739	AMP deaminase 3 OS=Mus musculus GN=Ampd3 PE=1 SV=2	1.29741	0.000144633	TRUE
Input	Brain vs Liver	SEC14L2	Q99J08	SEC14-like protein 2 OS=Mus musculus GN=Sec14l2 PE=1 SV=1	-3.19452	0.000144977	TRUE
Input	Brain vs Liver	KIF1C	E9Q9B0|O35071	Kinesin-like protein KIF1C OS=Mus musculus GN=Kif1c PE=1 SV=1|Kinesin-like protein KIF1C OS=Mus musculus GN=Kif1c PE=1 SV=2	-1.40295	0.000145089	TRUE
Input	Brain vs Liver	SUGCT	Q7TNE1	Succinate--hydroxymethylglutarate CoA-transferase OS=Mus musculus GN=Sugct PE=1 SV=2	-1.33107	0.000145096	TRUE
Input	Brain vs Liver	PTTG1IP	F6TFF2|Q8R143	Pituitary tumor-transforming gene 1 protein-interacting protein (Fragment) OS=Mus musculus GN=Pttg1ip PE=1 SV=1|Pituitary tumor-transforming gene 1 protein-interacting protein OS=Mus musculus GN=Pttg1ip PE=1 SV=1	-1.41649	0.000145459	TRUE
Input	Brain vs Liver	DARS	Q922B2	Aspartate--tRNA ligase, cytoplasmic OS=Mus musculus GN=Dars PE=1 SV=2	-1.12061	0.00014554	TRUE
Input	Brain vs Liver	CYP3A25	O09158	Cytochrome P450 3A25 OS=Mus musculus GN=Cyp3a25 PE=1 SV=1	-3.28471	0.000145693	TRUE
Input	Brain vs Liver	SERPINA1D	Q00897	Alpha-1-antitrypsin 1-4 OS=Mus musculus GN=Serpina1d PE=1 SV=1	-1.44215	0.00014589	TRUE
Input	Brain vs Liver	MEMO1	Q91VH6	Protein MEMO1 OS=Mus musculus GN=Memo1 PE=1 SV=1	-1.21491	0.000146188	TRUE
Input	Brain vs Liver	ZCCHC6	E9PUA2|Q5BLK4	Terminal uridylyltransferase 7 OS=Mus musculus GN=Zcchc6 PE=1 SV=1|Terminal uridylyltransferase 7 OS=Mus musculus GN=Zcchc6 PE=1 SV=3	-1.17564	0.00014641	TRUE
Input	Brain vs Liver	HINT2	Q5M9J2|Q9D0S9	Histidine triad nucleotide binding protein 2 OS=Mus musculus GN=Hint2 PE=1 SV=1|Histidine triad nucleotide-binding protein 2, mitochondrial OS=Mus musculus GN=Hint2 PE=1 SV=1	-1.1869	0.000146413	TRUE
Input	Brain vs Liver	STK16	O88697	Serine/threonine-protein kinase 16 OS=Mus musculus GN=Stk16 PE=1 SV=3	-1.09224	0.000149125	TRUE
Input	Brain vs Liver	MTMR1	I7HJQ9|Q9Z2C4	Myotubularin-related protein 1 OS=Mus musculus GN=Mtmr1 PE=1 SV=1|Myotubularin-related protein 1 OS=Mus musculus GN=Mtmr1 PE=1 SV=1	1.01599	0.000149125	TRUE
Input	Brain vs Liver	GM15800	E9Q2E4	Protein Gm15800 OS=Mus musculus GN=Gm15800 PE=1 SV=2	1.15176	0.000149674	TRUE
Input	Brain vs Liver	HSPD1	P63038	60 kDa heat shock protein, mitochondrial OS=Mus musculus GN=Hspd1 PE=1 SV=1	-0.982642	0.000150538	FALSE
Input	Brain vs Liver	PRPF40A	Q9R1C7|Q9R1C7-2	Pre-mRNA-processing factor 40 homolog A OS=Mus musculus GN=Prpf40a PE=1 SV=1|Isoform 2 of Pre-mRNA-processing factor 40 homolog A OS=Mus musculus GN=Prpf40a	-1.2441	0.000150538	TRUE
Input	Brain vs Liver	ENG	F7A1B4|Q3UAM9|Q63961	Endoglin OS=Mus musculus GN=Eng PE=1 SV=1|Endoglin OS=Mus musculus GN=Eng PE=1 SV=1|Endoglin OS=Mus musculus GN=Eng PE=1 SV=2	-1.2256	0.000150799	TRUE
Input	Brain vs Liver	RPS8	P62242|Q497E9	40S ribosomal protein S8 OS=Mus musculus GN=Rps8 PE=1 SV=2|40S ribosomal protein S8 OS=Mus musculus GN=Rps8 PE=1 SV=1	-1.72839	0.000152499	TRUE
Input	Brain vs Liver	MTMR7	G3V027|Q9Z2C9	Myotubularin-related protein 7 OS=Mus musculus GN=Mtmr7 PE=1 SV=1|Myotubularin-related protein 7 OS=Mus musculus GN=Mtmr7 PE=1 SV=2	2.20839	0.000152499	TRUE
Input	Brain vs Liver	YWHAH	P68510	14-3-3 protein eta OS=Mus musculus GN=Ywhah PE=1 SV=2	2.10218	0.000152845	TRUE
Input	Brain vs Liver	GRIN2A	P35436	Glutamate receptor ionotropic, NMDA 2A OS=Mus musculus GN=Grin2a PE=1 SV=2	1.02147	0.000153687	TRUE
Input	Brain vs Liver	SGPP1	Q3UDY2|Q9JI99	Sphingosine-1-phosphate phosphatase 1 OS=Mus musculus GN=Sgpp1 PE=1 SV=1|Sphingosine-1-phosphate phosphatase 1 OS=Mus musculus GN=Sgpp1 PE=1 SV=1	-1.02329	0.000153979	TRUE
Input	Brain vs Liver	6330403A02RIK|Q0VBF8	J3QP43|Q0VBF8	Protein 6330403A02Rik OS=Mus musculus GN=6330403A02Rik PE=1 SV=1|Protein stum homolog OS=Mus musculus PE=1 SV=1	1.82693	0.000153979	TRUE
Input	Brain vs Liver	NOP58	Q6DFW4	Nucleolar protein 58 OS=Mus musculus GN=Nop58 PE=1 SV=1	-1.42482	0.000154496	TRUE
Input	Brain vs Liver	PMM1	O35621|Q545Q8	Phosphomannomutase 1 OS=Mus musculus GN=Pmm1 PE=1 SV=1|Phosphomannomutase OS=Mus musculus GN=Pmm1 PE=1 SV=1	2.22995	0.000155373	TRUE
Input	Brain vs Liver	CASP6	O08738|Q3TPJ9	Caspase-6 OS=Mus musculus GN=Casp6 PE=1 SV=1|Caspase 6 OS=Mus musculus GN=Casp6 PE=1 SV=1	-2.70913	0.000155672	TRUE
Input	Brain vs Liver	TMEM163	Q8C996	Transmembrane protein 163 OS=Mus musculus GN=Tmem163 PE=1 SV=1	2.15839	0.000156192	TRUE
Input	Brain vs Liver	PPP2R4	P58389|Q543N6	Serine/threonine-protein phosphatase 2A activator OS=Mus musculus GN=Ppp2r4 PE=1 SV=1|Serine/threonine-protein phosphatase 2A activator OS=Mus musculus GN=Ppp2r4 PE=1 SV=1	1.15483	0.000156453	TRUE
Input	Brain vs Liver	RAB30	Q0PD24|Q923S9	RAB30, member RAS oncogene family, isoform CRA_a OS=Mus musculus GN=Rab30 PE=1 SV=1|Ras-related protein Rab-30 OS=Mus musculus GN=Rab30 PE=1 SV=1	1.85416	0.000156522	TRUE
Input	Brain vs Liver	CTNNA1	P26231|Q545R0	Catenin alpha-1 OS=Mus musculus GN=Ctnna1 PE=1 SV=1|Catenin (Cadherin associated protein), alpha 1 OS=Mus musculus GN=Ctnna1 PE=1 SV=1	-1.83554	0.000157229	TRUE
Input	Brain vs Liver	PDPK1	F2Z3X6|Q9Z2A0	3-phosphoinositide-dependent protein kinase 1 OS=Mus musculus GN=Pdpk1 PE=1 SV=1|3-phosphoinositide-dependent protein kinase 1 OS=Mus musculus GN=Pdpk1 PE=1 SV=2	0.98183	0.000158336	FALSE
Input	Brain vs Liver	PPP6R2	G3X9K4|Q8R3Q2	SAPS domain family, member 2, isoform CRA_a OS=Mus musculus GN=Ppp6r2 PE=1 SV=1|Serine/threonine-protein phosphatase 6 regulatory subunit 2 OS=Mus musculus GN=Ppp6r2 PE=1 SV=1	1.07855	0.000158838	TRUE
Input	Brain vs Liver	GRID2IP	Q0QWG9|Q0QWG9-2|Q0QWG9-3	Delphilin OS=Mus musculus GN=Grid2ip PE=1 SV=1|Isoform 2 of Delphilin OS=Mus musculus GN=Grid2ip|Isoform 3 of Delphilin OS=Mus musculus GN=Grid2ip	1.49409	0.000159309	TRUE
Input	Brain vs Liver	MYLK	B1B1A8|Q6PDN3	Myosin light chain kinase, smooth muscle OS=Mus musculus GN=Mylk PE=1 SV=1|Myosin light chain kinase, smooth muscle OS=Mus musculus GN=Mylk PE=1 SV=3	-1.16579	0.000159413	TRUE
Input	Brain vs Liver	PTPN6	P29351|P29351-2	Tyrosine-protein phosphatase non-receptor type 6 OS=Mus musculus GN=Ptpn6 PE=1 SV=2|Isoform 2 of Tyrosine-protein phosphatase non-receptor type 6 OS=Mus musculus GN=Ptpn6	-2.02486	0.000160625	TRUE
Input	Brain vs Liver	ANXA13	Q99JG3	Annexin A13 OS=Mus musculus GN=Anxa13 PE=1 SV=3	1.18906	0.00016072	TRUE
Input	Brain vs Liver	PREX2	Q3LAC4	Phosphatidylinositol 3,4,5-trisphosphate-dependent Rac exchanger 2 protein OS=Mus musculus GN=Prex2 PE=1 SV=2	1.79377	0.00016072	TRUE
Input	Brain vs Liver	PITPNM3	Q3UHE1|Q3UHE1-2	Membrane-associated phosphatidylinositol transfer protein 3 OS=Mus musculus GN=Pitpnm3 PE=1 SV=2|Isoform 2 of Membrane-associated phosphatidylinositol transfer protein 3 OS=Mus musculus GN=Pitpnm3	1.55346	0.000160883	TRUE
Input	Brain vs Liver	MARK4	Q8CIP4|Q8CIP4-2	MAP/microtubule affinity-regulating kinase 4 OS=Mus musculus GN=Mark4 PE=1 SV=1|Isoform 2 of MAP/microtubule affinity-regulating kinase 4 OS=Mus musculus GN=Mark4	2.67219	0.00016105	TRUE
Input	Brain vs Liver	MTMR2	Q6P572|Q9Z2D1	Mtmr2 protein OS=Mus musculus GN=Mtmr2 PE=1 SV=1|Myotubularin-related protein 2 OS=Mus musculus GN=Mtmr2 PE=1 SV=3	1.1231	0.000161146	TRUE
Input	Brain vs Liver	WDR48	Q8BH57|Q8BH57-2	WD repeat-containing protein 48 OS=Mus musculus GN=Wdr48 PE=1 SV=1|Isoform 2 of WD repeat-containing protein 48 OS=Mus musculus GN=Wdr48	1.11078	0.000161146	TRUE
Input	Brain vs Liver	PECR	Q3UXD9|Q99MZ7	Peroxisomal trans-2-enoyl-CoA reductase OS=Mus musculus GN=Pecr PE=1 SV=1|Peroxisomal trans-2-enoyl-CoA reductase OS=Mus musculus GN=Pecr PE=1 SV=1	-1.26658	0.000161265	TRUE
Input	Brain vs Liver	ANKIB1	A0A0G2JEA0|Q6ZPS6	Ankyrin repeat and IBR domain-containing protein 1 (Fragment) OS=Mus musculus GN=Ankib1 PE=1 SV=1|Ankyrin repeat and IBR domain-containing protein 1 OS=Mus musculus GN=Ankib1 PE=1 SV=2	1.22913	0.000161627	TRUE
Input	Brain vs Liver	NDUFV3	Q3U422|Q8BK30	NADH dehydrogenase [ubiquinone] flavoprotein 3, mitochondrial OS=Mus musculus GN=Ndufv3 PE=1 SV=1	1.27523	0.000162488	TRUE
Input	Brain vs Liver	RAVER1	Q9CW46	Ribonucleoprotein PTB-binding 1 OS=Mus musculus GN=Raver1 PE=1 SV=2	-1.21599	0.000163285	TRUE
Input	Brain vs Liver	DGKD	E9PUQ8	Diacylglycerol kinase OS=Mus musculus GN=Dgkd PE=1 SV=1	1.14178	0.000163467	TRUE
Input	Brain vs Liver	SLC1A6	B2RQX4|O35544	Excitatory amino acid transporter 4 OS=Mus musculus GN=Slc1a6 PE=1 SV=1|Excitatory amino acid transporter 4 OS=Mus musculus GN=Slc1a6 PE=1 SV=1	2.87467	0.000164256	TRUE
Input	Brain vs Liver	TMEM132A	D3Z4S6|Q922P8	Transmembrane protein 132A OS=Mus musculus GN=Tmem132a PE=1 SV=1|Transmembrane protein 132A OS=Mus musculus GN=Tmem132a PE=1 SV=2	2.25593	0.000164533	TRUE
Input	Brain vs Liver	CAPZA2	P47754|Q5DQJ3	F-actin-capping protein subunit alpha-2 OS=Mus musculus GN=Capza2 PE=1 SV=3|Capping protein (Actin filament) muscle Z-line, alpha 2, isoform CRA_c OS=Mus musculus GN=Capza2 PE=1 SV=1	1.08182	0.000164617	TRUE
Input	Brain vs Liver	EIF2B2	Q99LD9	Translation initiation factor eIF-2B subunit beta OS=Mus musculus GN=Eif2b2 PE=1 SV=1	-1.41398	0.000164756	TRUE
Input	Brain vs Liver	HMGCS1	Q8JZK9	Hydroxymethylglutaryl-CoA synthase, cytoplasmic OS=Mus musculus GN=Hmgcs1 PE=1 SV=1	-1.47974	0.000164918	TRUE
Input	Brain vs Liver	ARRB1	J3QNU6|Q8BWG8|Q8BWG8-2	Beta-arrestin-1 OS=Mus musculus GN=Arrb1 PE=1 SV=1|Beta-arrestin-1 OS=Mus musculus GN=Arrb1 PE=1 SV=1|Isoform 1B of Beta-arrestin-1 OS=Mus musculus GN=Arrb1	1.19999	0.000166465	TRUE
Input	Brain vs Liver	CYP51A1	Q8K0C4	Lanosterol 14-alpha demethylase OS=Mus musculus GN=Cyp51a1 PE=1 SV=1	-1.88035	0.000167088	TRUE
Input	Brain vs Liver	UGT1A7C	Q6ZQM8	UDP-glucuronosyltransferase 1-7C OS=Mus musculus GN=Ugt1a7c PE=1 SV=1	-1.34071	0.000167207	TRUE
Input	Brain vs Liver	MGAM	A0A0J9YVE6|B5THE2	Protein Mgam OS=Mus musculus GN=Mgam PE=1 SV=1|Maltase-glucoamylase OS=Mus musculus GN=Mgam PE=1 SV=1	-1.19335	0.000167327	TRUE
Input	Brain vs Liver	ME3	Q8BMF3	NADP-dependent malic enzyme, mitochondrial OS=Mus musculus GN=Me3 PE=1 SV=2	1.69856	0.000167476	TRUE
Input	Brain vs Liver	SLC25A11	Q5SX53|Q9CR62	Mitochondrial 2-oxoglutarate/malate carrier protein OS=Mus musculus GN=Slc25a11 PE=1 SV=1|Mitochondrial 2-oxoglutarate/malate carrier protein OS=Mus musculus GN=Slc25a11 PE=1 SV=3	1.0747	0.000167607	TRUE
Input	Brain vs Liver	DBNL	Q62418|Q62418-2|Q62418-3	Drebrin-like protein OS=Mus musculus GN=Dbnl PE=1 SV=2|Isoform 2 of Drebrin-like protein OS=Mus musculus GN=Dbnl|Isoform 3 of Drebrin-like protein OS=Mus musculus GN=Dbnl	1.13221	0.000169578	TRUE
Input	Brain vs Liver	CES1E	H3BL34|Q3UN14|Q64176	Carboxylic ester hydrolase OS=Mus musculus GN=Ces1e PE=1 SV=1|Carboxylic ester hydrolase OS=Mus musculus GN=Ces1e PE=1 SV=1|Carboxylesterase 1E OS=Mus musculus GN=Ces1e PE=1 SV=1	-2.96424	0.000169578	TRUE
Input	Brain vs Liver	ABHD11	D3YYK0|Q8K4F5	Abhydrolase domain containing 11, isoform CRA_b OS=Mus musculus GN=Abhd11 PE=1 SV=1|Protein ABHD11 OS=Mus musculus GN=Abhd11 PE=1 SV=1	-0.985056	0.000170272	FALSE
Input	Brain vs Liver	TIMM21	Q8CCM6-2	Isoform 2 of Mitochondrial import inner membrane translocase subunit Tim21 OS=Mus musculus GN=Timm21	-1.21463	0.000170272	TRUE
Input	Brain vs Liver	VPS45	P97390	Vacuolar protein sorting-associated protein 45 OS=Mus musculus GN=Vps45 PE=1 SV=1	1.0752	0.000170503	TRUE
Input	Brain vs Liver	EPB41L2	O70318	Band 4.1-like protein 2 OS=Mus musculus GN=Epb41l2 PE=1 SV=2	1.03649	0.000170961	TRUE
Input	Brain vs Liver	SLCO2B1	Q3V1K7|Q8BXB6	Solute carrier organic anion transporter family member OS=Mus musculus GN=Slco2b1 PE=1 SV=1|Solute carrier organic anion transporter family member 2B1 OS=Mus musculus GN=Slco2b1 PE=1 SV=1	-2.68867	0.000171492	TRUE
Input	Brain vs Liver	CUL3	Q9JLV5	Cullin-3 OS=Mus musculus GN=Cul3 PE=1 SV=1	1.01193	0.000171718	TRUE
Input	Brain vs Liver	NDST1	Q3UHN9	Bifunctional heparan sulfate N-deacetylase/N-sulfotransferase 1 OS=Mus musculus GN=Ndst1 PE=1 SV=2	-1.14868	0.000171957	TRUE
Input	Brain vs Liver	IFT172	Q6VH22	Intraflagellar transport protein 172 homolog OS=Mus musculus GN=Ift172 PE=1 SV=1	1.04754	0.000172189	TRUE
Input	Brain vs Liver	CPNE4	Q8BLR2|Q9D6C8	Copine-4 OS=Mus musculus GN=Cpne4 PE=1 SV=1|Copine-4 OS=Mus musculus GN=Cpne4 PE=1 SV=1	1.83997	0.00017276	TRUE
Input	Brain vs Liver	MAP4K3	E9QNE9|Q99JP0	Mitogen-activated protein kinase kinase kinase kinase OS=Mus musculus GN=Map4k3 PE=1 SV=1|Mitogen-activated protein kinase kinase kinase kinase 3 OS=Mus musculus GN=Map4k3 PE=1 SV=4	1.2593	0.000173183	TRUE
Input	Brain vs Liver	PDDC1	Q8BFQ8	Parkinson disease 7 domain-containing protein 1 OS=Mus musculus GN=Pddc1 PE=1 SV=1	1.08178	0.000173448	TRUE
Input	Brain vs Liver	MCAM	Q8R2Y2	Cell surface glycoprotein MUC18 OS=Mus musculus GN=Mcam PE=1 SV=1	1.29766	0.000173509	TRUE
Input	Brain vs Liver	RDX	P26043	Radixin OS=Mus musculus GN=Rdx PE=1 SV=3	-1.80258	0.000173509	TRUE
Input	Brain vs Liver	ZBTB8OS	B2KGA7|Q505B7	Protein archease OS=Mus musculus GN=Zbtb8os PE=1 SV=1|Protein archease OS=Mus musculus GN=Zbtb8os PE=1 SV=2	-1.01476	0.000173947	TRUE
Input	Brain vs Liver	AHCYL2	F8WGT1|Q68FL4|Q68FL4-2	Adenosylhomocysteinase OS=Mus musculus GN=Ahcyl2 PE=1 SV=1|Isoform 2 of Putative adenosylhomocysteinase 3 OS=Mus musculus GN=Ahcyl2|Putative adenosylhomocysteinase 3 OS=Mus musculus GN=Ahcyl2 PE=1 SV=1	1.2413	0.000173963	TRUE
Input	Brain vs Liver	PON1	P52430	Serum paraoxonase/arylesterase 1 OS=Mus musculus GN=Pon1 PE=1 SV=2	-3.81017	0.000175914	TRUE
Input	Brain vs Liver	CWC22	B1AYU4|B1AYU7|Q8C5N3|Q8C5N3-2	Pre-mRNA-splicing factor CWC22 homolog OS=Mus musculus GN=Cwc22 PE=1 SV=1|Pre-mRNA-splicing factor CWC22 homolog OS=Mus musculus GN=Cwc22 PE=1 SV=1|Pre-mRNA-splicing factor CWC22 homolog OS=Mus musculus GN=Cwc22 PE=1 SV=1|Isoform 2 of Pre-mRNA-splicing factor CWC22 homolog OS=Mus musculus GN=Cwc22	-1.0267	0.000175986	TRUE
Input	Brain vs Liver	VAMP1	A0A0N4SUV3|D3YTU0|Q62442|Q62442-2	Vesicle-associated membrane protein 1 (Fragment) OS=Mus musculus GN=Vamp1 PE=1 SV=1|Vesicle-associated membrane protein 1 OS=Mus musculus GN=Vamp1 PE=1 SV=1|Vesicle-associated membrane protein 1 OS=Mus musculus GN=Vamp1 PE=1 SV=1|Isoform 2 of Vesicle-associated membrane protein 1 OS=Mus musculus GN=Vamp1	3.8576	0.000176091	TRUE
Input	Brain vs Liver	RRP15	Q9CYX7	RRP15-like protein OS=Mus musculus GN=Rrp15 PE=1 SV=2	-1.15939	0.000176141	TRUE
Input	Brain vs Liver	CCDC25	A0PK78|Q78PG9	Coiled-coil domain containing 25 OS=Mus musculus GN=Ccdc25 PE=1 SV=1|Coiled-coil domain-containing protein 25 OS=Mus musculus GN=Ccdc25 PE=1 SV=1	-1.0636	0.000176371	TRUE
Input	Brain vs Liver	VMP1	Q99KU0	Vacuole membrane protein 1 OS=Mus musculus GN=Vmp1 PE=1 SV=2	-1.01811	0.000176639	TRUE
Input	Brain vs Liver	RPS11	P62281|Q3UC02	40S ribosomal protein S11 OS=Mus musculus GN=Rps11 PE=1 SV=3|40S ribosomal protein S11 OS=Mus musculus GN=Rps11 PE=1 SV=1	-1.42832	0.000176878	TRUE
Input	Brain vs Liver	VPS33A	Q9D2N9	Vacuolar protein sorting-associated protein 33A OS=Mus musculus GN=Vps33a PE=1 SV=2	1.02578	0.000177234	TRUE
Input	Brain vs Liver	DENND4C	A6H8H2|A6H8H2-2|E9Q449	DENN domain-containing protein 4C OS=Mus musculus GN=Dennd4c PE=1 SV=1|Isoform 2 of DENN domain-containing protein 4C OS=Mus musculus GN=Dennd4c|DENN domain-containing protein 4C OS=Mus musculus GN=Dennd4c PE=1 SV=1	-1.29803	0.000177234	TRUE
Input	Brain vs Liver	IL1RAP	Q61730	Interleukin-1 receptor accessory protein OS=Mus musculus GN=Il1rap PE=1 SV=1	1.23273	0.000177933	TRUE
Input	Brain vs Liver	PRKCD	P28867	Protein kinase C delta type OS=Mus musculus GN=Prkcd PE=1 SV=3	1.1334	0.000177933	TRUE
Input	Brain vs Liver	SULT1B1	Q9QWG7|Q9QWG7-2	Sulfotransferase family cytosolic 1B member 1 OS=Mus musculus GN=Sult1b1 PE=1 SV=2|Isoform 2 of Sulfotransferase family cytosolic 1B member 1 OS=Mus musculus GN=Sult1b1	-3.106	0.000177933	TRUE
Input	Brain vs Liver	MYO1B	P46735|Q7TQD7	Unconventional myosin-Ib OS=Mus musculus GN=Myo1b PE=1 SV=3|Myo1b protein OS=Mus musculus GN=Myo1b PE=1 SV=1	-1.90369	0.000178414	TRUE
Input	Brain vs Liver	ABCB6	Q9DC29	ATP-binding cassette sub-family B member 6, mitochondrial OS=Mus musculus GN=Abcb6 PE=1 SV=1	-1.24241	0.000178737	TRUE
Input	Brain vs Liver	KYNU	A2ARD6|A2ARD7|Q6NSV5|Q9CXF0	Kynureninase OS=Mus musculus GN=Kynu PE=1 SV=1|Kynureninase OS=Mus musculus GN=Kynu PE=1 SV=3	-2.95156	0.000179372	TRUE
Input	Brain vs Liver	GPD1L	Q3ULJ0|Q3ULJ0-2	Glycerol-3-phosphate dehydrogenase 1-like protein OS=Mus musculus GN=Gpd1l PE=1 SV=2|Isoform 2 of Glycerol-3-phosphate dehydrogenase 1-like protein OS=Mus musculus GN=Gpd1l	1.15946	0.000179696	TRUE
Input	Brain vs Liver	NT5DC3	Q3UHB1	5'-nucleotidase domain-containing protein 3 OS=Mus musculus GN=Nt5dc3 PE=1 SV=1	1.7454	0.000180349	TRUE
Input	Brain vs Liver	CALCOCO1	E9Q7U2|Q8CGU1	Calcium-binding and coiled-coil domain-containing protein 1 OS=Mus musculus GN=Calcoco1 PE=1 SV=1|Calcium-binding and coiled-coil domain-containing protein 1 OS=Mus musculus GN=Calcoco1 PE=1 SV=2	1.61355	0.000181275	TRUE
Input	Brain vs Liver	ARPIN	Q9D0A3	Arpin OS=Mus musculus GN=Arpin PE=1 SV=1	1.14588	0.000181303	TRUE
Input	Brain vs Liver	KANK4	Q6P9J5	KN motif and ankyrin repeat domain-containing protein 4 OS=Mus musculus GN=Kank4 PE=1 SV=1	2.2733	0.000181303	TRUE
Input	Brain vs Liver	PEX2	Q91YZ5	Peroxisomal membrane protein 3 OS=Mus musculus GN=Pex2 PE=1 SV=1	-1.34986	0.000181818	TRUE
Input	Brain vs Liver	MYADM	O35682|Q0VE46	Myeloid-associated differentiation marker OS=Mus musculus GN=Myadm PE=1 SV=2|Myadm protein OS=Mus musculus GN=Myadm PE=1 SV=1	2.31269	0.000181818	TRUE
Input	Brain vs Liver	SPIRE1	D3YTL8|Q52KF3|Q52KF3-2|Q52KF3-3	Protein spire homolog 1 OS=Mus musculus GN=Spire1 PE=1 SV=1|Protein spire homolog 1 OS=Mus musculus GN=Spire1 PE=1 SV=1|Isoform 2 of Protein spire homolog 1 OS=Mus musculus GN=Spire1|Isoform 3 of Protein spire homolog 1 OS=Mus musculus GN=Spire1	2.71985	0.000181818	TRUE
Input	Brain vs Liver	EIF3B	Q8JZQ9	Eukaryotic translation initiation factor 3 subunit B OS=Mus musculus GN=Eif3b PE=1 SV=1	-1.05834	0.000182169	TRUE
Input	Brain vs Liver	CYP4A10	A2A977|O88833	Cytochrome P450 4A10 OS=Mus musculus GN=Cyp4a10 PE=1 SV=1|Cytochrome P450 4A10 OS=Mus musculus GN=Cyp4a10 PE=2 SV=2	-1.64664	0.000182277	TRUE
Input	Brain vs Liver	SLC41A3	G3X937|Q921R8	Solute carrier family 41 member 3 OS=Mus musculus GN=Slc41a3 PE=1 SV=1|Solute carrier family 41 member 3 OS=Mus musculus GN=Slc41a3 PE=1 SV=1	1.30025	0.000182896	TRUE
Input	Brain vs Liver	STAB1	G3X973|Q8R4Y4|Q8R4Y4-2	Stabilin 1, isoform CRA_a OS=Mus musculus GN=Stab1 PE=1 SV=1|Stabilin-1 OS=Mus musculus GN=Stab1 PE=1 SV=1|Isoform 2 of Stabilin-1 OS=Mus musculus GN=Stab1	-1.95906	0.000183409	TRUE
Input	Brain vs Liver	TAOK1	B2RX66|Q5F2E8	MCG124812 OS=Mus musculus GN=Taok1 PE=1 SV=1|Serine/threonine-protein kinase TAO1 OS=Mus musculus GN=Taok1 PE=1 SV=1	1.13484	0.000183409	TRUE
Input	Brain vs Liver	WDTC1	A2AE98|Q80ZK9	WD and tetratricopeptide repeats protein 1 OS=Mus musculus GN=Wdtc1 PE=1 SV=1|WD and tetratricopeptide repeats protein 1 OS=Mus musculus GN=Wdtc1 PE=1 SV=1	-1.05213	0.000183908	TRUE
Input	Brain vs Liver	DCTN1	E9Q3M3|E9Q586|O08788|O08788-2	Dynactin subunit 1 OS=Mus musculus GN=Dctn1 PE=1 SV=1|Dynactin subunit 1 OS=Mus musculus GN=Dctn1 PE=1 SV=3|Isoform 2 of Dynactin subunit 1 OS=Mus musculus GN=Dctn1	1.32448	0.000183923	TRUE
Input	Brain vs Liver	DDX21	Q9JIK5	Nucleolar RNA helicase 2 OS=Mus musculus GN=Ddx21 PE=1 SV=3	-1.60656	0.000184167	TRUE
Input	Brain vs Liver	SLC25A42	Q8R0Y8	Mitochondrial coenzyme A transporter SLC25A42 OS=Mus musculus GN=Slc25a42 PE=1 SV=1	-1.26229	0.000184167	TRUE
Input	Brain vs Liver	PORCN	Q9JJJ7|Q9JJJ7-2|Q9JJJ7-3|Q9JJJ7-4	Protein-serine O-palmitoleoyltransferase porcupine OS=Mus musculus GN=Porcn PE=1 SV=1|Isoform 2 of Protein-serine O-palmitoleoyltransferase porcupine OS=Mus musculus GN=Porcn|Isoform 3 of Protein-serine O-palmitoleoyltransferase porcupine OS=Mus musculus GN=Porcn|Isoform 4 of Protein-serine O-palmitoleoyltransferase porcupine OS=Mus musculus GN=Porcn	1.72744	0.000184293	TRUE
Input	Brain vs Liver	LCMT1	A0A0U1RNF2|A2RTH5	Protein Lcmt1 OS=Mus musculus GN=Lcmt1 PE=1 SV=1|Leucine carboxyl methyltransferase 1 OS=Mus musculus GN=Lcmt1 PE=1 SV=1	0.945351	0.000184293	FALSE
Input	Brain vs Liver	ZYG11B	Q3UFS0	Protein zyg-11 homolog B OS=Mus musculus GN=Zyg11b PE=1 SV=2	0.993439	0.000184594	FALSE
Input	Brain vs Liver	SLC35A1	Q61420	CMP-sialic acid transporter OS=Mus musculus GN=Slc35a1 PE=1 SV=2	-1.19723	0.000184649	TRUE
Input	Brain vs Liver	NPEPL1	Q6NSR8	Probable aminopeptidase NPEPL1 OS=Mus musculus GN=Npepl1 PE=1 SV=1	-1.28531	0.00018551	TRUE
Input	Brain vs Liver	ARFGAP2	Q99K28|Q99K28-2	ADP-ribosylation factor GTPase-activating protein 2 OS=Mus musculus GN=Arfgap2 PE=1 SV=1|Isoform 2 of ADP-ribosylation factor GTPase-activating protein 2 OS=Mus musculus GN=Arfgap2	-1.14572	0.000186136	TRUE
Input	Brain vs Liver	CCDC124	Q9D8X2	Coiled-coil domain-containing protein 124 OS=Mus musculus GN=Ccdc124 PE=1 SV=1	-1.5301	0.000187461	TRUE
Input	Brain vs Liver	VCAM1	P29533|Q3UPN1	Vascular cell adhesion protein 1 OS=Mus musculus GN=Vcam1 PE=1 SV=1|Vascular cell adhesion protein 1 OS=Mus musculus GN=Vcam1 PE=1 SV=1	1.61003	0.000187585	TRUE
Input	Brain vs Liver	CACNB4	Q8R0S4|Q8R0S4-1|Q8R0S4-2	Voltage-dependent L-type calcium channel subunit beta-4 OS=Mus musculus GN=Cacnb4 PE=1 SV=2|Isoform 1 of Voltage-dependent L-type calcium channel subunit beta-4 OS=Mus musculus GN=Cacnb4|Isoform 2 of Voltage-dependent L-type calcium channel subunit beta-4 OS=Mus musculus GN=Cacnb4	3.84029	0.000188208	TRUE
Input	Brain vs Liver	ASPA	Q8R3P0	Aspartoacylase OS=Mus musculus GN=Aspa PE=1 SV=2	1.04351	0.000190178	TRUE
Input	Brain vs Liver	RNH1	Q91VI7	Ribonuclease inhibitor OS=Mus musculus GN=Rnh1 PE=1 SV=1	-1.0137	0.000190468	TRUE
Input	Brain vs Liver	COPZ1	P61924|Q542M2	Coatomer subunit zeta-1 OS=Mus musculus GN=Copz1 PE=1 SV=1|Coatomer protein complex, subunit zeta 1, isoform CRA_c OS=Mus musculus GN=Copz1 PE=1 SV=1	-1.3748	0.000191182	TRUE
Input	Brain vs Liver	DBI	P31786|Q4VWZ5|Q548W7	Acyl-CoA-binding protein OS=Mus musculus GN=Dbi PE=1 SV=2|Acyl-CoA-binding protein OS=Mus musculus GN=Dbi PE=1 SV=1|Acyl-CoA-binding protein OS=Mus musculus GN=Dbi PE=1 SV=1	-1.34115	0.000191182	TRUE
Input	Brain vs Liver	C2CD2L	Q80X80	C2 domain-containing protein 2-like OS=Mus musculus GN=C2cd2l PE=1 SV=3	1.03364	0.000191751	TRUE
Input	Brain vs Liver	CACNA1B	A2AIR7|O55017-2	Voltage-dependent N-type calcium channel subunit alpha-1B OS=Mus musculus GN=Cacna1b PE=1 SV=1|Isoform NB2 of Voltage-dependent N-type calcium channel subunit alpha-1B OS=Mus musculus GN=Cacna1b	1.59146	0.000191751	TRUE
Input	Brain vs Liver	VAT1	Q499X4|Q62465	Synaptic vesicle membrane protein VAT-1 homolog OS=Mus musculus GN=Vat1 PE=1 SV=1|Synaptic vesicle membrane protein VAT-1 homolog OS=Mus musculus GN=Vat1 PE=1 SV=3	1.13349	0.000192356	TRUE
Input	Brain vs Liver	RAB6A	P35279-2	Isoform 2 of Ras-related protein Rab-6A OS=Mus musculus GN=Rab6a	1.02397	0.000193012	TRUE
Input	Brain vs Liver	PPP1CC	P63087-2	Isoform Gamma-2 of Serine/threonine-protein phosphatase PP1-gamma catalytic subunit OS=Mus musculus GN=Ppp1cc	1.10935	0.000193012	TRUE
Input	Brain vs Liver	GANC	A2AQJ8|Q8BVW0	Neutral alpha-glucosidase C OS=Mus musculus GN=Ganc PE=1 SV=1|Neutral alpha-glucosidase C OS=Mus musculus GN=Ganc PE=1 SV=2	-1.57111	0.000193861	TRUE
Input	Brain vs Liver	ARHGAP32	Q811P8	Rho GTPase-activating protein 32 OS=Mus musculus GN=Arhgap32 PE=1 SV=2	1.09495	0.000193861	TRUE
Input	Brain vs Liver	TFRC	Q542D9|Q62351	Transferrin receptor protein 1 OS=Mus musculus GN=Tfrc PE=1 SV=1|Transferrin receptor protein 1 OS=Mus musculus GN=Tfrc PE=1 SV=1	0.989507	0.000195182	FALSE
Input	Brain vs Liver	SRP54	P14576	Signal recognition particle 54 kDa protein OS=Mus musculus GN=Srp54 PE=1 SV=2	-1.18451	0.000195601	TRUE
Input	Brain vs Liver	REEP2	Q8VCD6	Receptor expression-enhancing protein 2 OS=Mus musculus GN=Reep2 PE=1 SV=2	1.59382	0.00019647	TRUE
Input	Brain vs Liver	NECTIN2	P32507	Nectin-2 OS=Mus musculus GN=Nectin2 PE=1 SV=2	-1.47845	0.000196744	TRUE
Input	Brain vs Liver	HNRNPH1	O35737|Q811L7|Q8C2Q7	Heterogeneous nuclear ribonucleoprotein H OS=Mus musculus GN=Hnrnph1 PE=1 SV=3|Heterogeneous nuclear ribonucleoprotein H OS=Mus musculus GN=Hnrnph1 PE=1 SV=2|Heterogeneous nuclear ribonucleoprotein H OS=Mus musculus GN=Hnrnph1 PE=1 SV=1	1.05897	0.000196861	TRUE
Input	Brain vs Liver	GPC1	Q3U379|Q9QZF2	Glypican 1, isoform CRA_c OS=Mus musculus GN=Gpc1 PE=1 SV=1|Glypican-1 OS=Mus musculus GN=Gpc1 PE=1 SV=1	1.98953	0.000197236	TRUE
Input	Brain vs Liver	ECHS1	Q8BH95	Enoyl-CoA hydratase, mitochondrial OS=Mus musculus GN=Echs1 PE=1 SV=1	-1.47158	0.000198013	TRUE
Input	Brain vs Liver	PRKAR1B	P12849	cAMP-dependent protein kinase type I-beta regulatory subunit OS=Mus musculus GN=Prkar1b PE=1 SV=2	2.76347	0.000198362	TRUE
Input	Brain vs Liver	FHOD1	Q6P9Q4	FH1/FH2 domain-containing protein 1 OS=Mus musculus GN=Fhod1 PE=1 SV=3	-1.18134	0.000199182	TRUE
Input	Brain vs Liver	RPH3A	P47708	Rabphilin-3A OS=Mus musculus GN=Rph3a PE=1 SV=2	2.08001	0.000200141	TRUE
Input	Brain vs Liver	STAT5B	P42232	Signal transducer and activator of transcription 5B OS=Mus musculus GN=Stat5b PE=1 SV=1	-0.960975	0.000200458	FALSE
Input	Brain vs Liver	USP10	P52479|P52479-2	Ubiquitin carboxyl-terminal hydrolase 10 OS=Mus musculus GN=Usp10 PE=1 SV=3|Isoform 2 of Ubiquitin carboxyl-terminal hydrolase 10 OS=Mus musculus GN=Usp10	-1.36901	0.000200466	TRUE
Input	Brain vs Liver	CR1L	Q64735|Q64735-2	Complement component receptor 1-like protein OS=Mus musculus GN=Cr1l PE=1 SV=1|Isoform 2 of Complement component receptor 1-like protein OS=Mus musculus GN=Cr1l	-0.919267	0.000200673	FALSE
Input	Brain vs Liver	EEF1A1	P10126|Q58E64	Elongation factor 1-alpha 1 OS=Mus musculus GN=Eef1a1 PE=1 SV=3|Elongation factor 1-alpha OS=Mus musculus GN=Eef1a1 PE=1 SV=1	-1.98765	0.000203121	TRUE
Input	Brain vs Liver	APEH	A0A0R4J107|Q8R146|Q8R146-2	Acylamino-acid-releasing enzyme (Fragment) OS=Mus musculus GN=Apeh PE=1 SV=1|Acylamino-acid-releasing enzyme OS=Mus musculus GN=Apeh PE=1 SV=3|Isoform 2 of Acylamino-acid-releasing enzyme OS=Mus musculus GN=Apeh	-1.15583	0.000203121	TRUE
Input	Brain vs Liver	CADM4	Q8R464	Cell adhesion molecule 4 OS=Mus musculus GN=Cadm4 PE=1 SV=1	2.44405	0.000203503	TRUE
Input	Brain vs Liver	LAD1	P57016	Ladinin-1 OS=Mus musculus GN=Lad1 PE=1 SV=1	-1.21387	0.000203775	TRUE
Input	Brain vs Liver	AP2A2	P17427	AP-2 complex subunit alpha-2 OS=Mus musculus GN=Ap2a2 PE=1 SV=2	0.998233	0.000204625	FALSE
Input	Brain vs Liver	GPD2	Q64521	Glycerol-3-phosphate dehydrogenase, mitochondrial OS=Mus musculus GN=Gpd2 PE=1 SV=2	1.02886	0.000205017	TRUE
Input	Brain vs Liver	RUNDC3B	D3YUQ5|Q6PDC0	Gene model 440, (NCBI) OS=Mus musculus GN=Rundc3b PE=1 SV=1|RUN domain-containing protein 3B OS=Mus musculus GN=Rundc3b PE=1 SV=1	3.31682	0.000205017	TRUE
Input	Brain vs Liver	FTSJ3	Q9DBE9	pre-rRNA processing protein FTSJ3 OS=Mus musculus GN=Ftsj3 PE=1 SV=1	-1.48664	0.000205211	TRUE
Input	Brain vs Liver	SCFD1	Q8BRF7	Sec1 family domain-containing protein 1 OS=Mus musculus GN=Scfd1 PE=1 SV=1	-0.956088	0.000205211	FALSE
Input	Brain vs Liver	LDHB	P16125	L-lactate dehydrogenase B chain OS=Mus musculus GN=Ldhb PE=1 SV=2	1.7575	0.000205211	TRUE
Input	Brain vs Liver	MAT2B	Q99LB6|Q99LB6-2	Methionine adenosyltransferase 2 subunit beta OS=Mus musculus GN=Mat2b PE=1 SV=1|Isoform 2 of Methionine adenosyltransferase 2 subunit beta OS=Mus musculus GN=Mat2b	-1.24277	0.000206405	TRUE
Input	Brain vs Liver	AP3S2	Q8BSZ2	AP-3 complex subunit sigma-2 OS=Mus musculus GN=Ap3s2 PE=1 SV=1	1.28896	0.000207775	TRUE
Input	Brain vs Liver	LACTB	B2RWI2|Q9EP89	Lactamase, beta OS=Mus musculus GN=Lactb PE=1 SV=1|Serine beta-lactamase-like protein LACTB, mitochondrial OS=Mus musculus GN=Lactb PE=1 SV=1	-1.74034	0.000207814	TRUE
Input	Brain vs Liver	TSC22D1	D3Z0V7|E9QLZ1	TSC22 domain family protein 1 OS=Mus musculus GN=Tsc22d1 PE=1 SV=1|TSC22 domain family protein 1 OS=Mus musculus GN=Tsc22d1 PE=1 SV=1	1.78966	0.000207943	TRUE
Input	Brain vs Liver	SNAP23	A2AKH4|O09044|Q9D3L3	Synaptosomal-associated protein OS=Mus musculus GN=Snap23 PE=1 SV=1|Synaptosomal-associated protein 23 OS=Mus musculus GN=Snap23 PE=1 SV=1|Synaptosomal-associated protein OS=Mus musculus GN=Snap23 PE=1 SV=1	-0.951498	0.000207943	FALSE
Input	Brain vs Liver	EIF3C	Q8R1B4	Eukaryotic translation initiation factor 3 subunit C OS=Mus musculus GN=Eif3c PE=1 SV=1	-1.14562	0.000208905	TRUE
Input	Brain vs Liver	PIK3C2A	F8VPL2|Q61194	Phosphatidylinositol 4-phosphate 3-kinase C2 domain-containing subunit alpha OS=Mus musculus GN=Pik3c2a PE=1 SV=1|Phosphatidylinositol 4-phosphate 3-kinase C2 domain-containing subunit alpha OS=Mus musculus GN=Pik3c2a PE=1 SV=2	-0.961211	0.000209181	FALSE
Input	Brain vs Liver	EXOSC8	Q546F8|Q9D753	CBP-interacting protein 3 OS=Mus musculus GN=Exosc8 PE=1 SV=1|Exosome complex component RRP43 OS=Mus musculus GN=Exosc8 PE=1 SV=1	3.66988	0.000209427	TRUE
Input	Brain vs Liver	MTIF2	Q91YJ5	Translation initiation factor IF-2, mitochondrial OS=Mus musculus GN=Mtif2 PE=1 SV=2	-1.01508	0.00021046	TRUE
Input	Brain vs Liver	MDM1	B2RPU6|E9PW14|E9Q0B1|Q9D067|Q9D067-2|Q9D067-4	Mdm1 protein OS=Mus musculus GN=Mdm1 PE=1 SV=1|Nuclear protein MDM1 OS=Mus musculus GN=Mdm1 PE=1 SV=1|Nuclear protein MDM1 OS=Mus musculus GN=Mdm1 PE=1 SV=1|Nuclear protein MDM1 OS=Mus musculus GN=Mdm1 PE=1 SV=2|Isoform 2 of Nuclear protein MDM1 OS=Mus musculus GN=Mdm1|Isoform 4 of Nuclear protein MDM1 OS=Mus musculus GN=Mdm1	-1.40385	0.000210867	TRUE
Input	Brain vs Liver	DNPEP	Q3TVK3|Q8BPW9|Q9Z2W0	Aspartyl aminopeptidase OS=Mus musculus GN=Dnpep PE=1 SV=1|Aspartyl aminopeptidase OS=Mus musculus GN=Dnpep PE=1 SV=1|Aspartyl aminopeptidase OS=Mus musculus GN=Dnpep PE=1 SV=2	-0.999917	0.000211417	FALSE
Input	Brain vs Liver	SYNRG	Q5SV85|Q5SV85-2|V9GX40|V9GXD9	Synergin gamma OS=Mus musculus GN=Synrg PE=1 SV=1|Isoform 2 of Synergin gamma OS=Mus musculus GN=Synrg|Synergin gamma OS=Mus musculus GN=Synrg PE=1 SV=1|Synergin gamma OS=Mus musculus GN=Synrg PE=1 SV=1	1.1505	0.000211809	TRUE
Input	Brain vs Liver	PPP1R7	A0A087WRA7|Q3UM45	Protein phosphatase 1 regulatory subunit 7 (Fragment) OS=Mus musculus GN=Ppp1r7 PE=1 SV=1|Protein phosphatase 1 regulatory subunit 7 OS=Mus musculus GN=Ppp1r7 PE=1 SV=2	1.12798	0.000211809	TRUE
Input	Brain vs Liver	CNTNAP4	D3YWB9|Q99P47	Contactin-associated protein-like 4 OS=Mus musculus GN=Cntnap4 PE=1 SV=1|Contactin-associated protein-like 4 OS=Mus musculus GN=Cntnap4 PE=1 SV=2	1.44534	0.000211937	TRUE
Input	Brain vs Liver	USP25	P57080	Ubiquitin carboxyl-terminal hydrolase 25 OS=Mus musculus GN=Usp25 PE=1 SV=2	1.32911	0.000211937	TRUE
Input	Brain vs Liver	ARHGEF16	Q3U5C8	Rho guanine nucleotide exchange factor 16 OS=Mus musculus GN=Arhgef16 PE=1 SV=3	-1.06478	0.000211937	TRUE
Input	Brain vs Liver	IDO2	Q8R0V5	Indoleamine 2,3-dioxygenase 2 OS=Mus musculus GN=Ido2 PE=1 SV=3	-2.04755	0.000214366	TRUE
Input	Brain vs Liver	ADGRB3	Q68FL1|Q80ZF8	Adhesion G protein-coupled receptor B3 (Fragment) OS=Mus musculus GN=Adgrb3 PE=1 SV=1|Adhesion G protein-coupled receptor B3 OS=Mus musculus GN=Adgrb3 PE=1 SV=2	1.62164	0.000214931	TRUE
Input	Brain vs Liver	MAP4K4	A0A0A6YWM8|B2RUE8	Mitogen-activated protein kinase kinase kinase kinase 4 OS=Mus musculus GN=Map4k4 PE=1 SV=1|Map4k4 protein OS=Mus musculus GN=Map4k4 PE=1 SV=1	1.34232	0.00021578	TRUE
Input	Brain vs Liver	RAB4B	Q4V9W8|Q91ZR1	RAB4B, member RAS oncogene family OS=Mus musculus GN=Rab4b PE=1 SV=1|Ras-related protein Rab-4B OS=Mus musculus GN=Rab4b PE=1 SV=2	1.3002	0.000217277	TRUE
Input	Brain vs Liver	PPP2R5C	Q60996-2	Isoform 1 of Serine/threonine-protein phosphatase 2A 56 kDa regulatory subunit gamma isoform OS=Mus musculus GN=Ppp2r5c	1.25507	0.000217416	TRUE
Input	Brain vs Liver	HSD17B10	A2AFQ2|Q99N15	3-hydroxyacyl-CoA dehydrogenase type-2 OS=Mus musculus GN=Hsd17b10 PE=1 SV=1|17beta-hydroxysteroid dehydrogenase type 10/short chain L-3-hydroxyacyl-CoA dehydrogenase OS=Mus musculus GN=Hsd17b10 PE=1 SV=1	-1.29151	0.000217416	TRUE
Input	Brain vs Liver	ALAS1	A0A0R4J0X2|Q3V0B2|Q8VC19	5-aminolevulinate synthase OS=Mus musculus GN=Alas1 PE=1 SV=1|5-aminolevulinate synthase OS=Mus musculus GN=Alas1 PE=1 SV=1|5-aminolevulinate synthase, nonspecific, mitochondrial OS=Mus musculus GN=Alas1 PE=1 SV=2	-1.47977	0.000217466	TRUE
Input	Brain vs Liver	ATP2C1	H3BIX7|H3BL44|H3BLI6|Q3UZR5|Q80XR2|Q8BMS7	Calcium-transporting ATPase OS=Mus musculus GN=Atp2c1 PE=1 SV=1|Calcium-transporting ATPase OS=Mus musculus GN=Atp2c1 PE=1 SV=1|Calcium-transporting ATPase type 2C member 1 (Fragment) OS=Mus musculus GN=Atp2c1 PE=1 SV=1|Calcium-transporting ATPase OS=Mus musculus GN=Atp2c1 PE=1 SV=1|Calcium-transporting ATPase type 2C member 1 OS=Mus musculus GN=Atp2c1 PE=1 SV=2|Calcium-transporting ATPase OS=Mus…	1.10091	0.000217466	TRUE
Input	Brain vs Liver	MYCBP2	E9PUJ6|F6SMY7|Q7TPH6|Q7TPH6-2	E3 ubiquitin-protein ligase MYCBP2 OS=Mus musculus GN=Mycbp2 PE=1 SV=1|E3 ubiquitin-protein ligase MYCBP2 (Fragment) OS=Mus musculus GN=Mycbp2 PE=1 SV=1|E3 ubiquitin-protein ligase MYCBP2 OS=Mus musculus GN=Mycbp2 PE=1 SV=2|Isoform 2 of E3 ubiquitin-protein ligase MYCBP2 OS=Mus musculus GN=Mycbp2	1.09129	0.000218654	TRUE
Input	Brain vs Liver	TNPO2	Q99LG2	Transportin-2 OS=Mus musculus GN=Tnpo2 PE=1 SV=1	1.32689	0.000218806	TRUE
Input	Brain vs Liver	LYN	P25911|P25911-2	Tyrosine-protein kinase Lyn OS=Mus musculus GN=Lyn PE=1 SV=4|Isoform 2 of Tyrosine-protein kinase Lyn OS=Mus musculus GN=Lyn	-1.1332	0.000218948	TRUE
Input	Brain vs Liver	MATR3	Q5BL18|Q8K310	Matrin 3 OS=Mus musculus GN=Matr3 PE=1 SV=1|Matrin-3 OS=Mus musculus GN=Matr3 PE=1 SV=1	1.05277	0.000219297	TRUE
Input	Brain vs Liver	RP2	Q9EPK2|Q9EPK2-2|Q9EPK2-3	Protein XRP2 OS=Mus musculus GN=Rp2 PE=1 SV=3|Isoform 2 of Protein XRP2 OS=Mus musculus GN=Rp2|Isoform 3 of Protein XRP2 OS=Mus musculus GN=Rp2	1.30886	0.000219471	TRUE
Input	Brain vs Liver	HDAC1	O09106|Q58E49	Histone deacetylase 1 OS=Mus musculus GN=Hdac1 PE=1 SV=1|Histone deacetylase OS=Mus musculus GN=Hdac1 PE=1 SV=1	-0.910848	0.000219471	FALSE
Input	Brain vs Liver	CFH	D6RGQ0|E9Q8H9|E9Q8I0|P06909	Complement factor H OS=Mus musculus GN=Cfh PE=1 SV=1|Complement factor H OS=Mus musculus GN=Cfh PE=1 SV=2|Complement factor H OS=Mus musculus GN=Cfh PE=1 SV=1|Complement factor H OS=Mus musculus GN=Cfh PE=1 SV=2	-1.76896	0.000219564	TRUE
Input	Brain vs Liver	AKT1	P31750	RAC-alpha serine/threonine-protein kinase OS=Mus musculus GN=Akt1 PE=1 SV=2	1.23499	0.000219564	TRUE
Input	Brain vs Liver	TMX3	Q8BXZ1	Protein disulfide-isomerase TMX3 OS=Mus musculus GN=Tmx3 PE=1 SV=2	0.989209	0.000219564	FALSE
Input	Brain vs Liver	WDR45	A0A140LHM4|A0A140LJ16|A0A140LJJ0|A2AEV2|F6Q8K5|F6YHS5|F7CAT9|Q91VM3|Q91VM3-2	WD repeat domain phosphoinositide-interacting protein 4 (Fragment) OS=Mus musculus GN=Wdr45 PE=1 SV=1|WD repeat domain phosphoinositide-interacting protein 4 (Fragment) OS=Mus musculus GN=Wdr45 PE=1 SV=1|WD repeat domain phosphoinositide-interacting protein 4 (Fragment) OS=Mus musculus GN=Wdr45 PE=1 SV=1|WD repeat domain phosphoinositide-interacting protein 4 (Fragment) OS=Mus musculus GN=Wdr45 P…	0.95609	0.00021959	FALSE
Input	Brain vs Liver	MAN2B2	O54782	Epididymis-specific alpha-mannosidase OS=Mus musculus GN=Man2b2 PE=1 SV=2	-2.00594	0.000219609	TRUE
Input	Brain vs Liver	CACNA1A	P97445	Voltage-dependent P/Q-type calcium channel subunit alpha-1A OS=Mus musculus GN=Cacna1a PE=1 SV=2	1.92237	0.000219743	TRUE
Input	Brain vs Liver	TMED2	A2RS53|F6V6T4|Q9R0Q3	Transmembrane emp24 domain trafficking protein 2 OS=Mus musculus GN=Tmed2 PE=1 SV=1|Transmembrane emp24 domain-containing protein 2 (Fragment) OS=Mus musculus GN=Tmed2 PE=1 SV=1|Transmembrane emp24 domain-containing protein 2 OS=Mus musculus GN=Tmed2 PE=1 SV=1	-0.90642	0.000220343	FALSE
Input	Brain vs Liver	CPN2	Q9DBB9	Carboxypeptidase N subunit 2 OS=Mus musculus GN=Cpn2 PE=1 SV=2	-2.0892	0.000220994	TRUE
Input	Brain vs Liver	PTPRN	A6MDD2|Q60673	Protein tyrosine phosphatase receptor type N OS=Mus musculus GN=Ptprn PE=1 SV=1|Receptor-type tyrosine-protein phosphatase-like N OS=Mus musculus GN=Ptprn PE=1 SV=2	1.81807	0.000220994	TRUE
Input	Brain vs Liver	EEF1G	Q4FZK2|Q9D8N0	Elongation factor 1-gamma OS=Mus musculus GN=Eef1g PE=1 SV=1|Elongation factor 1-gamma OS=Mus musculus GN=Eef1g PE=1 SV=3	-0.968343	0.000221461	FALSE
Input	Brain vs Liver	TUSC3	Q8BTV1	Tumor suppressor candidate 3 OS=Mus musculus GN=Tusc3 PE=1 SV=1	1.81346	0.00022266	TRUE
Input	Brain vs Liver	RALBP1	Q62172	RalA-binding protein 1 OS=Mus musculus GN=Ralbp1 PE=1 SV=4	1.00359	0.000223001	TRUE
Input	Brain vs Liver	SLC22A23	Q3UHH2	Solute carrier family 22 member 23 OS=Mus musculus GN=Slc22a23 PE=2 SV=1	1.13488	0.000223434	TRUE
Input	Brain vs Liver	PRDX6	D3Z0Y2|O08709|Q6GT24	Peroxiredoxin-6 OS=Mus musculus GN=Prdx6 PE=1 SV=1|Peroxiredoxin-6 OS=Mus musculus GN=Prdx6 PE=1 SV=3|Peroxiredoxin 6 OS=Mus musculus GN=Prdx6 PE=1 SV=1	-1.32236	0.000223434	TRUE
Input	Brain vs Liver	PEX6	Q99LC9	Peroxisome assembly factor 2 OS=Mus musculus GN=Pex6 PE=1 SV=1	-1.38603	0.000223434	TRUE
Input	Brain vs Liver	NACA	P70670|Q60817	Nascent polypeptide-associated complex subunit alpha OS=Mus musculus GN=Naca PE=1 SV=1|Nascent polypeptide-associated complex subunit alpha, muscle-specific form OS=Mus musculus GN=Naca PE=1 SV=2	-1.02966	0.000225199	TRUE
Input	Brain vs Liver	VTN	P29788	Vitronectin OS=Mus musculus GN=Vtn PE=1 SV=2	-1.71382	0.000225463	TRUE
Input	Brain vs Liver	BEND6	Q6PFX2	BEN domain-containing protein 6 OS=Mus musculus GN=Bend6 PE=1 SV=1	2.00189	0.000225653	TRUE
Input	Brain vs Liver	PDXK	Q8K183	Pyridoxal kinase OS=Mus musculus GN=Pdxk PE=1 SV=1	0.964495	0.000225794	FALSE
Input	Brain vs Liver	ADGRF5	G5E8Q8	Adhesion G protein-coupled receptor F5 OS=Mus musculus GN=Adgrf5 PE=1 SV=1	-1.17828	0.000228072	TRUE
Input	Brain vs Liver	KBTBD11	Q8BNW9	Kelch repeat and BTB domain-containing protein 11 OS=Mus musculus GN=Kbtbd11 PE=1 SV=3	2.02967	0.000228194	TRUE
Input	Brain vs Liver	PYGB	Q8CI94	Glycogen phosphorylase, brain form OS=Mus musculus GN=Pygb PE=1 SV=3	2.22932	0.000228612	TRUE
Input	Brain vs Liver	PTBP1	Q8BGJ5|Q922I7	MCG13402, isoform CRA_a OS=Mus musculus GN=Ptbp1 PE=1 SV=1|MCG13402, isoform CRA_c OS=Mus musculus GN=Ptbp1 PE=1 SV=1	-1.76741	0.000228889	TRUE
Input	Brain vs Liver	SLAIN2	Q8CI08-2	Isoform 2 of SLAIN motif-containing protein 2 OS=Mus musculus GN=Slain2	-1.52326	0.000228889	TRUE
Input	Brain vs Liver	NHSL2	B1AXH1|E9Q0V6	NHS-like protein 2 OS=Mus musculus GN=Nhsl2 PE=1 SV=1|NHS-like protein 2 OS=Mus musculus GN=Nhsl2 PE=1 SV=1	-1.77345	0.000231763	TRUE
Input	Brain vs Liver	SLC9A6	A1L3P4	Sodium/hydrogen exchanger OS=Mus musculus GN=Slc9a6 PE=1 SV=1	1.47697	0.000233335	TRUE
Input	Brain vs Liver	ACADSB	E9Q5L3|Q9DBL1	Short/branched chain-specific acyl-CoA dehydrogenase, mitochondrial OS=Mus musculus GN=Acadsb PE=1 SV=1|Short/branched chain specific acyl-CoA dehydrogenase, mitochondrial OS=Mus musculus GN=Acadsb PE=1 SV=1	-1.18435	0.000234332	TRUE
Input	Brain vs Liver	MEF2C|MEF2A	A0A0G2JDK0|A0A0G2JDQ1|A0A0G2JEC2|A0A0G2JET3|A0A0G2JFX2|A0A0G2JGK3|A0A0G2JGL3|A0A0H2UH28|D3Z6M5|Q3V1B5|Q60929|Q60929-2|Q8CFN5|Q8CFN5-2|Q8CFN5-3	Myocyte-specific enhancer factor 2C (Fragment) OS=Mus musculus GN=Mef2c PE=1 SV=1|Myocyte-specific enhancer factor 2C OS=Mus musculus GN=Mef2c PE=1 SV=1|Myocyte-specific enhancer factor 2C OS=Mus musculus GN=Mef2c PE=1 SV=1|Myocyte-specific enhancer factor 2C (Fragment) OS=Mus musculus GN=Mef2c PE=1 SV=1|Myocyte-specific enhancer factor 2C (Fragment) OS=Mus musculus GN=Mef2c PE=1 SV=3|Myocyte-spe…	0.988513	0.000235729	FALSE
Input	Brain vs Liver	TM9SF1	D3YWH4|D3Z6X7|Q9DBU0	Transmembrane 9 superfamily member (Fragment) OS=Mus musculus GN=Tm9sf1 PE=1 SV=1|Transmembrane 9 superfamily member OS=Mus musculus GN=Tm9sf1 PE=1 SV=1|Transmembrane 9 superfamily member 1 OS=Mus musculus GN=Tm9sf1 PE=2 SV=2	-0.995502	0.000236246	FALSE
Input	Brain vs Liver	ADCY5	P84309|P84309-2	Adenylate cyclase type 5 OS=Mus musculus GN=Adcy5 PE=1 SV=2|Isoform 2 of Adenylate cyclase type 5 OS=Mus musculus GN=Adcy5	1.59547	0.000236522	TRUE
Input	Brain vs Liver	TANC2	A2A690|A2A690-2	Protein TANC2 OS=Mus musculus GN=Tanc2 PE=1 SV=1|Isoform 2 of Protein TANC2 OS=Mus musculus GN=Tanc2	2.09703	0.000238272	TRUE
Input	Brain vs Liver	EXOC2	Q9D4H1	Exocyst complex component 2 OS=Mus musculus GN=Exoc2 PE=1 SV=1	0.963501	0.000239112	FALSE
Input	Brain vs Liver	SKT|ETL4	A2AQ25|E9QAU4	Sickle tail protein OS=Mus musculus GN=Skt PE=1 SV=1|Sickle tail protein OS=Mus musculus GN=Etl4 PE=1 SV=1	1.06128	0.0002403	TRUE
Input	Brain vs Liver	DNAJC2	E9Q9H2|P54103	DnaJ homolog subfamily C member 2 OS=Mus musculus GN=Dnajc2 PE=1 SV=1|DnaJ homolog subfamily C member 2 OS=Mus musculus GN=Dnajc2 PE=1 SV=2	-1.13775	0.000240723	TRUE
Input	Brain vs Liver	GPLD1	Q8VCU2	Glycosylphosphatidylinositol specific phospholipase D1 OS=Mus musculus GN=Gpld1 PE=1 SV=1	-0.982582	0.000241544	FALSE
Input	Brain vs Liver	ENOPH1	Q8BGB7|Q8BGB7-2	Enolase-phosphatase E1 OS=Mus musculus GN=Enoph1 PE=1 SV=1|Isoform 2 of Enolase-phosphatase E1 OS=Mus musculus GN=Enoph1	2.0049	0.000242241	TRUE
Input	Brain vs Liver	RABL6	Q5U3K5	Rab-like protein 6 OS=Mus musculus GN=Rabl6 PE=1 SV=2	1.47974	0.000243309	TRUE
Input	Brain vs Liver	SLCO1B2	A0A0N4SUN2|Q9JJL3|Q9JJL3-2	Solute carrier organic anion transporter family member OS=Mus musculus GN=Slco1b2 PE=1 SV=1|Solute carrier organic anion transporter family member 1B2 OS=Mus musculus GN=Slco1b2 PE=1 SV=1|Isoform 2 of Solute carrier organic anion transporter family member 1B2 OS=Mus musculus GN=Slco1b2	-4.65125	0.000243475	TRUE
Input	Brain vs Liver	PCCB	Q99MN9	Propionyl-CoA carboxylase beta chain, mitochondrial OS=Mus musculus GN=Pccb PE=1 SV=2	-1.12144	0.000244316	TRUE
Input	Brain vs Liver	SCD1	P13516|Q547C4	Acyl-CoA desaturase 1 OS=Mus musculus GN=Scd1 PE=1 SV=2|Acyl-CoA desaturase 1 OS=Mus musculus GN=Scd1 PE=1 SV=1	-3.60275	0.000244714	TRUE
Input	Brain vs Liver	YTHDF3	Q8BYK6|Q8BYK6-2|Q8BYK6-3	Isoform 2 of YTH domain-containing family protein 3 OS=Mus musculus GN=Ythdf3|Isoform 3 of YTH domain-containing family protein 3 OS=Mus musculus GN=Ythdf3|YTH domain-containing family protein 3 OS=Mus musculus GN=Ythdf3 PE=1 SV=2	-0.937392	0.000244714	FALSE
Input	Brain vs Liver	ATCAY	Q8BHE3	Caytaxin OS=Mus musculus GN=Atcay PE=1 SV=1	2.24088	0.000245481	TRUE
Input	Brain vs Liver	SERPINA3K	A0A0R4J0I1	MCG1051009 OS=Mus musculus GN=Serpina3k PE=1 SV=1	-1.64534	0.000245595	TRUE
Input	Brain vs Liver	DYSF	A0A0N4SUJ2|A0A0N4SUN3|A0A0N4SV63|A0A0N4SVX9|A0A0N4SWG7|A0A0N4SWH3|E9PXU9|E9Q423|E9QL12|Q9ESD7|Q9ESD7-2|Q9ESD7-3	Dysferlin OS=Mus musculus GN=Dysf PE=1 SV=1|Dysferlin OS=Mus musculus GN=Dysf PE=1 SV=3|Isoform 2 of Dysferlin OS=Mus musculus GN=Dysf|Isoform 3 of Dysferlin OS=Mus musculus GN=Dysf	-1.12	0.000245852	TRUE
Input	Brain vs Liver	PIP5K1A	D3YUY3|F8WI18|P70182|P70182-3	Phosphatidylinositol 4-phosphate 5-kinase type-1 alpha OS=Mus musculus GN=Pip5k1a PE=1 SV=1|Phosphatidylinositol 4-phosphate 5-kinase type-1 alpha OS=Mus musculus GN=Pip5k1a PE=1 SV=1|Phosphatidylinositol 4-phosphate 5-kinase type-1 alpha OS=Mus musculus GN=Pip5k1a PE=1 SV=2|Isoform 3 of Phosphatidylinositol 4-phosphate 5-kinase type-1 alpha OS=Mus musculus GN=Pip5k1a	0.927076	0.000246143	FALSE
Input	Brain vs Liver	USP5	P56399|Q3U4W8	Ubiquitin carboxyl-terminal hydrolase 5 OS=Mus musculus GN=Usp5 PE=1 SV=1|Ubiquitin carboxyl-terminal hydrolase 5 OS=Mus musculus GN=Usp5 PE=1 SV=1	0.99633	0.000246694	FALSE
Input	Brain vs Liver	EXOC8	Q6PGF7	Exocyst complex component 8 OS=Mus musculus GN=Exoc8 PE=1 SV=1	0.986034	0.000246694	FALSE
Input	Brain vs Liver	ACSS3	Q14DH7	Acyl-CoA synthetase short-chain family member 3, mitochondrial OS=Mus musculus GN=Acss3 PE=1 SV=2	-1.70384	0.000247109	TRUE
Input	Brain vs Liver	GNAI2	P08752	Guanine nucleotide-binding protein G(i) subunit alpha-2 OS=Mus musculus GN=Gnai2 PE=1 SV=5	1.50241	0.000247109	TRUE
Input	Brain vs Liver	FBXL16	A2RT62|B2RPY3	F-box/LRR-repeat protein 16 OS=Mus musculus GN=Fbxl16 PE=1 SV=1|F-box and leucine-rich repeat protein 16 OS=Mus musculus GN=Fbxl16 PE=1 SV=1	1.88239	0.000248157	TRUE
Input	Brain vs Liver	CTBP1	A0A0J9YU62|O88712|O88712-2	C-terminal-binding protein 1 OS=Mus musculus GN=Ctbp1 PE=1 SV=1|C-terminal-binding protein 1 OS=Mus musculus GN=Ctbp1 PE=1 SV=2|Isoform 2 of C-terminal-binding protein 1 OS=Mus musculus GN=Ctbp1	1.89625	0.000249355	TRUE
Input	Brain vs Liver	UBA2	Q9Z1F9	SUMO-activating enzyme subunit 2 OS=Mus musculus GN=Uba2 PE=1 SV=1	0.942403	0.000249439	FALSE
Input	Brain vs Liver	TRAPPC2L	Q9JME7	Trafficking protein particle complex subunit 2-like protein OS=Mus musculus GN=Trappc2l PE=1 SV=1	1.30083	0.000249876	TRUE
Input	Brain vs Liver	TNS2	Q8CGB6|Q8CGB6-2|Q8CGB6-3|Q8CGB6-4	Tensin-2 OS=Mus musculus GN=Tns2 PE=1 SV=1|Isoform 2 of Tensin-2 OS=Mus musculus GN=Tns2|Isoform 3 of Tensin-2 OS=Mus musculus GN=Tns2|Isoform 4 of Tensin-2 OS=Mus musculus GN=Tns2	-1.06967	0.000249876	TRUE
Input	Brain vs Liver	PEX7	P97865	Peroxisomal targeting signal 2 receptor OS=Mus musculus GN=Pex7 PE=1 SV=1	-1.67006	0.000252273	TRUE
Input	Brain vs Liver	METAP1	Q4VAA9|Q8BP48	Methionine aminopeptidase 1 OS=Mus musculus GN=Metap1 PE=1 SV=1|Methionine aminopeptidase 1 OS=Mus musculus GN=Metap1 PE=1 SV=1	-1.01348	0.00025317	TRUE
Input	Brain vs Liver	GNL3	Q8CI11|Q8CI11-2	Guanine nucleotide-binding protein-like 3 OS=Mus musculus GN=Gnl3 PE=1 SV=2|Isoform 2 of Guanine nucleotide-binding protein-like 3 OS=Mus musculus GN=Gnl3	-1.05533	0.00025317	TRUE
Input	Brain vs Liver	ASTN2	E9Q8T4|Q80Z10|Q80Z10-2	Astrotactin-2 OS=Mus musculus GN=Astn2 PE=1 SV=1|Astrotactin-2 OS=Mus musculus GN=Astn2 PE=1 SV=2|Isoform 2 of Astrotactin-2 OS=Mus musculus GN=Astn2	-0.946658	0.000254935	FALSE
Input	Brain vs Liver	CRYZ	A0A0A6YXR4|P47199	Quinone oxidoreductase (Fragment) OS=Mus musculus GN=Cryz PE=1 SV=4|Quinone oxidoreductase OS=Mus musculus GN=Cryz PE=1 SV=1	-1.11057	0.000254935	TRUE
Input	Brain vs Liver	BDH1	D3Z2Y8|Q80XN0	D-beta-hydroxybutyrate dehydrogenase, mitochondrial (Fragment) OS=Mus musculus GN=Bdh1 PE=1 SV=1|D-beta-hydroxybutyrate dehydrogenase, mitochondrial OS=Mus musculus GN=Bdh1 PE=1 SV=2	-1.2082	0.000254935	TRUE
Input	Brain vs Liver	TMED10	Q9D1D4	Transmembrane emp24 domain-containing protein 10 OS=Mus musculus GN=Tmed10 PE=1 SV=1	-1.4349	0.000254935	TRUE
Input	Brain vs Liver	PARVA	Q3UF75|Q9EPC1	Alpha-parvin OS=Mus musculus GN=Parva PE=1 SV=1|Alpha-parvin OS=Mus musculus GN=Parva PE=1 SV=1	-0.911369	0.000254935	FALSE
Input	Brain vs Liver	ACOX3	Q9EPL9	Peroxisomal acyl-coenzyme A oxidase 3 OS=Mus musculus GN=Acox3 PE=1 SV=2	-1.14756	0.000254935	TRUE
Input	Brain vs Liver	HACD2	Q9D3B1	Very-long-chain (3R)-3-hydroxyacyl-CoA dehydratase 2 OS=Mus musculus GN=Hacd2 PE=1 SV=1	-0.945415	0.000254997	FALSE
Input	Brain vs Liver	ACOT4	Q14DI6|Q8BWN8	Acyl-CoA thioesterase 4 OS=Mus musculus GN=Acot4 PE=1 SV=1|Acyl-coenzyme A thioesterase 4 OS=Mus musculus GN=Acot4 PE=1 SV=1	-1.39235	0.000255262	TRUE
Input	Brain vs Liver	ANXA6	F8WIT2|P14824	Annexin OS=Mus musculus GN=Anxa6 PE=1 SV=1|Annexin A6 OS=Mus musculus GN=Anxa6 PE=1 SV=3	-1.07426	0.0002555	TRUE
Input	Brain vs Liver	NTRK2	P15209|P15209-3|P15209-4	BDNF/NT-3 growth factors receptor OS=Mus musculus GN=Ntrk2 PE=1 SV=1|Isoform L1 of BDNF/NT-3 growth factors receptor OS=Mus musculus GN=Ntrk2|Isoform L10 of BDNF/NT-3 growth factors receptor OS=Mus musculus GN=Ntrk2	1.95948	0.000255651	TRUE
Input	Brain vs Liver	GRAMD1B	D3YWR0|F7BFL8|Q80TI0|Q80TI0-2|Q80TI0-3|Q80TI0-4	GRAM domain-containing protein 1B OS=Mus musculus GN=Gramd1b PE=1 SV=1|GRAM domain-containing protein 1B (Fragment) OS=Mus musculus GN=Gramd1b PE=1 SV=1|GRAM domain-containing protein 1B OS=Mus musculus GN=Gramd1b PE=1 SV=2|Isoform 2 of GRAM domain-containing protein 1B OS=Mus musculus GN=Gramd1b|Isoform 3 of GRAM domain-containing protein 1B OS=Mus musculus GN=Gramd1b|Isoform 4 of GRAM domain-co…	1.55616	0.000256298	TRUE
Input	Brain vs Liver	C8B	Q8BH35	Complement component C8 beta chain OS=Mus musculus GN=C8b PE=1 SV=1	-1.34137	0.000256643	TRUE
Input	Brain vs Liver	WDR1	O88342|Q3TJY2	WD repeat-containing protein 1 OS=Mus musculus GN=Wdr1 PE=1 SV=3|WD repeat domain 1 OS=Mus musculus GN=Wdr1 PE=1 SV=1	1.05733	0.000257485	TRUE
Input	Brain vs Liver	DLGAP1	Q9D415|Q9D415-2|Q9D415-3	Disks large-associated protein 1 OS=Mus musculus GN=Dlgap1 PE=1 SV=3|Isoform 2 of Disks large-associated protein 1 OS=Mus musculus GN=Dlgap1|Isoform 3 of Disks large-associated protein 1 OS=Mus musculus GN=Dlgap1	3.71403	0.000257702	TRUE
Input	Brain vs Liver	TM9SF3	Q9ET30	Transmembrane 9 superfamily member 3 OS=Mus musculus GN=Tm9sf3 PE=1 SV=1	-1.00852	0.000258563	TRUE
Input	Brain vs Liver	IGHV1	A0A075B5V1|A0A0A6YVW3|A0A0A6YXA5|A0A0G2JFE9|P01754	Protein Ighv1-31 OS=Mus musculus GN=Ighv1-31 PE=4 SV=1|Protein Ighv1-23 (Fragment) OS=Mus musculus GN=Ighv1-23 PE=4 SV=1|MCG114298 (Fragment) OS=Mus musculus GN=Ighv1-15 PE=4 SV=1|Protein Ighv1-76 (Fragment) OS=Mus musculus GN=Ighv1-76 PE=4 SV=1|Ig heavy chain V region 1-62-3 OS=Mus musculus GN=Ighv1-62-3 PE=4 SV=2	-1.44437	0.000258844	TRUE
Input	Brain vs Liver	ITGB1	P09055	Integrin beta-1 OS=Mus musculus GN=Itgb1 PE=1 SV=1	-0.985791	0.000260184	FALSE
Input	Brain vs Liver	PABPC4|GM10110	A3KFU5|A3KFU8|D3Z5M2|Q6PHQ9|Q91YZ8	Polyadenylate-binding protein OS=Mus musculus GN=Pabpc4 PE=1 SV=1|Polyadenylate-binding protein OS=Mus musculus GN=Pabpc4 PE=1 SV=1|Polyadenylate-binding protein OS=Mus musculus GN=Gm10110 PE=3 SV=1|Polyadenylate-binding protein OS=Mus musculus GN=Pabpc4 PE=1 SV=1|Polyadenylate-binding protein OS=Mus musculus GN=Pabpc4 PE=1 SV=1	-0.965676	0.000260592	FALSE
Input	Brain vs Liver	CD36	Q08857|Q3UAI3	Platelet glycoprotein 4 OS=Mus musculus GN=Cd36 PE=1 SV=2|CD36 antigen, isoform CRA_a OS=Mus musculus GN=Cd36 PE=1 SV=1	-1.61467	0.000262129	TRUE
Input	Brain vs Liver	CSPG4	Q8VHY0	Chondroitin sulfate proteoglycan 4 OS=Mus musculus GN=Cspg4 PE=1 SV=3	0.906338	0.000262129	FALSE
Input	Brain vs Liver	IGKC|P01837	A0A075B5P2|P01837	Protein Igkc (Fragment) OS=Mus musculus GN=Igkc PE=1 SV=1|Ig kappa chain C region OS=Mus musculus PE=1 SV=1	-1.80788	0.000262129	TRUE
Input	Brain vs Liver	CDIPT	A0A0U1RP13|Q8VDP6	CDP-diacylglycerol--inositol 3-phosphatidyltransferase OS=Mus musculus GN=Cdipt PE=1 SV=1|CDP-diacylglycerol--inositol 3-phosphatidyltransferase OS=Mus musculus GN=Cdipt PE=1 SV=1	1.01151	0.000262175	TRUE
Input	Brain vs Liver	CLSTN1	Q9EPL2|Q9EPL2-2	Calsyntenin-1 OS=Mus musculus GN=Clstn1 PE=1 SV=1|Isoform 2 of Calsyntenin-1 OS=Mus musculus GN=Clstn1	2.56331	0.000262658	TRUE
Input	Brain vs Liver	WDFY3	G3UYW1|Q6VNB8	WD repeat and FYVE domain-containing protein 3 OS=Mus musculus GN=Wdfy3 PE=1 SV=1|WD repeat and FYVE domain-containing protein 3 OS=Mus musculus GN=Wdfy3 PE=1 SV=1	0.953952	0.000264046	FALSE
Input	Brain vs Liver	FASN	P19096	Fatty acid synthase OS=Mus musculus GN=Fasn PE=1 SV=2	-2.1297	0.000265401	TRUE
Input	Brain vs Liver	DDX46	F8WHR6|Q569Z5|Q569Z5-2	Isoform 2 of Probable ATP-dependent RNA helicase DDX46 OS=Mus musculus GN=Ddx46|Probable ATP-dependent RNA helicase DDX46 OS=Mus musculus GN=Ddx46 PE=1 SV=1|Probable ATP-dependent RNA helicase DDX46 OS=Mus musculus GN=Ddx46 PE=1 SV=2	-0.906107	0.000265443	FALSE
Input	Brain vs Liver	AGPAT1	A0A0R4J263|O35083	1-acyl-sn-glycerol-3-phosphate acyltransferase OS=Mus musculus GN=Agpat1 PE=1 SV=1|1-acyl-sn-glycerol-3-phosphate acyltransferase alpha OS=Mus musculus GN=Agpat1 PE=1 SV=1	2.43361	0.000266054	TRUE
Input	Brain vs Liver	PAOX	Q3TXR6|Q8C0L6	Peroxisomal N(1)-acetyl-spermine/spermidine oxidase OS=Mus musculus GN=Paox PE=1 SV=1|Peroxisomal N(1)-acetyl-spermine/spermidine oxidase OS=Mus musculus GN=Paox PE=1 SV=3	0.919417	0.000267495	FALSE
Input	Brain vs Liver	HPCA	E9PV73|P84075	Neuron-specific calcium-binding protein hippocalcin (Fragment) OS=Mus musculus GN=Hpca PE=1 SV=1|Neuron-specific calcium-binding protein hippocalcin OS=Mus musculus GN=Hpca PE=1 SV=2	3.23103	0.000267495	TRUE
Input	Brain vs Liver	ACYP2	P56375	Acylphosphatase-2 OS=Mus musculus GN=Acyp2 PE=1 SV=2	1.55098	0.0002681	TRUE
Input	Brain vs Liver	LAMP1	P11438|Q3TA96	Lysosome-associated membrane glycoprotein 1 OS=Mus musculus GN=Lamp1 PE=1 SV=2|Lysosomal membrane glycoprotein 1, isoform CRA_c OS=Mus musculus GN=Lamp1 PE=1 SV=1	-1.12836	0.000268178	TRUE
Input	Brain vs Liver	ARHGDIA	Q99PT1	Rho GDP-dissociation inhibitor 1 OS=Mus musculus GN=Arhgdia PE=1 SV=3	0.927512	0.00026941	FALSE
Input	Brain vs Liver	TGM2	P21981	Protein-glutamine gamma-glutamyltransferase 2 OS=Mus musculus GN=Tgm2 PE=1 SV=4	-1.69075	0.000270179	TRUE
Input	Brain vs Liver	RPS13	P62301|Q5BLJ7|Q921R2	40S ribosomal protein S13 OS=Mus musculus GN=Rps13 PE=1 SV=1|40S ribosomal protein S13 OS=Mus musculus GN=Rps13 PE=1 SV=2	-1.82372	0.000271358	TRUE
Input	Brain vs Liver	TNS3	Q5SSZ5	Tensin-3 OS=Mus musculus GN=Tns3 PE=1 SV=1	-0.936526	0.000271579	FALSE
Input	Brain vs Liver	LDHD	Q7TNG8	Probable D-lactate dehydrogenase, mitochondrial OS=Mus musculus GN=Ldhd PE=1 SV=1	-1.08441	0.000272517	TRUE
Input	Brain vs Liver	NADK2	Q8C5H8	NAD kinase 2, mitochondrial OS=Mus musculus GN=Nadk2 PE=1 SV=2	-1.30916	0.000274301	TRUE
[truncated: 16,844 more rows]

## Sheet: Brain vs Kidney
	Gene name	Protein_ID	Description	eRIC_Log2(FC)	eRIC_FDR	eRIC_Classification	Input_Log2(FC)	Input_FDR	Input_Classification	Log2(FC_eRIC) - Log2(FC_input)	Color in Supplementary Fig. 3C
1	SRSF4	Q542V3|Q8VE97	Serine/arginine-rich-splicing factor 4 OS=Mus musculus GN=Srsf4 PE=1 SV=1|Serine/arginine-rich splicing factor 4 OS=Mus musculus GN=Srsf4 PE=2 SV=1	4.04996	0.00026708	Hit	-0.15696	0.223369	No hit	4.20692	Pink
2	SRSF10	Q3TFP0|Q9R0U0|Q9R0U0-2|Q9R0U0-3	Serine/arginine-rich-splicing factor 10 OS=Mus musculus GN=Srsf10 PE=1 SV=1|Serine/arginine-rich splicing factor 10 OS=Mus musculus GN=Srsf10 PE=1 SV=2|Isoform 2 of Serine/arginine-rich splicing factor 10 OS=Mus musculus GN=Srsf10|Isoform 3 of Serine/arginine-rich splicing factor 10 OS=Mus musculus GN=Srsf10	3.8269	0.000148835	Hit	-0.288217	0.216342	No hit	4.11512	Pink
3	NUCKS1	A0A087WRY3|Q80XU3	Nuclear ubiquitous casein and cyclin-dependent kinase substrate 1 OS=Mus musculus GN=Nucks1 PE=1 SV=1|Nuclear ubiquitous casein and cyclin-dependent kinase substrate 1 OS=Mus musculus GN=Nucks1 PE=1 SV=1	3.1086	0.00227034	Hit	-0.57764	0.00491952	Candidate	3.68624	Pink
4	TRA2B	F8WJG3|P62996	Transformer-2 protein homolog beta OS=Mus musculus GN=Tra2b PE=1 SV=1|Transformer-2 protein homolog beta OS=Mus musculus GN=Tra2b PE=1 SV=1	3.25432	0.000412612	Hit	-0.337526	0.0243023	Candidate	3.59185	Pink
5	H1F0	P10922	Histone H1.0 OS=Mus musculus GN=H1f0 PE=2 SV=4	1.82989	0.0108556	Hit	-1.69575	0.000317794	Hit	3.52564	Pink
6	SRSF5	O35326|Q9D8S5	Serine/arginine-rich splicing factor 5 OS=Mus musculus GN=Srsf5 PE=1 SV=2|MCG7614, isoform CRA_c OS=Mus musculus GN=Srsf5 PE=1 SV=1	3.21205	0.000499095	Hit	-0.283503	0.0706565	No hit	3.49555	Pink
7	SRSF3	P84104|P84104-2	Serine/arginine-rich splicing factor 3 OS=Mus musculus GN=Srsf3 PE=1 SV=1|Isoform Short of Serine/arginine-rich splicing factor 3 OS=Mus musculus GN=Srsf3	2.92031	0.00101023	Hit	-0.378599	0.0212102	Candidate	3.29891	Pink
8	SRSF1	H7BX95|Q6PDM2	Serine/arginine-rich-splicing factor 1 OS=Mus musculus GN=Srsf1 PE=1 SV=1|Serine/arginine-rich splicing factor 1 OS=Mus musculus GN=Srsf1 PE=1 SV=3	2.41553	0.00596983	Hit	-0.826867	0.00196581	Candidate	3.24239	Pink
9	SRSF7	Q8BL97|Q8BL97-2|Q8BL97-3|Q8BL97-4	Isoform 2 of Serine/arginine-rich splicing factor 7 OS=Mus musculus GN=Srsf7|Isoform 3 of Serine/arginine-rich splicing factor 7 OS=Mus musculus GN=Srsf7|Isoform 4 of Serine/arginine-rich splicing factor 7 OS=Mus musculus GN=Srsf7|Serine/arginine-rich splicing factor 7 OS=Mus musculus GN=Srsf7 PE=1 SV=1	2.86516	0.000569895	Hit	-0.349071	0.0443049	Candidate	3.21423	Pink
10	ANP32B	Q9EST5|Q9EST5-2	Acidic leucine-rich nuclear phosphoprotein 32 family member B OS=Mus musculus GN=Anp32b PE=1 SV=1|Isoform 2 of Acidic leucine-rich nuclear phosphoprotein 32 family member B OS=Mus musculus GN=Anp32b	2.55303	0.00185809	Hit	-0.655575	0.00173592	Candidate	3.20861	Pink
11	SRSF2	Q62093	Serine/arginine-rich splicing factor 2 OS=Mus musculus GN=Srsf2 PE=1 SV=4	2.65861	0.00108264	Hit	-0.438584	0.0301481	Candidate	3.09719	Pink
12	ZRANB2	B2RRT9|D3Z4U0|E9PUD0|Q9R020|Q9R020-2	Isoform 2 of Zinc finger Ran-binding domain-containing protein 2 OS=Mus musculus GN=Zranb2|Zinc finger Ran-binding domain-containing protein 2 OS=Mus musculus GN=Zranb2 PE=1 SV=1|Zinc finger Ran-binding domain-containing protein 2 OS=Mus musculus GN=Zranb2 PE=1 SV=2	3.36694	5.5769e-05	Hit	0.350293	0.315541	No hit	3.01665	Pink
13	SRSF6	Q3TWW8	Serine/arginine-rich splicing factor 6 OS=Mus musculus GN=Srsf6 PE=1 SV=1	1.92417	0.006534	Hit	-0.998355	0.000431579	Candidate	2.92253	Pink
14	SRRM2	A0A087WRX8|Q8BTI8|Q8BTI8-2|Q8BTI8-3	Isoform 2 of Serine/arginine repetitive matrix protein 2 OS=Mus musculus GN=Srrm2|Isoform 3 of Serine/arginine repetitive matrix protein 2 OS=Mus musculus GN=Srrm2|Serine/arginine repetitive matrix protein 2 (Fragment) OS=Mus musculus GN=Srrm2 PE=1 SV=1|Serine/arginine repetitive matrix protein 2 OS=Mus musculus GN=Srrm2 PE=1 SV=3	2.16616	0.000412612	Hit	-0.722995	0.00392939	Candidate	2.88915	Pink
15	SNRNP70	Q62376	U1 small nuclear ribonucleoprotein 70 kDa OS=Mus musculus GN=Snrnp70 PE=1 SV=2	1.72379	0.000666422	Hit	-1.06566	0.00134595	Hit	2.78945	Pink
16	ETFA	Q99LC5	Electron transfer flavoprotein subunit alpha, mitochondrial OS=Mus musculus GN=Etfa PE=1 SV=2	1.51903	0.00119882	Hit	-1.24981	0.000342229	Hit	2.76884	Pink
17	SRRM1	A2A8V8|A2A8V9|E9PUK6|E9QKA4|Q52KI8|Q52KI8-2	Serine/arginine repetitive matrix protein 1 OS=Mus musculus GN=Srrm1 PE=1 SV=1|Serine/arginine repetitive matrix protein 1 OS=Mus musculus GN=Srrm1 PE=1 SV=1|Serine/arginine repetitive matrix protein 1 OS=Mus musculus GN=Srrm1 PE=1 SV=1|Serine/arginine repetitive matrix protein 1 OS=Mus musculus GN=Srrm1 PE=1 SV=1|Serine/arginine repetitive matrix protein 1 OS=Mus musculus GN=Srrm1 PE=1 SV=2|Isof…	1.07042	0.013618	Hit	-1.64875	0.000367214	Hit	2.71917	Pink
18	HTATSF1	Q8BGC0	HIV Tat-specific factor 1 homolog OS=Mus musculus GN=Htatsf1 PE=1 SV=1	2.40069	0.000121514	Hit	-0.279766	0.106685	No hit	2.68045	Pink
19	CPSF6	H3BJ30|H3BJW3|Q6NVF9	Cleavage and polyadenylation-specificity factor subunit 6 OS=Mus musculus GN=Cpsf6 PE=1 SV=1|Cleavage and polyadenylation-specificity factor subunit 6 OS=Mus musculus GN=Cpsf6 PE=1 SV=1|Cleavage and polyadenylation specificity factor subunit 6 OS=Mus musculus GN=Cpsf6 PE=1 SV=1	2.23816	0.000948171	Hit	-0.341636	0.0196619	Candidate	2.5798	Pink
20	ANP32A	O35381	Acidic leucine-rich nuclear phosphoprotein 32 family member A OS=Mus musculus GN=Anp32a PE=1 SV=1	2.58953	0.00126837	Hit	0.0545689	0.676797	No hit	2.53496	Pink
21	NCL	P09405	Nucleolin OS=Mus musculus GN=Ncl PE=1 SV=2	2.0264	0.00265086	Hit	-0.467957	0.00567907	Candidate	2.49436	Pink
22	HIST2H4|HIST1H4A	B2RTM0|P62806	Histone H4 OS=Mus musculus GN=Hist2h4 PE=1 SV=1|Histone H4 OS=Mus musculus GN=Hist1h4a PE=1 SV=2	1.19057	0.0014415	Hit	-1.27701	0.00215398	Hit	2.46758	Pink
23	YTHDC1	D6RG95|E9Q5K9|E9Q5K9-2|E9Q5K9-3	Isoform 2 of YTH domain-containing protein 1 OS=Mus musculus GN=Ythdc1|Isoform 3 of YTH domain-containing protein 1 OS=Mus musculus GN=Ythdc1|YTH domain-containing protein 1 OS=Mus musculus GN=Ythdc1 PE=1 SV=1|YTH domain-containing protein 1 OS=Mus musculus GN=Ythdc1 PE=1 SV=2	2.26186	0.000216676	Hit	-0.180914	0.187453	No hit	2.44277	Pink
24	CHERP	G5E8I8|Q8CGZ0	Calcium homeostasis endoplasmic reticulum protein OS=Mus musculus GN=Cherp PE=1 SV=1|Calcium homeostasis endoplasmic reticulum protein OS=Mus musculus GN=Cherp PE=1 SV=1	1.3747	0.00246879	Hit	-0.991135	0.000272791	Candidate	2.36583	Pink
25	THRAP3	Q569Z6	Thyroid hormone receptor-associated protein 3 OS=Mus musculus GN=Thrap3 PE=1 SV=1	1.73821	0.000760464	Hit	-0.595548	0.00275267	Candidate	2.33376	Pink
26	SON	H9KV00|H9KV01|H9KV15|Q9QX47|Q9QX47-2|Q9QX47-3|Q9QX47-4	Isoform 2 of Protein SON OS=Mus musculus GN=Son|Isoform 3 of Protein SON OS=Mus musculus GN=Son|Isoform 4 of Protein SON OS=Mus musculus GN=Son|Protein SON OS=Mus musculus GN=Son PE=1 SV=1|Protein SON OS=Mus musculus GN=Son PE=1 SV=2	1.65289	0.000738149	Hit	-0.647146	0.00184263	Candidate	2.30004	Pink
27	EIF3C	Q8R1B4	Eukaryotic translation initiation factor 3 subunit C OS=Mus musculus GN=Eif3c PE=1 SV=1	1.08063	0.00184602	Hit	-1.17025	0.000232973	Hit	2.25088	Pink
28	CFDP1	O88271	Craniofacial development protein 1 OS=Mus musculus GN=Cfdp1 PE=1 SV=1	1.77073	0.0391802	Hit	-0.466055	0.00916108	Candidate	2.23679	Pink
29	H2AFX	P27661	Histone H2AX OS=Mus musculus GN=H2afx PE=1 SV=2	1.4462	0.00126837	Hit	-0.778221	0.00228779	Candidate	2.22442	Pink
30	SSBP1	Q8R2K3|Q9CYR0	Single-stranded DNA-binding protein OS=Mus musculus GN=Ssbp1 PE=1 SV=1|Single-stranded DNA-binding protein, mitochondrial OS=Mus musculus GN=Ssbp1 PE=1 SV=1	1.34013	0.00750465	Hit	-0.859217	0.000613681	Candidate	2.19935	Pink
31	API5	O35841	Apoptosis inhibitor 5 OS=Mus musculus GN=Api5 PE=1 SV=2	1.95206	0.000872936	Hit	-0.235071	0.0831004	No hit	2.18713	Pink
32	BCLAF1	F8WI22|Q8K019|Q8K019-2	Bcl-2-associated transcription factor 1 OS=Mus musculus GN=Bclaf1 PE=1 SV=1|Bcl-2-associated transcription factor 1 OS=Mus musculus GN=Bclaf1 PE=1 SV=2|Isoform 2 of Bcl-2-associated transcription factor 1 OS=Mus musculus GN=Bclaf1	1.7842	0.000313281	Hit	-0.372739	0.0244423	Candidate	2.15693	Pink
33	HIST1H1B	P43276	Histone H1.5 OS=Mus musculus GN=Hist1h1b PE=1 SV=2	1.96019	0.000440246	Hit	-0.194793	0.578491	No hit	2.15498	Pink
34	SUB1	P11031	Activated RNA polymerase II transcriptional coactivator p15 OS=Mus musculus GN=Sub1 PE=1 SV=3	1.87797	0.000691686	Hit	-0.262128	0.17972	No hit	2.14009	Pink
35	RBBP6	P97868|P97868-2	E3 ubiquitin-protein ligase RBBP6 OS=Mus musculus GN=Rbbp6 PE=1 SV=5|Isoform 2 of E3 ubiquitin-protein ligase RBBP6 OS=Mus musculus GN=Rbbp6	1.50875	0.00193301	Hit	-0.623398	0.00406768	Candidate	2.13215	Pink
36	LMNA	P48678	Prelamin-A/C OS=Mus musculus GN=Lmna PE=1 SV=2	1.29991	0.00220823	Hit	-0.81234	0.000536054	Candidate	2.11225	Pink
37	SMC3	Q1HL32|Q9CW03	Structural maintenance of chromosomes protein OS=Mus musculus GN=Smc3 PE=1 SV=1|Structural maintenance of chromosomes protein 3 OS=Mus musculus GN=Smc3 PE=1 SV=2	1.39413	0.014714	Hit	-0.690078	0.00104032	Candidate	2.08421	Pink
38	DNM2	G3X9G4|P39054|Q3T9X3|Q3TCR7	Dynamin-2 OS=Mus musculus GN=Dnm2 PE=1 SV=1|Dynamin-2 OS=Mus musculus GN=Dnm2 PE=1 SV=2|Dynamin-2 OS=Mus musculus GN=Dnm2 PE=1 SV=1|Dynamin-2 OS=Mus musculus GN=Dnm2 PE=1 SV=1	1.34186	0.00887749	Hit	-0.655008	0.00877572	Candidate	1.99687	Pink
39	RBM8|RBM8A|RBM8A2	A0A023T672|A0A067XG47|A0A0G2JEA9|A0A0G2JFX7|A0A0N4SUH6|Q9CWZ3|Q9CWZ3-2	Isoform 2 of RNA-binding protein 8A OS=Mus musculus GN=Rbm8a|RNA-binding protein 8A OS=Mus musculus GN=RBM8 PE=1 SV=1|RNA-binding protein 8A OS=Mus musculus GN=Rbm8a PE=1 SV=1|RNA-binding protein 8A OS=Mus musculus GN=Rbm8a PE=1 SV=3|RNA-binding protein 8A OS=Mus musculus GN=Rbm8a2 PE=3 SV=1	1.35822	0.0100349	Hit	-0.635185	0.0275827	Candidate	1.9934	Pink
40	MFAP1	Q9CQU1	Microfibrillar-associated protein 1 OS=Mus musculus GN=Mfap1 PE=1 SV=1	1.97805	0.0278589	Hit	0.021672	0.883062	No hit	1.95638	Pink
41	HMGB1	A0A0J9YUD8|A0A0J9YUZ4|P63158|Q58EV5	High mobility group box 1 OS=Mus musculus GN=Hmgb1 PE=1 SV=1|High mobility group protein B1 (Fragment) OS=Mus musculus GN=Hmgb1 PE=1 SV=1|High mobility group protein B1 OS=Mus musculus GN=Hmgb1 PE=1 SV=1|High mobility group protein B1 OS=Mus musculus GN=Hmgb1 PE=1 SV=2	1.21393	0.0112097	Hit	-0.695419	0.00142851	Candidate	1.90935	Pink
42	EWSR1	Q5SUS9|Q5SUT0|Q61545	RNA-binding protein EWS OS=Mus musculus GN=Ewsr1 PE=1 SV=1|RNA-binding protein EWS OS=Mus musculus GN=Ewsr1 PE=1 SV=1|RNA-binding protein EWS OS=Mus musculus GN=Ewsr1 PE=1 SV=2	1.58131	0.0124232	Hit	-0.327851	0.0373711	Candidate	1.90916	Pink
43	EDC4	A0A0R4J1Q0|G5E896|Q3UJB9|Q3UJB9-2	Enhancer of mRNA-decapping protein 4 OS=Mus musculus GN=Edc4 PE=1 SV=1|Enhancer of mRNA decapping 4, isoform CRA_b OS=Mus musculus GN=Edc4 PE=1 SV=1|Enhancer of mRNA-decapping protein 4 OS=Mus musculus GN=Edc4 PE=1 SV=2|Isoform 2 of Enhancer of mRNA-decapping protein 4 OS=Mus musculus GN=Edc4	1.48815	0.00175779	Hit	-0.262073	0.105444	No hit	1.75022	Pink
44	RBM15	Q0VBL3	Protein Rbm15 OS=Mus musculus GN=Rbm15 PE=1 SV=1	1.67227	0.000365717	Hit	-0.0137293	0.917362	No hit	1.68599	Pink
45	ENO3	P21550	Beta-enolase OS=Mus musculus GN=Eno3 PE=1 SV=3	2.32975	0.000412612	Hit	0.651335	0.241372	No hit	1.67842	Pink
46	PCBP2	Q61990|Q61990-2|Q61990-3	Isoform 2 of Poly(rC)-binding protein 2 OS=Mus musculus GN=Pcbp2|Isoform 3 of Poly(rC)-binding protein 2 OS=Mus musculus GN=Pcbp2|Poly(rC)-binding protein 2 OS=Mus musculus GN=Pcbp2 PE=1 SV=1	1.75742	0.000798822	Hit	0.0888294	0.462032	No hit	1.66859	Pink
47	FRYL	F8VQ05	Protein Fryl OS=Mus musculus GN=Fryl PE=1 SV=1	1.72792	0.000666422	Hit	0.0737613	0.666576	No hit	1.65416	Pink
48	NSFL1C	A2AT02|Q9CZ44|Q9CZ44-3	Isoform 3 of NSFL1 cofactor p47 OS=Mus musculus GN=Nsfl1c|NSFL1 cofactor p47 OS=Mus musculus GN=Nsfl1c PE=1 SV=1	1.82247	0.000711596	Hit	0.238926	0.0710532	No hit	1.58355	Pink
49	GOLGA4	Q91VW5	Golgin subfamily A member 4 OS=Mus musculus GN=Golga4 PE=1 SV=2	1.05193	0.00147273	Hit	-0.526277	0.0164455	Candidate	1.57821	Pink
50	SUPT5H	O55201|O55201-2	Isoform 2 of Transcription elongation factor SPT5 OS=Mus musculus GN=Supt5h|Transcription elongation factor SPT5 OS=Mus musculus GN=Supt5h PE=1 SV=1	1.00575	0.00175779	Hit	-0.557579	0.00305984	Candidate	1.56333	Pink
51	HNRNPLL	Q921F4	Heterogeneous nuclear ribonucleoprotein L-like OS=Mus musculus GN=Hnrnpll PE=1 SV=3	1.49098	0.000595584	Hit	-0.0582447	0.625044	No hit	1.54922	Pink
52	BLVRB	E9PZC3|Q3U6G1|Q923D2	Biliverdin reductase B (Flavin reductase (NADPH)) OS=Mus musculus GN=Blvrb PE=1 SV=1|Flavin reductase (NADPH) OS=Mus musculus GN=Blvrb PE=1 SV=1|Flavin reductase (NADPH) OS=Mus musculus GN=Blvrb PE=1 SV=3	1.12993	0.0148888	Hit	-0.404567	0.101684	No hit	1.5345	Pink
53	GYS2	Q8VCB3	Glycogen [starch] synthase, liver OS=Mus musculus GN=Gys2 PE=1 SV=2	1.21939	0.0274153	Hit	-0.305368	0.112601	No hit	1.52476	Pink
54	EEF1G	Q4FZK2|Q9D8N0	Elongation factor 1-gamma OS=Mus musculus GN=Eef1g PE=1 SV=1|Elongation factor 1-gamma OS=Mus musculus GN=Eef1g PE=1 SV=3	1.57525	0.000948171	Hit	0.0636268	0.607613	No hit	1.51162	Pink
55	SORL1	O88307	Sortilin-related receptor OS=Mus musculus GN=Sorl1 PE=1 SV=3	1.72637	0.00144306	Hit	0.216165	0.204095	No hit	1.51021	Pink
56	SAFB	D3YXK2|S4R1M2	Scaffold attachment factor B1 OS=Mus musculus GN=Safb PE=1 SV=2|Scaffold attachment factor B1 OS=Mus musculus GN=Safb PE=1 SV=1	1.44391	0.001205	Hit	-0.0652466	0.599883	No hit	1.50916	Pink
57	SET	A2BE93|Q9EQU5|Q9EQU5-2	Protein SET (Fragment) OS=Mus musculus GN=Set PE=1 SV=1|Protein SET OS=Mus musculus GN=Set PE=1 SV=1|Isoform 2 of Protein SET OS=Mus musculus GN=Set	1.64374	0.00437514	Hit	0.135313	0.672894	No hit	1.50842	Pink
58	DLAT	Q8BMF4	Dihydrolipoyllysine-residue acetyltransferase component of pyruvate dehydrogenase complex, mitochondrial OS=Mus musculus GN=Dlat PE=1 SV=2	1.59819	0.000476343	Hit	0.120606	0.475413	No hit	1.47759	Pink
59	HECTD1	F8WIE5	E3 ubiquitin-protein ligase HECTD1 OS=Mus musculus GN=Hectd1 PE=1 SV=1	1.72295	0.0126953	Hit	0.284363	0.0543292	No hit	1.43858	Pink
60	FTH1	P09528	Ferritin heavy chain OS=Mus musculus GN=Fth1 PE=1 SV=2	1.4893	0.00139739	Hit	0.0616681	0.802589	No hit	1.42763	Pink
61	RBM25	B2RY56	RNA-binding protein 25 OS=Mus musculus GN=Rbm25 PE=1 SV=2	1.16527	0.00193301	Hit	-0.244671	0.0647558	No hit	1.40995	Pink
62	CSDE1	A0A0G2JF72|Q3U1S6|Q8JZN2|Q91W50	Cold shock domain-containing protein E1 OS=Mus musculus GN=Csde1 PE=1 SV=1	1.55515	0.00185809	Hit	0.174779	0.190454	No hit	1.38037	Pink
63	HSP90AB1	P11499|Q71LX8	Heat shock protein HSP 90-beta OS=Mus musculus GN=Hsp90ab1 PE=1 SV=3|Heat shock protein 84b OS=Mus musculus GN=Hsp90ab1 PE=1 SV=1	1.30328	0.00402749	Hit	-0.0256439	0.904772	No hit	1.32892	Pink
[truncated: 778 more rows]

## Sheet: Brain vs Liver
	Gene name	Protein_ID	Description	eRIC_Log2(FC)	eRIC_FDR	eRIC_Classification	Input_Log2(FC)	Input_FDR	Input_Classification	Log2(FC_eRIC) - Log2(FC_input)	Color in Supplementary Fig. 3C
[truncated: 958 more rows]

[truncated: 1 more sheets: Liver vs Kidney]
