# Supplementary material for: The RNA-binding protein landscapes differ between mammalian organs and cultured cells
Source: Nat Commun. 2023 Apr 12;14:2074. doi: 10.1038/s41467-023-37494-w (PMC10097726; doi:10.1038/s41467-023-37494-w)
Supplement: Supplementary file 9 — Supplementary Data 6 [file 41467_2023_37494_MOESM9_ESM.xlsx]

## Sheet: Protein-protein CL
					batch-cleaned_iBAQ_>150 KDa fraction			batch-cleaned_iBAQ_100-150 KDa fraction			batch-cleaned_iBAQ_75-100 KDa fraction			batch-cleaned_iBAQ_50-75 KDa fraction			batch-cleaned_iBAQ_37 -50 KDa fraction			batch-cleaned_iBAQ_25-37 KDa fraction			batch-cleaned_iBAQ_20-25 KDa fraction
Gene_name	Protein_ID	Protein_name	MW	Most prominent fraction	replicate 1	replicate 2	replicate 3	replicate 1	replicate 2	replicate 3	replicate 1	replicate 2	replicate 3	replicate 1	replicate 2	replicate 3	replicate 1	replicate 2	replicate 3	replicate 1	replicate 2	replicate 3	replicate 1	replicate 2	replicate 3
Ahnak	E9Q616	NA	604.25	band5	2988.08	2045.2	NA	NA	2048.7	NA	NA	1261.5	NA	5540.23	8094.4	NA	NA	NA	13913.5	NA	7515.5	NA	NA	NA	NA
Plec	Q9QXS1	Plectin	534.18	band7	4940.1	4940.1	NA	NA	1595.9	NA	1835.95	NA	NA	NA	5681.8	NA	NA	NA	NA	NA	NA	NA	NA	NA	6481.75
Lama5	Q61001	Laminin subunit alpha-5	404.05	band6	NA	NA	NA	NA	NA	NA	NA	NA	NA	5841.41	13488.3	NA	NA	NA	10795.9	23154.9	10027.8	15237.8	NA	NA	NA
Hspg2	Q05793	Basement membrane-specific heparan sulfate proteoglycan core protein;Endorepellin;LG3 peptide	398.29	band6	NA	NA	5904.25	4028.64	12740.7	3841.88	NA	1688.39	3103.57	79233.6	48098.3	NA	NA	14548.3	41867	83797	100392	49035.3	NA	NA	17863
Col6a3	E9PWQ3	NA	353.93	band6	NA	NA	NA	NA	NA	NA	NA	NA	NA	9354.01	8412.71	NA	NA	NA	3052.23	25070.2	27875.3	26435.5	NA	9552.64	NA
Dsp	E9Q557	Desmoplakin	332.91	band7	2.76386e+06	1.38322e+06	513899	616230	550024	329494	183728	452222	511521	1.52522e+06	1.73706e+06	4879.67	8153.95	237059	622072	362718	110709	483176	NA	32772.4	4.04635e+06
Sptan1	P16546	Spectrin alpha chain, non-erythrocytic 1	284.59	band1	17507.1	NA	17507.1	NA	NA	NA	NA	NA	NA	NA	NA	NA	NA	NA	NA	NA	2838.3	NA	NA	NA	NA
Flna	Q8BTM8	Filamin-A	281.22	band4	32555.3	17209	28120.3	11929.6	32407.3	4242.41	7198.55	10697.4	6915.17	104878	126467	NA	NA	10825.6	49154.2	53214.9	44066.3	77070.8	NA	NA	NA
Flnb	Q80X90	Filamin-B	277.82	band1	33878.2	29335.3	14623.4	6771.18	8783.07	7216.18	4155.17	10599.3	6004.27	16983.3	22511.3	NA	NA	5001.09	10842.6	15861.2	6149.64	14075.7	NA	NA	NA
Fn1	P11276	Fibronectin;Anastellin	272.53	band4	4858.06	NA	8115.85	3873.39	7722.35	3721.92	NA	5859.18	NA	17958	6968.92	NA	NA	NA	NA	NA	NA	NA	NA	NA	NA
Tln1	P26039	Talin-1	269.82	band6	27236.9	NA	NA	NA	15683.5	NA	NA	NA	NA	33394.5	20097.2	NA	NA	NA	20245	60463.5	100469	77940.6	NA	NA	NA
Numa1	E9Q7G0	NA	235.63	band1	21319.1	NA	21319.1	8171.58	8171.58	NA	NA	NA	NA	NA	NA	NA	NA	NA	NA	NA	NA	NA	NA	NA	NA
Myh9	Q8VDD5;Q61879;Q6URW6	Myosin-9	226.37	band4	77544.9	42993.5	64689.3	35429.6	53512.7	64224.1	35410.6	42489.4	12804.2	143239	178006	NA	NA	15507.2	43535.1	17217.6	23102.9	16857.9	NA	NA	NA
Naca	P70670	Nascent polypeptide-associated complex subunit alpha, muscle-specific form	220.5	band6	NA	NA	NA	NA	NA	NA	NA	NA	NA	NA	NA	NA	NA	NA	NA	9144.7	9144.7	NA	NA	NA	NA
Lamb1	P02469	Laminin subunit beta-1	197.09	band4	NA	NA	NA	NA	12496	NA	NA	15217	NA	20020	20020	NA	NA	NA	NA	NA	NA	NA	NA	NA	NA
Lamb2	Q61292	Laminin subunit beta-2	196.58	band5	9115.28	NA	NA	21543.3	6827.43	5095.52	84467.5	106601	36769.6	191479	146294	NA	13698.6	159679	372660	216728	118910	45295.2	NA	9834.9	37563.5
C3	P01027	Complement C3;Complement C3 beta chain;C3-beta-c;Complement C3 alpha chain;C3a anaphylatoxin;Acylation stimulating protein;Complement C3b alpha chain;Complement C3c alpha chain fragment 1;Complement C3dg fragment;Complement C3g fragment;Complement C3d fragment;Complement C3f fragment;Complement C3c alpha chain fragment 2	186.48	band6	NA	NA	NA	NA	NA	NA	NA	NA	NA	NA	NA	NA	NA	9879.44	14765.3	50591.2	61848.7	41382.8	NA	NA	NA
Col18a1	P39061	Collagen alpha-1(XVIII) chain;Endostatin	182.17	band3	NA	NA	NA	NA	NA	NA	48583	NA	NA	NA	NA	NA	NA	NA	NA	46643.4	NA	46643.4	NA	NA	NA
Lamc1	P02468	Laminin subunit gamma-1	177.3	band2	NA	24083.3	15703.7	938847	401872	244378	428614	272147	168938	377400	352768	NA	NA	22936.8	76235.6	11497.3	66624.5	78735.2	NA	NA	13331.7
Rrbp1	Q99PL5	Ribosome-binding protein 1	172.88	band4	NA	NA	NA	NA	NA	NA	NA	NA	NA	31833	31833	NA	NA	NA	NA	NA	NA	NA	NA	NA	NA
Aqr	Q8CFQ3	Intron-binding protein aquarius	170.29	band1	23455.6	NA	23455.6	NA	NA	NA	NA	NA	NA	NA	NA	NA	NA	NA	NA	NA	NA	NA	NA	NA	NA
Col4a2	P08122	Collagen alpha-2(IV) chain;Canstatin	167.32	band6	126228	NA	53139.5	127001	49050.6	14684.2	96870.4	205298	166652	2.3003e+06	1.90156e+06	NA	68091.6	146670	371604	4.8173e+06	5.09412e+06	1.15939e+07	NA	NA	48218.1
Col4a1	P02463	Collagen alpha-1(IV) chain;Arresten	160.68	band1	26416.2	NA	NA	16927.3	NA	16927.3	NA	NA	NA	NA	NA	NA	NA	13594.6	13594.6	NA	NA	10603.7	NA	NA	NA
Lrpprc	Q6PB66	Leucine-rich PPR motif-containing protein, mitochondrial	156.61	band2	1.10287e+06	1.13124e+06	690871	4.65816e+06	5.42086e+06	4.85216e+06	228410	155389	160229	451121	615216	NA	NA	NA	171648	20410.6	18430.5	38183.3	NA	NA	NA
Nid2	O88322	Nidogen-2	153.91	band4	NA	NA	NA	NA	NA	NA	NA	NA	NA	NA	21526.3	NA	NA	NA	8947.56	17265.8	17265.8	17265.8	NA	NA	NA
Dhx9	O70133	ATP-dependent RNA helicase A	149.47	band2	372935	134962	366901	395571	466532	262679	24149.3	15844.1	NA	5282.71	18865.1	NA	NA	NA	NA	NA	NA	NA	NA	NA	NA
Hdlbp	Q8VDJ3	Vigilin	141.74	band1	75814.8	12522	126363	62056	99405	19150.9	NA	NA	NA	7173.9	27115.1	NA	NA	NA	NA	NA	NA	NA	NA	NA	NA
Col1a1	P11087	Collagen alpha-1(I) chain	138.03	band6	68004.8	60431.9	69764.9	34034.6	46073.3	21851.4	55514	95606.5	48137.5	188065	178446	NA	NA	73555.4	135907	207890	256527	154049	NA	10821.2	34460.7
Nid1	P10493	Nidogen-1	136.54	band6	NA	NA	NA	NA	NA	NA	NA	NA	NA	NA	NA	NA	NA	40874.6	23943.1	36555.9	27978.3	47763.3	NA	NA	NA
Pc	Q05920	Pyruvate carboxylase, mitochondrial	129.68	band2	38003.8	29520.7	36977.9	76723.5	98770.6	78852	NA	NA	NA	NA	NA	NA	NA	NA	NA	NA	NA	NA	NA	NA	NA
Col1a2	Q01149	Collagen alpha-2(I) chain	129.56	band3	NA	NA	NA	NA	NA	NA	NA	NA	46092.3	NA	NA	NA	NA	NA	NA	NA	33141	33141	NA	NA	NA
Pum1	Q80U78	Pumilio homolog 1	126.62	band2	182568	NA	337222	496185	389104	605117	82918.6	75001.5	36141.6	59987.5	62226.4	NA	NA	NA	NA	NA	NA	NA	NA	NA	NA
R3hdm1	E9Q9Q2;Q80TM6	NA	124.39	band4	NA	NA	NA	NA	NA	10448.7	80920.4	75075	34908.2	700321	535121	NA	NA	57841.4	133212	48457.3	103733	84675.9	NA	NA	NA
Upf1	Q9EPU0	Regulator of nonsense transcripts 1	123.97	band2	150329	54674.6	117462	472252	575635	402418	NA	13197.3	NA	21971.9	49562.5	NA	NA	NA	NA	NA	NA	NA	NA	NA	NA
FAM120A	Q6A0A9	Constitutive coactivator of PPAR-gamma-like protein 1	121.64	band1	359236	156293	303723	162562	292144	245913	NA	27061.8	16543.7	42678.3	NA	NA	NA	NA	NA	NA	NA	NA	NA	NA	NA
Uba1	Q02053	Ubiquitin-like modifier-activating enzyme 1	117.81	band2	60120	NA	86609.8	168556	172150	129543	17342.4	14147.2	NA	NA	17320.7	NA	NA	NA	NA	NA	NA	NA	NA	NA	NA
Vcl	Q64727	Vinculin	116.72	band4	NA	35182.3	14287.3	383482	161871	128726	7986.92	28514.1	NA	249796	257440	NA	NA	9375.76	21214.2	NA	7628.76	20026.1	NA	NA	NA
Dsg1b;Dsg1a;Dsg1c	Q7TSF1;Q61495;Q7TSF0	Desmoglein-1-beta;Desmoglein-1-alpha;Desmoglein-1-gamma	114.45	band1	1.47343e+06	1.18827e+06	223610	373537	426289	56650.7	94078.6	206729	144410	632463	1.24851e+06	NA	31484.5	137795	292068	389275	126995	148306	NA	45788.6	1.48779e+06
Pum2	Q80U58	Pumilio homolog 2	114.31	band2	16488.5	NA	NA	206999	236587	221299	NA	NA	NA	37407.8	32729.6	NA	NA	NA	NA	NA	NA	NA	NA	NA	NA
Cntn1	P12960	Contactin-1	113.39	band1	477160	236484	620156	197326	99084.1	297564	130164	NA	96656.9	61121.2	55057.7	18458.4	13102.2	43597	NA	19026.8	29600.5	NA	NA	NA	NA
Atp1a1;Atp1a3;Atp1a2	Q8VDN2;Q6PIC6;Q6PIE5	Sodium/potassium-transporting ATPase subunit alpha-1;Sodium/potassium-transporting ATPase subunit alpha-3;Sodium/potassium-transporting ATPase subunit alpha-2	112.98	band3	51548.6	38977.2	50925.8	42814.1	25207.5	41029.9	44727.5	71619.8	39887.6	21534	30208.5	NA	NA	NA	NA	NA	NA	NA	NA	NA	NA
Col6a1	Q04857	Collagen alpha-1(VI) chain	108.49	band6	NA	NA	NA	76213.6	60830.4	22513.8	NA	12562.9	NA	44610.1	27792.3	NA	9685.99	51778.5	127072	627874	236204	205259	NA	NA	21608.4
Actn4;Actn1	P57780;Q7TPR4	Alpha-actinin-4;Alpha-actinin-1	104.98	band6	NA	NA	NA	22209.8	19291.7	NA	13023.6	11340.2	NA	25732.2	34022.2	NA	NA	NA	21707.2	NA	31428.3	31428.3	NA	NA	19826.2
Ccar2	Q8VDP4	Cell cycle and apoptosis regulator protein 2	103	band2	78265.3	NA	58196.8	91676.9	106315	123291	NA	NA	NA	NA	NA	NA	NA	NA	NA	NA	NA	NA	NA	NA	NA
Rbm12	Q8R4X3	RNA-binding protein 12	102.8	band2	NA	NA	NA	188799	188799	188799	5701.08	NA	NA	NA	NA	NA	NA	NA	NA	NA	NA	NA	NA	NA	NA
Snd1	Q78PY7	Staphylococcal nuclease domain-containing protein 1	102.09	band2	89514.8	NA	NA	1.30884e+06	781679	394033	58975.2	25633.1	NA	148689	97356.8	NA	3250.72	19125.7	20240.5	NA	NA	11142.9	NA	NA	NA
Dnmt3a	O88508	DNA (cytosine-5)-methyltransferase 3A	101.67	band1	33164.3	NA	NA	22636.2	NA	22636.2	14280.7	NA	NA	NA	NA	NA	NA	NA	NA	NA	NA	NA	NA	NA	NA
Aldh1l1	Q8R0Y6	Cytosolic 10-formyltetrahydrofolate dehydrogenase	98.708	band6	NA	NA	14285.7	NA	NA	NA	12749.8	12749.8	NA	NA	NA	NA	NA	NA	NA	19856.5	NA	19856.5	NA	NA	NA
Usp5	P56399	Ubiquitin carboxyl-terminal hydrolase 5	95.832	band2	NA	NA	NA	18759.4	NA	18759.4	NA	NA	NA	NA	NA	NA	NA	NA	NA	NA	NA	NA	NA	NA	NA
Eef2	P58252;O08810	Elongation factor 2	95.313	band4	115877	126371	92924.5	31650	35798	35116.7	191383	134539	57426.7	111991	297037	NA	NA	NA	53221.9	NA	12800.2	67705.8	NA	NA	167384
Matr3	Q8K310	Matrin-3	94.629	band2	218870	NA	259287	408488	375303	344814	8783.68	NA	NA	NA	NA	NA	NA	NA	NA	NA	NA	NA	NA	NA	NA
Vil1	Q62468	Villin-1	92.774	band3	NA	NA	NA	NA	NA	NA	27521.2	NA	27521.2	NA	NA	NA	NA	NA	NA	NA	NA	NA	NA	NA	NA
Tgm1	Q9JLF6	Protein-glutamine gamma-glutamyltransferase K	89.825	band4	196292	158613	51952.9	18195.9	100998	32972.2	NA	133831	35647.1	168085	260503	NA	NA	34079	84050.1	87756.1	36729.5	50519.7	NA	17650.7	227422
Vcp	Q01853	Transitional endoplasmic reticulum ATPase	89.321	band3	70584.7	25185	41656.4	29329.8	20319.1	45330.9	201890	403160	132127	42457.8	49451.4	NA	NA	NA	13294.4	14390.4	25030.1	22337.2	NA	NA	NA
Cald1	E9QA15	NA	89.272	band6	NA	NA	NA	NA	NA	NA	NA	NA	NA	NA	NA	NA	NA	8490.21	NA	65361.8	65361.8	65361.8	NA	NA	NA
Csde1	Q91W50	Cold shock domain-containing protein E1	88.79	band3	128372	74567.3	219518	421573	177876	462992	7.8792e+06	8.59631e+06	1.25242e+07	3.27237e+06	2.79003e+06	13889.2	27620.1	262162	1.72086e+06	578918	267529	733345	NA	4829.15	NA
Sf3a1	Q8K4Z5	Splicing factor 3A subunit 1	88.544	band1	NA	NA	23490.9	20474.3	NA	20474.3	NA	NA	NA	NA	NA	NA	NA	NA	NA	NA	NA	NA	NA	NA	NA
Hnrnpu	Q8VEK3	Heterogeneous nuclear ribonucleoprotein U	87.917	band2	1.63536e+06	773749	851789	1.92882e+06	1.8602e+06	1.21462e+06	308153	368225	203542	760254	788510	NA	29454.6	10845.5	24504.1	11129.9	53449.4	60635.4	NA	NA	NA
Gsn	P13020	Gelsolin	85.941	band3	NA	NA	NA	NA	NA	NA	218967	339719	272740	71426.4	46038	NA	NA	NA	93314.3	NA	NA	NA	NA	NA	NA
Aco2	Q99KI0	Aconitate hydratase, mitochondrial	85.462	band3	NA	NA	17825.7	NA	NA	NA	53473.3	53473.3	53473.3	NA	NA	NA	NA	NA	NA	NA	NA	NA	NA	NA	NA
Hnrnpul2	Q00PI9	Heterogeneous nuclear ribonucleoprotein U-like protein 2	84.939	band2	56265	NA	90436.4	94196.9	74299.2	58604.6	NA	NA	NA	NA	NA	NA	NA	NA	19254	NA	NA	NA	NA	NA	NA
Hsp90ab1	P11499	Heat shock protein HSP 90-beta	83.28	band3	168637	68186.6	86579	53665	68794.2	55142.4	269938	451910	318085	143325	161050	NA	NA	23358.3	40055.2	11417.8	15334.1	NA	NA	NA	NA
Ubc;Ubb;Rps27a;Uba52;Gm8797	P0CG50;P0CG49;P62983;P62984;A0A0A6YW67	Polyubiquitin-C;Ubiquitin;Ubiquitin-related 1;Ubiquitin-related 2;Polyubiquitin-B;Ubiquitin;Ubiquitin-40S ribosomal protein S27a;Ubiquitin;40S ribosomal protein S27a;Ubiquitin-60S ribosomal protein L40;Ubiquitin;60S ribosomal protein L40	82.549	band1	1.66752e+06	1.1807e+06	1.23405e+06	389598	332732	291178	334769	206006	180677	875975	1.01029e+06	6791.41	43528.2	89800.6	309784	853292	189220	666764	11947	60848	928253
Jup	Q02257;Q02248	Junction plakoglobin	81.8	band4	1.37078e+07	5.651e+06	919733	3.51875e+06	2.22914e+06	635124	2.03015e+06	2.42221e+06	949196	1.16042e+07	5.4025e+06	NA	106412	792687	1.37934e+06	5.24306e+06	915146	831876	41231.2	218596	5.18912e+06
Pkp1	P97350	Plakophilin-1	80.895	band1	1.86161e+06	724266	238869	240123	442116	84417.1	179865	403787	134651	783032	985413	NA	NA	131192	204713	701822	164483	203242	15093.8	39752.9	1.1014e+06
Scin	Q60604	Adseverin	80.253	band3	NA	NA	NA	NA	NA	NA	33693.4	33693.4	33693.4	15743.5	NA	NA	NA	NA	NA	NA	NA	NA	NA	NA	NA
Hnrnpm	Q9D0E1;Q91VC4	Heterogeneous nuclear ribonucleoprotein M	77.648	band4	5.2826e+06	1.05462e+06	4.71349e+06	4.1053e+06	2.54604e+06	5.5111e+06	1.54142e+06	525210	963265	4.21853e+07	3.35338e+07	40795.9	13791.4	571911	7.51733e+06	1.52714e+06	1.09815e+06	3.87042e+06	NA	NA	121454
Esrp2	Q8K0G8	Epithelial splicing regulatory protein 2	77.36	band4	141907	NA	NA	29048.5	42176.3	67481.6	108163	80057.5	48267	1.56386e+06	1.45522e+06	NA	NA	NA	51446.2	35258.1	NA	NA	NA	NA	NA
Khsrp	Q3U0V1	Far upstream element-binding protein 2	76.775	band3	9.215e+06	3.41571e+06	1.19452e+07	5.97424e+06	4.92713e+06	7.37807e+06	4.74747e+07	6.68438e+07	8.46743e+07	2.38048e+07	1.91116e+07	37478.5	295918	1.71972e+06	1.23609e+07	1.52802e+06	1.70457e+06	3.63233e+06	NA	39197.2	196723
Ncl	P09405	Nucleolin	76.722	band2	68618.1	NA	128518	3.12049e+06	1.00161e+06	6.14089e+06	1.28843e+06	630224	821312	4.44328e+06	3.43794e+06	17484.5	81315.8	331952	2.2495e+06	289689	426842	1.13264e+06	NA	NA	38615
Fxr1	Q61584	Fragile X mental retardation syndrome-related protein 1	76.221	band4	NA	NA	NA	NA	NA	NA	NA	NA	NA	46759	46759	NA	NA	NA	NA	NA	NA	NA	NA	NA	NA
Esrp1	Q3US41	Epithelial splicing regulatory protein 1	75.548	band4	42985.6	NA	NA	47111.5	NA	NA	NA	NA	NA	1.62834e+06	1.62834e+06	NA	NA	NA	58811.9	NA	22161.5	22161.5	NA	NA	NA
Sfpq	Q8VIJ6	Splicing factor, proline- and glutamine-rich	75.441	band1	913024	481271	496239	346678	201497	327964	338228	404815	91290.4	95811.6	454927	NA	NA	100276	694920	154544	233670	194132	NA	NA	NA
Lmna	P48678	Prelamin-A/C;Lamin-A/C	74.237	band4	63473.9	34684.8	43398.4	NA	22925.9	25440.1	NA	9903.62	NA	71270.6	137392	NA	NA	NA	NA	NA	NA	NA	NA	NA	78864.9
Hspa9	P38647	Stress-70 protein, mitochondrial	73.46	band4	NA	NA	20994.3	22090.2	NA	NA	28140.3	NA	NA	5.68847e+06	4.96967e+06	NA	NA	90647.2	120717	34406.2	45447.7	31898.1	NA	NA	NA
Hspa5	P20029	78 kDa glucose-regulated protein	72.421	band4	465715	434919	294133	47049.1	68323.8	30514.2	42823.4	59489.8	26391.7	531760	983304	NA	NA	71425.8	99919.6	159899	161568	132326	NA	22465.4	198987
Ddx17	Q501J6	Probable ATP-dependent RNA helicase DDX17	72.399	band4	36295.5	NA	36295.5	NA	90217.1	NA	NA	NA	NA	120146	120146	NA	NA	NA	NA	NA	NA	NA	NA	NA	NA
Hal	P35492	Histidine ammonia-lyase	72.257	band4	228760	228760	NA	NA	17863	NA	NA	59399	NA	NA	250950	NA	NA	NA	NA	NA	NA	NA	NA	NA	NA
Hnrnpr	Q8VHM5	NA	70.887	band4	190964	49573.1	40580.4	220145	222235	123813	316827	94503.5	80315.6	1.82328e+06	2.09746e+06	NA	79163	513205	1.05843e+06	491627	843340	1.13157e+06	NA	NA	NA
Hspa8	P63017	Heat shock cognate 71 kDa protein	70.87	band4	745486	425587	722609	224883	293885	238166	83538.9	175344	77260.6	2.79256e+06	2.43876e+06	NA	NA	94805.4	159585	237155	224996	206022	NA	11265.8	NA
Pls3	Q99K51	Plastin-3	70.741	band4	NA	NA	NA	NA	NA	NA	NA	NA	NA	41656	41656	NA	NA	NA	NA	NA	NA	NA	NA	NA	NA
Pabpc1;Pabpc6	P29341;Q9D4E6;Q6PHQ9;Q62029;A2A5N3;Q8C7D3	Polyadenylate-binding protein 1;Polyadenylate-binding protein	70.67	band4	414234	80355	59540.8	102866	144087	114414	33909.5	64161.4	16045.1	596568	407968	NA	9824.04	47302.1	274983	113441	67010.4	64785.2	NA	NA	NA
Sf1	Q64213	Splicing factor 1	70.402	band4	95701.1	90614.5	48110	40211.8	74046.9	NA	103162	70163.6	NA	85690.9	112234	NA	NA	16426.5	39625.5	NA	NA	30803.1	NA	NA	NA
Hspa1a;Hspa1b	Q61696;P17879	Heat shock 70 kDa protein 1A;Heat shock 70 kDa protein 1B	70.078	band4	94854.8	122256	107687	52377.7	NA	NA	NA	NA	11035.3	194057	150563	NA	NA	NA	9747.14	34276.3	NA	NA	NA	NA	NA
Syncrip	Q7TMK9	Heterogeneous nuclear ribonucleoprotein Q	69.632	band6	352902	46127.4	296412	289413	280164	730645	222832	85796.7	100994	4.28201e+06	7.51947e+06	20527.1	168249	1.6797e+06	8.04978e+06	2.18828e+06	4.45557e+06	5.70867e+06	NA	162945	492788
Rbm14	Q8C2Q3	RNA-binding protein 14	69.448	band1	159956	NA	NA	NA	NA	NA	NA	NA	NA	41784.2	NA	NA	NA	NA	NA	NA	27656	27656	NA	NA	NA
Pck1	Q9Z2V4	Phosphoenolpyruvate carboxykinase, cytosolic [GTP]	69.354	band4	NA	NA	NA	NA	NA	NA	NA	NA	NA	153260	153260	NA	NA	NA	NA	NA	NA	NA	NA	NA	NA
Eif4b	Q8BGD9	Eukaryotic translation initiation factor 4B	68.839	band4	NA	NA	NA	47471.4	NA	NA	143098	NA	105145	615183	716785	NA	NA	76570.8	310530	42759.6	86216.8	26771.1	NA	NA	113493
Alb	P07724	Serum albumin	68.692	band6	270613	65948.9	141439	147890	27057.3	60474.4	11429.7	49845.5	31693.3	261535	1.51291e+06	NA	NA	316408	139347	1.68868e+06	1.72043e+06	1.03384e+06	NA	243547	726220
Fubp1	Q91WJ8	Far upstream element-binding protein 1	68.539	band4	175965	96963.5	95311.7	156133	NA	53864.5	37727.5	57077.7	NA	1.32445e+06	4.26817e+06	NA	NA	48715.9	196196	138647	176328	167442	NA	NA	NA
Ewsr1	Q61545	RNA-binding protein EWS	68.461	band4	190536	94216.3	162853	NA	131048	130113	97187.5	146471	98688.7	216689	289729	NA	NA	NA	NA	NA	NA	NA	NA	NA	NA
Tkt	P40142	Transketolase	67.63	band4	73906.7	112510	NA	NA	NA	NA	NA	44356	NA	842790	553620	NA	NA	NA	24397.3	NA	NA	31558.5	NA	NA	NA
Cstf2t	Q8C7E9	Cleavage stimulation factor subunit 2 tau variant	65.862	band4	NA	NA	NA	NA	NA	NA	NA	NA	NA	318110	318110	NA	NA	NA	NA	NA	NA	NA	NA	NA	NA
A1cf	Q5YD48	APOBEC1 complementation factor	65.681	band4	316844	87302.7	743811	362192	107792	246633	20839.1	42407.1	44198.9	4.49492e+06	5.25191e+06	20660	90895.7	417287	3.132e+06	1.19918e+06	1.33971e+06	2.23324e+06	NA	NA	NA
Hnrnpll	Q921F4	Heterogeneous nuclear ribonucleoprotein L-like	64.124	band4	NA	NA	NA	12625.4	NA	NA	43238.2	NA	43238.2	605436	605436	NA	NA	NA	NA	NA	NA	NA	NA	NA	NA
Rbm47	Q91WT8;P86049	RNA-binding protein 47	64.061	band4	1.3652e+06	369306	1.2942e+06	440818	465800	756984	119987	NA	99886.2	7.96483e+06	6.90644e+06	29908.3	76349.7	313343	3.81225e+06	440755	474889	1.73462e+06	NA	NA	NA
Hnrnpl	Q8R081	Heterogeneous nuclear ribonucleoprotein L	63.963	band4	1.42323e+06	482151	2.47419e+06	2.72157e+06	1.5585e+06	3.20254e+06	225999	NA	107305	2.60566e+07	2.53293e+07	56898	66589.5	796846	8.69211e+06	3.03575e+06	1.95226e+06	1.09653e+07	NA	NA	141761
Parp2	O88554	Poly [ADP-ribose] polymerase 2	63.396	band1	106325	107673	210783	122846	53466.5	98730	50405.3	48179.2	63641.8	41187.5	64727.2	16659.4	27020	43829.8	NA	30162.3	28085.7	NA	11190.4	NA	NA
Myef2	Q8C854	Myelin expression factor 2	63.294	band4	357562	NA	69436.2	403007	126647	88768.5	30808.9	NA	NA	4.46255e+06	4.14842e+06	NA	11922.6	134448	279017	305427	210390	316460	NA	NA	NA
Fubp3	Q3TIX6	NA	61.959	band4	656711	225339	305342	1.03294e+06	605449	459856	163927	158083	40848	1.09881e+07	1.02622e+07	NA	48070.1	453549	969847	897203	524959	892123	NA	NA	34529.1
Ces1f	Q91WU0;Q8VCC2	Carboxylic ester hydrolase	61.612	band4	NA	NA	NA	NA	NA	NA	NA	NA	NA	78404	78404	NA	NA	NA	NA	NA	NA	NA	NA	NA	NA
Cstf2	Q8BIQ5	Cleavage stimulation factor subunit 2	61.341	band4	NA	NA	NA	150443	57336.6	129511	NA	NA	25982.8	1.87755e+07	2.19691e+07	NA	NA	408940	509193	416606	1.04246e+06	400931	NA	NA	NA
Hspd1	P63038	60 kDa heat shock protein, mitochondrial	60.955	band4	NA	NA	NA	NA	NA	NA	NA	NA	NA	750803	1.02791e+06	38475.4	NA	16846	65781.1	53814.3	77673.1	531420	NA	NA	NA
Puf60	Q3UEB3	Poly(U)-binding-splicing factor PUF60	60.248	band4	156520	NA	79107.1	134435	137804	355119	93778.3	56922.1	NA	3.46308e+07	1.97158e+07	151779	169180	822711	8.43332e+06	1.42382e+06	1.16267e+06	6.26561e+06	NA	NA	158323
Cat	P24270	Catalase	59.795	band4	373498	408242	71874.7	53301.8	296475	57181.3	146489	234080	NA	472924	496114	NA	NA	62002.1	132233	164449	95319.4	104155	NA	27954.3	457369
Atp5a1	Q03265	ATP synthase subunit alpha, mitochondrial	59.752	band4	NA	NA	49254.8	21469.5	15338	18146.6	7218.78	NA	NA	117032	163816	NA	NA	14591.7	NA	8788.56	NA	NA	NA	NA	NA
Rbm39	Q8VH51	RNA-binding protein 39	59.406	band5	NA	NA	NA	NA	NA	NA	NA	NA	NA	NA	NA	NA	NA	294872	294872	80554.2	NA	80554.2	NA	NA	NA
Sf3a3	Q9D554	Splicing factor 3A subunit 3	58.841	band4	NA	NA	NA	NA	NA	NA	NA	NA	NA	213030	213030	NA	NA	NA	NA	NA	NA	NA	NA	NA	NA
Pspc1	Q8R326	Paraspeckle component 1	58.758	band4	31670.1	NA	NA	32158.6	NA	NA	NA	NA	NA	1.11643e+06	1.11643e+06	NA	NA	NA	363207	196844	NA	196844	NA	NA	NA
Pkm	P52480;P53657	Pyruvate kinase PKM	57.844	band1	284598	350081	144465	NA	85575.4	18516.4	20709.8	NA	24848.8	213038	243043	NA	NA	29456.6	47742.1	NA	30820.5	NA	NA	8620.4	58083.7
Ptbp2	Q91Z31	Polypyrimidine tract-binding protein 2	57.488	band4	NA	NA	NA	NA	NA	NA	NA	NA	NA	1.1603e+06	1.04222e+06	NA	NA	NA	62419.3	52910.7	58905.3	55827.6	NA	NA	NA
P4hb	P09103	Protein disulfide-isomerase	57.058	band4	NA	NA	NA	NA	NA	NA	NA	NA	NA	241750	272200	NA	NA	NA	90566.9	36504.6	32421	NA	NA	NA	NA
Ptbp3	Q8BHD7	Polypyrimidine tract-binding protein 3	56.7	band4	53925.6	NA	NA	146288	NA	57398.3	NA	NA	NA	1.62006e+06	4.12897e+06	NA	NA	800470	823417	NA	257675	638423	NA	NA	NA
Ptbp1	P17225	Polypyrimidine tract-binding protein 1	56.477	band4	729081	451307	507749	1.30698e+06	530143	979422	424797	130272	172798	1.54017e+07	1.04702e+07	104306	230034	392714	2.16047e+06	1.66477e+06	2.08176e+06	3.10733e+06	13011.9	116441	516271
Atp5b	P56480	ATP synthase subunit beta, mitochondrial	56.3	band4	272962	NA	43865.5	79055.1	86039.1	56617.2	54945.5	54915.8	NA	815658	171667	NA	21276	132935	282872	84105	146673	119842	NA	34143.8	NA
Srsf4	Q8VE97	Serine/arginine-rich splicing factor 4	55.979	band6	160351	NA	NA	NA	NA	NA	NA	NA	NA	95816	95816	NA	NA	NA	372476	NA	NA	529546	NA	NA	NA
Nono	Q99K48	Non-POU domain-containing octamer-binding protein	54.54	band4	NA	120523	NA	NA	54499.1	54499.1	NA	67843.1	NA	636131	636131	NA	NA	NA	NA	51273.9	NA	NA	NA	NA	NA
Celf2	Q9Z0H4	CUGBP Elav-like family member 2	54.27	band4	NA	NA	NA	NA	NA	NA	NA	NA	NA	4.89178e+06	4.04205e+06	NA	NA	160305	201948	285393	387665	279724	NA	NA	NA
U2af2	P26369	Splicing factor U2AF 65 kDa subunit	53.516	band6	NA	NA	NA	NA	NA	NA	NA	NA	NA	NA	NA	NA	57742.9	234518	335288	529632	130406	91212.5	NA	NA	NA
Aldh9a1	Q9JLJ2	4-trimethylaminobutyraldehyde dehydrogenase	53.514	band4	NA	166700	NA	46476	46476	NA	NA	75399	NA	NA	197650	NA	NA	NA	NA	NA	NA	NA	NA	NA	64575.3
Rbm45	Q8BHN5	RNA-binding protein 45	53.324	band4	NA	NA	NA	NA	NA	NA	NA	NA	NA	153720	153720	NA	NA	NA	NA	68578	NA	NA	NA	NA	NA
Grsf1	Q8C5Q4	G-rich sequence factor 1	53.076	band5	NA	NA	NA	463445	135894	238074	206607	105320	28974.5	2.15782e+06	1.94933e+06	NA	759539	6.49145e+06	7.90322e+06	1.37309e+06	2.21124e+06	1.03695e+06	NA	33662.2	116273
Cndp2	Q9D1A2	Cytosolic non-specific dipeptidase	52.767	band4	NA	NA	NA	NA	NA	NA	NA	NA	NA	56312	56312	NA	NA	NA	NA	NA	NA	NA	NA	NA	NA
Fus	P56959	RNA-binding protein FUS	52.673	band1	263846	NA	144308	85923.1	NA	157098	24959.9	NA	NA	188595	188595	NA	NA	NA	NA	NA	NA	NA	NA	NA	NA
Ranbp3	Q9CT10	Ran-binding protein 3	52.572	band3	NA	NA	NA	NA	NA	NA	48785	48785	NA	NA	NA	NA	NA	NA	NA	NA	NA	NA	NA	NA	NA
Selenbp1;Selenbp2	P17563;Q63836	Selenium-binding protein 1;Selenium-binding protein 2	52.513	band4	65806.4	NA	NA	NA	NA	4899.03	NA	NA	NA	2.179e+06	1.18714e+06	NA	38796.7	58821.1	88751.4	92715.4	112245	54909.6	NA	NA	NA
Blmh	Q8R016	Bleomycin hydrolase	52.511	band1	419732	209977	NA	158986	98703.4	NA	46490.1	220713	31905.8	78831.3	317804	NA	NA	NA	117207	191226	77983.6	102722	NA	61740.6	362817
Celf1	P28659	CUGBP Elav-like family member 1	52.107	band4	NA	NA	18670.2	940038	215186	466374	72549.7	113588	NA	4.87091e+07	4.16789e+07	NA	390603	2.94873e+06	1.97743e+06	7.93842e+06	3.42898e+06	2.73073e+06	NA	NA	187546
Serpinc1	P32261;CON__P41361	Antithrombin-III	52.003	band4	NA	NA	NA	NA	NA	NA	NA	NA	NA	325970	325970	NA	NA	NA	NA	28430.5	NA	NA	NA	NA	NA
Ldhd	Q7TNG8	Probable D-lactate dehydrogenase, mitochondrial	51.847	band5	NA	NA	NA	NA	NA	NA	NA	NA	NA	NA	NA	NA	NA	167634	106935	47087.6	37608.4	58955.9	NA	NA	NA
Fkbp4	P30416	Peptidyl-prolyl cis-trans isomerase FKBP4;Peptidyl-prolyl cis-trans isomerase FKBP4, N-terminally processed	51.572	band1	221471	NA	221471	111920	NA	NA	72447.3	NA	NA	38754.1	38754.1	NA	NA	60650.1	NA	NA	NA	NA	NA	NA	NA
Hnrnpk	P61979	Heterogeneous nuclear ribonucleoprotein K	50.976	band4	4.71666e+06	2.84739e+06	5.77655e+06	8.14621e+06	7.22336e+06	1.2742e+07	1.64743e+06	1.75806e+06	2.18619e+06	2.33645e+08	2.38993e+08	874889	1.38286e+06	7.39956e+06	4.11304e+07	2.16683e+07	1.54875e+07	3.42459e+07	NA	197122	984480
Bag5	Q8CI32	BAG family molecular chaperone regulator 5	50.942	band5	NA	NA	NA	NA	NA	NA	NA	NA	NA	NA	NA	NA	NA	20377	20377	NA	NA	NA	NA	NA	NA
Gdi2	Q61598;P50396	Rab GDP dissociation inhibitor beta	50.537	band5	NA	NA	NA	NA	NA	NA	NA	NA	NA	NA	49723	NA	NA	53693	53693	NA	NA	NA	NA	NA	NA
Tuba1b;Tuba1a;Tuba1c;Tuba3a;Tuba4a	P05213;P68369;P68373;P05214;P68368;Q9JJZ2	Tubulin alpha-1B chain;Tubulin alpha-1A chain;Tubulin alpha-1C chain;Tubulin alpha-3 chain;Tubulin alpha-4A chain	50.151	band4	669573	128980	191755	345508	295664	215306	176437	258275	93788.2	333633	483784	NA	62125.1	189952	193938	336045	36558.6	174199	16925.4	145422	91558.6
Eef1a1;Eef1a2	P10126;P62631	Elongation factor 1-alpha 1;Elongation factor 1-alpha 2	50.113	band1	488667	201513	287852	217694	NA	44240.8	98218.4	117451	142527	118788	314515	NA	23245.6	52038	160165	324798	246501	166768	NA	29953.8	NA
Anxa7	Q07076	Annexin A7	49.925	band5	NA	NA	NA	118494	NA	19770.4	88869.2	NA	NA	NA	NA	NA	70390.1	338956	591683	224627	114201	NA	NA	NA	NA
Tubb4b;Tubb4a	P68372;Q9D6F9;Q922F4;A2AQ07;CON__ENSEMBL:ENSBTAP00000025008	Tubulin beta-4B chain;Tubulin beta-4A chain	49.83	band1	550252	NA	163103	NA	NA	NA	NA	NA	154112	82823.8	279418	NA	NA	17416.1	58756	133795	NA	NA	NA	57445.4	NA
Gsdma;Gsdma2	Q9EST1;Q32M21;Q5Y4Y6	Gasdermin-A;Gasdermin-A2	49.592	band1	219758	267547	99859.7	NA	114640	NA	NA	78136.8	NA	71428.6	209770	NA	NA	32605.8	107959	132478	67421.7	93493.4	NA	NA	NA
Tufm	Q8BFR5	Elongation factor Tu, mitochondrial	49.508	band5	NA	NA	NA	NA	NA	NA	NA	NA	NA	NA	NA	NA	63758.7	156771	469452	245971	100036	33406.6	NA	NA	NA
Hnrnph2	P70333	Heterogeneous nuclear ribonucleoprotein H2	49.279	band4	5.47195e+06	1.81272e+06	3.62618e+06	1.63814e+07	9.65455e+06	1.18072e+07	7.05953e+06	3.19969e+06	2.55622e+06	1.6577e+08	6.39227e+07	1.35942e+06	5.57729e+06	1.99755e+07	4.7741e+07	1.18316e+07	1.25381e+07	2.43971e+07	32344.4	249738	1.29201e+06
Hnrnph1	O35737	Heterogeneous nuclear ribonucleoprotein H;Heterogeneous nuclear ribonucleoprotein H, N-terminally processed	49.199	band4	1.48408e+07	1.38101e+07	1.40284e+07	8.80739e+07	7.91738e+07	1.06727e+08	4.09404e+07	1.32102e+07	1.36805e+07	8.50103e+08	6.14534e+08	5.77417e+06	1.56272e+07	5.07961e+07	2.05737e+08	1.32925e+08	4.89599e+07	2.23182e+08	589157	2.52199e+06	1.02518e+07
A0A1W2P872	A0A1W2P872	NA	49.066	band4	NA	NA	NA	NA	NA	NA	NA	NA	NA	257030	257030	NA	NA	NA	NA	NA	NA	NA	NA	NA	NA
Ddx39b	Q9Z1N5	Spliceosome RNA helicase Ddx39b	49.035	band4	NA	NA	NA	NA	NA	NA	41349.4	NA	NA	451475	NA	NA	187898	317221	654344	463392	274479	133065	NA	NA	NA
Mrps27	Q8BK72	28S ribosomal protein S27, mitochondrial	47.778	band5	NA	NA	NA	NA	NA	NA	NA	NA	NA	NA	NA	NA	NA	49818	49818	NA	NA	NA	NA	NA	NA
Rbfox2	Q8BP71;Q9JJ43;Q8BIF2	RNA binding protein fox-1 homolog 2	47.33	band4	NA	NA	NA	181419	108908	NA	NA	NA	NA	632628	429061	NA	50536.4	124125	79201.2	NA	NA	9031.43	NA	NA	NA
Eno1	P17182;P17183	Alpha-enolase	47.14	band4	628111	193528	149703	64330.1	62804.9	122321	NA	46471.2	14112	NA	344656	NA	77694	198981	423206	90655.1	93894.1	80190.1	43421.2	29987.9	NA
Rbms3	Q8BWL5	RNA-binding motif, single-stranded-interacting protein 3	46.927	band4	NA	NA	NA	NA	NA	NA	NA	NA	NA	2.43588e+06	3.20145e+06	NA	NA	1.27667e+06	1.53501e+06	478166	398938	380379	NA	NA	NA
Serpina3k	P07759;Q03734;Q91WP6;P29621;Q5I2A0;Q80X76	Serine protease inhibitor A3K	46.879	band4	NA	NA	NA	NA	NA	NA	NA	NA	NA	1.15948e+06	571691	NA	NA	NA	NA	79929.5	162109	113830	NA	NA	NA
Eif4a2;Eif4a1	P10630;P60843	Eukaryotic initiation factor 4A-II;Eukaryotic initiation factor 4A-II, N-terminally processed;Eukaryotic initiation factor 4A-I	46.402	band5	NA	NA	92776.1	101026	NA	48962.6	NA	NA	NA	NA	44539.3	NA	86533.4	96474	230043	NA	89332.6	53814	NA	NA	NA
Acot1	O55137;Q9QYR7;Q8BWN8;Q32Q92	Acyl-coenzyme A thioesterase 1	46.135	band5	NA	NA	NA	NA	NA	NA	NA	NA	NA	NA	NA	NA	105829	105829	105829	NA	60211	NA	NA	NA	NA
Serpina1e	Q00898	Alpha-1-antitrypsin 1-5	45.891	band4	NA	NA	NA	NA	NA	NA	NA	NA	NA	153990	153990	NA	NA	NA	NA	NA	NA	NA	NA	NA	NA
Hnrnpf	Q9Z2X1	Heterogeneous nuclear ribonucleoprotein F;Heterogeneous nuclear ribonucleoprotein F, N-terminally processed	45.729	band5	1.12926e+07	3.78053e+06	1.08586e+07	3.37118e+07	2.18695e+07	3.05708e+07	3.75399e+07	1.65305e+07	1.65632e+07	5.28938e+07	2.51229e+07	512088	1.64431e+07	1.24837e+08	2.90944e+08	7.29579e+07	5.00066e+07	7.69375e+07	681227	2.88203e+06	9.80175e+06
Acat1	Q8QZT1	Acetyl-CoA acetyltransferase, mitochondrial	44.816	band5	NA	NA	NA	NA	NA	NA	NA	NA	4057.07	NA	NA	NA	NA	33904	33904	NA	NA	NA	NA	NA	NA
Pgk1	P09411;P09041	Phosphoglycerate kinase 1	44.55	band5	320287	53744.4	NA	72452.6	20597.3	NA	30367.9	25489.2	NA	34331.5	202185	NA	63257.3	339119	375864	242259	191642	83962.7	NA	NA	NA
Tardbp	Q921F2	TAR DNA-binding protein 43	44.547	band5	8.58726e+06	1.96142e+06	2.21888e+06	1.69161e+07	7.67604e+06	5.47769e+06	2.61747e+07	1.23806e+07	6.06356e+06	2.16009e+07	1.33442e+07	NA	2.99439e+07	1.30794e+08	2.51581e+08	1.3128e+08	1.04177e+08	4.8235e+07	354962	3.38137e+06	7.54769e+06
Sf3b4	Q8QZY9	Splicing factor 3B subunit 4	44.355	band6	NA	NA	NA	NA	NA	NA	NA	NA	NA	NA	NA	NA	NA	NA	44246.2	80669	80669	80669	NA	NA	NA
Igh-3	P01867	Ig gamma-2B chain C region	44.259	band1	397563	NA	379449	183084	164486	334139	100862	168115	183594	593086	227193	27930.2	NA	157229	NA	269279	395720	415336	67358.8	81789.6	292474
Rbms1	Q91W59	RNA-binding motif, single-stranded-interacting protein 1	43.99	band5	57275.9	NA	NA	76574.6	88297.2	209152	60652.5	81368.9	109111	2.20456e+06	2.67156e+06	30489.3	NA	3.5372e+06	3.25105e+07	998338	1.61452e+06	4.84588e+06	NA	NA	334546
Pa2g4	P50580	Proliferation-associated protein 2G4	43.698	band5	NA	NA	NA	NA	NA	NA	NA	NA	NA	NA	NA	NA	46113.8	63466.3	259466	155573	113037	27649.2	NA	NA	NA
Tial1	P70318	Nucleolysin TIAR	43.388	band5	NA	NA	NA	NA	NA	16780.1	345796	307831	NA	1.16633e+06	584418	NA	9.12497e+06	2.35603e+07	1.77886e+07	2.57766e+07	1.14505e+07	3.41653e+06	49774	97288.1	288427
Ighg1	P01869	Ig gamma-1 chain C region, membrane-bound form	43.386	band1	2.82198e+06	1.44886e+06	1.02195e+06	2.62114e+06	1.00128e+06	1.2779e+06	683548	988754	2.21129e+06	2.51381e+06	1.79354e+06	318942	564211	1.05658e+06	1.7344e+06	704885	786636	1.24844e+06	417081	985976	1.05712e+06
Dazap1	Q9JII5	DAZ-associated protein 1	43.214	band5	NA	235286	NA	174252	510788	201921	NA	NA	NA	NA	NA	NA	940957	9.14271e+06	1.55992e+07	1.37909e+07	484200	717891	NA	NA	NA
Ndrg1	Q62433	Protein NDRG1	43.008	band5	NA	NA	NA	NA	NA	NA	NA	NA	NA	NA	NA	NA	NA	378528	714800	94839.2	130326	69015.2	NA	NA	NA
Tia1	P52912	Nucleolysin TIA-1	42.799	band5	NA	NA	NA	NA	NA	NA	NA	NA	NA	142973	NA	NA	449465	1.38544e+06	2.41361e+06	1.37123e+06	444852	255351	NA	NA	NA
Myg1	Q9JK81	UPF0160 protein MYG1, mitochondrial	42.722	band5	NA	NA	NA	NA	NA	NA	NA	NA	NA	NA	NA	NA	NA	18863	18863	NA	NA	NA	NA	NA	NA
Ppme1	Q8BVQ5	Protein phosphatase methylesterase 1	42.256	band5	NA	NA	NA	NA	NA	NA	NA	NA	NA	NA	NA	NA	23527.1	23527.1	23527.1	NA	NA	NA	NA	NA	NA
Rbmxl1;Rbmx	Q91VM5;Q9WV02;A0A2I3BRL8;Q9DAE2	RNA binding motif protein, X-linked-like-1;RNA-binding motif protein, X chromosome;RNA-binding motif protein, X chromosome, N-terminally processed	42.161	band2	NA	NA	NA	53039.3	NA	NA	NA	NA	NA	NA	NA	NA	NA	39698	39698	NA	NA	NA	NA	NA	NA
As3mt	Q91WU5	Arsenite methyltransferase	41.793	band5	NA	NA	NA	NA	NA	NA	NA	NA	NA	NA	NA	NA	35969.3	123209	234817	179272	52336.2	27460.8	NA	NA	NA
Rbms2	Q8VC70	RNA-binding motif, single-stranded-interacting protein 2	40.724	band6	NA	NA	NA	NA	NA	NA	NA	NA	NA	NA	NA	NA	250928	964673	2.15776e+06	3.6043e+06	937540	419146	NA	NA	26627.8
Nsfl1c	Q9CZ44	NSFL1 cofactor p47	40.709	band5	NA	NA	NA	NA	NA	NA	NA	NA	NA	NA	NA	NA	NA	86190.3	86190.3	29631.5	29631.5	NA	NA	NA	NA
Rbm4	Q8C7Q4	RNA-binding protein 4	40.045	band6	NA	NA	NA	178318	50266.9	51441	126240	NA	NA	NA	NA	NA	81320.9	557541	1.00001e+06	1.06898e+06	553107	301337	NA	NA	82943.2
Rbm4b	Q8VE92	RNA-binding protein 4B	39.991	band5	NA	NA	NA	74773	NA	NA	79360.3	42209.6	11947.3	NA	NA	NA	282733	2.49839e+06	4.03185e+06	2.56833e+06	1.07039e+06	610763	NA	106328	407955
Hnrnpa3	Q8BG05	Heterogeneous nuclear ribonucleoprotein A3	39.652	band6	5.35345e+06	1.46302e+06	2.75498e+06	6.00932e+06	2.6294e+06	4.36548e+06	7.60122e+06	3.94577e+06	4.23217e+06	1.28043e+07	5.83714e+06	16843.2	2.71352e+06	1.81366e+07	7.82079e+07	5.73981e+07	2.26067e+07	4.82488e+07	49671	666802	7.48778e+06
Elavl3	Q60900	ELAV-like protein 3	39.533	band6	NA	NA	NA	NA	NA	NA	NA	NA	NA	NA	NA	NA	NA	24316	24316	NA	72764	NA	NA	NA	NA
Aldob	Q91Y97	Fructose-bisphosphate aldolase B	39.507	band5	NA	NA	NA	NA	NA	NA	NA	NA	NA	NA	NA	NA	NA	58855.5	NA	50449.7	50449.7	50449.7	NA	NA	NA
Aldoa;Aldoart2	P05064;A6ZI47;A6ZI46	Fructose-bisphosphate aldolase A;Fructose-bisphosphate aldolase	39.355	band1	NA	2.11041e+06	NA	32881.3	NA	NA	NA	120394	NA	48806.8	157211	NA	NA	28963.9	93295.3	103671	NA	32185	NA	NA	NA
Pcbp3	P57722;P57724	Poly(rC)-binding protein 3	39.294	band5	NA	NA	NA	NA	NA	NA	NA	NA	NA	NA	NA	NA	289005	808010	1.43136e+06	446205	159597	90093.5	NA	NA	NA
Srsf6	Q3TWW8	Serine/arginine-rich splicing factor 6	39.025	band6	343714	NA	62343.5	NA	NA	NA	NA	NA	NA	376103	260686	NA	36785.8	257571	602064	3.22019e+06	1.55796e+06	1.30293e+06	NA	NA	147360
Ybx3	Q9JKB3	Y-box-binding protein 3	38.813	band4	NA	NA	NA	NA	NA	NA	NA	NA	NA	409394	NA	NA	NA	42480.3	107494	156867	249534	98612.7	NA	NA	NA
Anxa1	P10107	Annexin A1	38.734	band4	629189	89743.7	243558	NA	449843	56332.5	NA	NA	NA	NA	747914	NA	NA	237657	223033	70111.2	168509	528333	NA	93319.6	NA
Anxa2	P07356	Annexin A2	38.676	band4	3.28442e+06	2.09622e+06	785304	1.17942e+06	1.11459e+06	375449	210289	779420	252147	2.23541e+06	2.40977e+06	NA	123502	428215	900198	2.49986e+06	790312	1.37015e+06	NA	326922	2.28134e+06
Hnrnpd	Q60668	Heterogeneous nuclear ribonucleoprotein D0	38.354	band5	813355	133616	204242	716972	587121	485447	856284	596927	323609	601512	710815	NA	667215	4.57397e+06	9.16831e+06	2.3068e+06	3.03643e+06	2.40339e+06	NA	NA	112994
Lum	P51885	Lumican	38.265	band4	NA	NA	NA	NA	NA	NA	95836.7	NA	NA	370670	370670	NA	NA	NA	NA	NA	NA	NA	NA	NA	NA
Pcbp2	Q61990	Poly(rC)-binding protein 2	38.221	band6	303223	NA	NA	84407.4	NA	29330.7	NA	76087.4	40821.9	252551	234566	NA	1.01004e+06	2.15844e+06	5.70045e+06	4.57735e+06	3.94391e+06	1.3514e+06	90091.1	65459.3	220420
Qki	Q9QYS9	Protein quaking	37.67	band6	NA	NA	NA	NA	NA	NA	NA	NA	NA	NA	NA	NA	NA	312694	463072	1.40915e+06	1.71483e+06	1.15795e+06	NA	NA	NA
Aip	O08915	AH receptor-interacting protein	37.605	band6	NA	NA	NA	NA	NA	NA	NA	NA	NA	NA	NA	NA	NA	NA	NA	150052	150052	150052	NA	NA	NA
Mrpl44	Q9CY73	39S ribosomal protein L44, mitochondrial	37.527	band6	NA	NA	NA	NA	NA	NA	NA	NA	NA	NA	NA	NA	NA	NA	NA	3.31268e+07	9.1888e+06	8.41916e+06	58606.9	211285	230600
Pcbp1	P60335	Poly(rC)-binding protein 1	37.497	band5	1.28406e+06	258653	787272	2.00346e+06	1.01544e+06	1.33749e+06	2.26317e+06	1.69226e+06	1.86085e+06	3.54839e+06	2.70539e+06	20523.2	9.42354e+06	7.42611e+07	2.97003e+08	8.98306e+07	5.08313e+07	5.7044e+07	502597	1.93648e+06	1.29012e+07
Hnrnpa2b1	O88569	Heterogeneous nuclear ribonucleoproteins A2/B1	37.402	band6	1.00804e+07	3.58994e+06	1.12646e+07	1.54105e+07	8.39401e+06	1.2202e+07	2.186e+07	1.42451e+07	1.62077e+07	3.93619e+07	2.2677e+07	49018.4	2.05805e+06	8.04208e+06	4.65939e+07	7.21616e+08	3.24101e+08	6.33705e+08	528027	4.13125e+06	3.25083e+07
Gyg1	Q9R062	Glycogenin-1	37.402	band1	202958	NA	202958	NA	NA	NA	NA	NA	NA	NA	NA	NA	NA	NA	NA	NA	NA	NA	NA	NA	NA
Taldo1	Q93092	Transaldolase	37.387	band6	NA	NA	NA	NA	NA	NA	NA	NA	NA	NA	37427.3	NA	NA	81045.3	81045.3	90772.7	90772.7	NA	NA	NA	NA
Akr1c14	Q91WT7	NA	37.188	band6	NA	NA	NA	NA	NA	NA	NA	NA	NA	NA	NA	NA	NA	NA	NA	99621	99621	NA	NA	NA	NA
Msi2	Q920Q6	RNA-binding protein Musashi homolog 2	36.938	band6	NA	NA	NA	NA	NA	NA	NA	NA	NA	NA	NA	NA	127169	552526	793569	8.08569e+06	1.861e+06	1.29573e+06	NA	NA	69859.7
Fbp1	Q9QXD6	Fructose-1,6-bisphosphatase 1	36.912	band6	NA	NA	NA	NA	NA	NA	NA	85087	NA	72605.9	NA	NA	NA	NA	91280.1	140134	NA	140134	NA	NA	NA
Akr1c21	Q91WR5	Aldo-keto reductase family 1 member C21	36.876	band6	NA	NA	NA	NA	NA	NA	NA	NA	NA	NA	NA	NA	NA	NA	33403.2	471932	471932	471932	NA	NA	NA
Hnrnph3	D3Z3N4	NA	36.869	band6	1.82437e+06	188840	357048	4.7049e+06	2.50153e+06	1.16695e+06	3.30089e+06	3.36539e+06	917152	7.58772e+06	4.30895e+06	NA	510559	3.8856e+06	7.50506e+06	1.41234e+08	7.75207e+07	5.52138e+07	110833	832673	1.89756e+06
Akr1a1	Q9JII6	Alcohol dehydrogenase [NADP(+)]	36.586	band6	43077.3	NA	NA	64361.8	44898.3	12399	65875.1	NA	13704.3	64387.9	27691.1	NA	85853.9	1.13488e+06	3.05762e+06	1.91289e+06	1.76539e+06	1.22422e+06	NA	33575.7	93565
Ldhb	P16125	L-lactate dehydrogenase B chain	36.572	band6	NA	NA	NA	NA	NA	NA	NA	NA	NA	NA	NA	NA	NA	NA	39531	219672	219672	219672	NA	NA	NA
Mdh1	P14152	Malate dehydrogenase, cytoplasmic	36.511	band6	140807	NA	NA	NA	NA	NA	NA	NA	NA	NA	NA	NA	NA	NA	NA	1.3104e+06	1.3104e+06	1.3104e+06	NA	NA	57974.2
Ldha;Ldhc	P06151;P00342	L-lactate dehydrogenase A chain;L-lactate dehydrogenase C chain	36.498	band1	166222	1.61996e+06	NA	NA	NA	NA	NA	77683.8	NA	130646	42195.6	NA	NA	NA	NA	145145	46112	81810.4	NA	NA	NA
Anxa3	O35639	Annexin A3	36.384	band6	NA	NA	NA	NA	NA	NA	NA	NA	NA	NA	NA	NA	NA	NA	NA	173873	173873	173873	NA	NA	NA
Elavl1	P70372;Q61701;Q60899	ELAV-like protein 1	36.169	band6	716751	463750	223106	3.33603e+06	1.56805e+06	798480	2.6699e+06	727539	1.39016e+06	1.25336e+07	7.03605e+06	NA	377322	2.62564e+06	4.5274e+06	1.32475e+09	5.25472e+08	2.42195e+08	1.28661e+06	1.00196e+07	2.01793e+07
Anxa4	P97429	Annexin A4	35.915	band6	NA	NA	NA	NA	NA	NA	NA	NA	NA	NA	NA	NA	NA	NA	NA	390830	390830	390830	NA	NA	NA
Gapdh;Gm3839	P16858;S4R1W1;A0A1D5RLD8	Glyceraldehyde-3-phosphate dehydrogenase	35.81	band7	130104	584330	210595	91149.2	NA	NA	NA	NA	NA	NA	75203.8	NA	NA	NA	NA	331889	73896.8	205039	NA	NA	655456
Anxa5	P48036	Annexin A5	35.752	band6	NA	NA	NA	NA	NA	NA	NA	NA	NA	NA	NA	NA	NA	NA	NA	NA	514100	514100	NA	NA	NA
Ybx1	P62960;Q9Z2C8	Nuclease-sensitive element-binding protein 1	35.73	band6	459113	NA	NA	520873	NA	NA	284799	NA	NA	843800	472469	NA	302286	867876	1.2081e+06	1.40015e+06	814761	500487	NA	556432	486935
Aspa	Q8R3P0	Aspartoacylase	35.344	band6	NA	NA	NA	NA	NA	NA	NA	NA	NA	NA	NA	NA	NA	NA	NA	256345	256345	256345	NA	NA	NA
Acy3	Q91XE4	N-acyl-aromatic-L-amino acid amidohydrolase (carboxylate-forming)	35.286	band6	NA	NA	NA	NA	NA	NA	NA	NA	NA	89386	NA	NA	NA	NA	NA	3.16482e+06	3.16482e+06	3.16482e+06	NA	NA	NA
Cryz	P47199	Quinone oxidoreductase	35.268	band6	NA	NA	NA	NA	NA	NA	NA	NA	NA	NA	NA	NA	NA	NA	25448.9	263607	263607	263607	NA	NA	NA
Cryl1	Q99KP3	Lambda-crystallin homolog	35.208	band6	NA	NA	NA	NA	NA	NA	NA	NA	NA	NA	NA	NA	NA	NA	NA	136410	136410	NA	NA	NA	NA
Gnb2l1	P68040	Guanine nucleotide-binding protein subunit beta-2-like 1;Guanine nucleotide-binding protein subunit beta-2-like 1, N-terminally processed	35.076	band6	NA	NA	NA	NA	NA	NA	NA	NA	NA	NA	NA	NA	NA	NA	NA	127565	127565	127565	NA	NA	NA
Pdxk	Q8K183	Pyridoxal kinase	35.015	band6	NA	NA	NA	NA	NA	NA	NA	NA	NA	NA	NA	NA	NA	NA	NA	NA	238530	238530	NA	NA	NA
Q91V76	Q91V76	Ester hydrolase C11orf54 homolog	34.995	band6	NA	NA	NA	NA	NA	NA	NA	NA	NA	NA	NA	NA	NA	NA	NA	1.80797e+06	1.80797e+06	1.80797e+06	NA	NA	NA
Pura	P42669	Transcriptional activator protein Pur-alpha	34.883	band5	740474	327444	NA	1.10287e+06	264151	176876	2.04996e+06	813103	424274	2.1964e+06	1.0603e+06	NA	83852.4	7.79309e+06	1.10234e+07	5.23149e+06	3.87874e+06	1.85685e+06	NA	89204.1	174200
Hnrnpc	Q9Z204	Heterogeneous nuclear ribonucleoproteins C1/C2	34.384	band5	1.1135e+06	NA	397066	1.00283e+06	1.06969e+06	557985	1.64451e+06	1.16107e+06	438607	2.4798e+06	1.71427e+06	NA	3.1172e+06	1.74619e+07	4.26655e+07	7.81579e+06	8.27011e+06	7.04295e+06	NA	309137	1.04975e+06
Hnrnpa1	P49312	Heterogeneous nuclear ribonucleoprotein A1;Heterogeneous nuclear ribonucleoprotein A1, N-terminally processed	34.196	band6	2.77515e+06	622312	735309	3.62093e+06	1.55279e+06	519350	4.91228e+06	2.98582e+06	969714	7.7315e+06	3.43886e+06	NA	372503	2.73155e+06	3.58906e+06	5.04702e+07	1.85928e+07	2.31171e+07	31678.2	451048	1.43467e+06
Hagh	Q99KB8	Hydroxyacylglutathione hydrolase, mitochondrial	34.084	band6	NA	NA	NA	NA	NA	NA	NA	NA	NA	NA	NA	NA	NA	NA	NA	276015	276015	276015	NA	NA	NA
Purb	O35295	Transcriptional activator protein Pur-beta	33.901	band5	NA	NA	NA	133209	NA	39757.6	236509	103826	72347.3	273525	256128	NA	983768	3.89137e+06	1.65844e+07	3.31488e+06	3.73159e+06	2.22572e+06	NA	132580	NA
Tra2b	P62996	Transformer-2 protein homolog beta	33.665	band6	NA	NA	NA	NA	NA	NA	NA	NA	NA	NA	143539	NA	125742	543769	898083	3.31172e+07	7.6581e+06	4.6368e+06	NA	NA	349051
Hnrnpdl	Q9Z130	Heterogeneous nuclear ribonucleoprotein D-like	33.558	band6	180144	NA	74936.6	167465	152724	92463.9	214895	229927	107696	315399	249611	NA	532620	3.45831e+06	5.97692e+06	6.4357e+06	4.05443e+06	2.74896e+06	NA	76441.5	317298
Ppie	Q9QZH3	Peptidyl-prolyl cis-trans isomerase E	33.448	band6	NA	NA	NA	NA	NA	NA	NA	NA	NA	NA	NA	NA	NA	NA	NA	364929	364929	364929	NA	NA	NA
Glod4	Q9CPV4	Glyoxalase domain-containing protein 4	33.316	band6	NA	NA	NA	NA	NA	NA	NA	NA	NA	NA	NA	NA	NA	NA	NA	NA	216610	216610	NA	NA	NA
Raly	Q64012	RNA-binding protein Raly	33.188	band6	NA	NA	NA	NA	NA	NA	NA	NA	NA	NA	NA	NA	NA	211118	400005	595152	819215	432372	NA	NA	NA
Tpm3	P21107	Tropomyosin alpha-3 chain	32.994	band1	NA	608280	312346	NA	27537.8	NA	NA	NA	NA	NA	301737	NA	NA	NA	NA	71665	51353.9	100009	NA	NA	NA
Stard10	Q9JMD3	PCTP-like protein	32.951	band6	NA	NA	NA	NA	NA	NA	NA	NA	NA	NA	NA	NA	NA	NA	NA	186619	186619	186619	NA	NA	NA
Rpsa	P14206	40S ribosomal protein SA	32.838	band5	227874	74054.2	70165.6	55448	84910.6	44494.6	55887.5	NA	28128	362868	130072	NA	65015.9	510035	1.16702e+06	163670	164858	122467	NA	NA	NA
Haao	Q78JT3	3-hydroxyanthranilate 3,4-dioxygenase	32.804	band6	NA	NA	NA	NA	NA	NA	NA	NA	NA	NA	NA	NA	NA	NA	NA	2.87686e+06	2.87686e+06	2.87686e+06	NA	NA	92825.7
Khk	P97328	Ketohexokinase	32.75	band6	NA	NA	NA	NA	NA	NA	NA	NA	NA	NA	NA	NA	NA	NA	NA	89508.5	89508.5	89508.5	NA	NA	NA
Tpm1	P58771	Tropomyosin alpha-1 chain	32.68	band1	547395	3.47402e+06	279295	NA	84544.4	56910.9	159033	NA	NA	358568	419967	NA	NA	19965.3	197629	715187	248364	501756	NA	NA	546395
Npm1	Q61937	Nucleophosmin	32.56	band6	NA	NA	NA	NA	NA	NA	NA	NA	NA	NA	NA	NA	74381.5	91174.1	152393	5.89684e+06	4.81075e+06	2.87819e+06	NA	486592	NA
Trnau1ap	Q80VC6	tRNA selenocysteine 1-associated protein 1	32.423	band5	NA	NA	NA	NA	NA	NA	NA	NA	NA	NA	NA	NA	NA	251350	251350	NA	NA	NA	NA	NA	NA
Tra2a	Q6PFR5	Transformer-2 protein homolog alpha	32.316	band6	NA	NA	NA	NA	NA	NA	NA	NA	NA	NA	NA	NA	NA	NA	18359.4	NA	212790	212790	NA	NA	25058.8
Pabpn1	Q8CCS6	Polyadenylate-binding protein 2	32.296	band4	110696	NA	NA	135897	NA	111382	NA	NA	NA	2.21185e+06	1.97614e+06	NA	NA	178989	290810	218722	344683	221496	NA	NA	NA
Ddah1	Q9CWS0	N(G),N(G)-dimethylarginine dimethylaminohydrolase 1	31.381	band6	NA	NA	NA	NA	NA	NA	NA	NA	NA	NA	NA	NA	NA	NA	NA	299941	299941	299941	NA	NA	NA
Capzb	P47757	F-actin-capping protein subunit beta	31.345	band6	NA	NA	NA	NA	NA	NA	NA	NA	NA	NA	NA	NA	NA	57463.1	NA	172378	172378	172378	NA	NA	NA
Srsf10	Q9R0U0	Serine/arginine-rich splicing factor 10	31.3	band6	NA	NA	NA	NA	NA	NA	NA	NA	NA	NA	48756.9	NA	NA	NA	20936.1	668668	1.04134e+06	429366	NA	372122	902511
Eef1d	P57776	Elongation factor 1-delta	31.293	band6	NA	NA	NA	NA	NA	NA	NA	NA	NA	NA	NA	NA	NA	NA	NA	148161	148161	148161	NA	NA	NA
Srsf5	O35326	Serine/arginine-rich splicing factor 5	30.891	band6	NA	NA	NA	NA	NA	NA	NA	NA	NA	NA	156196	NA	NA	320684	515291	1.04857e+07	1.32918e+07	8.27196e+06	NA	NA	601972
Hnrnpab	Q99020	Heterogeneous nuclear ribonucleoprotein A/B	30.831	band6	344960	133178	69523.9	744919	309025	252697	479586	448149	198456	906105	460734	NA	71977.1	1.65398e+06	5.82079e+06	3.84094e+06	2.19646e+06	2.35428e+06	NA	NA	153292
Srsf7	Q8BL97	Serine/arginine-rich splicing factor 7	30.817	band6	5.11847e+06	477045	882363	512801	347974	65049.8	779819	335920	90039.2	4.24493e+06	3.14273e+06	NA	176897	1.14973e+06	2.55904e+06	5.47523e+07	3.17453e+07	4.78059e+07	114190	1.50239e+06	4.16135e+06
Hnrnpa0	Q9CX86	Heterogeneous nuclear ribonucleoprotein A0	30.53	band6	160098	NA	173427	107361	NA	162695	NA	163278	81448	181447	NA	NA	NA	NA	NA	1.66232e+06	916352	1.43377e+06	NA	NA	NA
Nccrp1	G3X9C2	F-box only protein 50	30.407	band5	759722	614105	713414	318460	316328	303881	NA	411378	NA	271277	691202	NA	NA	NA	1.98005e+06	333230	162885	NA	NA	NA	1.87608e+06
Prosc	Q9Z2Y8	Proline synthase co-transcribed bacterial homolog protein	30.048	band6	NA	NA	NA	NA	NA	NA	NA	NA	NA	NA	NA	NA	NA	NA	NA	829296	829296	829296	NA	NA	NA
Calb1	P12658;Q08331	Calbindin	29.994	band6	NA	NA	NA	NA	NA	NA	NA	NA	NA	NA	NA	NA	NA	NA	NA	208831	208831	208831	NA	NA	NA
Lasp1	Q61792	LIM and SH3 domain protein 1	29.994	band6	NA	NA	NA	NA	NA	NA	NA	NA	NA	NA	NA	NA	NA	NA	NA	NA	200580	200580	NA	NA	NA
Ddah2	Q99LD8	N(G),N(G)-dimethylarginine dimethylaminohydrolase 2	29.645	band6	NA	NA	NA	NA	NA	NA	NA	NA	NA	NA	45112.1	NA	NA	NA	NA	141777	141777	141777	NA	NA	NA
Psma1	Q9R1P4	Proteasome subunit alpha type-1	29.546	band7	NA	NA	114239	NA	36406.9	NA	34828.1	34828.1	NA	NA	73381.5	NA	NA	11374.9	NA	82935	NA	82935	NA	NA	200501
Inmt	P40936	Indolethylamine N-methyltransferase	29.459	band6	NA	NA	NA	NA	NA	NA	NA	NA	NA	NA	NA	NA	NA	NA	NA	1.3254e+06	1.3254e+06	1.3254e+06	NA	NA	139870
Ywhae	P62259	14-3-3 protein epsilon	29.174	band6	96778.9	NA	NA	NA	NA	45002.7	32774.1	NA	NA	NA	NA	NA	NA	NA	NA	430262	430262	430262	NA	63095.8	NA
Ca2	P00920	Carbonic anhydrase 2	29.032	band6	NA	NA	NA	NA	NA	NA	NA	NA	NA	NA	NA	NA	NA	NA	NA	838907	838907	838907	NA	NA	NA
Tpm3-rs7	D3Z2H9;P58774;CON__Q3SX28	NA	28.991	band6	NA	NA	NA	NA	NA	NA	NA	NA	NA	NA	NA	NA	NA	NA	NA	524722	524722	524722	NA	NA	68269.5
Pgam1;Pgam2	Q9DBJ1;O70250	Phosphoglycerate mutase 1;Phosphoglycerate mutase 2	28.832	band6	NA	NA	NA	NA	NA	NA	NA	NA	NA	NA	NA	NA	NA	NA	NA	275600	275600	275600	NA	NA	NA
Tpm4	Q6IRU2	Tropomyosin alpha-4 chain	28.467	band6	NA	NA	NA	NA	NA	NA	NA	NA	NA	NA	NA	NA	NA	NA	NA	143073	143073	143073	NA	NA	NA
Psma3	O70435	Proteasome subunit alpha type-3	28.405	band4	NA	118982	NA	NA	71031.8	NA	NA	67000.6	NA	NA	175080	NA	NA	NA	56553	57263.1	57263.1	57263.1	NA	NA	NA
Prdx3	P20108	Thioredoxin-dependent peroxide reductase, mitochondrial	28.127	band6	NA	NA	NA	NA	NA	NA	NA	NA	NA	NA	NA	NA	NA	NA	NA	223515	223515	223515	NA	NA	49069.2
Ywhab	Q9CQV8	14-3-3 protein beta/alpha;14-3-3 protein beta/alpha, N-terminally processed	28.086	band6	NA	NA	NA	NA	NA	NA	NA	NA	NA	NA	NA	NA	NA	NA	NA	209403	209403	209403	NA	NA	NA
Spr	Q64105	Sepiapterin reductase	27.883	band6	NA	NA	NA	NA	NA	NA	NA	NA	50893.7	NA	NA	NA	NA	NA	NA	216373	216373	216373	NA	NA	NA
Ywhaq	P68254	14-3-3 protein theta	27.778	band6	NA	NA	NA	NA	NA	NA	NA	NA	NA	NA	NA	NA	NA	NA	NA	291012	291012	291012	NA	NA	NA
Ywhaz	P63101;P68510	14-3-3 protein zeta/delta	27.771	band6	418588	NA	139923	97660.6	280830	NA	NA	99343.3	202156	179912	159810	NA	NA	161166	107400	787346	600479	1.30851e+06	NA	130323	121912
Srsf1	Q6PDM2	Serine/arginine-rich splicing factor 1	27.744	band6	349952	127518	49709.1	NA	179016	NA	60612.5	291001	NA	1.70075e+06	2.08974e+06	NA	NA	1.27746e+06	3.23091e+06	5.85594e+07	7.41351e+07	6.23741e+07	NA	1.97107e+06	5.77127e+06
Tbcb	Q9D1E6	Tubulin-folding cofactor B	27.385	band6	NA	NA	NA	NA	NA	NA	NA	NA	NA	NA	NA	NA	NA	NA	NA	108286	108286	108286	NA	NA	NA
Eif4h	Q9WUK2	Eukaryotic translation initiation factor 4H	27.341	band6	NA	NA	NA	NA	NA	NA	NA	NA	NA	NA	NA	NA	NA	NA	NA	5.26882e+06	4.94712e+06	5.61143e+06	NA	534958	471627
Clic1	Q9Z1Q5	Chloride intracellular channel protein 1	27.013	band6	NA	NA	NA	NA	NA	NA	NA	NA	NA	NA	NA	NA	NA	NA	NA	89232.1	NA	89232.1	NA	NA	NA
Alyref;Alyref2	O08583;Q9JJW6	THO complex subunit 4;Aly/REF export factor 2	26.94	band6	NA	NA	NA	NA	NA	NA	NA	NA	NA	NA	NA	NA	NA	NA	NA	391969	391969	391969	NA	NA	NA
Tpi1	P17751	Triosephosphate isomerase	26.712	band6	60961.1	125225	NA	NA	43511.5	NA	NA	142318	71435.8	NA	127836	NA	NA	NA	NA	1.87339e+06	646125	1.84493e+06	NA	NA	662845
Rps3	P62908	40S ribosomal protein S3	26.674	band6	27679.7	NA	NA	30475.8	NA	31543.2	NA	NA	NA	23171.2	NA	NA	NA	NA	NA	72056.1	NA	69617.6	NA	NA	NA
Eif6	O55135	Eukaryotic translation initiation factor 6	26.511	band4	NA	355990	NA	NA	NA	NA	NA	NA	NA	NA	576800	NA	NA	NA	NA	NA	196080	196080	NA	NA	NA
Nudt21	Q9CQF3	Cleavage and polyadenylation specificity factor subunit 5	26.24	band6	NA	NA	NA	NA	NA	NA	NA	NA	NA	NA	NA	NA	NA	NA	NA	333135	333135	333135	NA	NA	NA
Try10	Q792Z1	NA	26.221	band4	530363	NA	589798	3.56308e+06	2.83955e+06	NA	3.27673e+06	3.29016e+06	965723	4.18045e+06	2.30138e+06	NA	261179	NA	1.27349e+06	1.89938e+06	1.85162e+06	1.79439e+06	NA	1.2553e+06	NA
Msra	Q9D6Y7	Mitochondrial peptide methionine sulfoxide reductase	25.988	band6	NA	NA	NA	NA	NA	NA	NA	NA	NA	NA	NA	NA	NA	NA	NA	825251	825251	825251	NA	81664.8	NA
Gstm1	P10649;P15626;Q80W21;Q8R5I6;P48774	Glutathione S-transferase Mu 1	25.97	band6	NA	NA	NA	NA	NA	NA	NA	NA	NA	NA	NA	NA	NA	NA	NA	1.15822e+06	1.15822e+06	1.15822e+06	NA	NA	88875.1
Srsf9	Q9D0B0	Serine/arginine-rich splicing factor 9	25.661	band6	NA	NA	NA	NA	NA	NA	NA	NA	NA	NA	NA	NA	NA	NA	NA	1.02057e+07	1.97787e+07	5.26604e+06	NA	175972	660935
Srsf2	Q62093	Serine/arginine-rich splicing factor 2	25.476	band6	425685	NA	116289	103218	NA	NA	112296	228228	NA	1.23117e+06	893317	NA	NA	460195	609794	7.54768e+06	1.88637e+07	1.18109e+07	NA	447923	1.25438e+06
Rbm38	Q62176	RNA-binding protein 38	25.363	band6	NA	NA	NA	NA	NA	NA	NA	NA	NA	NA	NA	NA	NA	NA	NA	1.2032e+07	1.20378e+07	1.20263e+07	NA	946000	946902
Prdx6	O08709	Peroxiredoxin-6	24.87	band6	NA	NA	NA	NA	NA	NA	NA	NA	NA	NA	NA	NA	NA	NA	NA	1.51309e+06	1.6076e+06	1.42414e+06	NA	176182	198878
Psmd9	Q9CR00	26S proteasome non-ATPase regulatory subunit 9	24.72	band6	NA	NA	NA	NA	NA	NA	NA	NA	NA	NA	NA	NA	NA	NA	NA	570770	570770	570770	NA	NA	NA
Arhgdia	Q99PT1	Rho GDP-dissociation inhibitor 1	23.407	band6	NA	NA	NA	NA	NA	NA	NA	NA	NA	NA	NA	NA	NA	NA	NA	1.85259e+06	1.85259e+06	1.85259e+06	NA	NA	NA
Q9DCS2	Q9DCS2	UPF0585 protein C16orf13 homolog	22.687	band7	NA	NA	NA	NA	NA	NA	NA	NA	NA	NA	NA	NA	NA	NA	NA	NA	NA	NA	NA	257680	257680
Rbpms2	Q8VC52	RNA-binding protein with multiple splicing 2	22.462	band6	NA	NA	NA	NA	NA	NA	NA	NA	NA	NA	NA	NA	NA	NA	NA	2.84034e+06	1.20545e+06	656263	51334.8	120958	222180
Abhd14b	Q8VCR7	Alpha/beta hydrolase domain-containing protein 14B	22.45	band6	NA	NA	NA	NA	NA	NA	NA	NA	NA	NA	NA	NA	NA	NA	NA	1.69318e+06	2.0864e+06	1.37408e+06	NA	122871	186567
Tagln2	Q9WVA4;Q9R1Q8	Transgelin-2	22.395	band1	417512	NA	NA	NA	NA	NA	NA	NA	NA	NA	NA	NA	NA	NA	NA	NA	NA	NA	NA	270440	270440
Gpx1	P11352	Glutathione peroxidase 1	22.329	band7	NA	NA	NA	NA	NA	NA	NA	NA	NA	NA	NA	NA	NA	NA	NA	NA	NA	71564.2	NA	1250400	1250400
Prdx1	P35700	Peroxiredoxin-1	22.176	band7	682484	548398	91562.7	NA	141761	38726.1	NA	27084.2	NA	281360	433131	NA	NA	68325	90279.3	294899	233971	1.80517e+06	NA	559062	1.49178e+06
Rbpms	Q9WVB0	RNA-binding protein with multiple splicing	21.816	band6	NA	NA	NA	NA	NA	NA	NA	NA	NA	NA	NA	NA	NA	NA	NA	1.9454e+06	1.9454e+06	1.9454e+06	NA	NA	190992
Prdx2	Q61171	Peroxiredoxin-2	21.778	band7	1.36443e+06	1.59008e+06	410693	496974	NA	170043	NA	352772	NA	758941	1.78057e+06	NA	65893.5	179090	96098.5	NA	275993	476969	NA	213400	2.33305e+06
Pebp1	P70296	Phosphatidylethanolamine-binding protein 1;Hippocampal cholinergic neurostimulating peptide	20.83	band7	NA	NA	NA	NA	NA	NA	NA	NA	NA	NA	NA	NA	NA	NA	NA	NA	NA	4722.31	NA	1018200	1018200
Ftl1	P29391	Ferritin light chain 1	20.802	band7	NA	NA	NA	NA	NA	NA	NA	NA	NA	NA	NA	NA	NA	NA	NA	NA	NA	NA	NA	111400	111400
Mrpl13	Q9D1P0	39S ribosomal protein L13, mitochondrial	20.677	band7	NA	NA	NA	NA	NA	NA	NA	NA	NA	NA	NA	NA	NA	NA	NA	NA	NA	NA	NA	680910	680910
Rpl11	Q9CXW4	60S ribosomal protein L11	20.252	band4	84565	84565	NA	NA	98682.5	NA	NA	NA	NA	NA	132815	NA	51039.5	NA	NA	NA	NA	NA	46289	NA	46289
Park7	Q99LX0	Protein deglycase DJ-1	20.021	band7	NA	NA	NA	NA	NA	NA	NA	56583	NA	NA	NA	NA	NA	NA	NA	NA	NA	NA	NA	104900	104900
Cnbp	P53996	Cellular nucleic acid-binding protein	19.592	band7	NA	NA	NA	NA	NA	NA	NA	NA	NA	NA	NA	NA	NA	NA	NA	NA	NA	NA	NA	337470	337470
Srsf3	P84104	Serine/arginine-rich splicing factor 3	19.329	band7	5.08205e+06	1.37344e+06	459852	NA	496253	NA	NA	257439	NA	4.63818e+06	3.94684e+06	NA	441014	2.92922e+06	2.91671e+06	1.50291e+07	2.0052e+07	1.33587e+07	NA	1.34567e+07	5.58899e+07
Ppp1r1a	Q9ERT9	Protein phosphatase 1 regulatory subunit 1A	18.718	band6	NA	NA	NA	NA	NA	NA	NA	NA	NA	NA	NA	NA	NA	NA	NA	175526	175526	175526	NA	NA	NA
Cfl2;Cfl1	P45591;P18760	Cofilin-2;Cofilin-1	18.709	band1	183340	183340	NA	NA	NA	NA	NA	NA	NA	NA	NA	NA	NA	NA	NA	NA	NA	NA	NA	NA	NA
Cirbp	P60824	Cold-inducible RNA-binding protein	18.607	band7	NA	NA	NA	NA	NA	NA	NA	NA	NA	NA	NA	NA	NA	NA	NA	NA	NA	NA	NA	890110	890110
Ppia	P17742	Peptidyl-prolyl cis-trans isomerase A;Peptidyl-prolyl cis-trans isomerase A, N-terminally processed	17.971	band1	1.42093e+06	NA	NA	502744	97013.4	145712	87608.9	151590	NA	130617	365768	NA	NA	173100	213553	405055	NA	571606	NA	205867	NA
Ap4s1	Q9WVL1	AP-4 complex subunit sigma-1	16.817	band1	931053	784224	552831	NA	217558	298318	402615	196941	NA	365693	651018	NA	100725	NA	233174	406938	426992	270929	169170	NA	NA
Rbm3	O89086	RNA-binding protein 3	16.604	band4	NA	NA	NA	NA	NA	NA	NA	138120	NA	1.20182e+07	2.74974e+06	NA	NA	NA	12559.9	NA	NA	18103.2	2.85196e+06	1.24649e+07	5.96234e+06
Hist1h3a;H3f3a;H3f3c;Hist1h3b	P68433;P84244;P02301;P84228;A0A8I4SYN6	Histone H3.1;Histone H3.3;Histone H3.3C;Histone H3.2	15.404	band1	1.12778e+06	1.12778e+06	NA	452943	NA	452943	NA	NA	NA	NA	NA	NA	NA	411688	NA	NA	NA	NA	NA	NA	NA
Hba	P01942	Hemoglobin subunit alpha	15.085	band6	222250	268543	324479	149308	NA	274935	NA	NA	NA	NA	167678	NA	NA	NA	1.30533e+06	2.17718e+06	NA	809842	NA	NA	753072
Hist1h2ah;Hist1h2aa;Hist1h2af;Hist3h2a;Hist1h2ak;Hist2h2ac;H2afj;Hist2h2aa1;Hist2h2ab;H2afv;H2afz;H2afx	C0HKE4;Q8CGP6;C0HKE1;C0HKE7;C0HKE2;C0HKE8;C0HKE6;C0HKE5;C0HKE9;C0HKE3;Q8CGP4;Q8CGP5;Q8BFU2;Q8CGP7;Q64523;Q8R1M2;Q6GSS7;Q64522;Q3THW5;P0C0S6;P27661	Histone H2A type 1-H;Histone H2A;Histone H2A type 1-F;Histone H2A type 3;Histone H2A type 1-K;Histone H2A type 2-C;Histone H2A.J;Histone H2A type 2-A;Histone H2A type 2-B;Histone H2A.V;Histone H2A.Z;Histone H2AX	14.135	band1	2.20737e+06	1.07342e+06	1.48273e+06	NA	672677	171493	448316	364068	NA	606915	215674	NA	92009.3	331044	504998	NA	NA	NA	NA	NA	NA
Hist1h2bc;Hist1h2bh;Hist1h2bf;Hist1h2bk;Hist1h2bm;Hist1h2bb;Hist2h2bb;Hist1h2bp;Hist3h2ba;Hist3h2bb;Hist2h2be	Q6ZWY9;Q64478;P10853;Q8CGP1;P10854;Q64475;Q64525;Q8CGP2;Q9D2U9;Q8CGP0;Q64524;P70696	Histone H2B type 1-C/E/G;Histone H2B type 1-H;Histone H2B type 1-F/J/L;Histone H2B type 1-K;Histone H2B type 1-M;Histone H2B type 1-B;Histone H2B type 2-B;Histone H2B type 1-P;Histone H2B type 3-A;Histone H2B type 3-B;Histone H2B type 2-E	13.906	band1	965861	1.5456e+06	1.9537e+06	766507	361351	285714	327095	346801	224987	397025	363723	39003.4	112834	191090	379647	335466	257313	1.03554e+06	98893.5	103896	186889
Gm5849	J3QPE5	NA	13.547	band6	NA	NA	NA	NA	NA	NA	NA	NA	NA	NA	NA	NA	NA	NA	NA	912329	NA	912329	NA	NA	NA
P01837	P01837	Ig kappa chain C region	11.934	band1	8.1634e+06	5.23264e+06	7.89258e+06	3.3836e+06	3.79553e+06	8.73785e+06	6.80501e+06	3.49854e+06	8.6113e+06	6.63928e+06	8.57221e+06	311001	3.69463e+06	6.39841e+06	7.87112e+06	6.49217e+06	3.53641e+06	5.41808e+06	2.05939e+06	4.57399e+06	7.82647e+06
Hist1h4a	P62806	Histone H4	11.367	band1	3.25916e+06	592759	1.03524e+06	NA	346516	249770	170128	532457	526347	239605	541596	43757	121488	319779	560033	788529	109379	341248	96945.6	175204	318938
