# Supplementary material for: The RNA-binding protein landscapes differ between mammalian organs and cultured cells
Source: Nat Commun. 2023 Apr 12;14:2074. doi: 10.1038/s41467-023-37494-w (PMC10097726; doi:10.1038/s41467-023-37494-w)
Supplement: Supplementary file 12 — Supplementary Data 9 [file 41467_2023_37494_MOESM12_ESM.xlsx]

## Sheet: 355 RBPs in non-poly(A)RIC_BKL 
source	term_name	term_id	adjusted_p_value	negative_log10_of_adjusted_p_value	term_size	query_size	intersection_size	effective_domain_size	intersections
GO:MF	structural constituent of ribosome	GO:0003735	6.50404e-44	43.1868	351	332	58	25412	RPL13A,RPS24,RPL29,RPS15A,RPS9,RPL26,RPL34,RPL19,RPS15,RPL35A,MRPS15,RPL8,RPL37,RPS10,RPL35,RPL18,RPL22L1,RPL5,RPS6,RPS8,RPL28,RPS13,RPL17,RPL14,RPL21,RPS2,RPS11,RPL27,RPL7,RPS3,RPL6,RPL7A,RPS25,RPS23,RPS16,RPL31,RPS3A,RPS20,RPS27A,RPL4,RPS5,MRPL41,RPL18A,RPL10A,RPS4X,RPS19,MRPL57,RPLP0,RPSA,RPL13,RPL10,RPS26,RPS27,MRPS9,MRPS5,RPL3,RPL22,RPS14
GO:MF	structural molecule activity	GO:0005198	4.27087e-40	39.3695	790	332	75	25412	RPL13A,TUBB4B,RPS24,RPL29,RPS15A,RPS9,RPL26,RPL34,RPL19,RPS15,RPL35A,INA,MRPS15,RPL8,RPL37,RPS10,RPL35,RPL18,RPL22L1,RPL5,RPS6,RPS8,RPL28,RPS13,RPL17,RPL14,RPL21,RPS2,RPS11,RPL27,NEFH,RPL7,RPS3,RPL6,RPL7A,TUBA4A,MBP,RPS25,RPS23,RPS16,RPL31,RPS3A,RPS20,RPS27A,NEFL,RPL4,RPS5,MRPL41,RPL18A,RPL10A,RPS4X,RPS19,MRPL57,RPLP0,RPSA,RPL13,RPL10,RPS26,RPS27,PLEC,MRPS9,MRPS5,RPL3,NEFM,RPL22,EPB41L3,PCLO,RPS1…
GO:MF	RNA binding	GO:0003723	1.14236e-31	30.9422	2340	332	110	25412	RPL13A,TUBB4B,RPS9,RPL26,RPL19,RPS15,RPL8,RPL37,YBX1,RPS10,SNRNP70,RPL35,RPL18,RPL22L1,PURB,RPL5,HNRNPA1,RPS13,EIF4B,HABP4,RPL14,RPS2,HNRNPH2,RPS11,RBMX,RPL7,HNRNPC,FBL,RPS3,SSB,RPL6,PURA,HNRNPA2B1,RPL7A,RNPS1,SERBP1,EIF1A,HNRNPK,RPS16,RPS3A,RPS20,YTHDC1,NCL,RPL4,SRSF3,RPS5,RPL10A,RPS4X,SNRPA,ELAVL1,TRA2B,HSPA8,EIF3G,RPS19,HSP90AB1,THRAP3,SRRM2,RPLP0,SRSF4,NOLC1,SRSF2,RPL13,NPM1,CHERP,SRP72,ENO1,…
GO:MF	mRNA binding	GO:0003729	4.17372e-31	30.3795	385	332	49	25412	RPL13A,RPL26,YBX1,SNRNP70,RPL35,PURB,RPL5,HNRNPA1,RPS13,RPS2,RBMX,RPL7,HNRNPC,RPS3,SSB,RPL6,HNRNPA2B1,RNPS1,SERBP1,HNRNPK,RPS3A,YTHDC1,NCL,SRSF3,RPS5,ELAVL1,TRA2B,THRAP3,SRRM2,SRSF4,ALYREF,PCBP1,RPS26,SRSF1,SRSF6,HNRNPLL,YBX3,SYNCRIP,HDLBP,PKM,TARDBP,RPS14,EIF3A,HNRNPA3,SRSF5,EEF1A1,SRRM3,A1CF,CALR
GO:MF	binding	GO:0005488	5.33494e-27	26.2729	16232	332	301	25412	RPL13A,TUBB4B,RPS24,RPL29,RPS9,RPL26,SUB1,RPL19,TCEAL5,RPS15,INA,H3F3A,SNRPD2,MRPS15,RPL8,RPL37,YBX1,RPS10,SNRNP70,RPL35,RPL18,RPL22L1,PURB,RPL5,RPS6,H1F0,HNRNPA1,RPS13,EIF4B,HABP4,RPL14,YWHAE,RPS2,HNRNPH2,BASP1,RPS11,RBMX,NEFH,RPL7,HNRNPC,FBL,RPS3,SSB,RPL6,PURA,HNRNPA2B1,RPL7A,HIST2H4,RNPS1,TUBA4A,SERBP1,EIF1A,HNRNPK,MBP,RPS16,RPL31,RPS3A,RPS20,YTHDC1,NCL,RPS27A,NEFL,RPL4,SRSF3,RPS5,EIF3J1,SET,Y…
GO:MF	heterocyclic compound binding	GO:1901363	4.98538e-21	20.3023	6837	332	175	25412	RPL13A,TUBB4B,RPS9,RPL26,SUB1,RPL19,TCEAL5,RPS15,H3F3A,RPL8,RPL37,YBX1,RPS10,SNRNP70,RPL35,RPL18,RPL22L1,PURB,RPL5,H1F0,HNRNPA1,RPS13,EIF4B,HABP4,RPL14,RPS2,HNRNPH2,BASP1,RPS11,RBMX,RPL7,HNRNPC,FBL,RPS3,SSB,RPL6,PURA,HNRNPA2B1,RPL7A,HIST2H4,RNPS1,TUBA4A,SERBP1,EIF1A,HNRNPK,RPS16,RPS3A,RPS20,YTHDC1,NCL,RPL4,SRSF3,RPS5,EIF3J1,SET,RPL10A,RPS4X,SNRPA,ELAVL1,TRA2B,HSPA8,EIF3G,RPS19,HSP90AB1,THRAP3,SRR…
GO:MF	organic cyclic compound binding	GO:0097159	6.6351e-21	20.1782	6918	332	176	25412	RPL13A,TUBB4B,RPS9,RPL26,SUB1,RPL19,TCEAL5,RPS15,H3F3A,RPL8,RPL37,YBX1,RPS10,SNRNP70,RPL35,RPL18,RPL22L1,PURB,RPL5,H1F0,HNRNPA1,RPS13,EIF4B,HABP4,RPL14,RPS2,HNRNPH2,BASP1,RPS11,RBMX,RPL7,HNRNPC,FBL,RPS3,SSB,RPL6,PURA,HNRNPA2B1,RPL7A,HIST2H4,RNPS1,TUBA4A,SERBP1,EIF1A,HNRNPK,RPS16,RPS3A,RPS20,YTHDC1,NCL,RPL4,SRSF3,RPS5,EIF3J1,SET,RPL10A,RPS4X,SNRPA,ELAVL1,TRA2B,HSPA8,EIF3G,RPS19,HSP90AB1,THRAP3,SRR…
GO:MF	protein binding	GO:0005515	3.3855e-19	18.4704	10481	332	223	25412	RPS24,RPL26,SUB1,TCEAL5,RPS15,INA,H3F3A,MRPS15,RPL8,RPL37,YBX1,PURB,RPL5,RPS6,HNRNPA1,HABP4,YWHAE,RPS2,BASP1,RBMX,NEFH,RPL7,HNRNPC,FBL,RPS3,PURA,HNRNPA2B1,RPL7A,HIST2H4,TUBA4A,SERBP1,HNRNPK,MBP,RPL31,RPS3A,RPS20,YTHDC1,NCL,RPS27A,NEFL,RPL4,SRSF3,EIF3J1,SET,YWHAZ,CALM1,SNRPA,ELAVL1,YWHAG,TPPP,TRA2B,HSPA8,EIF3G,RPS19,HSP90AB1,THRAP3,ALDOA,SRRM2,BCLAF1,RPSA,NOLC1,SRSF2,VCP,NPM1,CHERP,SRP72,ENO1,GTF2…
GO:MF	nucleic acid binding	GO:0003676	1.92691e-18	17.7151	4721	332	135	25412	RPL13A,TUBB4B,RPS9,RPL26,SUB1,RPL19,TCEAL5,RPS15,H3F3A,RPL8,RPL37,YBX1,RPS10,SNRNP70,RPL35,RPL18,RPL22L1,PURB,RPL5,H1F0,HNRNPA1,RPS13,EIF4B,HABP4,RPL14,RPS2,HNRNPH2,BASP1,RPS11,RBMX,RPL7,HNRNPC,FBL,RPS3,SSB,RPL6,PURA,HNRNPA2B1,RPL7A,HIST2H4,RNPS1,SERBP1,EIF1A,HNRNPK,RPS16,RPS3A,RPS20,YTHDC1,NCL,RPL4,SRSF3,RPS5,EIF3J1,SET,RPL10A,RPS4X,SNRPA,ELAVL1,TRA2B,HSPA8,EIF3G,RPS19,HSP90AB1,THRAP3,SRRM2,RPLP…
GO:MF	enzyme binding	GO:0019899	2.16827e-17	16.6639	2265	332	86	25412	YBX1,RPL5,RPS6,YWHAE,RPS2,NEFH,HNRNPC,FBL,RPS3,HNRNPA2B1,TUBA4A,HNRNPK,MBP,NCL,RPS27A,NEFL,SRSF3,YWHAZ,CALM1,ELAVL1,YWHAG,HSPA8,RPS19,HSP90AB1,ALDOA,SRSF2,VCP,NPM1,ENO1,GTF2F1,POLR2A,MAPT,ATPIF1,SRSF1,TPI1,ANP32B,GSTM1,RACK1,DPYSL2,HSPD1,PAF1,HSPB1,CTR9,PA2G4,RTF1,P4HB,HSP90B1,ANK2,GOT2,AP3B1,EIF3A,SFN,UGT1A1,ITGB1,SRSF5,HSPA5,LMNA,EEF1A1,ATP1B1,LEO1,EZR,ATP5A1,GLUD1,SLC25A4,AKAP12,EEF2,ATP1A1,CY…
GO:MF	rRNA binding	GO:0019843	4.12112e-16	15.385	70	332	18	25412	RPS9,RPL19,RPL8,RPL37,RPL5,RPS13,RPS11,RPL7,RPS3,RPL6,NCL,RPL4,RPS4X,RPLP0,NPM1,RPL3,RPS14,EEF2
GO:MF	ribonucleoprotein complex binding	GO:0043021	4.28411e-13	12.3681	172	332	22	25412	SNRPD2,SNRNP70,RPL35,EIF4B,HNRNPC,SERBP1,EIF1A,HNRNPK,SNRPA,RPSA,NOLC1,NPM1,SRP72,OLA1,YBX3,RACK1,EIF3C,HSPA5,CCDC47,EEF2,SND1,SEC61A1
GO:MF	protein-containing complex binding	GO:0044877	5.65219e-12	11.2478	1522	332	60	25412	INA,H3F3A,SNRPD2,SNRNP70,RPL35,H1F0,EIF4B,YWHAE,RPS2,NEFH,HNRNPC,FBL,RPS3,SERBP1,EIF1A,HNRNPK,NEFL,YWHAZ,SNRPA,RPSA,NOLC1,VCP,NPM1,SRP72,OLA1,GTF2F1,MAPT,ATPIF1,YBX3,RACK1,HSPD1,ZC3H18,P4HB,EIF3C,ANK2,MAP1A,ITGB1,HSPA5,CCDC47,HMGN5,EZR,SSRP1,MAP1B,LRP2,BHMT,EEF2,SND1,MYH9,JUP,SEC61A1,TNR,MAPK8IP2,SPP1,ALDH1L1,CALR,PTPRZ1,CPS1,MARCKS,MTTP,SLC25A3
GO:MF	identical protein binding	GO:0042802	2.81142e-10	9.55107	2299	332	73	25412	SUB1,HNRNPA1,YWHAE,RBMX,RPL7,HNRNPC,HNRNPA2B1,HNRNPK,NCL,NEFL,EIF3J1,YWHAZ,SNRPA,ELAVL1,YWHAG,TPPP,TRA2B,RPS19,HSP90AB1,ALDOA,VCP,NPM1,ENO1,MAPT,ATPIF1,TPI1,GSTM1,RACK1,DPYSL2,HSPB1,RPL22,PKM,TKT,TARDBP,ASL,GOT2,PYGL,GLUL,SFN,UGT1A1,SLC4A4,LMNA,EEF1A1,EPHX2,EZR,MDH2,FASN,AHCY,IDH1,SDC1,ALDH2,MYH9,LDHA,ANXA1,ANXA2,SDC3,GYG1,ALDH1A1,CAT,ARG1,ALDOB,ALB,COL18A1,MEP1B,PDIA3,CUBN,SDC4,SORD,SDC2,MARCKS,…
GO:MF	translation regulator activity	GO:0045182	2.05702e-08	7.68676	162	332	17	25412	RPS9,TCEAL5,PURB,EIF4B,PURA,EIF1A,EIF3J1,EIF3G,RPL10,PCBP1,EEF1G,RPL22,EIF3C,RPS14,EIF3A,EEF1A1,EEF2
GO:MF	single-stranded DNA binding	GO:0003697	2.34131e-08	7.63054	120	332	15	25412	SUB1,YBX1,PURB,HNRNPA1,PURA,HNRNPA2B1,HNRNPK,NCL,ALYREF,PCBP1,YBX3,RTF1,NUCKS1,LRPPRC,ANXA1
GO:MF	protein domain specific binding	GO:0019904	8.57664e-08	7.06668	814	332	36	25412	TCEAL5,HNRNPA1,YWHAE,BASP1,RBMX,HNRNPC,HIST2H4,HNRNPK,NEFL,YWHAZ,CALM1,YWHAG,TRA2B,HSPA8,HSP90AB1,SRRM2,NOLC1,VCP,SRP72,GTF2F1,MAPT,SRSF1,RACK1,CTR9,SRSF7,ITGB1,SRSF5,HSPA5,EZR,LRP2,ATP1A1,ATRX,MYH9,CLTC,SDC2,LAMP1
GO:MF	protein kinase binding	GO:0019901	1.54482e-07	6.81112	751	332	34	25412	RPS6,NEFH,RPS3,TUBA4A,YWHAZ,CALM1,ELAVL1,YWHAG,RPS19,HSP90AB1,SRSF2,NPM1,MAPT,SRSF1,GSTM1,RACK1,DPYSL2,HSPB1,ANK2,EIF3A,SFN,ITGB1,SRSF5,EEF1A1,ATP1B1,EZR,EEF2,ATP1A1,JUP,CLTC,DSP,MAPK8IP2,SDC4,MARCKS
GO:MF	kinase binding	GO:0019900	2.07882e-07	6.68218	841	332	36	25412	RPS6,NEFH,RPS3,TUBA4A,YWHAZ,CALM1,ELAVL1,YWHAG,RPS19,HSP90AB1,SRSF2,NPM1,POLR2A,MAPT,SRSF1,GSTM1,RACK1,DPYSL2,HSPB1,ANK2,EIF3A,SFN,ITGB1,SRSF5,EEF1A1,ATP1B1,EZR,EEF2,ATP1A1,LDHA,JUP,CLTC,DSP,MAPK8IP2,SDC4,MARCKS
GO:MF	translation regulator activity, nucleic acid binding	GO:0090079	1.28778e-06	5.89016	113	332	13	25412	TCEAL5,PURB,EIF4B,PURA,EIF1A,EIF3J1,EIF3G,PCBP1,EEF1G,EIF3C,EIF3A,EEF1A1,EEF2
GO:MF	mRNA 3'-UTR binding	GO:0003730	7.02311e-06	5.15347	107	332	12	25412	RPL5,HNRNPA1,HNRNPC,HNRNPA2B1,RNPS1,SERBP1,HNRNPK,ELAVL1,PCBP1,YBX3,SYNCRIP,TARDBP
GO:MF	ribosome binding	GO:0043022	7.9711e-06	5.09848	68	332	10	25412	SERBP1,RPSA,SRP72,OLA1,RACK1,EIF3C,HSPA5,CCDC47,EEF2,SEC61A1
GO:MF	ADP binding	GO:0043531	1.42973e-05	4.84475	39	332	8	25412	HSPA8,VCP,PGK1,PKM,ATP5A1,GLUD1,ATP1A1,MYH9
GO:MF	mRNA 5'-UTR binding	GO:0048027	1.8335e-05	4.73672	27	332	7	25412	RPL26,RPL5,RPS13,RPS3A,NCL,SYNCRIP,RPS14
GO:MF	5S rRNA binding	GO:0008097	0.000184827	3.73324	13	332	5	25412	RPL5,RPL7,RPL4,RPL3,EEF2
GO:MF	translation factor activity, RNA binding	GO:0008135	0.000223893	3.64996	96	332	10	25412	TCEAL5,EIF4B,EIF1A,EIF3J1,EIF3G,EEF1G,EIF3C,EIF3A,EEF1A1,EEF2
GO:MF	extracellular matrix binding	GO:0050840	0.000313041	3.5044	57	332	8	25412	NCL,RPSA,DMP1,ITGB1,BGN,ANXA2,AGRN,SPP1
GO:MF	NAD binding	GO:0051287	0.000685468	3.16401	63	332	8	25412	MDH1,GLUD1,AHCY,IDH1,ALDH2,LDHA,ALDH1A1,SORD
GO:MF	structural constituent of postsynaptic intermediate filament cytoskeleton	GO:0099184	0.000936489	3.0285	3	332	3	25412	INA,NEFH,NEFL
GO:MF	5.8S rRNA binding	GO:1990932	0.000936489	3.0285	3	332	3	25412	RPL19,RPS13,RPL6
GO:MF	ubiquitin ligase inhibitor activity	GO:1990948	0.00145063	2.83844	9	332	4	25412	RPS15,RPL37,RPL5,RPS20
GO:MF	P-type sodium:potassium-exchanging transporter activity	GO:0005391	0.00145063	2.83844	9	332	4	25412	ATP1B1,ATP1A3,ATP1A1,ATP1A2
GO:MF	P-type sodium transporter activity	GO:0008554	0.00145063	2.83844	9	332	4	25412	ATP1B1,ATP1A3,ATP1A1,ATP1A2
GO:MF	ATP-dependent activity	GO:0140657	0.001459	2.83594	545	332	22	25412	SUB1,HSPA8,HSP90AB1,VCP,OLA1,ACSM2,HSPD1,CHD1,HSP90B1,HSPA5,ATP1B1,ATP5A1,ATP1A3,ATP1A1,ATRX,ATP1A2,MYH9,ANXA1,SLC27A2,ACSL1,ABCB11,ATP2A2
GO:MF	ubiquitin protein ligase binding	GO:0031625	0.00163448	2.78662	311	332	16	25412	RPL5,YWHAE,RPS27A,YWHAZ,HSPA8,HSP90AB1,VCP,POLR2A,TPI1,HSPD1,PA2G4,HSPA5,LRPPRC,PSMA3,SLC25A5,CALR
GO:MF	single-stranded RNA binding	GO:0003727	0.0016928	2.7714	94	332	9	25412	HNRNPA1,EIF4B,RBMX,HNRNPC,SSB,SYNCRIP,HNRNPF,ANXA1,A1CF
GO:MF	structural constituent of cytoskeleton	GO:0005200	0.00171995	2.76448	71	332	8	25412	TUBB4B,INA,NEFH,TUBA4A,NEFL,PLEC,EPB41L3,ANK2
GO:MF	ubiquitin-protein transferase inhibitor activity	GO:0055105	0.0023928	2.62109	10	332	4	25412	RPS15,RPL37,RPL5,RPS20
GO:MF	ubiquitin-like protein ligase binding	GO:0044389	0.00332754	2.47788	329	332	16	25412	RPL5,YWHAE,RPS27A,YWHAZ,HSPA8,HSP90AB1,VCP,POLR2A,TPI1,HSPD1,PA2G4,HSPA5,LRPPRC,PSMA3,SLC25A5,CALR
GO:MF	P-type potassium transmembrane transporter activity	GO:0008556	0.00372138	2.4293	11	332	4	25412	ATP1B1,ATP1A3,ATP1A1,ATP1A2
GO:MF	basal transcription machinery binding	GO:0001098	0.00390121	2.4088	57	332	7	25412	FBL,NOLC1,GTF2F1,PAF1,CTR9,RTF1,LEO1
GO:MF	basal RNA polymerase II transcription machinery binding	GO:0001099	0.00390121	2.4088	57	332	7	25412	FBL,NOLC1,GTF2F1,PAF1,CTR9,RTF1,LEO1
GO:MF	modified amino acid binding	GO:0072341	0.00455721	2.3413	106	332	9	25412	HSPA8,GSTM1,GAP43,FASN,ANXA2,GSDMA,ALB,CPS1,MARCKS
GO:MF	protein kinase C binding	GO:0005080	0.00615629	2.21068	61	332	7	25412	YWHAG,SRSF2,RACK1,HSPB1,DSP,SDC4,MARCKS
GO:MF	active ion transmembrane transporter activity	GO:0022853	0.00674708	2.17088	237	332	13	25412	SLC12A1,SLC4A4,ATP1B1,SLC25A4,ATP1A3,ATP1A1,ATP1A2,SLC25A5,SLCO1B2,SLC6A11,SLC1A2,ATP2A2,SLC5A2
GO:MF	protein-macromolecule adaptor activity	GO:0030674	0.0075872	2.11992	313	332	15	25412	NEFH,NEFL,HSPA8,NOLC1,TCOF1,RACK1,EPB41L3,ZC3H18,ANK2,MAP1A,ATP1B1,AKAP12,MYH9,JUP,MAPK8IP2
GO:MF	small molecule binding	GO:0036094	0.00976631	2.01027	2561	332	58	25412	TUBB4B,TUBA4A,HSPA8,HSP90AB1,THRAP3,ALDOA,VCP,NPM1,OLA1,MDH1,ACSM2,PGK1,HSPD1,CHD1,PKM,TKT,CDK11B,HSP90B1,GOT2,PYGL,GLUL,UGT1A1,HSPA5,EEF1A1,GK,RAB1A,ATP5A1,GLUD1,RAB3C,HAAO,FASN,ATP1A3,AHCY,EEF2,IDH1,ATP1A1,ATRX,ATP1A2,ALDH2,MYH9,LDHA,TKFC,FMO5,SDHA,SLC27A2,GYG1,ALDH1A1,CAT,ALDOB,ACSL1,ALB,XYLB,CUBN,SORD,CPS1,ABCB11,FABP1,ATP2A2
GO:MF	unfolded protein binding	GO:0051082	0.0101094	1.99527	90	332	8	25412	HSPA8,HSP90AB1,NPM1,SRSF10,HSP90B1,HSPA5,CANX,CALR
GO:MF	P-type transmembrane transporter activity	GO:0140358	0.0120144	1.9203	28	332	5	25412	ATP1B1,ATP1A3,ATP1A1,ATP1A2,ATP2A2
GO:MF	P-type ion transporter activity	GO:0015662	0.0120144	1.9203	28	332	5	25412	ATP1B1,ATP1A3,ATP1A1,ATP1A2,ATP2A2
GO:MF	cell adhesion molecule binding	GO:0050839	0.0132963	1.87627	290	332	14	25412	RPSA,P4HB,NPTN,ITGB1,EZR,PKP1,MYH9,JUP,DSP,TNR,CD47,SPP1,CALR,PTPRZ1
GO:MF	histone binding	GO:0042393	0.0178834	1.74755	298	332	14	25412	NCL,SET,NPM1,BRD2,PTMS,RSF1,ANP32B,PTMA,MLLT3,CHD1,GK,SSRP1,ATRX,NAP1L3
GO:MF	sequence-specific mRNA binding	GO:1990825	0.0194896	1.7102	16	332	4	25412	HNRNPA1,SSB,SRSF3,SRSF4
GO:MF	cytoskeletal protein binding	GO:0008092	0.0256036	1.5917	1003	332	29	25412	RPS3,HNRNPK,CALM1,YWHAG,TPPP,HSP90AB1,ALDOA,MAPT,PLEC,DPYSL2,EPB41L3,P4HB,ANK2,MAP1A,ITGB1,EZR,RAB3C,MAP1B,CALD1,EEF2,ATP1A1,DNASE1,LRPPRC,MYH9,CLTC,ANXA2,ALDOB,MAPK8IP2,MARCKS
GO:MF	lyase activity	GO:0016829	0.0281854	1.54998	199	332	11	25412	RPS3,CAR2,ALDOA,ENO1,TPI1,ASL,FASN,TKFC,HAL,ALDOB,CA3
GO:MF	U1 snRNP binding	GO:1990446	0.0315235	1.50137	7	332	3	25412	SNRPD2,SNRNP70,SNRPA
GO:MF	translation elongation factor activity	GO:0003746	0.0402403	1.39534	19	332	4	25412	TCEAL5,EEF1G,EEF1A1,EEF2
GO:MF	telomeric DNA binding	GO:0042162	0.0423048	1.37361	36	332	5	25412	PURB,HNRNPA1,PURA,HNRNPA2B1,NCL
GO:MF	lipid binding	GO:0008289	0.042668	1.3699	828	332	25	25412	HSPA8,VCP,NPM1,GSTM1,HSPD1,ZRANB2,PCLO,MANF,GOT2,GAP43,UGT1A1,MAP1B,ATP1A1,ATP1A2,PSMA1,ANXA1,ANXA2,GSDMA,TNR,ALDOB,ALB,CPS1,MARCKS,MTTP,FABP1
GO:MF	chaperone binding	GO:0051087	0.0454448	1.34252	111	332	8	25412	HSPA8,MAPT,HSPD1,LRP2,ATP1A3,ATP1A1,ATP1A2,ALB
GO:MF	double-stranded RNA binding	GO:0003725	0.0494672	1.30568	84	332	7	25412	TUBB4B,EIF4B,ELAVL1,HSP90AB1,MTDH,HSPD1,CLTC
GO:MF	apolipoprotein binding	GO:0034185	0.0497841	1.30291	20	332	4	25412	MAPT,HSPD1,CANX,MTTP
GO:BP	peptide biosynthetic process	GO:0043043	1.19745e-53	52.9217	739	333	84	27543	RPL13A,RPS24,RPL29,RPS15A,RPS9,RPL26,RPL34,RPL19,TCEAL5,RPS15,RPL35A,MRPS15,RPL8,RPL37,YBX1,RPL35,RPL18,RPL22L1,PURB,RPL5,RPS6,RPS8,RPL28,RPS13,RPL17,EIF4B,HABP4,RPL14,RPL21,RPS2,RPS11,RPL27,RPL7,RPS3,RPL6,PURA,EIF1A,RPS23,RPS16,RPL31,RPS3A,RPS20,NCL,RPS27A,RPL4,RPS5,EIF3J1,MRPL41,RPL18A,RPL10A,RPS4X,ELAVL1,EIF3G,RPS19,MRPL57,RPLP0,RPSA,NOLC1,RPL13,NPM1,TCOF1,RPL10,PCBP1,RPS26,RPS27,EEF1G,MRPS9,R…
GO:BP	translation	GO:0006412	1.24594e-53	52.9045	716	333	83	27543	RPL13A,RPS24,RPL29,RPS15A,RPS9,RPL26,RPL34,RPL19,TCEAL5,RPS15,RPL35A,MRPS15,RPL8,RPL37,YBX1,RPL35,RPL18,RPL22L1,PURB,RPL5,RPS6,RPS8,RPL28,RPS13,RPL17,EIF4B,HABP4,RPL14,RPL21,RPS2,RPS11,RPL27,RPL7,RPS3,RPL6,PURA,EIF1A,RPS23,RPS16,RPL31,RPS3A,RPS20,NCL,RPS27A,RPL4,RPS5,EIF3J1,MRPL41,RPL18A,RPL10A,RPS4X,ELAVL1,EIF3G,RPS19,MRPL57,RPLP0,RPSA,NOLC1,RPL13,NPM1,TCOF1,RPL10,PCBP1,RPS26,RPS27,EEF1G,MRPS9,R…
GO:BP	amide biosynthetic process	GO:0043604	9.93337e-53	52.0029	857	333	88	27543	RPL13A,RPS24,RPL29,RPS15A,RPS9,RPL26,RPL34,RPL19,TCEAL5,RPS15,RPL35A,MRPS15,RPL8,RPL37,YBX1,RPL35,RPL18,RPL22L1,PURB,RPL5,RPS6,RPS8,RPL28,RPS13,RPL17,EIF4B,HABP4,RPL14,RPL21,RPS2,RPS11,RPL27,RPL7,RPS3,RPL6,PURA,EIF1A,RPS23,RPS16,RPL31,RPS3A,RPS20,NCL,RPS27A,RPL4,RPS5,EIF3J1,MRPL41,RPL18A,RPL10A,RPS4X,ELAVL1,EIF3G,RPS19,MRPL57,RPLP0,RPSA,NOLC1,RPL13,NPM1,TCOF1,RPL10,PCBP1,RPS26,RPS27,EEF1G,MRPS9,R…
GO:BP	peptide metabolic process	GO:0006518	1.36214e-51	50.8658	910	333	89	27543	RPL13A,RPS24,RPL29,RPS15A,RPS9,RPL26,RPL34,RPL19,TCEAL5,RPS15,RPL35A,MRPS15,RPL8,RPL37,YBX1,RPL35,RPL18,RPL22L1,PURB,RPL5,RPS6,RPS8,RPL28,RPS13,RPL17,EIF4B,HABP4,RPL14,RPL21,RPS2,RPS11,RPL27,RPL7,RPS3,RPL6,PURA,EIF1A,RPS23,RPS16,RPL31,RPS3A,RPS20,NCL,RPS27A,RPL4,RPS5,EIF3J1,MRPL41,RPL18A,RPL10A,RPS4X,ELAVL1,EIF3G,RPS19,MRPL57,RPLP0,RPSA,NOLC1,RPL13,NPM1,TCOF1,RPL10,PCBP1,RPS26,RPS27,EEF1G,MRPS9,G…
GO:BP	cellular amide metabolic process	GO:0043603	2.82426e-51	50.5491	1170	333	98	27543	RPL13A,RPS24,RPL29,RPS15A,RPS9,RPL26,RPL34,RPL19,TCEAL5,RPS15,RPL35A,MRPS15,RPL8,RPL37,YBX1,RPL35,RPL18,RPL22L1,PURB,RPL5,RPS6,RPS8,RPL28,RPS13,RPL17,EIF4B,HABP4,RPL14,RPL21,RPS2,RPS11,RPL27,RPL7,RPS3,RPL6,PURA,EIF1A,RPS23,RPS16,RPL31,RPS3A,RPS20,NCL,RPS27A,RPL4,RPS5,EIF3J1,MRPL41,RPL18A,RPL10A,RPS4X,ELAVL1,EIF3G,RPS19,MRPL57,RPLP0,RPSA,NOLC1,RPL13,NPM1,TCOF1,RPL10,ACSM2,PCBP1,RPS26,RPS27,EEF1G,M…
GO:BP	cellular macromolecule biosynthetic process	GO:0034645	2.97478e-44	43.5265	1174	333	91	27543	RPL13A,RPS24,RPL29,RPS15A,RPS9,RPL26,RPL34,RPL19,TCEAL5,RPS15,RPL35A,MRPS15,RPL8,RPL37,YBX1,RPL35,RPL18,RPL22L1,PURB,RPL5,RPS6,RPS8,RPL28,RPS13,RPL17,EIF4B,HABP4,RPL14,RPL21,RPS2,RPS11,RPL27,RPL7,RPS3,RPL6,PURA,EIF1A,RPS23,RPS16,RPL31,RPS3A,RPS20,NCL,RPS27A,RPL4,RPS5,EIF3J1,MRPL41,RPL18A,RPL10A,RPS4X,ELAVL1,EIF3G,RPS19,MRPL57,RPLP0,RPSA,NOLC1,RPL13,NPM1,TCOF1,NMT1,RPL10,PCBP1,RPS26,RPS27,EEF1G,MR…
GO:BP	organonitrogen compound biosynthetic process	GO:1901566	8.70468e-44	43.0602	1659	333	105	27543	RPL13A,RPS24,RPL29,RPS15A,RPS9,RPL26,RPL34,RPL19,TCEAL5,RPS15,RPL35A,MRPS15,RPL8,RPL37,YBX1,RPL35,RPL18,RPL22L1,PURB,RPL5,RPS6,RPS8,RPL28,RPS13,RPL17,EIF4B,HABP4,RPL14,RPL21,RPS2,RPS11,RPL27,RPL7,RPS3,RPL6,PURA,EIF1A,RPS23,RPS16,RPL31,RPS3A,RPS20,NCL,RPS27A,RPL4,RPS5,EIF3J1,MRPL41,RPL18A,RPL10A,RPS4X,ELAVL1,EIF3G,RPS19,MRPL57,ALDOA,RPLP0,RPSA,NOLC1,VCP,RPL13,NPM1,ENO1,TCOF1,NMT1,RPL10,PCBP1,ATPIF…
GO:BP	cellular metabolic process	GO:0044237	7.0233e-36	35.1535	13166	333	274	27543	RPL13A,RPS24,RPL29,RPS15A,RPS9,RPL26,SUB1,RPL34,RPL19,TCEAL5,RPS15,RPL35A,H3F3A,SNRPD2,MRPS15,RPL8,RPL37,YBX1,SNRNP70,RPL35,RPL18,RPL22L1,PURB,RPL5,RPS6,RPS8,H1F0,RPL28,HNRNPA1,RPS13,RPL17,EIF4B,HABP4,RPL14,YWHAE,RPL21,RPS2,HNRNPH2,BASP1,RPS11,RPL27,RBMX,RPL7,HNRNPC,FBL,RPS3,SSB,RPL6,PURA,HNRNPA2B1,RPL7A,HIST2H4,RNPS1,EIF1A,HNRNPK,MBP,RPS25,RPS23,RPS16,RPL31,RPS3A,RPS20,YTHDC1,NCL,RPS27A,RPL4,SRS…
GO:BP	organonitrogen compound metabolic process	GO:1901564	1.81054e-35	34.7422	6512	333	189	27543	RPL13A,RPS24,RPL29,RPS15A,RPS9,RPL26,RPL34,RPL19,TCEAL5,RPS15,RPL35A,H3F3A,MRPS15,RPL8,RPL37,YBX1,RPL35,RPL18,RPL22L1,PURB,RPL5,RPS6,RPS8,RPL28,RPS13,RPL17,EIF4B,HABP4,RPL14,YWHAE,RPL21,RPS2,RPS11,RPL27,RBMX,RPL7,FBL,RPS3,RPL6,PURA,EIF1A,MBP,RPS23,RPS16,RPL31,RPS3A,RPS20,NCL,RPS27A,RPL4,RPS5,EIF3J1,MRPL41,YWHAZ,RPL18A,RPL10A,CALM1,RPS4X,ELAVL1,TPPP,HSPA8,EIF3G,RPS19,MRPL57,HSP90AB1,ALDOA,RPLP0,RP…
GO:BP	metabolic process	GO:0008152	1.49002e-31	30.8268	14679	333	283	27543	RPL13A,RPS24,RPL29,RPS15A,RPS9,RPL26,SUB1,RPL34,RPL19,TCEAL5,RPS15,RPL35A,H3F3A,SNRPD2,MRPS15,RPL8,RPL37,YBX1,SNRNP70,RPL35,RPL18,RPL22L1,PURB,RPL5,RPS6,RPS8,H1F0,RPL28,HNRNPA1,RPS13,RPL17,EIF4B,HABP4,RPL14,YWHAE,RPL21,RPS2,HNRNPH2,BASP1,RPS11,RPL27,RBMX,RPL7,HNRNPC,FBL,RPS3,SSB,RPL6,PURA,HNRNPA2B1,RPL7A,HIST2H4,RNPS1,EIF1A,HNRNPK,MBP,RPS25,RPS23,RPS16,RPL31,RPS3A,RPS20,YTHDC1,NCL,RPS27A,RPL4,SRS…
GO:BP	primary metabolic process	GO:0044238	1.98296e-31	30.7027	13120	333	267	27543	RPL13A,RPS24,RPL29,RPS15A,RPS9,RPL26,SUB1,RPL34,RPL19,TCEAL5,RPS15,RPL35A,H3F3A,SNRPD2,MRPS15,RPL8,RPL37,YBX1,SNRNP70,RPL35,RPL18,RPL22L1,PURB,RPL5,RPS6,RPS8,H1F0,RPL28,HNRNPA1,RPS13,RPL17,EIF4B,HABP4,RPL14,YWHAE,RPL21,RPS2,HNRNPH2,BASP1,RPS11,RPL27,RBMX,RPL7,HNRNPC,FBL,RPS3,SSB,RPL6,PURA,HNRNPA2B1,RPL7A,HIST2H4,RNPS1,EIF1A,HNRNPK,MBP,RPS25,RPS23,RPS16,RPL31,RPS3A,RPS20,YTHDC1,NCL,RPS27A,RPL4,SRS…
GO:BP	cellular macromolecule metabolic process	GO:0044260	4.86712e-31	30.3127	5820	333	171	27543	RPL13A,RPS24,RPL29,RPS15A,RPS9,RPL26,SUB1,RPL34,RPL19,TCEAL5,RPS15,RPL35A,H3F3A,MRPS15,RPL8,RPL37,YBX1,RPL35,RPL18,RPL22L1,PURB,RPL5,RPS6,RPS8,H1F0,RPL28,HNRNPA1,RPS13,RPL17,EIF4B,HABP4,RPL14,YWHAE,RPL21,RPS2,RPS11,RPL27,RPL7,FBL,RPS3,SSB,RPL6,PURA,HNRNPA2B1,RNPS1,EIF1A,MBP,RPS23,RPS16,RPL31,RPS3A,RPS20,NCL,RPS27A,RPL4,RPS5,EIF3J1,MRPL41,YWHAZ,RPL18A,RPL10A,CALM1,RPS4X,ELAVL1,TPPP,HSPA8,EIF3G,RPS…
GO:BP	biosynthetic process	GO:0009058	6.71791e-30	29.1728	5876	333	170	27543	RPL13A,RPS24,RPL29,RPS15A,RPS9,RPL26,SUB1,RPL34,RPL19,TCEAL5,RPS15,RPL35A,MRPS15,RPL8,RPL37,YBX1,RPL35,RPL18,RPL22L1,PURB,RPL5,RPS6,RPS8,RPL28,HNRNPA1,RPS13,RPL17,EIF4B,HABP4,RPL14,RPL21,RPS2,BASP1,RPS11,RPL27,RBMX,RPL7,RPS3,RPL6,PURA,HNRNPA2B1,HIST2H4,EIF1A,HNRNPK,RPS23,RPS16,RPL31,RPS3A,RPS20,NCL,RPS27A,RPL4,RPS5,EIF3J1,SET,MRPL41,YWHAZ,RPL18A,RPL10A,RPS4X,ELAVL1,HSPA8,EIF3G,RPS19,MRPL57,HSP90A…
GO:BP	organic substance biosynthetic process	GO:1901576	4.0002e-29	28.3979	5770	333	167	27543	RPL13A,RPS24,RPL29,RPS15A,RPS9,RPL26,SUB1,RPL34,RPL19,TCEAL5,RPS15,RPL35A,MRPS15,RPL8,RPL37,YBX1,RPL35,RPL18,RPL22L1,PURB,RPL5,RPS6,RPS8,RPL28,HNRNPA1,RPS13,RPL17,EIF4B,HABP4,RPL14,RPL21,RPS2,BASP1,RPS11,RPL27,RBMX,RPL7,RPS3,RPL6,PURA,HNRNPA2B1,HIST2H4,EIF1A,HNRNPK,RPS23,RPS16,RPL31,RPS3A,RPS20,NCL,RPS27A,RPL4,RPS5,EIF3J1,SET,MRPL41,YWHAZ,RPL18A,RPL10A,RPS4X,ELAVL1,HSPA8,EIF3G,RPS19,MRPL57,HSP90A…
GO:BP	organic substance metabolic process	GO:0071704	1.97956e-28	27.7034	14240	333	274	27543	RPL13A,RPS24,RPL29,RPS15A,RPS9,RPL26,SUB1,RPL34,RPL19,TCEAL5,RPS15,RPL35A,H3F3A,SNRPD2,MRPS15,RPL8,RPL37,YBX1,SNRNP70,RPL35,RPL18,RPL22L1,PURB,RPL5,RPS6,RPS8,H1F0,RPL28,HNRNPA1,RPS13,RPL17,EIF4B,HABP4,RPL14,YWHAE,RPL21,RPS2,HNRNPH2,BASP1,RPS11,RPL27,RBMX,RPL7,HNRNPC,FBL,RPS3,SSB,RPL6,PURA,HNRNPA2B1,RPL7A,HIST2H4,RNPS1,EIF1A,HNRNPK,MBP,RPS25,RPS23,RPS16,RPL31,RPS3A,RPS20,YTHDC1,NCL,RPS27A,RPL4,SRS…
GO:BP	nitrogen compound metabolic process	GO:0006807	2.48529e-27	26.6046	12531	333	254	27543	RPL13A,RPS24,RPL29,RPS15A,RPS9,RPL26,SUB1,RPL34,RPL19,TCEAL5,RPS15,RPL35A,H3F3A,SNRPD2,MRPS15,RPL8,RPL37,YBX1,SNRNP70,RPL35,RPL18,RPL22L1,PURB,RPL5,RPS6,RPS8,H1F0,RPL28,HNRNPA1,RPS13,RPL17,EIF4B,HABP4,RPL14,YWHAE,RPL21,RPS2,HNRNPH2,BASP1,RPS11,RPL27,RBMX,RPL7,HNRNPC,FBL,RPS3,SSB,RPL6,PURA,HNRNPA2B1,RPL7A,HIST2H4,RNPS1,EIF1A,HNRNPK,MBP,RPS25,RPS23,RPS16,RPL31,RPS3A,RPS20,YTHDC1,NCL,RPS27A,RPL4,SRS…
GO:BP	cellular protein metabolic process	GO:0044267	5.59051e-27	26.2525	4958	333	150	27543	RPL13A,RPS24,RPL29,RPS15A,RPS9,RPL26,RPL34,RPL19,TCEAL5,RPS15,RPL35A,H3F3A,MRPS15,RPL8,RPL37,YBX1,RPL35,RPL18,RPL22L1,PURB,RPL5,RPS6,RPS8,RPL28,RPS13,RPL17,EIF4B,HABP4,RPL14,YWHAE,RPL21,RPS2,RPS11,RPL27,RPL7,FBL,RPS3,RPL6,PURA,EIF1A,MBP,RPS23,RPS16,RPL31,RPS3A,RPS20,NCL,RPS27A,RPL4,RPS5,EIF3J1,MRPL41,YWHAZ,RPL18A,RPL10A,CALM1,RPS4X,ELAVL1,TPPP,HSPA8,EIF3G,RPS19,MRPL57,HSP90AB1,RPLP0,RPSA,NOLC1,VC…
GO:BP	cellular biosynthetic process	GO:0044249	2.70501e-26	25.5678	5701	333	161	27543	RPL13A,RPS24,RPL29,RPS15A,RPS9,RPL26,SUB1,RPL34,RPL19,TCEAL5,RPS15,RPL35A,MRPS15,RPL8,RPL37,YBX1,RPL35,RPL18,RPL22L1,PURB,RPL5,RPS6,RPS8,RPL28,HNRNPA1,RPS13,RPL17,EIF4B,HABP4,RPL14,RPL21,RPS2,BASP1,RPS11,RPL27,RBMX,RPL7,RPS3,RPL6,PURA,HNRNPA2B1,HIST2H4,EIF1A,HNRNPK,RPS23,RPS16,RPL31,RPS3A,RPS20,NCL,RPS27A,RPL4,RPS5,EIF3J1,SET,MRPL41,YWHAZ,RPL18A,RPL10A,RPS4X,ELAVL1,HSPA8,EIF3G,RPS19,MRPL57,HSP90A…
GO:BP	protein metabolic process	GO:0019538	7.17239e-26	25.1443	5623	333	159	27543	RPL13A,RPS24,RPL29,RPS15A,RPS9,RPL26,RPL34,RPL19,TCEAL5,RPS15,RPL35A,H3F3A,MRPS15,RPL8,RPL37,YBX1,RPL35,RPL18,RPL22L1,PURB,RPL5,RPS6,RPS8,RPL28,RPS13,RPL17,EIF4B,HABP4,RPL14,YWHAE,RPL21,RPS2,RPS11,RPL27,RBMX,RPL7,FBL,RPS3,RPL6,PURA,EIF1A,MBP,RPS23,RPS16,RPL31,RPS3A,RPS20,NCL,RPS27A,RPL4,RPS5,EIF3J1,MRPL41,YWHAZ,RPL18A,RPL10A,CALM1,RPS4X,ELAVL1,TPPP,HSPA8,EIF3G,RPS19,MRPL57,HSP90AB1,RPLP0,RPSA,NOL…
GO:BP	cytoplasmic translation	GO:0002181	2.59848e-25	24.5853	115	333	28	27543	RPL13A,RPL29,RPL26,RPL19,RPL35A,RPL8,YBX1,RPL18,RPL22L1,EIF4B,RPS2,RPL6,RPS23,RPL31,EIF3J1,RPL18A,RPL10A,EIF3G,RPLP0,RPSA,RPS26,SYNCRIP,RPL22,PKM,EIF3C,CSDE1,EIF3A,EEF2
GO:BP	regulation of RNA splicing	GO:0043484	2.63432e-23	22.5793	164	333	30	27543	SNRNP70,HNRNPA1,RPS13,HABP4,HNRNPH2,RBMX,HNRNPA2B1,RNPS1,HNRNPK,YTHDC1,NCL,SRSF3,TRA2B,HSPA8,THRAP3,SRSF4,SRSF2,NPM1,POLR2A,SRSF10,RPS26,SRSF1,SRSF6,HNRNPLL,ACIN1,PTBP1,SRSF7,SRSF5,AKR1C6,HNRNPF
GO:BP	cellular process	GO:0009987	3.77629e-22	21.4229	21177	333	323	27543	RPL13A,TUBB4B,RPS24,RPL29,RPS15A,RPS9,RPL26,SUB1,RPL34,RPL19,TCEAL5,RPS15,RPL35A,INA,H3F3A,SNRPD2,MRPS15,RPL8,RPL37,YBX1,SNRNP70,RPL35,RPL18,RPL22L1,PURB,RPL5,RPS6,RPS8,H1F0,RPL28,HNRNPA1,RPS13,RPL17,EIF4B,HABP4,RPL14,YWHAE,RPL21,RPS2,HNRNPH2,BASP1,RPS11,RPL27,RBMX,NEFH,RPL7,HNRNPC,FBL,RPS3,SSB,RPL6,PURA,HNRNPA2B1,RPL7A,HIST2H4,RNPS1,TUBA4A,SERBP1,EIF1A,HNRNPK,MBP,RPS25,RPS23,RPS16,RPL31,RPS3A,RP…
GO:BP	cellular nitrogen compound biosynthetic process	GO:0044271	5.66324e-22	21.2469	4774	333	138	27543	RPL13A,RPS24,RPL29,RPS15A,RPS9,RPL26,SUB1,RPL34,RPL19,TCEAL5,RPS15,RPL35A,MRPS15,RPL8,RPL37,YBX1,RPL35,RPL18,RPL22L1,PURB,RPL5,RPS6,RPS8,RPL28,HNRNPA1,RPS13,RPL17,EIF4B,HABP4,RPL14,RPL21,RPS2,BASP1,RPS11,RPL27,RBMX,RPL7,RPS3,RPL6,PURA,HNRNPA2B1,HIST2H4,EIF1A,HNRNPK,RPS23,RPS16,RPL31,RPS3A,RPS20,NCL,RPS27A,RPL4,RPS5,EIF3J1,SET,MRPL41,YWHAZ,RPL18A,RPL10A,RPS4X,ELAVL1,HSPA8,EIF3G,RPS19,MRPL57,HSP90A…
GO:BP	macromolecule biosynthetic process	GO:0009059	1.05732e-20	19.9758	4797	333	136	27543	RPL13A,RPS24,RPL29,RPS15A,RPS9,RPL26,SUB1,RPL34,RPL19,TCEAL5,RPS15,RPL35A,MRPS15,RPL8,RPL37,YBX1,RPL35,RPL18,RPL22L1,PURB,RPL5,RPS6,RPS8,RPL28,HNRNPA1,RPS13,RPL17,EIF4B,HABP4,RPL14,RPL21,RPS2,BASP1,RPS11,RPL27,RBMX,RPL7,RPS3,RPL6,PURA,HNRNPA2B1,HIST2H4,EIF1A,HNRNPK,RPS23,RPS16,RPL31,RPS3A,RPS20,NCL,RPS27A,RPL4,RPS5,EIF3J1,SET,MRPL41,YWHAZ,RPL18A,RPL10A,RPS4X,ELAVL1,HSPA8,EIF3G,RPS19,MRPL57,HSP90A…
GO:BP	regulation of mRNA metabolic process	GO:1903311	2.01386e-20	19.696	306	333	35	27543	YBX1,SNRNP70,HNRNPA1,RBMX,HNRNPC,HNRNPA2B1,RNPS1,HNRNPK,YTHDC1,NCL,SRSF3,SNRPA,ELAVL1,TRA2B,HSPA8,THRAP3,SRSF4,SRSF2,NPM1,SRSF10,SRSF1,SRSF6,SYNCRIP,ACIN1,PAF1,CTR9,TARDBP,PTBP1,IWS1,CSDE1,SRSF7,LEO1,AKR1C6,PKP1,A1CF
GO:BP	cellular nitrogen compound metabolic process	GO:0034641	2.66828e-20	19.5738	9118	333	199	27543	RPL13A,RPS24,RPL29,RPS15A,RPS9,RPL26,SUB1,RPL34,RPL19,TCEAL5,RPS15,RPL35A,SNRPD2,MRPS15,RPL8,RPL37,YBX1,SNRNP70,RPL35,RPL18,RPL22L1,PURB,RPL5,RPS6,RPS8,H1F0,RPL28,HNRNPA1,RPS13,RPL17,EIF4B,HABP4,RPL14,RPL21,RPS2,HNRNPH2,BASP1,RPS11,RPL27,RBMX,RPL7,HNRNPC,FBL,RPS3,SSB,RPL6,PURA,HNRNPA2B1,RPL7A,HIST2H4,RNPS1,EIF1A,HNRNPK,RPS25,RPS23,RPS16,RPL31,RPS3A,RPS20,YTHDC1,NCL,RPS27A,RPL4,SRSF3,RPS5,EIF3J1,S…
GO:BP	regulation of mRNA processing	GO:0050684	3.45293e-19	18.4618	151	333	26	27543	SNRNP70,HNRNPA1,RBMX,HNRNPA2B1,RNPS1,HNRNPK,YTHDC1,NCL,SRSF3,SNRPA,TRA2B,HSPA8,THRAP3,SRSF4,SRSF2,NPM1,SRSF10,SRSF6,ACIN1,PAF1,CTR9,PTBP1,IWS1,SRSF7,LEO1,AKR1C6
GO:BP	negative regulation of mRNA metabolic process	GO:1903312	1.12031e-18	17.9507	97	333	22	27543	YBX1,HNRNPC,HNRNPA2B1,RNPS1,HNRNPK,ELAVL1,THRAP3,SRSF4,NPM1,SRSF10,SRSF1,SRSF6,SYNCRIP,ACIN1,CTR9,TARDBP,PTBP1,CSDE1,SRSF7,AKR1C6,PKP1,A1CF
GO:BP	catabolic process	GO:0009056	1.4878e-16	15.8275	2454	333	86	27543	YBX1,RPL5,SSB,RNPS1,RPS27A,CALM1,ELAVL1,HSPA8,HSP90AB1,THRAP3,ALDOA,VCP,NPM1,ENO1,MTDH,MAPT,ATPIF1,PGK1,SRSF1,TPI1,GSTM1,RACK1,SYNCRIP,PRDX2,ZC3H18,PKM,TARDBP,HSP90B1,GOT2,CSDE1,MAP1A,PYGL,UGT1A1,ITGB1,PSMB1,SLC4A4,HSPA5,GK,CCDC47,RAB1A,EPHX2,EZR,GLUD1,HAAO,PKP1,SLC25A4,BHMT,AHCY,IDH1,SND1,DNASE1,LRPPRC,ALDH2,LDHA,TKFC,HPD,CLTC,PSMA1,PSMA3,FAH,ANXA2,SLC27A2,HAL,GSTA3,RGN,A1CF,ALDH1A1,CAT,CANX,SLC…
GO:BP	regulation of mRNA splicing, via spliceosome	GO:0048024	1.01263e-15	14.9945	114	333	21	27543	SNRNP70,HNRNPA1,RBMX,HNRNPA2B1,RNPS1,HNRNPK,YTHDC1,NCL,SRSF3,TRA2B,HSPA8,THRAP3,SRSF4,SRSF2,NPM1,SRSF10,SRSF6,ACIN1,PTBP1,SRSF7,AKR1C6
GO:BP	cellular catabolic process	GO:0044248	2.26029e-15	14.6458	2111	333	77	27543	YBX1,RPL5,SSB,RNPS1,RPS27A,CALM1,ELAVL1,HSPA8,HSP90AB1,THRAP3,VCP,NPM1,MTDH,MAPT,ATPIF1,SRSF1,TPI1,GSTM1,RACK1,SYNCRIP,PRDX2,ZC3H18,TARDBP,HSP90B1,GOT2,CSDE1,MAP1A,PYGL,UGT1A1,PSMB1,SLC4A4,HSPA5,GK,CCDC47,RAB1A,EPHX2,EZR,GLUD1,HAAO,PKP1,SLC25A4,BHMT,AHCY,IDH1,SND1,DNASE1,LRPPRC,ALDH2,TKFC,HPD,CLTC,PSMA1,PSMA3,FAH,ANXA2,SLC27A2,HAL,GSTA3,RGN,A1CF,CAT,CANX,SLC25A5,ARG1,ACSL1,AKR1A1,ALDH1L1,ACAA2,CU…
GO:BP	negative regulation of RNA splicing	GO:0033119	3.65346e-15	14.4373	27	333	13	27543	RPS13,HNRNPA2B1,RNPS1,HNRNPK,SRSF4,NPM1,SRSF10,RPS26,SRSF6,ACIN1,PTBP1,SRSF7,AKR1C6
GO:BP	macromolecule metabolic process	GO:0043170	4.17634e-15	14.3792	12692	333	232	27543	RPL13A,RPS24,RPL29,RPS15A,RPS9,RPL26,SUB1,RPL34,RPL19,TCEAL5,RPS15,RPL35A,H3F3A,SNRPD2,MRPS15,RPL8,RPL37,YBX1,SNRNP70,RPL35,RPL18,RPL22L1,PURB,RPL5,RPS6,RPS8,H1F0,RPL28,HNRNPA1,RPS13,RPL17,EIF4B,HABP4,RPL14,YWHAE,RPL21,RPS2,HNRNPH2,BASP1,RPS11,RPL27,RBMX,RPL7,HNRNPC,FBL,RPS3,SSB,RPL6,PURA,HNRNPA2B1,RPL7A,HIST2H4,RNPS1,EIF1A,HNRNPK,MBP,RPS25,RPS23,RPS16,RPL31,RPS3A,RPS20,YTHDC1,NCL,RPS27A,RPL4,SRS…
GO:BP	ribosome biogenesis	GO:0042254	1.01962e-13	12.9916	295	333	28	27543	RPS24,RPL26,RPS15,RPL35A,RPL35,RPL5,RPS6,RPS8,RPL14,RPS2,RPL27,RPL7,FBL,RPL6,RPL7A,RPS25,RPS16,NCL,RPS19,RPLP0,RPSA,NPM1,RPL10,RPS27,RPL3,PA2G4,RPS14,GLUL
GO:BP	organic substance catabolic process	GO:1901575	1.35123e-13	12.8693	2069	333	73	27543	YBX1,RPL5,SSB,RNPS1,RPS27A,ELAVL1,HSPA8,HSP90AB1,THRAP3,ALDOA,VCP,NPM1,ENO1,ATPIF1,PGK1,SRSF1,TPI1,RACK1,SYNCRIP,ZC3H18,PKM,TARDBP,HSP90B1,GOT2,CSDE1,MAP1A,PYGL,UGT1A1,PSMB1,SLC4A4,HSPA5,GK,CCDC47,EPHX2,EZR,GLUD1,HAAO,PKP1,BHMT,AHCY,IDH1,SND1,DNASE1,LRPPRC,ALDH2,LDHA,TKFC,HPD,PSMA1,PSMA3,FAH,ANXA2,SLC27A2,HAL,GSTA3,RGN,A1CF,ALDH1A1,CANX,ARG1,ALDOB,AKR1A1,SPP1,ALDH1L1,ACAA2,CUBN,SORD,ANPEP,CALR,CP…
GO:BP	programmed cell death	GO:0012501	6.45924e-13	12.1898	2031	333	71	27543	RPL26,YBX1,RPS6,RPS3,RNPS1,SERBP1,HNRNPK,RPS3A,NCL,NEFL,SET,MRPL41,CALM1,HSPA8,HSP90AB1,BCLAF1,NPM1,ENO1,RPL10,PTMS,MTDH,MAPT,ATPIF1,SRSF6,ANP32B,YBX3,RACK1,PTMA,ACIN1,HSPD1,HSPB1,PA2G4,EPB41L3,PRDX2,PKM,P4HB,CDK11B,TARDBP,HSP90B1,ANK2,PYGL,SFN,ITGB1,HSPA5,LMNA,HMGN5,ATP5A1,LRP2,SLC25A4,GBE1,AKAP12,DNASE1,ALDH2,LDHA,ANXA1,AGRN,RGN,GSDMA,ALDH1A1,CAT,SLC25A5,MAPK8IP2,ALB,COL18A1,SPP1,PDIA3,ACAA2,LA…
GO:BP	negative regulation of mRNA splicing, via spliceosome	GO:0048025	9.74215e-13	12.0113	22	333	11	27543	HNRNPA2B1,RNPS1,HNRNPK,SRSF4,NPM1,SRSF10,SRSF6,ACIN1,PTBP1,SRSF7,AKR1C6
GO:BP	negative regulation of mRNA processing	GO:0050686	1.29453e-12	11.8879	30	333	12	27543	HNRNPA2B1,RNPS1,HNRNPK,SRSF4,NPM1,SRSF10,SRSF6,ACIN1,CTR9,PTBP1,SRSF7,AKR1C6
GO:BP	regulation of primary metabolic process	GO:0080090	1.65735e-12	11.7806	5971	333	137	27543	RPL13A,RPS9,RPL26,SUB1,RPS15,RPL37,YBX1,SNRNP70,PURB,RPL5,H1F0,HNRNPA1,RPS13,HABP4,YWHAE,RPS2,HNRNPH2,BASP1,RBMX,HNRNPC,RPS3,PURA,HNRNPA2B1,RNPS1,HNRNPK,MBP,RPS3A,RPS20,YTHDC1,NCL,SRSF3,SET,YWHAZ,CALM1,SNRPA,ELAVL1,TPPP,TRA2B,HSPA8,HSP90AB1,THRAP3,SRSF4,BCLAF1,NOLC1,SRSF2,VCP,NPM1,ENO1,GTF2F1,ALYREF,TCOF1,BRD2,RPL10,RALY,POLR2A,PTMS,MTDH,MAPT,SRSF10,PCBP1,ATPIF1,RPS26,SRSF1,SRSF6,RSF1,HNRNPLL,PLE…
GO:BP	gene expression	GO:0010467	1.74473e-12	11.7583	9258	333	183	27543	RPL13A,RPS24,RPL29,RPS15A,RPS9,RPL26,SUB1,RPL34,RPL19,TCEAL5,RPS15,RPL35A,H3F3A,SNRPD2,MRPS15,RPL8,RPL37,YBX1,SNRNP70,RPL35,RPL18,RPL22L1,PURB,RPL5,RPS6,RPS8,H1F0,RPL28,HNRNPA1,RPS13,RPL17,EIF4B,HABP4,RPL14,RPL21,RPS2,HNRNPH2,BASP1,RPS11,RPL27,RBMX,RPL7,HNRNPC,FBL,RPS3,SSB,RPL6,PURA,HNRNPA2B1,RPL7A,HIST2H4,RNPS1,EIF1A,HNRNPK,MBP,RPS25,RPS23,RPS16,RPL31,RPS3A,RPS20,YTHDC1,NCL,RPS27A,RPL4,SRSF3,RPS…
GO:BP	cell death	GO:0008219	4.16175e-12	11.3807	2208	333	73	27543	RPL26,YBX1,RPS6,RPS3,RNPS1,SERBP1,HNRNPK,RPS3A,NCL,NEFL,SET,MRPL41,YWHAZ,CALM1,HSPA8,HSP90AB1,BCLAF1,NPM1,ENO1,RPL10,PTMS,MTDH,MAPT,ATPIF1,SRSF6,ANP32B,YBX3,RACK1,PTMA,ACIN1,HSPD1,HSPB1,PA2G4,EPB41L3,PRDX2,PKM,P4HB,CDK11B,TARDBP,HSP90B1,ANK2,PYGL,SFN,ITGB1,HSPA5,LMNA,EEF1A1,HMGN5,ATP5A1,LRP2,SLC25A4,GBE1,AKAP12,DNASE1,ALDH2,LDHA,ANXA1,AGRN,RGN,GSDMA,ALDH1A1,CAT,SLC25A5,MAPK8IP2,ALB,COL18A1,SPP1,P…
GO:BP	apoptotic process	GO:0006915	6.39113e-12	11.1944	1973	333	68	27543	RPL26,YBX1,RPS6,RPS3,RNPS1,SERBP1,HNRNPK,RPS3A,NCL,NEFL,SET,MRPL41,CALM1,HSPA8,HSP90AB1,BCLAF1,NPM1,ENO1,RPL10,PTMS,MTDH,MAPT,ATPIF1,SRSF6,ANP32B,YBX3,RACK1,PTMA,ACIN1,HSPD1,HSPB1,PA2G4,EPB41L3,PRDX2,P4HB,CDK11B,TARDBP,HSP90B1,ANK2,SFN,ITGB1,HSPA5,LMNA,HMGN5,ATP5A1,LRP2,SLC25A4,GBE1,AKAP12,DNASE1,ALDH2,LDHA,ANXA1,AGRN,RGN,GSDMA,ALDH1A1,CAT,SLC25A5,MAPK8IP2,ALB,COL18A1,SPP1,PDIA3,ACAA2,PTPRZ1,MARC…
GO:BP	carboxylic acid metabolic process	GO:0019752	7.99141e-12	11.0974	939	333	45	27543	ALDOA,ENO1,MDH1,ACSM2,PGK1,TPI1,GSTM1,PKM,ASL,GOT2,GLUL,UGT1A1,SLC4A4,GK,EPHX2,GLUD1,MDH2,HAAO,FASN,AKR1C6,BHMT,AHCY,IDH1,CYP2C29,LDHA,TKFC,HPD,FAH,ANXA1,SDHA,SLC27A2,HAL,RGN,ALDH1A1,TECR,ARG1,ALDOB,ACSL1,AKR1A1,ALDH1L1,ACAA2,CPS1,ABCB11,FABP1,BLMH
GO:BP	regulation of apoptotic process	GO:0042981	8.65922e-12	11.0625	1597	333	60	27543	RPL26,YBX1,RPS6,RPS3,RNPS1,SERBP1,HNRNPK,RPS3A,NCL,NEFL,SET,CALM1,HSPA8,HSP90AB1,BCLAF1,NPM1,ENO1,RPL10,PTMS,MTDH,SRSF6,ANP32B,YBX3,RACK1,PTMA,ACIN1,HSPD1,HSPB1,PA2G4,PRDX2,P4HB,CDK11B,TARDBP,HSP90B1,ANK2,SFN,ITGB1,HSPA5,LMNA,HMGN5,LRP2,SLC25A4,GBE1,AKAP12,ALDH2,LDHA,ANXA1,AGRN,RGN,ALDH1A1,CAT,SLC25A5,MAPK8IP2,ALB,COL18A1,SPP1,PDIA3,ACAA2,PTPRZ1,FABP1
GO:BP	organic acid metabolic process	GO:0006082	8.84002e-12	11.0535	982	333	46	27543	ALDOA,ENO1,MDH1,ACSM2,PGK1,TPI1,GSTM1,PKM,ASL,GOT2,GLUL,UGT1A1,SLC4A4,GK,EPHX2,GLUD1,MDH2,HAAO,FASN,AKR1C6,BHMT,AHCY,IDH1,CYP2C29,LDHA,TKFC,HPD,FAH,ANXA1,SDHA,SLC27A2,HAL,RGN,ALDH1A1,TECR,ARG1,ALDOB,ACSL1,AKR1A1,SPP1,ALDH1L1,ACAA2,CPS1,ABCB11,FABP1,BLMH
GO:BP	multicellular organism development	GO:0007275	9.65379e-12	11.0153	5045	333	121	27543	RPL13A,INA,H3F3A,YBX1,RPS6,YWHAE,BASP1,NEFH,PURA,HIST2H4,HNRNPK,MBP,YTHDC1,NCL,NEFL,RPL4,YWHAZ,CAR2,YWHAG,TPPP,TRA2B,HSPA8,RPS19,HSP90AB1,NOLC1,RPL13,ENO1,TCOF1,NMT1,BRD2,RPL10,MTDH,MAPT,ATPIF1,PGK1,SRSF1,SRSF6,PLEC,ANP32B,YBX3,RACK1,DPYSL2,MLLT3,ACIN1,HSPD1,PAF1,HSPB1,RPL22,CTR9,EPB41L3,PRDX2,RTF1,PKM,CDK11B,PCLO,RPS14,ANK2,ASL,AP3B1,DMP1,MAP1A,GAP43,NPTN,GLUL,SFN,UGT1A1,ITGB1,SRSF5,HSPA5,CSPG5,…
GO:BP	regulation of cellular metabolic process	GO:0031323	1.04299e-11	10.9817	6103	333	137	27543	RPL13A,RPS9,RPL26,SUB1,RPS15,RPL37,YBX1,SNRNP70,PURB,RPL5,H1F0,HNRNPA1,RPS13,HABP4,YWHAE,RPS2,HNRNPH2,BASP1,RBMX,HNRNPC,RPS3,PURA,HNRNPA2B1,RNPS1,HNRNPK,MBP,RPS3A,RPS20,YTHDC1,NCL,SRSF3,SET,YWHAZ,CALM1,SNRPA,ELAVL1,TPPP,TRA2B,HSPA8,HSP90AB1,THRAP3,SRSF4,BCLAF1,NOLC1,SRSF2,VCP,NPM1,ENO1,GTF2F1,ALYREF,TCOF1,BRD2,RPL10,RALY,POLR2A,PTMS,MTDH,MAPT,SRSF10,PCBP1,ATPIF1,RPS26,SRSF1,SRSF6,RSF1,HNRNPLL,PLE…
GO:BP	oxoacid metabolic process	GO:0043436	1.46971e-11	10.8328	955	333	45	27543	ALDOA,ENO1,MDH1,ACSM2,PGK1,TPI1,GSTM1,PKM,ASL,GOT2,GLUL,UGT1A1,SLC4A4,GK,EPHX2,GLUD1,MDH2,HAAO,FASN,AKR1C6,BHMT,AHCY,IDH1,CYP2C29,LDHA,TKFC,HPD,FAH,ANXA1,SDHA,SLC27A2,HAL,RGN,ALDH1A1,TECR,ARG1,ALDOB,ACSL1,AKR1A1,ALDH1L1,ACAA2,CPS1,ABCB11,FABP1,BLMH
GO:BP	regulation of programmed cell death	GO:0043067	2.09175e-11	10.6795	1629	333	60	27543	RPL26,YBX1,RPS6,RPS3,RNPS1,SERBP1,HNRNPK,RPS3A,NCL,NEFL,SET,CALM1,HSPA8,HSP90AB1,BCLAF1,NPM1,ENO1,RPL10,PTMS,MTDH,SRSF6,ANP32B,YBX3,RACK1,PTMA,ACIN1,HSPD1,HSPB1,PA2G4,PRDX2,P4HB,CDK11B,TARDBP,HSP90B1,ANK2,SFN,ITGB1,HSPA5,LMNA,HMGN5,LRP2,SLC25A4,GBE1,AKAP12,ALDH2,LDHA,ANXA1,AGRN,RGN,ALDH1A1,CAT,SLC25A5,MAPK8IP2,ALB,COL18A1,SPP1,PDIA3,ACAA2,PTPRZ1,FABP1
GO:BP	regulation of cell death	GO:0010941	3.73157e-11	10.4281	1796	333	63	27543	RPL26,YBX1,RPS6,RPS3,RNPS1,SERBP1,HNRNPK,RPS3A,NCL,NEFL,SET,YWHAZ,CALM1,HSPA8,HSP90AB1,BCLAF1,NPM1,ENO1,RPL10,PTMS,MTDH,MAPT,SRSF6,ANP32B,YBX3,RACK1,PTMA,ACIN1,HSPD1,HSPB1,PA2G4,PRDX2,P4HB,CDK11B,TARDBP,HSP90B1,ANK2,SFN,ITGB1,HSPA5,LMNA,EEF1A1,HMGN5,LRP2,SLC25A4,GBE1,AKAP12,ALDH2,LDHA,ANXA1,AGRN,RGN,ALDH1A1,CAT,SLC25A5,MAPK8IP2,ALB,COL18A1,SPP1,PDIA3,ACAA2,PTPRZ1,FABP1
GO:BP	organic substance transport	GO:0071702	3.95151e-11	10.4032	2466	333	76	27543	YBX1,HNRNPA1,YWHAE,SSB,HNRNPA2B1,YTHDC1,SRSF3,YWHAZ,CAR2,ELAVL1,YWHAG,HSPA8,HSP90AB1,NOLC1,VCP,NPM1,SRP72,ALYREF,MAPT,ATPIF1,SRSF1,ANP32B,RACK1,DPYSL2,HSPD1,HSPB1,HDLBP,PCLO,TARDBP,HSP90B1,ANK2,GOT2,AP3B1,IWS1,MAP1A,HNRNPA3,SRSF7,GLUL,SFN,ITGB1,SLC4A4,HSPA5,LMNA,RAB1A,EZR,GLUD1,RAB3C,LRP2,AP3B2,RRBP1,SLC25A4,LRPPRC,MYH9,JUP,CLTC,ANXA1,SEC61A1,ANXA2,SLC27A2,A1CF,SLC25A5,CD47,ARG1,ACSL1,SPP1,SEC63,…
GO:BP	regulation of nitrogen compound metabolic process	GO:0051171	9.64473e-11	10.0157	5797	333	130	27543	RPL13A,RPS9,RPL26,SUB1,RPS15,RPL37,YBX1,SNRNP70,PURB,RPL5,H1F0,HNRNPA1,RPS13,HABP4,YWHAE,RPS2,HNRNPH2,BASP1,RBMX,HNRNPC,RPS3,PURA,HNRNPA2B1,RNPS1,HNRNPK,MBP,RPS3A,RPS20,YTHDC1,NCL,SRSF3,SET,YWHAZ,CALM1,SNRPA,ELAVL1,TPPP,TRA2B,HSPA8,HSP90AB1,THRAP3,SRSF4,BCLAF1,NOLC1,SRSF2,VCP,NPM1,ENO1,GTF2F1,ALYREF,TCOF1,BRD2,RPL10,RALY,POLR2A,PTMS,MTDH,MAPT,SRSF10,PCBP1,ATPIF1,RPS26,SRSF1,SRSF6,RSF1,HNRNPLL,PLE…
GO:BP	regulation of translation	GO:0006417	1.18082e-10	9.92782	389	333	28	27543	RPL13A,RPS9,RPL26,YBX1,PURB,RPL5,HABP4,RPS3,PURA,RPS3A,NCL,ELAVL1,NOLC1,NPM1,TCOF1,RPL10,PCBP1,RACK1,SYNCRIP,RPL22,PA2G4,PKM,TARDBP,RPS14,CSDE1,EEF2,LRPPRC,CALR
GO:BP	negative regulation of cellular process	GO:0048523	1.22337e-10	9.91244	5155	333	120	27543	RPL13A,RPL26,SUB1,RPS15,H3F3A,RPL37,YBX1,PURB,RPL5,RPS6,H1F0,HNRNPA1,RPS13,YWHAE,BASP1,HNRNPC,RPS3,PURA,HNRNPA2B1,HIST2H4,RNPS1,HNRNPK,MBP,RPS3A,RPS20,NCL,NEFL,SET,YWHAZ,CALM1,ELAVL1,TPPP,HSPA8,HSP90AB1,THRAP3,SRSF4,BCLAF1,VCP,NPM1,CHERP,ENO1,RPL10,PTMS,MTDH,MAPT,SRSF10,ATPIF1,RPS26,SRSF1,SRSF6,RSF1,PLEC,ANP32B,YBX3,RACK1,PTMA,MLLT3,SYNCRIP,ACIN1,HSPD1,PAF1,HSPB1,CTR9,PA2G4,PRDX2,RTF1,CDK11B,TARD…
GO:BP	nitrogen compound transport	GO:0071705	2.52059e-10	9.5985	2026	333	66	27543	YBX1,HNRNPA1,YWHAE,SSB,HNRNPA2B1,YTHDC1,SRSF3,YWHAZ,CAR2,ELAVL1,YWHAG,HSPA8,HSP90AB1,NOLC1,VCP,NPM1,SRP72,ALYREF,MAPT,ATPIF1,SRSF1,ANP32B,RACK1,DPYSL2,HSPD1,HSPB1,PCLO,TARDBP,HSP90B1,ANK2,AP3B1,IWS1,MAP1A,HNRNPA3,SRSF7,GLUL,SFN,ITGB1,HSPA5,LMNA,RAB1A,EZR,GLUD1,RAB3C,LRP2,AP3B2,RRBP1,SLC25A4,LRPPRC,MYH9,JUP,CLTC,ANXA1,SEC61A1,A1CF,SLC25A5,CD47,ARG1,SEC63,CUBN,SLCO1B2,SLC6A11,CALR,SLC1A2,MARCKS,MTTP
GO:BP	small molecule metabolic process	GO:0044281	2.7967e-10	9.55335	1778	333	61	27543	CAR2,ALDOA,VCP,ENO1,NMT1,MDH1,ACSM2,PGK1,TPI1,GSTM1,HDLBP,PKM,ASL,GOT2,GLUL,UGT1A1,SLC4A4,GK,EPHX2,ATP5A1,GLUD1,MDH2,HAAO,FASN,AKR1C6,LRP2,BHMT,AHCY,IDH1,CYP2C29,ALDH2,LDHA,TKFC,FMO5,HPD,FAH,ANXA1,SDHA,SLC27A2,HAL,RGN,ALDH1A1,CAT,TECR,ARG1,ALDOB,ACSL1,AKR1A1,SPP1,XYLB,ALDH1L1,ACAA2,CUBN,SORD,CA3,CPS1,MTTP,ABCB11,FABP1,HMGCS2,BLMH
GO:BP	cellular localization	GO:0051641	2.91715e-10	9.53504	2840	333	81	27543	RPS15,H3F3A,YBX1,HNRNPA1,YWHAE,NEFH,SSB,PURA,HNRNPA2B1,HNRNPK,YTHDC1,NEFL,SRSF3,YWHAZ,CALM1,ELAVL1,YWHAG,HSPA8,HSP90AB1,NOLC1,VCP,NPM1,CHERP,SRP72,ALYREF,MAPT,SRSF10,ATPIF1,SRSF1,PLEC,ANP32B,RACK1,DPYSL2,HSPD1,PAF1,HSPB1,EPB41L3,PCLO,TARDBP,HSP90B1,ANK2,AP3B1,IWS1,MAP1A,GLUL,SFN,ITGB1,HSPA5,CSPG5,LMNA,CCDC47,RAB1A,ATP1B1,EZR,RAB3C,MAP1B,LRP2,AP3B2,SLC25A4,ATRX,SDC1,MYH9,JUP,CLTC,SEC61A1,ANXA2,AGR…
GO:BP	rRNA processing	GO:0006364	4.0531e-10	9.39221	212	333	21	27543	RPS24,RPL26,RPS15,RPL35A,RPL35,RPL5,RPS6,RPS8,RPL14,RPL27,RPL7,FBL,RPL7A,RPS25,RPS16,NCL,RPS19,NPM1,RPS27,PA2G4,RPS14
GO:BP	regulation of metabolic process	GO:0019222	5.57429e-10	9.25381	7320	333	150	27543	RPL13A,RPS9,RPL26,SUB1,RPS15,H3F3A,RPL37,YBX1,SNRNP70,PURB,RPL5,H1F0,HNRNPA1,RPS13,HABP4,YWHAE,RPS2,HNRNPH2,BASP1,RBMX,HNRNPC,RPS3,SSB,PURA,HNRNPA2B1,RNPS1,HNRNPK,MBP,RPS3A,RPS20,YTHDC1,NCL,SRSF3,SET,YWHAZ,CALM1,SNRPA,ELAVL1,TPPP,TRA2B,HSPA8,RPS19,HSP90AB1,THRAP3,SRSF4,BCLAF1,NOLC1,SRSF2,VCP,NPM1,ENO1,GTF2F1,ALYREF,TCOF1,BRD2,RPL10,RALY,POLR2A,PTMS,MTDH,MAPT,SRSF10,PCBP1,ATPIF1,RPS26,SRSF1,SRSF6,…
GO:BP	rRNA metabolic process	GO:0016072	9.38304e-10	9.02766	247	333	22	27543	RPS24,RPL26,RPS15,RPL35A,RPL35,RPL5,RPS6,RPS8,RPL14,RPL27,RPL7,FBL,RPL7A,RPS25,RPS16,NCL,RPS19,NPM1,TCOF1,RPS27,PA2G4,RPS14
GO:BP	regulation of biological quality	GO:0065008	9.49913e-10	9.02232	4029	333	100	27543	RPL13A,RPS24,RPS9,YBX1,RPL5,RPS6,HNRNPA1,YWHAE,HNRNPK,MBP,NEFL,RPL4,RPS5,YWHAZ,CAR2,CALM1,ELAVL1,YWHAG,TRA2B,HSPA8,RPS19,HSP90AB1,THRAP3,ALDOA,RPLP0,VCP,NPM1,CHERP,RALY,MAPT,ATPIF1,SRSF1,PLEC,RACK1,DPYSL2,SYNCRIP,ACIN1,HSPD1,EPB41L3,PRDX2,ZC3H18,PCLO,TARDBP,RPS14,ANK2,AP3B1,CSDE1,MAP1A,PYGL,NPTN,GLUL,SFN,UGT1A1,ITGB1,SLC4A4,CSPG5,LMNA,GK,CCDC47,RAB1A,ATP1B1,EPHX2,NUCKS1,EZR,GLUD1,MAP1B,HAAO,AKR1C…
GO:BP	positive regulation of cellular process	GO:0048522	1.42347e-09	8.84665	6072	333	131	27543	RPS15A,RPS9,RPL26,SUB1,RPS15,H3F3A,RPL37,YBX1,SNRNP70,RPL5,RPS6,HNRNPA1,HABP4,YWHAE,RPS2,RBMX,RPS3,PURA,HNRNPA2B1,RNPS1,HNRNPK,MBP,RPS3A,RPS20,NCL,NEFL,RPL4,CAR2,CALM1,ELAVL1,TPPP,TRA2B,HSPA8,HSP90AB1,THRAP3,ALDOA,BCLAF1,NOLC1,VCP,NPM1,CHERP,ENO1,GTF2F1,ALYREF,POLR2A,PTMS,MTDH,MAPT,PCBP1,ATPIF1,SRSF1,SRSF6,RSF1,HNRNPLL,ANP32B,RACK1,PTMA,DPYSL2,MLLT3,SYNCRIP,ACIN1,HSPD1,PAF1,HSPB1,CTR9,PA2G4,PRDX2…
GO:BP	positive regulation of biological process	GO:0048518	1.52469e-09	8.81682	6629	333	139	27543	RPS15A,RPS9,RPL26,SUB1,RPS15,H3F3A,RPL37,YBX1,SNRNP70,RPL5,RPS6,HNRNPA1,HABP4,YWHAE,RPS2,RBMX,RPS3,PURA,HNRNPA2B1,RNPS1,HNRNPK,MBP,RPS3A,RPS20,NCL,NEFL,RPL4,CAR2,CALM1,ELAVL1,TPPP,TRA2B,HSPA8,RPS19,HSP90AB1,THRAP3,ALDOA,BCLAF1,NOLC1,VCP,NPM1,CHERP,ENO1,GTF2F1,ALYREF,POLR2A,PTMS,MTDH,MAPT,PCBP1,ATPIF1,SRSF1,SRSF6,RSF1,HNRNPLL,ANP32B,YBX3,RACK1,PTMA,DPYSL2,MLLT3,SYNCRIP,ACIN1,HSPD1,PAF1,HSPB1,CTR9,…
GO:BP	regulation of cellular macromolecule biosynthetic process	GO:2000112	2.4787e-09	8.60578	474	333	29	27543	RPL13A,RPS9,RPL26,YBX1,PURB,RPL5,HABP4,RPS3,PURA,RPS3A,NCL,ELAVL1,NOLC1,NPM1,TCOF1,RPL10,PCBP1,RACK1,SYNCRIP,RPL22,PA2G4,PKM,TARDBP,RPS14,CSDE1,EEF2,LRPPRC,AGRN,CALR
GO:BP	negative regulation of biological process	GO:0048519	3.01393e-09	8.52087	5996	333	129	27543	RPL13A,RPL26,SUB1,RPS15,H3F3A,RPL37,YBX1,PURB,RPL5,RPS6,H1F0,HNRNPA1,RPS13,YWHAE,BASP1,HNRNPC,RPS3,SSB,PURA,HNRNPA2B1,HIST2H4,RNPS1,HNRNPK,MBP,RPS3A,RPS20,NCL,NEFL,SET,YWHAZ,CALM1,ELAVL1,TPPP,HSPA8,RPS19,HSP90AB1,THRAP3,SRSF4,BCLAF1,VCP,NPM1,CHERP,ENO1,RPL10,PTMS,MTDH,MAPT,SRSF10,ATPIF1,RPS26,PGK1,SRSF1,SRSF6,RSF1,PLEC,ANP32B,YBX3,RACK1,PTMA,MLLT3,SYNCRIP,ACIN1,HSPD1,PAF1,HSPB1,CTR9,PA2G4,PRDX2,R…
GO:BP	positive regulation of RNA splicing	GO:0033120	3.11389e-09	8.5067	53	333	12	27543	SNRNP70,HABP4,RBMX,HNRNPK,NCL,TRA2B,HSPA8,THRAP3,POLR2A,SRSF1,HNRNPLL,SRSF5
GO:BP	response to organic substance	GO:0010033	3.69937e-09	8.43187	3750	333	94	27543	RPL13A,INA,YBX1,RPS2,RPL27,RBMX,NEFH,RPS3,HNRNPK,MBP,RPS16,NCL,NEFL,SRSF3,CAR2,YWHAG,TRA2B,HSPA8,HSP90AB1,RPLP0,SRSF4,BCLAF1,SRSF2,VCP,NPM1,ENO1,POLR2A,MTDH,MAPT,SRSF1,SRSF6,YBX3,RACK1,SYNCRIP,HSPD1,RPL3,PAF1,HSPB1,CTR9,PRDX2,PKM,P4HB,HSP90B1,ANK2,GOT2,SRSF7,NPTN,GLUL,UGT1A1,ITGB1,SRSF5,HSPA5,EEF1A1,GK,CCDC47,NUCKS1,EZR,ATP5A1,MAP1B,FASN,AKR1C6,LRP2,ATP1A3,AKAP12,IDH1,ATP1A1,ATRX,ATP1A2,SDC1,ALDH…
GO:BP	regulation of cellular amide metabolic process	GO:0034248	3.9164e-09	8.40711	449	333	28	27543	RPL13A,RPS9,RPL26,YBX1,PURB,RPL5,HABP4,RPS3,PURA,RPS3A,NCL,ELAVL1,NOLC1,NPM1,TCOF1,RPL10,PCBP1,RACK1,SYNCRIP,RPL22,PA2G4,PKM,TARDBP,RPS14,CSDE1,EEF2,LRPPRC,CALR
GO:BP	intracellular transport	GO:0046907	5.76261e-09	8.23938	1507	333	53	27543	RPS15,HNRNPA1,YWHAE,NEFH,SSB,PURA,HNRNPA2B1,YTHDC1,NEFL,SRSF3,YWHAZ,ELAVL1,YWHAG,HSPA8,HSP90AB1,NOLC1,VCP,NPM1,SRP72,ALYREF,MAPT,SRSF10,ATPIF1,ANP32B,HSPD1,HSPB1,TARDBP,HSP90B1,AP3B1,IWS1,MAP1A,SFN,ITGB1,HSPA5,LMNA,RAB1A,EZR,RAB3C,MAP1B,LRP2,AP3B2,SLC25A4,JUP,CLTC,SEC61A1,ANXA2,SLC25A5,ACAA2,SEC63,LAMP1,CALR,MARCKS,ATP2A2
GO:BP	response to oxygen-containing compound	GO:1901700	6.02645e-09	8.21994	2014	333	63	27543	RPL13A,YBX1,RPL27,RPS3,HNRNPK,MBP,NCL,NEFL,SRSF3,CAR2,YWHAG,TRA2B,HSPA8,HSP90AB1,RPLP0,SRSF4,SRSF2,VCP,MTDH,SRSF6,PLEC,RACK1,PAF1,CTR9,PRDX2,PKM,HSP90B1,GOT2,GLUL,UGT1A1,SRSF5,HSPA5,GK,NUCKS1,EZR,ATP5A1,MAP1B,ATP1A3,AKAP12,ATP1A2,SDC1,ALDH2,JUP,ANXA1,AGRN,ALDH1A1,CAT,ARG1,ALDOB,ACSL1,AKR1A1,SPP1,PDIA3,SLCO1B2,CALR,SLC1A2,CA3,CPS1,MARCKS,ABCB11,FABP1,HMGCS2,ATP2A2
GO:BP	establishment of localization in cell	GO:0051649	1.3082e-08	7.88333	1998	333	62	27543	RPS15,HNRNPA1,YWHAE,NEFH,SSB,PURA,HNRNPA2B1,YTHDC1,NEFL,SRSF3,YWHAZ,ELAVL1,YWHAG,HSPA8,HSP90AB1,NOLC1,VCP,NPM1,SRP72,ALYREF,MAPT,SRSF10,ATPIF1,ANP32B,DPYSL2,HSPD1,HSPB1,PCLO,TARDBP,HSP90B1,AP3B1,IWS1,MAP1A,SFN,ITGB1,HSPA5,CSPG5,LMNA,RAB1A,EZR,RAB3C,MAP1B,LRP2,AP3B2,SLC25A4,SDC1,MYH9,JUP,CLTC,SEC61A1,ANXA2,CANX,SLC25A5,ACAA2,SEC63,SDC4,LAMP1,SLC6A11,CALR,SLC1A2,MARCKS,ATP2A2
GO:BP	negative regulation of apoptotic process	GO:0043066	1.4478e-08	7.83929	1030	333	42	27543	YBX1,RPS6,HNRNPK,RPS3A,NCL,NEFL,SET,HSPA8,HSP90AB1,NPM1,ENO1,RPL10,PTMS,MTDH,SRSF6,ANP32B,YBX3,PTMA,HSPD1,HSPB1,PA2G4,PRDX2,CDK11B,HSP90B1,SFN,ITGB1,HSPA5,LMNA,HMGN5,LRP2,SLC25A4,GBE1,ALDH2,RGN,CAT,SLC25A5,MAPK8IP2,ALB,SPP1,ACAA2,PTPRZ1,FABP1
GO:BP	system development	GO:0048731	1.48743e-08	7.82756	4533	333	105	27543	RPL13A,INA,H3F3A,RPS6,YWHAE,BASP1,NEFH,PURA,HIST2H4,HNRNPK,MBP,NCL,NEFL,RPL4,YWHAZ,CAR2,YWHAG,TPPP,TRA2B,HSPA8,RPS19,HSP90AB1,RPL13,BRD2,MTDH,MAPT,ATPIF1,PGK1,SRSF6,PLEC,ANP32B,YBX3,DPYSL2,MLLT3,ACIN1,HSPD1,PAF1,HSPB1,RPL22,CTR9,EPB41L3,PRDX2,PKM,PCLO,RPS14,ANK2,ASL,AP3B1,MAP1A,GAP43,NPTN,GLUL,UGT1A1,ITGB1,SRSF5,HSPA5,CSPG5,LMNA,EEF1A1,LEO1,GLUD1,MAP1B,CALD1,BCAN,FASN,LRP2,SLC25A4,ATP1A3,EEF2,IDH…
GO:BP	organelle organization	GO:0006996	1.64355e-08	7.78422	3787	333	93	27543	TUBB4B,SUB1,RPS15,INA,H3F3A,PURB,RPL5,H1F0,HNRNPA1,HABP4,RPS2,NEFH,RPS3,RPL6,PURA,HNRNPA2B1,HIST2H4,TUBA4A,SERBP1,RPS25,RPS23,YTHDC1,NEFL,SET,YWHAZ,TPPP,HSPA8,RPS19,HSP90AB1,RPLP0,RPSA,NOLC1,VCP,NPM1,BRD2,RPL10,MAPT,ATPIF1,RPS27,RSF1,PLEC,ANP32B,A0A0U1RNP2,PTMA,DPYSL2,MLLT3,ACIN1,HSPD1,RPL3,NEFM,CTR9,EPB41L3,CHD1,CDK11B,PCLO,TARDBP,HSP90B1,RPS14,ANK2,AP3B1,CSDE1,MAP1A,GAP43,SFN,ITGB1,CSPG5,LMNA,C…
GO:BP	transport	GO:0006810	1.69996e-08	7.76956	4607	333	106	27543	RPS15,YBX1,HNRNPA1,YWHAE,NEFH,SSB,PURA,HNRNPA2B1,HNRNPK,YTHDC1,NCL,NEFL,SRSF3,YWHAZ,CAR2,CALM1,ELAVL1,YWHAG,HSPA8,HSP90AB1,RPLP0,SLC12A1,NOLC1,VCP,NPM1,CHERP,SRP72,ALYREF,MAPT,SRSF10,ATPIF1,SRSF1,ANP32B,RACK1,DPYSL2,HSPD1,HSPB1,HDLBP,PCLO,TARDBP,HSP90B1,ANK2,GOT2,AP3B1,IWS1,MAP1A,HNRNPA3,SRSF7,GLUL,SFN,ITGB1,SLC4A4,HSPA5,CSPG5,LMNA,RAB1A,ATP1B1,EZR,ATP5A1,GLUD1,RAB3C,MAP1B,LRP2,AP3B2,RRBP1,SLC25A…
GO:BP	regulation of cellular protein metabolic process	GO:0032268	2.16718e-08	7.66411	2456	333	70	27543	RPL13A,RPS9,RPL26,RPS15,RPL37,YBX1,PURB,RPL5,HABP4,YWHAE,RPS2,RPS3,PURA,MBP,RPS3A,RPS20,NCL,CALM1,ELAVL1,TPPP,HSPA8,HSP90AB1,NOLC1,VCP,NPM1,ENO1,TCOF1,RPL10,MAPT,PCBP1,ATPIF1,PLEC,ANP32B,RACK1,SYNCRIP,HSPD1,PAF1,HSPB1,RPL22,CTR9,PA2G4,RTF1,PKM,TARDBP,HSP90B1,RPS14,PTBP1,IWS1,CSDE1,MAP1A,NPTN,SFN,ITGB1,HSPA5,LMNA,EZR,EEF2,ATRX,LRPPRC,MYH9,ANXA2,AGRN,RGN,ACSL1,MAPK8IP2,SDC4,CALR,PTPRZ1,MARCKS,FABP1
GO:BP	macromolecule localization	GO:0033036	2.26472e-08	7.64498	2970	333	79	27543	H3F3A,YBX1,HNRNPA1,YWHAE,FBL,SSB,HNRNPA2B1,HNRNPK,YTHDC1,SRSF3,YWHAZ,ELAVL1,YWHAG,HSPA8,HSP90AB1,NOLC1,VCP,NPM1,SRP72,ALYREF,MAPT,ATPIF1,SRSF1,PLEC,ANP32B,RACK1,HSPD1,PAF1,HSPB1,EPB41L3,HDLBP,PCLO,TARDBP,HSP90B1,ANK2,GOT2,AP3B1,IWS1,MAP1A,HNRNPA3,SRSF7,NPTN,GLUL,SFN,ITGB1,HSPA5,LMNA,CCDC47,RAB1A,ATP1B1,EZR,GLUD1,RAB3C,LRP2,AP3B2,RRBP1,ATRX,LRPPRC,MYH9,JUP,CLTC,ANXA1,SEC61A1,ANXA2,SLC27A2,DSP,AGRN…
GO:BP	ribosome assembly	GO:0042255	2.79561e-08	7.55352	63	333	12	27543	RPS15,RPL5,RPS2,RPL6,RPS25,RPS19,RPLP0,RPSA,RPL10,RPS27,RPL3,RPS14
GO:BP	negative regulation of programmed cell death	GO:0043069	2.91689e-08	7.53508	1053	333	42	27543	YBX1,RPS6,HNRNPK,RPS3A,NCL,NEFL,SET,HSPA8,HSP90AB1,NPM1,ENO1,RPL10,PTMS,MTDH,SRSF6,ANP32B,YBX3,PTMA,HSPD1,HSPB1,PA2G4,PRDX2,CDK11B,HSP90B1,SFN,ITGB1,HSPA5,LMNA,HMGN5,LRP2,SLC25A4,GBE1,ALDH2,RGN,CAT,SLC25A5,MAPK8IP2,ALB,SPP1,ACAA2,PTPRZ1,FABP1
GO:BP	anatomical structure development	GO:0048856	2.9549e-08	7.52946	6186	333	129	27543	RPL13A,INA,H3F3A,YBX1,RPS6,YWHAE,BASP1,NEFH,PURA,HIST2H4,HNRNPK,MBP,YTHDC1,NCL,NEFL,RPL4,YWHAZ,CAR2,YWHAG,TPPP,TRA2B,HSPA8,RPS19,HSP90AB1,ALDOA,RPLP0,NOLC1,RPL13,ENO1,TCOF1,NMT1,BRD2,RPL10,MTDH,MAPT,ATPIF1,PGK1,SRSF1,SRSF6,PLEC,ANP32B,YBX3,RACK1,DPYSL2,MLLT3,ACIN1,HSPD1,PAF1,HSPB1,RPL22,CTR9,EPB41L3,PRDX2,RTF1,PKM,P4HB,CDK11B,PCLO,RPS14,ANK2,ASL,AP3B1,PTBP1,DMP1,MAP1A,GAP43,NPTN,GLUL,SFN,UGT1A1,I…
GO:BP	organic cyclic compound catabolic process	GO:1901361	2.97304e-08	7.5268	489	333	28	27543	YBX1,SSB,RNPS1,ELAVL1,THRAP3,VCP,NPM1,SRSF1,SYNCRIP,ZC3H18,TARDBP,CSDE1,UGT1A1,EPHX2,HAAO,PKP1,AHCY,SND1,DNASE1,LRPPRC,HPD,FAH,GSTA3,RGN,A1CF,SPP1,ALDH1L1,CUBN
GO:BP	regulation of macromolecule metabolic process	GO:0060255	3.31835e-08	7.47908	6825	333	138	27543	RPL13A,RPS9,RPL26,SUB1,RPS15,H3F3A,RPL37,YBX1,SNRNP70,PURB,RPL5,H1F0,HNRNPA1,RPS13,HABP4,YWHAE,RPS2,HNRNPH2,BASP1,RBMX,HNRNPC,RPS3,SSB,PURA,HNRNPA2B1,RNPS1,HNRNPK,MBP,RPS3A,RPS20,YTHDC1,NCL,SRSF3,SET,YWHAZ,CALM1,SNRPA,ELAVL1,TPPP,TRA2B,HSPA8,HSP90AB1,THRAP3,SRSF4,BCLAF1,NOLC1,SRSF2,VCP,NPM1,ENO1,GTF2F1,ALYREF,TCOF1,BRD2,RPL10,RALY,POLR2A,PTMS,MTDH,MAPT,SRSF10,PCBP1,ATPIF1,RPS26,SRSF1,SRSF6,RSF1,H…
GO:BP	cellular component organization or biogenesis	GO:0071840	3.40352e-08	7.46807	7543	333	148	27543	RPL13A,TUBB4B,RPS24,RPL26,SUB1,RPS15,RPL35A,INA,H3F3A,SNRPD2,RPL35,PURB,RPL5,RPS6,RPS8,H1F0,HNRNPA1,EIF4B,HABP4,RPL14,RPS2,RPL27,RBMX,NEFH,RPL7,FBL,RPS3,RPL6,PURA,HNRNPA2B1,RPL7A,HIST2H4,TUBA4A,SERBP1,HNRNPK,MBP,RPS25,RPS23,RPS16,YTHDC1,NCL,NEFL,RPL4,EIF3J1,SET,YWHAZ,CALM1,ELAVL1,TPPP,HSPA8,EIF3G,RPS19,HSP90AB1,ALDOA,RPLP0,RPSA,NOLC1,VCP,NPM1,ENO1,UBTF,BRD2,RPL10,MAPT,SRSF10,ATPIF1,RPS27,SRSF1,SR…
GO:BP	developmental process	GO:0032502	4.82184e-08	7.31679	6788	333	137	27543	RPL13A,RPL29,INA,H3F3A,YBX1,PURB,RPS6,YWHAE,BASP1,NEFH,PURA,HIST2H4,HNRNPK,MBP,RPS3A,YTHDC1,NCL,NEFL,RPL4,YWHAZ,CAR2,ELAVL1,YWHAG,TPPP,TRA2B,HSPA8,RPS19,HSP90AB1,ALDOA,RPLP0,NOLC1,RPL13,ENO1,TCOF1,NMT1,BRD2,RPL10,MTDH,MAPT,ATPIF1,PGK1,SRSF1,SRSF6,PLEC,ANP32B,YBX3,RACK1,DPYSL2,MLLT3,ACIN1,HSPD1,PAF1,HSPB1,RPL22,CTR9,PA2G4,EPB41L3,PRDX2,RTF1,PKM,P4HB,CDK11B,PCLO,RPS14,ANK2,ASL,AP3B1,PTBP1,DMP1,MAP1…
GO:BP	establishment of localization	GO:0051234	5.61134e-08	7.25093	4762	333	107	27543	RPS15,YBX1,HNRNPA1,YWHAE,NEFH,SSB,PURA,HNRNPA2B1,HNRNPK,YTHDC1,NCL,NEFL,SRSF3,YWHAZ,CAR2,CALM1,ELAVL1,YWHAG,HSPA8,HSP90AB1,RPLP0,SLC12A1,NOLC1,VCP,NPM1,CHERP,SRP72,ALYREF,MAPT,SRSF10,ATPIF1,SRSF1,ANP32B,RACK1,DPYSL2,HSPD1,HSPB1,HDLBP,PCLO,TARDBP,HSP90B1,ANK2,GOT2,AP3B1,IWS1,MAP1A,HNRNPA3,SRSF7,GLUL,SFN,ITGB1,SLC4A4,HSPA5,CSPG5,LMNA,CCDC47,RAB1A,ATP1B1,EZR,ATP5A1,GLUD1,RAB3C,MAP1B,LRP2,AP3B2,RRBP1…
GO:BP	regulation of protein metabolic process	GO:0051246	6.70267e-08	7.17375	2631	333	72	27543	RPL13A,RPS9,RPL26,RPS15,RPL37,YBX1,PURB,RPL5,HABP4,YWHAE,RPS2,RPS3,PURA,MBP,RPS3A,RPS20,NCL,CALM1,ELAVL1,TPPP,HSPA8,HSP90AB1,NOLC1,VCP,NPM1,ENO1,TCOF1,RPL10,MAPT,PCBP1,ATPIF1,PLEC,ANP32B,RACK1,SYNCRIP,HSPD1,PAF1,HSPB1,RPL22,CTR9,PA2G4,RTF1,PKM,TARDBP,HSP90B1,RPS14,PTBP1,IWS1,CSDE1,MAP1A,NPTN,SFN,ITGB1,HSPA5,LMNA,RAB1A,EZR,EEF2,ATRX,LRPPRC,MYH9,PSMA3,ANXA2,AGRN,RGN,ACSL1,MAPK8IP2,SDC4,CALR,PTPRZ1,…
GO:BP	small molecule catabolic process	GO:0044282	6.70311e-08	7.17372	369	333	24	27543	ENO1,TPI1,GOT2,GK,GLUD1,HAAO,AHCY,ALDH2,LDHA,TKFC,HPD,FAH,SLC27A2,HAL,ARG1,ALDOB,AKR1A1,ALDH1L1,ACAA2,CUBN,SORD,ABCB11,FABP1,BLMH
GO:BP	ribosomal small subunit biogenesis	GO:0042274	7.22799e-08	7.14098	68	333	12	27543	RPS24,RPS15,RPS6,RPS8,RPS2,RPS25,RPS16,RPS19,RPSA,NPM1,RPS27,RPS14
GO:BP	ribosomal large subunit biogenesis	GO:0042273	1.23026e-07	6.91	71	333	12	27543	RPL26,RPL35A,RPL35,RPL5,RPL14,RPL7,RPL6,RPL7A,RPLP0,NPM1,RPL10,RPL3
GO:BP	cellular response to chemical stimulus	GO:0070887	1.7468e-07	6.75776	3457	333	85	27543	RPL13A,INA,YBX1,HNRNPA1,RPS2,RBMX,NEFH,RPS3,HNRNPK,RPS16,NCL,SRSF3,CAR2,YWHAG,TRA2B,HSPA8,RPS19,HSP90AB1,RPLP0,BCLAF1,VCP,NPM1,ENO1,POLR2A,MTDH,MAPT,PGK1,SRSF1,PLEC,YBX3,GSTM1,RACK1,SYNCRIP,HSPD1,RPL3,PAF1,HSPB1,CTR9,PRDX2,PKM,P4HB,HSP90B1,SRSF7,NPTN,UGT1A1,SRSF5,HSPA5,LMNA,EEF1A1,NUCKS1,EZR,ATP5A1,MAP1B,FASN,LRP2,ATP1A3,AKAP12,ATP1A1,ATRX,ATP1A2,CYP2C29,ALDH2,FMO5,JUP,ANXA1,GSTA3,AGRN,ALDH1A1,CA…
GO:BP	monocarboxylic acid metabolic process	GO:0032787	2.24828e-07	6.64815	649	333	31	27543	ALDOA,ENO1,ACSM2,PGK1,TPI1,GSTM1,PKM,UGT1A1,SLC4A4,GK,EPHX2,HAAO,FASN,AKR1C6,IDH1,CYP2C29,LDHA,TKFC,FAH,ANXA1,SLC27A2,HAL,RGN,ALDH1A1,TECR,ALDOB,ACSL1,AKR1A1,ACAA2,ABCB11,FABP1
GO:BP	aromatic compound catabolic process	GO:0019439	2.63529e-07	6.57917	464	333	26	27543	YBX1,SSB,RNPS1,ELAVL1,THRAP3,VCP,NPM1,SRSF1,SYNCRIP,ZC3H18,TARDBP,CSDE1,UGT1A1,EPHX2,HAAO,PKP1,AHCY,SND1,DNASE1,LRPPRC,HPD,FAH,RGN,A1CF,ALDH1L1,CUBN
GO:BP	response to hormone	GO:0009725	2.8571e-07	6.54407	951	333	38	27543	YBX1,RPL27,HNRNPK,MBP,NEFL,SRSF3,CAR2,YWHAG,HSPA8,SRSF4,SRSF6,PKM,UGT1A1,SRSF5,NUCKS1,ATP5A1,MAP1B,AKR1C6,LRP2,ATP1A3,IDH1,ATP1A1,ATP1A2,SDC1,ANXA1,CAT,ARG1,ALDOB,ACSL1,SPP1,SORD,SLCO1B2,CALR,CPS1,MARCKS,ABCB11,HMGCS2,ATP2A2
GO:BP	negative regulation of cell death	GO:0060548	2.85876e-07	6.54382	1180	333	43	27543	YBX1,RPS6,HNRNPK,RPS3A,NCL,NEFL,SET,HSPA8,HSP90AB1,NPM1,ENO1,RPL10,PTMS,MTDH,SRSF6,ANP32B,YBX3,RACK1,PTMA,HSPD1,HSPB1,PA2G4,PRDX2,CDK11B,HSP90B1,SFN,ITGB1,HSPA5,LMNA,HMGN5,LRP2,SLC25A4,GBE1,ALDH2,RGN,CAT,SLC25A5,MAPK8IP2,ALB,SPP1,ACAA2,PTPRZ1,FABP1
GO:BP	localization	GO:0051179	4.8836e-07	6.31126	6297	333	127	27543	RPL13A,RPS15,H3F3A,YBX1,HNRNPA1,YWHAE,NEFH,FBL,SSB,PURA,HNRNPA2B1,HNRNPK,YTHDC1,NCL,NEFL,SRSF3,YWHAZ,CAR2,CALM1,ELAVL1,YWHAG,HSPA8,RPS19,HSP90AB1,ALDOA,RPLP0,SLC12A1,NOLC1,VCP,NPM1,CHERP,SRP72,ALYREF,MAPT,SRSF10,ATPIF1,SRSF1,PLEC,ANP32B,RACK1,DPYSL2,HSPD1,PAF1,HSPB1,EPB41L3,HDLBP,PCLO,TARDBP,HSP90B1,ANK2,GOT2,AP3B1,IWS1,MAP1A,HNRNPA3,SRSF7,NPTN,GLUL,SFN,ITGB1,SLC4A4,HSPA5,CSPG5,LMNA,CCDC47,RAB1A,…
GO:BP	positive regulation of gene expression	GO:0010628	7.43124e-07	6.12894	1217	333	43	27543	RPS9,RPL26,YBX1,SNRNP70,RPL5,HNRNPA1,HABP4,RBMX,RPS3,HNRNPK,MBP,RPS3A,NCL,ELAVL1,TRA2B,HSPA8,THRAP3,NPM1,ENO1,POLR2A,PCBP1,SRSF1,HNRNPLL,SYNCRIP,HSPD1,HSPB1,PKM,TARDBP,ANK2,CSDE1,SRSF5,LMNA,RAB1A,EPHX2,HMGN5,EZR,PKP1,AKAP12,EEF2,MYH9,ANXA1,A1CF,CALR
GO:BP	response to xenobiotic stimulus	GO:0009410	7.46955e-07	6.12671	487	333	26	27543	YWHAZ,HSPA8,HSP90AB1,GSTM1,UGT1A1,HSPA5,MAP1B,AKR1C6,ATP1A3,ATP1A1,CYP2C29,FMO5,GSTA3,ALDH1A1,CAT,ARG1,ACSL1,SORD,SLCO1B2,SLC6A11,CALR,SLC1A2,CPS1,ABCB11,HMGCS2,BLMH
GO:BP	cellular macromolecule localization	GO:0070727	8.36781e-07	6.07739	1725	333	53	27543	H3F3A,YBX1,YWHAE,SSB,HNRNPK,YWHAZ,ELAVL1,YWHAG,HSPA8,HSP90AB1,NOLC1,VCP,NPM1,SRP72,MAPT,ATPIF1,SRSF1,PLEC,ANP32B,RACK1,HSPD1,PAF1,HSPB1,EPB41L3,TARDBP,HSP90B1,ANK2,AP3B1,MAP1A,GLUL,SFN,ITGB1,HSPA5,LMNA,CCDC47,RAB1A,ATP1B1,EZR,RAB3C,LRP2,AP3B2,ATRX,JUP,CLTC,SEC61A1,ANXA2,AGRN,A1CF,SEC63,CUBN,LAMP1,CALR,MARCKS
GO:BP	negative regulation of cellular metabolic process	GO:0031324	8.92475e-07	6.0494	2670	333	70	27543	RPL13A,SUB1,RPS15,RPL37,YBX1,PURB,RPL5,H1F0,HNRNPA1,RPS13,YWHAE,BASP1,HNRNPC,RPS3,PURA,HNRNPA2B1,RNPS1,HNRNPK,RPS20,NCL,SET,YWHAZ,ELAVL1,TPPP,HSPA8,HSP90AB1,THRAP3,SRSF4,BCLAF1,NPM1,ENO1,RPL10,MTDH,MAPT,SRSF10,RPS26,SRSF1,SRSF6,RSF1,PLEC,YBX3,RACK1,SYNCRIP,ACIN1,HSPD1,PAF1,HSPB1,CTR9,PA2G4,RTF1,TARDBP,RPS14,PTBP1,CSDE1,MAP1A,SRSF7,SFN,UGT1A1,EEF1A1,EZR,AKR1C6,PKP1,ATP1A1,ATRX,LRPPRC,ANXA2,RGN,A1C…
GO:BP	negative regulation of nitrogen compound metabolic process	GO:0051172	1.78494e-06	5.74838	2539	333	67	27543	RPL13A,SUB1,RPS15,RPL37,YBX1,PURB,RPL5,H1F0,HNRNPA1,RPS13,YWHAE,BASP1,HNRNPC,RPS3,PURA,HNRNPA2B1,RNPS1,HNRNPK,RPS20,NCL,SET,YWHAZ,ELAVL1,TPPP,HSPA8,HSP90AB1,THRAP3,SRSF4,BCLAF1,NPM1,ENO1,RPL10,MTDH,MAPT,SRSF10,RPS26,SRSF1,SRSF6,RSF1,PLEC,YBX3,RACK1,SYNCRIP,ACIN1,PAF1,HSPB1,CTR9,PA2G4,RTF1,TARDBP,RPS14,PTBP1,CSDE1,MAP1A,SRSF7,SFN,EZR,AKR1C6,PKP1,ATRX,LRPPRC,CLTC,ANXA2,RGN,A1CF,CALR,FABP1
GO:BP	response to stress	GO:0006950	1.93537e-06	5.71324	3942	333	90	27543	RPL13A,RPL26,YBX1,HNRNPA1,YWHAE,NEFH,RPS3,HNRNPK,NEFL,YWHAZ,TRA2B,HSPA8,RPS19,HSP90AB1,BCLAF1,NOLC1,VCP,NPM1,ENO1,MAPT,ATPIF1,PGK1,SRSF6,PLEC,YBX3,RACK1,SYNCRIP,HSPD1,HSPB1,PRDX2,P4HB,MANF,HSP90B1,AP3B1,GAP43,GLUL,SFN,UGT1A1,ITGB1,SRSF5,HSPA5,CSPG5,LMNA,CCDC47,RAB1A,ATP1B1,EPHX2,NUCKS1,EZR,SSRP1,MAP1B,FASN,AHCY,IDH1,ATRX,ATP1A2,SDC1,DNASE1,ALDH2,MYH9,TKFC,PSMA1,ANXA1,ANXA2,DSP,GSDMA,TNR,ALDH1A1,C…
GO:BP	cellular protein localization	GO:0034613	2.07578e-06	5.68282	1717	333	52	27543	H3F3A,YBX1,YWHAE,SSB,HNRNPK,YWHAZ,ELAVL1,YWHAG,HSPA8,HSP90AB1,NOLC1,VCP,NPM1,SRP72,MAPT,ATPIF1,SRSF1,PLEC,ANP32B,RACK1,HSPD1,PAF1,HSPB1,EPB41L3,TARDBP,HSP90B1,ANK2,AP3B1,MAP1A,GLUL,SFN,ITGB1,HSPA5,LMNA,CCDC47,RAB1A,ATP1B1,EZR,RAB3C,LRP2,AP3B2,ATRX,JUP,CLTC,SEC61A1,ANXA2,AGRN,SEC63,CUBN,LAMP1,CALR,MARCKS
GO:BP	ncRNA metabolic process	GO:0034660	2.29833e-06	5.63859	552	333	27	27543	RPS24,RPL26,RPS15,RPL35A,RPL35,RPL5,RPS6,RPS8,RPL14,RPL27,RPL7,FBL,SSB,HNRNPA2B1,RPL7A,RPS25,RPS16,NCL,RPS19,NOLC1,NPM1,TCOF1,RPS27,PA2G4,RPS14,ATRX,SND1
GO:BP	RNA localization	GO:0006403	2.41647e-06	5.61682	185	333	16	27543	YBX1,HNRNPA1,FBL,SSB,HNRNPA2B1,YTHDC1,SRSF3,NPM1,ALYREF,MAPT,SRSF1,IWS1,HNRNPA3,SRSF7,LRPPRC,A1CF
GO:BP	positive regulation of metabolic process	GO:0009893	2.8355e-06	5.54737	3908	333	89	27543	RPS9,RPL26,SUB1,YBX1,SNRNP70,RPL5,HNRNPA1,HABP4,RPS2,RBMX,RPS3,HNRNPA2B1,HNRNPK,MBP,RPS3A,NCL,CALM1,ELAVL1,TRA2B,HSPA8,RPS19,HSP90AB1,THRAP3,BCLAF1,NOLC1,VCP,NPM1,ENO1,GTF2F1,ALYREF,POLR2A,PTMS,MTDH,MAPT,PCBP1,ATPIF1,SRSF1,RSF1,HNRNPLL,ANP32B,RACK1,PTMA,MLLT3,SYNCRIP,HSPD1,PAF1,HSPB1,CTR9,RTF1,ZC3H18,PKM,TARDBP,ANK2,AP3B1,PTBP1,CSDE1,NPTN,ITGB1,SLC4A4,SRSF5,HSPA5,LMNA,RAB1A,EPHX2,NUCKS1,HMGN5,LEO…
GO:BP	cellular component biogenesis	GO:0044085	3.23237e-06	5.49048	4239	333	94	27543	RPL13A,RPS24,RPL26,SUB1,RPS15,RPL35A,H3F3A,SNRPD2,RPL35,RPL5,RPS6,RPS8,H1F0,EIF4B,RPL14,RPS2,RPL27,RBMX,NEFH,RPL7,FBL,RPS3,RPL6,RPL7A,HIST2H4,RPS25,RPS23,RPS16,YTHDC1,NCL,NEFL,EIF3J1,SET,YWHAZ,ELAVL1,TPPP,EIF3G,RPS19,HSP90AB1,ALDOA,RPLP0,RPSA,VCP,NPM1,UBTF,BRD2,RPL10,MAPT,SRSF10,RPS27,SRSF1,SRSF6,RSF1,PLEC,ANP32B,RACK1,RPL3,NEFM,CTR9,PA2G4,EPB41L3,PCLO,EIF3C,HSP90B1,RPS14,ANK2,CSDE1,EIF3A,GAP43,N…
GO:BP	ribosomal small subunit assembly	GO:0000028	3.5846e-06	5.44556	19	333	7	27543	RPS15,RPS2,RPS25,RPS19,RPSA,RPS27,RPS14
GO:BP	mRNA metabolic process	GO:0016071	4.18967e-06	5.37782	1860	333	54	27543	SNRPD2,YBX1,SNRNP70,HNRNPA1,RBMX,HNRNPC,SSB,HNRNPA2B1,RNPS1,HNRNPK,YTHDC1,NCL,SRSF3,SNRPA,ELAVL1,TRA2B,HSPA8,THRAP3,SRRM2,SRSF4,CLASRP,SRSF2,NPM1,ALYREF,RALY,PNN,SRSF10,PCBP1,SRSF1,SRSF6,HNRNPLL,SYNCRIP,ACIN1,HTATSF1,PAF1,GM13697,CTR9,ZRANB2,TARDBP,AP3B1,PTBP1,IWS1,TRA2A,CSDE1,HNRNPA3,SRSF7,SRSF5,LEO1,AKR1C6,HNRNPF,PKP1,SND1,ANXA2,A1CF
GO:BP	nucleobase-containing compound transport	GO:0015931	4.40068e-06	5.35648	221	333	17	27543	YBX1,HNRNPA1,SSB,HNRNPA2B1,YTHDC1,SRSF3,NPM1,ALYREF,MAPT,SRSF1,IWS1,HNRNPA3,SRSF7,SLC25A4,LRPPRC,SLC25A5,CD47
GO:BP	response to inorganic substance	GO:0010035	4.90745e-06	5.30914	653	333	29	27543	HNRNPA1,NEFH,RPS3,NEFL,CALM1,HSPA8,RPLP0,VCP,MAPT,PLEC,RACK1,PRDX2,HSPA5,ATP5A1,GLUD1,MAP1B,HAAO,ATRX,SDC1,ANXA1,CAT,ARG1,ALDOB,SORD,CALR,CPS1,MTTP,FABP1,HMGCS2
GO:BP	positive regulation of cellular metabolic process	GO:0031325	4.97371e-06	5.30332	3386	333	80	27543	RPS9,RPL26,SUB1,YBX1,SNRNP70,RPL5,HNRNPA1,HABP4,RPS2,RBMX,RPS3,HNRNPA2B1,HNRNPK,MBP,RPS3A,NCL,CALM1,ELAVL1,TRA2B,HSPA8,HSP90AB1,THRAP3,BCLAF1,NOLC1,VCP,NPM1,ENO1,GTF2F1,ALYREF,POLR2A,PTMS,MTDH,MAPT,PCBP1,ATPIF1,SRSF1,RSF1,HNRNPLL,ANP32B,RACK1,PTMA,MLLT3,SYNCRIP,HSPD1,PAF1,CTR9,RTF1,ZC3H18,PKM,TARDBP,AP3B1,PTBP1,CSDE1,NPTN,ITGB1,SLC4A4,SRSF5,HSPA5,LMNA,RAB1A,NUCKS1,LEO1,EZR,SLC25A4,EEF2,ATRX,MYH9,…
GO:BP	ncRNA processing	GO:0034470	5.46503e-06	5.26241	422	333	23	27543	RPS24,RPL26,RPS15,RPL35A,RPL35,RPL5,RPS6,RPS8,RPL14,RPL27,RPL7,FBL,SSB,HNRNPA2B1,RPL7A,RPS25,RPS16,NCL,RPS19,NPM1,RPS27,PA2G4,RPS14
GO:BP	positive regulation of macromolecule metabolic process	GO:0010604	6.42135e-06	5.19237	3592	333	83	27543	RPS9,RPL26,SUB1,YBX1,SNRNP70,RPL5,HNRNPA1,HABP4,RPS2,RBMX,RPS3,HNRNPA2B1,HNRNPK,MBP,RPS3A,NCL,CALM1,ELAVL1,TRA2B,HSPA8,HSP90AB1,THRAP3,BCLAF1,NOLC1,VCP,NPM1,ENO1,GTF2F1,ALYREF,POLR2A,PTMS,MTDH,PCBP1,ATPIF1,SRSF1,RSF1,HNRNPLL,ANP32B,RACK1,PTMA,MLLT3,SYNCRIP,HSPD1,PAF1,HSPB1,CTR9,RTF1,ZC3H18,PKM,TARDBP,ANK2,AP3B1,PTBP1,CSDE1,NPTN,ITGB1,SRSF5,HSPA5,LMNA,RAB1A,EPHX2,NUCKS1,HMGN5,LEO1,EZR,PKP1,AKAP12,…
GO:BP	negative regulation of nucleobase-containing compound metabolic process	GO:0045934	7.09827e-06	5.14885	1620	333	49	27543	SUB1,YBX1,PURB,H1F0,HNRNPA1,RPS13,BASP1,HNRNPC,RPS3,PURA,HNRNPA2B1,RNPS1,HNRNPK,SET,YWHAZ,ELAVL1,HSPA8,THRAP3,SRSF4,BCLAF1,NPM1,ENO1,RPL10,MTDH,SRSF10,RPS26,SRSF1,SRSF6,RSF1,YBX3,SYNCRIP,ACIN1,PAF1,CTR9,PA2G4,RTF1,TARDBP,RPS14,PTBP1,CSDE1,SRSF7,EZR,AKR1C6,PKP1,ATRX,LRPPRC,RGN,A1CF,CALR
GO:BP	organic cyclic compound metabolic process	GO:1901360	9.18431e-06	5.03695	8713	333	156	27543	RPS24,RPL26,SUB1,RPS15,RPL35A,SNRPD2,YBX1,SNRNP70,RPL35,PURB,RPL5,RPS6,RPS8,H1F0,HNRNPA1,RPS13,HABP4,RPL14,HNRNPH2,BASP1,RPL27,RBMX,RPL7,HNRNPC,FBL,RPS3,SSB,PURA,HNRNPA2B1,RPL7A,HIST2H4,RNPS1,HNRNPK,RPS25,RPS16,YTHDC1,NCL,SRSF3,SET,YWHAZ,SNRPA,ELAVL1,TRA2B,HSPA8,RPS19,HSP90AB1,THRAP3,ALDOA,SRRM2,SRSF4,BCLAF1,CLASRP,NOLC1,SRSF2,VCP,NPM1,CHERP,ENO1,GTF2F1,ALYREF,UBTF,TCOF1,BRD2,RPL10,RALY,POLR2A,PT…
GO:BP	response to chemical	GO:0042221	9.38201e-06	5.0277	5880	333	117	27543	RPL13A,INA,YBX1,HNRNPA1,RPS2,RPL27,RBMX,NEFH,RPS3,HNRNPK,MBP,RPS16,NCL,NEFL,SRSF3,YWHAZ,CAR2,CALM1,YWHAG,TRA2B,HSPA8,RPS19,HSP90AB1,RPLP0,SRSF4,BCLAF1,SRSF2,VCP,NPM1,ENO1,POLR2A,MTDH,MAPT,PGK1,SRSF1,SRSF6,PLEC,YBX3,GSTM1,RACK1,DPYSL2,SYNCRIP,HSPD1,RPL3,PAF1,HSPB1,CTR9,PRDX2,PKM,P4HB,HSP90B1,ANK2,GOT2,GAP43,SRSF7,NPTN,GLUL,UGT1A1,ITGB1,SRSF5,HSPA5,LMNA,EEF1A1,GK,CCDC47,EPHX2,NUCKS1,EZR,ATP5A1,GLUD…
GO:BP	regulation of gene expression	GO:0010468	1.13374e-05	4.94548	5415	333	110	27543	RPL13A,RPS9,RPL26,SUB1,H3F3A,YBX1,SNRNP70,PURB,RPL5,H1F0,HNRNPA1,RPS13,HABP4,HNRNPH2,BASP1,RBMX,RPS3,SSB,PURA,HNRNPA2B1,RNPS1,HNRNPK,MBP,RPS3A,YTHDC1,NCL,SRSF3,SET,YWHAZ,ELAVL1,TRA2B,HSPA8,HSP90AB1,THRAP3,SRSF4,BCLAF1,NOLC1,SRSF2,NPM1,ENO1,GTF2F1,ALYREF,TCOF1,BRD2,RPL10,RALY,POLR2A,PTMS,MTDH,MAPT,SRSF10,PCBP1,RPS26,SRSF1,SRSF6,RSF1,HNRNPLL,YBX3,RACK1,PTMA,MLLT3,SYNCRIP,ACIN1,HSPD1,PAF1,HSPB1,RPL2…
GO:BP	heterocycle catabolic process	GO:0046700	1.1535e-05	4.93798	439	333	23	27543	YBX1,SSB,RNPS1,ELAVL1,THRAP3,VCP,NPM1,SRSF1,SYNCRIP,ZC3H18,TARDBP,CSDE1,HAAO,PKP1,AHCY,SND1,DNASE1,LRPPRC,GSTA3,RGN,A1CF,ALDH1L1,CUBN
GO:BP	cellular nitrogen compound catabolic process	GO:0044270	1.20392e-05	4.9194	440	333	23	27543	YBX1,SSB,RNPS1,ELAVL1,THRAP3,VCP,NPM1,SRSF1,SYNCRIP,ZC3H18,TARDBP,CSDE1,HAAO,PKP1,BHMT,AHCY,SND1,DNASE1,LRPPRC,RGN,A1CF,ALDH1L1,CUBN
GO:BP	anatomical structure morphogenesis	GO:0009653	1.22725e-05	4.91107	2781	333	69	27543	RPL13A,YBX1,RPS6,NEFH,HNRNPK,MBP,NCL,NEFL,RPL4,YWHAZ,CAR2,TPPP,HSP90AB1,ALDOA,NOLC1,TCOF1,BRD2,MTDH,MAPT,PGK1,SRSF6,PLEC,RACK1,DPYSL2,MLLT3,PAF1,HSPB1,CTR9,EPB41L3,RTF1,PKM,P4HB,ANK2,AP3B1,DMP1,MAP1A,GAP43,NPTN,GLUL,ITGB1,HSPA5,CSPG5,RAB1A,LEO1,EZR,MAP1B,CALD1,BCAN,LRP2,ATRX,PODXL,SDC1,MYH9,JUP,ANXA1,ANXA2,DSP,AGRN,TNR,ALDH1A1,ARG1,MAPK8IP2,COL18A1,SDC4,SDC2,ANPEP,CALR,PTPRZ1,MARCKS
GO:BP	cellular response to stress	GO:0033554	1.28298e-05	4.89178	1866	333	53	27543	RPL26,YBX1,HNRNPA1,YWHAE,NEFH,RPS3,HNRNPK,NEFL,HSPA8,HSP90AB1,BCLAF1,VCP,NPM1,ENO1,MAPT,ATPIF1,PGK1,PLEC,YBX3,RACK1,HSPD1,HSPB1,PRDX2,P4HB,MANF,HSP90B1,GAP43,GLUL,SFN,HSPA5,CSPG5,LMNA,CCDC47,NUCKS1,EZR,SSRP1,MAP1B,ATRX,ALDH2,ANXA1,TNR,CAT,CANX,ARG1,MAPK8IP2,ALB,SPP1,PDIA3,ACAA2,CALR,MARCKS,FABP1,ATP2A2
GO:BP	nucleocytoplasmic transport	GO:0006913	1.63969e-05	4.78524	339	333	20	27543	RPS15,HNRNPA1,YWHAE,SSB,HNRNPA2B1,YTHDC1,SRSF3,ELAVL1,HSPA8,HSP90AB1,NOLC1,NPM1,ALYREF,ANP32B,TARDBP,IWS1,SFN,LMNA,JUP,CALR
GO:BP	nuclear transport	GO:0051169	1.63969e-05	4.78524	339	333	20	27543	RPS15,HNRNPA1,YWHAE,SSB,HNRNPA2B1,YTHDC1,SRSF3,ELAVL1,HSPA8,HSP90AB1,NOLC1,NPM1,ALYREF,ANP32B,TARDBP,IWS1,SFN,LMNA,JUP,CALR
GO:BP	RNA splicing	GO:0008380	1.65489e-05	4.78123	1557	333	47	27543	SNRPD2,YBX1,SNRNP70,HNRNPA1,RPS13,HABP4,HNRNPH2,RBMX,HNRNPC,HNRNPA2B1,RNPS1,HNRNPK,YTHDC1,NCL,SRSF3,SNRPA,TRA2B,HSPA8,THRAP3,SRRM2,SRSF4,CLASRP,SRSF2,NPM1,ALYREF,RALY,POLR2A,PNN,SRSF10,RPS26,SRSF1,SRSF6,HNRNPLL,SYNCRIP,ACIN1,HTATSF1,GM13697,ZRANB2,TARDBP,PTBP1,IWS1,TRA2A,HNRNPA3,SRSF7,SRSF5,AKR1C6,HNRNPF
GO:BP	protein localization to organelle	GO:0033365	1.74324e-05	4.75864	914	333	34	27543	H3F3A,YBX1,YWHAE,SSB,YWHAZ,ELAVL1,HSPA8,HSP90AB1,NOLC1,VCP,NPM1,SRP72,MAPT,ATPIF1,SRSF1,HSPD1,PAF1,TARDBP,ANK2,AP3B1,MAP1A,GLUL,HSPA5,LMNA,CCDC47,EZR,LRP2,ATRX,JUP,SEC61A1,SEC63,CUBN,LAMP1,CALR
GO:BP	positive regulation of nitrogen compound metabolic process	GO:0051173	1.92347e-05	4.71592	3177	333	75	27543	RPS9,RPL26,SUB1,YBX1,SNRNP70,RPL5,HNRNPA1,HABP4,RPS2,RBMX,RPS3,HNRNPA2B1,HNRNPK,MBP,RPS3A,NCL,CALM1,ELAVL1,TRA2B,HSPA8,HSP90AB1,THRAP3,BCLAF1,NOLC1,VCP,NPM1,ENO1,GTF2F1,ALYREF,POLR2A,PTMS,MTDH,PCBP1,ATPIF1,SRSF1,RSF1,HNRNPLL,ANP32B,RACK1,PTMA,MLLT3,SYNCRIP,HSPD1,PAF1,CTR9,RTF1,ZC3H18,PKM,TARDBP,AP3B1,PTBP1,CSDE1,NPTN,ITGB1,SLC4A4,SRSF5,HSPA5,LMNA,RAB1A,NUCKS1,LEO1,EZR,EEF2,ATRX,MYH9,JUP,ANXA2,AGR…
GO:BP	nucleic acid transport	GO:0050657	2.51738e-05	4.59905	161	333	14	27543	YBX1,HNRNPA1,SSB,HNRNPA2B1,YTHDC1,SRSF3,NPM1,ALYREF,MAPT,SRSF1,IWS1,HNRNPA3,SRSF7,LRPPRC
GO:BP	RNA transport	GO:0050658	2.51738e-05	4.59905	161	333	14	27543	YBX1,HNRNPA1,SSB,HNRNPA2B1,YTHDC1,SRSF3,NPM1,ALYREF,MAPT,SRSF1,IWS1,HNRNPA3,SRSF7,LRPPRC
GO:BP	generation of precursor metabolites and energy	GO:0006091	2.76128e-05	4.55889	460	333	23	27543	ALDOA,VCP,ENO1,MDH1,PGK1,TPI1,PLEC,PKM,TKT,PYGL,SLC4A4,ATP5A1,MDH2,GBE1,IDH1,LDHA,TKFC,SDHA,GYG1,CAT,ALDOB,ALDH1L1,HMGCS2
GO:BP	sodium ion export across plasma membrane	GO:0036376	3.09853e-05	4.50884	15	333	6	27543	SLC4A4,ATP1B1,ATP1A3,ATP1A1,ATP1A2,AGRN
GO:BP	dicarboxylic acid metabolic process	GO:0043648	3.11143e-05	4.50704	91	333	11	27543	MDH1,ASL,GOT2,GLUL,GLUD1,MDH2,HAAO,IDH1,SDHA,HAL,ALDH1L1
GO:BP	establishment of RNA localization	GO:0051236	3.1903e-05	4.49617	164	333	14	27543	YBX1,HNRNPA1,SSB,HNRNPA2B1,YTHDC1,SRSF3,NPM1,ALYREF,MAPT,SRSF1,IWS1,HNRNPA3,SRSF7,LRPPRC
GO:BP	negative regulation of RNA metabolic process	GO:0051253	3.47456e-05	4.4591	1489	333	45	27543	YBX1,PURB,RPS13,BASP1,HNRNPC,PURA,HNRNPA2B1,RNPS1,HNRNPK,SET,YWHAZ,ELAVL1,HSPA8,THRAP3,SRSF4,BCLAF1,NPM1,ENO1,RPL10,MTDH,SRSF10,RPS26,SRSF1,SRSF6,RSF1,YBX3,SYNCRIP,ACIN1,PAF1,CTR9,PA2G4,RTF1,TARDBP,RPS14,PTBP1,CSDE1,SRSF7,EZR,AKR1C6,PKP1,ATRX,LRPPRC,RGN,A1CF,CALR
GO:BP	post-transcriptional regulation of gene expression	GO:0010608	4.37148e-05	4.35937	902	333	33	27543	RPL13A,RPS9,RPL26,YBX1,PURB,RPL5,HABP4,RPS3,PURA,RPS3A,YTHDC1,NCL,ELAVL1,THRAP3,NOLC1,NPM1,TCOF1,RPL10,PCBP1,SRSF1,RACK1,SYNCRIP,RPL22,PA2G4,ZC3H18,PKM,TARDBP,RPS14,CSDE1,EEF2,LRPPRC,A1CF,CALR
GO:BP	response to endogenous stimulus	GO:0009719	4.82098e-05	4.31686	1775	333	50	27543	YBX1,RPL27,RPS3,HNRNPK,MBP,NCL,NEFL,SRSF3,CAR2,YWHAG,HSPA8,HSP90AB1,RPLP0,SRSF4,SRSF6,PKM,HSP90B1,NPTN,UGT1A1,ITGB1,SRSF5,HSPA5,EEF1A1,NUCKS1,EZR,ATP5A1,MAP1B,AKR1C6,LRP2,ATP1A3,IDH1,ATP1A1,ATP1A2,SDC1,JUP,ANXA1,CAT,ARG1,ALDOB,ACSL1,SPP1,SORD,SLCO1B2,CALR,SLC1A2,CPS1,MARCKS,ABCB11,HMGCS2,ATP2A2
GO:BP	positive regulation of translation	GO:0045727	4.96239e-05	4.30431	143	333	13	27543	RPS9,RPL26,YBX1,RPL5,HABP4,RPS3A,ELAVL1,NPM1,PCBP1,SYNCRIP,PKM,CSDE1,EEF2
GO:BP	regulation of localization	GO:0032879	5.08715e-05	4.29353	2881	333	69	27543	YWHAE,NEFH,HNRNPK,CAR2,CALM1,HSPA8,HSP90AB1,ALDOA,NOLC1,VCP,NPM1,CHERP,MAPT,ATPIF1,ANP32B,RACK1,DPYSL2,HSPB1,PCLO,TARDBP,ANK2,IWS1,MAP1A,NPTN,GLUL,SFN,ITGB1,HSPA5,CSPG5,LMNA,ATP1B1,EZR,ATP5A1,GLUD1,RAB3C,MAP1B,LRP2,SLC25A4,AKAP12,ATP1A1,PODXL,ATP1A2,SDC1,JUP,CLTC,ANXA1,ANXA2,SDC3,DSP,AGRN,RGN,A1CF,TNR,SLC25A5,CD47,ARG1,ACSL1,MAPK8IP2,COL18A1,SPP1,ACAA2,SDC4,ANPEP,LAMP1,CALR,PTPRZ1,SLC1A2,ABCB11,A…
GO:BP	regulation of nucleobase-containing compound metabolic process	GO:0019219	5.5781e-05	4.25351	4088	333	88	27543	SUB1,YBX1,SNRNP70,PURB,H1F0,HNRNPA1,RPS13,HABP4,HNRNPH2,BASP1,RBMX,HNRNPC,RPS3,PURA,HNRNPA2B1,RNPS1,HNRNPK,YTHDC1,NCL,SRSF3,SET,YWHAZ,SNRPA,ELAVL1,TRA2B,HSPA8,HSP90AB1,THRAP3,SRSF4,BCLAF1,NOLC1,SRSF2,VCP,NPM1,ENO1,GTF2F1,ALYREF,BRD2,RPL10,RALY,POLR2A,PTMS,MTDH,SRSF10,PCBP1,RPS26,SRSF1,SRSF6,RSF1,HNRNPLL,YBX3,PTMA,MLLT3,SYNCRIP,ACIN1,PAF1,CTR9,PA2G4,PRDX2,RTF1,ZC3H18,TARDBP,RPS14,AP3B1,PTBP1,IWS1,…
GO:BP	mRNA processing	GO:0006397	5.80136e-05	4.23647	1622	333	47	27543	SNRPD2,YBX1,SNRNP70,HNRNPA1,RBMX,HNRNPC,HNRNPA2B1,RNPS1,HNRNPK,YTHDC1,NCL,SRSF3,SNRPA,TRA2B,HSPA8,THRAP3,SRRM2,SRSF4,CLASRP,SRSF2,NPM1,ALYREF,RALY,PNN,SRSF10,PCBP1,SRSF1,SRSF6,HNRNPLL,SYNCRIP,ACIN1,HTATSF1,PAF1,GM13697,CTR9,ZRANB2,TARDBP,PTBP1,IWS1,TRA2A,HNRNPA3,SRSF7,SRSF5,LEO1,AKR1C6,HNRNPF,A1CF
GO:BP	regulation of RNA metabolic process	GO:0051252	6.97399e-05	4.15652	3783	333	83	27543	SUB1,YBX1,SNRNP70,PURB,HNRNPA1,RPS13,HABP4,HNRNPH2,BASP1,RBMX,HNRNPC,RPS3,PURA,HNRNPA2B1,RNPS1,HNRNPK,YTHDC1,NCL,SRSF3,SET,YWHAZ,SNRPA,ELAVL1,TRA2B,HSPA8,THRAP3,SRSF4,BCLAF1,NOLC1,SRSF2,NPM1,ENO1,GTF2F1,ALYREF,BRD2,RPL10,RALY,POLR2A,PTMS,MTDH,SRSF10,PCBP1,RPS26,SRSF1,SRSF6,RSF1,HNRNPLL,YBX3,PTMA,MLLT3,SYNCRIP,ACIN1,PAF1,CTR9,PA2G4,PRDX2,RTF1,ZC3H18,TARDBP,RPS14,AP3B1,PTBP1,IWS1,CSDE1,SRSF7,SRSF5,…
GO:BP	alternative mRNA splicing, via spliceosome	GO:0000380	8.0559e-05	4.09389	78	333	10	27543	HNRNPA1,RBMX,RNPS1,YTHDC1,TRA2B,THRAP3,SRSF2,SRSF1,SRSF6,PTBP1
GO:BP	non-membrane-bounded organelle assembly	GO:0140694	8.07086e-05	4.09308	373	333	20	27543	RPS15,RPL5,RPS2,RPS3,RPL6,RPS25,RPS23,RPS19,RPLP0,RPSA,NPM1,RPL10,RPS27,PLEC,RPL3,RPS14,CSDE1,ITGB1,EZR,CLTC
GO:BP	positive regulation of transport	GO:0051050	8.56555e-05	4.06724	1024	333	35	27543	YWHAE,HNRNPK,CAR2,CALM1,HSPA8,HSP90AB1,ATPIF1,ANP32B,RACK1,DPYSL2,PCLO,TARDBP,ANK2,GLUL,SFN,ITGB1,ATP1B1,EZR,GLUD1,LRP2,SLC25A4,SDC1,JUP,ANXA1,ANXA2,RGN,A1CF,CD47,ACSL1,SPP1,SDC4,LAMP1,CALR,SLC1A2,ABCB11
GO:BP	negative regulation of RNA catabolic process	GO:1902369	9.12547e-05	4.03974	79	333	10	27543	YBX1,ELAVL1,THRAP3,SRSF1,SYNCRIP,TARDBP,CSDE1,PKP1,LRPPRC,A1CF
GO:BP	ATP metabolic process	GO:0046034	9.72336e-05	4.01218	272	333	17	27543	HSPA8,ALDOA,VCP,OLA1,ENO1,ATPIF1,PGK1,TPI1,PKM,SLC4A4,ATP1B1,ATP5A1,ATP1A2,LDHA,TKFC,SDHA,ALDOB
GO:BP	regulation of transport	GO:0051049	9.9407e-05	4.00258	1872	333	51	27543	YWHAE,NEFH,HNRNPK,CAR2,CALM1,HSPA8,HSP90AB1,NOLC1,MAPT,ATPIF1,ANP32B,RACK1,DPYSL2,PCLO,TARDBP,ANK2,IWS1,GLUL,SFN,ITGB1,CSPG5,ATP1B1,EZR,GLUD1,RAB3C,MAP1B,LRP2,SLC25A4,ATP1A1,ATP1A2,SDC1,JUP,ANXA1,ANXA2,AGRN,RGN,A1CF,SLC25A5,CD47,ARG1,ACSL1,MAPK8IP2,SPP1,ACAA2,SDC4,ANPEP,LAMP1,CALR,SLC1A2,ABCB11,ATP2A2
GO:BP	positive regulation of cellular protein metabolic process	GO:0032270	9.96342e-05	4.00159	1437	333	43	27543	RPS9,RPL26,YBX1,RPL5,HABP4,RPS2,RPS3,MBP,RPS3A,CALM1,ELAVL1,HSPA8,HSP90AB1,VCP,NPM1,ENO1,PCBP1,ATPIF1,ANP32B,RACK1,SYNCRIP,HSPD1,PAF1,CTR9,RTF1,PKM,PTBP1,CSDE1,NPTN,ITGB1,HSPA5,LMNA,EZR,EEF2,MYH9,ANXA2,AGRN,RGN,ACSL1,MAPK8IP2,SDC4,PTPRZ1,MARCKS
GO:BP	negative regulation of metabolic process	GO:0009892	0.000101429	3.99384	3558	333	79	27543	RPL13A,SUB1,RPS15,H3F3A,RPL37,YBX1,PURB,RPL5,H1F0,HNRNPA1,RPS13,YWHAE,BASP1,HNRNPC,RPS3,SSB,PURA,HNRNPA2B1,RNPS1,HNRNPK,RPS20,NCL,SET,YWHAZ,ELAVL1,TPPP,HSPA8,RPS19,HSP90AB1,THRAP3,SRSF4,BCLAF1,NPM1,ENO1,RPL10,MTDH,MAPT,SRSF10,RPS26,SRSF1,SRSF6,RSF1,PLEC,YBX3,RACK1,SYNCRIP,ACIN1,HSPD1,PAF1,HSPB1,CTR9,PA2G4,RTF1,TARDBP,RPS14,PTBP1,CSDE1,MAP1A,SRSF7,NPTN,SFN,UGT1A1,EEF1A1,EZR,AKR1C6,PKP1,ATP1A1,ATRX…
GO:BP	regulation of alternative mRNA splicing, via spliceosome	GO:0000381	0.000130107	3.8857	62	333	9	27543	HNRNPA1,RBMX,RNPS1,YTHDC1,TRA2B,THRAP3,SRSF2,SRSF6,PTBP1
GO:BP	animal organ development	GO:0048513	0.000163121	3.78749	3856	333	83	27543	RPL13A,H3F3A,RPS6,YWHAE,BASP1,NEFH,HIST2H4,HNRNPK,NEFL,YWHAZ,CAR2,TRA2B,HSPA8,RPS19,HSP90AB1,RPLP0,NOLC1,RPL13,TCOF1,RPL10,ATPIF1,SRSF6,PLEC,ANP32B,YBX3,DPYSL2,MLLT3,ACIN1,PAF1,HSPB1,RPL22,CTR9,PRDX2,PKM,RPS14,ANK2,ASL,AP3B1,DMP1,SFN,UGT1A1,ITGB1,SRSF5,HSPA5,LMNA,LEO1,GLUD1,BCAN,FASN,LRP2,SLC25A4,ATP1A3,EEF2,IDH1,ATRX,PODXL,ATP1A2,SDC1,BGN,MYH9,JUP,ANXA1,SEC61A1,DSP,GSTA3,AGRN,RGN,TNR,ALDH1A1,CAT…
GO:BP	regulation of cellular process	GO:0050794	0.00016955	3.7707	12487	333	199	27543	RPL13A,RPS15A,RPS9,RPL26,SUB1,RPS15,H3F3A,RPL37,YBX1,SNRNP70,PURB,RPL5,RPS6,H1F0,HNRNPA1,RPS13,HABP4,YWHAE,RPS2,HNRNPH2,BASP1,RBMX,NEFH,HNRNPC,RPS3,PURA,HNRNPA2B1,HIST2H4,RNPS1,SERBP1,HNRNPK,MBP,RPS3A,RPS20,YTHDC1,NCL,NEFL,RPL4,SRSF3,SET,YWHAZ,CAR2,CALM1,SNRPA,ELAVL1,YWHAG,TPPP,TRA2B,HSPA8,RPS19,HSP90AB1,THRAP3,ALDOA,SRSF4,BCLAF1,NOLC1,SRSF2,VCP,NPM1,CHERP,ENO1,GTF2F1,ALYREF,TCOF1,BRD2,RPL10,RALY…
GO:BP	positive regulation of protein metabolic process	GO:0051247	0.00017253	3.76314	1519	333	44	27543	RPS9,RPL26,YBX1,RPL5,HABP4,RPS2,RPS3,MBP,RPS3A,CALM1,ELAVL1,HSPA8,HSP90AB1,VCP,NPM1,ENO1,PCBP1,ATPIF1,ANP32B,RACK1,SYNCRIP,HSPD1,PAF1,CTR9,RTF1,PKM,PTBP1,CSDE1,NPTN,ITGB1,HSPA5,LMNA,RAB1A,EZR,EEF2,MYH9,ANXA2,AGRN,RGN,ACSL1,MAPK8IP2,SDC4,PTPRZ1,MARCKS
GO:BP	regulation of multicellular organismal process	GO:0051239	0.000183818	3.73561	2854	333	67	27543	RPS3,HIST2H4,HNRNPK,MBP,NCL,NEFL,RPL4,CAR2,CALM1,ELAVL1,TPPP,RPS19,HSP90AB1,ENO1,MTDH,MAPT,PGK1,SRSF6,YBX3,RACK1,ACIN1,HSPD1,PAF1,HSPB1,CTR9,PRDX2,PKM,PCLO,ANK2,AP3B1,DMP1,NPTN,GLUL,SFN,ITGB1,HSPA5,LMNA,RAB1A,ATP1B1,LEO1,EZR,ATP5A1,MAP1B,CALD1,LRP2,SLC25A4,AKAP12,ATP1A1,ATP1A2,JUP,ANXA1,ANXA2,DSP,AGRN,RGN,TNR,ALDH1A1,CD47,ARG1,ACSL1,ALB,SPP1,ANPEP,CALR,PTPRZ1,MARCKS,ATP2A2
GO:BP	protein localization	GO:0008104	0.000189939	3.72139	2493	333	61	27543	H3F3A,YBX1,YWHAE,SSB,HNRNPK,YWHAZ,ELAVL1,YWHAG,HSPA8,HSP90AB1,NOLC1,VCP,NPM1,SRP72,MAPT,ATPIF1,SRSF1,PLEC,ANP32B,RACK1,HSPD1,PAF1,HSPB1,EPB41L3,PCLO,TARDBP,HSP90B1,ANK2,AP3B1,MAP1A,NPTN,GLUL,SFN,ITGB1,HSPA5,LMNA,CCDC47,RAB1A,ATP1B1,EZR,GLUD1,RAB3C,LRP2,AP3B2,RRBP1,ATRX,MYH9,JUP,CLTC,ANXA1,SEC61A1,ANXA2,DSP,AGRN,A1CF,SEC63,CUBN,LAMP1,CALR,MARCKS,MTTP
GO:BP	cellular component organization	GO:0016043	0.000198791	3.7016	7353	333	133	27543	RPL13A,TUBB4B,SUB1,RPS15,INA,H3F3A,SNRPD2,PURB,RPL5,H1F0,HNRNPA1,EIF4B,HABP4,RPS2,RBMX,NEFH,RPS3,RPL6,PURA,HNRNPA2B1,HIST2H4,TUBA4A,SERBP1,HNRNPK,MBP,RPS25,RPS23,YTHDC1,NEFL,RPL4,EIF3J1,SET,YWHAZ,CALM1,ELAVL1,TPPP,HSPA8,EIF3G,RPS19,HSP90AB1,ALDOA,RPLP0,RPSA,NOLC1,VCP,NPM1,ENO1,UBTF,BRD2,RPL10,MAPT,SRSF10,ATPIF1,RPS27,SRSF1,SRSF6,RSF1,PLEC,ANP32B,A0A0U1RNP2,RACK1,PTMA,DPYSL2,MLLT3,ACIN1,HSPD1,RPL3…
GO:BP	positive regulation of mRNA processing	GO:0050685	0.000199035	3.70107	47	333	8	27543	SNRNP70,RBMX,NCL,TRA2B,HSPA8,THRAP3,PAF1,LEO1
GO:BP	cellular response to interleukin-4	GO:0071353	0.000209201	3.67944	32	333	7	27543	RPS2,HSP90AB1,RPLP0,RPL3,HSPA5,FASN,ARG1
GO:BP	cellular aromatic compound metabolic process	GO:0006725	0.000223952	3.64985	8487	333	148	27543	RPS24,RPL26,SUB1,RPS15,RPL35A,SNRPD2,YBX1,SNRNP70,RPL35,PURB,RPL5,RPS6,RPS8,H1F0,HNRNPA1,RPS13,HABP4,RPL14,HNRNPH2,BASP1,RPL27,RBMX,RPL7,HNRNPC,FBL,RPS3,SSB,PURA,HNRNPA2B1,RPL7A,HIST2H4,RNPS1,HNRNPK,RPS25,RPS16,YTHDC1,NCL,SRSF3,SET,YWHAZ,SNRPA,ELAVL1,TRA2B,HSPA8,RPS19,HSP90AB1,THRAP3,ALDOA,SRRM2,SRSF4,BCLAF1,CLASRP,NOLC1,SRSF2,VCP,NPM1,CHERP,ENO1,GTF2F1,ALYREF,UBTF,TCOF1,BRD2,RPL10,RALY,POLR2A,PT…
GO:BP	biological regulation	GO:0065007	0.000232603	3.63339	14043	333	217	27543	RPL13A,RPS24,RPS15A,RPS9,RPL26,SUB1,RPS15,H3F3A,RPL37,YBX1,SNRNP70,PURB,RPL5,RPS6,H1F0,HNRNPA1,RPS13,HABP4,YWHAE,RPS2,HNRNPH2,BASP1,RBMX,NEFH,HNRNPC,RPS3,SSB,PURA,HNRNPA2B1,HIST2H4,RNPS1,SERBP1,HNRNPK,MBP,RPS3A,RPS20,YTHDC1,NCL,NEFL,RPL4,SRSF3,RPS5,SET,YWHAZ,CAR2,CALM1,SNRPA,ELAVL1,YWHAG,TPPP,TRA2B,HSPA8,RPS19,HSP90AB1,THRAP3,ALDOA,RPLP0,SRSF4,BCLAF1,NOLC1,SRSF2,VCP,NPM1,CHERP,ENO1,GTF2F1,ALYREF,…
GO:BP	glyceraldehyde-3-phosphate metabolic process	GO:0019682	0.000236222	3.62668	5	333	4	27543	TPI1,TKT,TKFC,ALDOB
GO:BP	negative regulation of mRNA catabolic process	GO:1902373	0.000260068	3.58491	67	333	9	27543	YBX1,ELAVL1,THRAP3,SRSF1,SYNCRIP,TARDBP,CSDE1,PKP1,A1CF
GO:BP	nucleosome organization	GO:0034728	0.000262135	3.58147	137	333	12	27543	H3F3A,H1F0,HIST2H4,SET,NPM1,BRD2,RSF1,ANP32B,PTMA,SSRP1,ATRX,NAP1L3
GO:BP	regulation of cellular catabolic process	GO:0031329	0.000263498	3.57922	784	333	29	27543	YBX1,RPL5,ELAVL1,HSP90AB1,THRAP3,VCP,NPM1,MTDH,MAPT,ATPIF1,SRSF1,RACK1,SYNCRIP,ZC3H18,TARDBP,CSDE1,MAP1A,SLC4A4,EZR,PKP1,SLC25A4,IDH1,LRPPRC,ANXA2,RGN,A1CF,SLC25A5,ABCB11,FABP1
GO:BP	response to peptide hormone	GO:0043434	0.00030689	3.51302	444	333	21	27543	YBX1,HNRNPK,NEFL,SRSF3,CAR2,YWHAG,SRSF4,SRSF6,PKM,SRSF5,NUCKS1,MAP1B,ANXA1,CAT,ARG1,ALDOB,SLCO1B2,CPS1,MARCKS,HMGCS2,ATP2A2
GO:BP	regulation of biological process	GO:0050789	0.000327734	3.48448	13329	333	208	27543	RPL13A,RPS15A,RPS9,RPL26,SUB1,RPS15,H3F3A,RPL37,YBX1,SNRNP70,PURB,RPL5,RPS6,H1F0,HNRNPA1,RPS13,HABP4,YWHAE,RPS2,HNRNPH2,BASP1,RBMX,NEFH,HNRNPC,RPS3,SSB,PURA,HNRNPA2B1,HIST2H4,RNPS1,SERBP1,HNRNPK,MBP,RPS3A,RPS20,YTHDC1,NCL,NEFL,RPL4,SRSF3,SET,YWHAZ,CAR2,CALM1,SNRPA,ELAVL1,YWHAG,TPPP,TRA2B,HSPA8,RPS19,HSP90AB1,THRAP3,ALDOA,SRSF4,BCLAF1,NOLC1,SRSF2,VCP,NPM1,CHERP,ENO1,GTF2F1,ALYREF,TCOF1,BRD2,RPL10,…
GO:BP	positive regulation of mRNA metabolic process	GO:1903313	0.00033276	3.47787	140	333	12	27543	YBX1,SNRNP70,RBMX,NCL,TRA2B,HSPA8,THRAP3,SYNCRIP,PAF1,TARDBP,CSDE1,LEO1
GO:BP	protein folding	GO:0006457	0.000335172	3.47473	168	333	13	27543	HSPA8,HSP90AB1,NKTR,HSPD1,HSPB1,P4HB,HSP90B1,HSPA5,CCDC47,PPIG,CANX,PDIA3,CALR
GO:BP	nuclear export	GO:0051168	0.000359201	3.44466	169	333	13	27543	RPS15,HNRNPA1,YWHAE,SSB,HNRNPA2B1,YTHDC1,SRSF3,NPM1,ALYREF,ANP32B,IWS1,SFN,CALR
GO:BP	establishment of protein localization	GO:0045184	0.000370844	3.43081	1671	333	46	27543	YWHAE,YWHAZ,ELAVL1,YWHAG,HSPA8,HSP90AB1,NOLC1,VCP,SRP72,MAPT,ATPIF1,ANP32B,RACK1,HSPD1,HSPB1,PCLO,TARDBP,HSP90B1,ANK2,AP3B1,MAP1A,GLUL,SFN,ITGB1,HSPA5,LMNA,CCDC47,RAB1A,EZR,GLUD1,RAB3C,LRP2,AP3B2,RRBP1,MYH9,JUP,CLTC,ANXA1,SEC61A1,A1CF,SEC63,CUBN,LAMP1,CALR,MARCKS,MTTP
GO:BP	response to interleukin-4	GO:0070670	0.000405145	3.39239	35	333	7	27543	RPS2,HSP90AB1,RPLP0,RPL3,HSPA5,FASN,ARG1
GO:BP	homeostatic process	GO:0042592	0.000406196	3.39126	1732	333	47	27543	RPL13A,RPS24,RPS6,YWHAE,MBP,CAR2,CALM1,TRA2B,RPS19,ALDOA,NPM1,CHERP,RALY,ATPIF1,PLEC,RACK1,ACIN1,PRDX2,RPS14,ANK2,AP3B1,MAP1A,PYGL,NPTN,SFN,ITGB1,SLC4A4,GK,CCDC47,ATP1B1,EPHX2,NUCKS1,HAAO,ATP1A3,ATP1A1,ATP1A2,ANXA1,RGN,ALDH1A1,SLC25A5,ACSL1,SPP1,ANPEP,CPS1,MTTP,ABCB11,ATP2A2
GO:BP	positive regulation of cellular amide metabolic process	GO:0034250	0.000411948	3.38516	171	333	13	27543	RPS9,RPL26,YBX1,RPL5,HABP4,RPS3A,ELAVL1,NPM1,PCBP1,SYNCRIP,PKM,CSDE1,EEF2
GO:BP	response to nitrogen compound	GO:1901698	0.000412872	3.38418	1299	333	39	27543	YBX1,HNRNPK,NEFL,SRSF3,CAR2,YWHAG,HSP90AB1,RPLP0,SRSF4,VCP,NPM1,SRSF6,PKM,HSP90B1,ITGB1,SRSF5,HSPA5,CCDC47,NUCKS1,EZR,ATP5A1,MAP1B,ATP1A3,ATRX,SDC1,JUP,ANXA1,AGRN,CAT,CANX,ARG1,ALDOB,SLCO1B2,CALR,SLC1A2,CPS1,MARCKS,HMGCS2,ATP2A2
GO:BP	cellular response to organic substance	GO:0071310	0.000418943	3.37785	2794	333	65	27543	RPL13A,INA,YBX1,RPS2,RBMX,NEFH,RPS3,HNRNPK,RPS16,NCL,SRSF3,CAR2,YWHAG,TRA2B,HSPA8,HSP90AB1,RPLP0,BCLAF1,VCP,NPM1,ENO1,MTDH,SRSF1,YBX3,RACK1,SYNCRIP,HSPD1,RPL3,PAF1,HSPB1,CTR9,PRDX2,PKM,P4HB,HSP90B1,SRSF7,NPTN,UGT1A1,SRSF5,HSPA5,EEF1A1,NUCKS1,EZR,ATP5A1,MAP1B,FASN,LRP2,ATP1A3,AKAP12,ATP1A1,ATP1A2,JUP,ANXA1,CAT,SLC25A5,CD47,ARG1,ACSL1,SPP1,PDIA3,CALR,SLC1A2,CPS1,MARCKS,HMGCS2
GO:BP	intracellular protein transport	GO:0006886	0.000454752	3.34223	852	333	30	27543	YWHAE,YWHAZ,ELAVL1,YWHAG,HSPA8,HSP90AB1,NOLC1,VCP,SRP72,ATPIF1,ANP32B,HSPD1,HSPB1,TARDBP,HSP90B1,AP3B1,MAP1A,SFN,ITGB1,HSPA5,LMNA,RAB1A,RAB3C,AP3B2,JUP,CLTC,SEC61A1,SEC63,CALR,MARCKS
GO:BP	cellular response to oxygen-containing compound	GO:1901701	0.000473525	3.32466	1466	333	42	27543	YBX1,RPS3,HNRNPK,NCL,SRSF3,CAR2,YWHAG,TRA2B,HSPA8,RPLP0,VCP,MTDH,PLEC,RACK1,PAF1,CTR9,PRDX2,PKM,HSP90B1,UGT1A1,SRSF5,HSPA5,NUCKS1,EZR,ATP5A1,MAP1B,ATP1A3,ALDH2,JUP,ANXA1,AGRN,ALDH1A1,CAT,ARG1,AKR1A1,SPP1,PDIA3,SLC1A2,CPS1,MARCKS,FABP1,HMGCS2
GO:BP	response to toxic substance	GO:0009636	0.000492049	3.30799	236	333	15	27543	MBP,NEFL,PRDX2,EPHX2,MAP1B,SDC1,ALDH2,GSTA3,ALDH1A1,CAT,ARG1,AKR1A1,CPS1,FABP1,BLMH
GO:BP	regulation of cardiac muscle contraction	GO:0055117	0.000554121	3.2564	73	333	9	27543	CALM1,ANK2,ATP1B1,ATP1A1,ATP1A2,JUP,DSP,AGRN,ATP2A2
GO:BP	cytoplasmic translational initiation	GO:0002183	0.000607557	3.21641	37	333	7	27543	RPL13A,EIF4B,RPS2,EIF3J1,EIF3G,EIF3C,EIF3A
GO:BP	organelle localization	GO:0051640	0.000608702	3.2156	546	333	23	27543	RPS15,NEFH,NEFL,YWHAZ,CALM1,NPM1,MAPT,DPYSL2,PCLO,AP3B1,ITGB1,LMNA,RAB1A,EZR,RAB3C,MAP1B,AP3B2,SDC1,MYH9,ALB,SDC4,LAMP1,ATP2A2
GO:BP	viral gene expression	GO:0019080	0.0006242	3.20468	74	333	9	27543	SSB,EIF3G,RSF1,CHD1,TARDBP,PTBP1,CSDE1,EIF3A,NUCKS1
GO:BP	carbohydrate catabolic process	GO:0016052	0.000657375	3.18219	149	333	12	27543	ALDOA,ENO1,PGK1,TPI1,PKM,PYGL,SLC4A4,GK,LDHA,TKFC,ALDOB,SORD
GO:BP	response to nutrient	GO:0007584	0.000699449	3.15524	179	333	13	27543	SRSF2,MAPT,PLEC,UGT1A1,MAP1B,AHCY,CAT,ARG1,ACSL1,SPP1,PDIA3,CUBN,HMGCS2
GO:BP	intermediate filament bundle assembly	GO:0045110	0.000701896	3.15373	6	333	4	27543	NEFH,NEFL,NEFM,PKP1
GO:BP	negative regulation of macromolecule metabolic process	GO:0010605	0.000708213	3.14984	3339	333	73	27543	RPL13A,SUB1,RPS15,H3F3A,RPL37,YBX1,PURB,RPL5,H1F0,HNRNPA1,RPS13,YWHAE,BASP1,HNRNPC,RPS3,SSB,PURA,HNRNPA2B1,RNPS1,HNRNPK,RPS20,NCL,SET,YWHAZ,ELAVL1,TPPP,HSPA8,HSP90AB1,THRAP3,SRSF4,BCLAF1,NPM1,ENO1,RPL10,MTDH,MAPT,SRSF10,RPS26,SRSF1,SRSF6,RSF1,PLEC,YBX3,RACK1,SYNCRIP,ACIN1,PAF1,HSPB1,CTR9,PA2G4,RTF1,TARDBP,RPS14,PTBP1,CSDE1,MAP1A,SRSF7,NPTN,SFN,EZR,AKR1C6,PKP1,ATRX,SND1,LRPPRC,CLTC,ANXA1,ANXA2,RGN…
GO:BP	heterocycle metabolic process	GO:0046483	0.00071475	3.14585	8407	333	145	27543	RPS24,RPL26,SUB1,RPS15,RPL35A,SNRPD2,YBX1,SNRNP70,RPL35,PURB,RPL5,RPS6,RPS8,H1F0,HNRNPA1,RPS13,HABP4,RPL14,HNRNPH2,BASP1,RPL27,RBMX,RPL7,HNRNPC,FBL,RPS3,SSB,PURA,HNRNPA2B1,RPL7A,HIST2H4,RNPS1,HNRNPK,RPS25,RPS16,YTHDC1,NCL,SRSF3,SET,YWHAZ,SNRPA,ELAVL1,TRA2B,HSPA8,RPS19,HSP90AB1,THRAP3,ALDOA,SRRM2,SRSF4,BCLAF1,CLASRP,NOLC1,SRSF2,VCP,NPM1,CHERP,ENO1,GTF2F1,ALYREF,UBTF,TCOF1,BRD2,RPL10,RALY,POLR2A,PT…
GO:BP	carboxylic acid catabolic process	GO:0046395	0.000716537	3.14476	243	333	15	27543	GOT2,GLUD1,HAAO,AHCY,HPD,FAH,SLC27A2,HAL,ARG1,AKR1A1,ALDH1L1,ACAA2,ABCB11,FABP1,BLMH
GO:BP	response to abiotic stimulus	GO:0009628	0.000794504	3.0999	1280	333	38	27543	RPL26,HABP4,YWHAE,HSPA8,HSP90AB1,NOLC1,VCP,NPM1,ENO1,POLR2A,MAPT,PGK1,PLEC,YBX3,HSPD1,P4HB,HSP90B1,NPTN,ITGB1,HSPA5,LMNA,ATP1B1,NUCKS1,MAP1B,LRP2,ATP1A3,AKAP12,ATP1A1,ATP1A2,JUP,ANXA1,CAT,ACAA2,SORD,SLC1A2,FABP1,HMGCS2,ATP2A2
GO:BP	organic acid catabolic process	GO:0016054	0.000795806	3.09919	245	333	15	27543	GOT2,GLUD1,HAAO,AHCY,HPD,FAH,SLC27A2,HAL,ARG1,AKR1A1,ALDH1L1,ACAA2,ABCB11,FABP1,BLMH
GO:BP	negative regulation of cellular catabolic process	GO:0031330	0.000838338	3.07658	246	333	15	27543	YBX1,RPL5,ELAVL1,HSP90AB1,THRAP3,SRSF1,SYNCRIP,TARDBP,CSDE1,MAP1A,PKP1,LRPPRC,ANXA2,RGN,A1CF
GO:BP	nucleosome assembly	GO:0006334	0.000876377	3.05731	100	333	10	27543	H3F3A,H1F0,HIST2H4,SET,NPM1,BRD2,RSF1,ANP32B,ATRX,NAP1L3
GO:BP	protein transport	GO:0015031	0.000887356	3.0519	1556	333	43	27543	YWHAE,YWHAZ,ELAVL1,YWHAG,HSPA8,HSP90AB1,NOLC1,VCP,SRP72,ATPIF1,ANP32B,RACK1,HSPD1,HSPB1,PCLO,TARDBP,HSP90B1,ANK2,AP3B1,MAP1A,GLUL,SFN,ITGB1,HSPA5,LMNA,RAB1A,EZR,GLUD1,RAB3C,LRP2,AP3B2,RRBP1,MYH9,JUP,CLTC,ANXA1,SEC61A1,A1CF,SEC63,CUBN,CALR,MARCKS,MTTP
GO:BP	response to peptide	GO:1901652	0.000908819	3.04152	516	333	22	27543	YBX1,HNRNPK,NEFL,SRSF3,CAR2,YWHAG,SRSF4,SRSF6,PKM,SRSF5,NUCKS1,MAP1B,ATP1A3,ANXA1,CAT,ARG1,ALDOB,SLCO1B2,CPS1,MARCKS,HMGCS2,ATP2A2
GO:BP	transport along microtubule	GO:0010970	0.00100776	2.99664	155	333	12	27543	NEFH,PURA,NEFL,HSPA8,MAPT,HSPB1,AP3B1,MAP1A,RAB1A,MAP1B,AP3B2,LAMP1
GO:BP	mRNA transport	GO:0051028	0.00107575	2.96829	128	333	11	27543	HNRNPA1,HNRNPA2B1,YTHDC1,SRSF3,ALYREF,MAPT,SRSF1,IWS1,HNRNPA3,SRSF7,LRPPRC
GO:BP	response to extracellular stimulus	GO:0009991	0.00124713	2.90409	569	333	23	27543	HNRNPA1,HSPA8,SRSF2,MAPT,PLEC,GLUL,UGT1A1,HSPA5,MAP1B,AHCY,LDHA,GSTA3,CAT,ARG1,ACSL1,ALB,SPP1,PDIA3,CUBN,SORD,SLC1A2,CPS1,HMGCS2
GO:BP	cardiac muscle contraction	GO:0060048	0.00135814	2.86705	131	333	11	27543	CALM1,SRSF1,ANK2,ATP1B1,ATP1A3,ATP1A1,ATP1A2,JUP,DSP,AGRN,ATP2A2
GO:BP	nucleobase-containing compound catabolic process	GO:0034655	0.00160255	2.79519	409	333	19	27543	YBX1,SSB,RNPS1,ELAVL1,THRAP3,VCP,NPM1,SRSF1,SYNCRIP,ZC3H18,TARDBP,CSDE1,PKP1,AHCY,SND1,DNASE1,LRPPRC,RGN,A1CF
GO:BP	alpha-amino acid metabolic process	GO:1901605	0.00165441	2.78136	193	333	13	27543	ASL,GOT2,GLUL,GLUD1,HAAO,BHMT,AHCY,HPD,FAH,HAL,ARG1,CPS1,BLMH
GO:BP	negative regulation of gene expression	GO:0010629	0.00186292	2.72981	1434	333	40	27543	RPL13A,H3F3A,YBX1,PURB,H1F0,RPS13,RPS3,SSB,PURA,HNRNPA2B1,RNPS1,HNRNPK,NCL,ELAVL1,HSP90AB1,THRAP3,SRSF4,NPM1,MAPT,SRSF10,RPS26,SRSF1,SRSF6,RACK1,SYNCRIP,ACIN1,CTR9,TARDBP,PTBP1,CSDE1,SRSF7,NPTN,EZR,AKR1C6,PKP1,SND1,ANXA1,A1CF,ARG1,CALR
GO:BP	carboxylic acid biosynthetic process	GO:0046394	0.00196498	2.70664	299	333	16	27543	ACSM2,GSTM1,PKM,ASL,GOT2,GLUL,HAAO,FASN,BHMT,LDHA,ANXA1,SLC27A2,RGN,ALDH1A1,TECR,AKR1A1
GO:BP	regulation of cytoplasmic translation	GO:2000765	0.00204265	2.68981	28	333	6	27543	RPL13A,YBX1,SYNCRIP,PKM,CSDE1,EEF2
GO:BP	organic acid biosynthetic process	GO:0016053	0.0021451	2.66855	301	333	16	27543	ACSM2,GSTM1,PKM,ASL,GOT2,GLUL,HAAO,FASN,BHMT,LDHA,ANXA1,SLC27A2,RGN,ALDH1A1,TECR,AKR1A1
GO:BP	response to organic cyclic compound	GO:0014070	0.00222461	2.65275	1123	333	34	27543	RPL27,HNRNPK,MBP,NEFL,HSPA8,HSP90AB1,RPLP0,SRSF2,NPM1,POLR2A,HSP90B1,UGT1A1,HSPA5,EZR,ATP5A1,MAP1B,IDH1,ATP1A1,ATP1A2,SDC1,ALDH2,JUP,ANXA1,CAT,ARG1,ACSL1,SPP1,PDIA3,SLCO1B2,CALR,SLC1A2,CPS1,ABCB11,HMGCS2
GO:BP	cellular aldehyde metabolic process	GO:0006081	0.00234377	2.63008	64	333	8	27543	ALDOA,TPI1,TKT,IDH1,ALDH2,TKFC,ALDOB,AKR1A1
GO:BP	response to organonitrogen compound	GO:0010243	0.00289266	2.5387	1189	333	35	27543	YBX1,HNRNPK,NEFL,SRSF3,CAR2,YWHAG,HSP90AB1,RPLP0,SRSF4,VCP,SRSF6,PKM,HSP90B1,ITGB1,SRSF5,HSPA5,CCDC47,NUCKS1,EZR,MAP1B,ATP1A3,SDC1,JUP,ANXA1,CAT,CANX,ARG1,ALDOB,SLCO1B2,CALR,SLC1A2,CPS1,MARCKS,HMGCS2,ATP2A2
GO:BP	export across plasma membrane	GO:0140115	0.00297827	2.52604	66	333	8	27543	YWHAE,CALM1,SLC4A4,ATP1B1,ATP1A3,ATP1A1,ATP1A2,AGRN
GO:BP	cell morphogenesis	GO:0000902	0.00299643	2.5234	1086	333	33	27543	NEFH,HNRNPK,MBP,NEFL,RPL4,HSP90AB1,ALDOA,MAPT,PLEC,DPYSL2,EPB41L3,P4HB,AP3B1,MAP1A,GAP43,NPTN,ITGB1,CSPG5,RAB1A,EZR,MAP1B,BCAN,LRP2,MYH9,ANXA1,AGRN,TNR,MAPK8IP2,COL18A1,SDC2,CALR,PTPRZ1,MARCKS
GO:BP	striated muscle contraction	GO:0006941	0.00305833	2.51452	172	333	12	27543	CALM1,ALDOA,SRSF1,ANK2,ATP1B1,ATP1A3,ATP1A1,ATP1A2,JUP,DSP,AGRN,ATP2A2
GO:BP	response to interleukin-7	GO:0098760	0.00312901	2.50459	17	333	5	27543	YBX1,ENO1,HSPD1,P4HB,PDIA3
GO:BP	positive regulation of cytoplasmic translation	GO:2000767	0.00312901	2.50459	17	333	5	27543	YBX1,SYNCRIP,PKM,CSDE1,EEF2
GO:BP	cellular response to interleukin-7	GO:0098761	0.00312901	2.50459	17	333	5	27543	YBX1,ENO1,HSPD1,P4HB,PDIA3
GO:BP	cellular macromolecule catabolic process	GO:0044265	0.00316591	2.4995	1141	333	34	27543	YBX1,RPL5,SSB,RNPS1,RPS27A,ELAVL1,HSP90AB1,THRAP3,VCP,NPM1,ATPIF1,SRSF1,RACK1,SYNCRIP,ZC3H18,TARDBP,HSP90B1,CSDE1,MAP1A,PSMB1,HSPA5,CCDC47,EZR,PKP1,SND1,DNASE1,LRPPRC,PSMA1,PSMA3,ANXA2,RGN,A1CF,CANX,CALR
GO:BP	regulation of catabolic process	GO:0009894	0.00320431	2.49427	936	333	30	27543	YBX1,RPL5,ELAVL1,HSP90AB1,THRAP3,VCP,NPM1,MTDH,MAPT,ATPIF1,SRSF1,RACK1,SYNCRIP,ZC3H18,TARDBP,CSDE1,MAP1A,ITGB1,SLC4A4,EZR,PKP1,SLC25A4,IDH1,LRPPRC,ANXA2,RGN,A1CF,SLC25A5,ABCB11,FABP1
GO:BP	regulation of cardiac muscle cell membrane potential	GO:0086036	0.00321326	2.49305	8	333	4	27543	ANK2,ATP1A3,AGRN,ATP2A2
GO:BP	alditol catabolic process	GO:0019405	0.00321326	2.49305	8	333	4	27543	TPI1,GK,TKFC,SORD
GO:BP	regulation of striated muscle contraction	GO:0006942	0.00336734	2.47271	90	333	9	27543	CALM1,ANK2,ATP1B1,ATP1A1,ATP1A2,JUP,DSP,AGRN,ATP2A2
GO:BP	small molecule biosynthetic process	GO:0044283	0.00342642	2.46516	559	333	22	27543	ALDOA,ACSM2,PGK1,TPI1,GSTM1,PKM,ASL,GOT2,GLUL,HAAO,FASN,BHMT,LDHA,ANXA1,SLC27A2,RGN,ALDH1A1,TECR,AKR1A1,SPP1,SORD,HMGCS2
GO:BP	response to steroid hormone	GO:0048545	0.00396177	2.40211	354	333	17	27543	RPL27,MBP,NEFL,HSPA8,UGT1A1,ATP5A1,IDH1,ATP1A1,ATP1A2,SDC1,ANXA1,ARG1,SPP1,SLCO1B2,CALR,CPS1,HMGCS2
GO:BP	postsynaptic intermediate filament cytoskeleton organization	GO:0099185	0.00398081	2.40003	3	333	3	27543	INA,NEFH,NEFL
GO:BP	neurofilament bundle assembly	GO:0033693	0.00398081	2.40003	3	333	3	27543	NEFH,NEFL,NEFM
GO:BP	response to lipid	GO:0033993	0.00410855	2.38631	1102	333	33	27543	RPL13A,RPL27,HNRNPK,MBP,NCL,NEFL,HSPA8,RPLP0,MTDH,PAF1,CTR9,PRDX2,UGT1A1,ATP5A1,MAP1B,ATP1A3,AKAP12,IDH1,ATP1A1,ATP1A2,SDC1,ANXA1,CAT,ARG1,ACSL1,SPP1,PDIA3,SLCO1B2,CALR,CPS1,ABCB11,HMGCS2,ATP2A2
GO:BP	glutamine family amino acid metabolic process	GO:0009064	0.00420155	2.37659	69	333	8	27543	ASL,GOT2,GLUL,GLUD1,FAH,HAL,ARG1,CPS1
GO:BP	RNA catabolic process	GO:0006401	0.00465761	2.33184	282	333	15	27543	YBX1,SSB,RNPS1,ELAVL1,THRAP3,NPM1,SRSF1,SYNCRIP,ZC3H18,TARDBP,CSDE1,PKP1,SND1,LRPPRC,A1CF
GO:BP	response to oxidative stress	GO:0006979	0.00472225	2.32585	440	333	19	27543	RPS3,TRA2B,HSPA8,MAPT,RACK1,HSPB1,PRDX2,P4HB,IDH1,SDC1,ALDH2,ANXA1,ALDH1A1,CAT,ARG1,CA3,ABCB11,FABP1,ATP2A2
GO:BP	protein-DNA complex subunit organization	GO:0071824	0.00499818	2.30119	213	333	13	27543	H3F3A,H1F0,HIST2H4,SET,NPM1,UBTF,BRD2,RSF1,ANP32B,PTMA,SSRP1,ATRX,NAP1L3
GO:BP	establishment of protein localization to organelle	GO:0072594	0.00504538	2.29711	442	333	19	27543	YWHAZ,ELAVL1,HSPA8,HSP90AB1,NOLC1,SRP72,MAPT,ATPIF1,HSPD1,TARDBP,AP3B1,HSPA5,LMNA,LRP2,JUP,SEC61A1,SEC63,CUBN,LAMP1
GO:BP	ribonucleoprotein complex biogenesis	GO:0022613	0.00570748	2.24356	1557	333	41	27543	RPL13A,RPS24,RPL26,RPS15,RPL35A,SNRPD2,RPL35,RPL5,RPS6,RPS8,EIF4B,RPL14,RPS2,RPL27,RBMX,RPL7,FBL,RPL6,RPL7A,RPS25,RPS16,YTHDC1,NCL,EIF3J1,EIF3G,RPS19,HSP90AB1,RPLP0,RPSA,NPM1,RPL10,SRSF10,RPS27,SRSF1,SRSF6,RPL3,PA2G4,EIF3C,RPS14,EIF3A,GLUL
GO:BP	viral translation	GO:0019081	0.00576402	2.23927	19	333	5	27543	SSB,EIF3G,PTBP1,CSDE1,EIF3A
GO:BP	cytoskeleton-dependent intracellular transport	GO:0030705	0.005857	2.23232	183	333	12	27543	NEFH,PURA,NEFL,HSPA8,MAPT,HSPB1,AP3B1,MAP1A,RAB1A,MAP1B,AP3B2,LAMP1
GO:BP	response to nutrient levels	GO:0031667	0.00601939	2.22045	534	333	21	27543	HNRNPA1,HSPA8,SRSF2,MAPT,PLEC,GLUL,UGT1A1,HSPA5,MAP1B,AHCY,GSTA3,CAT,ARG1,ACSL1,ALB,SPP1,PDIA3,CUBN,SORD,CPS1,HMGCS2
GO:BP	translational initiation	GO:0006413	0.00639773	2.19397	124	333	10	27543	RPL13A,EIF4B,HABP4,RPS2,EIF1A,EIF3J1,EIF3G,NPM1,EIF3C,EIF3A
GO:BP	cellular component morphogenesis	GO:0032989	0.00685333	2.1641	821	333	27	27543	NEFH,HNRNPK,MBP,NEFL,RPL4,TPPP,HSP90AB1,MAPT,PLEC,DPYSL2,EPB41L3,ANK2,MAP1A,GAP43,NPTN,ITGB1,CSPG5,RAB1A,MAP1B,BCAN,LRP2,AGRN,TNR,MAPK8IP2,SDC2,PTPRZ1,MARCKS
GO:BP	NADH metabolic process	GO:0006734	0.00685976	2.16369	34	333	6	27543	VCP,ENO1,MDH1,MDH2,LDHA,ALDOB
GO:BP	establishment of organelle localization	GO:0051656	0.00771898	2.11244	413	333	18	27543	RPS15,NEFH,NEFL,YWHAZ,NPM1,MAPT,DPYSL2,PCLO,AP3B1,ITGB1,RAB1A,EZR,MAP1B,AP3B2,SDC1,MYH9,SDC4,LAMP1
GO:BP	response to stimulus	GO:0050896	0.00899097	2.04619	10393	333	166	27543	RPL13A,RPS15A,RPL26,SUB1,RPS15,INA,RPL37,YBX1,RPL5,RPS6,HNRNPA1,HABP4,YWHAE,RPS2,RPL27,RBMX,NEFH,RPS3,HNRNPK,MBP,RPS16,RPS20,NCL,NEFL,SRSF3,YWHAZ,CAR2,CALM1,YWHAG,TRA2B,HSPA8,RPS19,HSP90AB1,RPLP0,SRSF4,BCLAF1,NOLC1,SRSF2,VCP,NPM1,CHERP,ENO1,GTF2F1,POLR2A,MTDH,MAPT,ATPIF1,PDAP1,EEF1G,PGK1,SRSF1,SRSF6,PLEC,YBX3,GSTM1,RACK1,DPYSL2,MLLT3,SYNCRIP,HSPD1,RPL3,PAF1,HSPB1,CTR9,PRDX2,RTF1,PKM,P4HB,CDK11B,P…
GO:BP	cellular amino acid catabolic process	GO:0009063	0.00961961	2.01684	102	333	9	27543	GOT2,GLUD1,HAAO,AHCY,HPD,FAH,HAL,ARG1,BLMH
GO:BP	axo-dendritic transport	GO:0008088	0.00972363	2.01217	77	333	8	27543	PURA,NEFL,HSPA8,MAPT,HSPB1,AP3B1,MAP1A,AP3B2
GO:BP	positive regulation of mRNA splicing, via spliceosome	GO:0048026	0.00973469	2.01168	36	333	6	27543	SNRNP70,RBMX,NCL,TRA2B,HSPA8,THRAP3
GO:BP	regulation of muscle contraction	GO:0006937	0.0103347	1.9857	161	333	11	27543	CALM1,ENO1,ANK2,ATP1B1,CALD1,ATP1A1,ATP1A2,JUP,DSP,AGRN,ATP2A2
GO:BP	sulfur compound metabolic process	GO:0006790	0.0103437	1.98532	340	333	16	27543	ACSM2,EEF1G,GSTM1,HMGN5,FASN,BHMT,AHCY,IDH1,BGN,GSTA3,ACSL1,ACAA2,SLC1A2,CPS1,HMGCS2,BLMH
GO:BP	RNA processing	GO:0006396	0.0103458	1.98523	3588	333	73	27543	RPS24,RPL26,RPS15,RPL35A,SNRPD2,YBX1,SNRNP70,RPL35,RPL5,RPS6,RPS8,HNRNPA1,RPS13,HABP4,RPL14,HNRNPH2,RPL27,RBMX,RPL7,HNRNPC,FBL,SSB,HNRNPA2B1,RPL7A,RNPS1,HNRNPK,RPS25,RPS16,YTHDC1,NCL,SRSF3,SNRPA,TRA2B,HSPA8,RPS19,THRAP3,SRRM2,SRSF4,CLASRP,SRSF2,NPM1,CHERP,ALYREF,RALY,POLR2A,PNN,SRSF10,PCBP1,RPS26,RPS27,SRSF1,SRSF6,HNRNPLL,SYNCRIP,ACIN1,HTATSF1,PAF1,GM13697,CTR9,PA2G4,ZRANB2,TARDBP,RPS14,PTBP1,IWS…
GO:BP	cellular response to cytokine stimulus	GO:0071345	0.0103696	1.98424	1045	333	31	27543	RPL13A,INA,YBX1,RPS2,RBMX,NEFH,RPS3,RPS16,NCL,SRSF3,HSP90AB1,RPLP0,BCLAF1,ENO1,SRSF1,YBX3,SYNCRIP,HSPD1,RPL3,CTR9,P4HB,SRSF7,HSPA5,FASN,AKAP12,SLC25A5,CD47,ARG1,ACSL1,SPP1,PDIA3
GO:BP	movement of cell or subcellular component	GO:0006928	0.0104947	1.97903	2127	333	50	27543	RPL13A,YWHAE,NEFH,PURA,NEFL,HSPA8,RPS19,ALDOA,MAPT,PLEC,RACK1,DPYSL2,HSPB1,ANK2,AP3B1,MAP1A,GAP43,NPTN,GLUL,ITGB1,HSPA5,LMNA,RAB1A,ATP5A1,MAP1B,LRP2,AP3B2,AKAP12,ATP1A1,PODXL,ATP1A2,SDC1,MYH9,JUP,ANXA1,SDC3,DSP,AGRN,RGN,TNR,CD47,COL18A1,SPP1,SDC4,SORD,SDC2,LAMP1,CALR,PTPRZ1,ATP2A2
GO:BP	chromatin remodeling	GO:0006338	0.0105653	1.97612	264	333	14	27543	H3F3A,H1F0,HIST2H4,SET,NPM1,BRD2,RSF1,ANP32B,PTMA,MLLT3,CHD1,SSRP1,ATRX,NAP1L3
GO:BP	import into cell	GO:0098657	0.0110757	1.95563	229	333	13	27543	ITGB1,ATP1B1,LRP2,ATP1A3,ATP1A1,ATP1A2,SLC27A2,ARG1,ACSL1,CUBN,SLC6A11,SLC1A2,SLC5A2
GO:BP	response to cytokine	GO:0034097	0.0111151	1.95409	1155	333	33	27543	RPL13A,INA,YBX1,RPS2,RBMX,NEFH,RPS3,RPS16,NCL,SRSF3,HSP90AB1,RPLP0,BCLAF1,ENO1,SRSF1,YBX3,SYNCRIP,HSPD1,RPL3,CTR9,P4HB,SRSF7,HSPA5,FASN,AKAP12,ANXA1,SLC25A5,CD47,ARG1,ACSL1,SPP1,PDIA3,SLCO1B2
GO:BP	cellular component assembly	GO:0022607	0.0111518	1.95265	3997	333	79	27543	RPL13A,SUB1,RPS15,H3F3A,SNRPD2,RPL5,H1F0,EIF4B,RPS2,RBMX,NEFH,RPS3,RPL6,HIST2H4,RPS25,RPS23,YTHDC1,NEFL,EIF3J1,SET,YWHAZ,ELAVL1,TPPP,EIF3G,RPS19,HSP90AB1,ALDOA,RPLP0,RPSA,VCP,NPM1,UBTF,BRD2,RPL10,MAPT,SRSF10,RPS27,SRSF1,SRSF6,RSF1,PLEC,ANP32B,RACK1,RPL3,NEFM,CTR9,EPB41L3,PCLO,EIF3C,HSP90B1,RPS14,ANK2,CSDE1,EIF3A,GAP43,NPTN,ITGB1,HSPA5,RAB1A,EZR,MAP1B,CALD1,PKP1,ATRX,PODXL,SDC1,JUP,CLTC,AGRN,NAP1L…
GO:BP	export from cell	GO:0140352	0.0112207	1.94998	945	333	29	27543	YWHAE,YWHAZ,CALM1,DPYSL2,PCLO,TARDBP,GLUL,SLC4A4,CSPG5,RAB1A,ATP1B1,EZR,GLUD1,RAB3C,LRP2,ATP1A3,ATP1A1,ATP1A2,SDC1,MYH9,ANXA1,AGRN,A1CF,SPP1,SDC4,LAMP1,MTTP,ABCB11,ATP2A2
GO:BP	cellular amino acid metabolic process	GO:0006520	0.0115225	1.93845	266	333	14	27543	ASL,GOT2,GLUL,GLUD1,HAAO,BHMT,AHCY,HPD,FAH,HAL,ALDH1A1,ARG1,CPS1,BLMH
GO:BP	microtubule-based transport	GO:0099111	0.011899	1.92449	196	333	12	27543	NEFH,PURA,NEFL,HSPA8,MAPT,HSPB1,AP3B1,MAP1A,RAB1A,MAP1B,AP3B2,LAMP1
GO:BP	liver development	GO:0001889	0.0123424	1.9086	164	333	11	27543	PKM,ASL,UGT1A1,SRSF5,ANXA1,RGN,ARG1,SEC63,SLCO1B2,CPS1,HMGCS2
GO:BP	regulation of cellular localization	GO:0060341	0.01267	1.89722	799	333	26	27543	YWHAE,NEFH,HNRNPK,HSP90AB1,NOLC1,VCP,NPM1,MAPT,ATPIF1,ANP32B,RACK1,TARDBP,IWS1,MAP1A,GLUL,SFN,ITGB1,LMNA,EZR,MAP1B,SDC1,JUP,CLTC,ANXA2,SDC4,LAMP1
GO:BP	nucleobase-containing compound metabolic process	GO:0006139	0.0129032	1.8893	8271	333	138	27543	RPS24,RPL26,SUB1,RPS15,RPL35A,SNRPD2,YBX1,SNRNP70,RPL35,PURB,RPL5,RPS6,RPS8,H1F0,HNRNPA1,RPS13,HABP4,RPL14,HNRNPH2,BASP1,RPL27,RBMX,RPL7,HNRNPC,FBL,RPS3,SSB,PURA,HNRNPA2B1,RPL7A,HIST2H4,RNPS1,HNRNPK,RPS25,RPS16,YTHDC1,NCL,SRSF3,SET,YWHAZ,SNRPA,ELAVL1,TRA2B,HSPA8,RPS19,HSP90AB1,THRAP3,ALDOA,SRRM2,SRSF4,BCLAF1,CLASRP,NOLC1,SRSF2,VCP,NPM1,CHERP,ENO1,GTF2F1,ALYREF,UBTF,TCOF1,BRD2,RPL10,RALY,POLR2A,PT…
GO:BP	response to ethanol	GO:0045471	0.0130833	1.88328	165	333	11	27543	HSPA8,GOT2,UGT1A1,GK,ATP5A1,ALDH2,ALDH1A1,CAT,CA3,ABCB11,HMGCS2
GO:BP	mRNA stabilization	GO:0048255	0.0142759	1.8454	58	333	7	27543	YBX1,ELAVL1,THRAP3,SRSF1,SYNCRIP,TARDBP,CSDE1
GO:BP	regulation of cellular component organization	GO:0051128	0.014495	1.83878	2398	333	54	27543	RPL13A,H3F3A,HNRNPA1,RPS3,HNRNPA2B1,HNRNPK,MBP,NEFL,RPL4,YWHAZ,TPPP,HSPA8,VCP,NPM1,ENO1,MAPT,ATPIF1,RACK1,DPYSL2,MLLT3,HSPB1,CTR9,EPB41L3,CDK11B,MAP1A,GAP43,NPTN,SFN,ITGB1,HSPA5,LMNA,EEF1A1,EZR,SSRP1,MAP1B,LRP2,SLC25A4,ATRX,PODXL,SDC1,MYH9,CLTC,ANXA1,ANXA2,AGRN,TNR,SLC25A5,CD47,ACAA2,SDC4,SDC2,CALR,PTPRZ1,MARCKS
GO:BP	hepaticobiliary system development	GO:0061008	0.0146825	1.8332	167	333	11	27543	PKM,ASL,UGT1A1,SRSF5,ANXA1,RGN,ARG1,SEC63,SLCO1B2,CPS1,HMGCS2
GO:BP	regulation of developmental process	GO:0050793	0.015101	1.821	2652	333	58	27543	YBX1,HIST2H4,HNRNPK,MBP,NEFL,RPL4,YWHAZ,CAR2,ELAVL1,YWHAG,TPPP,RPS19,HSP90AB1,ALDOA,MTDH,MAPT,PGK1,SRSF6,ANP32B,YBX3,RACK1,DPYSL2,MLLT3,ACIN1,PAF1,HSPB1,CTR9,PA2G4,EPB41L3,PRDX2,PKM,P4HB,AP3B1,PTBP1,DMP1,NPTN,GLUL,SFN,ITGB1,HSPA5,CSPG5,LMNA,LEO1,EZR,MAP1B,LRP2,SLC25A4,MYH9,JUP,ANXA1,ANXA2,AGRN,RGN,TNR,SDC2,CALR,PTPRZ1,MARCKS
GO:BP	organelle transport along microtubule	GO:0072384	0.0156304	1.80603	82	333	8	27543	NEFH,NEFL,MAPT,AP3B1,RAB1A,MAP1B,AP3B2,LAMP1
GO:BP	regulation of cardiac muscle cell contraction	GO:0086004	0.015816	1.8009	39	333	6	27543	ANK2,ATP1A1,ATP1A2,JUP,DSP,ATP2A2
GO:BP	cellular sodium ion homeostasis	GO:0006883	0.01603	1.79507	23	333	5	27543	ATP1B1,ATP1A3,ATP1A1,ATP1A2,SPP1
GO:BP	multicellular organismal process	GO:0032501	0.0164494	1.78385	8766	333	144	27543	RPL13A,RPL29,INA,H3F3A,YBX1,RPS6,YWHAE,BASP1,NEFH,RPS3,PURA,HIST2H4,HNRNPK,MBP,YTHDC1,NCL,NEFL,RPL4,YWHAZ,CAR2,CALM1,ELAVL1,YWHAG,TPPP,TRA2B,HSPA8,RPS19,HSP90AB1,ALDOA,NOLC1,RPL13,ENO1,TCOF1,NMT1,BRD2,RPL10,MTDH,MAPT,ATPIF1,PGK1,SRSF1,SRSF6,PLEC,ANP32B,YBX3,RACK1,DPYSL2,MLLT3,ACIN1,HSPD1,PAF1,HSPB1,RPL22,CTR9,EPB41L3,PRDX2,RTF1,PKM,CDK11B,PCLO,RPS14,ANK2,ASL,AP3B1,DMP1,MAP1A,GAP43,NPTN,GLUL,SFN,U…
GO:BP	mRNA catabolic process	GO:0006402	0.016815	1.7743	238	333	13	27543	YBX1,SSB,RNPS1,ELAVL1,THRAP3,NPM1,SRSF1,SYNCRIP,TARDBP,CSDE1,PKP1,SND1,A1CF
GO:BP	negative regulation of catabolic process	GO:0009895	0.017173	1.76515	314	333	15	27543	YBX1,RPL5,ELAVL1,HSP90AB1,THRAP3,SRSF1,SYNCRIP,TARDBP,CSDE1,MAP1A,PKP1,LRPPRC,ANXA2,RGN,A1CF
GO:BP	macromolecule catabolic process	GO:0009057	0.0177969	1.74966	1347	333	36	27543	YBX1,RPL5,SSB,RNPS1,RPS27A,ELAVL1,HSPA8,HSP90AB1,THRAP3,VCP,NPM1,ATPIF1,SRSF1,RACK1,SYNCRIP,ZC3H18,TARDBP,HSP90B1,CSDE1,MAP1A,PYGL,PSMB1,HSPA5,CCDC47,EZR,PKP1,SND1,DNASE1,LRPPRC,PSMA1,PSMA3,ANXA2,RGN,A1CF,CANX,CALR
GO:BP	ribose phosphate metabolic process	GO:0019693	0.0200669	1.69752	400	333	17	27543	ALDOA,VCP,ENO1,ACSM2,PGK1,TPI1,PKM,TKT,PYGL,SLC4A4,ATP5A1,FASN,TKFC,ALDOB,ACSL1,ACAA2,HMGCS2
GO:BP	intermediate filament organization	GO:0045109	0.0213581	1.67044	41	333	6	27543	NEFH,NEFL,PLEC,NEFM,PKP1,DSP
GO:BP	protein-containing complex organization	GO:0043933	0.0214917	1.66773	2811	333	60	27543	RPL13A,SUB1,RPS15,H3F3A,SNRPD2,RPL5,H1F0,EIF4B,RPS2,RBMX,RPS3,RPL6,HIST2H4,RPS25,YTHDC1,NEFL,EIF3J1,SET,CALM1,ELAVL1,TPPP,HSPA8,EIF3G,RPS19,HSP90AB1,ALDOA,RPLP0,RPSA,VCP,NPM1,UBTF,BRD2,RPL10,MAPT,SRSF10,RPS27,SRSF1,SRSF6,RSF1,PLEC,ANP32B,RACK1,PTMA,RPL3,EIF3C,RPS14,MAP1A,EIF3A,HSPA5,SSRP1,MAP1B,ATRX,CLTC,NAP1L3,ALDOB,PDIA3,CALR,SLC1A2,MTTP,ATP2A2
GO:BP	protein-DNA complex assembly	GO:0065004	0.0217005	1.66353	174	333	11	27543	H3F3A,H1F0,HIST2H4,SET,NPM1,UBTF,BRD2,RSF1,ANP32B,ATRX,NAP1L3
GO:BP	IRES-dependent viral translational initiation	GO:0075522	0.0218678	1.6602	12	333	4	27543	SSB,PTBP1,CSDE1,EIF3A
GO:BP	cell part morphogenesis	GO:0032990	0.0225954	1.64598	726	333	24	27543	NEFH,HNRNPK,MBP,NEFL,RPL4,HSP90AB1,MAPT,PLEC,DPYSL2,EPB41L3,MAP1A,GAP43,NPTN,ITGB1,CSPG5,MAP1B,BCAN,LRP2,AGRN,TNR,MAPK8IP2,SDC2,PTPRZ1,MARCKS
GO:BP	alpha-amino acid catabolic process	GO:1901606	0.0243202	1.61403	87	333	8	27543	GOT2,GLUD1,HAAO,AHCY,HPD,FAH,ARG1,BLMH
GO:BP	glycolytic process	GO:0006096	0.0243202	1.61403	87	333	8	27543	ALDOA,ENO1,PGK1,TPI1,PKM,SLC4A4,TKFC,ALDOB
GO:BP	intermediate filament cytoskeleton organization	GO:0045104	0.0249462	1.603	63	333	7	27543	INA,NEFH,NEFL,PLEC,NEFM,PKP1,DSP
GO:BP	regulation of muscle system process	GO:0090257	0.0250339	1.60147	247	333	13	27543	CALM1,ENO1,ANK2,LMNA,ATP1B1,CALD1,SLC25A4,ATP1A1,ATP1A2,JUP,DSP,AGRN,ATP2A2
GO:BP	pyruvate metabolic process	GO:0006090	0.025747	1.58927	115	333	9	27543	ALDOA,ENO1,PGK1,TPI1,PKM,SLC4A4,LDHA,TKFC,ALDOB
GO:BP	alcohol metabolic process	GO:0006066	0.026027	1.58458	366	333	16	27543	TPI1,HDLBP,GK,EPHX2,AKR1C6,IDH1,ALDH2,TKFC,FMO5,ALDH1A1,CAT,AKR1A1,CUBN,SORD,MTTP,HMGCS2
GO:BP	ATP generation from ADP	GO:0006757	0.0264739	1.57718	88	333	8	27543	ALDOA,ENO1,PGK1,TPI1,PKM,SLC4A4,TKFC,ALDOB
GO:BP	response to alcohol	GO:0097305	0.0269199	1.56993	367	333	16	27543	RPL27,HNRNPK,NEFL,HSPA8,RPLP0,GOT2,UGT1A1,GK,ATP5A1,ALDH2,JUP,ALDH1A1,CAT,CA3,ABCB11,HMGCS2
GO:BP	intermediate filament-based process	GO:0045103	0.027722	1.55718	64	333	7	27543	INA,NEFH,NEFL,PLEC,NEFM,PKP1,DSP
GO:BP	cell morphogenesis involved in differentiation	GO:0000904	0.0283307	1.54774	786	333	25	27543	NEFH,MBP,NEFL,RPL4,HSP90AB1,MAPT,DPYSL2,P4HB,MAP1A,GAP43,NPTN,ITGB1,CSPG5,RAB1A,MAP1B,LRP2,MYH9,AGRN,TNR,MAPK8IP2,COL18A1,SDC2,CALR,PTPRZ1,MARCKS
GO:BP	cellular potassium ion homeostasis	GO:0030007	0.0312858	1.50465	13	333	4	27543	ATP1B1,ATP1A3,ATP1A1,ATP1A2
GO:BP	negative regulation of ubiquitin protein ligase activity	GO:1904667	0.0312858	1.50465	13	333	4	27543	RPS15,RPL37,RPL5,RPS20
GO:BP	cell projection morphogenesis	GO:0048858	0.034875	1.45749	696	333	23	27543	NEFH,HNRNPK,MBP,NEFL,RPL4,HSP90AB1,MAPT,DPYSL2,EPB41L3,MAP1A,GAP43,NPTN,ITGB1,CSPG5,MAP1B,BCAN,LRP2,AGRN,TNR,MAPK8IP2,SDC2,PTPRZ1,MARCKS
GO:BP	response to wounding	GO:0009611	0.0354104	1.45087	553	333	20	27543	NEFH,NEFL,SRSF6,PLEC,PRDX2,AP3B1,GAP43,ITGB1,SRSF5,CSPG5,MAP1B,SDC1,MYH9,ANXA1,ANXA2,DSP,TNR,ARG1,SDC4,SLC1A2
GO:BP	response to metal ion	GO:0010038	0.0362687	1.44047	376	333	16	27543	HNRNPA1,CALM1,HSPA8,MAPT,HSPA5,GLUD1,HAAO,SDC1,CAT,ARG1,ALDOB,SORD,CALR,CPS1,MTTP,HMGCS2
GO:BP	chromatin assembly	GO:0031497	0.0367113	1.4352	184	333	11	27543	H3F3A,H1F0,HIST2H4,SET,NPM1,BRD2,RSF1,ANP32B,CTR9,ATRX,NAP1L3
GO:BP	ribosomal large subunit assembly	GO:0000027	0.0369621	1.43224	27	333	5	27543	RPL5,RPL6,RPLP0,RPL10,RPL3
GO:BP	regulation of cardiac muscle cell action potential	GO:0098901	0.0369621	1.43224	27	333	5	27543	CALM1,ANK2,JUP,DSP,ATP2A2
GO:BP	regulation of ubiquitin protein ligase activity	GO:1904666	0.0369621	1.43224	27	333	5	27543	RPS15,RPL37,RPL5,RPS20,PCLO
GO:BP	RNA stabilization	GO:0043489	0.0376245	1.42453	67	333	7	27543	YBX1,ELAVL1,THRAP3,SRSF1,SYNCRIP,TARDBP,CSDE1
GO:BP	regulation of intracellular transport	GO:0032386	0.0382267	1.41763	336	333	15	27543	YWHAE,NEFH,HSP90AB1,NOLC1,MAPT,ATPIF1,ANP32B,TARDBP,IWS1,SFN,EZR,MAP1B,JUP,ANXA2,LAMP1
GO:BP	cell junction organization	GO:0034330	0.0384268	1.41537	750	333	24	27543	INA,NEFH,HNRNPK,NEFL,YWHAZ,HSPA8,VCP,MAPT,PLEC,EPB41L3,PCLO,ANK2,GAP43,NPTN,ITGB1,MAP1B,BCAN,PKP1,JUP,DSP,AGRN,TNR,SDC4,MARCKS
GO:BP	growth	GO:0040007	0.0385828	1.41361	1063	333	30	27543	RPL29,H3F3A,HNRNPK,RPL4,HSP90AB1,NPM1,ENO1,MAPT,PLEC,YBX3,RACK1,DPYSL2,CTR9,EPB41L3,RTF1,PKM,TKT,GAP43,SFN,ITGB1,CSPG5,EZR,MAP1B,BCAN,SLC25A4,ATRX,ANXA1,AGRN,TNR,SLC1A2
GO:BP	regulation of membrane potential	GO:0042391	0.0386744	1.41258	465	333	18	27543	HNRNPA1,YWHAE,CALM1,VCP,MAPT,ATPIF1,RACK1,PCLO,ANK2,SLC4A4,ATP1B1,ATP1A3,ATP1A1,JUP,DSP,AGRN,MAPK8IP2,ATP2A2
GO:BP	regulation of actin filament-based movement	GO:1903115	0.0422896	1.37377	46	333	6	27543	ANK2,ATP1A1,ATP1A2,JUP,DSP,ATP2A2
GO:BP	organic hydroxy compound metabolic process	GO:1901615	0.0423817	1.37282	560	333	20	27543	TPI1,HDLBP,GK,EPHX2,AKR1C6,IDH1,ALDH2,LDHA,TKFC,FMO5,FAH,SLC27A2,ALDH1A1,CAT,AKR1A1,CUBN,SORD,MTTP,ABCB11,HMGCS2
GO:BP	regulation of mRNA 3'-end processing	GO:0031440	0.0445533	1.35112	28	333	5	27543	YTHDC1,SNRPA,PAF1,CTR9,LEO1
GO:BP	anatomical structure formation involved in morphogenesis	GO:0048646	0.0455122	1.34187	1182	333	32	27543	NCL,YWHAZ,TPPP,NOLC1,TCOF1,BRD2,MTDH,PGK1,PLEC,PAF1,HSPB1,CTR9,EPB41L3,RTF1,PKM,ANK2,DMP1,GLUL,ITGB1,RAB1A,LEO1,CALD1,LRP2,PODXL,MYH9,JUP,ANXA1,ANXA2,ALDH1A1,COL18A1,SDC4,ANPEP
GO:BP	cell differentiation	GO:0030154	0.0485691	1.31364	4646	333	86	27543	INA,H3F3A,YBX1,PURB,RPS6,YWHAE,BASP1,NEFH,PURA,HIST2H4,HNRNPK,MBP,RPS3A,YTHDC1,NEFL,RPL4,YWHAZ,CAR2,YWHAG,TPPP,RPS19,HSP90AB1,NOLC1,TCOF1,MAPT,ATPIF1,PGK1,SRSF6,PLEC,ANP32B,DPYSL2,MLLT3,ACIN1,PAF1,HSPB1,RPL22,CTR9,PA2G4,EPB41L3,PRDX2,RTF1,P4HB,RPS14,ANK2,AP3B1,PTBP1,MAP1A,GAP43,NPTN,SFN,ITGB1,HSPA5,CSPG5,LMNA,EEF1A1,RAB1A,LEO1,EZR,MAP1B,BCAN,FASN,LRP2,SLC25A4,EEF2,ATRX,PODXL,SDC1,MYH9,ANXA1,ANXA2…
GO:BP	negative regulation of translation	GO:0017148	0.0494917	1.30547	190	333	11	27543	RPL13A,YBX1,PURB,RPS3,PURA,NCL,RACK1,SYNCRIP,TARDBP,CSDE1,CALR
GO:CC	cytosolic ribosome	GO:0022626	1.03655e-63	62.9844	111	334	50	27317	RPL13A,RPS24,RPL29,RPS15A,RPS9,RPL26,RPL34,RPL19,RPS15,RPL35A,RPL8,RPL37,RPS10,RPL35,RPL18,RPL5,RPS6,RPS8,RPL28,RPS13,RPL14,RPS2,RPS11,RPL27,RPL7,RPS3,RPL6,RPL7A,RPS25,RPS23,RPS16,RPL31,RPS3A,RPS20,RPS27A,RPL4,RPS5,RPL18A,RPL10A,RPS4X,RPS19,RPLP0,RPSA,RPL13,RPL10,RPS26,RPS27,RPL3,RPL22,RPS14
GO:CC	ribosomal subunit	GO:0044391	6.3905e-61	60.1945	200	334	58	27317	RPL13A,RPS24,RPL29,RPS15A,RPS9,RPL26,RPL34,RPL19,RPS15,RPL35A,MRPS15,RPL8,RPL37,RPS10,RPL35,RPL18,RPL5,RPS6,RPS8,RPL28,RPS13,RPL17,RPL14,RPS2,RPS11,RPL27,RPL7,RPS3,RPL6,RPL7A,RPS25,RPS23,RPS16,RPL31,RPS3A,RPS20,RPS27A,RPL4,RPS5,MRPL41,RPL18A,RPL10A,RPS4X,RPS19,MRPL57,RPLP0,RPSA,RPL13,NPM1,RPL10,RPS26,RPS27,MRPS9,RACK1,MRPS5,RPL3,RPL22,RPS14
GO:CC	cytoplasm	GO:0005737	1.25421e-54	53.9016	11416	334	280	27317	RPL13A,TUBB4B,RPS24,RPL29,RPS15A,RPS9,RPL26,RPL34,RPL19,RPS15,RPL35A,INA,SNRPD2,MRPS15,RPL8,RPL37,YBX1,RPS10,SNRNP70,RPL35,RPL18,RPL22L1,RPL5,RPS6,RPS8,H1F0,RPL28,HNRNPA1,RPS13,EIF4B,HABP4,RPL14,YWHAE,RPL21,RPS2,HNRNPH2,BASP1,RPS11,RPL27,NEFH,RPL7,HNRNPC,RPS3,SSB,RPL6,PURA,HNRNPA2B1,RPL7A,RNPS1,TUBA4A,SERBP1,EIF1A,HNRNPK,MBP,RPS25,RPS23,RPS16,RPL31,RPS3A,RPS20,NCL,RPS27A,NEFL,RPL4,SRSF3,RPS5,EIF3…
GO:CC	cytosol	GO:0005829	4.00486e-47	46.3974	4082	334	164	27317	RPL13A,RPS24,RPL29,RPS15A,RPS9,RPL26,RPL34,RPL19,RPS15,RPL35A,SNRPD2,RPL8,RPL37,YBX1,RPS10,RPL35,RPL18,RPL22L1,RPL5,RPS6,RPS8,RPL28,HNRNPA1,RPS13,EIF4B,HABP4,RPL14,YWHAE,RPL21,RPS2,HNRNPH2,RPS11,RPL27,RPL7,HNRNPC,RPS3,RPL6,HNRNPA2B1,RPL7A,SERBP1,HNRNPK,RPS25,RPS23,RPS16,RPL31,RPS3A,RPS20,RPS27A,RPL4,RPS5,EIF3J1,SET,YWHAZ,RPL18A,CAR2,RPL10A,CALM1,RPS4X,ELAVL1,YWHAG,CDV3,TPPP,HSPA8,EIF3G,RPS19,HSP9…
GO:CC	ribosome	GO:0005840	6.56473e-46	45.1828	419	334	62	27317	RPL13A,RPS24,RPL29,RPS15A,RPS9,RPL26,RPL34,RPL19,RPS15,RPL35A,MRPS15,RPL8,RPL37,RPS10,RPL35,RPL18,RPL22L1,RPL5,RPS6,RPS8,RPL28,RPS13,RPL17,RPL14,RPL21,RPS2,RPS11,RPL27,RPL7,RPS3,RPL6,RPL7A,RPS25,RPS23,RPS16,RPL31,RPS3A,RPS20,RPS27A,RPL4,RPS5,MRPL41,RPL18A,RPL10A,RPS4X,RPS19,MRPL57,RPLP0,RPSA,RPL13,NPM1,RPL10,RPS26,RPS27,MRPS9,RACK1,MRPS5,RPL3,RPL22,RPS14,EEF2,CANX
GO:CC	intracellular anatomical structure	GO:0005622	2.97366e-40	39.5267	17357	334	317	27317	RPL13A,TUBB4B,RPS24,RPL29,RPS15A,RPS9,RPL26,SUB1,RPL34,RPL19,TCEAL5,RPS15,RPL35A,INA,H3F3A,SNRPD2,MRPS15,RPL8,RPL37,YBX1,RPS10,SNRNP70,RPL35,RPL18,RPL22L1,PURB,RPL5,RPS6,RPS8,H1F0,RPL28,HNRNPA1,RPS13,RPL17,EIF4B,HABP4,RPL14,YWHAE,RPL21,RPS2,HNRNPH2,BASP1,RPS11,RPL27,RBMX,NEFH,RPL7,HNRNPC,FBL,RPS3,SSB,RPL6,PURA,HNRNPA2B1,RPL7A,HIST2H4,RNPS1,TUBA4A,SERBP1,EIF1A,HNRNPK,MBP,RPS25,RPS23,RPS16,RPL31,RP…
GO:CC	myelin sheath	GO:0043209	1.87744e-37	36.7264	209	334	43	27317	TUBB4B,INA,NEFH,MBP,RPS27A,NEFL,CAR2,CALM1,YWHAG,TPPP,HSPA8,ALDOA,VCP,ENO1,MDH1,PLEC,GSTM1,DPYSL2,HSPD1,PRDX2,PKM,TKT,GOT2,GLUL,ITGB1,HSPA5,EEF1A1,ATP1B1,EZR,ATP5A1,MDH2,SLC25A4,ATP1A3,ATP1A1,ATP1A2,CLTC,ANXA2,SDHA,CANX,SLC25A5,ALB,PDIA3,SLC25A3
GO:CC	synapse	GO:0045202	3.76674e-35	34.424	1499	334	90	27317	RPL29,RPS9,RPL19,RPS15,INA,RPL8,RPL37,RPL18,RPL5,RPS13,EIF4B,RPL14,YWHAE,RPS2,HNRNPH2,NEFH,RPL7,RPS3,RPL6,PURA,HNRNPA2B1,RPL7A,HNRNPK,RPS25,RPS23,RPL31,RPS3A,RPS20,NEFL,RPL4,YWHAZ,RPL18A,CALM1,RPS4X,ELAVL1,YWHAG,TPPP,HSPA8,RPS19,RPLP0,RPSA,PNISR,VCP,RPL10,MAPT,SRSF10,RPS27,DPYSL2,RPL3,HSPB1,RPL22,EPB41L3,PCLO,RPS14,ANK2,AP3B1,MAP1A,EIF3A,HNRNPA3,GAP43,NPTN,GLUL,ITGB1,CSPG5,RAB1A,RAB3C,MAP1B,BCAN,…
GO:CC	cell junction	GO:0030054	1.70575e-34	33.7681	2117	334	105	27317	RPL29,RPS9,RPL19,RPS15,INA,RPL8,RPL37,RPL18,RPL5,RPS13,EIF4B,RPL14,YWHAE,RPS2,HNRNPH2,BASP1,NEFH,RPL7,RPS3,RPL6,PURA,HNRNPA2B1,RPL7A,HNRNPK,RPS25,RPS23,RPL31,RPS3A,RPS20,NEFL,RPL4,YWHAZ,RPL18A,CALM1,RPS4X,ELAVL1,YWHAG,TPPP,HSPA8,RPS19,RPLP0,RPSA,PNISR,VCP,GTF2F1,RPL10,MTDH,PNN,MAPT,SRSF10,RPS27,PLEC,YBX3,DPYSL2,RPL3,PAF1,HSPB1,RPL22,EPB41L3,PCLO,RPS14,ANK2,AP3B1,MAP1A,EIF3A,HNRNPA3,GAP43,NPTN,GLU…
GO:CC	organelle	GO:0043226	4.56294e-34	33.3408	16079	334	300	27317	RPL13A,TUBB4B,RPS24,RPL29,RPS15A,RPS9,RPL26,SUB1,RPL34,RPL19,TCEAL5,RPS15,RPL35A,INA,H3F3A,SNRPD2,MRPS15,RPL8,RPL37,YBX1,RPS10,SNRNP70,RPL35,RPL18,RPL22L1,PURB,RPL5,RPS6,RPS8,H1F0,RPL28,HNRNPA1,RPS13,RPL17,HABP4,RPL14,YWHAE,RPL21,RPS2,HNRNPH2,BASP1,RPS11,RPL27,RBMX,NEFH,RPL7,HNRNPC,FBL,RPS3,SSB,RPL6,PURA,HNRNPA2B1,RPL7A,HIST2H4,RNPS1,TUBA4A,SERBP1,HNRNPK,MBP,RPS25,RPS23,RPS16,RPL31,RPS3A,RPS20,YT…
GO:CC	small ribosomal subunit	GO:0015935	9.87672e-33	32.0054	80	334	29	27317	RPS24,RPS15A,RPS9,RPS15,MRPS15,RPS10,RPS6,RPS8,RPS13,RPS2,RPS11,RPS3,RPS25,RPS23,RPS16,RPS3A,RPS20,RPS27A,RPS5,RPS4X,RPS19,RPSA,NPM1,RPS26,RPS27,MRPS9,RACK1,MRPS5,RPS14
GO:CC	protein-containing complex	GO:0032991	8.46144e-32	31.0726	6977	334	190	27317	RPL13A,TUBB4B,RPS24,RPL29,RPS15A,RPS9,RPL26,SUB1,RPL34,RPL19,RPS15,RPL35A,H3F3A,SNRPD2,MRPS15,RPL8,RPL37,YBX1,RPS10,SNRNP70,RPL35,RPL18,RPL5,RPS6,RPS8,H1F0,RPL28,HNRNPA1,RPS13,RPL17,RPL14,YWHAE,RPS2,HNRNPH2,BASP1,RPS11,RPL27,RBMX,RPL7,HNRNPC,FBL,RPS3,SSB,RPL6,HNRNPA2B1,RPL7A,HIST2H4,RNPS1,HNRNPK,MBP,RPS25,RPS23,RPS16,RPL31,RPS3A,RPS20,NCL,RPS27A,RPL4,RPS5,EIF3J1,SET,MRPL41,YWHAZ,RPL18A,RPL10A,CAL…
GO:CC	cytosolic small ribosomal subunit	GO:0022627	1.11561e-31	30.9525	46	334	24	27317	RPS24,RPS15A,RPS9,RPS15,RPS10,RPS6,RPS8,RPS13,RPS2,RPS11,RPS3,RPS25,RPS23,RPS16,RPS3A,RPS20,RPS27A,RPS5,RPS4X,RPS19,RPSA,RPS26,RPS27,RPS14
GO:CC	ribonucleoprotein complex	GO:1990904	2.19164e-31	30.6592	2040	334	99	27317	RPL13A,RPS24,RPL29,RPS15A,RPS9,RPL26,RPL34,RPL19,RPS15,RPL35A,SNRPD2,MRPS15,RPL8,RPL37,YBX1,RPS10,SNRNP70,RPL35,RPL18,RPL5,RPS6,RPS8,RPL28,HNRNPA1,RPS13,RPL17,RPL14,RPS2,HNRNPH2,RPS11,RPL27,RBMX,RPL7,HNRNPC,FBL,RPS3,SSB,RPL6,HNRNPA2B1,RPL7A,HNRNPK,RPS25,RPS23,RPS16,RPL31,RPS3A,RPS20,NCL,RPS27A,RPL4,RPS5,EIF3J1,MRPL41,RPL18A,RPL10A,RPS4X,SNRPA,ELAVL1,TRA2B,HSPA8,EIF3G,RPS19,MRPL57,SRRM2,RPLP0,RPSA…
GO:CC	cytosolic large ribosomal subunit	GO:0022625	5.51631e-31	30.2584	63	334	26	27317	RPL13A,RPL29,RPL26,RPL34,RPL19,RPL35A,RPL8,RPL37,RPL35,RPL18,RPL5,RPL28,RPL14,RPL27,RPL7,RPL6,RPL7A,RPL31,RPL4,RPL18A,RPL10A,RPLP0,RPL13,RPL10,RPL3,RPL22
GO:CC	intracellular organelle	GO:0043229	3.61721e-28	27.4416	15751	334	289	27317	RPL13A,TUBB4B,RPS24,RPL29,RPS15A,RPS9,RPL26,SUB1,RPL34,RPL19,TCEAL5,RPS15,RPL35A,INA,H3F3A,SNRPD2,MRPS15,RPL8,RPL37,YBX1,RPS10,SNRNP70,RPL35,RPL18,RPL22L1,PURB,RPL5,RPS6,RPS8,H1F0,RPL28,HNRNPA1,RPS13,RPL17,HABP4,RPL14,YWHAE,RPL21,RPS2,HNRNPH2,BASP1,RPS11,RPL27,RBMX,NEFH,RPL7,HNRNPC,FBL,RPS3,SSB,RPL6,PURA,HNRNPA2B1,RPL7A,HIST2H4,RNPS1,TUBA4A,SERBP1,HNRNPK,MBP,RPS25,RPS23,RPS16,RPL31,RPS3A,RPS20,YT…
GO:CC	large ribosomal subunit	GO:0015934	9.02451e-28	27.0446	125	334	30	27317	RPL13A,RPL29,RPL26,RPL34,RPL19,RPL35A,RPL8,RPL37,RPL35,RPL18,RPL5,RPL28,RPL17,RPL14,RPL27,RPL7,RPL6,RPL7A,RPL31,RPL4,MRPL41,RPL18A,RPL10A,MRPL57,RPLP0,RPL13,NPM1,RPL10,RPL3,RPL22
GO:CC	cellular anatomical entity	GO:0110165	3.25034e-20	19.4881	22745	334	331	27317	RPL13A,TUBB4B,RPS24,RPL29,RPS15A,RPS9,RPL26,SUB1,RPL34,RPL19,TCEAL5,RPS15,RPL35A,INA,H3F3A,SNRPD2,MRPS15,RPL8,RPL37,YBX1,RPS10,SNRNP70,RPL35,RPL18,RPL22L1,PURB,RPL5,RPS6,RPS8,H1F0,RPL28,HNRNPA1,RPS13,RPL17,EIF4B,HABP4,RPL14,YWHAE,RPL21,RPS2,HNRNPH2,BASP1,RPS11,RPL27,RBMX,NEFH,RPL7,HNRNPC,FBL,RPS3,SSB,RPL6,PURA,HNRNPA2B1,RPL7A,HIST2H4,RNPS1,TUBA4A,SERBP1,EIF1A,HNRNPK,MBP,RPS25,RPS23,RPS16,RPL31,RP…
GO:CC	membrane-bounded organelle	GO:0043227	3.78864e-20	19.4215	14886	334	267	27317	RPS24,RPS15A,RPS9,RPL26,SUB1,RPL34,RPL19,TCEAL5,RPS15,RPL35A,H3F3A,SNRPD2,MRPS15,YBX1,RPS10,SNRNP70,RPL18,PURB,RPL5,RPS6,RPS8,H1F0,HNRNPA1,RPS13,HABP4,YWHAE,RPS2,HNRNPH2,BASP1,RPL27,RBMX,NEFH,HNRNPC,FBL,RPS3,SSB,RPL6,PURA,HNRNPA2B1,RPL7A,HIST2H4,RNPS1,SERBP1,HNRNPK,MBP,RPS25,RPS23,RPS3A,YTHDC1,NCL,RPS27A,RPL4,SRSF3,SET,MRPL41,YWHAZ,CALM1,SNRPA,ELAVL1,YWHAG,TPPP,TRA2B,HSPA8,EIF3G,RPS19,MRPL57,HSP9…
GO:CC	postsynapse	GO:0098794	2.09188e-18	17.6795	753	334	48	27317	INA,RPL8,RPL5,RPS13,EIF4B,RPL14,HNRNPH2,NEFH,RPL7,RPS3,RPL6,PURA,HNRNPA2B1,HNRNPK,RPS25,NEFL,RPL4,YWHAZ,RPL18A,ELAVL1,TPPP,HSPA8,RPS19,RPLP0,MAPT,RPS27,HSPB1,EPB41L3,PCLO,RPS14,ANK2,MAP1A,EIF3A,HNRNPA3,GAP43,NPTN,ITGB1,CSPG5,MAP1B,ATP1A3,ATP1A1,ATP1A2,CANX,MAPK8IP2,SLC6A11,PTPRZ1,SLC1A2,MARCKS
GO:CC	intracellular membrane-bounded organelle	GO:0043231	4.29496e-18	17.367	14421	334	258	27317	RPS24,RPS15A,RPS9,RPL26,SUB1,RPL34,RPL19,TCEAL5,RPS15,RPL35A,H3F3A,SNRPD2,MRPS15,YBX1,RPS10,SNRNP70,RPL18,PURB,RPL5,RPS6,RPS8,H1F0,HNRNPA1,RPS13,HABP4,YWHAE,RPS2,HNRNPH2,BASP1,RPL27,RBMX,NEFH,HNRNPC,FBL,RPS3,SSB,RPL6,PURA,HNRNPA2B1,RPL7A,HIST2H4,RNPS1,SERBP1,HNRNPK,MBP,RPS25,RPS23,RPS3A,YTHDC1,NCL,RPS27A,RPL4,SRSF3,SET,MRPL41,YWHAZ,CALM1,SNRPA,ELAVL1,TPPP,TRA2B,HSPA8,EIF3G,RPS19,MRPL57,HSP90AB1,T…
GO:CC	polysome	GO:0005844	5.95931e-18	17.2248	72	334	19	27317	RPL29,RPL19,RPL8,RPL18,RPS6,RPL7,RPS3,RPL6,RPL7A,RPS25,RPS23,RPL31,RPL18A,RPL10A,RPS4X,RPS26,HDLBP,EEF2,CALR
GO:CC	intracellular non-membrane-bounded organelle	GO:0043232	1.22074e-17	16.9134	6373	334	154	27317	RPL13A,TUBB4B,RPS24,RPL29,RPS15A,RPS9,RPL26,SUB1,RPL34,RPL19,RPS15,RPL35A,INA,H3F3A,MRPS15,RPL8,RPL37,YBX1,RPS10,RPL35,RPL18,RPL22L1,RPL5,RPS6,RPS8,H1F0,RPL28,RPS13,RPL17,HABP4,RPL14,YWHAE,RPL21,RPS2,BASP1,RPS11,RPL27,RBMX,NEFH,RPL7,HNRNPC,FBL,RPS3,RPL6,HNRNPA2B1,RPL7A,HIST2H4,TUBA4A,HNRNPK,RPS25,RPS23,RPS16,RPL31,RPS3A,RPS20,NCL,RPS27A,NEFL,RPL4,RPS5,SET,MRPL41,RPL18A,RPL10A,CALM1,RPS4X,ELAVL1,T…
GO:CC	non-membrane-bounded organelle	GO:0043228	1.24035e-17	16.9065	6374	334	154	27317	RPL13A,TUBB4B,RPS24,RPL29,RPS15A,RPS9,RPL26,SUB1,RPL34,RPL19,RPS15,RPL35A,INA,H3F3A,MRPS15,RPL8,RPL37,YBX1,RPS10,RPL35,RPL18,RPL22L1,RPL5,RPS6,RPS8,H1F0,RPL28,RPS13,RPL17,HABP4,RPL14,YWHAE,RPL21,RPS2,BASP1,RPS11,RPL27,RBMX,NEFH,RPL7,HNRNPC,FBL,RPS3,RPL6,HNRNPA2B1,RPL7A,HIST2H4,TUBA4A,HNRNPK,RPS25,RPS23,RPS16,RPL31,RPS3A,RPS20,NCL,RPS27A,NEFL,RPL4,RPS5,SET,MRPL41,RPL18A,RPL10A,CALM1,RPS4X,ELAVL1,T…
GO:CC	neuron to neuron synapse	GO:0098984	4.64721e-17	16.3328	433	334	36	27317	RPL8,RPL5,RPS13,RPL14,HNRNPH2,NEFH,RPL7,RPS3,RPL6,PURA,HNRNPK,RPS25,RPL4,YWHAZ,RPL18A,HSPA8,RPS19,RPLP0,MAPT,RPS27,HSPB1,EPB41L3,PCLO,RPS14,ANK2,MAP1A,EIF3A,HNRNPA3,GAP43,NPTN,MAP1B,ATP1A3,ATP1A1,TNR,MAPK8IP2,PTPRZ1
GO:CC	postsynaptic density	GO:0014069	2.52999e-16	15.5969	400	334	34	27317	RPL8,RPL5,RPS13,RPL14,HNRNPH2,NEFH,RPL7,RPS3,RPL6,PURA,HNRNPK,RPS25,RPL4,YWHAZ,RPL18A,HSPA8,RPS19,RPLP0,MAPT,RPS27,HSPB1,EPB41L3,PCLO,RPS14,ANK2,MAP1A,EIF3A,HNRNPA3,GAP43,NPTN,MAP1B,ATP1A1,MAPK8IP2,PTPRZ1
GO:CC	asymmetric synapse	GO:0032279	4.33933e-16	15.3626	407	334	34	27317	RPL8,RPL5,RPS13,RPL14,HNRNPH2,NEFH,RPL7,RPS3,RPL6,PURA,HNRNPK,RPS25,RPL4,YWHAZ,RPL18A,HSPA8,RPS19,RPLP0,MAPT,RPS27,HSPB1,EPB41L3,PCLO,RPS14,ANK2,MAP1A,EIF3A,HNRNPA3,GAP43,NPTN,MAP1B,ATP1A1,MAPK8IP2,PTPRZ1
GO:CC	postsynaptic specialization	GO:0099572	3.88748e-15	14.4103	437	334	34	27317	RPL8,RPL5,RPS13,RPL14,HNRNPH2,NEFH,RPL7,RPS3,RPL6,PURA,HNRNPK,RPS25,RPL4,YWHAZ,RPL18A,HSPA8,RPS19,RPLP0,MAPT,RPS27,HSPB1,EPB41L3,PCLO,RPS14,ANK2,MAP1A,EIF3A,HNRNPA3,GAP43,NPTN,MAP1B,ATP1A1,MAPK8IP2,PTPRZ1
GO:CC	intracellular organelle lumen	GO:0070013	3.95706e-15	14.4026	6350	334	148	27317	RPS9,RPL26,SUB1,RPL19,RPS15,H3F3A,MRPS15,RPS10,SNRNP70,RPL18,PURB,RPL5,RPS6,H1F0,HNRNPA1,RPS13,HABP4,RPS2,HNRNPH2,BASP1,RPL27,HNRNPC,FBL,RPS3,RPL6,HNRNPA2B1,RPL7A,HIST2H4,RNPS1,HNRNPK,RPS25,RPS3A,YTHDC1,NCL,RPS27A,SRSF3,SET,MRPL41,CALM1,SNRPA,ELAVL1,TRA2B,HSPA8,RPS19,MRPL57,THRAP3,SRRM2,SRSF4,BCLAF1,CLASRP,PNISR,NOLC1,SRSF2,VCP,RPL13,NPM1,SRP72,OLA1,GTF2F1,ALYREF,UBTF,TCOF1,BRD2,POLR2A,MTDH,ACSM2…
GO:CC	organelle lumen	GO:0043233	4.01602e-15	14.3962	6351	334	148	27317	RPS9,RPL26,SUB1,RPL19,RPS15,H3F3A,MRPS15,RPS10,SNRNP70,RPL18,PURB,RPL5,RPS6,H1F0,HNRNPA1,RPS13,HABP4,RPS2,HNRNPH2,BASP1,RPL27,HNRNPC,FBL,RPS3,RPL6,HNRNPA2B1,RPL7A,HIST2H4,RNPS1,HNRNPK,RPS25,RPS3A,YTHDC1,NCL,RPS27A,SRSF3,SET,MRPL41,CALM1,SNRPA,ELAVL1,TRA2B,HSPA8,RPS19,MRPL57,THRAP3,SRRM2,SRSF4,BCLAF1,CLASRP,PNISR,NOLC1,SRSF2,VCP,RPL13,NPM1,SRP72,OLA1,GTF2F1,ALYREF,UBTF,TCOF1,BRD2,POLR2A,MTDH,ACSM2…
GO:CC	membrane-enclosed lumen	GO:0031974	4.01602e-15	14.3962	6351	334	148	27317	RPS9,RPL26,SUB1,RPL19,RPS15,H3F3A,MRPS15,RPS10,SNRNP70,RPL18,PURB,RPL5,RPS6,H1F0,HNRNPA1,RPS13,HABP4,RPS2,HNRNPH2,BASP1,RPL27,HNRNPC,FBL,RPS3,RPL6,HNRNPA2B1,RPL7A,HIST2H4,RNPS1,HNRNPK,RPS25,RPS3A,YTHDC1,NCL,RPS27A,SRSF3,SET,MRPL41,CALM1,SNRPA,ELAVL1,TRA2B,HSPA8,RPS19,MRPL57,THRAP3,SRRM2,SRSF4,BCLAF1,CLASRP,PNISR,NOLC1,SRSF2,VCP,RPL13,NPM1,SRP72,OLA1,GTF2F1,ALYREF,UBTF,TCOF1,BRD2,POLR2A,MTDH,ACSM2…
GO:CC	pigment granule	GO:0048770	7.28234e-15	14.1377	102	334	19	27317	YWHAE,YWHAZ,HSPA8,HSP90AB1,P4HB,HSP90B1,ITGB1,HSPA5,RAB1A,FASN,AHCY,ATP1A1,SND1,RPN1,CLTC,ANXA2,CANX,PDIA3,LAMP1
GO:CC	melanosome	GO:0042470	7.28234e-15	14.1377	102	334	19	27317	YWHAE,YWHAZ,HSPA8,HSP90AB1,P4HB,HSP90B1,ITGB1,HSPA5,RAB1A,FASN,AHCY,ATP1A1,SND1,RPN1,CLTC,ANXA2,CANX,PDIA3,LAMP1
GO:CC	polysomal ribosome	GO:0042788	1.3164e-12	11.8806	34	334	12	27317	RPL29,RPL19,RPL8,RPL18,RPL6,RPL7A,RPS23,RPL31,RPL18A,RPL10A,RPS26,EEF2
GO:CC	spliceosomal complex	GO:0005681	1.44679e-12	11.8396	219	334	23	27317	SNRPD2,YBX1,SNRNP70,HNRNPA1,RBMX,HNRNPC,HNRNPA2B1,HNRNPK,NCL,SNRPA,TRA2B,HSPA8,SRRM2,SRSF2,ALYREF,RALY,PNN,SRSF1,SYNCRIP,HTATSF1,GM13697,HNRNPA3,HNRNPF
GO:CC	endoplasmic reticulum	GO:0005783	6.29191e-12	11.2012	1830	334	64	27317	RPS24,RPL34,YBX1,RPL18,RPL5,RPS6,RPS8,RPL27,RPS3,RPL6,RPS23,RPS3A,RPL4,SET,ELAVL1,RPLP0,VCP,RPL13,CHERP,SRP72,RPL10,MTDH,RPS26,EEF1G,SYNCRIP,HSPD1,PKM,P4HB,TKT,MANF,HSP90B1,ASL,STT3A,GLUL,UGT1A1,HSPA5,CSPG5,CCDC47,RAB1A,GLUD1,LRP2,RRBP1,ATP1A3,ATP1A1,CYP2C29,RPN1,FMO5,HPD,SEC61A1,SLC27A2,UGT2B34,A1CF,CAT,TECR,CANX,ALDOB,ACSL1,ALB,PDIA3,SEC63,CUBN,CALR,MTTP,ATP2A2
GO:CC	extracellular exosome	GO:0070062	4.26267e-11	10.3703	102	334	16	27317	YBX1,RBMX,HNRNPA2B1,HSPA8,ALDOA,SLC12A1,HSPD1,BHMT,PODXL,ANXA1,ANXA2,CD47,ALB,CUBN,SORD,ANPEP
GO:CC	rough endoplasmic reticulum	GO:0005791	7.93002e-11	10.1007	106	334	16	27317	RPL18,RPL27,RPL6,RPS23,RPL4,RPS26,HSPD1,PKM,GLUL,CCDC47,RPN1,SEC61A1,CANX,ALDOB,SEC63,MTTP
GO:CC	plasma membrane bounded cell projection	GO:0120025	1.57586e-10	9.80248	2437	334	73	27317	YBX1,RPS6,RPL28,EIF4B,YWHAE,BASP1,NEFH,RPS3,PURA,HNRNPA2B1,HNRNPK,MBP,NEFL,CAR2,CALM1,HSPA8,HSP90AB1,ALDOA,RPLP0,MAPT,SRSF10,PLEC,RACK1,DPYSL2,SYNCRIP,HSPD1,HSPB1,NEFM,EPB41L3,PKM,P4HB,PCLO,ANK2,ASL,AP3B1,MAP1A,HNRNPA3,GAP43,NPTN,GLUL,ITGB1,EEF1A1,ATP1B1,EZR,MAP1B,BCAN,LRP2,AP3B2,ATP1A3,AHCY,ATP1A1,PODXL,ATP1A2,MYH9,LDHA,ANXA1,ANXA2,SDC3,AGRN,ALDH1A1,CANX,ARG1,CUBN,SORD,ANPEP,LAMP1,SLC6A11,PTPRZ1…
GO:CC	nuclear speck	GO:0016607	1.82917e-10	9.73775	456	334	29	27317	SNRNP70,HABP4,BASP1,RNPS1,YTHDC1,SRSF3,THRAP3,SRRM2,SRSF4,BCLAF1,PNISR,SRSF2,NPM1,ALYREF,BRD2,PNN,MAPT,SRSF10,PCBP1,SRSF1,SRSF6,ACIN1,CTR9,ZC3H18,TARDBP,SRSF7,SRSF5,LMNA,PPIG
GO:CC	extracellular vesicle	GO:1903561	2.53931e-10	9.59528	114	334	16	27317	YBX1,RBMX,HNRNPA2B1,HSPA8,ALDOA,SLC12A1,HSPD1,BHMT,PODXL,ANXA1,ANXA2,CD47,ALB,CUBN,SORD,ANPEP
GO:CC	cell projection	GO:0042995	3.58534e-10	9.44547	2533	334	74	27317	YBX1,RPS6,RPL28,EIF4B,YWHAE,BASP1,NEFH,RPS3,PURA,HNRNPA2B1,HNRNPK,MBP,NEFL,CAR2,CALM1,HSPA8,HSP90AB1,ALDOA,RPLP0,MAPT,SRSF10,PLEC,RACK1,DPYSL2,SYNCRIP,HSPD1,HSPB1,NEFM,EPB41L3,PKM,P4HB,PCLO,ANK2,ASL,AP3B1,MAP1A,HNRNPA3,GAP43,NPTN,GLUL,ITGB1,EEF1A1,ATP1B1,EZR,MAP1B,BCAN,LRP2,AP3B2,ATP1A3,AHCY,ATP1A1,PODXL,ATP1A2,MYH9,LDHA,ANXA1,ANXA2,SDC3,AGRN,ALDH1A1,CANX,ARG1,SPP1,CUBN,SORD,ANPEP,LAMP1,SLC6A11,P…
GO:CC	catalytic step 2 spliceosome	GO:0071013	4.93163e-10	9.30701	100	334	15	27317	SNRPD2,HNRNPA1,RBMX,HNRNPC,HNRNPA2B1,HNRNPK,SRRM2,ALYREF,RALY,PNN,SRSF1,SYNCRIP,GM13697,HNRNPA3,HNRNPF
GO:CC	mitochondrion	GO:0005739	5.84106e-10	9.23351	1921	334	62	27317	RPS15A,RPL34,RPL35A,MRPS15,YWHAE,NEFH,RPS3,HNRNPK,MRPL41,YWHAZ,CALM1,TPPP,MRPL57,HSP90AB1,ALDOA,MDH1,ACSM2,ATPIF1,PLEC,MRPS9,RACK1,MRPS5,DPYSL2,HSPD1,PRDX2,PKM,RPS14,ANK2,ASL,GOT2,AP3B1,CSDE1,GLUL,HSPA5,GK,HMGN5,ATP5A1,GLUD1,MDH2,HAAO,FASN,SLC25A4,IDH1,SND1,LRPPRC,ALDH2,LDHA,CLTC,ANXA1,SDHA,SLC27A2,CAT,SLC25A5,ARG1,ACSL1,ALDH1L1,PDIA3,ACAA2,SORD,CPS1,HMGCS2,SLC25A3
GO:CC	neuron projection	GO:0043005	6.78741e-10	9.1683	1578	334	55	27317	YBX1,RPS6,RPL28,EIF4B,YWHAE,BASP1,NEFH,RPS3,PURA,HNRNPA2B1,HNRNPK,MBP,NEFL,CAR2,CALM1,HSPA8,HSP90AB1,RPLP0,MAPT,SRSF10,PLEC,RACK1,DPYSL2,SYNCRIP,HSPB1,NEFM,EPB41L3,PCLO,ANK2,ASL,AP3B1,MAP1A,HNRNPA3,GAP43,NPTN,GLUL,ITGB1,MAP1B,BCAN,LRP2,AP3B2,ATP1A3,AHCY,ATP1A1,ATP1A2,SDC3,AGRN,ALDH1A1,CANX,ARG1,LAMP1,SLC6A11,PTPRZ1,SLC1A2,MARCKS
GO:CC	extracellular membrane-bounded organelle	GO:0065010	7.42364e-10	9.12938	122	334	16	27317	YBX1,RBMX,HNRNPA2B1,HSPA8,ALDOA,SLC12A1,HSPD1,BHMT,PODXL,ANXA1,ANXA2,CD47,ALB,CUBN,SORD,ANPEP
GO:CC	extracellular organelle	GO:0043230	7.42364e-10	9.12938	122	334	16	27317	YBX1,RBMX,HNRNPA2B1,HSPA8,ALDOA,SLC12A1,HSPD1,BHMT,PODXL,ANXA1,ANXA2,CD47,ALB,CUBN,SORD,ANPEP
GO:CC	somatodendritic compartment	GO:0036477	9.77621e-10	9.00983	1081	334	44	27317	YBX1,RPS6,RPL28,EIF4B,NEFH,RPS3,PURA,HNRNPA2B1,HNRNPK,MBP,HSPA8,HSP90AB1,RPLP0,RPSA,MAPT,SRSF10,PLEC,RACK1,DPYSL2,SYNCRIP,HSPB1,PCLO,ASL,GOT2,MAP1A,GAP43,NPTN,GLUL,ITGB1,RAB1A,MAP1B,BCAN,LRP2,ATP1A3,AKAP12,ATP1A2,CANX,ARG1,MAPK8IP2,SDC2,LAMP1,PTPRZ1,SLC1A2,MARCKS
GO:CC	nucleoplasm	GO:0005654	1.74089e-09	8.75923	3844	334	95	27317	RPL26,SUB1,RPS15,H3F3A,MRPS15,SNRNP70,PURB,RPL5,H1F0,HNRNPA1,HABP4,RPS2,HNRNPH2,BASP1,RPL27,HNRNPC,FBL,HNRNPA2B1,HIST2H4,RNPS1,HNRNPK,YTHDC1,NCL,RPS27A,SRSF3,SET,CALM1,SNRPA,ELAVL1,TRA2B,RPS19,THRAP3,SRRM2,SRSF4,BCLAF1,CLASRP,PNISR,NOLC1,SRSF2,VCP,NPM1,GTF2F1,ALYREF,TCOF1,BRD2,POLR2A,MTDH,PNN,MAPT,SRSF10,PCBP1,SRSF1,SRSF6,RSF1,ANP32B,A0A0U1RNP2,RACK1,PTMA,MLLT3,SYNCRIP,ACIN1,HTATSF1,PAF1,CTR9,RTF…
GO:CC	cell body	GO:0044297	2.06498e-09	8.68508	807	334	37	27317	YBX1,RPS6,RPL28,EIF4B,NEFH,PURA,HNRNPA2B1,MBP,HSPA8,HSP90AB1,RPSA,MAPT,SRSF10,RACK1,DPYSL2,SYNCRIP,HSPB1,PCLO,ASL,GOT2,MAP1A,GAP43,GLUL,RAB1A,EZR,MAP1B,ATP1A3,AKAP12,PODXL,ATP1A2,CANX,ARG1,MAPK8IP2,SDC2,LAMP1,PTPRZ1,SLC1A2
GO:CC	axon	GO:0030424	3.49769e-09	8.45622	781	334	36	27317	YWHAE,BASP1,NEFH,HNRNPK,MBP,NEFL,CAR2,CALM1,HSPA8,HSP90AB1,MAPT,SRSF10,PLEC,DPYSL2,HSPB1,NEFM,EPB41L3,PCLO,AP3B1,MAP1A,GAP43,NPTN,GLUL,MAP1B,BCAN,LRP2,AP3B2,ATP1A3,ATP1A1,SDC3,AGRN,ALDH1A1,CANX,PTPRZ1,SLC1A2,MARCKS
GO:CC	endomembrane system	GO:0012505	2.82818e-08	7.54849	4164	334	97	27317	RPS24,RPL34,YBX1,RPL18,RPL5,RPS6,RPS8,H1F0,HABP4,RPL27,RPS3,RPL6,RPS23,RPS3A,RPL4,SET,CALM1,ELAVL1,TPPP,TRA2B,HSPA8,RPLP0,VCP,RPL13,CHERP,SRP72,ENO1,RPL10,MTDH,RPS26,EEF1G,SYNCRIP,HSPD1,PKM,P4HB,TKT,PCLO,MANF,HSP90B1,ANK2,ASL,AP3B1,STT3A,CSDE1,GLUL,UGT1A1,ITGB1,HSPA5,CSPG5,LMNA,CCDC47,RAB1A,EZR,GLUD1,RAB3C,FASN,LRP2,AP3B2,RRBP1,ATP1A3,ATP1A1,ATP1A2,SDC1,DNASE1,CYP2C29,LRPPRC,RPN1,BGN,MYH9,FMO5,HP…
GO:CC	supramolecular complex	GO:0099080	2.83032e-08	7.54817	1341	334	47	27317	TUBB4B,INA,H3F3A,YBX1,RPS6,RPL28,HABP4,NEFH,RPL7,RPL6,HNRNPA2B1,TUBA4A,HNRNPK,NCL,NEFL,RPL4,CALM1,RPS4X,ELAVL1,TPPP,HSPA8,ALDOA,RPLP0,VCP,MAPT,PCBP1,PLEC,DPYSL2,HSPB1,NEFM,TARDBP,ANK2,CSDE1,MAP1A,EIF3A,HNRNPA3,LMNA,EZR,MAP1B,LRPPRC,MYH9,JUP,CLTC,ANXA1,DSP,SDC4,MARCKS
GO:CC	nuclear body	GO:0016604	7.34374e-08	7.13408	915	334	37	27317	SNRNP70,H1F0,HABP4,BASP1,FBL,HNRNPA2B1,RNPS1,YTHDC1,SRSF3,THRAP3,SRRM2,SRSF4,BCLAF1,PNISR,NOLC1,SRSF2,NPM1,ALYREF,BRD2,MTDH,PNN,MAPT,SRSF10,PCBP1,SRSF1,SRSF6,ACIN1,CTR9,ZC3H18,TKT,TARDBP,SRSF7,SRSF5,LMNA,ATRX,PPIG,MYH9
GO:CC	nuclear lumen	GO:0031981	7.96964e-08	7.09856	5823	334	121	27317	RPS9,RPL26,SUB1,RPL19,RPS15,H3F3A,MRPS15,RPS10,SNRNP70,RPL18,PURB,RPL5,RPS6,H1F0,HNRNPA1,RPS13,HABP4,RPS2,HNRNPH2,BASP1,RPL27,HNRNPC,FBL,RPS3,RPL6,HNRNPA2B1,RPL7A,HIST2H4,RNPS1,HNRNPK,RPS25,RPS3A,YTHDC1,NCL,RPS27A,SRSF3,SET,CALM1,SNRPA,ELAVL1,TRA2B,HSPA8,RPS19,THRAP3,SRRM2,SRSF4,BCLAF1,CLASRP,PNISR,NOLC1,SRSF2,VCP,RPL13,NPM1,SRP72,OLA1,GTF2F1,ALYREF,UBTF,TCOF1,BRD2,POLR2A,MTDH,PNN,MAPT,SRSF10,PCB…
GO:CC	neuronal cell body	GO:0043025	1.3135e-07	6.88157	720	334	32	27317	YBX1,EIF4B,NEFH,PURA,HNRNPA2B1,MBP,HSPA8,HSP90AB1,RPSA,MAPT,SRSF10,RACK1,DPYSL2,SYNCRIP,HSPB1,PCLO,ASL,GOT2,MAP1A,GAP43,GLUL,RAB1A,MAP1B,ATP1A3,AKAP12,ATP1A2,CANX,ARG1,MAPK8IP2,SDC2,LAMP1,PTPRZ1
GO:CC	ribonucleoprotein granule	GO:0035770	1.68072e-07	6.77451	257	334	19	27317	INA,YBX1,RPS6,RPL28,HABP4,RPL6,HNRNPA2B1,HNRNPK,NCL,RPS4X,ELAVL1,RPLP0,VCP,MAPT,PCBP1,TARDBP,CSDE1,HNRNPA3,MARCKS
GO:CC	dendrite	GO:0030425	2.32373e-07	6.63381	779	334	33	27317	YBX1,RPS6,RPL28,EIF4B,NEFH,RPS3,PURA,HNRNPK,HSPA8,HSP90AB1,RPLP0,MAPT,SRSF10,PLEC,RACK1,DPYSL2,SYNCRIP,HSPB1,PCLO,MAP1A,GAP43,NPTN,ITGB1,MAP1B,BCAN,LRP2,ATP1A3,ATP1A2,CANX,LAMP1,PTPRZ1,SLC1A2,MARCKS
GO:CC	dendritic tree	GO:0097447	2.47852e-07	6.60581	781	334	33	27317	YBX1,RPS6,RPL28,EIF4B,NEFH,RPS3,PURA,HNRNPK,HSPA8,HSP90AB1,RPLP0,MAPT,SRSF10,PLEC,RACK1,DPYSL2,SYNCRIP,HSPB1,PCLO,MAP1A,GAP43,NPTN,ITGB1,MAP1B,BCAN,LRP2,ATP1A3,ATP1A2,CANX,LAMP1,PTPRZ1,SLC1A2,MARCKS
GO:CC	perinuclear region of cytoplasm	GO:0048471	3.30381e-07	6.48098	790	334	33	27317	YBX1,RPS6,SERBP1,SET,YWHAZ,TPPP,TRA2B,HSPA8,EIF3G,HSP90AB1,VCP,CHERP,MTDH,PLEC,RACK1,PCLO,MANF,HSP90B1,ANK2,ASL,ITGB1,LMNA,EZR,RAB3C,MAP1B,LRPPRC,ANXA2,GSDMA,ALDOB,SPP1,LAMP1,CALR,ATP2A2
GO:CC	cytoplasmic ribonucleoprotein granule	GO:0036464	3.84393e-07	6.41523	240	334	18	27317	INA,YBX1,RPS6,RPL28,HABP4,RPL6,HNRNPA2B1,HNRNPK,NCL,RPS4X,ELAVL1,RPLP0,VCP,MAPT,PCBP1,TARDBP,CSDE1,MARCKS
GO:CC	nucleus	GO:0005634	6.7816e-07	6.16867	10135	334	177	27317	RPS9,RPL26,SUB1,RPL19,TCEAL5,RPS15,H3F3A,SNRPD2,MRPS15,YBX1,RPS10,SNRNP70,RPL18,PURB,RPL5,RPS6,H1F0,HNRNPA1,RPS13,HABP4,YWHAE,RPS2,HNRNPH2,BASP1,RPL27,RBMX,NEFH,HNRNPC,FBL,RPS3,SSB,RPL6,PURA,HNRNPA2B1,RPL7A,HIST2H4,RNPS1,SERBP1,HNRNPK,MBP,RPS25,RPS3A,YTHDC1,NCL,RPS27A,RPL4,SRSF3,SET,YWHAZ,CALM1,SNRPA,ELAVL1,TPPP,TRA2B,HSPA8,EIF3G,RPS19,HSP90AB1,THRAP3,SRRM2,RPLP0,SRSF4,BCLAF1,RPSA,CLASRP,PNISR,NO…
GO:CC	sarcolemma	GO:0042383	1.04468e-06	5.98102	170	334	15	27317	PLEC,ANK2,GOT2,ITGB1,ATP1B1,EZR,ATP1A3,ATP1A1,ATP1A2,BGN,CLTC,ANXA1,ANXA2,AGRN,LAMP1
GO:CC	plasma membrane region	GO:0098590	1.17531e-06	5.92985	1352	334	44	27317	RPS3,CAR2,HSPA8,HSP90AB1,SLC12A1,MTDH,MAPT,PLEC,HSPD1,HSPB1,EPB41L3,ANK2,GAP43,NPTN,ITGB1,SLC4A4,CSPG5,EEF1A1,ATP1B1,EZR,LRP2,ATP1A3,ATP1A1,PODXL,ATP1A2,MYH9,JUP,CLTC,ANXA1,ANXA2,DSP,CANX,AKR1A1,PDIA3,CUBN,ANPEP,SLCO1B2,SLC6A11,PTPRZ1,SLC1A2,MARCKS,MTTP,ABCB11,SLC5A2
GO:CC	glutamatergic synapse	GO:0098978	1.08732e-05	4.96364	480	334	23	27317	INA,YWHAE,PURA,HNRNPA2B1,HNRNPK,YWHAZ,ELAVL1,HSPA8,RPSA,VCP,RPS27,RPL22,PCLO,NPTN,ITGB1,CSPG5,BCAN,AGRN,TNR,CANX,PTPRZ1,SLC1A2,MARCKS
GO:CC	organelle membrane	GO:0031090	1.57501e-05	4.80272	3148	334	73	27317	YBX1,HABP4,RPL27,RPS3,CALM1,TRA2B,HSPA8,HSP90AB1,VCP,CHERP,ENO1,MTDH,RPS26,PLEC,HSPD1,TKT,HSP90B1,ASL,GOT2,AP3B1,STT3A,CSDE1,UGT1A1,HSPA5,CSPG5,LMNA,GK,CCDC47,RAB1A,ATP1B1,ATP5A1,GLUD1,RAB3C,MDH2,HAAO,AP3B2,RRBP1,SLC25A4,ATP1A3,ATP1A1,ATP1A2,CYP2C29,LRPPRC,RPN1,FMO5,HPD,CLTC,ANXA1,SEC61A1,ANXA2,SDHA,SLC27A2,UGT2B34,GSTA3,CAT,TECR,CANX,SLC25A5,ARG1,ALDOB,ACSL1,PDIA3,ACAA2,SEC63,CUBN,SORD,LAMP1,CAL…
GO:CC	membrane raft	GO:0045121	5.61298e-05	4.25081	406	334	20	27317	HSPA8,MAPT,PGK1,HSPD1,ANK2,ITGB1,ATP1B1,EZR,ATP5A1,LRP2,SLC25A4,EEF2,ATP1A1,PODXL,ATP1A2,ANXA2,TNR,SLC25A5,SDC4,SLC1A2
GO:CC	membrane microdomain	GO:0098857	5.83829e-05	4.23371	407	334	20	27317	HSPA8,MAPT,PGK1,HSPD1,ANK2,ITGB1,ATP1B1,EZR,ATP5A1,LRP2,SLC25A4,EEF2,ATP1A1,PODXL,ATP1A2,ANXA2,TNR,SLC25A5,SDC4,SLC1A2
GO:CC	vesicle	GO:0031982	7.35978e-05	4.13314	2180	334	55	27317	YBX1,YWHAE,RBMX,HNRNPA2B1,YWHAZ,CALM1,ELAVL1,YWHAG,HSPA8,HSP90AB1,ALDOA,SLC12A1,HSPD1,P4HB,PCLO,HSP90B1,ANK2,AP3B1,ITGB1,HSPA5,CSPG5,RAB1A,EZR,RAB3C,FASN,LRP2,AP3B2,BHMT,AHCY,ATP1A1,SND1,PODXL,ATP1A2,DNASE1,RPN1,BGN,MYH9,CLTC,ANXA1,SEC61A1,ANXA2,CANX,CD47,ALB,SPP1,PDIA3,CUBN,SORD,ANPEP,LAMP1,CALR,SLC1A2,MTTP,ABCB11,ATP2A2
GO:CC	smooth endoplasmic reticulum	GO:0005790	7.87224e-05	4.1039	36	334	7	27317	RPL10,HSP90B1,HSPA5,CANX,ALDOB,PDIA3,CALR
GO:CC	distal axon	GO:0150034	8.78009e-05	4.0565	379	334	19	27317	YWHAE,BASP1,HNRNPK,NEFL,CALM1,HSPA8,HSP90AB1,MAPT,SRSF10,DPYSL2,PCLO,GAP43,GLUL,MAP1B,LRP2,ATP1A3,AGRN,PTPRZ1,MARCKS
GO:CC	growth cone	GO:0030426	0.000147903	3.83002	214	334	14	27317	YWHAE,BASP1,NEFL,CALM1,HSP90AB1,MAPT,DPYSL2,PCLO,GAP43,MAP1B,LRP2,AGRN,PTPRZ1,MARCKS
GO:CC	endoplasmic reticulum protein-containing complex	GO:0140534	0.00020578	3.6866	130	334	11	27317	VCP,P4HB,HSP90B1,STT3A,UGT1A1,HSPA5,RPN1,SEC61A1,PDIA3,SEC63,CALR
GO:CC	site of polarized growth	GO:0030427	0.00021802	3.6615	221	334	14	27317	YWHAE,BASP1,NEFL,CALM1,HSP90AB1,MAPT,DPYSL2,PCLO,GAP43,MAP1B,LRP2,AGRN,PTPRZ1,MARCKS
GO:CC	intercalated disc	GO:0014704	0.000225368	3.64711	60	334	8	27317	ANK2,ITGB1,ATP1B1,ATP1A1,ATP1A2,JUP,DSP,ATP2A2
GO:CC	cation-transporting ATPase complex	GO:0090533	0.000240068	3.61967	15	334	5	27317	ATP1B1,ATP1A3,ATP1A1,ATP1A2,ATP2A2
GO:CC	supramolecular fiber	GO:0099512	0.000315067	3.5016	1007	334	32	27317	TUBB4B,INA,HABP4,NEFH,RPL7,RPL6,TUBA4A,NEFL,RPL4,CALM1,TPPP,HSPA8,ALDOA,MAPT,PLEC,DPYSL2,HSPB1,NEFM,ANK2,MAP1A,EIF3A,LMNA,EZR,MAP1B,LRPPRC,MYH9,JUP,CLTC,ANXA1,DSP,SDC4,MARCKS
GO:CC	rough endoplasmic reticulum membrane	GO:0030867	0.000319712	3.49524	28	334	6	27317	RPL27,RPS26,CCDC47,SEC61A1,ALDOB,SEC63
GO:CC	cell surface	GO:0009986	0.00037186	3.42962	1117	334	34	27317	MBP,NCL,HSPA8,HSP90AB1,ENO1,ATPIF1,HSPD1,P4HB,GOT2,NPTN,ITGB1,SLC4A4,HSPA5,CSPG5,ATP5A1,BCAN,LRP2,SDC1,NCAM1,BGN,ANXA1,ANXA2,SDC3,AGRN,TNR,CD47,PDIA3,SDC4,SDC2,ANPEP,LAMP1,CALR,SLC1A2,ABCB11
GO:CC	supramolecular polymer	GO:0099081	0.000373097	3.42818	1015	334	32	27317	TUBB4B,INA,HABP4,NEFH,RPL7,RPL6,TUBA4A,NEFL,RPL4,CALM1,TPPP,HSPA8,ALDOA,MAPT,PLEC,DPYSL2,HSPB1,NEFM,ANK2,MAP1A,EIF3A,LMNA,EZR,MAP1B,LRPPRC,MYH9,JUP,CLTC,ANXA1,DSP,SDC4,MARCKS
GO:CC	ATPase dependent transmembrane transport complex	GO:0098533	0.000484831	3.31441	17	334	5	27317	ATP1B1,ATP1A3,ATP1A1,ATP1A2,ATP2A2
GO:CC	Cdc73/Paf1 complex	GO:0016593	0.000492758	3.30737	8	334	4	27317	PAF1,CTR9,RTF1,LEO1
GO:CC	postsynaptic intermediate filament cytoskeleton	GO:0099160	0.000603888	3.21904	3	334	3	27317	INA,NEFH,NEFL
GO:CC	mitochondrial matrix	GO:0005759	0.000625428	3.20382	352	334	17	27317	MRPS15,RPS3,MRPL41,MRPL57,ACSM2,MRPS9,MRPS5,HSPD1,GOT2,GLUD1,MDH2,LRPPRC,ALDH2,SLC25A5,ACAA2,CPS1,HMGCS2
GO:CC	organelle envelope	GO:0031967	0.000807389	3.09292	1210	334	35	27317	YBX1,HABP4,RPS3,CALM1,TRA2B,ENO1,MTDH,PLEC,HSPD1,ASL,GOT2,CSDE1,LMNA,GK,ATP5A1,GLUD1,MDH2,HAAO,SLC25A4,DNASE1,LRPPRC,ANXA1,SDHA,UGT2B34,CAT,SLC25A5,ARG1,ACSL1,PDIA3,ACAA2,SORD,CALR,CPS1,HMGCS2,SLC25A3
GO:CC	envelope	GO:0031975	0.000807389	3.09292	1210	334	35	27317	YBX1,HABP4,RPS3,CALM1,TRA2B,ENO1,MTDH,PLEC,HSPD1,ASL,GOT2,CSDE1,LMNA,GK,ATP5A1,GLUD1,MDH2,HAAO,SLC25A4,DNASE1,LRPPRC,ANXA1,SDHA,UGT2B34,CAT,SLC25A5,ARG1,ACSL1,PDIA3,ACAA2,SORD,CALR,CPS1,HMGCS2,SLC25A3
GO:CC	exon-exon junction complex	GO:0035145	0.00117865	2.92862	20	334	5	27317	THRAP3,ALYREF,PNN,SRSF1,ACIN1
GO:CC	endoplasmic reticulum chaperone complex	GO:0034663	0.00144988	2.83867	10	334	4	27317	P4HB,HSP90B1,UGT1A1,HSPA5
GO:CC	nuclear outer membrane-endoplasmic reticulum membrane network	GO:0042175	0.00197744	2.7039	1047	334	31	27317	RPL27,VCP,CHERP,ENO1,MTDH,RPS26,TKT,HSP90B1,STT3A,UGT1A1,HSPA5,CSPG5,CCDC47,RAB1A,RRBP1,CYP2C29,LRPPRC,RPN1,FMO5,HPD,SEC61A1,SLC27A2,UGT2B34,TECR,CANX,ALDOB,ACSL1,PDIA3,SEC63,CALR,ATP2A2
GO:CC	neurofilament	GO:0005883	0.00225642	2.64658	11	334	4	27317	INA,NEFH,NEFL,NEFM
GO:CC	perineuronal net	GO:0072534	0.0023936	2.62095	4	334	3	27317	BCAN,TNR,PTPRZ1
GO:CC	mitochondrial envelope	GO:0005740	0.00242812	2.61473	753	334	25	27317	RPS3,CALM1,PLEC,HSPD1,ASL,GOT2,CSDE1,GK,ATP5A1,GLUD1,MDH2,HAAO,SLC25A4,ANXA1,SDHA,CAT,SLC25A5,ARG1,ACSL1,PDIA3,ACAA2,SORD,CPS1,HMGCS2,SLC25A3
GO:CC	Golgi lumen	GO:0005796	0.00248212	2.60518	23	334	5	27317	SDC1,SDC3,AGRN,SDC4,SDC2
GO:CC	cornified envelope	GO:0001533	0.00252858	2.59712	59	334	7	27317	NCL,HSPB1,PKP1,JUP,ANXA1,ANXA2,DSP
GO:CC	cell-cell contact zone	GO:0044291	0.00272294	2.56496	83	334	8	27317	ANK2,ITGB1,ATP1B1,ATP1A1,ATP1A2,JUP,DSP,ATP2A2
GO:CC	catalytic complex	GO:1902494	0.00288168	2.54035	1563	334	40	27317	SNRPD2,HNRNPA1,RBMX,HNRNPC,HNRNPA2B1,HNRNPK,CALM1,SRRM2,NOLC1,VCP,ENO1,GTF2F1,ALYREF,RALY,POLR2A,PNN,SRSF1,RSF1,A0A0U1RNP2,MLLT3,SYNCRIP,PAF1,GM13697,HSPB1,CTR9,RTF1,PKM,P4HB,CDK11B,STT3A,HNRNPA3,PSMB1,LEO1,HNRNPF,RPN1,LDHA,PSMA1,PSMA3,SDHA,CAT
GO:CC	presynapse	GO:0098793	0.00305142	2.5155	619	334	22	27317	HNRNPK,NEFL,CALM1,YWHAG,HSPA8,PNISR,SRSF10,RPS27,DPYSL2,RPL22,PCLO,NPTN,GLUL,RAB1A,RAB3C,ATP1A3,CLTC,CANX,LAMP1,SLC6A11,SLC1A2,MARCKS
GO:CC	A band	GO:0031672	0.00333791	2.47653	41	334	6	27317	RPL7,RPL6,RPL4,ALDOA,HSPB1,ANK2
GO:CC	sodium:potassium-exchanging ATPase complex	GO:0005890	0.003352	2.4747	12	334	4	27317	ATP1B1,ATP1A3,ATP1A1,ATP1A2
GO:CC	cell projection membrane	GO:0031253	0.00344895	2.46231	359	334	16	27317	RPS3,HSP90AB1,MAPT,EPB41L3,GAP43,ITGB1,EEF1A1,EZR,LRP2,PODXL,CUBN,ANPEP,PTPRZ1,SLC1A2,MTTP,SLC5A2
GO:CC	mitochondrial membrane	GO:0031966	0.00569954	2.24416	693	334	23	27317	RPS3,CALM1,PLEC,HSPD1,ASL,GOT2,CSDE1,GK,ATP5A1,GLUD1,MDH2,HAAO,SLC25A4,ANXA1,SDHA,SLC25A5,ARG1,ACSL1,ACAA2,SORD,CPS1,HMGCS2,SLC25A3
GO:CC	T-tubule	GO:0030315	0.00592896	2.22702	67	334	7	27317	ANK2,GOT2,ATP1B1,EZR,ATP1A1,ATP1A2,CLTC
GO:CC	perisynaptic extracellular matrix	GO:0098966	0.00592964	2.22697	5	334	3	27317	BCAN,TNR,PTPRZ1
GO:CC	messenger ribonucleoprotein complex	GO:1990124	0.00664849	2.17728	14	334	4	27317	YBX1,HSPA8,HNRNPA3,PKP1
GO:CC	eukaryotic 48S preinitiation complex	GO:0033290	0.00897883	2.04678	15	334	4	27317	EIF3J1,EIF3G,EIF3C,EIF3A
GO:CC	CRD-mediated mRNA stability complex	GO:0070937	0.0117516	1.9299	6	334	3	27317	YBX1,SYNCRIP,CSDE1
GO:CC	synapse-associated extracellular matrix	GO:0099535	0.0117516	1.9299	6	334	3	27317	BCAN,TNR,PTPRZ1
GO:CC	eukaryotic translation initiation factor 3 complex	GO:0005852	0.0118565	1.92604	16	334	4	27317	EIF3J1,EIF3G,EIF3C,EIF3A
GO:CC	postsynaptic cytoskeleton	GO:0099571	0.0118565	1.92604	16	334	4	27317	INA,NEFH,NEFL,MARCKS
GO:CC	transcription elongation factor complex	GO:0008023	0.0120648	1.91848	51	334	6	27317	MLLT3,PAF1,CTR9,RTF1,LEO1,SSRP1
GO:CC	neuron projection cytoplasm	GO:0120111	0.0123852	1.9071	102	334	8	27317	PURA,HNRNPA2B1,NEFL,HSPB1,AP3B1,MAP1A,AP3B2,CANX
GO:CC	main axon	GO:0044304	0.0135689	1.86746	76	334	7	27317	MBP,MAPT,EPB41L3,MAP1A,MAP1B,BCAN,SLC1A2
GO:CC	eukaryotic 43S preinitiation complex	GO:0016282	0.0153555	1.81374	17	334	4	27317	EIF3J1,EIF3G,EIF3C,EIF3A
GO:CC	basal plasma membrane	GO:0009925	0.0164595	1.78358	282	334	13	27317	CAR2,HSP90AB1,PLEC,ANK2,SLC4A4,ATP1B1,EZR,ATP1A1,ANXA1,ANXA2,DSP,SLCO1B2,MTTP
GO:CC	brush border	GO:0005903	0.0166273	1.77918	137	334	9	27317	HSP90AB1,PLEC,EZR,LRP2,MYH9,CUBN,ANPEP,MTTP,SLC5A2
GO:CC	COP9 signalosome	GO:0008180	0.018382	1.73561	34	334	5	27317	BASP1,HSP90AB1,HSPA5,ATP5A1,MYH9
GO:CC	translation preinitiation complex	GO:0070993	0.0195529	1.70879	18	334	4	27317	EIF3J1,EIF3G,EIF3C,EIF3A
GO:CC	endoplasmic reticulum membrane	GO:0005789	0.0214006	1.66957	1020	334	28	27317	RPL27,VCP,CHERP,MTDH,RPS26,TKT,HSP90B1,STT3A,UGT1A1,HSPA5,CSPG5,CCDC47,RAB1A,RRBP1,CYP2C29,RPN1,FMO5,HPD,SEC61A1,SLC27A2,TECR,CANX,ALDOB,ACSL1,PDIA3,SEC63,CALR,ATP2A2
GO:CC	basolateral plasma membrane	GO:0016323	0.0234699	1.62949	252	334	12	27317	CAR2,HSP90AB1,ANK2,SLC4A4,ATP1B1,EZR,ATP1A1,ANXA1,ANXA2,DSP,SLCO1B2,MTTP
GO:CC	endoplasmic reticulum subcompartment	GO:0098827	0.0240504	1.61888	1027	334	28	27317	RPL27,VCP,CHERP,MTDH,RPS26,TKT,HSP90B1,STT3A,UGT1A1,HSPA5,CSPG5,CCDC47,RAB1A,RRBP1,CYP2C29,RPN1,FMO5,HPD,SEC61A1,SLC27A2,TECR,CANX,ALDOB,ACSL1,PDIA3,SEC63,CALR,ATP2A2
GO:CC	glial cell projection	GO:0097386	0.0244111	1.61241	36	334	5	27317	MAPT,GLUL,ITGB1,EZR,SLC1A2
GO:CC	cytoplasmic stress granule	GO:0010494	0.0278932	1.5545	85	334	7	27317	YBX1,HABP4,HNRNPK,ELAVL1,VCP,TARDBP,CSDE1
GO:CC	polymeric cytoskeletal fiber	GO:0099513	0.0279907	1.55299	769	334	23	27317	TUBB4B,INA,NEFH,TUBA4A,NEFL,CALM1,TPPP,HSPA8,MAPT,PLEC,DPYSL2,NEFM,MAP1A,EIF3A,LMNA,EZR,MAP1B,LRPPRC,JUP,CLTC,ANXA1,DSP,MARCKS
GO:CC	chromatin	GO:0000785	0.0292118	1.53444	669	334	21	27317	H3F3A,H1F0,BASP1,RBMX,HNRNPA2B1,HIST2H4,HNRNPK,SET,ALDOA,SRSF2,BRD2,POLR2A,RSF1,PAF1,TARDBP,NUCKS1,HMGN5,SSRP1,ATRX,NAP1L3,A1CF
GO:CC	integral component of endoplasmic reticulum membrane	GO:0030176	0.0302484	1.5193	148	334	9	27317	HSPA5,CCDC47,RRBP1,SEC61A1,SLC27A2,TECR,CANX,PDIA3,CALR
GO:CC	ribbon synapse	GO:0097470	0.0303665	1.5176	20	334	4	27317	HSPA8,PCLO,CLTC,ATP2A2
GO:CC	basal part of cell	GO:0045178	0.0339937	1.4686	303	334	13	27317	CAR2,HSP90AB1,PLEC,ANK2,SLC4A4,ATP1B1,EZR,ATP1A1,ANXA1,ANXA2,DSP,SLCO1B2,MTTP
GO:CC	intrinsic component of endoplasmic reticulum membrane	GO:0031227	0.0452033	1.34483	156	334	9	27317	HSPA5,CCDC47,RRBP1,SEC61A1,SLC27A2,TECR,CANX,PDIA3,CALR
GO:CC	nucleoplasmic periphery of the nuclear pore complex	GO:1990826	0.0496843	1.30378	2	334	2	27317	HNRNPA1,HNRNPC
KEGG	Ribosome	KEGG:03010	6.39695e-46	45.194	164	233	56	8583	RPL13A,RPS24,RPL29,RPS15A,RPS9,RPL26,RPL34,RPL19,RPS15,RPL35A,MRPS15,RPL8,RPL37,RPS10,RPL35,RPL18,RPL22L1,RPL5,RPS6,RPS8,RPL28,RPS13,RPL17,RPL14,RPL21,RPS2,RPS11,RPL27,RPL7,RPS3,RPL6,RPL7A,RPS25,RPS23,RPS16,RPL31,RPS3A,RPS20,RPS27A,RPL4,RPS5,RPL18A,RPL10A,RPS4X,RPS19,RPLP0,RPSA,RPL13,RPL10,RPS26,RPS27,MRPS9,MRPS5,RPL3,RPL22,RPS14
KEGG	Coronavirus disease - COVID-19	KEGG:05171	4.67288e-33	32.3304	233	233	53	8583	RPL13A,RPS24,RPL29,RPS15A,RPS9,RPL26,RPL34,RPL19,RPS15,RPL35A,RPL8,RPL37,RPS10,RPL35,RPL18,RPL22L1,RPL5,RPS6,RPS8,RPL28,RPS13,RPL17,RPL14,RPL21,RPS2,RPS11,RPL27,RPL7,RPS3,RPL6,RPL7A,RPS25,RPS23,RPS16,RPL31,RPS3A,RPS20,RPS27A,RPL4,RPS5,RPL18A,RPL10A,RPS4X,RPS19,RPLP0,RPSA,RPL13,RPL10,RPS26,RPS27,RPL3,RPL22,RPS14
KEGG	Spliceosome	KEGG:03040	1.75313e-11	10.7562	124	233	23	8583	SNRPD2,SNRNP70,HNRNPA1,RBMX,HNRNPC,HNRNPK,SRSF3,SNRPA,TRA2B,HSPA8,SRSF4,SRSF2,CHERP,ALYREF,SRSF10,PCBP1,SRSF1,SRSF6,ACIN1,TRA2A,HNRNPA3,SRSF7,SRSF5
KEGG	Carbon metabolism	KEGG:01200	1.83015e-06	5.73751	119	233	17	8583	ALDOA,ENO1,MDH1,PGK1,TPI1,PKM,TKT,GOT2,GLUD1,MDH2,IDH1,TKFC,SDHA,RGN,CAT,ALDOB,CPS1
KEGG	Proximal tubule bicarbonate reclamation	KEGG:04964	6.01257e-06	5.22094	22	233	8	8583	CAR2,MDH1,SLC4A4,ATP1B1,GLUD1,ATP1A3,ATP1A1,ATP1A2
KEGG	Biosynthesis of amino acids	KEGG:01230	1.43301e-05	4.84375	78	233	13	8583	ALDOA,ENO1,PGK1,TPI1,PKM,TKT,ASL,GOT2,GLUL,IDH1,ARG1,ALDOB,CPS1
KEGG	Glycolysis / Gluconeogenesis	KEGG:00010	0.000994354	3.00246	66	233	10	8583	ALDOA,ENO1,PGK1,TPI1,PKM,ALDH9A1,ALDH2,LDHA,ALDOB,AKR1A1
KEGG	Arginine biosynthesis	KEGG:00220	0.00105496	2.97676	20	233	6	8583	ASL,GOT2,GLUL,GLUD1,ARG1,CPS1
KEGG	Nitrogen metabolism	KEGG:00910	0.00481995	2.31696	16	233	5	8583	CAR2,GLUL,GLUD1,CA3,CPS1
KEGG	Ascorbate and aldarate metabolism	KEGG:00053	0.0156	1.80687	31	233	6	8583	UGT1A1,ALDH9A1,ALDH2,UGT2B34,RGN,AKR1A1
KEGG	Pyruvate metabolism	KEGG:00620	0.0161162	1.79274	44	233	7	8583	MDH1,PKM,MDH2,ALDH9A1,ALDH2,LDHA,AKR1A1
KEGG	Thyroid hormone synthesis	KEGG:04918	0.0162827	1.78827	74	233	9	8583	HSP90B1,HSPA5,ATP1B1,LRP2,ATP1A3,ATP1A1,ATP1A2,CANX,ALB
KEGG	Bile secretion	KEGG:04976	0.0284172	1.54642	97	233	10	8583	CAR2,UGT1A1,SLC4A4,ATP1B1,ATP1A3,ATP1A1,ATP1A2,UGT2B34,SLCO1B2,ABCB11
KEGG	ECM-receptor interaction	KEGG:04512	0.0428762	1.36778	84	233	9	8583	DMP1,ITGB1,HSPG2,SDC1,AGRN,TNR,CD47,SPP1,SDC4
KEGG	Amyotrophic lateral sclerosis	KEGG:05014	0.0453092	1.34381	346	233	21	8583	TUBB4B,HNRNPA1,NEFH,HNRNPA2B1,TUBA4A,SRSF3,VCP,ALYREF,NEFM,TARDBP,HNRNPA3,SRSF7,PSMB1,HSPA5,RAB1A,ATP5A1,PSMA1,PSMA3,SDHA,CAT,SLC1A2

## Sheet: 588 dual binders
source	term_name	term_id	adjusted_p_value	negative_log10_of_adjusted_p_value	term_size	query_size	intersection_size	effective_domain_size	intersections
GO:MF	heterocyclic compound binding	GO:1901363	1.14238e-66	65.9422	6837	573	353	25412	CCT4,SULT2A8,SOD2,SLC27A5,RPS4X,PURA,SHMT1,TCP1,TARDBP,CAPRIN1,SEPHS2,AGXT2,ESRP2,XYLB,FMO5,GNMT,A1CF,ADH1,HNRNPH2,ETF1,ACO1,EIF3E,EIF3G,ACSL1,DDX1,RPS3,PABPC1,RPS13,SND1,AADAT,PRKAR2A,EIF3J1,ACSF2,EIF5,PA2G4,EEF1G,CYP2E1,RPL22,GPD1,EEF1A1,KYNU,ATXN2,RPS9,RPL9,EEFSEC,EIF4A1,RPL5,LARP4,RARS,KARS,DDX39A,CYP2F2,FUS,CSDE1,NONO,HDLBP,POLR2B,PTBP1,CYB5A,NCL,ACADS,DDX3X,CCT6A,PCBP2,CCDC25,FABP1,CYB5R3,A…
GO:MF	organic cyclic compound binding	GO:0097159	1.53358e-66	65.8143	6918	573	355	25412	CCT4,SULT2A8,SOD2,SLC27A5,RPS4X,PURA,SHMT1,TCP1,TARDBP,CAPRIN1,SEPHS2,AGXT2,ESRP2,XYLB,FMO5,GNMT,A1CF,ADH1,HNRNPH2,ETF1,ACO1,EIF3E,EIF3G,GSTP1,ACSL1,DDX1,RPS3,PABPC1,RPS13,SND1,AADAT,PRKAR2A,EIF3J1,ACSF2,EIF5,PA2G4,EEF1G,CYP2E1,RPL22,GPD1,EEF1A1,KYNU,ATXN2,RPS9,RPL9,EEFSEC,EIF4A1,RPL5,LARP4,RARS,KARS,DDX39A,CYP2F2,FUS,CSDE1,NONO,HDLBP,POLR2B,PTBP1,CYB5A,NCL,ACADS,DDX3X,CCT6A,PCBP2,CCDC25,CYB5R3,A…
GO:MF	small molecule binding	GO:0036094	1.14215e-57	56.9423	2561	573	201	25412	CCT4,SULT2A8,SOD2,SLC27A5,SHMT1,TCP1,SEPHS2,AGXT2,XYLB,FMO5,GNMT,ADH1,ACSL1,DDX1,AADAT,PRKAR2A,ACSF2,EIF5,GPD1,EEF1A1,KYNU,EEFSEC,EIF4A1,OTC,RARS,KARS,DDX39A,CYP2F2,POLR2B,ACADS,DDX3X,CCT6A,FABP1,CYB5R3,H6PD,FTCD,ACSL5,IARS2,GPT,EPRS,IDH1,ACSS2,MDH1,ETFA,RAB10,POR,CCT5,PGD,GOT1,AOX3,CTH,LDHA,ACTR2,HSPA5,SARS,TARS,MAT1A,HELZ2,MTHFD1,ASS1,TXNRD1,AARS,FASN,TKFC,FARSB,SMC3,MOV10,AHCY,IFIH1,UGDH,PRMT1…
GO:MF	catalytic activity	GO:0003824	4.9358e-56	55.3066	5730	573	305	25412	CCT4,SULT2A8,FH,ACAA2,SOD2,AKR1A1,ALDH8A1,SLC27A5,PPIA,SHMT1,TCP1,UROC1,SEPHS2,AGXT2,XYLB,FMO5,P4HB,GNMT,GCLM,ADH1,ACO1,GSTP1,ACSL1,DDX1,RPS3,BHMT,PDIA4,SND1,AADAT,PRKAR2A,ACSF2,CYP2E1,GPD1,EEF1A1,PPA1,PRDX6,KYNU,PBLD2,EEFSEC,EIF4A1,CPNE3,ECHS1,OTC,RARS,KARS,DDX39A,CYP2F2,FAH,POLR2B,APMAP,ALDH6A1,CYB5A,ACADS,DDX3X,CCT6A,AASS,RGN,LAP3,ARG1,CYB5R3,H6PD,FTCD,TRIM56,ACSL5,IARS2,GPT,EPRS,IDH1,TRIM25,A…
GO:MF	RNA binding	GO:0003723	4.7966e-54	53.3191	2340	573	187	25412	RPS4X,PURA,SHMT1,TARDBP,CAPRIN1,ESRP2,A1CF,HNRNPH2,ETF1,ACO1,EIF3G,DDX1,RPS3,PABPC1,RPS13,SND1,PA2G4,RPL22,EEF1A1,ATXN2,RPS9,RPL9,EEFSEC,EIF4A1,RPL5,LARP4,RARS,KARS,DDX39A,FUS,CSDE1,NONO,HDLBP,PTBP1,NCL,DDX3X,PCBP2,AKAP1,SYNCRIP,HNRNPK,IARS2,EPRS,HNRNPD,HNRNPF,CCT5,RALY,ELAVL1,SBDS,CELF1,SARS,RPL3,HELZ2,PDCD11,TDRD3,FUBP3,AARS,LARP4B,FARSB,MOV10,IFIH1,STRAP,SRP54,SFPQ,PCBP1,SRSF3,EIF5A,YARS,RPS2,…
GO:MF	binding	GO:0005488	6.02248e-52	51.2202	16232	573	525	25412	CCT4,SEC24D,SULT2A8,FH,UFM1,SOD2,DNAJC3,SLC27A5,PPIA,RPS4X,PURA,IQGAP2,SHMT1,TCP1,ARPC4,TARDBP,CAPRIN1,TOMM70,SEPHS2,AGXT2,ESRP2,XYLB,FMO5,P4HB,GNMT,A1CF,GCLM,COPS2,ADH1,RPN2,HNRNPH2,ETF1,ACO1,EIF3E,PSME2,EIF3G,GSTP1,ACSL1,DDX1,RNH1,MAP4,RPS3,BHMT,PABPC1,RPS13,SND1,AADAT,PRKAR2A,EIF3J1,ACSF2,EIF5,PA2G4,EEF1G,ARPC2,ANXA11,CDK5RAP3,CYP2E1,RPL22,GPD1,EEF1A1,RPSA,RACK1,PPA1,NOMO1,KYNU,PBLD2,RDX,ATXN2…
GO:MF	nucleoside phosphate binding	GO:1901265	3.30157e-47	46.4813	2188	573	171	25412	CCT4,SULT2A8,SLC27A5,TCP1,SEPHS2,XYLB,FMO5,ADH1,ACSL1,DDX1,PRKAR2A,ACSF2,EIF5,GPD1,EEF1A1,EEFSEC,EIF4A1,RARS,KARS,DDX39A,ACADS,DDX3X,CCT6A,CYB5R3,H6PD,ACSL5,IARS2,EPRS,IDH1,ACSS2,MDH1,ETFA,RAB10,POR,CCT5,PGD,AOX3,LDHA,ACTR2,HSPA5,SARS,TARS,MAT1A,HELZ2,MTHFD1,ASS1,TXNRD1,AARS,TKFC,FARSB,SMC3,MOV10,AHCY,IFIH1,UGDH,PRMT1,SRP54,ACSM1,YARS,PCK1,HADHA,UPF1,PSMC5,EEF2,QDPR,ACLY,ACADVL,GARS,GSS,DARS,DDX4…
GO:MF	nucleotide binding	GO:0000166	3.30157e-47	46.4813	2188	573	171	25412	CCT4,SULT2A8,SLC27A5,TCP1,SEPHS2,XYLB,FMO5,ADH1,ACSL1,DDX1,PRKAR2A,ACSF2,EIF5,GPD1,EEF1A1,EEFSEC,EIF4A1,RARS,KARS,DDX39A,ACADS,DDX3X,CCT6A,CYB5R3,H6PD,ACSL5,IARS2,EPRS,IDH1,ACSS2,MDH1,ETFA,RAB10,POR,CCT5,PGD,AOX3,LDHA,ACTR2,HSPA5,SARS,TARS,MAT1A,HELZ2,MTHFD1,ASS1,TXNRD1,AARS,TKFC,FARSB,SMC3,MOV10,AHCY,IFIH1,UGDH,PRMT1,SRP54,ACSM1,YARS,PCK1,HADHA,UPF1,PSMC5,EEF2,QDPR,ACLY,ACADVL,GARS,GSS,DARS,DDX4…
GO:MF	anion binding	GO:0043168	3.34867e-47	46.4751	2439	573	181	25412	CCT4,SULT2A8,SLC27A5,IQGAP2,SHMT1,TCP1,SEPHS2,AGXT2,XYLB,FMO5,GNMT,ADH1,GSTP1,ACSL1,DDX1,AADAT,PRKAR2A,ACSF2,EIF5,EEF1A1,KYNU,EEFSEC,EIF4A1,ARHGDIA,OTC,RARS,KARS,DDX39A,ACADS,DDX3X,CCT6A,FABP1,CYB5R3,FTCD,ACSL5,IARS2,GPT,EPRS,ACSS2,ETFA,RAB10,POR,CCT5,PGD,GOT1,AOX3,AKR1C6,CTH,ACTR2,HSPA5,SARS,TARS,MAT1A,HELZ2,MTHFD1,ASS1,TXNRD1,AARS,TKFC,FARSB,SMC3,MOV10,IFIH1,SRP54,ACSM1,YARS,PCK1,HADHA,UPF1,PSM…
GO:MF	mRNA binding	GO:0003729	4.42504e-43	42.3541	385	573	73	25412	SHMT1,TARDBP,ESRP2,A1CF,ETF1,ACO1,RPS3,PABPC1,RPS13,EEF1A1,EEFSEC,RPL5,LARP4,FUS,HDLBP,NCL,DDX3X,PCBP2,SYNCRIP,HNRNPK,HNRNPD,CCT5,ELAVL1,CELF1,FUBP3,LARP4B,STRAP,PCBP1,SRSF3,RPS2,YTHDF3,G3BP2,PTBP3,RBM47,TRA2B,DDX5,DDX6,LARP1,HNRNPA1,EIF3A,CRYZ,HNRNPM,EIF3D,HNRNPL,KHSRP,PABPC4,TIAL1,THRAP3,EIF4G1,RPS14,DHX9,SF3B1,RPS5,HNRNPA2B1,RBM14,HNRNPR,HNRNPLL,FXR1,DHX36,RPL7,LSM14A,SRSF1,PKM,SNRNP70,SERBP1,…
GO:MF	protein binding	GO:0005515	4.09765e-35	34.3875	10481	573	387	25412	CCT4,SEC24D,FH,UFM1,SOD2,DNAJC3,PPIA,PURA,IQGAP2,SHMT1,TCP1,ARPC4,TARDBP,TOMM70,P4HB,GNMT,A1CF,GCLM,COPS2,ADH1,RPN2,EIF3E,PSME2,EIF3G,GSTP1,DDX1,RNH1,MAP4,RPS3,PABPC1,SND1,AADAT,PRKAR2A,EIF3J1,EIF5,PA2G4,EEF1G,ARPC2,ANXA11,CDK5RAP3,CYP2E1,RPL22,GPD1,EEF1A1,RPSA,RACK1,KYNU,PBLD2,RDX,EEFSEC,EIF4A1,CPNE3,ARHGDIA,OTC,RPL5,KARS,DDX39A,FUS,NONO,CYB5A,NCL,ACADS,DDX3X,CCT6A,PCBP2,ARG1,FNDC3A,CYB5R3,AKAP1…
GO:MF	purine nucleotide binding	GO:0017076	2.94684e-34	33.5306	1934	573	141	25412	CCT4,SULT2A8,SLC27A5,TCP1,SEPHS2,XYLB,ACSL1,DDX1,PRKAR2A,ACSF2,EIF5,EEF1A1,EEFSEC,EIF4A1,RARS,KARS,DDX39A,ACADS,DDX3X,CCT6A,CYB5R3,ACSL5,IARS2,EPRS,ACSS2,RAB10,CCT5,ACTR2,HSPA5,SARS,TARS,MAT1A,HELZ2,MTHFD1,ASS1,AARS,TKFC,FARSB,SMC3,MOV10,AHCY,IFIH1,SRP54,ACSM1,YARS,PCK1,HADHA,UPF1,PSMC5,EEF2,ACLY,ACADVL,GARS,GSS,DARS,DDX46,DDX5,IARS,DDX6,CCT3,GCLC,ATL3,ADK,HARS,PFN1,GFM1,LONP1,MYO6,THRAP3,PGK1,SK…
GO:MF	ribonucleotide binding	GO:0032553	1.55077e-33	32.8095	1938	573	140	25412	CCT4,SULT2A8,SLC27A5,TCP1,SEPHS2,XYLB,ACSL1,DDX1,PRKAR2A,ACSF2,EIF5,EEF1A1,EEFSEC,EIF4A1,RARS,KARS,DDX39A,ACADS,DDX3X,CCT6A,CYB5R3,ACSL5,IARS2,EPRS,ACSS2,RAB10,POR,CCT5,ACTR2,HSPA5,SARS,TARS,MAT1A,HELZ2,MTHFD1,ASS1,AARS,TKFC,FARSB,SMC3,MOV10,IFIH1,SRP54,ACSM1,YARS,PCK1,HADHA,UPF1,PSMC5,EEF2,ACLY,ACADVL,GARS,GSS,DARS,DDX46,DDX5,IARS,DDX6,CCT3,GCLC,UGP2,ATL3,ADK,HARS,GFM1,LONP1,MYO6,THRAP3,PGK1,SKI…
GO:MF	purine ribonucleotide binding	GO:0032555	9.14846e-33	32.0387	1919	573	138	25412	CCT4,SULT2A8,SLC27A5,TCP1,SEPHS2,XYLB,ACSL1,DDX1,PRKAR2A,ACSF2,EIF5,EEF1A1,EEFSEC,EIF4A1,RARS,KARS,DDX39A,ACADS,DDX3X,CCT6A,CYB5R3,ACSL5,IARS2,EPRS,ACSS2,RAB10,CCT5,ACTR2,HSPA5,SARS,TARS,MAT1A,HELZ2,MTHFD1,ASS1,AARS,TKFC,FARSB,SMC3,MOV10,IFIH1,SRP54,ACSM1,YARS,PCK1,HADHA,UPF1,PSMC5,EEF2,ACLY,ACADVL,GARS,GSS,DARS,DDX46,DDX5,IARS,DDX6,CCT3,GCLC,ATL3,ADK,HARS,GFM1,LONP1,MYO6,THRAP3,PGK1,SKIV2L,TGM2,…
GO:MF	translation regulator activity	GO:0045182	2.63048e-32	31.58	162	573	44	25412	PURA,SHMT1,ETF1,EIF3E,EIF3G,EIF3J1,EIF5,EEF1G,RPL22,EEF1A1,RPS9,EEFSEC,EIF4A1,EIF3L,AARS,PCBP1,EIF5A,EEF2,LARP1,EIF3A,EIF3B,EIF3D,GFM1,TIAL1,RPL10,EIF4G1,RPS14,EIF5B,MTIF2,EIF3C,EIF2B5,DHX29,EIF4G2,EIF4B,EIF4A2,EIF3H,EEF1D,EIF4G3,GSPT1,FXR1,AGO2,PURB,EIF3I,EIF2S1
GO:MF	adenyl nucleotide binding	GO:0030554	2.83999e-32	31.5467	1570	573	123	25412	CCT4,SULT2A8,SLC27A5,TCP1,SEPHS2,XYLB,ACSL1,DDX1,PRKAR2A,ACSF2,EIF4A1,RARS,KARS,DDX39A,ACADS,DDX3X,CCT6A,CYB5R3,ACSL5,IARS2,EPRS,ACSS2,CCT5,ACTR2,HSPA5,SARS,TARS,MAT1A,HELZ2,MTHFD1,ASS1,AARS,TKFC,FARSB,SMC3,MOV10,AHCY,IFIH1,ACSM1,YARS,HADHA,UPF1,PSMC5,ACLY,ACADVL,GARS,GSS,DARS,DDX46,DDX5,IARS,DDX6,CCT3,GCLC,ADK,HARS,PFN1,LONP1,MYO6,THRAP3,PGK1,SKIV2L,VCP,DDX58,EIF4G1,ACSM5,PAPSS2,FBP1,DHX9,HSP90A…
GO:MF	adenyl ribonucleotide binding	GO:0032559	1.01126e-30	29.9951	1556	573	120	25412	CCT4,SULT2A8,SLC27A5,TCP1,SEPHS2,XYLB,ACSL1,DDX1,PRKAR2A,ACSF2,EIF4A1,RARS,KARS,DDX39A,ACADS,DDX3X,CCT6A,CYB5R3,ACSL5,IARS2,EPRS,ACSS2,CCT5,ACTR2,HSPA5,SARS,TARS,MAT1A,HELZ2,MTHFD1,ASS1,AARS,TKFC,FARSB,SMC3,MOV10,IFIH1,ACSM1,YARS,HADHA,UPF1,PSMC5,ACLY,ACADVL,GARS,GSS,DARS,DDX46,DDX5,IARS,DDX6,CCT3,GCLC,ADK,HARS,LONP1,MYO6,THRAP3,PGK1,SKIV2L,VCP,DDX58,EIF4G1,ACSM5,PAPSS2,FBP1,DHX9,HSP90AB1,HSPA8,I…
GO:MF	ion binding	GO:0043167	3.02332e-30	29.5195	5914	573	262	25412	CCT4,SEC24D,SULT2A8,SOD2,SLC27A5,IQGAP2,SHMT1,TCP1,SEPHS2,AGXT2,XYLB,FMO5,GNMT,ADH1,ACO1,GSTP1,ACSL1,DDX1,BHMT,AADAT,PRKAR2A,ACSF2,EIF5,ANXA11,CYP2E1,EEF1A1,PPA1,KYNU,EEFSEC,EIF4A1,CPNE3,ARHGDIA,OTC,RARS,KARS,DDX39A,CYP2F2,FAH,FUS,POLR2B,CYB5A,NCL,ACADS,DDX3X,CCT6A,FABP1,RGN,LAP3,ARG1,CYB5R3,FTCD,TRIM56,ACSL5,IARS2,PLS3,GPT,EPRS,IDH1,TRIM25,ACSS2,ETFA,RAB10,POR,EPHX2,CCT5,PGD,SLC25A13,GOT1,AOX3,A…
GO:MF	carbohydrate derivative binding	GO:0097367	5.57649e-30	29.2536	2278	573	147	25412	CCT4,SULT2A8,SLC27A5,PPIA,TCP1,SEPHS2,XYLB,ACSL1,DDX1,PRKAR2A,ACSF2,EIF5,RPL22,EEF1A1,EEFSEC,EIF4A1,RARS,KARS,DDX39A,POLR2B,ACADS,DDX3X,CCT6A,CYB5R3,ACSL5,IARS2,EPRS,ACSS2,RAB10,POR,CCT5,ACTR2,HSPA5,SARS,TARS,MAT1A,HELZ2,MTHFD1,ASS1,AARS,TKFC,FARSB,SMC3,MOV10,IFIH1,SRP54,ACSM1,YARS,PCK1,HADHA,UPF1,PSMC5,EEF2,ACLY,ACADVL,GARS,GSS,DARS,DDX46,DDX5,IARS,DDX6,CCT3,GCLC,UGP2,ATL3,ADK,HARS,PARP9,GFM1,LO…
GO:MF	purine ribonucleoside triphosphate binding	GO:0035639	3.2243e-29	28.4916	1839	573	129	25412	CCT4,SLC27A5,TCP1,SEPHS2,XYLB,ACSL1,DDX1,ACSF2,EIF5,EEF1A1,EEFSEC,EIF4A1,RARS,KARS,DDX39A,DDX3X,CCT6A,ACSL5,IARS2,EPRS,ACSS2,RAB10,CCT5,ACTR2,HSPA5,SARS,TARS,MAT1A,HELZ2,MTHFD1,ASS1,AARS,TKFC,FARSB,SMC3,MOV10,IFIH1,SRP54,ACSM1,YARS,PCK1,UPF1,PSMC5,EEF2,ACLY,GARS,GSS,DARS,DDX46,DDX5,IARS,DDX6,CCT3,GCLC,ATL3,ADK,HARS,GFM1,LONP1,MYO6,THRAP3,PGK1,SKIV2L,TGM2,VCP,DDX58,EIF4G1,ACSM5,PAPSS2,EIF5B,DHX9,H…
GO:MF	ligase activity	GO:0016874	3.88713e-29	28.4104	168	573	42	25412	SLC27A5,GCLM,ACSL1,ACSF2,RARS,KARS,ACSL5,IARS2,EPRS,TRIM25,ACSS2,SARS,TARS,MTHFD1,ASS1,AARS,FARSB,ACSM1,YARS,GARS,GSS,DARS,IARS,ATP5C1,GCLC,HARS,ACSM5,PAICS,UBA1,FARSA,QARS,ATP6V1A,AACS,SUCLG2,LARS,SLC27A2,GLUL,NARS,ATP5A1,RTCB,ATP5B,VARS
GO:MF	translation regulator activity, nucleic acid binding	GO:0090079	6.61563e-29	28.1794	113	573	36	25412	PURA,SHMT1,ETF1,EIF3E,EIF3G,EIF3J1,EIF5,EEF1G,EEF1A1,EEFSEC,EIF4A1,EIF3L,PCBP1,EIF5A,EEF2,LARP1,EIF3A,EIF3B,EIF3D,GFM1,EIF4G1,EIF5B,MTIF2,EIF3C,EIF2B5,DHX29,EIF4G2,EIF4B,EIF4A2,EIF3H,EEF1D,EIF4G3,GSPT1,PURB,EIF3I,EIF2S1
GO:MF	ATP binding	GO:0005524	6.7313e-27	26.1719	1486	573	111	25412	CCT4,SLC27A5,TCP1,SEPHS2,XYLB,ACSL1,DDX1,ACSF2,EIF4A1,RARS,KARS,DDX39A,DDX3X,CCT6A,ACSL5,IARS2,EPRS,ACSS2,CCT5,ACTR2,HSPA5,SARS,TARS,MAT1A,HELZ2,MTHFD1,ASS1,AARS,TKFC,FARSB,SMC3,MOV10,IFIH1,ACSM1,YARS,UPF1,PSMC5,ACLY,GARS,GSS,DARS,DDX46,DDX5,IARS,DDX6,CCT3,GCLC,ADK,HARS,LONP1,MYO6,THRAP3,PGK1,SKIV2L,VCP,DDX58,EIF4G1,ACSM5,PAPSS2,DHX9,HSP90AB1,HSPA8,IDE,PAICS,HSPD1,UBA1,HSPA4,CCT2,GPHN,KIF13B,DHX1…
GO:MF	nucleic acid binding	GO:0003676	2.42424e-25	24.6154	4721	573	217	25412	SOD2,RPS4X,PURA,SHMT1,TARDBP,CAPRIN1,ESRP2,A1CF,HNRNPH2,ETF1,ACO1,EIF3E,EIF3G,DDX1,RPS3,PABPC1,RPS13,SND1,EIF3J1,EIF5,PA2G4,EEF1G,RPL22,EEF1A1,ATXN2,RPS9,RPL9,EEFSEC,EIF4A1,RPL5,LARP4,RARS,KARS,DDX39A,FUS,CSDE1,NONO,HDLBP,POLR2B,PTBP1,NCL,DDX3X,PCBP2,CCDC25,AKAP1,SYNCRIP,HNRNPK,IARS2,EPRS,HNRNPD,HNRNPF,EIF3L,CCT5,RALY,ELAVL1,SBDS,CELF1,SARS,RPL3,HELZ2,PDCD11,TDRD3,FUBP3,AARS,LARP4B,NACA,FARSB,SMC…
GO:MF	translation factor activity, RNA binding	GO:0008135	6.85188e-25	24.1642	96	573	31	25412	ETF1,EIF3E,EIF3G,EIF3J1,EIF5,EEF1G,EEF1A1,EEFSEC,EIF4A1,EIF3L,EIF5A,EEF2,EIF3A,EIF3B,EIF3D,GFM1,EIF4G1,EIF5B,MTIF2,EIF3C,EIF2B5,DHX29,EIF4G2,EIF4B,EIF4A2,EIF3H,EEF1D,EIF4G3,GSPT1,EIF3I,EIF2S1
GO:MF	ATP-dependent activity	GO:0140657	4.60034e-24	23.3372	545	573	63	25412	CCT4,SLC27A5,TCP1,ACSL1,DDX1,ACSF2,EIF4A1,DDX39A,DDX3X,CCT6A,ACSL5,CCT5,ANXA5,HSPA5,HELZ2,SMC3,MOV10,IFIH1,ACSM1,UPF1,PSMC5,DDX46,DDX5,ATP5C1,DDX6,CCT3,RNF213,ZNFX1,LONP1,SKIV2L,MYL6,VCP,DDX58,ACSM5,DHX9,HSP90AB1,HSPA8,HSPD1,HSPA4,CCT2,KIF13B,DHX15,DHX29,ATP6V1A,EIF4A2,PSMC2,SLC27A2,DYNC1H1,DHX36,ATP5A1,CCT7,MYH9,PSMC1,HSPA4L,ATP5B,OLA1,KIF5B,DHX30,SNRNP200,G3BP1,ATP13A1,DDX17,HSPH1
GO:MF	identical protein binding	GO:0042802	1.33172e-23	22.8756	2299	573	136	25412	SOD2,SHMT1,TARDBP,GNMT,ADH1,PSME2,AADAT,EIF3J1,RPL22,GPD1,EEF1A1,RACK1,KYNU,PBLD2,OTC,KARS,DDX39A,FUS,NONO,NCL,ACADS,ARG1,HNRNPK,EPRS,IDH1,EPHX2,ELAVL1,SLC25A13,AOX3,CTH,LDHA,ANXA5,SARS,TARS,MAT1A,ASL,TXN,ASS1,TXNRD1,FASN,AHCY,IFIH1,UGDH,PRMT1,SFPQ,PDIA3,ZC3HAV1,TRA2B,QDPR,ALDOB,ACADVL,GARS,GSS,TPP2,ALDH7A1,UGP2,HNRNPA1,ATL3,DPYS,CRYZ,GAPDH,HARS,ENO1,ANXA4,LONP1,PCBD1,MVP,ABAT,FLNB,VCP,ALDH1A1,HN…
GO:MF	oxidoreductase activity	GO:0016491	3.62349e-22	21.4409	789	573	73	25412	SOD2,AKR1A1,ALDH8A1,FMO5,P4HB,ADH1,GSTP1,PDIA4,CYP2E1,GPD1,PRDX6,CYP2F2,ALDH6A1,CYB5A,ACADS,AASS,CYB5R3,H6PD,IDH1,MDH1,ETFA,POR,ALDH1L1,PGD,AOX3,AKR1C6,LDHA,TXN,MTHFD1,TXNRD1,FASN,BLVRB,UGDH,PDIA3,HADHA,ASPH,QDPR,ACADVL,CYP2C29,ALDH7A1,PRDX2,CRYZ,GAPDH,IDH3A,HPD,HAAO,PCBD1,PGK1,ALDH1A1,IVD,ALDH4A1,HSD17B11,GPHN,PRODH,PAH,ALDH9A1,SUCLG2,GSR,PDIA6,ACADM,ME1,ALDH3A2,CYC1,ETFB,SOD1,MSRA,TECR,FMO1,PIP…
GO:MF	ATP hydrolysis activity	GO:0016887	4.07198e-21	20.3902	350	573	48	25412	CCT4,TCP1,DDX1,EIF4A1,DDX39A,DDX3X,CCT6A,CCT5,HSPA5,SMC3,MOV10,IFIH1,UPF1,PSMC5,DDX46,DDX5,ATP5C1,DDX6,CCT3,RNF213,LONP1,VCP,DDX58,DHX9,HSP90AB1,HSPA8,HSPD1,HSPA4,CCT2,KIF13B,DHX15,DHX29,EIF4A2,PSMC2,DHX36,ATP5A1,CCT7,PSMC1,HSPA4L,ATP5B,OLA1,KIF5B,DHX30,SNRNP200,G3BP1,ATP13A1,DDX17,HSPH1
GO:MF	ribonucleoprotein complex binding	GO:0043021	8.8816e-21	20.0515	172	573	35	25412	RPN2,SND1,RPSA,RACK1,NOMO1,EEFSEC,DDX3X,HNRNPK,SBDS,HSPA5,IFIH1,PRMT1,STRAP,SRP54,EIF5A,YTHDF3,NAA15,EEF2,MRPS27,DDX5,LARP1,PTCD3,DHX9,MTIF2,EIF3C,DHX29,SRP68,EIF4B,NPM1,SNRNP70,SERBP1,HNRNPC,GCN1,OLA1,EIF2S1
GO:MF	catalytic activity, acting on RNA	GO:0140098	5.46786e-20	19.2622	388	573	49	25412	DDX1,SND1,EIF4A1,RARS,KARS,DDX39A,POLR2B,DDX3X,IARS2,EPRS,SARS,TARS,HELZ2,AARS,FARSB,MOV10,IFIH1,YARS,UPF1,GARS,FBL,DARS,DDX46,DDX5,IARS,DDX6,HARS,NSUN2,SKIV2L,DDX58,DHX9,MRPL44,DHX15,DHX29,FARSA,QARS,EIF4A2,LACTB2,LARS,DHX36,NARS,RTCB,POLR2A,AGO2,VARS,DHX30,SNRNP200,G3BP1,DDX17
GO:MF	mRNA 3'-UTR binding	GO:0003730	2.53477e-18	17.5961	107	573	27	25412	TARDBP,PABPC1,RPL5,LARP4,FUS,SYNCRIP,HNRNPK,HNRNPD,CCT5,ELAVL1,CELF1,LARP4B,PCBP1,DDX5,LARP1,HNRNPA1,CRYZ,HNRNPL,KHSRP,PABPC4,TIAL1,HNRNPA2B1,HNRNPR,FXR1,DHX36,SERBP1,HNRNPC
GO:MF	nucleoside-triphosphatase activity	GO:0017111	9.17005e-18	17.0376	672	573	61	25412	CCT4,TCP1,DDX1,EEF1A1,EEFSEC,EIF4A1,DDX39A,DDX3X,CCT6A,RAB10,CCT5,HSPA5,SMC3,MOV10,IFIH1,SRP54,UPF1,PSMC5,EEF2,DDX46,DDX5,ATP5C1,DDX6,CCT3,ATL3,RNF213,GFM1,LONP1,VCP,DDX58,EIF5B,DHX9,HSP90AB1,HSPA8,RAB2A,MTIF2,HSPD1,HSPA4,CCT2,KIF13B,MFN2,DHX15,DHX29,EIF4A2,RAB7A,PSMC2,GSPT1,DHX36,ATP5A1,CCT7,PSMC1,HSPA4L,ATP5B,OLA1,KIF5B,DHX30,SNRNP200,G3BP1,ATP13A1,DDX17,HSPH1
GO:MF	translation initiation factor activity	GO:0003743	1.31956e-17	16.8796	66	573	22	25412	EIF3E,EIF3G,EIF3J1,EIF5,EIF4A1,EIF3L,EIF3A,EIF3B,EIF3D,EIF4G1,EIF5B,MTIF2,EIF3C,EIF2B5,DHX29,EIF4G2,EIF4B,EIF4A2,EIF3H,EIF4G3,EIF3I,EIF2S1
GO:MF	pyrophosphatase activity	GO:0016462	1.95746e-17	16.7083	725	573	63	25412	CCT4,TCP1,DDX1,EEF1A1,PPA1,EEFSEC,EIF4A1,DDX39A,DDX3X,CCT6A,RAB10,CCT5,HSPA5,SMC3,MOV10,IFIH1,SRP54,UPF1,PSMC5,EEF2,GARS,DDX46,DDX5,ATP5C1,DDX6,CCT3,ATL3,RNF213,GFM1,LONP1,VCP,DDX58,EIF5B,DHX9,HSP90AB1,HSPA8,RAB2A,MTIF2,HSPD1,HSPA4,CCT2,KIF13B,MFN2,DHX15,DHX29,EIF4A2,RAB7A,PSMC2,GSPT1,DHX36,ATP5A1,CCT7,PSMC1,HSPA4L,ATP5B,OLA1,KIF5B,DHX30,SNRNP200,G3BP1,ATP13A1,DDX17,HSPH1
GO:MF	hydrolase activity, acting on acid anhydrides, in phosphorus-containing anhydrides	GO:0016818	2.4163e-17	16.6168	728	573	63	25412	CCT4,TCP1,DDX1,EEF1A1,PPA1,EEFSEC,EIF4A1,DDX39A,DDX3X,CCT6A,RAB10,CCT5,HSPA5,SMC3,MOV10,IFIH1,SRP54,UPF1,PSMC5,EEF2,GARS,DDX46,DDX5,ATP5C1,DDX6,CCT3,ATL3,RNF213,GFM1,LONP1,VCP,DDX58,EIF5B,DHX9,HSP90AB1,HSPA8,RAB2A,MTIF2,HSPD1,HSPA4,CCT2,KIF13B,MFN2,DHX15,DHX29,EIF4A2,RAB7A,PSMC2,GSPT1,DHX36,ATP5A1,CCT7,PSMC1,HSPA4L,ATP5B,OLA1,KIF5B,DHX30,SNRNP200,G3BP1,ATP13A1,DDX17,HSPH1
GO:MF	hydrolase activity, acting on acid anhydrides	GO:0016817	2.4163e-17	16.6168	728	573	63	25412	CCT4,TCP1,DDX1,EEF1A1,PPA1,EEFSEC,EIF4A1,DDX39A,DDX3X,CCT6A,RAB10,CCT5,HSPA5,SMC3,MOV10,IFIH1,SRP54,UPF1,PSMC5,EEF2,GARS,DDX46,DDX5,ATP5C1,DDX6,CCT3,ATL3,RNF213,GFM1,LONP1,VCP,DDX58,EIF5B,DHX9,HSP90AB1,HSPA8,RAB2A,MTIF2,HSPD1,HSPA4,CCT2,KIF13B,MFN2,DHX15,DHX29,EIF4A2,RAB7A,PSMC2,GSPT1,DHX36,ATP5A1,CCT7,PSMC1,HSPA4L,ATP5B,OLA1,KIF5B,DHX30,SNRNP200,G3BP1,ATP13A1,DDX17,HSPH1
GO:MF	enzyme binding	GO:0019899	7.11591e-17	16.1478	2265	573	121	25412	SOD2,DNAJC3,IQGAP2,TCP1,ARPC4,P4HB,GCLM,GSTP1,RPS3,PRKAR2A,PA2G4,ARPC2,CDK5RAP3,CYP2E1,EEF1A1,RACK1,RDX,CPNE3,ARHGDIA,RPL5,CYB5A,NCL,PCBP2,AKAP1,HNRNPK,RPS6,EPRS,HNRNPD,POR,ELAVL1,LDHA,ANXA5,HSPA5,SARS,TXN,PRMT1,SFPQ,SRSF3,CAPN1,RPS2,ZC3HAV1,EEF2,XPO7,ALDOB,FBL,CYP2C29,IARS,GDI2,LRPPRC,IPO7,MLEC,EIF3A,GAPDH,ENO1,PFN1,PARP9,HNRNPUL1,LONP1,MVP,ABAT,VCP,HNRNPH1,DDX58,DHX9,HSP90AB1,HSPA8,APOA1,VCL,UF…
GO:MF	RNA helicase activity	GO:0003724	8.11283e-17	16.0908	71	573	22	25412	DDX1,EIF4A1,DDX39A,DDX3X,HELZ2,MOV10,IFIH1,UPF1,DDX46,DDX5,DDX6,SKIV2L,DDX58,DHX9,DHX15,DHX29,EIF4A2,DHX36,DHX30,SNRNP200,G3BP1,DDX17
GO:MF	hydrolase activity	GO:0016787	1.20262e-16	15.9199	2460	573	127	25412	CCT4,ACAA2,TCP1,DDX1,RPS3,SND1,EEF1A1,PPA1,KYNU,EEFSEC,EIF4A1,DDX39A,FAH,APMAP,ALDH6A1,DDX3X,CCT6A,RGN,LAP3,ARG1,H6PD,IARS2,RAB10,POR,EPHX2,CCT5,BPHL,HSPA5,HAGH,HELZ2,MTHFD1,AARS,FASN,SMC3,MOV10,AHCY,IFIH1,SRP54,PDIA3,CAPN1,UPF1,PSMC5,EEF2,LTA4H,GARS,TPP2,DDX46,DDX5,IARS,ABHD14B,ATP5C1,CA3,DDX6,CCT3,ATL3,DPYS,UQCRC2,RNF213,USP9X,GFM1,LONP1,SKIV2L,TGM2,VCP,DDX58,FBP1,EIF5B,DHX9,HSP90AB1,HSPA8,IDE,…
GO:MF	ATP-dependent activity, acting on RNA	GO:0008186	1.60351e-16	15.7949	73	573	22	25412	DDX1,EIF4A1,DDX39A,DDX3X,HELZ2,MOV10,IFIH1,UPF1,DDX46,DDX5,DDX6,SKIV2L,DDX58,DHX9,DHX15,DHX29,EIF4A2,DHX36,DHX30,SNRNP200,G3BP1,DDX17
GO:MF	ligase activity, forming carbon-oxygen bonds	GO:0016875	1.7286e-16	15.7623	42	573	18	25412	RARS,KARS,IARS2,EPRS,SARS,TARS,AARS,FARSB,YARS,GARS,DARS,IARS,HARS,FARSA,QARS,LARS,NARS,VARS
GO:MF	aminoacyl-tRNA ligase activity	GO:0004812	1.7286e-16	15.7623	42	573	18	25412	RARS,KARS,IARS2,EPRS,SARS,TARS,AARS,FARSB,YARS,GARS,DARS,IARS,HARS,FARSA,QARS,LARS,NARS,VARS
GO:MF	catalytic activity, acting on a nucleic acid	GO:0140640	3.9415e-15	14.4043	586	573	53	25412	DDX1,RPS3,SND1,EIF4A1,RARS,KARS,DDX39A,POLR2B,DDX3X,IARS2,EPRS,SARS,TARS,HELZ2,AARS,FARSB,SMC3,MOV10,IFIH1,YARS,UPF1,GARS,FBL,DARS,DDX46,DDX5,IARS,DDX6,HARS,NSUN2,ZNFX1,SKIV2L,DDX58,DHX9,MRPL44,DHX15,DHX29,FARSA,QARS,EIF4A2,LACTB2,LARS,DHX36,TOP3B,NARS,RTCB,POLR2A,AGO2,VARS,DHX30,SNRNP200,G3BP1,DDX17
GO:MF	protein-containing complex binding	GO:0044877	5.3986e-15	14.2677	1522	573	91	25412	SLC27A5,PPIA,IQGAP2,ARPC4,P4HB,GCLM,RPN2,RPS3,BHMT,SND1,ARPC2,CDK5RAP3,RPSA,RACK1,NOMO1,EEFSEC,DDX3X,HNRNPK,PLS3,ALDH1L1,SBDS,ACTR2,HSPA5,SMC3,IFIH1,PRMT1,STRAP,SRP54,EIF5A,RPS2,YTHDF3,HADHA,UPF1,NAA15,EEF2,FBL,MRPS27,DDX5,GCLC,LARP1,UQCRC2,MYO6,PTCD3,FLNB,VCP,VAPA,APOE,DHX9,APOA1,VCL,MTIF2,EIF3C,HSPD1,YWHAE,VIM,TLN1,DHX29,TWF1,LASP1,SRP68,EIF4B,CUL2,ANXA7,RAB7A,ANXA6,HADHB,ST13,NPM1,PPP5C,LCP1,C…
GO:MF	rRNA binding	GO:0019843	2.18601e-14	13.6603	70	573	20	25412	RPS4X,RPS3,RPS13,RPS9,RPL9,RPL5,NCL,SBDS,RPL3,EEF2,MRPS27,RPS11,PTCD3,RPL4,RPS14,RPL8,NPM1,RPL7,RPL19,MRPL11
GO:MF	double-stranded RNA binding	GO:0003725	7.32251e-14	13.1353	84	573	21	25412	DDX1,EIF4A1,ELAVL1,IFIH1,DDX58,ILF2,MTDH,DHX9,HSP90AB1,MRPL44,HSPD1,VIM,DHX15,EIF4B,DHX36,LSM14A,AGO2,ADAR,DHX30,MSN,ZFR
GO:MF	lyase activity	GO:0016829	6.93658e-13	12.1589	199	573	29	25412	FH,SHMT1,UROC1,ACO1,RPS3,ECHS1,APMAP,FTCD,GOT1,CTH,ASL,FASN,TKFC,PCK1,HADHA,ALDOB,CA3,ENO1,PCBD1,PAICS,THNSL2,ME1,HAL,CA2,CSAD,GLO1,ECI1,TPI1,EHHADH
GO:MF	single-stranded RNA binding	GO:0003727	8.64081e-13	12.0634	94	573	21	25412	A1CF,DDX1,PABPC1,LARP4,DDX3X,SYNCRIP,HNRNPF,IFIH1,HNRNPA1,LONP1,PABPC4,DDX58,DHX9,EIF4B,LACTB2,FXR1,LSM14A,AGO2,HNRNPC,SSB,ZFR
GO:MF	structural molecule activity	GO:0005198	1.40927e-12	11.851	790	573	58	25412	RPS15A,RPS4X,ARPC4,RPS3,RPS13,ARPC2,RPL22,RPSA,RPS9,RPL9,RPL5,RPL34,PLS3,RPS6,ACTR2,RPL3,MRPL19,CLTB,RPS2,RPS12,RPS11,MRPS9,MRPS5,VWA5A,MYL6,RPL4,RPL10,MRPL3,RPS14,MRPL44,RPL8,VCL,MRPS22,RPS5,VIM,GPHN,TLN1,MRPL37,PSMD11,RPL7,SEC31A,MRPS35,COPB1,SPTBN2,RPL18,MRPS30,RPL19,LUM,RPL7A,MRPL1,AHNAK,MRPL11,RPS19,FGG,SPTBN1,RPS20,FGB,COPG1
GO:MF	structural constituent of ribosome	GO:0003735	3.68105e-12	11.434	351	573	37	25412	RPS15A,RPS4X,RPS3,RPS13,RPL22,RPSA,RPS9,RPL9,RPL5,RPL34,RPS6,RPL3,MRPL19,RPS2,RPS12,RPS11,MRPS9,MRPS5,RPL4,RPL10,MRPL3,RPS14,MRPL44,RPL8,MRPS22,RPS5,MRPL37,RPL7,MRPS35,RPL18,MRPS30,RPL19,RPL7A,MRPL1,MRPL11,RPS19,RPS20
GO:MF	ribosome binding	GO:0043022	5.71564e-11	10.2429	68	573	17	25412	RPN2,RPSA,RACK1,NOMO1,SBDS,HSPA5,EIF5A,YTHDF3,NAA15,EEF2,MRPS27,EIF3C,SRP68,SERBP1,GCN1,OLA1,EIF2S1
GO:MF	unfolded protein binding	GO:0051082	5.73364e-11	10.2416	90	573	19	25412	CCT4,TCP1,CCT6A,CCT5,HSPA5,NUDC,NACA,SRSF10,CCT3,CANX,HSP90AB1,HSPA8,CCT2,CDC37,ST13,NPM1,CLU,CCT7,DNAJA1
GO:MF	NAD binding	GO:0051287	2.31334e-10	9.63576	63	573	16	25412	ADH1,GPD1,CYB5R3,IDH1,MDH1,AOX3,LDHA,AHCY,UGDH,HADHA,QDPR,GAPDH,IDH3A,ALDH1A1,ME1,EHHADH
GO:MF	helicase activity	GO:0004386	2.33545e-10	9.63163	151	573	23	25412	DDX1,EIF4A1,DDX39A,DDX3X,HELZ2,MOV10,IFIH1,UPF1,DDX46,DDX5,DDX6,ZNFX1,SKIV2L,DDX58,DHX9,DHX15,DHX29,EIF4A2,DHX36,DHX30,SNRNP200,G3BP1,DDX17
GO:MF	mRNA 5'-UTR binding	GO:0048027	3.03225e-09	8.51823	27	573	11	25412	SHMT1,ACO1,RPS13,RPL5,NCL,DDX3X,SYNCRIP,CCT5,LARP1,RPS14,DHX36
GO:MF	cytoskeletal protein binding	GO:0008092	9.60903e-09	8.01732	1003	573	59	25412	IQGAP2,ARPC4,P4HB,MAP4,RPS3,ARPC2,RDX,FUS,DDX3X,AKAP1,FTCD,HNRNPK,PLS3,RAB10,CCT5,SBDS,ACTR2,SMC3,CAPN1,EEF2,ALDOB,LRPPRC,GAPDH,PFN1,MYO6,FLNB,VAPA,APOE,HSP90AB1,VCL,GPHN,KIF13B,TLN1,TWF1,LASP1,FKBP4,ANXA6,KTN1,PPP5C,CAPZB,LCP1,CFL1,CLU,RTCB,SPTBN2,MYH9,FERMT2,CALM1,PACSIN2,FLNA,KIF5B,LIMA1,SPTAN1,CALD1,MSN,ACTN4,SPTBN1,HSPH1,ANXA2
GO:MF	amino acid binding	GO:0016597	1.41202e-08	7.85016	69	573	15	25412	SHMT1,GNMT,OTC,RARS,KARS,MAT1A,ASS1,AARS,GSS,GCLC,DPYS,PRODH,PAH,THNSL2,GLUL
GO:MF	ADP binding	GO:0043531	1.60221e-08	7.79528	39	573	12	25412	CYB5R3,MAT1A,GCLC,LONP1,PGK1,VCP,HSPA8,PPP5C,ATP5A1,PKM,MYH9,ATP5B
GO:MF	catalytic activity, acting on a tRNA	GO:0140101	2.45655e-07	6.60967	142	573	19	25412	RARS,KARS,IARS2,EPRS,SARS,TARS,AARS,FARSB,YARS,GARS,DARS,IARS,HARS,NSUN2,FARSA,QARS,LARS,NARS,VARS
GO:MF	acid-thiol ligase activity	GO:0016878	2.91331e-07	6.53561	30	573	10	25412	SLC27A5,ACSL1,ACSF2,ACSL5,ACSS2,ACSM1,ACSM5,AACS,SUCLG2,SLC27A2
GO:MF	actin filament binding	GO:0051015	3.56634e-07	6.44778	215	573	23	25412	IQGAP2,ARPC4,ARPC2,PLS3,ACTR2,EEF2,MYO6,FLNB,VCL,TLN1,TWF1,LASP1,ANXA6,LCP1,CFL1,SPTBN2,MYH9,FERMT2,FLNA,LIMA1,SPTAN1,ACTN4,SPTBN1
GO:MF	ligase activity, forming carbon-sulfur bonds	GO:0016877	5.51964e-07	6.25809	41	573	11	25412	SLC27A5,ACSL1,ACSF2,ACSL5,ACSS2,ACSM1,ACSM5,UBA1,AACS,SUCLG2,SLC27A2
GO:MF	ubiquitin-like protein ligase binding	GO:0044389	1.02327e-06	5.99001	329	573	28	25412	TCP1,PRKAR2A,PA2G4,CDK5RAP3,RPL5,PCBP2,HSPA5,LRPPRC,PARP9,VCP,DDX58,HSP90AB1,HSPA8,VCL,HSPD1,YWHAE,CCT2,MFN2,CUL2,GPI,CLU,PSMD1,POLR2A,PSMA3,YWHAZ,DNAJA1,TRIM28,TPI1
GO:MF	pyridoxal phosphate binding	GO:0030170	1.03276e-06	5.986	54	573	12	25412	SHMT1,AGXT2,AADAT,KYNU,GPT,GOT1,CTH,ABAT,PYGB,THNSL2,PYGL,CSAD
GO:MF	carbon-oxygen lyase activity	GO:0016835	1.12549e-06	5.94866	79	573	14	25412	FH,UROC1,ACO1,RPS3,ECHS1,FASN,HADHA,CA3,ENO1,PCBD1,CA2,ECI1,TPI1,EHHADH
GO:MF	vitamin B6 binding	GO:0070279	1.29415e-06	5.88802	55	573	12	25412	SHMT1,AGXT2,AADAT,KYNU,GPT,GOT1,CTH,ABAT,PYGB,THNSL2,PYGL,CSAD
GO:MF	oxidoreductase activity, acting on the aldehyde or oxo group of donors	GO:0016903	1.31233e-06	5.88196	67	573	13	25412	ALDH8A1,FMO5,ALDH6A1,ALDH1L1,AOX3,AKR1C6,ALDH7A1,GAPDH,ALDH1A1,ALDH4A1,ALDH9A1,SUCLG2,ALDH3A2
GO:MF	flavin adenine dinucleotide binding	GO:0050660	1.37849e-06	5.8606	94	573	15	25412	FMO5,ACADS,CYB5R3,ETFA,POR,AOX3,TXNRD1,ACADVL,IVD,PRODH,GSR,ACADM,FMO1,PIPOX,ACAD11
GO:MF	CoA-ligase activity	GO:0016405	1.45465e-06	5.83724	26	573	9	25412	SLC27A5,ACSL1,ACSF2,ACSL5,ACSS2,ACSM1,ACSM5,AACS,SLC27A2
GO:MF	tRNA binding	GO:0000049	1.91849e-06	5.71704	69	573	13	25412	EEF1A1,EEFSEC,RARS,KARS,IARS2,SARS,AARS,YARS,MRPS27,IARS,NSUN2,FARSA,SSB
GO:MF	protein folding chaperone	GO:0044183	5.13585e-06	5.28939	39	573	10	25412	CCT4,TCP1,CCT6A,CCT5,HSPA5,CCT3,HSP90AB1,HSPA8,CCT2,CCT7
GO:MF	hydro-lyase activity	GO:0016836	5.51987e-06	5.25807	62	573	12	25412	FH,UROC1,ACO1,ECHS1,FASN,HADHA,CA3,ENO1,PCBD1,CA2,ECI1,EHHADH
GO:MF	ubiquitin protein ligase binding	GO:0031625	5.55557e-06	5.25527	311	573	26	25412	TCP1,PRKAR2A,PA2G4,RPL5,PCBP2,HSPA5,LRPPRC,VCP,DDX58,HSP90AB1,HSPA8,VCL,HSPD1,YWHAE,CCT2,MFN2,CUL2,GPI,CLU,PSMD1,POLR2A,PSMA3,YWHAZ,DNAJA1,TRIM28,TPI1
GO:MF	isomerase activity	GO:0016853	6.2962e-06	5.20092	172	573	19	25412	PPIA,P4HB,PDIA4,PBLD2,PDIA3,HSPD1,GSTZ1,FKBP4,GPI,PGM3,TOP3B,PDIA6,ACADM,PPIB,GALM,ECI1,TPI1,EHHADH,CYP2J5
GO:MF	oxidoreductase activity, acting on CH-OH group of donors	GO:0016614	1.52108e-05	4.81785	163	573	18	25412	AKR1A1,ADH1,GPD1,H6PD,IDH1,MDH1,PGD,AKR1C6,LDHA,FASN,UGDH,HADHA,CRYZ,IDH3A,HSD17B11,ME1,ALDH3A2,EHHADH
GO:MF	NADP binding	GO:0050661	1.571e-05	4.80382	55	573	11	25412	FMO5,H6PD,IDH1,POR,PGD,QDPR,CRYZ,GAPDH,GSR,ME1,FMO1
GO:MF	oxidoreductase activity, acting on the aldehyde or oxo group of donors, NAD or NADP as acceptor	GO:0016620	1.571e-05	4.80382	55	573	11	25412	ALDH8A1,ALDH6A1,ALDH1L1,AKR1C6,ALDH7A1,GAPDH,ALDH1A1,ALDH4A1,ALDH9A1,SUCLG2,ALDH3A2
GO:MF	organic acid binding	GO:0043177	2.48947e-05	4.60389	150	573	17	25412	SHMT1,GNMT,OTC,RARS,KARS,FABP1,FTCD,MAT1A,ASS1,AARS,GSS,GCLC,DPYS,PRODH,PAH,THNSL2,GLUL
GO:MF	oxidoreductase activity, acting on the CH-OH group of donors, NAD or NADP as acceptor	GO:0016616	2.74759e-05	4.56105	151	573	17	25412	AKR1A1,ADH1,GPD1,H6PD,IDH1,MDH1,PGD,AKR1C6,LDHA,FASN,UGDH,HADHA,CRYZ,IDH3A,HSD17B11,ME1,EHHADH
GO:MF	ribosomal small subunit binding	GO:0043024	3.39297e-05	4.46942	18	573	7	25412	DDX3X,LARP1,PTCD3,MTIF2,DHX29,EIF4B,NPM1
GO:MF	translation initiation factor binding	GO:0031369	3.58458e-05	4.44556	36	573	9	25412	EIF5,DDX3X,CELF1,LARP1,EIF3B,EIF4G1,EIF3C,EIF2B5,RPS19
GO:MF	heat shock protein binding	GO:0031072	3.62071e-05	4.44121	136	573	16	25412	RPS3,CYP2E1,ARHGDIA,HNRNPK,HSPA5,STIP1,HSP90AB1,HSPA8,APOA1,FKBP4,CDC37,ST13,PPP5C,DLST,DNAJA1,TFAM
GO:MF	single-stranded DNA binding	GO:0003697	4.09505e-05	4.38774	120	573	15	25412	PURA,NCL,PCBP2,HNRNPK,FUBP3,PCBP1,LRPPRC,HNRNPA1,LONP1,DHX9,HNRNPA2B1,DHX36,SSBP1,PURB,MYEF2
GO:MF	translation elongation factor activity	GO:0003746	5.26781e-05	4.27837	19	573	7	25412	EEF1G,EEF1A1,EEFSEC,EIF5A,EEF2,GFM1,EEF1D
GO:MF	vitamin binding	GO:0019842	5.44552e-05	4.26396	140	573	16	25412	SHMT1,AGXT2,GNMT,AADAT,KYNU,FTCD,GPT,GOT1,CTH,FASN,ABAT,TKT,PYGB,THNSL2,PYGL,CSAD
GO:MF	oxidoreductase activity, acting on the CH-NH group of donors	GO:0016645	8.32937e-05	4.07939	29	573	8	25412	AASS,ALDH1L1,MTHFD1,BLVRB,QDPR,ALDH4A1,PRODH,PIPOX
GO:MF	fatty acid ligase activity	GO:0015645	0.000116888	3.93223	21	573	7	25412	SLC27A5,ACSL1,ACSF2,ACSL5,ACSM1,ACSM5,SLC27A2
GO:MF	C-acyltransferase activity	GO:0016408	0.000168107	3.77441	22	573	7	25412	ACAA2,ACAT3,ACSM1,HADHA,ACSM5,HADHB,ACAT1
GO:MF	actin binding	GO:0003779	0.000219517	3.65853	449	573	29	25412	IQGAP2,ARPC4,P4HB,ARPC2,RDX,PLS3,ACTR2,EEF2,PFN1,MYO6,FLNB,VCL,TLN1,TWF1,LASP1,ANXA6,CAPZB,LCP1,CFL1,SPTBN2,MYH9,FERMT2,FLNA,LIMA1,SPTAN1,CALD1,MSN,ACTN4,SPTBN1
GO:MF	acetyl-CoA C-acyltransferase activity	GO:0003988	0.000310044	3.50858	9	573	5	25412	ACAA2,ACAT3,HADHA,HADHB,ACAT1
GO:MF	protein-disulfide reductase activity	GO:0015035	0.00031903	3.49617	34	573	8	25412	P4HB,PDIA4,TXN,TXNRD1,PDIA3,PGK1,GSR,PDIA6
GO:MF	oxidoreductase activity, acting on the CH-NH group of donors, NAD or NADP as acceptor	GO:0016646	0.000593713	3.22642	17	573	6	25412	AASS,ALDH1L1,MTHFD1,BLVRB,QDPR,ALDH4A1
GO:MF	transferase activity, transferring nitrogenous groups	GO:0016769	0.000599528	3.22219	26	573	7	25412	AGXT2,AADAT,GPT,GOT1,GAPDH,TGM2,ABAT
GO:MF	acyl-CoA dehydrogenase activity	GO:0003995	0.00060856	3.2157	10	573	5	25412	ACADS,ACADVL,IVD,ACADM,ACAD11
GO:MF	oxidoreductase activity, acting on a sulfur group of donors	GO:0016667	0.00141136	2.85036	54	573	9	25412	P4HB,PDIA4,TXN,TXNRD1,PDIA3,PGK1,GSR,PDIA6,MSRA
GO:MF	disulfide oxidoreductase activity	GO:0015036	0.00146129	2.83526	41	573	8	25412	P4HB,PDIA4,TXN,TXNRD1,PDIA3,PGK1,GSR,PDIA6
GO:MF	transcription factor binding	GO:0008134	0.00196295	2.70709	612	573	33	25412	PURA,RPS3,CDK5RAP3,FUS,NCL,DDX3X,HNRNPF,PDCD11,NACA,CAND1,PSMC5,MYBBP1A,FBL,DDX5,ENO1,PARP9,ANXA4,THRAP3,TXLNG,FBP1,MTDH,DHX9,FKBP4,NPM1,PSMC2,PSMC1,PURB,YWHAZ,FLNA,DNAJA1,TFAM,ACTN4,CPNE1
GO:MF	carboxylic acid binding	GO:0031406	0.00201444	2.69585	183	573	16	25412	SHMT1,GNMT,GSTP1,ARHGDIA,RARS,FABP1,FTCD,PGD,GOT1,AKR1C6,PCK1,GSS,GCLC,THNSL2,GLUL,PYGL
GO:MF	amide binding	GO:0033218	0.00271575	2.56611	429	573	26	25412	PPIA,GNMT,ACADS,FTCD,ANXA5,CLTB,FASN,SRP54,HADHA,ACADVL,GSS,TPP2,APOE,HSP90AB1,HSPA8,IDE,APOA1,SRP68,NPEPPS,FKBP4,GSTM1,PREP,GSR,ACADM,CLU,PPIB
GO:MF	5S rRNA binding	GO:0008097	0.00293803	2.53194	13	573	5	25412	RPL5,RPL3,EEF2,RPL4,RPL7
GO:MF	acetyl-CoA C-acetyltransferase activity	GO:0003985	0.00392723	2.40591	7	573	4	25412	ACAA2,ACAT3,HADHB,ACAT1
GO:MF	RNA strand annealing activity	GO:0033592	0.00392723	2.40591	7	573	4	25412	DDX3X,HNRNPA1,EIF4B,FXR1
GO:MF	GTP binding	GO:0005525	0.00421414	2.37529	387	573	24	25412	EIF5,EEF1A1,EEFSEC,RAB10,SRP54,ACSM1,PCK1,EEF2,ATL3,GFM1,TGM2,DDX58,EIF5B,HSP90AB1,RAB2A,MTIF2,MFN2,FKBP4,RAB7A,SUCLG2,ANXA6,GSPT1,RTCB,OLA1
GO:MF	aminoacyl-tRNA editing activity	GO:0002161	0.00448547	2.34819	14	573	5	25412	IARS2,AARS,IARS,LARS,VARS
GO:MF	telomeric DNA binding	GO:0042162	0.0062572	2.20362	36	573	7	25412	PURA,NCL,HNRNPD,UPF1,HNRNPA1,HNRNPA2B1,PURB
GO:MF	long-chain fatty acid-CoA ligase activity	GO:0004467	0.00660345	2.18023	15	573	5	25412	SLC27A5,ACSL1,ACSL5,ACSM1,SLC27A2
GO:MF	transaminase activity	GO:0008483	0.00728593	2.13752	25	573	6	25412	AGXT2,AADAT,GPT,GOT1,TGM2,ABAT
GO:MF	butyrate-CoA ligase activity	GO:0047760	0.00771406	2.11272	8	573	4	25412	ACSF2,ACSM1,ACSM5,AACS
GO:MF	TBP-class protein binding	GO:0017025	0.00929185	2.0319	26	573	6	25412	HNRNPF,NACA,CAND1,PSMC5,PSMC2,PSMC1
GO:MF	aldehyde dehydrogenase (NAD+) activity	GO:0004029	0.009427	2.02563	16	573	5	25412	ALDH1L1,ALDH7A1,ALDH1A1,ALDH4A1,ALDH3A2
GO:MF	sequence-specific mRNA binding	GO:1990825	0.009427	2.02563	16	573	5	25412	ETF1,SRSF3,HNRNPA1,DHX9,SSB
GO:MF	magnesium ion binding	GO:0000287	0.0094901	2.02273	230	573	17	25412	PPA1,IDH1,EPHX2,MAT1A,FARSB,PCK1,GSS,GCLC,ENO1,IDH3A,TKT,SUCLG2,PGM3,GLUL,DHX36,PKM,BPNT1
GO:MF	protein kinase binding	GO:0019901	0.0096125	2.01716	751	573	36	25412	DNAJC3,GSTP1,RPS3,PRKAR2A,CDK5RAP3,EEF1A1,RACK1,CPNE3,ARHGDIA,AKAP1,RPS6,ELAVL1,ANXA5,PRMT1,EEF2,EIF3A,MVP,HSP90AB1,UFL1,VIM,KIF13B,QARS,CDC37,GSTM1,NPM1,SRSF1,SRSF2,GCN1,FERMT2,CALM1,YWHAZ,FLNA,KIF5B,MSN,ACTA2,RPS19
GO:MF	oxidoreductase activity, acting on the CH-CH group of donors	GO:0016627	0.00988654	2.00496	68	573	9	25412	ACADS,AKR1C6,FASN,BLVRB,ACADVL,IVD,ACADM,TECR,ACAD11
GO:MF	calcium-dependent phospholipid binding	GO:0005544	0.0106903	1.97101	53	573	8	25412	ANXA11,CPNE3,ANXA5,ANXA4,ANXA7,ANXA6,ANXA2,CPNE1
GO:MF	guanyl nucleotide binding	GO:0019001	0.0108601	1.96417	410	573	24	25412	EIF5,EEF1A1,EEFSEC,RAB10,SRP54,ACSM1,PCK1,EEF2,ATL3,GFM1,TGM2,DDX58,EIF5B,HSP90AB1,RAB2A,MTIF2,MFN2,FKBP4,RAB7A,SUCLG2,ANXA6,GSPT1,RTCB,OLA1
GO:MF	guanyl ribonucleotide binding	GO:0032561	0.0108601	1.96417	410	573	24	25412	EIF5,EEF1A1,EEFSEC,RAB10,SRP54,ACSM1,PCK1,EEF2,ATL3,GFM1,TGM2,DDX58,EIF5B,HSP90AB1,RAB2A,MTIF2,MFN2,FKBP4,RAB7A,SUCLG2,ANXA6,GSPT1,RTCB,OLA1
GO:MF	modified amino acid binding	GO:0072341	0.0129538	1.8876	106	573	11	25412	GNMT,FTCD,FASN,GSS,HSPA8,TLN1,ANXA6,GSTM1,GSR,ANXA2,CPNE1
GO:MF	C-acetyltransferase activity	GO:0016453	0.0136373	1.86527	9	573	4	25412	ACAA2,ACAT3,HADHB,ACAT1
GO:MF	aldehyde dehydrogenase [NAD(P)+] activity	GO:0004030	0.0178129	1.74927	18	573	5	25412	ALDH1L1,ALDH7A1,ALDH1A1,ALDH4A1,ALDH3A2
GO:MF	poly(A) binding	GO:0008143	0.0181007	1.74231	29	573	6	25412	DDX1,PABPC1,LARP4,DDX3X,SYNCRIP,PABPC4
GO:MF	calcium-dependent protein binding	GO:0048306	0.0199866	1.69926	92	573	10	25412	ANXA11,CPNE3,HNRNPM,ANXA4,PDCD6IP,ANXA7,ANXA6,SEC31A,CALM1,ANXA2
GO:MF	kinase binding	GO:0019900	0.0205042	1.68816	841	573	38	25412	DNAJC3,GSTP1,RPS3,PRKAR2A,CDK5RAP3,EEF1A1,RACK1,CPNE3,ARHGDIA,AKAP1,RPS6,ELAVL1,LDHA,ANXA5,PRMT1,EEF2,EIF3A,MVP,HSP90AB1,UFL1,VIM,KIF13B,QARS,CDC37,GSTM1,NPM1,SRSF1,SRSF2,POLR2A,GCN1,FERMT2,CALM1,YWHAZ,FLNA,KIF5B,MSN,ACTA2,RPS19
GO:MF	DNA/RNA helicase activity	GO:0033677	0.0207663	1.68264	4	573	3	25412	DDX1,DHX9,G3BP1
GO:MF	intramolecular oxidoreductase activity	GO:0016860	0.0209461	1.6789	58	573	8	25412	P4HB,PDIA4,PDIA3,GPI,PDIA6,ECI1,TPI1,EHHADH
GO:MF	enoyl-CoA hydratase activity	GO:0004300	0.0223231	1.65125	10	573	4	25412	ECHS1,HADHA,ECI1,EHHADH
GO:MF	protein-disulfide reductase (NAD(P)) activity	GO:0047134	0.0223231	1.65125	10	573	4	25412	TXN,TXNRD1,PGK1,GSR
GO:MF	transition metal ion binding	GO:0046914	0.0288905	1.53925	1080	573	45	25412	SEC24D,SOD2,SHMT1,ADH1,BHMT,CYP2E1,CYP2F2,RGN,LAP3,ARG1,TRIM56,EPRS,AOX3,TARS,TXNRD1,AARS,AHCY,IFIH1,PCK1,UPF1,LTA4H,MYBBP1A,CYP2C29,CA3,DPYS,CRYZ,ZNFX1,HAAO,DDX58,IDE,PAH,NPEPPS,GSTM1,LACTB2,GLUL,ME1,SOD1,USP5,CA2,GLO1,PTER,TRIM28,MATR3,ZFR,CYP2J5
GO:MF	acyltransferase activity, transferring groups other than amino-acyl groups	GO:0016747	0.0291825	1.53488	227	573	16	25412	ACAA2,ACAT3,FASN,ACSM1,HADHA,NAA15,TGM2,ACSM5,CPT2,HADHB,GLUL,GLYAT,NMT1,KEG1,DLST,ACAT1
GO:MF	cation binding	GO:0043169	0.0295749	1.52908	4191	573	130	25412	SEC24D,SOD2,SHMT1,SEPHS2,GNMT,ADH1,ACO1,BHMT,ANXA11,CYP2E1,PPA1,CPNE3,RARS,CYP2F2,FAH,FUS,POLR2B,CYB5A,NCL,RGN,LAP3,ARG1,CYB5R3,TRIM56,PLS3,EPRS,IDH1,TRIM25,EPHX2,SLC25A13,AOX3,ANXA5,TARS,MAT1A,HAGH,HELZ2,TXNRD1,AARS,TKFC,FARSB,AHCY,IFIH1,PRMT1,ACSM1,CAPN1,ZC3HAV1,PCK1,UPF1,ASPH,ACLY,ALDOB,LTA4H,MYBBP1A,CYP2C29,GSS,CA3,GCLC,UGP2,DPYS,CRYZ,ADK,UQCRC2,RNF213,ENO1,ZNFX1,IDH3A,HPD,HAAO,ANXA4,CANX,TGM…
GO:MF	phospholipid binding	GO:0005543	0.0297243	1.52689	465	573	25	25412	IQGAP2,ANXA11,CPNE3,OTC,FABP1,ANXA5,ALDOB,PFN1,ANXA4,APOE,HSPA8,APOA1,TLN1,TWF1,ANXA7,ANXA6,NPM1,CFL1,SPTBN2,FERMT2,PACSIN2,SNX2,SPTBN1,ANXA2,CPNE1
GO:MF	NF-kappaB binding	GO:0051059	0.0326044	1.48672	32	573	6	25412	CDK5RAP3,PDCD11,ANXA4,MTDH,NPM1,CPNE1
GO:MF	carbohydrate binding	GO:0030246	0.0344502	1.46281	280	573	18	25412	NOMO1,H6PD,PGD,ALDOB,UGP2,MLEC,CANX,FBP1,TKT,LMAN1,PYGB,GPI,PYGL,GBE1,TALDO1,AGL,GALM,GYS2
GO:MF	oxidoreductase activity, acting on a sulfur group of donors, NAD(P) as acceptor	GO:0016668	0.0344534	1.46277	11	573	4	25412	TXN,TXNRD1,PGK1,GSR
GO:MF	acyltransferase activity	GO:0016746	0.0382567	1.41729	257	573	17	25412	ACAA2,ACAT3,FASN,ACSM1,HADHA,NAA15,ACLY,TGM2,ACSM5,CPT2,HADHB,GLUL,GLYAT,NMT1,KEG1,DLST,ACAT1
GO:MF	ligase activity, forming carbon-nitrogen bonds	GO:0016879	0.0499855	1.30116	49	573	7	25412	GCLM,MTHFD1,ASS1,GSS,GCLC,PAICS,GLUL
GO:BP	cellular amide metabolic process	GO:0043603	1.40605e-96	95.852	1170	567	173	27543	RPS15A,ACAA2,SOD2,DNAJC3,RPS4X,PURA,SHMT1,TARDBP,CAPRIN1,UROC1,GCLM,ETF1,ACO1,EIF3E,EIF3G,GSTP1,ACSL1,RPS3,PABPC1,RPS13,AADAT,EIF3J1,EIF5,PA2G4,EEF1G,RPL22,EEF1A1,RPSA,RACK1,RPS9,RPL9,EEFSEC,EIF4A1,OTC,RPL5,LARP4,RARS,KARS,CSDE1,RPL34,NCL,DDX3X,AASS,ARG1,FTCD,ACSL5,SYNCRIP,IARS2,RPS6,EPRS,IDH1,ACSS2,HNRNPD,EIF3L,ELAVL1,CTH,CELF1,SARS,TARS,RPL3,ASL,HAGH,ASS1,MRPL19,AARS,LARP4B,FASN,FARSB,MOV10,ACS…
GO:BP	peptide metabolic process	GO:0006518	4.87342e-87	86.3122	910	567	148	27543	RPS15A,SOD2,DNAJC3,RPS4X,PURA,SHMT1,TARDBP,CAPRIN1,GCLM,ETF1,ACO1,EIF3E,EIF3G,GSTP1,RPS3,PABPC1,RPS13,EIF3J1,EIF5,PA2G4,EEF1G,RPL22,EEF1A1,RPSA,RACK1,RPS9,RPL9,EEFSEC,EIF4A1,RPL5,LARP4,RARS,KARS,CSDE1,RPL34,NCL,DDX3X,SYNCRIP,IARS2,RPS6,EPRS,IDH1,HNRNPD,EIF3L,ELAVL1,CTH,CELF1,SARS,TARS,RPL3,HAGH,MRPL19,AARS,LARP4B,FARSB,MOV10,PCBP1,EIF5A,YARS,RPS2,YTHDF3,UPF1,EEF2,LTA4H,GARS,MRPS27,GSS,DARS,IARS,D…
GO:BP	amide biosynthetic process	GO:0043604	2.84886e-84	83.5453	857	567	142	27543	RPS15A,DNAJC3,RPS4X,PURA,SHMT1,TARDBP,CAPRIN1,GCLM,ETF1,ACO1,EIF3E,EIF3G,ACSL1,RPS3,PABPC1,RPS13,EIF3J1,EIF5,PA2G4,EEF1G,RPL22,EEF1A1,RPSA,RACK1,RPS9,RPL9,EEFSEC,EIF4A1,OTC,RPL5,LARP4,RARS,KARS,CSDE1,RPL34,NCL,DDX3X,ARG1,ACSL5,SYNCRIP,IARS2,RPS6,EPRS,ACSS2,HNRNPD,EIF3L,ELAVL1,CELF1,SARS,TARS,RPL3,ASL,HAGH,ASS1,MRPL19,AARS,LARP4B,FARSB,MOV10,PCBP1,EIF5A,YARS,RPS2,YTHDF3,UPF1,EEF2,ACLY,GARS,MRPS27,…
GO:BP	peptide biosynthetic process	GO:0043043	4.68253e-82	81.3295	739	567	132	27543	RPS15A,DNAJC3,RPS4X,PURA,SHMT1,TARDBP,CAPRIN1,GCLM,ETF1,ACO1,EIF3E,EIF3G,RPS3,PABPC1,RPS13,EIF3J1,EIF5,PA2G4,EEF1G,RPL22,EEF1A1,RPSA,RACK1,RPS9,RPL9,EEFSEC,EIF4A1,RPL5,LARP4,RARS,KARS,CSDE1,RPL34,NCL,DDX3X,SYNCRIP,IARS2,RPS6,EPRS,HNRNPD,EIF3L,ELAVL1,CELF1,SARS,TARS,RPL3,HAGH,MRPL19,AARS,LARP4B,FARSB,MOV10,PCBP1,EIF5A,YARS,RPS2,YTHDF3,UPF1,EEF2,GARS,MRPS27,GSS,DARS,IARS,DDX6,LRPPRC,RPS12,GIGYF2,RP…
GO:BP	organonitrogen compound biosynthetic process	GO:1901566	1.16574e-81	80.9334	1659	567	184	27543	RPS15A,DNAJC3,RPS4X,PURA,SHMT1,TARDBP,CAPRIN1,SEPHS2,AGXT2,GCLM,RPN2,ETF1,ACO1,EIF3E,EIF3G,GSTP1,ACSL1,RPS3,BHMT,PABPC1,RPS13,EIF3J1,EIF5,PA2G4,EEF1G,RPL22,EEF1A1,RPSA,RACK1,KYNU,RPS9,RPL9,EEFSEC,EIF4A1,OTC,RPL5,LARP4,RARS,KARS,CSDE1,RPL34,NCL,DDX3X,AASS,ARG1,ACSL5,SYNCRIP,IARS2,DDOST,RPS6,EPRS,ACSS2,HNRNPD,EIF3L,ELAVL1,SLC25A13,GOT1,CTH,CELF1,SARS,TARS,RPL3,ASL,HAGH,MTHFD1,ASS1,MRPL19,AARS,LARP4…
GO:BP	translation	GO:0006412	2.22192e-79	78.6533	716	567	128	27543	RPS15A,DNAJC3,RPS4X,PURA,SHMT1,TARDBP,CAPRIN1,ETF1,ACO1,EIF3E,EIF3G,RPS3,PABPC1,RPS13,EIF3J1,EIF5,PA2G4,EEF1G,RPL22,EEF1A1,RPSA,RACK1,RPS9,RPL9,EEFSEC,EIF4A1,RPL5,LARP4,RARS,KARS,CSDE1,RPL34,NCL,DDX3X,SYNCRIP,IARS2,RPS6,EPRS,HNRNPD,EIF3L,ELAVL1,CELF1,SARS,TARS,RPL3,MRPL19,AARS,LARP4B,FARSB,MOV10,PCBP1,EIF5A,YARS,RPS2,YTHDF3,UPF1,EEF2,GARS,MRPS27,DARS,IARS,DDX6,LRPPRC,RPS12,GIGYF2,RPS11,LARP1,MRPS…
GO:BP	organic acid metabolic process	GO:0006082	5.51112e-72	71.2588	982	567	138	27543	SULT2A8,FH,ACAA2,AKR1A1,ALDH8A1,SLC27A5,SHMT1,UROC1,SEPHS2,AGXT2,GNMT,GCLM,ADH1,ACO1,GSTP1,ACSL1,BHMT,AADAT,ACSF2,CYP2E1,GPD1,KYNU,ECHS1,OTC,RARS,KARS,CYP2F2,FAH,ALDH6A1,CYB5A,ACADS,AASS,FABP1,RGN,ARG1,FTCD,ACSL5,IARS2,GPT,EPRS,IDH1,ACSS2,MDH1,ETFA,POR,EPHX2,ALDH1L1,PGD,GOT1,AKR1C6,CTH,LDHA,SARS,TARS,MAT1A,ASL,HAGH,ACAT3,MTHFD1,ASS1,TXNRD1,AARS,FASN,TKFC,FARSB,AHCY,UGDH,ACSM1,YARS,PCK1,HADHA,QDPR…
GO:BP	oxoacid metabolic process	GO:0043436	1.40508e-71	70.8523	955	567	136	27543	SULT2A8,FH,ACAA2,AKR1A1,ALDH8A1,SLC27A5,SHMT1,UROC1,SEPHS2,AGXT2,GNMT,GCLM,ADH1,ACO1,GSTP1,ACSL1,BHMT,AADAT,ACSF2,CYP2E1,GPD1,KYNU,ECHS1,OTC,RARS,KARS,CYP2F2,FAH,ALDH6A1,CYB5A,ACADS,AASS,FABP1,RGN,ARG1,FTCD,ACSL5,IARS2,GPT,EPRS,IDH1,ACSS2,MDH1,ETFA,POR,EPHX2,ALDH1L1,PGD,GOT1,AKR1C6,CTH,LDHA,SARS,TARS,MAT1A,ASL,HAGH,ACAT3,MTHFD1,ASS1,TXNRD1,AARS,FASN,TKFC,FARSB,AHCY,UGDH,ACSM1,YARS,PCK1,HADHA,QDPR…
GO:BP	carboxylic acid metabolic process	GO:0019752	1.56587e-71	70.8052	939	567	135	27543	SULT2A8,FH,ACAA2,AKR1A1,ALDH8A1,SLC27A5,SHMT1,UROC1,SEPHS2,AGXT2,GNMT,GCLM,ADH1,ACO1,GSTP1,ACSL1,BHMT,AADAT,ACSF2,CYP2E1,GPD1,KYNU,ECHS1,OTC,RARS,KARS,CYP2F2,FAH,ALDH6A1,CYB5A,ACADS,AASS,FABP1,RGN,ARG1,FTCD,ACSL5,IARS2,GPT,EPRS,IDH1,ACSS2,MDH1,ETFA,POR,EPHX2,ALDH1L1,PGD,GOT1,AKR1C6,CTH,LDHA,SARS,TARS,MAT1A,ASL,HAGH,ACAT3,MTHFD1,ASS1,TXNRD1,AARS,FASN,TKFC,FARSB,AHCY,UGDH,ACSM1,YARS,PCK1,HADHA,QDPR…
GO:BP	organonitrogen compound metabolic process	GO:1901564	3.1595e-70	69.5004	6512	567	334	27543	SULT2A8,FH,RPS15A,ACAA2,UFM1,SOD2,DNAJC3,ALDH8A1,PPIA,RPS4X,PURA,SHMT1,TARDBP,CAPRIN1,UROC1,SEPHS2,AGXT2,P4HB,GNMT,GCLM,COPS2,RPN2,ETF1,ACO1,EIF3E,PSME2,EIF3G,GSTP1,ACSL1,RPS3,BHMT,PABPC1,RPS13,AADAT,PRKAR2A,EIF3J1,EIF5,PA2G4,EEF1G,CDK5RAP3,RPL22,GPD1,EEF1A1,RPSA,RACK1,KYNU,RDX,RPS9,RPL9,EEFSEC,EIF4A1,CPNE3,OTC,RPL5,LARP4,RARS,KARS,FAH,CSDE1,PTBP1,ALDH6A1,RPL34,NCL,DDX3X,PCBP2,AASS,FABP1,RGN,LAP3…
GO:BP	cellular macromolecule biosynthetic process	GO:0034645	2.06363e-67	66.6854	1174	567	144	27543	RPS15A,DNAJC3,RPS4X,PURA,SHMT1,TARDBP,CAPRIN1,RPN2,ETF1,ACO1,EIF3E,EIF3G,RPS3,PABPC1,RPS13,EIF3J1,EIF5,PA2G4,EEF1G,RPL22,EEF1A1,RPSA,RACK1,RPS9,RPL9,EEFSEC,EIF4A1,RPL5,LARP4,RARS,KARS,CSDE1,RPL34,NCL,DDX3X,SYNCRIP,IARS2,DDOST,RPS6,EPRS,HNRNPD,EIF3L,ELAVL1,CELF1,SARS,TARS,RPL3,MRPL19,AARS,LARP4B,FARSB,MOV10,UGDH,PRMT1,PCBP1,EIF5A,YARS,RPN1,RPS2,YTHDF3,UPF1,EEF2,GARS,MRPS27,DARS,IARS,DDX6,LRPPRC,RP…
GO:BP	metabolic process	GO:0008152	3.83708e-65	64.416	14679	567	495	27543	CCT4,SULT2A8,FH,RPS15A,ACAA2,UFM1,SOD2,AKR1A1,DNAJC3,ALDH8A1,SLC27A5,PPIA,RPS4X,PURA,SHMT1,TCP1,TARDBP,CAPRIN1,TOMM70,UROC1,SEPHS2,AGXT2,ESRP2,XYLB,FMO5,P4HB,GNMT,A1CF,GCLM,COPS2,ADH1,RPN2,HNRNPH2,ETF1,ACO1,EIF3E,PSME2,EIF3G,GSTP1,ACSL1,DDX1,RPS3,BHMT,PABPC1,RPS13,SND1,AADAT,PRKAR2A,EIF3J1,ACSF2,EIF5,PA2G4,EEF1G,CDK5RAP3,CYP2E1,RPL22,GPD1,EEF1A1,RPSA,RACK1,PPA1,KYNU,PBLD2,RDX,RPS9,RPL9,EEFSEC,EIF…
GO:BP	cellular metabolic process	GO:0044237	1.59199e-64	63.7981	13166	567	469	27543	CCT4,SULT2A8,FH,RPS15A,ACAA2,UFM1,SOD2,AKR1A1,DNAJC3,ALDH8A1,SLC27A5,PPIA,RPS4X,PURA,SHMT1,TCP1,TARDBP,CAPRIN1,UROC1,SEPHS2,AGXT2,ESRP2,XYLB,FMO5,P4HB,GNMT,A1CF,GCLM,COPS2,ADH1,RPN2,HNRNPH2,ETF1,ACO1,EIF3E,PSME2,EIF3G,GSTP1,ACSL1,DDX1,RPS3,BHMT,PABPC1,RPS13,SND1,AADAT,PRKAR2A,EIF3J1,ACSF2,EIF5,PA2G4,EEF1G,CDK5RAP3,CYP2E1,RPL22,GPD1,EEF1A1,RPSA,RACK1,PPA1,KYNU,RDX,RPS9,RPL9,EEFSEC,EIF4A1,CPNE3,ECH…
GO:BP	organic substance metabolic process	GO:0071704	2.21429e-61	60.6548	14240	567	483	27543	CCT4,SULT2A8,FH,RPS15A,ACAA2,UFM1,SOD2,AKR1A1,DNAJC3,ALDH8A1,SLC27A5,PPIA,RPS4X,PURA,SHMT1,TCP1,TARDBP,CAPRIN1,TOMM70,UROC1,SEPHS2,AGXT2,ESRP2,XYLB,FMO5,P4HB,GNMT,A1CF,GCLM,COPS2,ADH1,RPN2,HNRNPH2,ETF1,ACO1,EIF3E,PSME2,EIF3G,GSTP1,ACSL1,DDX1,RPS3,BHMT,PABPC1,RPS13,SND1,AADAT,PRKAR2A,EIF3J1,ACSF2,EIF5,PA2G4,EEF1G,CDK5RAP3,CYP2E1,RPL22,GPD1,EEF1A1,RPSA,RACK1,KYNU,RDX,RPS9,RPL9,EEFSEC,EIF4A1,CPNE3,E…
GO:BP	primary metabolic process	GO:0044238	8.25225e-61	60.0834	13120	567	463	27543	CCT4,SULT2A8,FH,RPS15A,ACAA2,UFM1,SOD2,AKR1A1,DNAJC3,ALDH8A1,SLC27A5,PPIA,RPS4X,PURA,SHMT1,TCP1,TARDBP,CAPRIN1,UROC1,SEPHS2,AGXT2,ESRP2,XYLB,FMO5,P4HB,GNMT,A1CF,GCLM,COPS2,ADH1,RPN2,HNRNPH2,ETF1,ACO1,EIF3E,PSME2,EIF3G,GSTP1,ACSL1,DDX1,RPS3,BHMT,PABPC1,RPS13,SND1,AADAT,PRKAR2A,EIF3J1,ACSF2,EIF5,PA2G4,EEF1G,CDK5RAP3,CYP2E1,RPL22,GPD1,EEF1A1,RPSA,RACK1,KYNU,RDX,RPS9,RPL9,EEFSEC,EIF4A1,CPNE3,ECHS1,OT…
GO:BP	small molecule metabolic process	GO:0044281	1.86375e-60	59.7296	1778	567	165	27543	SULT2A8,FH,ACAA2,AKR1A1,ALDH8A1,SLC27A5,SHMT1,UROC1,SEPHS2,AGXT2,XYLB,FMO5,GNMT,GCLM,ADH1,ACO1,GSTP1,ACSL1,BHMT,AADAT,ACSF2,CYP2E1,GPD1,KYNU,ECHS1,OTC,RARS,KARS,CYP2F2,FAH,HDLBP,ALDH6A1,CYB5A,ACADS,AASS,FABP1,RGN,ARG1,CYB5R3,H6PD,FTCD,ACSL5,IARS2,GPT,EPRS,IDH1,ACSS2,MDH1,ETFA,POR,EPHX2,ALDH1L1,PGD,SLC25A13,GOT1,AKR1C6,CTH,LDHA,SARS,TARS,MAT1A,ASL,HAGH,ACAT3,MTHFD1,ASS1,TXNRD1,AARS,FASN,TKFC,FARSB…
GO:BP	biosynthetic process	GO:0009058	2.30328e-60	59.6377	5876	567	302	27543	CCT4,RPS15A,SOD2,AKR1A1,DNAJC3,ALDH8A1,SLC27A5,PPIA,RPS4X,PURA,SHMT1,TCP1,TARDBP,CAPRIN1,SEPHS2,AGXT2,GNMT,GCLM,COPS2,ADH1,RPN2,ETF1,ACO1,EIF3E,EIF3G,GSTP1,ACSL1,DDX1,RPS3,BHMT,PABPC1,RPS13,AADAT,EIF3J1,EIF5,PA2G4,EEF1G,CDK5RAP3,RPL22,GPD1,EEF1A1,RPSA,RACK1,KYNU,PBLD2,RPS9,RPL9,EEFSEC,EIF4A1,OTC,RPL5,LARP4,RARS,KARS,FUS,CSDE1,NONO,POLR2B,APMAP,RPL34,NCL,DDX3X,CCT6A,PCBP2,AASS,RGN,ARG1,CYB5R3,H6PD…
GO:BP	catabolic process	GO:0009056	3.58307e-59	58.4457	2454	567	191	27543	SULT2A8,ACAA2,UFM1,AKR1A1,DNAJC3,ALDH8A1,SHMT1,TARDBP,UROC1,AGXT2,A1CF,ADH1,ETF1,EIF3E,PSME2,ACSL1,BHMT,PABPC1,SND1,AADAT,CDK5RAP3,GPD1,RACK1,KYNU,RDX,ECHS1,OTC,RPL5,CYP2F2,FAH,FUS,CSDE1,ALDH6A1,ACADS,PCBP2,AASS,FABP1,RGN,ARG1,FTCD,ACSL5,SYNCRIP,GPT,IDH1,TRIM25,HNRNPD,ETFA,POR,EPHX2,ELAVL1,ALDH1L1,PGD,GOT1,CELF1,LDHA,HSPA5,MAT1A,HAGH,HELZ2,ACAT3,TXNRD1,LARP4B,TKFC,BLVRB,MOV10,AHCY,CAPN1,ZC3HAV1,Y…
GO:BP	organic substance catabolic process	GO:1901575	1.27113e-58	57.8958	2069	567	175	27543	SULT2A8,ACAA2,AKR1A1,DNAJC3,ALDH8A1,SHMT1,TARDBP,UROC1,AGXT2,A1CF,ADH1,ETF1,EIF3E,PSME2,BHMT,PABPC1,SND1,AADAT,CDK5RAP3,GPD1,RACK1,KYNU,RDX,ECHS1,OTC,RPL5,CYP2F2,FAH,FUS,CSDE1,ALDH6A1,ACADS,PCBP2,AASS,FABP1,RGN,ARG1,FTCD,ACSL5,SYNCRIP,GPT,IDH1,TRIM25,HNRNPD,ETFA,EPHX2,ELAVL1,ALDH1L1,PGD,GOT1,CELF1,LDHA,HSPA5,MAT1A,HAGH,HELZ2,ACAT3,LARP4B,TKFC,BLVRB,MOV10,AHCY,CAPN1,ZC3HAV1,YTHDF3,PCK1,HADHA,UPF1,…
GO:BP	organic substance biosynthetic process	GO:1901576	2.13716e-58	57.6702	5770	567	296	27543	CCT4,RPS15A,SOD2,AKR1A1,DNAJC3,ALDH8A1,SLC27A5,PPIA,RPS4X,PURA,SHMT1,TCP1,TARDBP,CAPRIN1,SEPHS2,AGXT2,GNMT,GCLM,COPS2,ADH1,RPN2,ETF1,ACO1,EIF3E,EIF3G,GSTP1,ACSL1,DDX1,RPS3,BHMT,PABPC1,RPS13,EIF3J1,EIF5,PA2G4,EEF1G,CDK5RAP3,RPL22,GPD1,EEF1A1,RPSA,RACK1,KYNU,RPS9,RPL9,EEFSEC,EIF4A1,OTC,RPL5,LARP4,RARS,KARS,FUS,CSDE1,NONO,POLR2B,RPL34,NCL,DDX3X,CCT6A,PCBP2,AASS,RGN,ARG1,CYB5R3,H6PD,ACSL5,SYNCRIP,HNR…
GO:BP	cellular catabolic process	GO:0044248	2.61759e-57	56.5821	2111	567	175	27543	SULT2A8,ACAA2,UFM1,AKR1A1,DNAJC3,ALDH8A1,SHMT1,TARDBP,UROC1,AGXT2,A1CF,ETF1,EIF3E,PSME2,ACSL1,BHMT,PABPC1,SND1,AADAT,CDK5RAP3,GPD1,RACK1,KYNU,RDX,ECHS1,OTC,RPL5,CYP2F2,FAH,FUS,CSDE1,ALDH6A1,ACADS,PCBP2,AASS,FABP1,RGN,ARG1,FTCD,ACSL5,SYNCRIP,GPT,IDH1,TRIM25,HNRNPD,ETFA,POR,EPHX2,ELAVL1,ALDH1L1,PGD,GOT1,CELF1,HSPA5,MAT1A,HAGH,HELZ2,ACAT3,TXNRD1,LARP4B,TKFC,BLVRB,MOV10,AHCY,CAPN1,ZC3HAV1,YTHDF3,PCK1…
GO:BP	cellular biosynthetic process	GO:0044249	2.28782e-53	52.6406	5701	567	286	27543	CCT4,RPS15A,SOD2,AKR1A1,DNAJC3,ALDH8A1,SLC27A5,PPIA,RPS4X,PURA,SHMT1,TCP1,TARDBP,CAPRIN1,SEPHS2,AGXT2,GCLM,COPS2,ADH1,RPN2,ETF1,ACO1,EIF3E,EIF3G,GSTP1,ACSL1,DDX1,RPS3,BHMT,PABPC1,RPS13,EIF3J1,EIF5,PA2G4,EEF1G,CDK5RAP3,RPL22,EEF1A1,RPSA,RACK1,KYNU,RPS9,RPL9,EEFSEC,EIF4A1,OTC,RPL5,LARP4,RARS,KARS,FUS,CSDE1,NONO,POLR2B,RPL34,NCL,DDX3X,CCT6A,PCBP2,AASS,RGN,ARG1,CYB5R3,H6PD,ACSL5,SYNCRIP,HNRNPK,IARS2,…
GO:BP	cellular amino acid metabolic process	GO:0006520	3.18457e-52	51.4969	266	567	69	27543	ALDH8A1,SHMT1,UROC1,SEPHS2,AGXT2,GNMT,GCLM,BHMT,AADAT,KYNU,OTC,RARS,KARS,FAH,ALDH6A1,AASS,ARG1,FTCD,IARS2,GPT,EPRS,ETFA,GOT1,CTH,SARS,TARS,MAT1A,ASL,MTHFD1,ASS1,TXNRD1,AARS,FARSB,AHCY,YARS,QDPR,GARS,DARS,IARS,GCLC,DPYS,HARS,HPD,HAAO,PCBD1,ABAT,ALDH1A1,IVD,ALDH4A1,GSTZ1,PRODH,FARSA,PAH,QARS,THNSL2,LARS,GLUL,GLYAT,NARS,ETFB,HAL,VARS,CSAD,KEG1,ACY1,DLST,ACAT1,PIPOX,BLMH
GO:BP	cellular macromolecule metabolic process	GO:0044260	7.05871e-48	47.1513	5820	567	280	27543	CCT4,FH,RPS15A,UFM1,DNAJC3,PPIA,RPS4X,PURA,SHMT1,TCP1,TARDBP,CAPRIN1,P4HB,GNMT,A1CF,COPS2,RPN2,ETF1,ACO1,EIF3E,PSME2,EIF3G,GSTP1,ACSL1,DDX1,RPS3,BHMT,PABPC1,RPS13,SND1,PRKAR2A,EIF3J1,EIF5,PA2G4,EEF1G,CDK5RAP3,RPL22,EEF1A1,RPSA,RACK1,RDX,RPS9,RPL9,EEFSEC,EIF4A1,CPNE3,RPL5,LARP4,RARS,KARS,FUS,CSDE1,NONO,PTBP1,RPL34,NCL,DDX3X,CCT6A,PCBP2,FABP1,RGN,AKAP1,TRIM56,SYNCRIP,IARS2,DDOST,RPS6,EPRS,TRIM25,HN…
GO:BP	nitrogen compound metabolic process	GO:0006807	3.40519e-47	46.4679	12531	567	431	27543	CCT4,SULT2A8,FH,RPS15A,ACAA2,UFM1,SOD2,AKR1A1,DNAJC3,ALDH8A1,PPIA,RPS4X,PURA,SHMT1,TCP1,TARDBP,CAPRIN1,UROC1,SEPHS2,AGXT2,ESRP2,P4HB,GNMT,A1CF,GCLM,COPS2,RPN2,HNRNPH2,ETF1,ACO1,EIF3E,PSME2,EIF3G,GSTP1,ACSL1,DDX1,RPS3,BHMT,PABPC1,RPS13,SND1,AADAT,PRKAR2A,EIF3J1,EIF5,PA2G4,EEF1G,CDK5RAP3,CYP2E1,RPL22,GPD1,EEF1A1,RPSA,RACK1,KYNU,RDX,RPS9,RPL9,EEFSEC,EIF4A1,CPNE3,OTC,RPL5,LARP4,RARS,KARS,DDX39A,FAH,F…
GO:BP	cellular nitrogen compound biosynthetic process	GO:0044271	9.73896e-42	41.0115	4774	567	240	27543	CCT4,RPS15A,SOD2,DNAJC3,PPIA,RPS4X,PURA,SHMT1,TCP1,TARDBP,CAPRIN1,AGXT2,GCLM,COPS2,ETF1,ACO1,EIF3E,EIF3G,ACSL1,DDX1,RPS3,PABPC1,RPS13,EIF3J1,EIF5,PA2G4,EEF1G,CDK5RAP3,RPL22,EEF1A1,RPSA,RACK1,KYNU,RPS9,RPL9,EEFSEC,EIF4A1,OTC,RPL5,LARP4,RARS,KARS,FUS,CSDE1,NONO,POLR2B,RPL34,NCL,DDX3X,CCT6A,PCBP2,RGN,ARG1,CYB5R3,ACSL5,SYNCRIP,HNRNPK,IARS2,RPS6,EPRS,TRIM25,ACSS2,HNRNPD,EIF3L,CCT5,RALY,ELAVL1,SLC25A13…
GO:BP	small molecule catabolic process	GO:0044282	8.45304e-40	39.073	369	567	67	27543	SULT2A8,ACAA2,AKR1A1,ALDH8A1,SHMT1,UROC1,AGXT2,ADH1,AADAT,KYNU,ECHS1,OTC,FAH,ALDH6A1,ACADS,AASS,FABP1,ARG1,FTCD,ACSL5,GPT,ETFA,ALDH1L1,PGD,GOT1,LDHA,MAT1A,HAGH,ACAT3,TKFC,AHCY,PCK1,HADHA,QDPR,ALDOB,ACADVL,ENO1,HPD,HAAO,ABAT,IVD,ALDH4A1,APOE,GSTZ1,PRODH,PAH,CPT2,GPI,HADHB,THNSL2,SLC27A2,ACADM,ETFB,GK,HAL,BPNT1,CSAD,GLO1,GALM,DLST,ECI1,ACAT1,PIPOX,TPI1,EHHADH,BLMH,ACAD11
GO:BP	cellular process	GO:0009987	2.49348e-39	38.6032	21177	567	550	27543	CCT4,SEC24D,SULT2A8,FH,RPS15A,ACAA2,UFM1,SOD2,AKR1A1,DNAJC3,ALDH8A1,SLC27A5,PPIA,RPS4X,PURA,IQGAP2,SHMT1,TCP1,ARPC4,TARDBP,CAPRIN1,TOMM70,UROC1,SEPHS2,AGXT2,ESRP2,XYLB,FMO5,P4HB,GNMT,A1CF,GCLM,COPS2,ADH1,RPN2,HNRNPH2,ETF1,ACO1,EIF3E,PSME2,EIF3G,GSTP1,ACSL1,DDX1,MAP4,RPS3,BHMT,PABPC1,RPS13,SND1,AADAT,PRKAR2A,EIF3J1,ACSF2,EIF5,PA2G4,EEF1G,ARPC2,ANXA11,CDK5RAP3,CYP2E1,RPL22,GPD1,EEF1A1,RPSA,RACK1,PP…
GO:BP	regulation of translation	GO:0006417	2.85759e-38	37.544	389	567	67	27543	DNAJC3,PURA,SHMT1,TARDBP,CAPRIN1,ETF1,ACO1,EIF3E,RPS3,PABPC1,EIF5,PA2G4,RPL22,RACK1,RPS9,EEFSEC,RPL5,LARP4,CSDE1,NCL,DDX3X,SYNCRIP,EPRS,HNRNPD,ELAVL1,CELF1,AARS,LARP4B,MOV10,PCBP1,EIF5A,YTHDF3,UPF1,EEF2,MRPS27,DDX6,LRPPRC,GIGYF2,LARP1,BZW1,GAPDH,EIF3B,EIF3D,HNRNPL,KHSRP,PTCD3,RPL10,EIF4G1,RPS14,EIF5B,DHX9,EIF2B5,VIM,DHX29,EIF4G2,HABP4,HNRNPR,NPM1,GSPT1,FXR1,DHX36,LSM14A,PKM,AGO2,PURB,GCN1,EIF2S1
GO:BP	cellular nitrogen compound metabolic process	GO:0034641	4.28824e-38	37.3677	9118	567	343	27543	CCT4,SULT2A8,FH,RPS15A,ACAA2,SOD2,DNAJC3,PPIA,RPS4X,PURA,SHMT1,TCP1,TARDBP,CAPRIN1,UROC1,AGXT2,ESRP2,GNMT,A1CF,GCLM,COPS2,HNRNPH2,ETF1,ACO1,EIF3E,EIF3G,GSTP1,ACSL1,DDX1,RPS3,BHMT,PABPC1,RPS13,SND1,AADAT,EIF3J1,EIF5,PA2G4,EEF1G,CDK5RAP3,RPL22,GPD1,EEF1A1,RPSA,RACK1,KYNU,RPS9,RPL9,EEFSEC,EIF4A1,OTC,RPL5,LARP4,RARS,KARS,DDX39A,FUS,CSDE1,NONO,POLR2B,PTBP1,ALDH6A1,RPL34,NCL,DDX3X,CCT6A,PCBP2,AASS,RGN,…
GO:BP	cellular protein metabolic process	GO:0044267	1.03644e-36	35.9845	4958	567	236	27543	FH,RPS15A,UFM1,DNAJC3,PPIA,RPS4X,PURA,SHMT1,TARDBP,CAPRIN1,P4HB,COPS2,RPN2,ETF1,ACO1,EIF3E,PSME2,EIF3G,GSTP1,ACSL1,RPS3,BHMT,PABPC1,RPS13,PRKAR2A,EIF3J1,EIF5,PA2G4,EEF1G,CDK5RAP3,RPL22,EEF1A1,RPSA,RACK1,RDX,RPS9,RPL9,EEFSEC,EIF4A1,CPNE3,RPL5,LARP4,RARS,KARS,CSDE1,PTBP1,RPL34,NCL,DDX3X,PCBP2,FABP1,RGN,AKAP1,TRIM56,SYNCRIP,IARS2,DDOST,RPS6,EPRS,TRIM25,HNRNPD,EIF3L,POR,ELAVL1,CTH,CELF1,HSPA5,SARS,TA…
GO:BP	regulation of cellular amide metabolic process	GO:0034248	3.63117e-36	35.44	449	567	69	27543	DNAJC3,PURA,SHMT1,TARDBP,CAPRIN1,ETF1,ACO1,EIF3E,RPS3,PABPC1,EIF5,PA2G4,RPL22,RACK1,RPS9,EEFSEC,RPL5,LARP4,CSDE1,NCL,DDX3X,SYNCRIP,EPRS,HNRNPD,ELAVL1,CELF1,AARS,LARP4B,MOV10,PCBP1,EIF5A,YTHDF3,UPF1,EEF2,MRPS27,DDX6,LRPPRC,GIGYF2,LARP1,BZW1,GAPDH,EIF3B,EIF3D,HNRNPL,KHSRP,PTCD3,RPL10,EIF4G1,RPS14,EIF5B,APOE,DHX9,EIF2B5,VIM,DHX29,EIF4G2,HABP4,HNRNPR,NPM1,GSPT1,FXR1,DHX36,LSM14A,CLU,PKM,AGO2,PURB,GCN…
GO:BP	organic acid catabolic process	GO:0016054	3.70482e-36	35.4312	245	567	54	27543	SULT2A8,ACAA2,AKR1A1,ALDH8A1,SHMT1,UROC1,AGXT2,AADAT,KYNU,ECHS1,OTC,FAH,ALDH6A1,ACADS,AASS,FABP1,ARG1,FTCD,ACSL5,GPT,ETFA,ALDH1L1,PGD,GOT1,MAT1A,ACAT3,AHCY,PCK1,HADHA,QDPR,ACADVL,HPD,HAAO,ABAT,IVD,ALDH4A1,GSTZ1,PRODH,PAH,CPT2,HADHB,THNSL2,SLC27A2,ACADM,ETFB,HAL,CSAD,DLST,ECI1,ACAT1,PIPOX,EHHADH,BLMH,ACAD11
GO:BP	protein metabolic process	GO:0019538	4.65864e-36	35.3317	5623	567	253	27543	FH,RPS15A,UFM1,DNAJC3,PPIA,RPS4X,PURA,SHMT1,TARDBP,CAPRIN1,P4HB,COPS2,RPN2,ETF1,ACO1,EIF3E,PSME2,EIF3G,GSTP1,ACSL1,RPS3,BHMT,PABPC1,RPS13,PRKAR2A,EIF3J1,EIF5,PA2G4,EEF1G,CDK5RAP3,RPL22,EEF1A1,RPSA,RACK1,RDX,RPS9,RPL9,EEFSEC,EIF4A1,CPNE3,RPL5,LARP4,RARS,KARS,CSDE1,PTBP1,RPL34,NCL,DDX3X,PCBP2,FABP1,RGN,LAP3,AKAP1,TRIM56,SYNCRIP,IARS2,DDOST,RPS6,EPRS,TRIM25,HNRNPD,EIF3L,POR,ELAVL1,CTH,CELF1,HSPA5,SA…
GO:BP	carboxylic acid catabolic process	GO:0046395	3.46372e-35	34.4605	243	567	53	27543	SULT2A8,ACAA2,AKR1A1,ALDH8A1,SHMT1,UROC1,AGXT2,AADAT,KYNU,ECHS1,OTC,FAH,ALDH6A1,ACADS,AASS,FABP1,ARG1,FTCD,ACSL5,GPT,ETFA,ALDH1L1,PGD,GOT1,MAT1A,ACAT3,AHCY,PCK1,HADHA,QDPR,ACADVL,HPD,HAAO,ABAT,IVD,ALDH4A1,GSTZ1,PRODH,PAH,CPT2,HADHB,SLC27A2,ACADM,ETFB,HAL,CSAD,DLST,ECI1,ACAT1,PIPOX,EHHADH,BLMH,ACAD11
GO:BP	regulation of cellular macromolecule biosynthetic process	GO:2000112	1.19176e-33	32.9238	474	567	68	27543	DNAJC3,PURA,SHMT1,TARDBP,CAPRIN1,ETF1,ACO1,EIF3E,RPS3,PABPC1,EIF5,PA2G4,RPL22,RACK1,RPS9,EEFSEC,RPL5,LARP4,CSDE1,NCL,DDX3X,SYNCRIP,EPRS,HNRNPD,ELAVL1,CELF1,AARS,LARP4B,MOV10,PRMT1,PCBP1,EIF5A,YTHDF3,UPF1,EEF2,MRPS27,DDX6,LRPPRC,GIGYF2,LARP1,BZW1,GAPDH,EIF3B,EIF3D,HNRNPL,KHSRP,PTCD3,RPL10,EIF4G1,RPS14,EIF5B,DHX9,EIF2B5,VIM,DHX29,EIF4G2,HABP4,HNRNPR,NPM1,GSPT1,FXR1,DHX36,LSM14A,PKM,AGO2,PURB,GCN1,E…
GO:BP	macromolecule biosynthetic process	GO:0009059	2.39114e-33	32.6214	4797	567	225	27543	CCT4,RPS15A,SOD2,DNAJC3,PPIA,RPS4X,PURA,SHMT1,TCP1,TARDBP,CAPRIN1,COPS2,RPN2,ETF1,ACO1,EIF3E,EIF3G,GSTP1,DDX1,RPS3,PABPC1,RPS13,EIF3J1,EIF5,PA2G4,EEF1G,CDK5RAP3,RPL22,EEF1A1,RPSA,RACK1,RPS9,RPL9,EEFSEC,EIF4A1,RPL5,LARP4,RARS,KARS,FUS,CSDE1,NONO,POLR2B,RPL34,NCL,DDX3X,CCT6A,PCBP2,RGN,SYNCRIP,HNRNPK,IARS2,DDOST,RPS6,EPRS,TRIM25,HNRNPD,EIF3L,CCT5,RALY,ELAVL1,CTH,CELF1,ACTR2,SARS,TARS,RPL3,HELZ2,TDRD…
GO:BP	monocarboxylic acid metabolic process	GO:0032787	6.55391e-31	30.1835	649	567	75	27543	SULT2A8,ACAA2,AKR1A1,ALDH8A1,SLC27A5,UROC1,AGXT2,ADH1,GSTP1,ACSL1,ACSF2,CYP2E1,GPD1,KYNU,ECHS1,CYP2F2,FAH,CYB5A,ACADS,FABP1,RGN,FTCD,ACSL5,IDH1,ACSS2,ETFA,POR,EPHX2,PGD,AKR1C6,LDHA,HAGH,ACAT3,FASN,TKFC,ACSM1,PCK1,HADHA,ACLY,ALDOB,ACADVL,CYP2C29,GAPDH,ENO1,HAAO,PGK1,ABAT,ALDH1A1,ACSM5,FBP1,IVD,APOA1,CPT2,AACS,GPI,HADHB,THNSL2,GSTM1,SLC27A2,ACADM,GLYAT,ME1,ALDH3A2,ETFB,PKM,GK,HAL,GLO1,ECI1,ACAT1,TE…
GO:BP	alpha-amino acid metabolic process	GO:1901605	7.36721e-31	30.1327	193	567	45	27543	ALDH8A1,SHMT1,UROC1,SEPHS2,AGXT2,GNMT,GCLM,BHMT,AADAT,KYNU,OTC,FAH,ALDH6A1,AASS,ARG1,FTCD,GPT,GOT1,CTH,MAT1A,ASL,MTHFD1,ASS1,TXNRD1,AHCY,QDPR,GCLC,HPD,HAAO,PCBD1,IVD,ALDH4A1,GSTZ1,PRODH,PAH,THNSL2,GLUL,GLYAT,HAL,CSAD,KEG1,DLST,ACAT1,PIPOX,BLMH
GO:BP	regulation of mRNA metabolic process	GO:1903311	9.01792e-29	28.0449	306	567	52	27543	TARDBP,A1CF,PABPC1,FUS,CSDE1,PTBP1,NCL,SYNCRIP,HNRNPK,HNRNPD,ELAVL1,AKR1C6,CELF1,LARP4B,MOV10,SRSF3,ZC3HAV1,YTHDF3,SRSF10,PTBP3,UPF1,TRA2B,DDX5,GIGYF2,LARP1,HNRNPA1,HNRNPM,HNRNPL,KHSRP,PABPC4,THRAP3,DHX9,HSPA8,HNRNPA2B1,VIM,HNRNPR,NPM1,PUF60,FXR1,DHX36,SRSF1,SRSF2,SNRNP70,AGO2,HNRNPC,ACIN1,MYEF2,RBM39,SUPT5H,RBM15,DDX17,SAFB
GO:BP	organic cyclic compound catabolic process	GO:1901361	3.39593e-28	27.469	489	567	63	27543	ALDH8A1,TARDBP,A1CF,ETF1,EIF3E,PABPC1,SND1,KYNU,CYP2F2,FAH,FUS,CSDE1,ALDH6A1,RGN,SYNCRIP,HNRNPD,EPHX2,ELAVL1,ALDH1L1,CELF1,HELZ2,LARP4B,BLVRB,MOV10,AHCY,ZC3HAV1,YTHDF3,UPF1,QDPR,DDX5,LRPPRC,GIGYF2,LARP1,DPYS,HNRNPM,NSUN2,HPD,HAAO,KHSRP,PABPC4,TTC37,THRAP3,SKIV2L,VCP,APOE,DHX9,MRPL44,GSTZ1,VIM,HSD17B11,PAH,HNRNPR,NPM1,HINT1,GSPT1,FXR1,DHX36,SRSF1,AGO2,GRSF1,SSB,MYEF2,ACAT1
GO:BP	cellular amino acid catabolic process	GO:0009063	3.64073e-27	26.4388	102	567	33	27543	ALDH8A1,SHMT1,UROC1,AGXT2,AADAT,KYNU,OTC,FAH,ALDH6A1,AASS,ARG1,FTCD,GPT,ETFA,GOT1,MAT1A,AHCY,QDPR,HPD,HAAO,ABAT,IVD,ALDH4A1,GSTZ1,PRODH,PAH,ETFB,HAL,CSAD,DLST,ACAT1,PIPOX,BLMH
GO:BP	aromatic compound catabolic process	GO:0019439	8.29364e-27	26.0813	464	567	60	27543	ALDH8A1,TARDBP,A1CF,ETF1,EIF3E,PABPC1,SND1,KYNU,CYP2F2,FAH,FUS,CSDE1,RGN,SYNCRIP,HNRNPD,EPHX2,ELAVL1,ALDH1L1,CELF1,HELZ2,LARP4B,BLVRB,MOV10,AHCY,ZC3HAV1,YTHDF3,UPF1,QDPR,DDX5,LRPPRC,GIGYF2,LARP1,DPYS,HNRNPM,NSUN2,HPD,HAAO,KHSRP,PABPC4,TTC37,THRAP3,SKIV2L,VCP,DHX9,MRPL44,GSTZ1,VIM,PAH,HNRNPR,NPM1,HINT1,GSPT1,FXR1,DHX36,SRSF1,AGO2,GRSF1,SSB,MYEF2,ACAT1
GO:BP	post-transcriptional regulation of gene expression	GO:0010608	6.97465e-26	25.1565	902	567	81	27543	DNAJC3,PURA,SHMT1,TARDBP,CAPRIN1,A1CF,ETF1,ACO1,EIF3E,RPS3,PABPC1,EIF5,PA2G4,RPL22,RACK1,RPS9,EEFSEC,RPL5,LARP4,FUS,CSDE1,NCL,DDX3X,SYNCRIP,EPRS,HNRNPD,ELAVL1,CELF1,AARS,LARP4B,MOV10,PCBP1,EIF5A,YTHDF3,UPF1,EEF2,MRPS27,DDX5,DDX6,LRPPRC,GIGYF2,LARP1,BZW1,GAPDH,HNRNPM,NSUN2,EIF3B,EIF3D,PARP9,HNRNPL,KHSRP,PABPC4,TIAL1,PTCD3,THRAP3,RPL10,EIF4G1,RPS14,EIF5B,DHX9,EIF2B5,VIM,DHX29,EIF4G2,CDC37,HABP4,HNR…
GO:BP	cytoplasmic translation	GO:0002181	3.11282e-25	24.5068	115	567	33	27543	ETF1,EIF3E,EIF3G,PABPC1,EIF3J1,EIF5,RPL22,RPSA,RPL9,EIF4A1,CSDE1,SYNCRIP,HNRNPD,EIF3L,AARS,RPS2,EEF2,EIF3A,EIF3B,EIF3D,DHX9,RPL8,EIF3C,DHX29,EIF4B,EIF4A2,EIF3H,GSPT1,DHX36,PKM,RPL18,RPL19,EIF3I
GO:BP	regulation of RNA splicing	GO:0043484	2.09439e-24	23.6789	164	567	37	27543	ESRP2,HNRNPH2,RPS13,FUS,PTBP1,NCL,HNRNPK,HNRNPF,AKR1C6,CELF1,SRSF3,SRSF10,PTBP3,TRA2B,DDX5,HNRNPA1,HNRNPL,THRAP3,HNRNPH1,HSPA8,HNRNPA2B1,HABP4,HNRNPH3,NPM1,HNRNPLL,PUF60,FXR1,SRSF1,SRSF2,SNRNP70,POLR2A,GRSF1,ACIN1,RBM39,AHNAK,RBM15,DDX17
GO:BP	regulation of primary metabolic process	GO:0080090	2.98567e-24	23.525	5971	567	237	27543	CCT4,FH,SOD2,DNAJC3,PPIA,PURA,SHMT1,TCP1,TARDBP,CAPRIN1,ESRP2,FMO5,GNMT,A1CF,COPS2,HNRNPH2,ETF1,ACO1,EIF3E,PSME2,GSTP1,ACSL1,DDX1,RPS3,PABPC1,RPS13,PRKAR2A,EIF5,PA2G4,CDK5RAP3,RPL22,GPD1,RACK1,RDX,RPS9,EEFSEC,RPL5,LARP4,KARS,FUS,CSDE1,NONO,PTBP1,NCL,DDX3X,CCT6A,PCBP2,FABP1,RGN,AKAP1,H6PD,ACSL5,SYNCRIP,HNRNPK,GPT,EPRS,IDH1,TRIM25,HNRNPD,HNRNPF,POR,EPHX2,CCT5,RALY,ELAVL1,AKR1C6,CTH,CELF1,ACTR2,HSPA…
GO:BP	cellular nitrogen compound catabolic process	GO:0044270	1.32468e-23	22.8779	440	567	55	27543	TARDBP,A1CF,ETF1,EIF3E,BHMT,PABPC1,SND1,KYNU,FUS,CSDE1,ALDH6A1,RGN,SYNCRIP,HNRNPD,POR,ELAVL1,ALDH1L1,CELF1,HELZ2,LARP4B,BLVRB,MOV10,AHCY,ZC3HAV1,YTHDF3,UPF1,DDX5,LRPPRC,GIGYF2,LARP1,DPYS,HNRNPM,NSUN2,HAAO,KHSRP,PABPC4,TTC37,THRAP3,SKIV2L,VCP,DHX9,MRPL44,VIM,HNRNPR,NPM1,HINT1,GSPT1,FXR1,DHX36,SRSF1,AGO2,GRSF1,SSB,MYEF2,ACAT1
GO:BP	alpha-amino acid catabolic process	GO:1901606	1.19291e-22	21.9234	87	567	28	27543	ALDH8A1,SHMT1,AGXT2,AADAT,KYNU,OTC,FAH,ALDH6A1,AASS,ARG1,GPT,GOT1,MAT1A,AHCY,QDPR,HPD,HAAO,IVD,ALDH4A1,GSTZ1,PRODH,PAH,THNSL2,CSAD,DLST,ACAT1,PIPOX,BLMH
GO:BP	regulation of metabolic process	GO:0019222	2.12055e-22	21.6736	7320	567	266	27543	CCT4,FH,SOD2,DNAJC3,PPIA,PURA,SHMT1,TCP1,TARDBP,CAPRIN1,TOMM70,AGXT2,ESRP2,FMO5,GNMT,A1CF,COPS2,HNRNPH2,ETF1,ACO1,EIF3E,PSME2,GSTP1,ACSL1,DDX1,RPS3,PABPC1,RPS13,SND1,PRKAR2A,EIF5,PA2G4,CDK5RAP3,RPL22,GPD1,EEF1A1,RACK1,RDX,RPS9,EEFSEC,RPL5,LARP4,KARS,FUS,CSDE1,NONO,PTBP1,NCL,DDX3X,CCT6A,PCBP2,FABP1,RGN,ARG1,NDRG2,AKAP1,H6PD,ACSL5,SYNCRIP,HNRNPK,GPT,EPRS,IDH1,TRIM25,HNRNPD,HNRNPF,POR,EPHX2,CCT5,RAL…
GO:BP	regulation of cellular metabolic process	GO:0031323	5.18535e-22	21.2852	6103	567	235	27543	CCT4,FH,SOD2,DNAJC3,PPIA,PURA,SHMT1,TCP1,TARDBP,CAPRIN1,AGXT2,ESRP2,GNMT,A1CF,COPS2,HNRNPH2,ETF1,ACO1,EIF3E,PSME2,GSTP1,ACSL1,DDX1,RPS3,PABPC1,RPS13,PRKAR2A,EIF5,PA2G4,CDK5RAP3,RPL22,GPD1,EEF1A1,RACK1,RDX,RPS9,EEFSEC,RPL5,LARP4,KARS,FUS,CSDE1,NONO,PTBP1,NCL,DDX3X,CCT6A,PCBP2,FABP1,RGN,AKAP1,H6PD,ACSL5,SYNCRIP,HNRNPK,GPT,EPRS,IDH1,TRIM25,HNRNPD,HNRNPF,POR,CCT5,RALY,ELAVL1,AKR1C6,CTH,CELF1,ACTR2,HS…
GO:BP	regulation of nitrogen compound metabolic process	GO:0051171	6.26004e-22	21.2034	5797	567	227	27543	CCT4,FH,SOD2,DNAJC3,PPIA,PURA,SHMT1,TCP1,TARDBP,CAPRIN1,AGXT2,ESRP2,A1CF,COPS2,HNRNPH2,ETF1,ACO1,EIF3E,PSME2,GSTP1,ACSL1,DDX1,RPS3,PABPC1,RPS13,PRKAR2A,EIF5,PA2G4,CDK5RAP3,RPL22,GPD1,RACK1,RDX,RPS9,EEFSEC,RPL5,LARP4,KARS,FUS,CSDE1,NONO,PTBP1,NCL,DDX3X,CCT6A,PCBP2,FABP1,RGN,AKAP1,SYNCRIP,HNRNPK,EPRS,TRIM25,HNRNPD,HNRNPF,POR,CCT5,RALY,ELAVL1,AKR1C6,CTH,CELF1,ACTR2,HSPA5,SARS,HELZ2,TDRD3,TXN,FUBP3,A…
GO:BP	heterocycle catabolic process	GO:0046700	6.37382e-22	21.1956	439	567	53	27543	TARDBP,A1CF,ETF1,EIF3E,PABPC1,SND1,KYNU,FUS,CSDE1,ALDH6A1,RGN,SYNCRIP,HNRNPD,ELAVL1,ALDH1L1,CELF1,HELZ2,LARP4B,BLVRB,MOV10,AHCY,ZC3HAV1,YTHDF3,UPF1,DDX5,LRPPRC,GIGYF2,LARP1,DPYS,HNRNPM,NSUN2,HAAO,KHSRP,PABPC4,TTC37,THRAP3,SKIV2L,VCP,DHX9,MRPL44,VIM,HNRNPR,NPM1,HINT1,GSPT1,FXR1,DHX36,SRSF1,AGO2,GRSF1,SSB,MYEF2,ACAT1
GO:BP	cellular macromolecule catabolic process	GO:0044265	1.14666e-21	20.9406	1141	567	85	27543	DNAJC3,TARDBP,A1CF,ETF1,EIF3E,PSME2,PABPC1,SND1,CDK5RAP3,RACK1,RDX,RPL5,FUS,CSDE1,PCBP2,RGN,SYNCRIP,TRIM25,HNRNPD,ELAVL1,CELF1,HSPA5,HELZ2,LARP4B,MOV10,ZC3HAV1,YTHDF3,UPF1,PSMC5,DDX5,LRPPRC,GIGYF2,GCLC,LARP1,RNF213,HNRNPM,NSUN2,USP9X,CANX,LONP1,KHSRP,PABPC4,TTC37,THRAP3,SKIV2L,VCP,PDCD6IP,APOE,DHX9,HECTD1,HSP90AB1,IDE,USP10,MRPL44,VPS35,UFL1,UBA1,USP47,VIM,PSME1,CUL2,RAB7A,EIF3H,PSMD2,HNRNPR,NPM1…
GO:BP	macromolecule catabolic process	GO:0009057	5.09357e-21	20.293	1347	567	92	27543	DNAJC3,TARDBP,A1CF,ETF1,EIF3E,PSME2,PABPC1,SND1,CDK5RAP3,RACK1,RDX,RPL5,FUS,CSDE1,PCBP2,RGN,SYNCRIP,TRIM25,HNRNPD,ELAVL1,CELF1,HSPA5,HELZ2,LARP4B,MOV10,CAPN1,ZC3HAV1,YTHDF3,UPF1,PSMC5,DDX5,LRPPRC,GIGYF2,GCLC,LARP1,RNF213,HNRNPM,NSUN2,USP9X,CANX,LONP1,KHSRP,PABPC4,TTC37,THRAP3,SKIV2L,VCP,PDCD6IP,APOE,DHX9,HECTD1,HSP90AB1,HSPA8,IDE,USP10,MRPL44,VPS35,UFL1,UBA1,USP47,VIM,PSME1,CUL2,RAB7A,PYGB,EIF3H,…
GO:BP	small molecule biosynthetic process	GO:0044283	7.92223e-21	20.1012	559	567	58	27543	AKR1A1,ALDH8A1,SLC27A5,SHMT1,SEPHS2,AGXT2,GNMT,GSTP1,BHMT,GPD1,KYNU,OTC,AASS,RGN,CYB5R3,H6PD,GPT,ACSS2,POR,PGD,GOT1,CTH,LDHA,ASL,MTHFD1,ASS1,FASN,UGDH,ACSM1,PCK1,QDPR,ACLY,LTA4H,ACADVL,SEC14L2,GAPDH,ADK,HAAO,PCBD1,PGK1,ABAT,ALDH1A1,ACSM5,FBP1,APOE,APOA1,PAH,GPI,THNSL2,GSTM1,SLC27A2,GLUL,ACADM,PKM,SOD1,CSAD,TECR,TPI1
GO:BP	positive regulation of translation	GO:0045727	1.07813e-20	19.9673	143	567	32	27543	DNAJC3,EIF3E,PABPC1,RPS9,RPL5,LARP4,CSDE1,DDX3X,SYNCRIP,HNRNPD,ELAVL1,LARP4B,PCBP1,EIF5A,YTHDF3,EEF2,MRPS27,LARP1,EIF3D,HNRNPL,EIF4G1,DHX9,EIF2B5,VIM,DHX29,EIF4G2,HABP4,NPM1,FXR1,DHX36,PKM,AGO2
GO:BP	RNA catabolic process	GO:0006401	1.91865e-20	19.717	282	567	42	27543	TARDBP,A1CF,ETF1,EIF3E,PABPC1,SND1,FUS,CSDE1,SYNCRIP,HNRNPD,ELAVL1,CELF1,HELZ2,LARP4B,MOV10,ZC3HAV1,YTHDF3,UPF1,DDX5,LRPPRC,GIGYF2,LARP1,HNRNPM,NSUN2,KHSRP,PABPC4,TTC37,THRAP3,SKIV2L,DHX9,MRPL44,VIM,HNRNPR,NPM1,GSPT1,FXR1,DHX36,SRSF1,AGO2,GRSF1,SSB,MYEF2
GO:BP	translational initiation	GO:0006413	2.45742e-20	19.6095	124	567	30	27543	DNAJC3,EIF3E,EIF3G,EIF3J1,EIF5,EIF4A1,DDX3X,EIF3L,RPS2,LARP1,EIF3A,BZW1,EIF3B,EIF3D,EIF4G1,EIF5B,MTIF2,EIF3C,EIF2B5,DHX29,EIF4G2,EIF4B,EIF4A2,EIF3H,HABP4,EIF4G3,NPM1,AGO2,EIF3I,EIF2S1
GO:BP	positive regulation of cellular amide metabolic process	GO:0034250	2.51269e-20	19.5999	171	567	34	27543	DNAJC3,EIF3E,PABPC1,RPS9,RPL5,LARP4,CSDE1,DDX3X,SYNCRIP,HNRNPD,ELAVL1,LARP4B,PCBP1,EIF5A,YTHDF3,EEF2,MRPS27,LARP1,EIF3D,HNRNPL,EIF4G1,APOE,DHX9,EIF2B5,VIM,DHX29,EIF4G2,HABP4,NPM1,FXR1,DHX36,CLU,PKM,AGO2
GO:BP	mRNA catabolic process	GO:0006402	2.19474e-19	18.6586	238	567	38	27543	TARDBP,A1CF,ETF1,EIF3E,PABPC1,SND1,FUS,CSDE1,SYNCRIP,HNRNPD,ELAVL1,CELF1,HELZ2,LARP4B,MOV10,ZC3HAV1,YTHDF3,UPF1,DDX5,GIGYF2,LARP1,HNRNPM,KHSRP,PABPC4,TTC37,THRAP3,SKIV2L,DHX9,VIM,HNRNPR,NPM1,GSPT1,FXR1,DHX36,SRSF1,AGO2,SSB,MYEF2
GO:BP	organonitrogen compound catabolic process	GO:1901565	3.45735e-19	18.4613	1296	567	87	27543	DNAJC3,ALDH8A1,SHMT1,UROC1,AGXT2,PSME2,BHMT,AADAT,CDK5RAP3,RACK1,KYNU,RDX,OTC,RPL5,FAH,ALDH6A1,PCBP2,AASS,RGN,ARG1,FTCD,GPT,TRIM25,ETFA,ALDH1L1,GOT1,HSPA5,MAT1A,BLVRB,AHCY,PSMC5,QDPR,LTA4H,GCLC,DPYS,RNF213,USP9X,HPD,HAAO,CANX,LONP1,ABAT,VCP,IVD,ALDH4A1,PDCD6IP,APOE,HECTD1,HSP90AB1,HSPA8,IDE,USP10,VPS35,UFL1,UBA1,GSTZ1,USP47,PRODH,PSME1,CUL2,PAH,NPEPPS,RAB7A,EIF3H,PSMD2,THNSL2,PSMC2,HINT1,PSMA4,PS…
GO:BP	regulation of protein metabolic process	GO:0051246	4.1799e-19	18.3788	2631	567	132	27543	FH,DNAJC3,PPIA,PURA,SHMT1,TARDBP,CAPRIN1,ETF1,ACO1,EIF3E,PSME2,GSTP1,ACSL1,RPS3,PABPC1,PRKAR2A,EIF5,PA2G4,CDK5RAP3,RPL22,RACK1,RDX,RPS9,EEFSEC,RPL5,LARP4,CSDE1,PTBP1,NCL,DDX3X,FABP1,RGN,AKAP1,SYNCRIP,EPRS,HNRNPD,POR,ELAVL1,CELF1,HSPA5,TXN,AARS,LARP4B,MOV10,PRMT1,PCBP1,EIF5A,RPS2,YTHDF3,UPF1,PSMC5,ASPH,EEF2,MRPS27,DDX6,LRPPRC,GIGYF2,GCLC,LARP1,BZW1,GAPDH,ENO1,EIF3B,EIF3D,PARP9,HNRNPL,KHSRP,MVP,PTC…
GO:BP	nucleobase-containing compound catabolic process	GO:0034655	4.34542e-19	18.362	409	567	48	27543	TARDBP,A1CF,ETF1,EIF3E,PABPC1,SND1,FUS,CSDE1,RGN,SYNCRIP,HNRNPD,ELAVL1,CELF1,HELZ2,LARP4B,MOV10,AHCY,ZC3HAV1,YTHDF3,UPF1,DDX5,LRPPRC,GIGYF2,LARP1,DPYS,HNRNPM,NSUN2,KHSRP,PABPC4,TTC37,THRAP3,SKIV2L,VCP,DHX9,MRPL44,VIM,HNRNPR,NPM1,HINT1,GSPT1,FXR1,DHX36,SRSF1,AGO2,GRSF1,SSB,MYEF2,ACAT1
GO:BP	regulation of cellular protein metabolic process	GO:0032268	2.25391e-18	17.6471	2456	567	125	27543	FH,DNAJC3,PPIA,PURA,SHMT1,TARDBP,CAPRIN1,ETF1,ACO1,EIF3E,PSME2,GSTP1,ACSL1,RPS3,PABPC1,PRKAR2A,EIF5,PA2G4,CDK5RAP3,RPL22,RACK1,RDX,RPS9,EEFSEC,RPL5,LARP4,CSDE1,PTBP1,NCL,DDX3X,FABP1,RGN,AKAP1,SYNCRIP,EPRS,HNRNPD,POR,ELAVL1,CELF1,HSPA5,TXN,AARS,LARP4B,MOV10,PCBP1,EIF5A,RPS2,YTHDF3,UPF1,PSMC5,ASPH,EEF2,MRPS27,DDX6,LRPPRC,GIGYF2,GCLC,LARP1,BZW1,GAPDH,ENO1,EIF3B,EIF3D,PARP9,HNRNPL,KHSRP,MVP,PTCD3,VCP…
GO:BP	dicarboxylic acid metabolic process	GO:0043648	4.40469e-18	17.3561	91	567	25	27543	FH,SHMT1,UROC1,GCLM,AADAT,KYNU,FTCD,IDH1,MDH1,ALDH1L1,GOT1,ASL,MTHFD1,ASS1,PCK1,ACLY,GCLC,IDH3A,HAAO,ALDH4A1,PRODH,GLUL,ME1,HAL,DLST
GO:BP	regulation of macromolecule metabolic process	GO:0060255	8.4343e-18	17.074	6825	567	242	27543	CCT4,FH,SOD2,DNAJC3,PPIA,PURA,SHMT1,TCP1,TARDBP,CAPRIN1,TOMM70,ESRP2,A1CF,COPS2,HNRNPH2,ETF1,ACO1,EIF3E,PSME2,GSTP1,ACSL1,DDX1,RPS3,PABPC1,RPS13,SND1,PRKAR2A,EIF5,PA2G4,CDK5RAP3,RPL22,RACK1,RDX,RPS9,EEFSEC,RPL5,LARP4,KARS,FUS,CSDE1,NONO,PTBP1,NCL,DDX3X,CCT6A,PCBP2,FABP1,RGN,ARG1,NDRG2,AKAP1,SYNCRIP,HNRNPK,EPRS,TRIM25,HNRNPD,HNRNPF,POR,EPHX2,CCT5,RALY,ELAVL1,AKR1C6,CTH,CELF1,ACTR2,HSPA5,SARS,HELZ2…
GO:BP	generation of precursor metabolites and energy	GO:0006091	1.06393e-17	16.9731	460	567	49	27543	FH,SOD2,SLC27A5,GNMT,ADH1,ACO1,GPD1,AASS,H6PD,IDH1,MDH1,ETFA,POR,ALDH1L1,PGD,SLC25A13,AOX3,LDHA,TKFC,ALDOB,MYBBP1A,ATP5C1,UGP2,GAPDH,ENO1,IDH3A,PGK1,VCP,FBP1,TKT,IDE,MFN2,PYGB,GPI,SUCLG2,ACADM,ATP5A1,PYGL,CYC1,ETFB,PKM,GBE1,TALDO1,AGL,ATP5B,DLST,ACAT1,GYS2,TPI1
GO:BP	sulfur compound metabolic process	GO:0006790	2.92587e-17	16.5337	340	567	42	27543	SULT2A8,ACAA2,SOD2,GNMT,GCLM,GSTP1,ACSL1,BHMT,AADAT,EEF1G,AASS,ACSL5,IDH1,ACSS2,CTH,MAT1A,HAGH,MTHFD1,FASN,AHCY,UGDH,ACSM1,ACLY,GSS,GCLC,ACSM5,PAPSS2,GSTZ1,SUCLG2,GSTM1,OPLAH,GSR,GLYAT,SOD1,CSAD,KEG1,GLO1,DLST,ACAT1,PIPOX,EHHADH,BLMH
GO:BP	regulation of cellular catabolic process	GO:0031329	5.91964e-17	16.2277	784	567	63	27543	TARDBP,A1CF,PSME2,PABPC1,CDK5RAP3,GPD1,RACK1,RDX,RPL5,FUS,CSDE1,FABP1,RGN,ACSL5,SYNCRIP,IDH1,HNRNPD,ELAVL1,CELF1,LARP4B,MOV10,ZC3HAV1,YTHDF3,UPF1,PSMC5,LRPPRC,GIGYF2,GCLC,LARP1,HNRNPM,NSUN2,KHSRP,PABPC4,THRAP3,VCP,EIF4G1,MTDH,APOE,DHX9,HSP90AB1,APOA1,USP10,VPS35,UFL1,VIM,PSME1,EIF4G2,EIF3H,HNRNPR,NPM1,PSMC2,FXR1,DHX36,CLU,SRSF1,AGO2,PSMC1,GRSF1,USP5,MYEF2,MSN,SUPT5H,ANXA2
GO:BP	macromolecule metabolic process	GO:0043170	6.94243e-17	16.1585	12692	567	369	27543	CCT4,FH,RPS15A,UFM1,SOD2,DNAJC3,PPIA,RPS4X,PURA,SHMT1,TCP1,TARDBP,CAPRIN1,TOMM70,ESRP2,P4HB,GNMT,A1CF,COPS2,RPN2,HNRNPH2,ETF1,ACO1,EIF3E,PSME2,EIF3G,GSTP1,ACSL1,DDX1,RPS3,BHMT,PABPC1,RPS13,SND1,PRKAR2A,EIF3J1,EIF5,PA2G4,EEF1G,CDK5RAP3,RPL22,EEF1A1,RPSA,RACK1,RDX,RPS9,RPL9,EEFSEC,EIF4A1,CPNE3,RPL5,LARP4,RARS,KARS,DDX39A,FUS,CSDE1,NONO,POLR2B,PTBP1,RPL34,NCL,DDX3X,CCT6A,PCBP2,FABP1,RGN,LAP3,ARG1,ND…
GO:BP	positive regulation of metabolic process	GO:0009893	8.91943e-17	16.0497	3908	567	164	27543	CCT4,FH,SOD2,DNAJC3,PPIA,TCP1,TARDBP,TOMM70,AGXT2,A1CF,EIF3E,PSME2,GSTP1,ACSL1,DDX1,RPS3,PABPC1,CDK5RAP3,GPD1,RACK1,RDX,RPS9,RPL5,LARP4,KARS,FUS,CSDE1,PTBP1,NCL,DDX3X,CCT6A,PCBP2,FABP1,RGN,ACSL5,SYNCRIP,HNRNPK,GPT,TRIM25,HNRNPD,POR,EPHX2,CCT5,ELAVL1,CELF1,ACTR2,HSPA5,HELZ2,TDRD3,TXN,FUBP3,ASS1,LARP4B,NACA,MOV10,IFIH1,PRMT1,SFPQ,PCBP1,EIF5A,CAND1,RPS2,ZC3HAV1,YTHDF3,PCK1,UPF1,PSMC5,TRA2B,NAA15,ASP…
GO:BP	nucleobase-containing small molecule metabolic process	GO:0055086	1.13684e-16	15.9443	548	567	52	27543	SULT2A8,ACAA2,SHMT1,GNMT,ACSL1,AADAT,GPD1,KYNU,KARS,ALDH6A1,AASS,ACSL5,ACSS2,SLC25A13,MTHFD1,FASN,TKFC,AHCY,UGDH,ACSM1,PCK1,ACLY,ALDOB,GARS,ATP5C1,UGP2,DPYS,GAPDH,ADK,ENO1,HAAO,PGK1,VCP,ACSM5,PAPSS2,FBP1,PAICS,ATP6V1A,GPI,SUCLG2,PGM3,HINT1,GLYAT,ATP5A1,PKM,ATP5B,KEG1,DLST,ACAT1,PIPOX,TPI1,EHHADH
GO:BP	organic acid biosynthetic process	GO:0016053	1.30974e-16	15.8828	301	567	39	27543	AKR1A1,ALDH8A1,SLC27A5,SHMT1,SEPHS2,AGXT2,GSTP1,BHMT,KYNU,OTC,AASS,RGN,ACSS2,GOT1,CTH,LDHA,ASL,MTHFD1,ASS1,FASN,UGDH,ACSM1,ACLY,LTA4H,ACADVL,HAAO,PCBD1,ABAT,ALDH1A1,ACSM5,APOA1,PAH,THNSL2,GSTM1,SLC27A2,GLUL,PKM,CSAD,TECR
GO:BP	tRNA aminoacylation for protein translation	GO:0006418	1.79838e-16	15.7451	42	567	18	27543	RARS,KARS,IARS2,EPRS,SARS,TARS,AARS,FARSB,YARS,GARS,DARS,IARS,HARS,FARSA,QARS,LARS,NARS,VARS
GO:BP	regulation of biological quality	GO:0065008	3.06086e-16	15.5142	4029	567	166	27543	CCT4,SULT2A8,FH,ACAA2,SOD2,ALDH8A1,PPIA,TCP1,ARPC4,TARDBP,CAPRIN1,A1CF,GCLM,ADH1,ACO1,ACSL1,PABPC1,ARPC2,CDK5RAP3,RACK1,PBLD2,RDX,RPS9,ARHGDIA,OTC,RPL5,FUS,CSDE1,DDX3X,CCT6A,RGN,H6PD,SYNCRIP,HNRNPK,IARS2,DDOST,RPS6,HNRNPD,POR,EPHX2,CCT5,RALY,ELAVL1,GOT1,AKR1C6,CELF1,ACTR2,ANXA5,TXN,MTHFD1,TXNRD1,AARS,LARP4B,MOV10,PRMT1,STRAP,EIF5A,CAPN1,UBAP2L,YTHDF3,PTBP3,PCK1,UPF1,TRA2B,NAA15,ASPH,ACADVL,TPP2,I…
GO:BP	regulation of catabolic process	GO:0009894	3.82731e-16	15.4171	936	567	68	27543	TARDBP,A1CF,PSME2,PABPC1,CDK5RAP3,GPD1,RACK1,RDX,RPL5,FUS,CSDE1,FABP1,RGN,ACSL5,SYNCRIP,IDH1,HNRNPD,ELAVL1,CELF1,LARP4B,MOV10,ZC3HAV1,YTHDF3,UPF1,PSMC5,LRPPRC,GIGYF2,GCLC,LARP1,HNRNPM,NSUN2,KHSRP,PABPC4,THRAP3,VCP,EIF4G1,FBP1,MTDH,APOE,DHX9,HSP90AB1,APOA1,USP10,VPS35,UFL1,VIM,PSME1,EIF4G2,RAB7A,EIF3H,PSMD2,HNRNPR,NPM1,PSMC2,FXR1,DHX36,CLU,SRSF1,PSMD1,AGO2,PSMC1,GRSF1,USP5,FLNA,MYEF2,MSN,SUPT5H,AN…
GO:BP	negative regulation of mRNA metabolic process	GO:1903312	4.22855e-16	15.3738	97	567	24	27543	TARDBP,A1CF,PABPC1,FUS,CSDE1,PTBP1,SYNCRIP,HNRNPK,HNRNPD,ELAVL1,AKR1C6,LARP4B,SRSF10,PTBP3,LARP1,HNRNPL,THRAP3,DHX9,HNRNPA2B1,NPM1,SRSF1,HNRNPC,ACIN1,SUPT5H
GO:BP	carboxylic acid biosynthetic process	GO:0046394	7.81063e-16	15.1073	299	567	38	27543	AKR1A1,ALDH8A1,SLC27A5,SHMT1,SEPHS2,AGXT2,GSTP1,BHMT,KYNU,OTC,AASS,RGN,ACSS2,GOT1,CTH,LDHA,ASL,MTHFD1,ASS1,FASN,UGDH,ACSM1,ACLY,LTA4H,ACADVL,HAAO,PCBD1,ABAT,ALDH1A1,ACSM5,APOA1,PAH,THNSL2,GSTM1,SLC27A2,GLUL,PKM,TECR
GO:BP	positive regulation of cellular metabolic process	GO:0031325	8.06832e-16	15.0932	3386	567	147	27543	CCT4,FH,SOD2,DNAJC3,PPIA,TCP1,TARDBP,AGXT2,EIF3E,PSME2,GSTP1,ACSL1,RPS3,PABPC1,CDK5RAP3,GPD1,RACK1,RDX,RPS9,RPL5,LARP4,KARS,FUS,CSDE1,PTBP1,NCL,DDX3X,CCT6A,PCBP2,FABP1,RGN,ACSL5,SYNCRIP,HNRNPK,GPT,TRIM25,HNRNPD,POR,CCT5,ELAVL1,CELF1,ACTR2,HSPA5,HELZ2,TDRD3,TXN,FUBP3,ASS1,LARP4B,NACA,MOV10,PRMT1,SFPQ,PCBP1,EIF5A,CAND1,RPS2,ZC3HAV1,YTHDF3,PCK1,UPF1,PSMC5,TRA2B,NAA15,ASPH,EEF2,MYBBP1A,MRPS27,DDX5,AB…
GO:BP	cellular response to chemical stimulus	GO:0070887	8.20196e-16	15.0861	3457	567	149	27543	SULT2A8,ACAA2,UFM1,SOD2,AKR1A1,DNAJC3,PPIA,SHMT1,FMO5,P4HB,GCLM,GSTP1,ACSL1,RPS3,ARPC2,CDK5RAP3,CYP2E1,GPD1,EEF1A1,RACK1,PRDX6,PBLD2,RDX,CPNE3,CYP2F2,FUS,NONO,NCL,DDX3X,FABP1,ARG1,TRIM56,SYNCRIP,HNRNPK,GPT,EPRS,TRIM25,HNRNPD,RAB10,POR,GOT1,AOX3,CTH,SBDS,ACTR2,ANXA5,HSPA5,RPL3,TXN,ASS1,TXNRD1,FASN,IFIH1,STRAP,SRP54,SFPQ,PDIA3,SRSF3,CAPN1,RPS2,ZC3HAV1,YTHDF3,PCK1,UPF1,TRA2B,ASPH,CYP2C29,DDX5,PRDX2,…
GO:BP	tRNA aminoacylation	GO:0043039	8.23943e-16	15.0841	45	567	18	27543	RARS,KARS,IARS2,EPRS,SARS,TARS,AARS,FARSB,YARS,GARS,DARS,IARS,HARS,FARSA,QARS,LARS,NARS,VARS
GO:BP	regulation of biosynthetic process	GO:0009889	9.05098e-16	15.0433	4220	567	170	27543	CCT4,SOD2,DNAJC3,PPIA,PURA,SHMT1,TCP1,TARDBP,CAPRIN1,AGXT2,GNMT,COPS2,ETF1,ACO1,EIF3E,GSTP1,DDX1,RPS3,PABPC1,EIF5,PA2G4,CDK5RAP3,RPL22,EEF1A1,RACK1,RPS9,EEFSEC,RPL5,LARP4,KARS,FUS,CSDE1,NONO,NCL,DDX3X,CCT6A,PCBP2,RGN,H6PD,ACSL5,SYNCRIP,HNRNPK,GPT,EPRS,IDH1,TRIM25,HNRNPD,POR,CCT5,RALY,ELAVL1,GOT1,CTH,CELF1,ACTR2,SARS,HELZ2,TDRD3,TXN,FUBP3,ASS1,AARS,LARP4B,NACA,MOV10,PRMT1,STRAP,SFPQ,PCBP1,EIF5A,CA…
GO:BP	amino acid activation	GO:0043038	1.32806e-15	14.8768	46	567	18	27543	RARS,KARS,IARS2,EPRS,SARS,TARS,AARS,FARSB,YARS,GARS,DARS,IARS,HARS,FARSA,QARS,LARS,NARS,VARS
GO:BP	regulation of mRNA processing	GO:0050684	1.64051e-15	14.785	151	567	28	27543	PTBP1,NCL,HNRNPK,AKR1C6,CELF1,SRSF3,SRSF10,PTBP3,TRA2B,DDX5,HNRNPA1,HNRNPL,THRAP3,DHX9,HSPA8,HNRNPA2B1,NPM1,PUF60,FXR1,DHX36,SRSF2,SNRNP70,ACIN1,RBM39,SUPT5H,RBM15,DDX17,SAFB
GO:BP	organic cyclic compound metabolic process	GO:1901360	2.7498e-15	14.5607	8713	567	279	27543	CCT4,SULT2A8,FH,ACAA2,SOD2,AKR1A1,ALDH8A1,SLC27A5,PPIA,PURA,SHMT1,TCP1,TARDBP,ESRP2,FMO5,GNMT,A1CF,COPS2,HNRNPH2,ETF1,EIF3E,ACSL1,DDX1,RPS3,PABPC1,RPS13,SND1,AADAT,EIF5,PA2G4,CDK5RAP3,CYP2E1,GPD1,KYNU,RPL5,RARS,KARS,DDX39A,CYP2F2,FAH,FUS,CSDE1,NONO,HDLBP,POLR2B,PTBP1,ALDH6A1,NCL,DDX3X,CCT6A,PCBP2,AASS,RGN,CYB5R3,H6PD,FTCD,ACSL5,SYNCRIP,HNRNPK,IARS2,RPS6,EPRS,TRIM25,ACSS2,HNRNPD,HNRNPF,POR,EPHX2,C…
GO:BP	negative regulation of cellular amide metabolic process	GO:0034249	3.59564e-15	14.4442	213	567	32	27543	PURA,SHMT1,TARDBP,CAPRIN1,RPS3,PABPC1,RACK1,CSDE1,NCL,DDX3X,SYNCRIP,EPRS,HNRNPD,CELF1,MOV10,YTHDF3,UPF1,DDX6,GIGYF2,LARP1,GAPDH,KHSRP,APOE,DHX9,HNRNPR,FXR1,DHX36,LSM14A,CLU,AGO2,PURB,EIF2S1
GO:BP	positive regulation of cellular process	GO:0048522	4.15423e-15	14.3815	6072	567	216	27543	CCT4,FH,RPS15A,SOD2,DNAJC3,PPIA,PURA,TCP1,TARDBP,CAPRIN1,AGXT2,ESRP2,P4HB,A1CF,EIF3E,PSME2,GSTP1,ACSL1,DDX1,RPS3,PABPC1,PA2G4,ARPC2,CDK5RAP3,GPD1,EEF1A1,RACK1,RDX,RPS9,CPNE3,RPL5,LARP4,KARS,FUS,CSDE1,PTBP1,NCL,DDX3X,CCT6A,PCBP2,CCDC25,FABP1,RGN,ARG1,TRIM56,ACSL5,SYNCRIP,HNRNPK,RPS6,GPT,TRIM25,HNRNPD,POR,CCT5,ELAVL1,GOT1,CTH,CELF1,LDHA,ACTR2,ANXA5,HSPA5,HELZ2,TDRD3,TXN,FUBP3,ASS1,TXNRD1,LARP4B,NAC…
GO:BP	positive regulation of nitrogen compound metabolic process	GO:0051173	5.48996e-15	14.2604	3177	567	139	27543	CCT4,FH,SOD2,DNAJC3,PPIA,TCP1,TARDBP,AGXT2,EIF3E,PSME2,ACSL1,RPS3,PABPC1,CDK5RAP3,GPD1,RACK1,RDX,RPS9,RPL5,LARP4,KARS,FUS,CSDE1,PTBP1,NCL,DDX3X,CCT6A,PCBP2,RGN,SYNCRIP,HNRNPK,TRIM25,HNRNPD,CCT5,ELAVL1,CELF1,ACTR2,HSPA5,HELZ2,TDRD3,TXN,FUBP3,ASS1,LARP4B,NACA,MOV10,PRMT1,SFPQ,PCBP1,EIF5A,CAND1,RPS2,ZC3HAV1,YTHDF3,PCK1,UPF1,PSMC5,TRA2B,NAA15,ASPH,EEF2,MYBBP1A,MRPS27,DDX5,ABHD14B,GIGYF2,CCT3,GCLC,LAR…
GO:BP	fatty acid metabolic process	GO:0006631	6.49767e-15	14.1872	452	567	45	27543	ACAA2,SLC27A5,GSTP1,ACSL1,ACSF2,CYP2E1,ECHS1,CYP2F2,CYB5A,ACADS,FABP1,RGN,ACSL5,ACSS2,ETFA,POR,EPHX2,AKR1C6,ACAT3,FASN,ACSM1,PCK1,HADHA,ACLY,ACADVL,CYP2C29,ACSM5,IVD,APOA1,CPT2,AACS,HADHB,THNSL2,GSTM1,SLC27A2,ACADM,ALDH3A2,ETFB,GK,ECI1,ACAT1,TECR,EHHADH,CYP2J5,ACAD11
GO:BP	regulation of mRNA catabolic process	GO:0061013	8.19068e-15	14.0867	174	567	29	27543	TARDBP,A1CF,PABPC1,FUS,CSDE1,SYNCRIP,HNRNPD,ELAVL1,CELF1,LARP4B,MOV10,ZC3HAV1,YTHDF3,UPF1,GIGYF2,LARP1,HNRNPM,KHSRP,PABPC4,THRAP3,DHX9,VIM,HNRNPR,NPM1,FXR1,DHX36,SRSF1,AGO2,MYEF2
GO:BP	negative regulation of translation	GO:0017148	1.03252e-14	13.9861	190	567	30	27543	PURA,SHMT1,TARDBP,CAPRIN1,RPS3,PABPC1,RACK1,CSDE1,NCL,DDX3X,SYNCRIP,EPRS,HNRNPD,CELF1,MOV10,YTHDF3,UPF1,DDX6,GIGYF2,LARP1,GAPDH,KHSRP,DHX9,HNRNPR,FXR1,DHX36,LSM14A,AGO2,PURB,EIF2S1
GO:BP	nucleotide metabolic process	GO:0009117	1.21148e-14	13.9167	480	567	46	27543	SULT2A8,ACAA2,SHMT1,ACSL1,AADAT,GPD1,KYNU,KARS,AASS,ACSL5,ACSS2,SLC25A13,MTHFD1,FASN,TKFC,ACSM1,PCK1,ACLY,ALDOB,GARS,ATP5C1,DPYS,GAPDH,ADK,ENO1,HAAO,PGK1,VCP,ACSM5,PAPSS2,FBP1,PAICS,ATP6V1A,GPI,SUCLG2,HINT1,GLYAT,ATP5A1,PKM,ATP5B,KEG1,DLST,ACAT1,PIPOX,TPI1,EHHADH
GO:BP	ribose phosphate metabolic process	GO:0019693	1.30289e-14	13.8851	400	567	42	27543	SULT2A8,ACAA2,ACSL1,AADAT,GPD1,AASS,ACSL5,ACSS2,SLC25A13,MTHFD1,FASN,TKFC,ACSM1,ACLY,ALDOB,ATP5C1,DPYS,GAPDH,ADK,ENO1,PGK1,VCP,ACSM5,PAPSS2,FBP1,TKT,PAICS,ATP6V1A,GPI,SUCLG2,HINT1,GLYAT,ATP5A1,PYGL,PKM,ATP5B,KEG1,DLST,ACAT1,PIPOX,TPI1,EHHADH
GO:BP	cytoplasmic translational initiation	GO:0002183	1.73542e-14	13.7606	37	567	16	27543	EIF3E,EIF3G,EIF3J1,EIF5,EIF4A1,EIF3L,RPS2,EIF3A,EIF3B,EIF3D,EIF3C,DHX29,EIF4B,EIF4A2,EIF3H,EIF3I
GO:BP	regulation of mRNA splicing, via spliceosome	GO:0048024	2.43028e-14	13.6143	114	567	24	27543	PTBP1,NCL,HNRNPK,AKR1C6,CELF1,SRSF3,SRSF10,PTBP3,TRA2B,DDX5,HNRNPA1,HNRNPL,THRAP3,HSPA8,HNRNPA2B1,NPM1,PUF60,FXR1,SRSF2,SNRNP70,ACIN1,RBM39,RBM15,DDX17
GO:BP	nucleoside phosphate metabolic process	GO:0006753	2.50518e-14	13.6012	489	567	46	27543	SULT2A8,ACAA2,SHMT1,ACSL1,AADAT,GPD1,KYNU,KARS,AASS,ACSL5,ACSS2,SLC25A13,MTHFD1,FASN,TKFC,ACSM1,PCK1,ACLY,ALDOB,GARS,ATP5C1,DPYS,GAPDH,ADK,ENO1,HAAO,PGK1,VCP,ACSM5,PAPSS2,FBP1,PAICS,ATP6V1A,GPI,SUCLG2,HINT1,GLYAT,ATP5A1,PKM,ATP5B,KEG1,DLST,ACAT1,PIPOX,TPI1,EHHADH
GO:BP	regulation of RNA stability	GO:0043487	3.13129e-14	13.5043	168	567	28	27543	TARDBP,PABPC1,FUS,CSDE1,SYNCRIP,HNRNPD,ELAVL1,CELF1,LARP4B,MOV10,YTHDF3,UPF1,GIGYF2,LARP1,HNRNPM,NSUN2,KHSRP,PABPC4,THRAP3,DHX9,VIM,HNRNPR,NPM1,FXR1,DHX36,SRSF1,AGO2,MYEF2
GO:BP	positive regulation of biological process	GO:0048518	3.2751e-14	13.4848	6629	567	227	27543	CCT4,FH,RPS15A,SOD2,DNAJC3,PPIA,PURA,TCP1,TARDBP,CAPRIN1,TOMM70,AGXT2,ESRP2,P4HB,A1CF,EIF3E,PSME2,GSTP1,ACSL1,DDX1,RPS3,PABPC1,PA2G4,ARPC2,CDK5RAP3,GPD1,EEF1A1,RACK1,RDX,RPS9,CPNE3,RPL5,LARP4,KARS,FUS,CSDE1,NONO,PTBP1,NCL,DDX3X,CCT6A,PCBP2,CCDC25,FABP1,RGN,ARG1,TRIM56,ACSL5,SYNCRIP,HNRNPK,RPS6,GPT,TRIM25,HNRNPD,POR,EPHX2,CCT5,ELAVL1,GOT1,CTH,CELF1,LDHA,ACTR2,ANXA5,HSPA5,HELZ2,TDRD3,TXN,FUBP3,ASS1…
GO:BP	regulation of mRNA stability	GO:0043488	3.71561e-14	13.43	155	567	27	27543	TARDBP,PABPC1,FUS,CSDE1,SYNCRIP,HNRNPD,ELAVL1,CELF1,LARP4B,MOV10,YTHDF3,UPF1,GIGYF2,LARP1,HNRNPM,KHSRP,PABPC4,THRAP3,DHX9,VIM,HNRNPR,NPM1,FXR1,DHX36,SRSF1,AGO2,MYEF2
GO:BP	positive regulation of macromolecule metabolic process	GO:0010604	6.5817e-14	13.1817	3592	567	148	27543	CCT4,FH,DNAJC3,PPIA,TCP1,TARDBP,TOMM70,A1CF,EIF3E,PSME2,ACSL1,DDX1,RPS3,PABPC1,CDK5RAP3,RACK1,RDX,RPS9,RPL5,LARP4,KARS,FUS,CSDE1,PTBP1,NCL,DDX3X,CCT6A,PCBP2,RGN,SYNCRIP,HNRNPK,TRIM25,HNRNPD,EPHX2,CCT5,ELAVL1,CELF1,ACTR2,HSPA5,HELZ2,TDRD3,TXN,FUBP3,LARP4B,NACA,MOV10,IFIH1,PRMT1,SFPQ,PCBP1,EIF5A,CAND1,RPS2,ZC3HAV1,YTHDF3,PCK1,UPF1,PSMC5,TRA2B,NAA15,ASPH,EEF2,MYBBP1A,MRPS27,DDX5,ABHD14B,GIGYF2,CCT3,…
GO:BP	regulation of gene expression	GO:0010468	7.20882e-14	13.1421	5415	567	196	27543	SOD2,DNAJC3,PPIA,PURA,SHMT1,TARDBP,CAPRIN1,TOMM70,ESRP2,A1CF,COPS2,HNRNPH2,ETF1,ACO1,EIF3E,GSTP1,DDX1,RPS3,PABPC1,RPS13,SND1,EIF5,PA2G4,CDK5RAP3,RPL22,RACK1,RDX,RPS9,EEFSEC,RPL5,LARP4,KARS,FUS,CSDE1,NONO,PTBP1,NCL,DDX3X,PCBP2,ARG1,NDRG2,SYNCRIP,HNRNPK,EPRS,TRIM25,HNRNPD,HNRNPF,EPHX2,RALY,ELAVL1,AKR1C6,CTH,CELF1,ACTR2,SARS,HELZ2,TDRD3,TXN,FUBP3,AARS,LARP4B,NACA,MOV10,IFIH1,STRAP,SFPQ,PCBP1,SRSF3,E…
GO:BP	purine-containing compound metabolic process	GO:0072521	8.4162e-14	13.0749	421	567	42	27543	SULT2A8,ACAA2,SHMT1,GNMT,ACSL1,AADAT,GPD1,AASS,ACSL5,ACSS2,SLC25A13,MTHFD1,FASN,TKFC,AHCY,ACSM1,ACLY,ALDOB,ATP5C1,GAPDH,ADK,ENO1,PGK1,VCP,ACSM5,PAPSS2,FBP1,PAICS,ATP6V1A,GPI,SUCLG2,HINT1,GLYAT,ATP5A1,PKM,ATP5B,KEG1,DLST,ACAT1,PIPOX,TPI1,EHHADH
GO:BP	ribonucleotide metabolic process	GO:0009259	1.86872e-13	12.7285	390	567	40	27543	SULT2A8,ACAA2,ACSL1,AADAT,GPD1,AASS,ACSL5,ACSS2,SLC25A13,MTHFD1,FASN,TKFC,ACSM1,ACLY,ALDOB,ATP5C1,DPYS,GAPDH,ADK,ENO1,PGK1,VCP,ACSM5,PAPSS2,FBP1,PAICS,ATP6V1A,GPI,SUCLG2,HINT1,GLYAT,ATP5A1,PKM,ATP5B,KEG1,DLST,ACAT1,PIPOX,TPI1,EHHADH
GO:BP	purine ribonucleotide metabolic process	GO:0009150	1.99225e-13	12.7007	371	567	39	27543	SULT2A8,ACAA2,ACSL1,AADAT,GPD1,AASS,ACSL5,ACSS2,SLC25A13,MTHFD1,FASN,TKFC,ACSM1,ACLY,ALDOB,ATP5C1,GAPDH,ADK,ENO1,PGK1,VCP,ACSM5,PAPSS2,FBP1,PAICS,ATP6V1A,GPI,SUCLG2,HINT1,GLYAT,ATP5A1,PKM,ATP5B,KEG1,DLST,ACAT1,PIPOX,TPI1,EHHADH
GO:BP	negative regulation of cellular macromolecule biosynthetic process	GO:2000113	2.0672e-13	12.6846	211	567	30	27543	PURA,SHMT1,TARDBP,CAPRIN1,RPS3,PABPC1,RACK1,CSDE1,NCL,DDX3X,SYNCRIP,EPRS,HNRNPD,CELF1,MOV10,YTHDF3,UPF1,DDX6,GIGYF2,LARP1,GAPDH,KHSRP,DHX9,HNRNPR,FXR1,DHX36,LSM14A,AGO2,PURB,EIF2S1
GO:BP	response to organic substance	GO:0010033	2.1501e-13	12.6675	3750	567	151	27543	UFM1,SOD2,AKR1A1,DNAJC3,SHMT1,TOMM70,P4HB,GCLM,ADH1,GSTP1,ACSL1,DDX1,RPS3,ARPC2,CDK5RAP3,CYP2E1,GPD1,EEF1A1,RACK1,KYNU,PBLD2,RDX,CPNE3,OTC,NCL,ARG1,H6PD,TRIM56,SYNCRIP,HNRNPK,DDOST,GPT,EPRS,IDH1,TRIM25,HNRNPD,RAB10,POR,GOT1,AKR1C6,CTH,ACTR2,ANXA5,HSPA5,RPL3,ASS1,NUDC,FASN,IFIH1,STRAP,PDIA3,SRSF3,CAPN1,RPS2,ZC3HAV1,YTHDF3,PCK1,HADHA,UPF1,TRA2B,ASPH,ALDOB,LTA4H,DDX5,CA3,PRDX2,GCLC,LARP1,MIA3,GAPDH,…
GO:BP	cellular modified amino acid metabolic process	GO:0006575	2.61842e-13	12.582	197	567	29	27543	SULT2A8,SOD2,SHMT1,GNMT,GCLM,GSTP1,BHMT,EEF1G,FTCD,IDH1,POR,ALDH1L1,CTH,ASL,HAGH,MTHFD1,ASS1,AHCY,GSS,ALDH7A1,GCLC,GSTZ1,CPT2,GSTM1,OPLAH,GSR,ACADM,SOD1,GLO1
GO:BP	monocarboxylic acid catabolic process	GO:0072329	2.67677e-13	12.5724	139	567	25	27543	SULT2A8,ACAA2,AKR1A1,AGXT2,ECHS1,FAH,ACADS,FABP1,ACSL5,ETFA,PGD,ACAT3,PCK1,HADHA,ACADVL,IVD,CPT2,HADHB,SLC27A2,ACADM,ETFB,ECI1,ACAT1,EHHADH,ACAD11
GO:BP	regulation of cellular biosynthetic process	GO:0031326	3.10764e-13	12.5076	4136	567	161	27543	CCT4,SOD2,DNAJC3,PPIA,PURA,SHMT1,TCP1,TARDBP,CAPRIN1,AGXT2,COPS2,ETF1,ACO1,EIF3E,DDX1,RPS3,PABPC1,EIF5,PA2G4,CDK5RAP3,RPL22,RACK1,RPS9,EEFSEC,RPL5,LARP4,KARS,FUS,CSDE1,NONO,NCL,DDX3X,CCT6A,PCBP2,RGN,H6PD,ACSL5,SYNCRIP,HNRNPK,GPT,EPRS,IDH1,TRIM25,HNRNPD,POR,CCT5,RALY,ELAVL1,CTH,CELF1,ACTR2,SARS,HELZ2,TDRD3,TXN,FUBP3,ASS1,AARS,LARP4B,NACA,MOV10,PRMT1,STRAP,SFPQ,PCBP1,EIF5A,CAND1,YTHDF3,SRSF10,PCK1,…
GO:BP	positive regulation of gene expression	GO:0010628	1.94305e-12	11.7115	1217	567	72	27543	DNAJC3,TARDBP,TOMM70,A1CF,EIF3E,DDX1,RPS3,PABPC1,RDX,RPS9,RPL5,LARP4,FUS,CSDE1,NCL,DDX3X,SYNCRIP,HNRNPK,HNRNPD,EPHX2,ELAVL1,CELF1,FUBP3,LARP4B,IFIH1,PCBP1,EIF5A,ZC3HAV1,YTHDF3,TRA2B,EEF2,MRPS27,DDX5,LARP1,HNRNPA1,GAPDH,ENO1,EIF3D,HNRNPL,THRAP3,DDX58,EIF4G1,DHX9,HSPA8,VPS35,HSPD1,EIF2B5,VIM,MFN2,DHX29,EIF4G2,GPI,HABP4,NPM1,HNRNPLL,FXR1,DHX36,CLU,SRSF1,PKM,SNRNP70,MYH9,POLR2A,AGO2,ADAR,SOD1,LUM,MSN…
GO:BP	purine nucleotide metabolic process	GO:0006163	1.96146e-12	11.7074	397	567	39	27543	SULT2A8,ACAA2,ACSL1,AADAT,GPD1,AASS,ACSL5,ACSS2,SLC25A13,MTHFD1,FASN,TKFC,ACSM1,ACLY,ALDOB,ATP5C1,GAPDH,ADK,ENO1,PGK1,VCP,ACSM5,PAPSS2,FBP1,PAICS,ATP6V1A,GPI,SUCLG2,HINT1,GLYAT,ATP5A1,PKM,ATP5B,KEG1,DLST,ACAT1,PIPOX,TPI1,EHHADH
GO:BP	formation of cytoplasmic translation initiation complex	GO:0001732	2.42234e-12	11.6158	16	567	11	27543	EIF3E,EIF3G,EIF3J1,EIF5,EIF3L,EIF3A,EIF3B,EIF3D,EIF3C,EIF3H,EIF3I
GO:BP	protein folding	GO:0006457	2.94368e-12	11.5311	168	567	26	27543	CCT4,DNAJC3,PPIA,TCP1,P4HB,CCT6A,CCT5,HSPA5,NUDC,PDIA3,CCT3,STIP1,CANX,HSP90AB1,HSPA8,HSPD1,CCT2,FKBP4,CDC37,ST13,CLU,PPIB,CCT7,HSPA4L,DNAJA1,HSPH1
GO:BP	cellular aromatic compound metabolic process	GO:0006725	3.64323e-12	11.4385	8487	567	264	27543	CCT4,SULT2A8,FH,ACAA2,SOD2,AKR1A1,ALDH8A1,PPIA,PURA,SHMT1,TCP1,TARDBP,ESRP2,GNMT,A1CF,COPS2,HNRNPH2,ETF1,EIF3E,ACSL1,DDX1,RPS3,PABPC1,RPS13,SND1,AADAT,EIF5,PA2G4,CDK5RAP3,CYP2E1,GPD1,KYNU,RPL5,RARS,KARS,DDX39A,CYP2F2,FAH,FUS,CSDE1,NONO,POLR2B,PTBP1,ALDH6A1,NCL,DDX3X,CCT6A,PCBP2,AASS,RGN,FTCD,ACSL5,SYNCRIP,HNRNPK,IARS2,RPS6,EPRS,TRIM25,ACSS2,HNRNPD,HNRNPF,EPHX2,CCT5,RALY,ELAVL1,ALDH1L1,SLC25A13,AK…
GO:BP	negative regulation of biological process	GO:0048519	4.70465e-12	11.3275	5996	567	205	27543	FH,ACAA2,UFM1,SOD2,DNAJC3,PPIA,PURA,SHMT1,TARDBP,CAPRIN1,TOMM70,A1CF,GCLM,COPS2,ETF1,EIF3E,GSTP1,MAP4,RPS3,PABPC1,RPS13,SND1,PRKAR2A,PA2G4,ARPC2,CDK5RAP3,EEF1A1,RACK1,PBLD2,RDX,ARHGDIA,RPL5,FUS,CSDE1,NONO,PTBP1,NCL,DDX3X,PCBP2,FABP1,RGN,ARG1,NDRG2,AKAP1,SYNCRIP,HNRNPK,RPS6,EPRS,TRIM25,HNRNPD,POR,ELAVL1,GOT1,AKR1C6,CTH,CELF1,ANXA5,HSPA5,SARS,HELZ2,TXN,ASS1,AARS,LARP4B,NACA,TKFC,MOV10,IFIH1,PRMT1,S…
GO:BP	organophosphate metabolic process	GO:0019637	6.4567e-12	11.19	914	567	60	27543	SULT2A8,ACAA2,SHMT1,ACSL1,AADAT,GPD1,KYNU,KARS,AASS,H6PD,ACSL5,IDH1,ACSS2,PGD,SLC25A13,MTHFD1,FASN,TKFC,ACSM1,PCK1,HADHA,ACLY,ALDOB,GARS,ATP5C1,UGP2,DPYS,GAPDH,ADK,ENO1,HAAO,PGK1,VCP,ACSM5,VAPA,PAPSS2,FBP1,TKT,APOA1,PAICS,GPHN,ATP6V1A,GPI,SUCLG2,PGM3,HINT1,GLYAT,ATP5A1,PYGL,PKM,GK,TALDO1,ATP5B,BPNT1,KEG1,DLST,ACAT1,PIPOX,TPI1,EHHADH
GO:BP	fatty acid beta-oxidation	GO:0006635	9.49229e-12	11.0226	82	567	19	27543	ACAA2,ECHS1,ACADS,FABP1,ACSL5,ETFA,ACAT3,HADHA,ACADVL,IVD,CPT2,HADHB,SLC27A2,ACADM,ETFB,ECI1,ACAT1,EHHADH,ACAD11
GO:BP	negative regulation of gene expression	GO:0010629	1.04556e-11	10.9806	1434	567	78	27543	PURA,SHMT1,TARDBP,CAPRIN1,A1CF,ETF1,EIF3E,GSTP1,RPS3,PABPC1,RPS13,SND1,RACK1,FUS,CSDE1,PTBP1,NCL,DDX3X,ARG1,NDRG2,SYNCRIP,HNRNPK,EPRS,HNRNPD,ELAVL1,AKR1C6,CELF1,SARS,HELZ2,LARP4B,MOV10,ZC3HAV1,YTHDF3,SRSF10,PTBP3,UPF1,DDX5,DDX6,GIGYF2,LARP1,GAPDH,HNRNPM,PARP9,ZNFX1,HNRNPL,ANXA4,KHSRP,PABPC4,TIAL1,TTC37,THRAP3,SKIV2L,APOE,DHX9,HSP90AB1,APOA1,VPS35,HNRNPA2B1,VIM,ANXA7,HNRNPR,NPM1,GSPT1,FXR1,DHX36,L…
GO:BP	negative regulation of cellular process	GO:0048523	1.06025e-11	10.9746	5155	567	183	27543	FH,ACAA2,UFM1,SOD2,DNAJC3,PPIA,PURA,SHMT1,TARDBP,CAPRIN1,TOMM70,A1CF,GCLM,COPS2,GSTP1,MAP4,RPS3,PABPC1,RPS13,PRKAR2A,PA2G4,ARPC2,CDK5RAP3,EEF1A1,RACK1,PBLD2,RDX,ARHGDIA,RPL5,FUS,CSDE1,NONO,PTBP1,NCL,DDX3X,FABP1,RGN,ARG1,NDRG2,AKAP1,SYNCRIP,HNRNPK,RPS6,EPRS,HNRNPD,POR,ELAVL1,AKR1C6,CTH,CELF1,ANXA5,HSPA5,SARS,TXN,ASS1,AARS,LARP4B,NACA,TKFC,MOV10,PRMT1,STRAP,SFPQ,EIF5A,CAPN1,YTHDF3,SRSF10,PTBP3,UPF1…
GO:BP	ncRNA metabolic process	GO:0034660	1.19885e-11	10.9212	552	567	45	27543	DDX1,SND1,PA2G4,RPL5,RARS,KARS,NCL,DDX3X,IARS2,RPS6,EPRS,SBDS,SARS,TARS,PDCD11,AARS,FARSB,YARS,GARS,FBL,DARS,DDX5,IARS,HARS,NSUN2,KHSRP,RPS14,MRPL44,HNRNPA2B1,FARSA,QARS,NPM1,LARS,RPL7,NARS,RTCB,AGO2,GRSF1,ADAR,SSB,VARS,RPL7A,MRPL1,RPS19,DDX17
GO:BP	response to stress	GO:0006950	1.64198e-11	10.7846	3942	567	151	27543	FH,ACAA2,UFM1,SOD2,DNAJC3,PPIA,TOMM70,P4HB,GCLM,GSTP1,DDX1,RPS3,CDK5RAP3,CYP2E1,RACK1,KYNU,KARS,FUS,NONO,DDX3X,PCBP2,FABP1,ARG1,AKAP1,TRIM56,SYNCRIP,HNRNPK,GPT,EPRS,IDH1,TRIM25,EPHX2,CELF1,ACTR2,ANXA5,HSPA5,TXN,ASS1,TXNRD1,NACA,FASN,TKFC,SMC3,MOV10,AHCY,IFIH1,PRMT1,SFPQ,PDIA3,CAPN1,ZC3HAV1,YTHDF3,G3BP2,PCK1,UPF1,TRA2B,ACADVL,MYBBP1A,DDX5,CA3,PRDX2,IPO7,GIGYF2,GCLC,LARP1,HNRNPA1,MIA3,GAPDH,RNF213,…
GO:BP	positive regulation of biosynthetic process	GO:0009891	1.98743e-11	10.7017	2080	567	98	27543	CCT4,SOD2,DNAJC3,TCP1,AGXT2,EIF3E,PABPC1,CDK5RAP3,RPS9,RPL5,LARP4,KARS,FUS,CSDE1,NCL,DDX3X,CCT6A,PCBP2,RGN,ACSL5,SYNCRIP,HNRNPK,GPT,TRIM25,HNRNPD,POR,CCT5,ELAVL1,ACTR2,HELZ2,TDRD3,FUBP3,ASS1,LARP4B,NACA,PRMT1,SFPQ,PCBP1,EIF5A,CAND1,YTHDF3,PCK1,NAA15,ASPH,EEF2,MYBBP1A,MRPS27,ABHD14B,SEC14L2,CCT3,LARP1,HNRNPA1,ENO1,PFN1,EIF3D,PARP9,HNRNPL,PCBD1,MYO6,THRAP3,VCP,DDX58,EIF4G1,ILF2,MTDH,APOE,DHX9,HSP90…
GO:BP	regulation of macromolecule biosynthetic process	GO:0010556	2.07901e-11	10.6821	3953	567	151	27543	CCT4,SOD2,DNAJC3,PPIA,PURA,SHMT1,TCP1,TARDBP,CAPRIN1,COPS2,ETF1,ACO1,EIF3E,GSTP1,DDX1,RPS3,PABPC1,EIF5,PA2G4,CDK5RAP3,RPL22,RACK1,RPS9,EEFSEC,RPL5,LARP4,KARS,FUS,CSDE1,NONO,NCL,DDX3X,CCT6A,PCBP2,RGN,SYNCRIP,HNRNPK,EPRS,TRIM25,HNRNPD,CCT5,RALY,ELAVL1,CTH,CELF1,ACTR2,SARS,HELZ2,TDRD3,TXN,FUBP3,AARS,LARP4B,NACA,MOV10,PRMT1,STRAP,SFPQ,PCBP1,EIF5A,CAND1,YTHDF3,SRSF10,PCK1,UPF1,PSMC5,NAA15,ASPH,EEF2,MY…
GO:BP	positive regulation of cellular biosynthetic process	GO:0031328	3.14654e-11	10.5022	2030	567	96	27543	CCT4,SOD2,DNAJC3,TCP1,AGXT2,EIF3E,PABPC1,CDK5RAP3,RPS9,RPL5,LARP4,KARS,FUS,CSDE1,NCL,DDX3X,CCT6A,PCBP2,RGN,ACSL5,SYNCRIP,HNRNPK,GPT,TRIM25,HNRNPD,POR,CCT5,ELAVL1,ACTR2,HELZ2,TDRD3,FUBP3,ASS1,LARP4B,NACA,PRMT1,SFPQ,PCBP1,EIF5A,CAND1,YTHDF3,PCK1,NAA15,ASPH,EEF2,MYBBP1A,MRPS27,ABHD14B,CCT3,LARP1,HNRNPA1,ENO1,PFN1,EIF3D,PARP9,HNRNPL,PCBD1,MYO6,THRAP3,VCP,DDX58,EIF4G1,ILF2,MTDH,APOE,DHX9,HSP90AB1,SF3B…
GO:BP	response to chemical	GO:0042221	4.65965e-11	10.3316	5880	567	199	27543	SULT2A8,ACAA2,UFM1,SOD2,AKR1A1,DNAJC3,PPIA,SHMT1,TOMM70,FMO5,P4HB,GCLM,ADH1,RPN2,ACO1,GSTP1,ACSL1,DDX1,RPS3,ARPC2,ANXA11,CDK5RAP3,CYP2E1,GPD1,EEF1A1,RACK1,PRDX6,KYNU,PBLD2,RDX,CPNE3,OTC,CYP2F2,FUS,NONO,NCL,DDX3X,FABP1,ARG1,H6PD,TRIM56,SYNCRIP,HNRNPK,DDOST,GPT,EPRS,IDH1,TRIM25,HNRNPD,RAB10,POR,EPHX2,SLC25A13,GOT1,AOX3,AKR1C6,CTH,SBDS,ACTR2,ANXA5,HSPA5,RPL3,TXN,ASS1,TXNRD1,NUDC,FASN,AHCY,IFIH1,STRA…
GO:BP	alternative mRNA splicing, via spliceosome	GO:0000380	5.44198e-11	10.2642	78	567	18	27543	ESRP2,PTBP1,CELF1,STRAP,SFPQ,TRA2B,DDX5,HNRNPA1,HNRNPM,HNRNPL,THRAP3,DHX9,PUF60,FXR1,SRSF1,SRSF2,RBM15,DDX17
GO:BP	stress granule assembly	GO:0034063	9.13023e-11	10.0395	26	567	12	27543	CSDE1,DDX3X,UBAP2L,YTHDF3,G3BP2,ATXN2L,DDX6,DYNC1H1,LSM14A,EIF2S1,G3BP1,PRRC2C
GO:BP	heterocycle metabolic process	GO:0046483	2.33215e-10	9.63224	8407	567	256	27543	CCT4,SULT2A8,FH,ACAA2,SOD2,AKR1A1,PPIA,PURA,SHMT1,TCP1,TARDBP,ESRP2,GNMT,A1CF,COPS2,HNRNPH2,ETF1,EIF3E,ACSL1,DDX1,RPS3,PABPC1,RPS13,SND1,AADAT,EIF5,PA2G4,CDK5RAP3,CYP2E1,GPD1,KYNU,RPL5,RARS,KARS,DDX39A,FUS,CSDE1,NONO,POLR2B,PTBP1,ALDH6A1,NCL,DDX3X,CCT6A,PCBP2,AASS,RGN,FTCD,ACSL5,SYNCRIP,HNRNPK,IARS2,RPS6,EPRS,TRIM25,ACSS2,HNRNPD,HNRNPF,EPHX2,CCT5,RALY,ELAVL1,ALDH1L1,SLC25A13,AKR1C6,CTH,SBDS,CELF1…
GO:BP	gene expression	GO:0010467	2.41731e-10	9.61667	9258	567	275	27543	RPS15A,SOD2,DNAJC3,PPIA,RPS4X,PURA,SHMT1,TARDBP,CAPRIN1,TOMM70,ESRP2,A1CF,COPS2,HNRNPH2,ETF1,ACO1,EIF3E,EIF3G,GSTP1,DDX1,RPS3,PABPC1,RPS13,SND1,EIF3J1,EIF5,PA2G4,EEF1G,CDK5RAP3,RPL22,EEF1A1,RPSA,RACK1,RDX,RPS9,RPL9,EEFSEC,EIF4A1,RPL5,LARP4,RARS,KARS,DDX39A,FUS,CSDE1,NONO,POLR2B,PTBP1,RPL34,NCL,DDX3X,PCBP2,ARG1,NDRG2,SYNCRIP,HNRNPK,IARS2,RPS6,EPRS,TRIM25,HNRNPD,HNRNPF,EIF3L,EPHX2,RALY,ELAVL1,AKR1C…
GO:BP	carbohydrate derivative metabolic process	GO:1901135	2.48326e-10	9.60498	993	567	60	27543	SULT2A8,ACAA2,AKR1A1,SHMT1,GNMT,RPN2,ACSL1,AADAT,GPD1,AASS,H6PD,ACSL5,DDOST,ACSS2,PGD,SLC25A13,AKR1C6,MTHFD1,FASN,TKFC,AHCY,UGDH,ACSM1,RPN1,ACLY,ALDOB,ATP5C1,UGP2,MLEC,DPYS,GAPDH,ADK,ENO1,PGK1,VCP,ALDH1A1,ACSM5,PAPSS2,FBP1,TKT,PAICS,ATP6V1A,GPI,SUCLG2,PGM3,HINT1,GLYAT,ATP5A1,PYGL,PKM,GK,TALDO1,AGO2,ATP5B,KEG1,DLST,ACAT1,PIPOX,TPI1,EHHADH
GO:BP	fatty acid catabolic process	GO:0009062	2.51353e-10	9.59972	110	567	20	27543	ACAA2,ECHS1,ACADS,FABP1,ACSL5,ETFA,ACAT3,PCK1,HADHA,ACADVL,IVD,CPT2,HADHB,SLC27A2,ACADM,ETFB,ECI1,ACAT1,EHHADH,ACAD11
GO:BP	protein localization to organelle	GO:0033365	2.92223e-10	9.53429	914	567	57	27543	CCT4,UFM1,TCP1,TARDBP,TOMM70,DDX1,CDK5RAP3,RDX,DDX3X,CCT6A,AKAP1,RAB10,CCT5,ELAVL1,HSPA5,TXN,NACA,SRP54,SEC63,GDI2,IPO7,CCT3,MIA3,HNRNPM,PARP9,VCP,VAPA,DHX9,HSP90AB1,HSPA8,VPS35,HSPD1,YWHAE,HSPA4,CCT2,GPHN,MFN2,SRP68,RAB7A,SAMM50,NPM1,GLUL,CSE1L,CFL1,CLU,SRSF1,CCT7,ADAR,FERMT2,SSB,YWHAZ,PACSIN2,FLNA,DNAJA1,MSN,TRIM28,LMNA
GO:BP	response to inorganic substance	GO:0010035	2.97386e-10	9.52668	653	567	47	27543	SOD2,ACO1,RPS3,ANXA11,CYP2E1,RACK1,CPNE3,OTC,FUS,FABP1,ARG1,HNRNPD,SLC25A13,ANXA5,HSPA5,TXN,ASS1,CAPN1,ASPH,ALDOB,LTA4H,GSS,PRDX2,GCLC,HNRNPA1,GAPDH,HAAO,LONP1,ABAT,VCP,FBP1,HSPA8,EIF2B5,GPHN,ANXA7,GPI,PPP5C,DHX36,SEC31A,ATP5A1,CFL1,CALM1,SOD1,EIF2S1,FGG,FGB,CPNE1
GO:BP	response to metal ion	GO:0010038	3.04719e-10	9.5161	376	567	35	27543	SOD2,ACO1,ANXA11,CPNE3,OTC,FUS,ARG1,HNRNPD,SLC25A13,ANXA5,HSPA5,ASS1,ASPH,ALDOB,LTA4H,GSS,GCLC,HNRNPA1,HAAO,LONP1,ABAT,FBP1,HSPA8,EIF2B5,GPHN,ANXA7,GPI,PPP5C,SEC31A,CALM1,SOD1,EIF2S1,FGG,FGB,CPNE1
GO:BP	negative regulation of metabolic process	GO:0009892	3.20498e-10	9.49417	3558	567	137	27543	FH,DNAJC3,PPIA,PURA,SHMT1,TARDBP,CAPRIN1,A1CF,COPS2,ETF1,EIF3E,GSTP1,RPS3,PABPC1,RPS13,SND1,PRKAR2A,PA2G4,CDK5RAP3,EEF1A1,RACK1,RPL5,FUS,CSDE1,NONO,PTBP1,NCL,DDX3X,FABP1,RGN,ARG1,NDRG2,AKAP1,SYNCRIP,HNRNPK,EPRS,HNRNPD,POR,ELAVL1,GOT1,AKR1C6,CELF1,SARS,HELZ2,TXN,LARP4B,MOV10,STRAP,SFPQ,ZC3HAV1,YTHDF3,SRSF10,PTBP3,UPF1,PSMC5,ACADVL,MYBBP1A,DDX5,DDX6,LRPPRC,GIGYF2,GCLC,LARP1,HNRNPA1,GAPDH,ENO1,HNRNP…
GO:BP	regulation of nucleobase-containing compound metabolic process	GO:0019219	3.39332e-10	9.46938	4088	567	151	27543	CCT4,FH,SOD2,PPIA,PURA,TCP1,TARDBP,ESRP2,A1CF,COPS2,HNRNPH2,DDX1,RPS3,PABPC1,RPS13,PA2G4,CDK5RAP3,GPD1,KARS,FUS,CSDE1,NONO,PTBP1,NCL,DDX3X,CCT6A,PCBP2,RGN,SYNCRIP,HNRNPK,TRIM25,HNRNPD,HNRNPF,CCT5,RALY,ELAVL1,AKR1C6,CTH,CELF1,ACTR2,SARS,HELZ2,TDRD3,TXN,FUBP3,LARP4B,NACA,SMC3,MOV10,STRAP,SFPQ,PCBP1,SRSF3,CAND1,ZC3HAV1,YTHDF3,SRSF10,PTBP3,PCK1,UPF1,PSMC5,TRA2B,NAA15,ASPH,MYBBP1A,DDX5,ABHD14B,LRPPRC,…
GO:BP	cellular macromolecule localization	GO:0070727	3.89488e-10	9.40951	1725	567	84	27543	CCT4,SEC24D,UFM1,TCP1,TARDBP,TOMM70,A1CF,DDX1,ARPC2,CDK5RAP3,RACK1,RDX,DDX3X,CCT6A,AKAP1,HNRNPK,RAB10,CCT5,ELAVL1,HSPA5,TXN,CLTB,NACA,SRP54,SEC63,ASPH,XPO7,GDI2,IPO7,CCT3,MIA3,PFN1,HNRNPM,PARP9,VCP,VAPA,APOE,DHX9,HECTD1,HSP90AB1,HSPA8,RAB2A,VCL,VPS35,HSPD1,YWHAE,HSPA4,CCT2,GPHN,MFN2,USO1,TWF1,SRP68,RAB7A,ANP32B,SAMM50,NPM1,GLUL,DHX36,SEC31A,CSE1L,LCP1,CFL1,CLU,SRSF1,COPB1,CCT7,ADAR,FERMT2,SSB,YWH…
GO:BP	positive regulation of cellular catabolic process	GO:0031331	4.3446e-10	9.36205	446	567	38	27543	TARDBP,PABPC1,GPD1,RACK1,RDX,CSDE1,FABP1,RGN,ACSL5,SYNCRIP,HNRNPD,CELF1,MOV10,ZC3HAV1,YTHDF3,UPF1,PSMC5,GIGYF2,GCLC,LARP1,KHSRP,VCP,MTDH,APOE,DHX9,APOA1,VPS35,UFL1,HNRNPR,PSMC2,DHX36,CLU,AGO2,PSMC1,GRSF1,USP5,MSN,SUPT5H
GO:BP	negative regulation of cellular metabolic process	GO:0031324	4.53738e-10	9.3432	2670	567	112	27543	FH,DNAJC3,PPIA,PURA,SHMT1,TARDBP,CAPRIN1,A1CF,COPS2,GSTP1,RPS3,PABPC1,RPS13,PRKAR2A,PA2G4,CDK5RAP3,EEF1A1,RACK1,RPL5,FUS,CSDE1,NONO,PTBP1,NCL,DDX3X,FABP1,RGN,AKAP1,SYNCRIP,HNRNPK,EPRS,HNRNPD,POR,ELAVL1,AKR1C6,CELF1,SARS,TXN,LARP4B,MOV10,STRAP,SFPQ,YTHDF3,SRSF10,PTBP3,UPF1,PSMC5,ACADVL,MYBBP1A,DDX5,DDX6,LRPPRC,GIGYF2,GCLC,LARP1,HNRNPA1,GAPDH,ENO1,NSUN2,PARP9,HNRNPL,KHSRP,MVP,THRAP3,RPL10,EIF4G1,FB…
GO:BP	regulation of cell death	GO:0010941	4.8261e-10	9.3164	1796	567	86	27543	ACAA2,UFM1,SOD2,DNAJC3,PPIA,TCP1,TARDBP,TOMM70,P4HB,GCLM,GSTP1,RPS3,PA2G4,EEF1A1,RACK1,NONO,NCL,DDX3X,FABP1,RGN,ACSL5,HNRNPK,RPS6,POR,CTH,CELF1,LDHA,ANXA5,HSPA5,TXN,TXNRD1,AARS,NACA,SFPQ,PDIA3,EIF5A,CAPN1,NAA15,MYBBP1A,PRDX2,GCLC,GAPDH,ENO1,TGM2,ALDH1A1,RPL10,EIF4G1,MTDH,APOE,HSP90AB1,HSPA8,VPS35,UFL1,HSPD1,USP47,EIF2B5,ANP32A,MFN2,PRODH,QARS,GPI,ANP32B,NPM1,PPP5C,CLU,GBE1,SERBP1,PSMC1,ACIN1,ADAR…
GO:BP	cell death	GO:0008219	7.6124e-10	9.11848	2208	567	98	27543	ACAA2,UFM1,SOD2,DNAJC3,PPIA,TCP1,TARDBP,TOMM70,P4HB,GCLM,GSTP1,RPS3,PA2G4,CDK5RAP3,EEF1A1,RACK1,NONO,NCL,DDX3X,FABP1,RGN,AKAP1,ACSL5,HNRNPK,RPS6,POR,CTH,CELF1,LDHA,ANXA5,HSPA5,TXN,TXNRD1,AARS,NACA,SFPQ,PDIA3,EIF5A,CAPN1,NAA15,MYBBP1A,DDX5,PRDX2,GCLC,GAPDH,ENO1,TIAL1,TGM2,ALDH1A1,RPL10,EIF4G1,VAPA,MTDH,PDCD6IP,APOE,HSP90AB1,HSPA8,VPS35,UFL1,HSPD1,USP47,EIF2B5,ANP32A,MFN2,PRODH,QARS,GPI,ANXA6,ANP32…
GO:BP	viral process	GO:0016032	8.50805e-10	9.07017	368	567	34	27543	PPIA,TARDBP,P4HB,EIF3G,PABPC1,CSDE1,PTBP1,DDX3X,PCBP2,TRIM25,EIF3L,IFIH1,PCBP1,ZC3HAV1,DDX6,LARP1,EIF3A,PFN1,EIF3B,EIF3D,ZNFX1,VCP,VAPA,PDCD6IP,APOE,DHX9,HSP90AB1,HSPA8,RAB7A,CFL1,PPIB,ADAR,SSB,TRIM28
GO:BP	negative regulation of cellular protein metabolic process	GO:0032269	1.11631e-09	8.95221	1057	567	61	27543	FH,DNAJC3,PPIA,PURA,SHMT1,TARDBP,CAPRIN1,GSTP1,RPS3,PABPC1,PRKAR2A,CDK5RAP3,RACK1,RPL5,CSDE1,NCL,DDX3X,FABP1,RGN,AKAP1,SYNCRIP,EPRS,HNRNPD,POR,CELF1,MOV10,YTHDF3,UPF1,DDX6,GIGYF2,GCLC,LARP1,GAPDH,KHSRP,MVP,EIF4G1,APOE,DHX9,HSP90AB1,VPS35,UFL1,YWHAE,USP47,QARS,EIF3H,GPI,HNRNPR,NPM1,PPP5C,FXR1,DHX36,LSM14A,AGO2,PURB,ADAR,DNAJA1,EIF2S1,YWHAB,RPS20,ANXA2,CAST
GO:BP	serine family amino acid metabolic process	GO:0009069	1.23337e-09	8.9089	39	567	13	27543	SHMT1,SEPHS2,AGXT2,GNMT,GCLM,CTH,MTHFD1,TXNRD1,GCLC,THNSL2,GLYAT,CSAD,KEG1
GO:BP	negative regulation of protein metabolic process	GO:0051248	1.32778e-09	8.87687	1119	567	63	27543	FH,DNAJC3,PPIA,PURA,SHMT1,TARDBP,CAPRIN1,GSTP1,RPS3,PABPC1,PRKAR2A,CDK5RAP3,RACK1,RPL5,CSDE1,NCL,DDX3X,FABP1,RGN,AKAP1,SYNCRIP,EPRS,HNRNPD,POR,CELF1,MOV10,YTHDF3,UPF1,DDX6,GIGYF2,GCLC,LARP1,GAPDH,KHSRP,MVP,EIF4G1,APOE,DHX9,HSP90AB1,VPS35,UFL1,YWHAE,USP47,QARS,EIF3H,GPI,HNRNPR,NPM1,PPP5C,FXR1,DHX36,LSM14A,CLU,AGO2,PURB,ADAR,FLNA,DNAJA1,EIF2S1,YWHAB,RPS20,ANXA2,CAST
GO:BP	negative regulation of nitrogen compound metabolic process	GO:0051172	1.34317e-09	8.87187	2539	567	107	27543	FH,DNAJC3,PPIA,PURA,SHMT1,TARDBP,CAPRIN1,A1CF,COPS2,GSTP1,RPS3,PABPC1,RPS13,PRKAR2A,PA2G4,CDK5RAP3,RACK1,RPL5,FUS,CSDE1,NONO,PTBP1,NCL,DDX3X,FABP1,RGN,AKAP1,SYNCRIP,HNRNPK,EPRS,HNRNPD,POR,ELAVL1,AKR1C6,CELF1,SARS,TXN,LARP4B,MOV10,STRAP,SFPQ,YTHDF3,SRSF10,PTBP3,UPF1,PSMC5,MYBBP1A,DDX5,DDX6,LRPPRC,GIGYF2,GCLC,LARP1,HNRNPA1,GAPDH,ENO1,NSUN2,PARP9,HNRNPL,KHSRP,MVP,THRAP3,RPL10,EIF4G1,FBP1,MTDH,RPS14,…
GO:BP	macromolecule localization	GO:0033036	1.52435e-09	8.81691	2970	567	119	27543	CCT4,SEC24D,UFM1,SLC27A5,PPIA,TCP1,TARDBP,TOMM70,A1CF,ACSL1,DDX1,ARPC2,CDK5RAP3,RACK1,RDX,ARHGDIA,DDX39A,HDLBP,DDX3X,CCT6A,FABP1,AKAP1,ACSL5,HNRNPK,EPRS,TRIM25,RAB10,CCT5,ELAVL1,ANXA5,HSPA5,TXN,CLTB,NACA,SRP54,SRSF3,EIF5A,G3BP2,SEC63,ASPH,XPO7,FBL,GDI2,LRPPRC,IPO7,CCT3,HNRNPA1,MIA3,RNF213,PFN1,HNRNPM,NSUN2,PARP9,KHSRP,ABAT,VCP,VAPA,PDCD6IP,APOE,DHX9,HECTD1,HSP90AB1,HSPA8,RAB2A,APOA1,VCL,VPS35,UFL…
GO:BP	fatty acid oxidation	GO:0019395	1.63674e-09	8.78602	121	567	20	27543	ACAA2,ECHS1,ACADS,FABP1,ACSL5,ETFA,POR,ACAT3,HADHA,ACADVL,IVD,CPT2,HADHB,SLC27A2,ACADM,ETFB,ECI1,ACAT1,EHHADH,ACAD11
GO:BP	phosphorus metabolic process	GO:0006793	1.7582e-09	8.75493	2797	567	114	27543	SULT2A8,ACAA2,DNAJC3,PPIA,SHMT1,TARDBP,SEPHS2,XYLB,COPS2,GSTP1,ACSL1,RPS3,AADAT,PRKAR2A,CDK5RAP3,GPD1,EEF1A1,RACK1,PPA1,KYNU,CPNE3,RPL5,KARS,PTBP1,DDX3X,AASS,RGN,AKAP1,H6PD,ACSL5,IDH1,ACSS2,EPHX2,PGD,SLC25A13,TXN,MTHFD1,FASN,TKFC,GLYCTK,UGDH,STRAP,ACSM1,PCK1,HADHA,ACLY,ALDOB,GARS,ATP5C1,CA3,UGP2,DPYS,GAPDH,ADK,KHK,ENO1,PARP9,HAAO,MVP,PGK1,VCP,EIF4G1,ACSM5,VAPA,PAPSS2,FBP1,APOE,TKT,HSP90AB1,HSPA8,…
GO:BP	cellular protein localization	GO:0034613	2.19782e-09	8.65801	1717	567	82	27543	CCT4,SEC24D,UFM1,TCP1,TARDBP,TOMM70,DDX1,ARPC2,CDK5RAP3,RACK1,RDX,DDX3X,CCT6A,AKAP1,HNRNPK,RAB10,CCT5,ELAVL1,HSPA5,TXN,CLTB,NACA,SRP54,SEC63,ASPH,XPO7,GDI2,IPO7,CCT3,MIA3,PFN1,HNRNPM,PARP9,VCP,VAPA,APOE,DHX9,HECTD1,HSP90AB1,HSPA8,RAB2A,VCL,VPS35,HSPD1,YWHAE,HSPA4,CCT2,GPHN,MFN2,USO1,TWF1,SRP68,RAB7A,ANP32B,SAMM50,NPM1,GLUL,SEC31A,CSE1L,LCP1,CFL1,CLU,SRSF1,COPB1,CCT7,ADAR,FERMT2,SSB,YWHAZ,PACSIN2,…
GO:BP	cellular amino acid biosynthetic process	GO:0008652	2.26221e-09	8.64547	71	567	16	27543	SHMT1,SEPHS2,AGXT2,BHMT,OTC,AASS,GOT1,CTH,ASL,MTHFD1,ASS1,PCBD1,ABAT,ALDH1A1,PAH,GLUL
GO:BP	regulation of translational initiation	GO:0006446	2.27088e-09	8.64381	60	567	15	27543	DNAJC3,EIF5,DDX3X,LARP1,BZW1,EIF3B,EIF4G1,EIF5B,EIF2B5,DHX29,EIF4G2,HABP4,NPM1,AGO2,EIF2S1
GO:BP	viral translation	GO:0019081	2.35271e-09	8.62843	19	567	10	27543	EIF3G,CSDE1,PTBP1,PCBP2,EIF3L,EIF3A,EIF3B,EIF3D,DHX9,SSB
GO:BP	phosphate-containing compound metabolic process	GO:0006796	2.53461e-09	8.59609	2777	567	113	27543	SULT2A8,ACAA2,DNAJC3,PPIA,SHMT1,TARDBP,SEPHS2,XYLB,COPS2,GSTP1,ACSL1,RPS3,AADAT,PRKAR2A,CDK5RAP3,GPD1,EEF1A1,RACK1,PPA1,KYNU,CPNE3,RPL5,KARS,PTBP1,DDX3X,AASS,RGN,AKAP1,H6PD,ACSL5,IDH1,ACSS2,EPHX2,PGD,SLC25A13,TXN,MTHFD1,FASN,TKFC,GLYCTK,STRAP,ACSM1,PCK1,HADHA,ACLY,ALDOB,GARS,ATP5C1,CA3,UGP2,DPYS,GAPDH,ADK,KHK,ENO1,PARP9,HAAO,MVP,PGK1,VCP,EIF4G1,ACSM5,VAPA,PAPSS2,FBP1,APOE,TKT,HSP90AB1,HSPA8,APOA1…
GO:BP	positive regulation of mRNA metabolic process	GO:1903313	3.08466e-09	8.51079	140	567	21	27543	TARDBP,PABPC1,CSDE1,NCL,SYNCRIP,HNRNPD,CELF1,MOV10,ZC3HAV1,YTHDF3,UPF1,TRA2B,GIGYF2,KHSRP,THRAP3,DHX9,HSPA8,HNRNPR,DHX36,SNRNP70,AGO2
GO:BP	mRNA metabolic process	GO:0016071	3.22254e-09	8.4918	1860	567	86	27543	TARDBP,ESRP2,A1CF,ETF1,EIF3E,DDX1,PABPC1,SND1,DDX39A,FUS,CSDE1,NONO,PTBP1,NCL,SYNCRIP,HNRNPK,HNRNPD,HNRNPF,RALY,ELAVL1,AKR1C6,CELF1,HELZ2,TDRD3,LARP4B,MOV10,STRAP,SFPQ,PCBP1,SRSF3,ZC3HAV1,YTHDF3,SRSF10,PTBP3,ATXN2L,UPF1,TRA2B,DDX46,DDX5,SF3B2,GIGYF2,LARP1,HNRNPA1,HNRNPM,NSUN2,HNRNPL,SF3A1,KHSRP,PABPC4,TTC37,THRAP3,SKIV2L,HNRNPH1,DHX9,SF3B1,HSPA8,HNRNPA2B1,VIM,DHX15,RBM14,HNRNPR,NPM1,HNRNPLL,PUF60…
GO:BP	negative regulation of macromolecule metabolic process	GO:0010605	3.66948e-09	8.4354	3339	567	128	27543	FH,DNAJC3,PPIA,PURA,SHMT1,TARDBP,CAPRIN1,A1CF,COPS2,ETF1,EIF3E,GSTP1,RPS3,PABPC1,RPS13,SND1,PRKAR2A,PA2G4,CDK5RAP3,RACK1,RPL5,FUS,CSDE1,NONO,PTBP1,NCL,DDX3X,FABP1,RGN,ARG1,NDRG2,AKAP1,SYNCRIP,HNRNPK,EPRS,HNRNPD,POR,ELAVL1,AKR1C6,CELF1,SARS,HELZ2,TXN,LARP4B,MOV10,STRAP,SFPQ,ZC3HAV1,YTHDF3,SRSF10,PTBP3,UPF1,PSMC5,MYBBP1A,DDX5,DDX6,LRPPRC,GIGYF2,GCLC,LARP1,HNRNPA1,GAPDH,ENO1,HNRNPM,NSUN2,PARP9,ZNFX1…
GO:BP	lipid oxidation	GO:0034440	4.85486e-09	8.31382	128	567	20	27543	ACAA2,ECHS1,ACADS,FABP1,ACSL5,ETFA,POR,ACAT3,HADHA,ACADVL,IVD,CPT2,HADHB,SLC27A2,ACADM,ETFB,ECI1,ACAT1,EHHADH,ACAD11
GO:BP	nucleobase-containing compound metabolic process	GO:0006139	5.27374e-09	8.27788	8271	567	248	27543	CCT4,SULT2A8,FH,ACAA2,SOD2,PPIA,PURA,SHMT1,TCP1,TARDBP,ESRP2,GNMT,A1CF,COPS2,HNRNPH2,ETF1,EIF3E,ACSL1,DDX1,RPS3,PABPC1,RPS13,SND1,AADAT,EIF5,PA2G4,CDK5RAP3,GPD1,KYNU,RPL5,RARS,KARS,DDX39A,FUS,CSDE1,NONO,POLR2B,PTBP1,ALDH6A1,NCL,DDX3X,CCT6A,PCBP2,AASS,RGN,ACSL5,SYNCRIP,HNRNPK,IARS2,RPS6,EPRS,TRIM25,ACSS2,HNRNPD,HNRNPF,CCT5,RALY,ELAVL1,SLC25A13,AKR1C6,CTH,SBDS,CELF1,ACTR2,SARS,TARS,HELZ2,PDCD11,TDR…
GO:BP	positive regulation of catabolic process	GO:0009896	6.55465e-09	8.18345	511	567	39	27543	TARDBP,PABPC1,GPD1,RACK1,RDX,CSDE1,FABP1,RGN,ACSL5,SYNCRIP,HNRNPD,CELF1,MOV10,ZC3HAV1,YTHDF3,UPF1,PSMC5,GIGYF2,GCLC,LARP1,KHSRP,VCP,MTDH,APOE,DHX9,APOA1,VPS35,UFL1,RAB7A,HNRNPR,PSMC2,DHX36,CLU,AGO2,PSMC1,GRSF1,USP5,MSN,SUPT5H
GO:BP	nucleoside bisphosphate metabolic process	GO:0033865	1.16785e-08	7.93261	119	567	19	27543	SULT2A8,ACAA2,ACSL1,AADAT,AASS,ACSL5,ACSS2,FASN,ACSM1,ACLY,ACSM5,PAPSS2,SUCLG2,GLYAT,KEG1,DLST,ACAT1,PIPOX,EHHADH
GO:BP	ribonucleoside bisphosphate metabolic process	GO:0033875	1.16785e-08	7.93261	119	567	19	27543	SULT2A8,ACAA2,ACSL1,AADAT,AASS,ACSL5,ACSS2,FASN,ACSM1,ACLY,ACSM5,PAPSS2,SUCLG2,GLYAT,KEG1,DLST,ACAT1,PIPOX,EHHADH
GO:BP	purine nucleoside bisphosphate metabolic process	GO:0034032	1.16785e-08	7.93261	119	567	19	27543	SULT2A8,ACAA2,ACSL1,AADAT,AASS,ACSL5,ACSS2,FASN,ACSM1,ACLY,ACSM5,PAPSS2,SUCLG2,GLYAT,KEG1,DLST,ACAT1,PIPOX,EHHADH
GO:BP	response to nitrogen compound	GO:1901698	1.21761e-08	7.91449	1299	567	67	27543	SHMT1,TOMM70,GCLM,GSTP1,DDX1,ARPC2,CYP2E1,GPD1,KYNU,OTC,ARG1,HNRNPK,GPT,EPRS,TRIM25,HNRNPD,RAB10,POR,GOT1,ACTR2,ANXA5,HSPA5,TXN,ASS1,NUDC,IFIH1,SRSF3,CAPN1,ZC3HAV1,PCK1,HADHA,ASPH,ALDOB,LTA4H,GCLC,LARP1,MIA3,GAPDH,HNRNPL,CANX,TGM2,ABAT,VCP,DDX58,FBP1,APOE,DHX9,HSP90AB1,VPS35,UFL1,EIF2B5,VIM,MFN2,USO1,DHX15,AACS,GPI,NPM1,PPP5C,LARS,DHX36,ATP5A1,CFL1,CYC1,PKM,CA2,FLNA
GO:BP	negative regulation of RNA catabolic process	GO:1902369	1.30923e-08	7.88298	79	567	16	27543	TARDBP,A1CF,PABPC1,FUS,CSDE1,SYNCRIP,HNRNPD,ELAVL1,LARP4B,LRPPRC,LARP1,NSUN2,THRAP3,DHX9,DHX36,SRSF1
GO:BP	glutamine family amino acid metabolic process	GO:0009064	2.04083e-08	7.69019	69	567	15	27543	UROC1,GCLM,AADAT,OTC,FAH,ARG1,FTCD,GOT1,ASL,ASS1,GCLC,ALDH4A1,PRODH,GLUL,HAL
GO:BP	sulfur compound biosynthetic process	GO:0044272	2.3664e-08	7.62591	109	567	18	27543	GCLM,GSTP1,ACSL1,BHMT,ACSL5,ACSS2,CTH,MAT1A,HAGH,MTHFD1,UGDH,ACLY,GSS,GCLC,PAPSS2,GSTM1,CSAD,ACAT1
GO:BP	lipid modification	GO:0030258	2.65384e-08	7.57613	227	567	25	27543	ACAA2,CYP2E1,ECHS1,ACADS,FABP1,ACSL5,ETFA,POR,EPHX2,ACAT3,HADHA,ACADVL,RNF213,IVD,APOE,APOA1,CPT2,HADHB,SLC27A2,ACADM,ETFB,ECI1,ACAT1,EHHADH,ACAD11
GO:BP	non-membrane-bounded organelle assembly	GO:0140694	3.05609e-08	7.51483	373	567	32	27543	RPS3,ARPC2,RPSA,RPL5,CSDE1,DDX3X,SBDS,RPL3,SMC3,UBAP2L,RPS2,YTHDF3,G3BP2,ATXN2L,DDX6,RNF213,RPL10,RPS14,MFN2,DHX29,RBM14,NPM1,DYNC1H1,LCP1,LSM14A,FLNA,DHX30,EIF2S1,MSN,G3BP1,RPS19,PRRC2C
GO:BP	glutamate metabolic process	GO:0006536	3.5491e-08	7.44988	31	567	11	27543	UROC1,GCLM,AADAT,FTCD,GOT1,ASL,GCLC,ALDH4A1,PRODH,GLUL,HAL
GO:BP	thioester metabolic process	GO:0035383	3.93633e-08	7.40491	98	567	17	27543	ACAA2,ACSL1,AADAT,AASS,ACSL5,ACSS2,FASN,ACSM1,ACLY,ACSM5,SUCLG2,GLYAT,KEG1,DLST,ACAT1,PIPOX,EHHADH
GO:BP	acyl-CoA metabolic process	GO:0006637	3.93633e-08	7.40491	98	567	17	27543	ACAA2,ACSL1,AADAT,AASS,ACSL5,ACSS2,FASN,ACSM1,ACLY,ACSM5,SUCLG2,GLYAT,KEG1,DLST,ACAT1,PIPOX,EHHADH
GO:BP	regulation of apoptotic process	GO:0042981	5.20115e-08	7.2839	1597	567	75	27543	ACAA2,UFM1,SOD2,DNAJC3,PPIA,TCP1,TARDBP,TOMM70,P4HB,GCLM,GSTP1,RPS3,PA2G4,RACK1,NONO,NCL,DDX3X,FABP1,RGN,ACSL5,HNRNPK,RPS6,POR,CTH,LDHA,ANXA5,HSPA5,AARS,NACA,SFPQ,PDIA3,EIF5A,CAPN1,NAA15,MYBBP1A,PRDX2,GCLC,GAPDH,ENO1,TGM2,ALDH1A1,RPL10,MTDH,APOE,HSP90AB1,HSPA8,UFL1,HSPD1,USP47,EIF2B5,ANP32A,MFN2,QARS,GPI,ANP32B,NPM1,CLU,GBE1,SERBP1,ACIN1,ADAR,CALM1,SOD1,FLNA,GLO1,DNAJA1,EIF2S1,SET,BCLAF1,ACTN4,FG…
GO:BP	establishment of protein localization	GO:0045184	6.72187e-08	7.17251	1671	567	77	27543	CCT4,SEC24D,UFM1,PPIA,TCP1,TARDBP,TOMM70,A1CF,ARPC2,RACK1,RDX,CCT6A,AKAP1,RAB10,CCT5,ELAVL1,ANXA5,HSPA5,TXN,CLTB,NACA,SRP54,EIF5A,SEC63,ASPH,XPO7,GDI2,IPO7,CCT3,MIA3,HNRNPM,ABAT,VCP,PDCD6IP,APOE,HSP90AB1,HSPA8,RAB2A,VPS35,HSPD1,YWHAE,HSPA4,CCT2,GPHN,MFN2,USO1,SRP68,AACS,RAB7A,LMAN1,KTN1,ANP32B,SAMM50,GLUL,SEC31A,CSE1L,LCP1,CFL1,CLU,COPB1,CCT7,MYH9,ADAR,YWHAZ,FLNA,KIF5B,DNAJA1,ACTN4,TRIM28,ATP13A1…
GO:BP	positive regulation of protein localization	GO:1903829	8.04829e-08	7.0943	481	567	36	27543	CCT4,PPIA,TCP1,TARDBP,TOMM70,A1CF,ARPC2,CDK5RAP3,RACK1,RDX,CCT6A,HNRNPK,CCT5,ASPH,CCT3,HNRNPM,PARP9,ABAT,HSP90AB1,VPS35,YWHAE,CCT2,AACS,ANP32B,NPM1,GLUL,CFL1,CCT7,FERMT2,FLNA,KIF5B,MSN,TRIM28,FGG,SPTBN1,FGB
GO:BP	positive regulation of macromolecule biosynthetic process	GO:0010557	8.20729e-08	7.0858	1911	567	84	27543	CCT4,DNAJC3,TCP1,EIF3E,PABPC1,CDK5RAP3,RPS9,RPL5,LARP4,KARS,FUS,CSDE1,NCL,DDX3X,CCT6A,PCBP2,SYNCRIP,HNRNPK,TRIM25,HNRNPD,CCT5,ELAVL1,ACTR2,HELZ2,TDRD3,FUBP3,LARP4B,NACA,PRMT1,SFPQ,PCBP1,EIF5A,CAND1,YTHDF3,PCK1,NAA15,ASPH,EEF2,MYBBP1A,MRPS27,ABHD14B,CCT3,LARP1,HNRNPA1,PFN1,EIF3D,PARP9,HNRNPL,PCBD1,MYO6,THRAP3,DDX58,EIF4G1,ILF2,MTDH,APOE,DHX9,HSP90AB1,SF3B1,CCT2,EIF2B5,VIM,DHX29,EIF4G2,RBM14,HABP4,…
GO:BP	lipid metabolic process	GO:0006629	8.48275e-08	7.07146	1421	567	69	27543	SULT2A8,ACAA2,AKR1A1,ALDH8A1,SLC27A5,FMO5,ADH1,GSTP1,ACSL1,ACSF2,CYP2E1,GPD1,ECHS1,CYP2F2,FAH,HDLBP,CYB5A,ACADS,FABP1,RGN,CYB5R3,H6PD,ACSL5,IDH1,ACSS2,ETFA,POR,EPHX2,AKR1C6,CTH,ACAT3,FASN,ACSM1,PCK1,HADHA,ACLY,ACADVL,CYP2C29,SEC14L2,RNF213,ALDH1A1,ACSM5,VAPA,IVD,APOE,APOA1,HSD17B11,CPT2,AACS,RAB7A,HADHB,THNSL2,GSTM1,SLC27A2,ACADM,ATP5A1,ALDH3A2,ETFB,GK,ATP5B,BPNT1,SOD1,LIMA1,ECI1,ACAT1,TECR,EHHAD…
GO:BP	tRNA metabolic process	GO:0006399	9.02035e-08	7.04478	202	567	23	27543	DDX1,RARS,KARS,IARS2,EPRS,SARS,TARS,AARS,FARSB,YARS,GARS,DARS,IARS,HARS,NSUN2,FARSA,QARS,LARS,NARS,RTCB,GRSF1,SSB,VARS
GO:BP	nuclear-transcribed mRNA catabolic process	GO:0000956	9.37154e-08	7.02819	118	567	18	27543	A1CF,ETF1,EIF3E,PABPC1,CSDE1,SYNCRIP,HNRNPD,HELZ2,UPF1,DDX5,TTC37,THRAP3,SKIV2L,DHX9,GSPT1,DHX36,AGO2,SSB
GO:BP	response to xenobiotic stimulus	GO:0009410	1.14051e-07	6.9429	487	567	36	27543	SULT2A8,SOD2,FMO5,GCLM,RPN2,GSTP1,ACSL1,CYP2E1,OTC,CYP2F2,ARG1,POR,AOX3,AKR1C6,HSPA5,ASS1,HADHA,CYP2C29,GCLC,CRYZ,UQCRC2,ABAT,ALDH1A1,FBP1,HSP90AB1,HSPA8,USP47,SRP68,AACS,GSTM1,AS3MT,SOD1,YWHAZ,FMO1,CYP2J5,BLMH
GO:BP	cellular localization	GO:0051641	1.14288e-07	6.942	2840	567	110	27543	CCT4,SEC24D,ACAA2,UFM1,PURA,TCP1,TARDBP,TOMM70,A1CF,DDX1,MAP4,ARPC2,CDK5RAP3,RACK1,RDX,DDX39A,DDX3X,CCT6A,AKAP1,HNRNPK,PLS3,RAB10,CCT5,ELAVL1,ACTR2,HSPA5,TXN,NUDC,CLTB,NACA,SRP54,SFPQ,SRSF3,SRSF10,SEC63,ASPH,XPO7,GDI2,IPO7,CCT3,GCLC,HNRNPA1,MIA3,PFN1,HNRNPM,NSUN2,PARP9,CANX,VCP,VAPA,PDCD6IP,APOE,DHX9,HECTD1,HSP90AB1,HSPA8,RAB2A,VCL,VPS35,HSPD1,HNRNPA2B1,YWHAE,HSPA4,CCT2,ANP32A,GPHN,MFN2,USO1,TWF1…
GO:BP	alpha-amino acid biosynthetic process	GO:1901607	1.16031e-07	6.93542	65	567	14	27543	SHMT1,SEPHS2,AGXT2,BHMT,OTC,AASS,GOT1,CTH,ASL,MTHFD1,ASS1,PCBD1,PAH,GLUL
GO:BP	energy derivation by oxidation of organic compounds	GO:0015980	1.27798e-07	6.89347	327	567	29	27543	FH,SOD2,GNMT,ACO1,GPD1,IDH1,MDH1,ETFA,SLC25A13,LDHA,MYBBP1A,ATP5C1,UGP2,IDH3A,VCP,IDE,MFN2,PYGB,SUCLG2,ACADM,ATP5A1,PYGL,CYC1,ETFB,GBE1,AGL,ATP5B,DLST,GYS2
GO:BP	programmed cell death	GO:0012501	1.30602e-07	6.88405	2031	567	87	27543	ACAA2,UFM1,SOD2,DNAJC3,PPIA,TCP1,TARDBP,TOMM70,P4HB,GCLM,GSTP1,RPS3,PA2G4,CDK5RAP3,RACK1,NONO,NCL,DDX3X,FABP1,RGN,AKAP1,ACSL5,HNRNPK,RPS6,POR,CTH,LDHA,ANXA5,HSPA5,AARS,NACA,SFPQ,PDIA3,EIF5A,CAPN1,NAA15,MYBBP1A,DDX5,PRDX2,GCLC,GAPDH,ENO1,TIAL1,TGM2,ALDH1A1,RPL10,MTDH,PDCD6IP,APOE,HSP90AB1,HSPA8,VPS35,UFL1,HSPD1,USP47,EIF2B5,ANP32A,MFN2,QARS,GPI,ANXA6,ANP32B,NPM1,PUF60,HINT1,ATP5A1,PYGL,CLU,PKM,GBE…
GO:BP	regulation of programmed cell death	GO:0043067	1.31028e-07	6.88263	1629	567	75	27543	ACAA2,UFM1,SOD2,DNAJC3,PPIA,TCP1,TARDBP,TOMM70,P4HB,GCLM,GSTP1,RPS3,PA2G4,RACK1,NONO,NCL,DDX3X,FABP1,RGN,ACSL5,HNRNPK,RPS6,POR,CTH,LDHA,ANXA5,HSPA5,AARS,NACA,SFPQ,PDIA3,EIF5A,CAPN1,NAA15,MYBBP1A,PRDX2,GCLC,GAPDH,ENO1,TGM2,ALDH1A1,RPL10,MTDH,APOE,HSP90AB1,HSPA8,UFL1,HSPD1,USP47,EIF2B5,ANP32A,MFN2,QARS,GPI,ANP32B,NPM1,CLU,GBE1,SERBP1,ACIN1,ADAR,CALM1,SOD1,FLNA,GLO1,DNAJA1,EIF2S1,SET,BCLAF1,ACTN4,FG…
GO:BP	establishment of protein localization to organelle	GO:0072594	1.37569e-07	6.86148	442	567	34	27543	CCT4,UFM1,TCP1,TARDBP,TOMM70,CCT6A,AKAP1,RAB10,CCT5,ELAVL1,HSPA5,SRP54,SEC63,IPO7,CCT3,HSP90AB1,HSPA8,HSPD1,HSPA4,CCT2,MFN2,SRP68,RAB7A,SAMM50,CSE1L,CFL1,CLU,CCT7,ADAR,YWHAZ,FLNA,DNAJA1,TRIM28,LMNA
GO:BP	chaperone-mediated protein folding	GO:0061077	1.44518e-07	6.84008	66	567	14	27543	CCT4,TCP1,CCT6A,CCT5,HSPA5,CCT3,HSPA8,CCT2,FKBP4,ST13,CLU,PPIB,CCT7,HSPH1
GO:BP	negative regulation of cellular catabolic process	GO:0031330	1.53619e-07	6.81355	246	567	25	27543	TARDBP,A1CF,PABPC1,CDK5RAP3,RPL5,FUS,CSDE1,RGN,SYNCRIP,HNRNPD,ELAVL1,LARP4B,LRPPRC,LARP1,NSUN2,THRAP3,EIF4G1,DHX9,HSP90AB1,VPS35,EIF4G2,EIF3H,DHX36,SRSF1,ANXA2
GO:BP	regulation of protein stability	GO:0031647	1.54573e-07	6.81087	308	567	28	27543	CCT4,TCP1,TARDBP,A1CF,RPL5,CCT6A,DDOST,CCT5,NAA15,ASPH,CCT3,GAPDH,PFN1,USP9X,HSP90AB1,HSPA8,APOA1,VPS35,HSPD1,CCT2,USP47,CDC37,NPM1,CLU,PPIB,CCT7,FLNA,LMNA
GO:BP	glutathione metabolic process	GO:0006749	1.60635e-07	6.79416	79	567	15	27543	SOD2,GCLM,GSTP1,EEF1G,IDH1,CTH,HAGH,GSS,GCLC,GSTZ1,GSTM1,OPLAH,GSR,SOD1,GLO1
GO:BP	intracellular transport	GO:0046907	1.65091e-07	6.78228	1507	567	71	27543	SEC24D,ACAA2,UFM1,PURA,TARDBP,TOMM70,ARPC2,RDX,DDX39A,AKAP1,RAB10,ELAVL1,ACTR2,HSPA5,TXN,NUDC,CLTB,NACA,SRP54,SFPQ,SRSF3,SRSF10,SEC63,ASPH,XPO7,IPO7,GCLC,HNRNPA1,MIA3,NSUN2,VCP,VAPA,DHX9,HSP90AB1,HSPA8,RAB2A,VPS35,HSPD1,HNRNPA2B1,YWHAE,HSPA4,ANP32A,MFN2,USO1,SRP68,RAB7A,LMAN1,ANP32B,SAMM50,NPM1,DYNC1H1,SEC31A,CSE1L,LCP1,CFL1,CLU,COPB1,ADAR,SSB,SOD1,YWHAZ,FLNA,KIF5B,MSN,ACTN4,TRIM28,SNX2,YWHAB,ANX…
GO:BP	apoptotic process	GO:0006915	1.69652e-07	6.77044	1973	567	85	27543	ACAA2,UFM1,SOD2,DNAJC3,PPIA,TCP1,TARDBP,TOMM70,P4HB,GCLM,GSTP1,RPS3,PA2G4,CDK5RAP3,RACK1,NONO,NCL,DDX3X,FABP1,RGN,AKAP1,ACSL5,HNRNPK,RPS6,POR,CTH,LDHA,ANXA5,HSPA5,AARS,NACA,SFPQ,PDIA3,EIF5A,CAPN1,NAA15,MYBBP1A,DDX5,PRDX2,GCLC,GAPDH,ENO1,TIAL1,TGM2,ALDH1A1,RPL10,MTDH,PDCD6IP,APOE,HSP90AB1,HSPA8,VPS35,UFL1,HSPD1,USP47,EIF2B5,ANP32A,MFN2,QARS,GPI,ANXA6,ANP32B,NPM1,PUF60,HINT1,ATP5A1,CLU,GBE1,SERBP1,…
GO:BP	regulation of protein localization	GO:0032880	1.71852e-07	6.76485	925	567	52	27543	CCT4,UFM1,PPIA,TCP1,TARDBP,TOMM70,A1CF,ARPC2,CDK5RAP3,RACK1,RDX,ARHGDIA,CCT6A,AKAP1,HNRNPK,TRIM25,CCT5,ANXA5,TXN,NACA,ASPH,GDI2,CCT3,HNRNPM,PARP9,ABAT,VCP,APOE,HECTD1,HSP90AB1,VCL,VPS35,UFL1,YWHAE,CCT2,AACS,ANP32B,NPM1,GLUL,LCP1,CFL1,CCT7,FERMT2,FLNA,KIF5B,DNAJA1,MSN,TRIM28,FGG,SPTBN1,FGB,LMNA
GO:BP	RNA stabilization	GO:0043489	1.79277e-07	6.74648	67	567	14	27543	TARDBP,PABPC1,FUS,CSDE1,SYNCRIP,HNRNPD,ELAVL1,LARP4B,LARP1,NSUN2,THRAP3,DHX9,DHX36,SRSF1
GO:BP	negative regulation of RNA splicing	GO:0033119	1.85251e-07	6.73224	27	567	10	27543	RPS13,PTBP1,HNRNPK,AKR1C6,SRSF10,PTBP3,HNRNPL,HNRNPA2B1,NPM1,ACIN1
GO:BP	response to oxygen-containing compound	GO:1901700	2.01395e-07	6.69595	2014	567	86	27543	SOD2,AKR1A1,SHMT1,TOMM70,GCLM,ADH1,GSTP1,ACSL1,RPS3,ARPC2,CYP2E1,GPD1,RACK1,KYNU,OTC,NCL,FABP1,ARG1,H6PD,HNRNPK,GPT,EPRS,TRIM25,HNRNPD,RAB10,POR,GOT1,ACTR2,ANXA5,HSPA5,TXN,ASS1,NUDC,PDIA3,SRSF3,CAPN1,PCK1,HADHA,UPF1,TRA2B,ASPH,ALDOB,LTA4H,CA3,PRDX2,GCLC,LARP1,HNRNPL,TGM2,ABAT,VCP,ALDH1A1,FBP1,MTDH,HSP90AB1,HSPA8,VPS35,UFL1,EIF2B5,VIM,MFN2,USO1,AACS,GPI,HADHB,PPP5C,LARS,GLUL,DHX36,ATP5A1,CFL1,CLU,…
GO:BP	cellular response to organic substance	GO:0071310	2.02143e-07	6.69434	2794	567	108	27543	UFM1,SOD2,DNAJC3,SHMT1,P4HB,GCLM,GSTP1,ACSL1,RPS3,ARPC2,CDK5RAP3,GPD1,EEF1A1,RACK1,PBLD2,RDX,CPNE3,NCL,ARG1,TRIM56,SYNCRIP,HNRNPK,GPT,EPRS,TRIM25,HNRNPD,RAB10,POR,GOT1,CTH,ACTR2,ANXA5,HSPA5,RPL3,ASS1,FASN,IFIH1,STRAP,PDIA3,SRSF3,RPS2,ZC3HAV1,YTHDF3,PCK1,UPF1,TRA2B,DDX5,PRDX2,GCLC,LARP1,GAPDH,ENO1,STIP1,USP9X,PARP9,KHSRP,TGM2,FLNB,VCP,HNRNPH1,DDX58,FBP1,MTDH,DHX9,HSP90AB1,HSPA8,APOA1,USP10,VPS35,U…
GO:BP	positive regulation of nucleobase-containing compound metabolic process	GO:0045935	2.04707e-07	6.68887	2049	567	87	27543	CCT4,FH,TCP1,TARDBP,RPS3,PABPC1,CDK5RAP3,GPD1,KARS,FUS,CSDE1,NCL,DDX3X,CCT6A,PCBP2,SYNCRIP,HNRNPK,TRIM25,HNRNPD,CCT5,CELF1,ACTR2,HELZ2,TDRD3,FUBP3,NACA,MOV10,SFPQ,PCBP1,CAND1,ZC3HAV1,YTHDF3,PCK1,UPF1,TRA2B,NAA15,ASPH,MYBBP1A,DDX5,ABHD14B,GIGYF2,CCT3,HNRNPA1,ENO1,PFN1,USP9X,PARP9,KHSRP,PCBD1,MYO6,THRAP3,VCP,DDX58,ILF2,MTDH,APOE,DHX9,HSP90AB1,SF3B1,HSPA8,HNRNPA2B1,CCT2,RBM14,HABP4,HNRNPR,NPM1,HNRNP…
GO:BP	positive regulation of mRNA catabolic process	GO:0061014	2.09609e-07	6.67859	94	567	16	27543	TARDBP,PABPC1,CSDE1,SYNCRIP,HNRNPD,CELF1,MOV10,ZC3HAV1,YTHDF3,UPF1,GIGYF2,KHSRP,DHX9,HNRNPR,DHX36,AGO2
GO:BP	positive regulation of protein metabolic process	GO:0051247	2.3454e-07	6.62978	1519	567	71	27543	DNAJC3,PPIA,EIF3E,PSME2,ACSL1,RPS3,PABPC1,CDK5RAP3,RACK1,RDX,RPS9,RPL5,LARP4,CSDE1,PTBP1,DDX3X,RGN,SYNCRIP,HNRNPD,ELAVL1,HSPA5,TXN,LARP4B,PRMT1,PCBP1,EIF5A,RPS2,YTHDF3,PSMC5,ASPH,EEF2,MRPS27,GCLC,LARP1,ENO1,EIF3D,PARP9,HNRNPL,VCP,DDX58,EIF4G1,APOE,DHX9,HSP90AB1,HSPA8,VPS35,HSPD1,EIF2B5,VIM,DHX29,PSME1,EIF4G2,RAB7A,HABP4,ANP32B,NPM1,PSMC2,FXR1,DHX36,CFL1,CLU,PKM,MYH9,AGO2,PSMC1,FERMT2,CALM1,USP5,M…
GO:BP	regulation of RNA metabolic process	GO:0051252	2.50396e-07	6.60137	3783	567	134	27543	SOD2,PPIA,PURA,TARDBP,ESRP2,A1CF,COPS2,HNRNPH2,DDX1,RPS3,PABPC1,RPS13,PA2G4,CDK5RAP3,KARS,FUS,CSDE1,NONO,PTBP1,NCL,DDX3X,PCBP2,RGN,SYNCRIP,HNRNPK,TRIM25,HNRNPD,HNRNPF,RALY,ELAVL1,AKR1C6,CTH,CELF1,ACTR2,SARS,HELZ2,TDRD3,TXN,FUBP3,LARP4B,NACA,MOV10,STRAP,SFPQ,PCBP1,SRSF3,CAND1,ZC3HAV1,YTHDF3,SRSF10,PTBP3,PCK1,UPF1,PSMC5,TRA2B,NAA15,ASPH,MYBBP1A,DDX5,ABHD14B,LRPPRC,PRDX2,GIGYF2,GCLC,LARP1,HNRNPA1,EN…
GO:BP	positive regulation of cellular protein metabolic process	GO:0032270	3.62132e-07	6.44113	1437	567	68	27543	DNAJC3,PPIA,EIF3E,PSME2,ACSL1,RPS3,PABPC1,CDK5RAP3,RACK1,RDX,RPS9,RPL5,LARP4,CSDE1,PTBP1,DDX3X,RGN,SYNCRIP,HNRNPD,ELAVL1,HSPA5,TXN,LARP4B,PCBP1,EIF5A,RPS2,YTHDF3,PSMC5,ASPH,EEF2,MRPS27,GCLC,LARP1,ENO1,EIF3D,PARP9,HNRNPL,VCP,EIF4G1,APOE,DHX9,HSP90AB1,HSPA8,VPS35,HSPD1,EIF2B5,VIM,DHX29,PSME1,EIF4G2,HABP4,ANP32B,NPM1,PSMC2,FXR1,DHX36,CFL1,CLU,PKM,MYH9,AGO2,PSMC1,FERMT2,CALM1,USP5,MSN,ANXA2,LMNA
GO:BP	organic hydroxy compound metabolic process	GO:1901615	3.94545e-07	6.4039	560	567	38	27543	SULT2A8,AKR1A1,SLC27A5,FMO5,ADH1,CYP2E1,GPD1,FAH,HDLBP,CYB5R3,H6PD,IDH1,POR,EPHX2,GOT1,AKR1C6,LDHA,HAGH,TKFC,PCK1,QDPR,ACADVL,SEC14L2,IDH3A,PCBD1,ABAT,ALDH1A1,APOE,APOA1,VPS35,SLC27A2,ALDH3A2,GK,BPNT1,SOD1,GLO1,LIMA1,TPI1
GO:BP	positive regulation of establishment of protein localization to telomere	GO:1904851	4.09008e-07	6.38827	10	567	7	27543	CCT4,TCP1,CCT6A,CCT5,CCT3,CCT2,CCT7
GO:BP	negative regulation of mRNA splicing, via spliceosome	GO:0048025	5.8163e-07	6.23535	22	567	9	27543	PTBP1,HNRNPK,AKR1C6,SRSF10,PTBP3,HNRNPL,HNRNPA2B1,NPM1,ACIN1
GO:BP	negative regulation of mRNA processing	GO:0050686	6.24097e-07	6.20475	30	567	10	27543	PTBP1,HNRNPK,AKR1C6,SRSF10,PTBP3,HNRNPL,HNRNPA2B1,NPM1,ACIN1,SUPT5H
GO:BP	nitrogen compound transport	GO:0071705	6.31178e-07	6.19985	2026	567	85	27543	SEC24D,UFM1,PPIA,TCP1,TARDBP,TOMM70,A1CF,ARPC2,RACK1,DDX39A,ARG1,AKAP1,RAB10,ELAVL1,SLC25A13,ANXA5,HSPA5,TXN,CLTB,NACA,SRP54,SRSF3,EIF5A,G3BP2,SEC63,ASPH,XPO7,GDI2,LRPPRC,IPO7,HNRNPA1,MIA3,HNRNPM,NSUN2,KHSRP,ABAT,VCP,VAPA,PDCD6IP,APOE,DHX9,HSP90AB1,HSPA8,RAB2A,VPS35,HSPD1,HNRNPA2B1,YWHAE,HSPA4,MFN2,USO1,SRP68,AACS,RAB7A,LMAN1,KTN1,ANP32B,SAMM50,NPM1,GLUL,SEC31A,CSE1L,LCP1,CFL1,CLU,SRSF1,COPB1,MYH…
GO:BP	protein localization	GO:0008104	7.52573e-07	6.12345	2493	567	98	27543	CCT4,SEC24D,UFM1,PPIA,TCP1,TARDBP,TOMM70,A1CF,DDX1,ARPC2,CDK5RAP3,RACK1,RDX,ARHGDIA,DDX3X,CCT6A,AKAP1,HNRNPK,TRIM25,RAB10,CCT5,ELAVL1,ANXA5,HSPA5,TXN,CLTB,NACA,SRP54,EIF5A,SEC63,ASPH,XPO7,GDI2,IPO7,CCT3,MIA3,PFN1,HNRNPM,PARP9,ABAT,VCP,VAPA,PDCD6IP,APOE,DHX9,HECTD1,HSP90AB1,HSPA8,RAB2A,VCL,VPS35,UFL1,HSPD1,YWHAE,HSPA4,CCT2,GPHN,MFN2,USO1,TWF1,SRP68,AACS,RAB7A,LMAN1,KTN1,ANP32B,SAMM50,NPM1,GLUL,SEC…
GO:BP	response to virus	GO:0009615	8.94258e-07	6.04854	378	567	30	27543	RPS15A,TOMM70,DDX1,EEF1G,DDX3X,PCBP2,AKAP1,TRIM56,TRIM25,CCT5,TKFC,MOV10,IFIH1,ZC3HAV1,PARP9,ZNFX1,HNRNPUL1,DDX58,DHX15,ANKRD17,DHX36,LSM14A,CFL1,CLU,ADAR,ACTA2,G3BP1,TRIM28,ABCF3,DDX17
GO:BP	mRNA destabilization	GO:0061157	9.41044e-07	6.02639	89	567	15	27543	TARDBP,PABPC1,CSDE1,SYNCRIP,HNRNPD,CELF1,MOV10,YTHDF3,UPF1,GIGYF2,KHSRP,DHX9,HNRNPR,DHX36,AGO2
GO:BP	response to organic cyclic compound	GO:0014070	9.85846e-07	6.00619	1123	567	57	27543	UFM1,SOD2,TOMM70,GCLM,ADH1,GSTP1,ACSL1,DDX1,ARPC2,GPD1,KYNU,OTC,ARG1,HNRNPK,IDH1,TRIM25,HNRNPD,POR,GOT1,ACTR2,HSPA5,ASS1,IFIH1,PDIA3,ZC3HAV1,PCK1,ASPH,DDX5,GCLC,LARP1,TGM2,ABAT,DDX58,DHX9,HSP90AB1,HSPA8,VPS35,UFL1,FKBP4,AACS,ANXA7,GPI,NPM1,PPP5C,DHX36,ATP5A1,CLU,SRSF2,POLR2A,AGL,FLNA,DNAJA1,ACAT1,MSN,UGT3A2,DDX17,SAFB
GO:BP	response to cytokine	GO:0034097	1.02424e-06	5.9896	1155	567	58	27543	SHMT1,P4HB,GCLM,ACSL1,RPS3,GPD1,KYNU,NCL,ARG1,TRIM56,SYNCRIP,DDOST,EPRS,TRIM25,CTH,ACTR2,HSPA5,RPL3,ASS1,FASN,IFIH1,PDIA3,SRSF3,RPS2,YTHDF3,PCK1,UPF1,GCLC,GAPDH,ENO1,STIP1,PARP9,KHSRP,FLNB,HNRNPH1,DDX58,DHX9,HSP90AB1,APOA1,USP10,HSPD1,VIM,EIF4A2,CDC37,LSM14A,CFL1,SRSF1,ATP5B,ADAR,KIF5B,PRPF8,OTUD4,RBM15,BCLAF1,ACTN4,FGG,FGB,CPNE1
GO:BP	organelle organization	GO:0006996	1.05519e-06	5.97667	3787	567	132	27543	CCT4,SEC24D,ACAA2,UFM1,SOD2,PPIA,PURA,IQGAP2,TCP1,ARPC4,TARDBP,TOMM70,GCLM,DDX1,MAP4,RPS3,ARPC2,RPSA,RDX,ARHGDIA,RPL5,LARP4,CSDE1,DDX3X,CCT6A,FTCD,PLS3,HNRNPD,RAB10,CCT5,SBDS,ACTR2,RPL3,TDRD3,NUDC,SMC3,PRMT1,SFPQ,CAPN1,UBAP2L,RPS2,YTHDF3,G3BP2,ATXN2L,UPF1,CLUH,IMMT,GDI2,DDX6,CCT3,GCLC,HNRNPA1,ATL3,MIA3,GAPDH,EPPK1,RNF213,PFN1,ZNFX1,LONP1,FLNB,VCP,RPL10,VAPA,RPS14,PDCD6IP,DHX9,HSP90AB1,HSPA8,RAB2A…
GO:BP	regulation of cellular localization	GO:0060341	1.06181e-06	5.97395	799	567	46	27543	CCT4,UFM1,TCP1,TARDBP,ARPC2,CDK5RAP3,RACK1,RDX,CCT6A,AKAP1,HNRNPK,CCT5,TXN,NACA,ASPH,GDI2,CCT3,HNRNPM,NSUN2,PARP9,VCP,PDCD6IP,DHX9,HECTD1,HSP90AB1,VPS35,YWHAE,CCT2,RAB7A,ANP32B,NPM1,DYNC1H1,GLUL,DHX36,LCP1,CFL1,CCT7,FERMT2,FLNA,KIF5B,DNAJA1,MSN,TRIM28,SPTBN1,ANXA2,LMNA
GO:BP	fatty acid beta-oxidation using acyl-CoA dehydrogenase	GO:0033539	1.10477e-06	5.95673	11	567	7	27543	ACADS,ETFA,ACADVL,IVD,ACADM,ETFB,ACAD11
GO:BP	regulation of establishment of protein localization to telomere	GO:0070203	1.10477e-06	5.95673	11	567	7	27543	CCT4,TCP1,CCT6A,CCT5,CCT3,CCT2,CCT7
GO:BP	response to external stimulus	GO:0009605	1.16879e-06	5.93227	3104	567	114	27543	RPS15A,SOD2,PPIA,TOMM70,GCLM,GSTP1,ACSL1,DDX1,EEF1G,CYP2E1,KYNU,ARHGDIA,OTC,KARS,NONO,NCL,DDX3X,PCBP2,ARG1,AKAP1,TRIM56,SYNCRIP,GPT,EPRS,TRIM25,POR,CCT5,GOT1,SBDS,CELF1,LDHA,ACTR2,ANXA5,HSPA5,ASS1,TKFC,MOV10,AHCY,IFIH1,SRP54,SFPQ,PDIA3,ZC3HAV1,YTHDF3,G3BP2,PCK1,UPF1,MYBBP1A,CA3,PRDX2,IPO7,GCLC,LARP1,HNRNPA1,GAPDH,RNF213,PARP9,ZNFX1,HNRNPL,HNRNPUL1,ABAT,FLNB,DDX58,EIF4G1,MTDH,APOE,HSP90AB1,HSPA8,A…
GO:BP	negative regulation of catabolic process	GO:0009895	1.18112e-06	5.9277	314	567	27	27543	TARDBP,A1CF,PABPC1,CDK5RAP3,RPL5,FUS,CSDE1,RGN,SYNCRIP,HNRNPD,ELAVL1,LARP4B,LRPPRC,LARP1,NSUN2,THRAP3,EIF4G1,FBP1,DHX9,HSP90AB1,VPS35,EIF4G2,EIF3H,DHX36,SRSF1,FLNA,ANXA2
GO:BP	cellular lipid metabolic process	GO:0044255	1.18645e-06	5.92575	1037	567	54	27543	ACAA2,ALDH8A1,SLC27A5,ADH1,GSTP1,ACSL1,ACSF2,CYP2E1,GPD1,ECHS1,CYP2F2,CYB5A,ACADS,FABP1,RGN,ACSL5,IDH1,ACSS2,ETFA,POR,EPHX2,AKR1C6,ACAT3,FASN,ACSM1,PCK1,HADHA,ACLY,ACADVL,CYP2C29,RNF213,ALDH1A1,ACSM5,VAPA,IVD,APOE,APOA1,CPT2,AACS,HADHB,THNSL2,GSTM1,SLC27A2,ACADM,ALDH3A2,ETFB,GK,BPNT1,ECI1,ACAT1,TECR,EHHADH,CYP2J5,ACAD11
GO:BP	cellular aldehyde metabolic process	GO:0006081	1.24634e-06	5.90436	64	567	13	27543	AKR1A1,ALDH8A1,AGXT2,ADH1,IDH1,HAGH,TKFC,ALDOB,TKT,ALDH3A2,TALDO1,GLO1,TPI1
GO:BP	protein stabilization	GO:0050821	1.35416e-06	5.86833	192	567	21	27543	CCT4,TCP1,A1CF,RPL5,CCT6A,CCT5,NAA15,CCT3,GAPDH,PFN1,USP9X,HSP90AB1,APOA1,HSPD1,CCT2,CDC37,NPM1,CLU,PPIB,CCT7,FLNA
GO:BP	response to hormone	GO:0009725	1.36312e-06	5.86546	951	567	51	27543	UFM1,TOMM70,GCLM,ADH1,GSTP1,ACSL1,RDX,OTC,ARG1,HNRNPK,GPT,EPRS,IDH1,TRIM25,RAB10,POR,GOT1,AKR1C6,ANXA5,ASS1,NUDC,SRSF3,CAPN1,PCK1,HADHA,ALDOB,LTA4H,DDX5,GCLC,LONP1,FBP1,HSPA8,UFL1,EIF2B5,MFN2,USO1,FKBP4,GPI,PPP5C,ATP5A1,CFL1,ME1,CYC1,PKM,AGL,CA2,DNAJA1,ACAT1,DDX17,FGB,SAFB
GO:BP	positive regulation of cytoplasmic translation	GO:2000767	1.50969e-06	5.82111	17	567	8	27543	PABPC1,CSDE1,SYNCRIP,HNRNPD,EEF2,DHX9,DHX36,PKM
GO:BP	RNA destabilization	GO:0050779	1.52644e-06	5.81632	92	567	15	27543	TARDBP,PABPC1,CSDE1,SYNCRIP,HNRNPD,CELF1,MOV10,YTHDF3,UPF1,GIGYF2,KHSRP,DHX9,HNRNPR,DHX36,AGO2
GO:BP	alcohol metabolic process	GO:0006066	1.82949e-06	5.73767	366	567	29	27543	SULT2A8,AKR1A1,FMO5,ADH1,GPD1,HDLBP,CYB5R3,H6PD,IDH1,POR,EPHX2,GOT1,AKR1C6,TKFC,PCK1,QDPR,ACADVL,SEC14L2,IDH3A,PCBD1,ALDH1A1,APOE,APOA1,ALDH3A2,GK,BPNT1,SOD1,LIMA1,TPI1
GO:BP	carbohydrate metabolic process	GO:0005975	1.89864e-06	5.72156	592	567	38	27543	AKR1A1,XYLB,GNMT,GPD1,RGN,H6PD,GPT,IDH1,PGD,GOT1,LDHA,TKFC,UGDH,PCK1,ALDOB,GCLC,UGP2,MLEC,GAPDH,KHK,ENO1,PGK1,FBP1,PYGB,GPI,PGM3,ACADM,PYGL,PKM,GBE1,GK,TALDO1,AGL,BPNT1,GLO1,GALM,GYS2,TPI1
GO:BP	organic substance transport	GO:0071702	1.97555e-06	5.70431	2466	567	96	27543	SEC24D,UFM1,SLC27A5,PPIA,TCP1,TARDBP,TOMM70,A1CF,ACSL1,ARPC2,RACK1,DDX39A,HDLBP,FABP1,ARG1,AKAP1,ACSL5,EPRS,RAB10,ELAVL1,SLC25A13,ANXA5,HSPA5,TXN,CLTB,NACA,SRP54,SRSF3,EIF5A,G3BP2,SEC63,ASPH,XPO7,GDI2,LRPPRC,IPO7,HNRNPA1,MIA3,HNRNPM,NSUN2,KHSRP,ABAT,VCP,VAPA,PDCD6IP,APOE,DHX9,HSP90AB1,HSPA8,RAB2A,APOA1,VPS35,HSPD1,HNRNPA2B1,YWHAE,HSPA4,MFN2,USO1,SRP68,AACS,RAB7A,LMAN1,KTN1,ANP32B,SAMM50,NPM1,SLC2…
GO:BP	response to oxidative stress	GO:0006979	2.07556e-06	5.68286	440	567	32	27543	SOD2,PPIA,P4HB,GCLM,GSTP1,RPS3,CYP2E1,RACK1,NONO,FABP1,ARG1,IDH1,TXN,TXNRD1,SFPQ,CAPN1,TRA2B,CA3,PRDX2,GCLC,HNRNPM,LONP1,ALDH1A1,APOE,HSPA8,GSR,CFL1,ALDH3A2,SOD1,MSRA,MYEF2,EIF2S1
GO:BP	negative regulation of mRNA catabolic process	GO:1902373	2.27515e-06	5.64299	67	567	13	27543	TARDBP,A1CF,PABPC1,FUS,CSDE1,SYNCRIP,HNRNPD,ELAVL1,LARP4B,LARP1,THRAP3,DHX9,SRSF1
GO:BP	negative regulation of cell death	GO:0060548	2.27849e-06	5.64235	1180	567	58	27543	ACAA2,UFM1,SOD2,DNAJC3,PPIA,GCLM,GSTP1,PA2G4,RACK1,NONO,NCL,DDX3X,FABP1,RGN,HNRNPK,RPS6,POR,CTH,HSPA5,TXN,AARS,NACA,EIF5A,NAA15,PRDX2,GCLC,GAPDH,ENO1,RPL10,MTDH,APOE,HSP90AB1,HSPA8,VPS35,UFL1,HSPD1,USP47,MFN2,QARS,GPI,ANP32B,NPM1,PPP5C,CLU,GBE1,PSMC1,ADAR,FERMT2,SOD1,FLNA,GLO1,DNAJA1,SET,FGG,HSPH1,FGB,LMNA,CAST
GO:BP	IRES-dependent viral translational initiation	GO:0075522	2.60432e-06	5.58431	12	567	7	27543	CSDE1,PTBP1,PCBP2,EIF3A,EIF3B,EIF3D,SSB
GO:BP	regulation of establishment of protein localization to chromosome	GO:0070202	2.60432e-06	5.58431	12	567	7	27543	CCT4,TCP1,CCT6A,CCT5,CCT3,CCT2,CCT7
GO:BP	regulation of response to stress	GO:0080134	3.0922e-06	5.50973	1317	567	62	27543	FH,SOD2,PPIA,TOMM70,P4HB,GSTP1,RPS3,RACK1,KARS,FUS,NONO,PCBP2,ARG1,TRIM56,HNRNPK,CELF1,ACTR2,ANXA5,HSPA5,TXN,TKFC,PRMT1,SFPQ,ZC3HAV1,YTHDF3,DDX5,PRDX2,ENO1,PARP9,ZNFX1,ABAT,DDX58,APOE,DHX9,HSP90AB1,HSPA8,APOA1,VPS35,UFL1,HSPD1,USP47,QARS,CDC37,RBM14,NPM1,FXR1,LSM14A,CLU,ADAR,FERMT2,SOD1,FLNA,DNAJA1,ACTA2,BCLAF1,TRIM28,RPS19,MATR3,FGG,FGB,ANXA2,LMNA
GO:BP	positive regulation of establishment of protein localization	GO:1904951	3.2983e-06	5.48171	329	567	27	27543	CCT4,PPIA,TCP1,TARDBP,TOMM70,A1CF,ARPC2,RACK1,CCT6A,CCT5,ASPH,CCT3,HNRNPM,ABAT,HSP90AB1,VPS35,YWHAE,CCT2,AACS,ANP32B,GLUL,CCT7,FLNA,KIF5B,TRIM28,FGG,FGB
GO:BP	protein transport	GO:0015031	4.05962e-06	5.39151	1556	567	69	27543	SEC24D,UFM1,PPIA,TCP1,TARDBP,TOMM70,A1CF,ARPC2,RACK1,AKAP1,RAB10,ELAVL1,ANXA5,HSPA5,TXN,CLTB,NACA,SRP54,EIF5A,SEC63,ASPH,XPO7,GDI2,IPO7,MIA3,HNRNPM,ABAT,VCP,PDCD6IP,APOE,HSP90AB1,HSPA8,RAB2A,VPS35,HSPD1,YWHAE,HSPA4,MFN2,USO1,SRP68,AACS,RAB7A,LMAN1,KTN1,ANP32B,SAMM50,GLUL,SEC31A,CSE1L,LCP1,CFL1,CLU,COPB1,MYH9,ADAR,YWHAZ,FLNA,KIF5B,DNAJA1,ACTN4,TRIM28,ATP13A1,FGG,SNX2,SPTBN1,YWHAB,FGB,LMNA,COPG1
GO:BP	cellular response to cytokine stimulus	GO:0071345	4.34399e-06	5.36211	1045	567	53	27543	SHMT1,P4HB,GCLM,ACSL1,RPS3,GPD1,NCL,ARG1,TRIM56,SYNCRIP,EPRS,TRIM25,CTH,ACTR2,HSPA5,RPL3,ASS1,FASN,PDIA3,SRSF3,RPS2,YTHDF3,PCK1,UPF1,GAPDH,ENO1,STIP1,PARP9,KHSRP,FLNB,HNRNPH1,DHX9,HSP90AB1,APOA1,USP10,HSPD1,VIM,EIF4A2,CDC37,LSM14A,CFL1,SRSF1,ATP5B,ADAR,KIF5B,PRPF8,OTUD4,RBM15,BCLAF1,ACTN4,FGG,FGB,CPNE1
GO:BP	mRNA stabilization	GO:0048255	4.62891e-06	5.33452	58	567	12	27543	TARDBP,PABPC1,FUS,CSDE1,SYNCRIP,HNRNPD,ELAVL1,LARP4B,LARP1,THRAP3,DHX9,SRSF1
GO:BP	cellular lipid catabolic process	GO:0044242	4.86947e-06	5.31252	226	567	22	27543	ACAA2,ECHS1,ACADS,FABP1,ACSL5,IDH1,ETFA,ACAT3,PCK1,HADHA,ACADVL,IVD,APOA1,CPT2,HADHB,SLC27A2,ACADM,ETFB,ECI1,ACAT1,EHHADH,ACAD11
GO:BP	positive regulation of protein localization to chromosome, telomeric region	GO:1904816	5.54241e-06	5.2563	13	567	7	27543	CCT4,TCP1,CCT6A,CCT5,CCT3,CCT2,CCT7
GO:BP	negative regulation of apoptotic process	GO:0043066	7.28601e-06	5.13751	1030	567	52	27543	ACAA2,UFM1,SOD2,DNAJC3,PPIA,GCLM,GSTP1,PA2G4,NONO,NCL,DDX3X,FABP1,RGN,HNRNPK,RPS6,POR,CTH,HSPA5,AARS,NACA,EIF5A,NAA15,PRDX2,GCLC,GAPDH,ENO1,RPL10,MTDH,APOE,HSP90AB1,HSPA8,UFL1,HSPD1,USP47,MFN2,QARS,GPI,ANP32B,NPM1,CLU,GBE1,ADAR,SOD1,FLNA,GLO1,DNAJA1,SET,FGG,HSPH1,FGB,LMNA,CAST
GO:BP	response to organonitrogen compound	GO:0010243	7.92856e-06	5.10081	1189	567	57	27543	SHMT1,TOMM70,GCLM,GSTP1,ARPC2,CYP2E1,GPD1,KYNU,OTC,ARG1,HNRNPK,GPT,EPRS,TRIM25,HNRNPD,RAB10,POR,GOT1,ACTR2,ANXA5,HSPA5,ASS1,NUDC,SRSF3,CAPN1,PCK1,HADHA,ASPH,ALDOB,LTA4H,GCLC,LARP1,MIA3,HNRNPL,CANX,TGM2,ABAT,VCP,FBP1,APOE,HSP90AB1,VPS35,UFL1,EIF2B5,VIM,MFN2,USO1,DHX15,AACS,GPI,PPP5C,LARS,CFL1,CYC1,PKM,CA2,FLNA
GO:BP	intracellular protein transport	GO:0006886	8.06624e-06	5.09333	852	567	46	27543	SEC24D,UFM1,TARDBP,TOMM70,ARPC2,AKAP1,RAB10,ELAVL1,HSPA5,TXN,CLTB,NACA,SRP54,SEC63,ASPH,XPO7,IPO7,VCP,HSP90AB1,HSPA8,RAB2A,VPS35,HSPD1,YWHAE,HSPA4,MFN2,USO1,SRP68,RAB7A,ANP32B,SAMM50,SEC31A,CSE1L,LCP1,CFL1,CLU,COPB1,ADAR,YWHAZ,FLNA,KIF5B,TRIM28,SNX2,YWHAB,LMNA,COPG1
GO:BP	positive regulation of telomere maintenance via telomere lengthening	GO:1904358	8.46837e-06	5.0722	38	567	10	27543	CCT4,TCP1,CCT6A,CCT5,CCT3,HNRNPA1,HNRNPA2B1,CCT2,DHX36,CCT7
GO:BP	negative regulation of biosynthetic process	GO:0009890	8.4856e-06	5.07132	1720	567	73	27543	PURA,SHMT1,TARDBP,CAPRIN1,COPS2,GSTP1,RPS3,PABPC1,PA2G4,EEF1A1,RACK1,CSDE1,NONO,NCL,DDX3X,RGN,SYNCRIP,HNRNPK,EPRS,HNRNPD,GOT1,CELF1,SARS,TXN,MOV10,STRAP,SFPQ,YTHDF3,UPF1,PSMC5,ACADVL,MYBBP1A,DDX5,DDX6,GIGYF2,GCLC,LARP1,HNRNPA1,GAPDH,ENO1,PARP9,HNRNPL,KHSRP,RPL10,FBP1,MTDH,RPS14,APOE,DHX9,HSPA8,HSPD1,HNRNPA2B1,USP47,MFN2,QARS,EIF4A2,HNRNPR,FXR1,DHX36,LSM14A,AGO2,PURB,SOD1,YWHAZ,FLNA,MYEF2,EIF2S1,S…
GO:BP	viral translational termination-reinitiation	GO:0075525	8.65142e-06	5.06291	5	567	5	27543	EIF3G,EIF3L,EIF3A,EIF3B,EIF3D
GO:BP	glyceraldehyde-3-phosphate metabolic process	GO:0019682	8.65142e-06	5.06291	5	567	5	27543	TKFC,ALDOB,TKT,TALDO1,TPI1
GO:BP	biological regulation	GO:0065007	1.01793e-05	4.99228	14043	567	357	27543	CCT4,SULT2A8,FH,RPS15A,ACAA2,UFM1,SOD2,DNAJC3,ALDH8A1,PPIA,PURA,IQGAP2,SHMT1,TCP1,ARPC4,TARDBP,CAPRIN1,TOMM70,AGXT2,ESRP2,FMO5,P4HB,GNMT,A1CF,GCLM,COPS2,ADH1,HNRNPH2,ETF1,ACO1,EIF3E,PSME2,GSTP1,ACSL1,DDX1,RNH1,MAP4,RPS3,PABPC1,RPS13,SND1,PRKAR2A,EIF5,PA2G4,ARPC2,CDK5RAP3,RPL22,GPD1,EEF1A1,RACK1,PBLD2,RDX,RPS9,EEFSEC,CPNE3,ARHGDIA,OTC,RPL5,LARP4,KARS,FUS,CSDE1,NONO,PTBP1,NCL,DDX3X,CCT6A,PCBP2,CCDC…
GO:BP	cellular response to stress	GO:0033554	1.02868e-05	4.98772	1866	567	77	27543	FH,ACAA2,UFM1,SOD2,DNAJC3,PPIA,P4HB,GSTP1,DDX1,RPS3,CDK5RAP3,RACK1,FUS,NONO,DDX3X,FABP1,ARG1,HNRNPK,TRIM25,ACTR2,HSPA5,TXN,ASS1,SMC3,PRMT1,SFPQ,PDIA3,CAPN1,PCK1,UPF1,MYBBP1A,DDX5,PRDX2,GIGYF2,HNRNPA1,ENO1,HNRNPM,PARP9,HNRNPL,CANX,LONP1,MYO6,PGK1,VCP,EIF4G1,DHX9,HSP90AB1,HSPA8,USP10,UFL1,HSPD1,UBA1,YWHAE,USP47,EIF2B5,MFN2,NPEPPS,QARS,CDC37,NPM1,LARS,GLUL,FXR1,DHX36,GSR,CFL1,CLU,GCN1,SOD1,MSRA,FLNA…
GO:BP	regulation of alternative mRNA splicing, via spliceosome	GO:0000381	1.04041e-05	4.9828	62	567	12	27543	PTBP1,CELF1,TRA2B,DDX5,HNRNPA1,HNRNPL,THRAP3,PUF60,FXR1,SRSF2,RBM15,DDX17
GO:BP	NADP metabolic process	GO:0006739	1.11798e-05	4.95157	39	567	10	27543	FMO5,H6PD,IDH1,ALDH1L1,PGD,TXNRD1,TKT,ME1,TALDO1,FMO1
GO:BP	nucleotide biosynthetic process	GO:0009165	1.37985e-05	4.86017	239	567	22	27543	SHMT1,ACSL1,KYNU,KARS,ACSL5,ACSS2,SLC25A13,MTHFD1,ACLY,GARS,ATP5C1,ADK,ENO1,HAAO,VCP,PAPSS2,PAICS,ATP6V1A,ATP5A1,PKM,ATP5B,ACAT1
GO:BP	L-phenylalanine metabolic process	GO:0006558	1.40678e-05	4.85177	9	567	6	27543	FAH,QDPR,HPD,PCBD1,GSTZ1,PAH
GO:BP	erythrose 4-phosphate/phosphoenolpyruvate family amino acid metabolic process	GO:1902221	1.40678e-05	4.85177	9	567	6	27543	FAH,QDPR,HPD,PCBD1,GSTZ1,PAH
GO:BP	negative regulation of programmed cell death	GO:0043069	1.52678e-05	4.81622	1053	567	52	27543	ACAA2,UFM1,SOD2,DNAJC3,PPIA,GCLM,GSTP1,PA2G4,NONO,NCL,DDX3X,FABP1,RGN,HNRNPK,RPS6,POR,CTH,HSPA5,AARS,NACA,EIF5A,NAA15,PRDX2,GCLC,GAPDH,ENO1,RPL10,MTDH,APOE,HSP90AB1,HSPA8,UFL1,HSPD1,USP47,MFN2,QARS,GPI,ANP32B,NPM1,CLU,GBE1,ADAR,SOD1,FLNA,GLO1,DNAJA1,SET,FGG,HSPH1,FGB,LMNA,CAST
GO:BP	biological process involved in interspecies interaction between organisms	GO:0044419	1.63246e-05	4.78716	1886	567	77	27543	RPS15A,SOD2,TCP1,TARDBP,TOMM70,P4HB,GSTP1,DDX1,EEF1G,CYP2E1,KYNU,NONO,NCL,DDX3X,PCBP2,ARG1,AKAP1,TRIM56,SYNCRIP,EPRS,TRIM25,CCT5,ACTR2,ASS1,TKFC,MOV10,IFIH1,SFPQ,ZC3HAV1,YTHDF3,G3BP2,PCK1,UPF1,CA3,PRDX2,IPO7,GAPDH,RNF213,PARP9,ZNFX1,HNRNPUL1,FLNB,DDX58,VAPA,MTDH,APOE,HSP90AB1,HSPA8,HSPD1,VIM,DHX15,RAB7A,ANKRD17,CDC37,RBM14,HADHB,ST13,DHX36,LSM14A,CFL1,PYGL,CLU,PPIB,ADAR,KIF5B,PRPF8,ACTA2,G3BP1,OT…
GO:BP	nucleoside phosphate biosynthetic process	GO:1901293	1.73656e-05	4.76031	242	567	22	27543	SHMT1,ACSL1,KYNU,KARS,ACSL5,ACSS2,SLC25A13,MTHFD1,ACLY,GARS,ATP5C1,ADK,ENO1,HAAO,VCP,PAPSS2,PAICS,ATP6V1A,ATP5A1,PKM,ATP5B,ACAT1
GO:BP	organic cyclic compound biosynthetic process	GO:1901362	1.91468e-05	4.7179	4203	567	138	27543	CCT4,SOD2,AKR1A1,SLC27A5,PPIA,PURA,SHMT1,TCP1,COPS2,ACSL1,DDX1,RPS3,PA2G4,CDK5RAP3,KYNU,KARS,FUS,NONO,POLR2B,NCL,DDX3X,CCT6A,PCBP2,RGN,CYB5R3,H6PD,ACSL5,HNRNPK,TRIM25,ACSS2,HNRNPD,POR,CCT5,RALY,SLC25A13,AKR1C6,CTH,ACTR2,SARS,HELZ2,TDRD3,TXN,MTHFD1,FUBP3,NACA,UGDH,STRAP,SFPQ,PCBP1,CAND1,SRSF10,PCK1,PSMC5,NAA15,ASPH,QDPR,ACLY,GARS,MYBBP1A,DDX5,ABHD14B,ATP5C1,SEC14L2,PRDX2,CCT3,GCLC,HNRNPA1,ADK,ENO1…
GO:BP	cellular component organization or biogenesis	GO:0071840	2.00408e-05	4.69808	7543	567	217	27543	CCT4,SEC24D,ACAA2,UFM1,SOD2,PPIA,PURA,IQGAP2,SHMT1,TCP1,ARPC4,TARDBP,CAPRIN1,TOMM70,GNMT,GCLM,ETF1,EIF3E,EIF3G,DDX1,MAP4,RPS3,EIF3J1,EIF5,PA2G4,ARPC2,CDK5RAP3,EEF1A1,RPSA,RACK1,RDX,ARHGDIA,RPL5,LARP4,FUS,CSDE1,NCL,DDX3X,CCT6A,NDRG2,FTCD,HNRNPK,PLS3,RPS6,HNRNPD,EIF3L,RAB10,CCT5,ELAVL1,CTH,SBDS,CELF1,ACTR2,HSPA5,RPL3,MAT1A,PDCD11,TDRD3,NUDC,CLTB,FARSB,SMC3,MOV10,UGDH,PRMT1,STRAP,SFPQ,PDIA3,EIF5A,CA…
GO:BP	regulation of protein localization to chromosome, telomeric region	GO:1904814	2.00521e-05	4.69784	15	567	7	27543	CCT4,TCP1,CCT6A,CCT5,CCT3,CCT2,CCT7
GO:BP	protein-containing complex organization	GO:0043933	2.25379e-05	4.64709	2811	567	102	27543	SOD2,SHMT1,ARPC4,GNMT,ETF1,EIF3E,EIF3G,RPS3,EIF3J1,EIF5,ARPC2,RPSA,RACK1,RDX,RPL5,FUS,DDX3X,EIF3L,ELAVL1,CTH,CELF1,HSPA5,RPL3,MAT1A,CLTB,FARSB,UGDH,PRMT1,STRAP,PDIA3,EIF5A,CAPN1,CAND1,RPS2,SRSF10,G3BP2,UPF1,ASPH,ALDOB,PSMD5,CCT3,ATL3,EIF3A,CRYZ,PFN1,EIF3B,EIF3D,SF3A1,LONP1,TGM2,VCP,RPL10,EIF4G1,RPS14,PDCD6IP,APOE,DHX9,HSP90AB1,SF3B1,HSPA8,APOA1,VPS35,EIF3C,HSPA4,CCT2,TLN1,DHX29,TWF1,FARSA,EIF4B,F…
GO:BP	ribose phosphate biosynthetic process	GO:0046390	2.5472e-05	4.59394	185	567	19	27543	ACSL1,ACSL5,ACSS2,SLC25A13,MTHFD1,ACLY,ATP5C1,ADK,ENO1,VCP,PAPSS2,TKT,PAICS,ATP6V1A,ATP5A1,PYGL,PKM,ATP5B,ACAT1
GO:BP	RNA localization	GO:0006403	2.5472e-05	4.59394	185	567	19	27543	CCT4,TCP1,A1CF,DDX39A,SRSF3,EIF5A,G3BP2,FBL,LRPPRC,HNRNPA1,NSUN2,KHSRP,DHX9,HNRNPA2B1,CCT2,NPM1,DHX36,SRSF1,SSB
GO:BP	nuclear transport	GO:0051169	2.71949e-05	4.56551	339	567	26	27543	UFM1,TARDBP,DDX39A,AKAP1,ELAVL1,TXN,SRSF3,XPO7,IPO7,HNRNPA1,NSUN2,DHX9,HSP90AB1,HSPA8,HNRNPA2B1,YWHAE,ANP32A,ANP32B,NPM1,CSE1L,CFL1,ADAR,SSB,FLNA,TRIM28,LMNA
GO:BP	nucleocytoplasmic transport	GO:0006913	2.71949e-05	4.56551	339	567	26	27543	UFM1,TARDBP,DDX39A,AKAP1,ELAVL1,TXN,SRSF3,XPO7,IPO7,HNRNPA1,NSUN2,DHX9,HSP90AB1,HSPA8,HNRNPA2B1,YWHAE,ANP32A,ANP32B,NPM1,CSE1L,CFL1,ADAR,SSB,FLNA,TRIM28,LMNA
GO:BP	regulation of apoptotic signaling pathway	GO:2001233	2.96842e-05	4.52747	389	567	28	27543	ACAA2,SOD2,PPIA,P4HB,GCLM,GSTP1,RPS3,RACK1,NONO,DDX3X,ACSL5,HNRNPK,CTH,SFPQ,PDIA3,PRDX2,GCLC,ENO1,USP47,MFN2,QARS,CLU,SOD1,DNAJA1,BCLAF1,FGG,FGB,LMNA
GO:BP	carbohydrate catabolic process	GO:0016052	3.13096e-05	4.50432	149	567	17	27543	GPD1,PGD,LDHA,TKFC,ALDOB,GAPDH,ENO1,PGK1,FBP1,PYGB,GPI,PYGL,PKM,GK,AGL,GALM,TPI1
GO:BP	aspartate family amino acid metabolic process	GO:0009066	3.13135e-05	4.50427	43	567	10	27543	GNMT,BHMT,AADAT,AASS,GOT1,MAT1A,MTHFD1,ASS1,DLST,PIPOX
GO:BP	response to endogenous stimulus	GO:0009719	3.14357e-05	4.50258	1775	567	73	27543	UFM1,SHMT1,TOMM70,GCLM,ADH1,GSTP1,ACSL1,RPS3,ARPC2,GPD1,EEF1A1,PBLD2,RDX,OTC,NCL,ARG1,HNRNPK,GPT,EPRS,IDH1,TRIM25,HNRNPD,RAB10,POR,GOT1,AKR1C6,ACTR2,ANXA5,HSPA5,ASS1,NUDC,STRAP,SRSF3,CAPN1,PCK1,HADHA,ALDOB,LTA4H,DDX5,GCLC,LARP1,MIA3,USP9X,LONP1,TGM2,FBP1,APOE,HSP90AB1,HSPA8,VPS35,UFL1,EIF2B5,VIM,MFN2,USO1,FKBP4,GPI,PPP5C,LARS,ATP5A1,CFL1,ME1,CYC1,PKM,AGL,FERMT2,CA2,FLNA,DNAJA1,ACAT1,DDX17,FGB,SAFB
GO:BP	aromatic amino acid family catabolic process	GO:0009074	3.50152e-05	4.45574	16	567	7	27543	KYNU,FAH,QDPR,HPD,HAAO,GSTZ1,PAH
GO:BP	response to biotic stimulus	GO:0009607	3.52769e-05	4.45251	1780	567	73	27543	RPS15A,SOD2,TOMM70,GSTP1,DDX1,EEF1G,CYP2E1,KYNU,NONO,NCL,DDX3X,PCBP2,ARG1,AKAP1,TRIM56,SYNCRIP,EPRS,TRIM25,CCT5,ACTR2,HSPA5,ASS1,TKFC,MOV10,IFIH1,SFPQ,ZC3HAV1,YTHDF3,G3BP2,PCK1,UPF1,CA3,PRDX2,IPO7,GAPDH,RNF213,PARP9,ZNFX1,HNRNPUL1,FLNB,DDX58,MTDH,APOE,HSP90AB1,HSPD1,VIM,DHX15,RAB7A,ANKRD17,CDC37,RBM14,HADHB,ST13,DHX36,LSM14A,CFL1,PYGL,CLU,ADAR,CALM1,KIF5B,PRPF8,ACTA2,G3BP1,OTUD4,FMO1,TRIM28,ABCF3…
GO:BP	lipid catabolic process	GO:0016042	3.66999e-05	4.43534	344	567	26	27543	SULT2A8,ACAA2,ECHS1,ACADS,FABP1,ACSL5,IDH1,ETFA,ACAT3,PCK1,HADHA,ACADVL,IVD,APOE,APOA1,HSD17B11,CPT2,RAB7A,HADHB,SLC27A2,ACADM,ETFB,ECI1,ACAT1,EHHADH,ACAD11
GO:BP	sulfur amino acid metabolic process	GO:0000096	3.68517e-05	4.43354	33	567	9	27543	GNMT,GCLM,BHMT,CTH,MAT1A,MTHFD1,GCLC,CSAD,BLMH
GO:BP	positive regulation of DNA metabolic process	GO:0051054	3.91063e-05	4.40775	298	567	24	27543	CCT4,FH,TCP1,RPS3,FUS,CCT6A,HNRNPD,CCT5,ACTR2,CCT3,HNRNPA1,PFN1,USP9X,PARP9,DHX9,HSP90AB1,HNRNPA2B1,CCT2,NPM1,DHX36,CCT7,SSBP1,OTUD4,TRIM28
GO:BP	NADH metabolic process	GO:0006734	4.92078e-05	4.30797	34	567	9	27543	GPD1,MDH1,LDHA,ALDOB,ENO1,IDH3A,VCP,GPI,DLST
GO:BP	positive regulation of chromosome organization	GO:2001252	5.63144e-05	4.24938	102	567	14	27543	CCT4,TCP1,CCT6A,HNRNPD,CCT5,SFPQ,CCT3,HNRNPA1,HNRNPA2B1,CCT2,DHX36,CCT7,SSBP1,TRIM28
GO:BP	cellular response to interleukin-7	GO:0098761	5.8469e-05	4.23307	17	567	7	27543	P4HB,PDIA3,ENO1,STIP1,HNRNPH1,HSPD1,ATP5B
GO:BP	response to interleukin-7	GO:0098760	5.8469e-05	4.23307	17	567	7	27543	P4HB,PDIA3,ENO1,STIP1,HNRNPH1,HSPD1,ATP5B
GO:BP	response to nutrient levels	GO:0031667	6.28762e-05	4.20151	534	567	33	27543	SOD2,GCLM,GSTP1,ACSL1,KYNU,OTC,ARG1,GPT,TRIM25,POR,HSPA5,ASS1,AHCY,PDIA3,PCK1,MYBBP1A,GCLC,LARP1,HNRNPA1,HNRNPL,EIF4G1,APOE,HSPA8,AACS,LARS,GLUL,ACADM,SRSF2,AGL,GCN1,SOD1,EIF2S1,ACAT1
GO:BP	monosaccharide metabolic process	GO:0005996	6.57094e-05	4.18237	283	567	23	27543	AKR1A1,XYLB,GNMT,GPD1,RGN,H6PD,GPT,PGD,LDHA,TKFC,PCK1,ALDOB,GCLC,GAPDH,KHK,ENO1,PGK1,FBP1,GPI,ACADM,PKM,GALM,TPI1
GO:BP	cellular protein catabolic process	GO:0044257	8.14147e-05	4.0893	828	567	43	27543	DNAJC3,PSME2,CDK5RAP3,RACK1,RDX,RPL5,PCBP2,RGN,TRIM25,HSPA5,PSMC5,GCLC,RNF213,USP9X,CANX,LONP1,VCP,PDCD6IP,APOE,HECTD1,HSP90AB1,IDE,USP10,VPS35,UFL1,UBA1,USP47,PSME1,CUL2,RAB7A,EIF3H,PSMD2,PSMC2,PSMA4,PSMD11,CLU,PSMD1,PSMC1,PSMA3,USP5,PSMA7,MSN,ANXA2
GO:BP	regulation of telomere maintenance	GO:0032204	8.34186e-05	4.07874	89	567	13	27543	CCT4,TCP1,CCT6A,HNRNPD,CCT5,UPF1,CCT3,HNRNPA1,HNRNPA2B1,CCT2,DHX36,CCT7,LMNA
GO:BP	viral gene expression	GO:0019080	8.44543e-05	4.07338	74	567	12	27543	TARDBP,EIF3G,CSDE1,PTBP1,PCBP2,EIF3L,EIF3A,PFN1,EIF3B,EIF3D,DHX9,SSB
GO:BP	regulation of organelle organization	GO:0033043	8.50419e-05	4.07037	1142	567	53	27543	CCT4,ACAA2,IQGAP2,TCP1,ARPC4,MAP4,RPS3,ARPC2,RDX,ARHGDIA,CCT6A,HNRNPD,CCT5,SFPQ,CAPN1,G3BP2,UPF1,GDI2,CCT3,GCLC,HNRNPA1,ATL3,PFN1,PDCD6IP,APOA1,VPS35,HNRNPA2B1,CCT2,MFN2,TWF1,FKBP4,LMAN1,RBM14,NPM1,CAPZB,DYNC1H1,DHX36,LCP1,CFL1,SPTBN2,CCT7,SSBP1,FERMT2,FLNA,KIF5B,LIMA1,SPTAN1,MSN,G3BP1,TRIM28,SPTBN1,HSPH1,LMNA
GO:BP	response to extracellular stimulus	GO:0009991	8.74318e-05	4.05833	569	567	34	27543	SOD2,GCLM,GSTP1,ACSL1,KYNU,OTC,ARG1,GPT,TRIM25,POR,LDHA,HSPA5,ASS1,AHCY,PDIA3,PCK1,MYBBP1A,GCLC,LARP1,HNRNPA1,HNRNPL,EIF4G1,APOE,HSPA8,AACS,LARS,GLUL,ACADM,SRSF2,AGL,GCN1,SOD1,EIF2S1,ACAT1
GO:BP	aging	GO:0007568	9.07091e-05	4.04235	200	567	19	27543	SOD2,GCLM,RPN2,RGN,ARG1,ASS1,SEC63,PCK1,GCLC,CANX,LONP1,ABAT,APOE,HSPA8,EIF2B5,ATP5A1,SOD1,MSRA,EIF2S1
GO:BP	establishment of protein localization to telomere	GO:0070200	9.39785e-05	4.02697	18	567	7	27543	CCT4,TCP1,CCT6A,CCT5,CCT3,CCT2,CCT7
GO:BP	regulation of establishment of protein localization	GO:0070201	9.5152e-05	4.02158	571	567	34	27543	CCT4,UFM1,PPIA,TCP1,TARDBP,TOMM70,A1CF,ARPC2,RACK1,CCT6A,AKAP1,CCT5,ANXA5,TXN,ASPH,CCT3,HNRNPM,ABAT,APOE,HSP90AB1,VPS35,YWHAE,CCT2,AACS,ANP32B,GLUL,LCP1,CCT7,FLNA,KIF5B,DNAJA1,TRIM28,FGG,FGB
GO:BP	purine ribonucleotide biosynthetic process	GO:0009152	0.000131637	3.88062	164	567	17	27543	ACSL1,ACSL5,ACSS2,SLC25A13,MTHFD1,ACLY,ATP5C1,ADK,ENO1,VCP,PAPSS2,PAICS,ATP6V1A,ATP5A1,PKM,ATP5B,ACAT1
GO:BP	response to other organism	GO:0051707	0.000133691	3.8739	1734	567	70	27543	RPS15A,SOD2,TOMM70,GSTP1,DDX1,EEF1G,CYP2E1,KYNU,NONO,NCL,DDX3X,PCBP2,ARG1,AKAP1,TRIM56,SYNCRIP,EPRS,TRIM25,CCT5,ACTR2,ASS1,TKFC,MOV10,IFIH1,SFPQ,ZC3HAV1,YTHDF3,G3BP2,PCK1,UPF1,CA3,PRDX2,IPO7,GAPDH,RNF213,PARP9,ZNFX1,HNRNPUL1,FLNB,DDX58,MTDH,APOE,HSP90AB1,VIM,DHX15,RAB7A,ANKRD17,CDC37,RBM14,HADHB,ST13,DHX36,LSM14A,CFL1,PYGL,CLU,ADAR,KIF5B,PRPF8,ACTA2,G3BP1,OTUD4,FMO1,TRIM28,ABCF3,RPS19,MATR3,FGG,D…
GO:BP	ribosome biogenesis	GO:0042254	0.000141133	3.85037	295	567	23	27543	PA2G4,RPSA,RPL5,NCL,DDX3X,RPS6,SBDS,RPL3,PDCD11,RPS2,MYBBP1A,FBL,RPL10,RPS14,DHX29,NPM1,GLUL,RPL7,RPL7A,DHX30,MRPL1,RPS19,DDX17
GO:BP	ribosome assembly	GO:0042255	0.000142269	3.84689	63	567	11	27543	RPSA,RPL5,DDX3X,SBDS,RPL3,RPS2,RPL10,RPS14,DHX29,DHX30,RPS19
GO:BP	monosaccharide biosynthetic process	GO:0046364	0.000142868	3.84506	93	567	13	27543	AKR1A1,GNMT,GPD1,RGN,GPT,PGD,PCK1,GAPDH,PGK1,FBP1,GPI,ACADM,TPI1
GO:BP	response to external biotic stimulus	GO:0043207	0.000146119	3.83529	1738	567	70	27543	RPS15A,SOD2,TOMM70,GSTP1,DDX1,EEF1G,CYP2E1,KYNU,NONO,NCL,DDX3X,PCBP2,ARG1,AKAP1,TRIM56,SYNCRIP,EPRS,TRIM25,CCT5,ACTR2,ASS1,TKFC,MOV10,IFIH1,SFPQ,ZC3HAV1,YTHDF3,G3BP2,PCK1,UPF1,CA3,PRDX2,IPO7,GAPDH,RNF213,PARP9,ZNFX1,HNRNPUL1,FLNB,DDX58,MTDH,APOE,HSP90AB1,VIM,DHX15,RAB7A,ANKRD17,CDC37,RBM14,HADHB,ST13,DHX36,LSM14A,CFL1,PYGL,CLU,ADAR,KIF5B,PRPF8,ACTA2,G3BP1,OTUD4,FMO1,TRIM28,ABCF3,RPS19,MATR3,FGG,D…
GO:BP	regulation of cytoplasmic translation	GO:2000765	0.000158071	3.80115	28	567	8	27543	PABPC1,CSDE1,SYNCRIP,HNRNPD,EEF2,DHX9,DHX36,PKM
GO:BP	regulation of cellular component organization	GO:0051128	0.000173555	3.76056	2398	567	88	27543	CCT4,ACAA2,IQGAP2,TCP1,ARPC4,CAPRIN1,TOMM70,ETF1,MAP4,RPS3,ARPC2,EEF1A1,RACK1,RDX,ARHGDIA,DDX3X,CCT6A,HNRNPK,HNRNPD,CCT5,CTH,ACTR2,HSPA5,MOV10,SFPQ,EIF5A,CAPN1,CAND1,G3BP2,UPF1,PSMC5,ASPH,GDI2,CCT3,GCLC,HNRNPA1,ATL3,ENO1,PFN1,VCP,RPL4,EIF4G1,FBP1,PDCD6IP,APOE,HSPA8,APOA1,VCL,VPS35,HNRNPA2B1,CCT2,USP47,VIM,KIF13B,MFN2,TWF1,EIF4G2,FKBP4,LMAN1,RBM14,NPM1,GSPT1,CAPZB,DYNC1H1,FXR1,DHX36,LCP1,CFL1,CLU,…
GO:BP	acetyl-CoA metabolic process	GO:0006084	0.000181403	3.74136	39	567	9	27543	ACAA2,AADAT,AASS,ACSS2,FASN,ACLY,DLST,ACAT1,PIPOX
GO:BP	establishment of localization in cell	GO:0051649	0.000183745	3.73578	1998	567	77	27543	SEC24D,ACAA2,UFM1,PURA,TARDBP,TOMM70,MAP4,ARPC2,RDX,DDX39A,AKAP1,PLS3,RAB10,ELAVL1,ACTR2,HSPA5,TXN,NUDC,CLTB,NACA,SRP54,SFPQ,SRSF3,SRSF10,SEC63,ASPH,XPO7,IPO7,GCLC,HNRNPA1,MIA3,NSUN2,CANX,VCP,VAPA,PDCD6IP,DHX9,HSP90AB1,HSPA8,RAB2A,VPS35,HSPD1,HNRNPA2B1,YWHAE,HSPA4,ANP32A,MFN2,USO1,SRP68,RAB7A,LMAN1,ANP32B,SAMM50,NPM1,DYNC1H1,SEC31A,CSE1L,LCP1,CFL1,CLU,COPB1,SPTBN2,MYH9,ADAR,SSB,SOD1,YWHAZ,FLNA,KI…
GO:BP	cellular component biogenesis	GO:0044085	0.000189558	3.72226	4239	567	135	27543	SOD2,SHMT1,ARPC4,GNMT,EIF3E,EIF3G,MAP4,RPS3,EIF3J1,EIF5,PA2G4,ARPC2,RPSA,RACK1,RDX,RPL5,FUS,CSDE1,NCL,DDX3X,PLS3,RPS6,EIF3L,ELAVL1,CTH,SBDS,CELF1,ACTR2,HSPA5,RPL3,MAT1A,PDCD11,CLTB,FARSB,SMC3,UGDH,PRMT1,STRAP,PDIA3,CAPN1,UBAP2L,CAND1,RPS2,YTHDF3,SRSF10,G3BP2,ATXN2L,PSMC5,ALDOB,MYBBP1A,FBL,GDI2,DDX6,PSMD5,CCT3,ATL3,EIF3A,CRYZ,RNF213,PFN1,EIF3B,EIF3D,ZNFX1,SF3A1,LONP1,TGM2,VCP,RPL10,EIF4G1,RPS14,PD…
GO:BP	regulation of cellular protein catabolic process	GO:1903362	0.000196875	3.70581	254	567	21	27543	PSME2,CDK5RAP3,RACK1,RDX,RPL5,RGN,PSMC5,GCLC,VCP,APOE,HSP90AB1,VPS35,UFL1,PSME1,EIF3H,PSMC2,CLU,PSMC1,USP5,MSN,ANXA2
GO:BP	positive regulation of telomere maintenance	GO:0032206	0.000199249	3.7006	65	567	11	27543	CCT4,TCP1,CCT6A,HNRNPD,CCT5,CCT3,HNRNPA1,HNRNPA2B1,CCT2,DHX36,CCT7
GO:BP	negative regulation of macromolecule biosynthetic process	GO:0010558	0.000203769	3.69086	1613	567	66	27543	PURA,SHMT1,TARDBP,CAPRIN1,COPS2,GSTP1,RPS3,PABPC1,PA2G4,RACK1,CSDE1,NONO,NCL,DDX3X,RGN,SYNCRIP,HNRNPK,EPRS,HNRNPD,CELF1,SARS,TXN,MOV10,STRAP,SFPQ,YTHDF3,UPF1,PSMC5,MYBBP1A,DDX5,DDX6,GIGYF2,GCLC,LARP1,HNRNPA1,GAPDH,ENO1,PARP9,HNRNPL,KHSRP,RPL10,FBP1,MTDH,RPS14,DHX9,HSPA8,HNRNPA2B1,USP47,QARS,EIF4A2,HNRNPR,FXR1,DHX36,LSM14A,AGO2,PURB,YWHAZ,FLNA,MYEF2,EIF2S1,SET,SUPT5H,RBM15,BCLAF1,TRIM28,YWHAB
GO:BP	viral genome replication	GO:0019079	0.00021296	3.6717	131	567	15	27543	PPIA,PABPC1,DDX3X,PCBP2,IFIH1,PCBP1,ZC3HAV1,LARP1,ZNFX1,VCP,VAPA,HSPA8,PPIB,ADAR,TRIM28
GO:BP	regulation of biological process	GO:0050789	0.000241351	3.61735	13329	567	336	27543	CCT4,FH,RPS15A,ACAA2,UFM1,SOD2,DNAJC3,PPIA,PURA,IQGAP2,SHMT1,TCP1,ARPC4,TARDBP,CAPRIN1,TOMM70,AGXT2,ESRP2,FMO5,P4HB,GNMT,A1CF,GCLM,COPS2,HNRNPH2,ETF1,ACO1,EIF3E,PSME2,GSTP1,ACSL1,DDX1,RNH1,MAP4,RPS3,PABPC1,RPS13,SND1,PRKAR2A,EIF5,PA2G4,ARPC2,CDK5RAP3,RPL22,GPD1,EEF1A1,RACK1,PBLD2,RDX,RPS9,EEFSEC,CPNE3,ARHGDIA,RPL5,LARP4,KARS,FUS,CSDE1,NONO,PTBP1,NCL,DDX3X,CCT6A,PCBP2,CCDC25,FABP1,RGN,ARG1,NDRG2,A…
GO:BP	purine-containing compound biosynthetic process	GO:0072522	0.000252737	3.59733	192	567	18	27543	SHMT1,ACSL1,ACSL5,ACSS2,SLC25A13,MTHFD1,ACLY,ATP5C1,ADK,ENO1,VCP,PAPSS2,PAICS,ATP6V1A,ATP5A1,PKM,ATP5B,ACAT1
GO:BP	positive regulation of RNA splicing	GO:0033120	0.000264748	3.57717	53	567	10	27543	NCL,HNRNPK,TRA2B,THRAP3,HSPA8,HABP4,HNRNPLL,SRSF1,SNRNP70,POLR2A
GO:BP	positive regulation of organelle organization	GO:0010638	0.000286798	3.54242	514	567	31	27543	CCT4,TCP1,RPS3,ARPC2,CCT6A,HNRNPD,CCT5,SFPQ,G3BP2,CCT3,HNRNPA1,ATL3,PFN1,PDCD6IP,APOA1,VPS35,HNRNPA2B1,CCT2,LMAN1,DYNC1H1,DHX36,LCP1,CFL1,CCT7,SSBP1,FERMT2,FLNA,KIF5B,MSN,G3BP1,TRIM28
GO:BP	organophosphate biosynthetic process	GO:0090407	0.000286798	3.54242	514	567	31	27543	SHMT1,ACSL1,KYNU,KARS,ACSL5,IDH1,ACSS2,SLC25A13,MTHFD1,ACLY,GARS,ATP5C1,ADK,ENO1,HAAO,VCP,VAPA,PAPSS2,TKT,APOA1,PAICS,GPHN,ATP6V1A,ATP5A1,PYGL,PKM,GK,ATP5B,BPNT1,ACAT1,TPI1
GO:BP	proteolysis	GO:0006508	0.000293684	3.53212	1877	567	73	27543	DNAJC3,COPS2,PSME2,RPS3,RACK1,RPL5,DDX3X,PCBP2,FABP1,RGN,LAP3,TRIM25,POR,HSPA5,PDIA3,CAPN1,PSMC5,ASPH,LTA4H,TPP2,GCLC,GAPDH,UQCRC2,RNF213,ENO1,USP9X,CANX,LONP1,PGK1,TGM2,VCP,PDCD6IP,APOE,HECTD1,HSP90AB1,HSPA8,IDE,USP10,VPS35,UFL1,HSPD1,UBA1,USP47,APEH,PSME1,CUL2,NPEPPS,EIF3H,GPI,PSMD2,ANP32B,PSMC2,HINT1,PREP,PSMA4,PSMD11,CNDP2,CFL1,CLU,PSMD1,MYH9,PSMC1,PSMA3,USP5,PSMA7,PRPF8,OTUD4,FGG,FGB,ANXA2,C…
GO:BP	protein-containing complex assembly	GO:0065003	0.000316277	3.49993	2619	567	93	27543	SOD2,SHMT1,ARPC4,GNMT,EIF3E,EIF3G,RPS3,EIF3J1,EIF5,ARPC2,RPSA,RACK1,RDX,RPL5,FUS,DDX3X,EIF3L,ELAVL1,CTH,CELF1,HSPA5,RPL3,MAT1A,CLTB,FARSB,UGDH,PRMT1,STRAP,PDIA3,CAPN1,CAND1,RPS2,SRSF10,G3BP2,ALDOB,PSMD5,CCT3,ATL3,EIF3A,CRYZ,PFN1,EIF3B,EIF3D,SF3A1,LONP1,TGM2,VCP,RPL10,EIF4G1,RPS14,PDCD6IP,APOE,DHX9,HSP90AB1,SF3B1,APOA1,VPS35,EIF3C,HSPA4,CCT2,TLN1,DHX29,TWF1,FARSA,EIF4B,FKBP4,EIF3H,ST13,ANP32B,SAMM…
GO:BP	one-carbon metabolic process	GO:0006730	0.000361286	3.44215	42	567	9	27543	SHMT1,GNMT,FTCD,ALDH1L1,MAT1A,MTHFD1,AHCY,CA3,CA2
GO:BP	cellular respiration	GO:0045333	0.000376037	3.42477	241	567	20	27543	FH,SOD2,ACO1,GPD1,IDH1,MDH1,ETFA,SLC25A13,MYBBP1A,ATP5C1,IDH3A,VCP,IDE,MFN2,SUCLG2,ATP5A1,CYC1,ETFB,ATP5B,DLST
GO:BP	aromatic amino acid family metabolic process	GO:0009072	0.000379961	3.42026	31	567	8	27543	KYNU,FAH,QDPR,HPD,HAAO,PCBD1,GSTZ1,PAH
GO:BP	lysine catabolic process	GO:0006554	0.000423182	3.37347	4	567	4	27543	AADAT,AASS,DLST,PIPOX
GO:BP	L-lysine metabolic process	GO:0046440	0.000423182	3.37347	4	567	4	27543	AADAT,AASS,DLST,PIPOX
GO:BP	L-lysine catabolic process	GO:0019477	0.000423182	3.37347	4	567	4	27543	AADAT,AASS,DLST,PIPOX
GO:BP	L-lysine catabolic process to acetyl-CoA	GO:0019474	0.000423182	3.37347	4	567	4	27543	AADAT,AASS,DLST,PIPOX
GO:BP	ribonucleotide biosynthetic process	GO:0009260	0.00043578	3.36073	178	567	17	27543	ACSL1,ACSL5,ACSS2,SLC25A13,MTHFD1,ACLY,ATP5C1,ADK,ENO1,VCP,PAPSS2,PAICS,ATP6V1A,ATP5A1,PKM,ATP5B,ACAT1
GO:BP	erythrose 4-phosphate/phosphoenolpyruvate family amino acid catabolic process	GO:1902222	0.00046019	3.33706	8	567	5	27543	FAH,QDPR,HPD,GSTZ1,PAH
GO:BP	L-phenylalanine catabolic process	GO:0006559	0.00046019	3.33706	8	567	5	27543	FAH,QDPR,HPD,GSTZ1,PAH
GO:BP	viral life cycle	GO:0019058	0.000467008	3.33068	291	567	22	27543	PPIA,P4HB,PABPC1,DDX3X,PCBP2,TRIM25,IFIH1,PCBP1,ZC3HAV1,DDX6,LARP1,ZNFX1,VCP,VAPA,PDCD6IP,APOE,HSP90AB1,HSPA8,RAB7A,PPIB,ADAR,TRIM28
GO:BP	regulation of translational fidelity	GO:0006450	0.000468837	3.32898	22	567	7	27543	RPS9,IARS2,AARS,IARS,RPS5,LARS,VARS
GO:BP	innate immune response	GO:0045087	0.000508907	3.29336	916	567	44	27543	TOMM70,DDX1,KYNU,NONO,DDX3X,PCBP2,ARG1,AKAP1,TRIM56,SYNCRIP,EPRS,TRIM25,ACTR2,ASS1,TKFC,IFIH1,SFPQ,ZC3HAV1,YTHDF3,G3BP2,IPO7,GAPDH,PARP9,ZNFX1,FLNB,DDX58,APOE,HSP90AB1,VIM,DHX15,ANKRD17,CDC37,RBM14,DHX36,LSM14A,ADAR,KIF5B,G3BP1,OTUD4,TRIM28,RPS19,MATR3,FGG,FGB
GO:BP	regulation of cellular process	GO:0050794	0.000516793	3.28668	12487	567	317	27543	CCT4,FH,RPS15A,ACAA2,UFM1,SOD2,DNAJC3,PPIA,PURA,IQGAP2,SHMT1,TCP1,ARPC4,TARDBP,CAPRIN1,TOMM70,AGXT2,ESRP2,P4HB,GNMT,A1CF,GCLM,COPS2,HNRNPH2,ETF1,ACO1,EIF3E,PSME2,GSTP1,ACSL1,DDX1,MAP4,RPS3,PABPC1,RPS13,SND1,PRKAR2A,EIF5,PA2G4,ARPC2,CDK5RAP3,RPL22,GPD1,EEF1A1,RACK1,PBLD2,RDX,RPS9,EEFSEC,CPNE3,ARHGDIA,RPL5,LARP4,KARS,FUS,CSDE1,NONO,PTBP1,NCL,DDX3X,CCT6A,PCBP2,CCDC25,FABP1,RGN,ARG1,NDRG2,AKAP1,H6PD,…
GO:BP	protein catabolic process	GO:0030163	0.000531385	3.27459	981	567	46	27543	DNAJC3,PSME2,CDK5RAP3,RACK1,RDX,RPL5,PCBP2,RGN,TRIM25,HSPA5,PSMC5,GCLC,RNF213,USP9X,CANX,LONP1,VCP,PDCD6IP,APOE,HECTD1,HSP90AB1,HSPA8,IDE,USP10,VPS35,UFL1,UBA1,USP47,PSME1,CUL2,RAB7A,EIF3H,PSMD2,PSMC2,PSMA4,PSMD11,CLU,PSMD1,PSMC1,PSMA3,USP5,PSMA7,FLNA,MSN,ANXA2,CAST
GO:BP	regulation of telomere maintenance via telomere lengthening	GO:1904356	0.0005446	3.26392	57	567	10	27543	CCT4,TCP1,CCT6A,CCT5,CCT3,HNRNPA1,HNRNPA2B1,CCT2,DHX36,CCT7
GO:BP	regulation of localization	GO:0032879	0.000546315	3.26256	2881	567	99	27543	CCT4,ACAA2,UFM1,SOD2,PPIA,TCP1,TARDBP,TOMM70,A1CF,GSTP1,ACSL1,ARPC2,CDK5RAP3,RACK1,RDX,CPNE3,ARHGDIA,CCT6A,CCDC25,RGN,ARG1,AKAP1,ACSL5,HNRNPK,PLS3,EPRS,TRIM25,RAB10,CCT5,ANXA5,HSPA5,TXN,NACA,CAPN1,YTHDF3,ASPH,GDI2,CCT3,GCLC,MIA3,PFN1,HNRNPM,NSUN2,PARP9,MYO6,TGM2,ABAT,VCP,DDX58,PDCD6IP,APOE,DHX9,HECTD1,HSP90AB1,HSPA8,APOA1,VCL,VPS35,UFL1,YWHAE,CCT2,VIM,MFN2,AACS,RAB7A,GPI,ANXA6,ANP32B,NPM1,DYNC1H1…
GO:BP	nuclear-transcribed mRNA catabolic process, nonsense-mediated decay	GO:0000184	0.000553765	3.25667	44	567	9	27543	A1CF,ETF1,EIF3E,PABPC1,SYNCRIP,HELZ2,UPF1,SKIV2L,GSPT1
GO:BP	cellular component organization	GO:0016043	0.000558221	3.25319	7353	567	206	27543	CCT4,SEC24D,ACAA2,UFM1,SOD2,PPIA,PURA,IQGAP2,SHMT1,TCP1,ARPC4,TARDBP,CAPRIN1,TOMM70,GNMT,GCLM,ETF1,EIF3E,EIF3G,DDX1,MAP4,RPS3,EIF3J1,EIF5,ARPC2,CDK5RAP3,EEF1A1,RPSA,RACK1,RDX,ARHGDIA,RPL5,LARP4,FUS,CSDE1,DDX3X,CCT6A,NDRG2,FTCD,HNRNPK,PLS3,HNRNPD,EIF3L,RAB10,CCT5,ELAVL1,CTH,SBDS,CELF1,ACTR2,HSPA5,RPL3,MAT1A,TDRD3,NUDC,CLTB,FARSB,SMC3,MOV10,UGDH,PRMT1,STRAP,SFPQ,PDIA3,EIF5A,CAPN1,UBAP2L,CAND1,RPS2,…
GO:BP	regulation of molecular function	GO:0065009	0.000599374	3.2223	3003	567	102	27543	CCT4,SOD2,DNAJC3,PPIA,PURA,IQGAP2,TCP1,GCLM,EIF3E,PSME2,GSTP1,ACSL1,RNH1,RPS3,PRKAR2A,EIF5,CDK5RAP3,EEF1A1,RACK1,RDX,ARHGDIA,RPL5,DDX3X,FABP1,RGN,HNRNPK,DDOST,TRIM25,HNRNPD,POR,CTH,TXN,CAPN1,CAND1,RPS2,ZC3HAV1,ASPH,ALDOB,GDI2,SEC14L2,PRDX2,GAPDH,ENO1,PFN1,EIF3D,PARP9,HNRNPL,ANXA4,PCBD1,MVP,TGM2,VCP,DDX58,EIF4G1,MTDH,APOE,DHX9,HSP90AB1,HSPA8,IDE,APOA1,UFL1,HSPD1,HNRNPA2B1,YWHAE,CCT2,USP47,EIF2B5,M…
GO:BP	positive regulation of cellular component organization	GO:0051130	0.000615349	3.21088	1149	567	51	27543	CCT4,TCP1,CAPRIN1,RPS3,ARPC2,EEF1A1,RACK1,DDX3X,CCT6A,HNRNPK,HNRNPD,CCT5,ACTR2,HSPA5,SFPQ,EIF5A,CAND1,G3BP2,PSMC5,CCT3,HNRNPA1,ATL3,PFN1,VCP,RPL4,EIF4G1,PDCD6IP,APOE,APOA1,VPS35,HNRNPA2B1,CCT2,MFN2,TWF1,EIF4G2,LMAN1,DYNC1H1,DHX36,LCP1,CFL1,CLU,CCT7,SSBP1,FERMT2,FLNA,KIF5B,MSN,G3BP1,ACTN4,TRIM28,ANXA2
GO:BP	monocarboxylic acid biosynthetic process	GO:0072330	0.000630011	3.20065	204	567	18	27543	ALDH8A1,SLC27A5,GSTP1,RGN,ACSS2,LDHA,FASN,ACSM1,ACLY,ACADVL,ALDH1A1,ACSM5,APOA1,THNSL2,GSTM1,SLC27A2,PKM,TECR
GO:BP	positive regulation of interferon-alpha production	GO:0032727	0.000662007	3.17914	23	567	7	27543	DDX3X,IFIH1,ZC3HAV1,DDX58,DHX9,HSPD1,DHX36
GO:BP	defense response to virus	GO:0051607	0.000663699	3.17803	297	567	22	27543	TOMM70,DDX1,PCBP2,AKAP1,TRIM56,TRIM25,TKFC,MOV10,IFIH1,ZC3HAV1,PARP9,ZNFX1,DDX58,DHX15,ANKRD17,DHX36,LSM14A,ADAR,G3BP1,TRIM28,ABCF3,DDX17
GO:BP	carbohydrate biosynthetic process	GO:0016051	0.000677676	3.16898	205	567	18	27543	AKR1A1,GNMT,GPD1,RGN,GPT,PGD,GOT1,PCK1,UGP2,GAPDH,PGK1,FBP1,GPI,ACADM,GBE1,AGL,GYS2,TPI1
GO:BP	purine nucleotide biosynthetic process	GO:0006164	0.000701795	3.15379	184	567	17	27543	ACSL1,ACSL5,ACSS2,SLC25A13,MTHFD1,ACLY,ATP5C1,ADK,ENO1,VCP,PAPSS2,PAICS,ATP6V1A,ATP5A1,PKM,ATP5B,ACAT1
GO:BP	defense response to symbiont	GO:0140546	0.000703073	3.153	298	567	22	27543	TOMM70,DDX1,PCBP2,AKAP1,TRIM56,TRIM25,TKFC,MOV10,IFIH1,ZC3HAV1,PARP9,ZNFX1,DDX58,DHX15,ANKRD17,DHX36,LSM14A,ADAR,G3BP1,TRIM28,ABCF3,DDX17
GO:BP	aspartate family amino acid catabolic process	GO:0009068	0.000754282	3.12247	15	567	6	27543	AADAT,AASS,GOT1,MAT1A,DLST,PIPOX
GO:BP	positive regulation of telomere maintenance via telomerase	GO:0032212	0.000828227	3.08185	34	567	8	27543	CCT4,TCP1,CCT6A,CCT5,CCT3,HNRNPA1,CCT2,CCT7
GO:BP	negative regulation of cellular biosynthetic process	GO:0031327	0.000830984	3.08041	1677	567	66	27543	PURA,SHMT1,TARDBP,CAPRIN1,COPS2,RPS3,PABPC1,PA2G4,RACK1,CSDE1,NONO,NCL,DDX3X,RGN,SYNCRIP,HNRNPK,EPRS,HNRNPD,CELF1,SARS,TXN,MOV10,STRAP,SFPQ,YTHDF3,UPF1,PSMC5,ACADVL,MYBBP1A,DDX5,DDX6,GIGYF2,GCLC,LARP1,HNRNPA1,GAPDH,ENO1,PARP9,HNRNPL,KHSRP,RPL10,FBP1,MTDH,RPS14,DHX9,HSPA8,HNRNPA2B1,USP47,QARS,EIF4A2,HNRNPR,FXR1,DHX36,LSM14A,AGO2,PURB,YWHAZ,FLNA,MYEF2,EIF2S1,SET,SUPT5H,RBM15,BCLAF1,TRIM28,YWHAB
GO:BP	negative regulation of neuron death	GO:1901215	0.000932989	3.03012	255	567	20	27543	SOD2,GCLM,RACK1,NONO,AARS,PRDX2,GCLC,APOE,HSP90AB1,VPS35,HSPD1,MFN2,GPI,NPM1,PPP5C,GBE1,PSMC1,SOD1,SET,HSPH1
GO:BP	developmental process	GO:0032502	0.000975127	3.01094	6788	567	192	27543	SEC24D,UFM1,SOD2,PPIA,PURA,CAPRIN1,TOMM70,ESRP2,P4HB,A1CF,GCLM,COPS2,ADH1,RPN2,ACO1,GSTP1,RNH1,MAP4,PA2G4,ARPC2,CDK5RAP3,RPL22,EEF1A1,RACK1,RDX,ARHGDIA,OTC,LARP4,PTBP1,ALDH6A1,NCL,DDX3X,RGN,ARG1,NDRG2,FNDC3A,HNRNPK,PLS3,RPS6,IDH1,HNRNPD,RAB10,POR,ELAVL1,GOT1,CTH,SBDS,CELF1,ACTR2,HSPA5,SARS,ASL,MTHFD1,ASS1,TXNRD1,AARS,NACA,FASN,SMC3,MOV10,UGDH,PRMT1,STRAP,SRP54,EIF5A,CAPN1,CAND1,YTHDF3,PTBP3,SEC63…
GO:BP	regulation of response to biotic stimulus	GO:0002831	0.00108075	2.96627	356	567	24	27543	TOMM70,NONO,PCBP2,ARG1,TRIM56,TKFC,SFPQ,ZC3HAV1,YTHDF3,PRDX2,PARP9,ZNFX1,DDX58,APOE,HSP90AB1,HSPD1,ANKRD17,CDC37,RBM14,LSM14A,ADAR,CALM1,RPS19,MATR3
GO:BP	regulation of protein-containing complex disassembly	GO:0043244	0.00111193	2.95392	129	567	14	27543	ETF1,ARPC2,RDX,EIF5A,UPF1,ASPH,TWF1,GSPT1,CAPZB,CFL1,SPTBN2,LIMA1,SPTAN1,SPTBN1
GO:BP	immune system process	GO:0002376	0.00113183	2.94622	2849	567	97	27543	SOD2,PPIA,PURA,TOMM70,PSME2,DDX1,RPS3,CDK5RAP3,RPL22,KYNU,KARS,NONO,DDX3X,PCBP2,ARG1,AKAP1,TRIM56,SYNCRIP,DDOST,RPS6,EPRS,TRIM25,RAB10,SBDS,ACTR2,MTHFD1,ASS1,FASN,TKFC,AHCY,IFIH1,PRMT1,SRP54,SFPQ,PDIA3,CAPN1,ZC3HAV1,YTHDF3,G3BP2,PTBP3,PCK1,RBM47,EEF2,PRDX2,IPO7,MIA3,GAPDH,ADK,PARP9,ZNFX1,PABPC4,FLNB,DDX58,RPS14,APOE,HECTD1,HSP90AB1,HSPA8,IDE,APOA1,UFL1,HSPD1,EIF2B5,VIM,DHX15,PSME1,GPI,ANKRD17,CDC…
GO:BP	3'-UTR-mediated mRNA destabilization	GO:0061158	0.00118584	2.92597	16	567	6	27543	TARDBP,HNRNPD,MOV10,UPF1,KHSRP,DHX36
GO:BP	telomere maintenance via telomere lengthening	GO:0010833	0.00119038	2.92431	77	567	11	27543	CCT4,TCP1,CCT6A,CCT5,CCT3,HNRNPA1,HSP90AB1,HNRNPA2B1,CCT2,DHX36,CCT7
GO:BP	response to stimulus	GO:0050896	0.00121036	2.91708	10393	567	271	27543	SULT2A8,FH,RPS15A,ACAA2,UFM1,SOD2,AKR1A1,DNAJC3,PPIA,IQGAP2,SHMT1,TOMM70,FMO5,P4HB,GCLM,ADH1,RPN2,ACO1,GSTP1,ACSL1,DDX1,RPS3,EEF1G,ARPC2,ANXA11,CDK5RAP3,CYP2E1,GPD1,EEF1A1,RACK1,PRDX6,KYNU,PBLD2,RDX,CPNE3,ARHGDIA,OTC,RPL5,KARS,CYP2F2,FUS,NONO,PTBP1,NCL,DDX3X,PCBP2,FABP1,RGN,ARG1,NDRG2,AKAP1,H6PD,TRIM56,ACSL5,SYNCRIP,HNRNPK,DDOST,RPS6,GPT,EPRS,IDH1,TRIM25,HNRNPD,RAB10,POR,EPHX2,CCT5,SLC25A13,GOT1,…
GO:BP	negative regulation of apoptotic signaling pathway	GO:2001234	0.00122007	2.91362	236	567	19	27543	ACAA2,SOD2,PPIA,GCLM,GSTP1,NONO,DDX3X,CTH,PRDX2,GCLC,ENO1,USP47,MFN2,QARS,CLU,DNAJA1,FGG,FGB,LMNA
GO:BP	negative regulation of RNA metabolic process	GO:0051253	0.00137887	2.86048	1489	567	60	27543	PURA,TARDBP,A1CF,COPS2,PABPC1,RPS13,PA2G4,FUS,CSDE1,NONO,PTBP1,RGN,SYNCRIP,HNRNPK,HNRNPD,ELAVL1,AKR1C6,SARS,TXN,LARP4B,STRAP,SFPQ,SRSF10,PTBP3,PSMC5,MYBBP1A,DDX5,LRPPRC,GCLC,LARP1,ENO1,NSUN2,PARP9,HNRNPL,THRAP3,RPL10,FBP1,MTDH,RPS14,DHX9,HSPA8,HNRNPA2B1,USP47,QARS,EIF4A2,NPM1,DHX36,SRSF1,HNRNPC,PURB,ACIN1,YWHAZ,FLNA,MYEF2,SET,SUPT5H,RBM15,BCLAF1,TRIM28,YWHAB
GO:BP	regulation of DNA metabolic process	GO:0051052	0.0014461	2.8398	497	567	29	27543	CCT4,FH,TCP1,RPS3,FUS,CCT6A,RGN,HNRNPD,CCT5,ACTR2,SMC3,UPF1,CCT3,HNRNPA1,PFN1,USP9X,PARP9,DHX9,HSP90AB1,HNRNPA2B1,CCT2,ANKRD17,NPM1,DHX36,CCT7,SSBP1,OTUD4,TRIM28,LMNA
GO:BP	negative regulation of actin filament depolymerization	GO:0030835	0.00146451	2.83431	49	567	9	27543	ARPC2,RDX,TWF1,CAPZB,CFL1,SPTBN2,LIMA1,SPTAN1,SPTBN1
GO:BP	negative regulation of supramolecular fiber organization	GO:1902904	0.00154098	2.8122	173	567	16	27543	ARPC2,RDX,CAPN1,PFN1,APOE,HSPA8,MFN2,TWF1,FKBP4,CAPZB,CFL1,CLU,SPTBN2,LIMA1,SPTAN1,SPTBN1
GO:BP	response to peptide hormone	GO:0043434	0.00160013	2.79585	444	567	27	27543	GSTP1,OTC,ARG1,HNRNPK,GPT,EPRS,RAB10,POR,GOT1,ANXA5,ASS1,NUDC,SRSF3,CAPN1,PCK1,HADHA,ALDOB,LTA4H,GCLC,FBP1,EIF2B5,MFN2,USO1,CFL1,CYC1,PKM,CA2
GO:BP	positive regulation of molecular function	GO:0044093	0.00167434	2.77616	1533	567	61	27543	CCT4,PPIA,TCP1,GCLM,EIF3E,PSME2,ACSL1,RPS3,EIF5,RACK1,RPL5,DDX3X,FABP1,RGN,HNRNPK,TRIM25,HNRNPD,POR,CTH,TXN,RPS2,ZC3HAV1,ASPH,ALDOB,ENO1,PFN1,EIF3D,PARP9,HNRNPL,TGM2,VCP,DDX58,EIF4G1,MTDH,APOE,DHX9,HSP90AB1,HSPA8,IDE,APOA1,UFL1,HSPD1,HNRNPA2B1,CCT2,MFN2,PSME1,ANP32B,NPM1,LARS,CFL1,CLU,SSBP1,GCN1,FERMT2,CALM1,SOD1,KIF5B,EIF2S1,TRIM28,YWHAB,ANXA2
GO:BP	negative regulation of protein-containing complex assembly	GO:0031333	0.00177658	2.75042	154	567	15	27543	ARPC2,RDX,DDX3X,HSPA5,CAPN1,PFN1,VPS35,TWF1,FKBP4,CAPZB,CFL1,CLU,SPTBN2,SPTAN1,SPTBN1
GO:BP	pyruvate metabolic process	GO:0006090	0.00178091	2.74936	115	567	13	27543	GPD1,LDHA,TKFC,PCK1,ALDOB,GAPDH,ENO1,PGK1,FBP1,GPI,ME1,PKM,TPI1
GO:BP	protein localization to nucleus	GO:0034504	0.00180071	2.74456	315	567	22	27543	UFM1,TARDBP,CDK5RAP3,AKAP1,ELAVL1,TXN,IPO7,HNRNPM,PARP9,HSP90AB1,HSPA8,YWHAE,NPM1,GLUL,CSE1L,CFL1,SRSF1,ADAR,FERMT2,FLNA,TRIM28,LMNA
GO:BP	tricarboxylic acid metabolic process	GO:0072350	0.00180077	2.74454	17	567	6	27543	ACO1,IDH1,ASL,ASS1,ACLY,IDH3A
GO:BP	regulation of protein catabolic process	GO:0042176	0.00182903	2.73778	393	567	25	27543	PSME2,CDK5RAP3,RACK1,RDX,RPL5,RGN,PSMC5,GCLC,VCP,APOE,HSP90AB1,VPS35,UFL1,PSME1,RAB7A,EIF3H,PSMD2,PSMC2,CLU,PSMD1,PSMC1,USP5,FLNA,MSN,ANXA2
GO:BP	positive regulation of binding	GO:0051099	0.00184442	2.73414	197	567	17	27543	EIF3E,TXN,ENO1,EIF3D,PARP9,HNRNPL,EIF4G1,APOE,DHX9,HSP90AB1,IDE,UFL1,MFN2,CALM1,EIF2S1,TRIM28,ANXA2
GO:BP	cellular component disassembly	GO:0022411	0.00201475	2.69578	422	567	26	27543	UFM1,ETF1,ARPC2,CDK5RAP3,RDX,EIF5A,UPF1,ASPH,VCP,HSPA8,UFL1,MTIF2,MFN2,TWF1,CDC37,GSPT1,CAPZB,LCP1,CFL1,SPTBN2,ACIN1,CALM1,KIF5B,LIMA1,SPTAN1,SPTBN1
GO:BP	lysine metabolic process	GO:0006553	0.00208131	2.68166	5	567	4	27543	AADAT,AASS,DLST,PIPOX
GO:BP	toxin transport	GO:1901998	0.00209084	2.67968	51	567	9	27543	CCT4,TCP1,CCT6A,CCT5,HSPA5,CCT3,CCT2,CCT7,DNAJA1
GO:BP	regulation of nuclear-transcribed mRNA catabolic process, deadenylation-dependent decay	GO:1900151	0.00223254	2.6512	27	567	7	27543	PABPC1,CSDE1,SYNCRIP,HNRNPD,DHX9,DHX36,AGO2
GO:BP	positive regulation of RNA metabolic process	GO:0051254	0.00233247	2.63218	1836	567	69	27543	TARDBP,PABPC1,CDK5RAP3,KARS,FUS,CSDE1,NCL,DDX3X,PCBP2,SYNCRIP,HNRNPK,TRIM25,HNRNPD,CELF1,ACTR2,HELZ2,TDRD3,FUBP3,NACA,MOV10,SFPQ,PCBP1,CAND1,ZC3HAV1,YTHDF3,PCK1,UPF1,TRA2B,NAA15,ASPH,MYBBP1A,DDX5,ABHD14B,GIGYF2,PFN1,PARP9,KHSRP,PCBD1,MYO6,THRAP3,DDX58,ILF2,MTDH,APOE,DHX9,SF3B1,HSPA8,RBM14,HABP4,HNRNPR,NPM1,HNRNPLL,DHX36,SRSF1,SNRNP70,POLR2A,AGO2,GRSF1,GCN1,LUM,TFAM,SUPT5H,RBM15,BCLAF1,ACTN4,TRIM2…
GO:BP	response to nutrient	GO:0007584	0.00243356	2.61376	179	567	16	27543	SOD2,GCLM,GSTP1,ACSL1,KYNU,OTC,ARG1,TRIM25,POR,ASS1,AHCY,PDIA3,GCLC,AACS,SRSF2,AGL
GO:BP	telomere maintenance	GO:0000723	0.00253605	2.59584	138	567	14	27543	CCT4,TCP1,CCT6A,HNRNPD,CCT5,UPF1,CCT3,HNRNPA1,HSP90AB1,HNRNPA2B1,CCT2,DHX36,CCT7,LMNA
GO:BP	homeostatic process	GO:0042592	0.00256294	2.59126	1732	567	66	27543	FH,SOD2,GCLM,ACO1,ACSL1,CDK5RAP3,RACK1,PBLD2,OTC,DDX3X,RGN,RPS6,EPHX2,RALY,GOT1,TXN,MTHFD1,TXNRD1,PRMT1,STRAP,UBAP2L,PTBP3,PCK1,TRA2B,ASPH,ACADVL,TPP2,IMMT,PRDX2,GIGYF2,GCLC,HAAO,TGM2,ABAT,ALDH1A1,EIF4G1,RPS14,APOE,IDE,APOA1,UFL1,YWHAE,MFN2,CPT2,ATP6V1A,AACS,ANXA7,RAB7A,GPI,ANXA6,NPM1,DYNC1H1,GSR,PYGL,GK,ATP5B,ACIN1,ADAR,CALM1,SOD1,CA2,KIF5B,LIMA1,ATP13A1,RPS19,CHERP
GO:BP	ATP metabolic process	GO:0046034	0.00257845	2.58864	272	567	20	27543	GPD1,SLC25A13,LDHA,TKFC,ALDOB,ATP5C1,GAPDH,ENO1,PGK1,VCP,FBP1,HSPA8,ATP6V1A,GPI,ATP5A1,CYC1,PKM,ATP5B,OLA1,TPI1
GO:BP	positive regulation of type I interferon production	GO:0032481	0.00260109	2.58485	67	567	10	27543	TOMM70,DDX3X,IFIH1,ZC3HAV1,GAPDH,DDX58,DHX9,HSPD1,DHX36,G3BP1
GO:BP	regulation of interferon-alpha production	GO:0032647	0.00292403	2.53402	28	567	7	27543	DDX3X,IFIH1,ZC3HAV1,DDX58,DHX9,HSPD1,DHX36
GO:BP	establishment of protein localization to chromosome	GO:0070199	0.00292403	2.53402	28	567	7	27543	CCT4,TCP1,CCT6A,CCT5,CCT3,CCT2,CCT7
GO:BP	interferon-alpha production	GO:0032607	0.00292403	2.53402	28	567	7	27543	DDX3X,IFIH1,ZC3HAV1,DDX58,DHX9,HSPD1,DHX36
GO:BP	response to peptide	GO:1901652	0.00307931	2.51155	516	567	29	27543	GSTP1,OTC,ARG1,HNRNPK,GPT,EPRS,RAB10,POR,GOT1,ANXA5,ASS1,NUDC,SRSF3,CAPN1,PCK1,HADHA,ALDOB,LTA4H,GCLC,HNRNPL,FBP1,EIF2B5,VIM,MFN2,USO1,CFL1,CYC1,PKM,CA2
GO:BP	cellular component assembly	GO:0022607	0.00308003	2.51144	3997	567	124	27543	SOD2,SHMT1,ARPC4,GNMT,EIF3E,EIF3G,MAP4,RPS3,EIF3J1,EIF5,ARPC2,RPSA,RACK1,RDX,RPL5,FUS,CSDE1,DDX3X,PLS3,EIF3L,ELAVL1,CTH,SBDS,CELF1,ACTR2,HSPA5,RPL3,MAT1A,CLTB,FARSB,SMC3,UGDH,PRMT1,STRAP,PDIA3,CAPN1,UBAP2L,CAND1,RPS2,YTHDF3,SRSF10,G3BP2,ATXN2L,PSMC5,ALDOB,GDI2,DDX6,PSMD5,CCT3,ATL3,EIF3A,CRYZ,RNF213,PFN1,EIF3B,EIF3D,ZNFX1,SF3A1,LONP1,TGM2,VCP,RPL10,EIF4G1,RPS14,PDCD6IP,APOE,DHX9,HSP90AB1,SF3B1,APO…
GO:BP	heterocycle biosynthetic process	GO:0018130	0.00311987	2.50586	4039	567	125	27543	CCT4,SOD2,AKR1A1,PPIA,PURA,SHMT1,TCP1,COPS2,ACSL1,DDX1,RPS3,PA2G4,CDK5RAP3,KYNU,KARS,FUS,NONO,POLR2B,NCL,DDX3X,CCT6A,PCBP2,RGN,ACSL5,HNRNPK,TRIM25,ACSS2,HNRNPD,CCT5,RALY,SLC25A13,CTH,ACTR2,SARS,HELZ2,TDRD3,TXN,MTHFD1,FUBP3,NACA,UGDH,STRAP,SFPQ,PCBP1,CAND1,SRSF10,PCK1,PSMC5,NAA15,ASPH,QDPR,ACLY,GARS,MYBBP1A,DDX5,ABHD14B,ATP5C1,PRDX2,CCT3,GCLC,HNRNPA1,ADK,ENO1,PFN1,PARP9,HNRNPL,HAAO,ANXA4,KHSRP,PCB…
GO:BP	apoptotic signaling pathway	GO:0097190	0.00335694	2.47406	606	567	32	27543	ACAA2,SOD2,PPIA,P4HB,GCLM,GSTP1,RPS3,RACK1,NONO,DDX3X,ACSL5,HNRNPK,CTH,SFPQ,PDIA3,MYBBP1A,DDX5,PRDX2,GCLC,ENO1,USP47,MFN2,QARS,ANXA6,HINT1,CLU,SOD1,DNAJA1,BCLAF1,FGG,FGB,LMNA
GO:BP	cellular response to organic cyclic compound	GO:0071407	0.00351121	2.45454	698	567	35	27543	UFM1,GCLM,GSTP1,ARPC2,GPD1,ARG1,HNRNPK,HNRNPD,ACTR2,HSPA5,ASS1,IFIH1,PDIA3,ZC3HAV1,PCK1,DDX5,GCLC,LARP1,TGM2,DDX58,DHX9,HSP90AB1,VPS35,UFL1,FKBP4,NPM1,PPP5C,ATP5A1,CLU,FLNA,DNAJA1,MSN,UGT3A2,DDX17,SAFB
GO:BP	xenobiotic metabolic process	GO:0006805	0.00351209	2.45443	122	567	13	27543	SULT2A8,FMO5,GSTP1,ACSL1,CYP2E1,CYP2F2,AOX3,CYP2C29,CRYZ,GSTM1,AS3MT,FMO1,CYP2J5
GO:BP	aromatic compound biosynthetic process	GO:0019438	0.00359213	2.44465	4050	567	125	27543	CCT4,SOD2,PPIA,PURA,SHMT1,TCP1,COPS2,ACSL1,DDX1,RPS3,PA2G4,CDK5RAP3,KYNU,KARS,FUS,NONO,POLR2B,NCL,DDX3X,CCT6A,PCBP2,RGN,ACSL5,HNRNPK,TRIM25,ACSS2,HNRNPD,CCT5,RALY,SLC25A13,CTH,ACTR2,SARS,HELZ2,TDRD3,TXN,MTHFD1,FUBP3,NACA,UGDH,STRAP,SFPQ,PCBP1,CAND1,SRSF10,PCK1,PSMC5,NAA15,ASPH,QDPR,ACLY,GARS,MYBBP1A,DDX5,ABHD14B,ATP5C1,PRDX2,CCT3,GCLC,HNRNPA1,ADK,ENO1,PFN1,PARP9,HNRNPL,HAAO,ANXA4,KHSRP,PCBD1,MYO6…
GO:BP	cellular carbohydrate metabolic process	GO:0044262	0.00362165	2.44109	303	567	21	27543	XYLB,GNMT,RGN,GPT,IDH1,PGD,GOT1,TKFC,PCK1,UGP2,KHK,FBP1,PYGB,ACADM,PYGL,GBE1,GK,AGL,BPNT1,GYS2,TPI1
GO:BP	negative regulation of protein polymerization	GO:0032272	0.0036887	2.43313	86	567	11	27543	ARPC2,RDX,CAPN1,PFN1,TWF1,FKBP4,CAPZB,CFL1,SPTBN2,SPTAN1,SPTBN1
GO:BP	cellular response to oxygen-containing compound	GO:1901701	0.00384105	2.41555	1466	567	58	27543	SOD2,AKR1A1,SHMT1,GCLM,GSTP1,RPS3,ARPC2,GPD1,RACK1,NCL,FABP1,ARG1,HNRNPK,GPT,EPRS,HNRNPD,RAB10,POR,GOT1,ACTR2,ANXA5,HSPA5,TXN,ASS1,PDIA3,SRSF3,CAPN1,PCK1,UPF1,TRA2B,PRDX2,GCLC,LARP1,TGM2,VCP,ALDH1A1,FBP1,MTDH,HSPA8,VPS35,VIM,MFN2,USO1,AACS,HADHB,LARS,DHX36,ATP5A1,CFL1,CLU,PKM,SOD1,CA2,FLNA,KIF5B,PRPF8,MSN,UGT3A2
GO:BP	telomere organization	GO:0032200	0.00389494	2.4095	143	567	14	27543	CCT4,TCP1,CCT6A,HNRNPD,CCT5,UPF1,CCT3,HNRNPA1,HSP90AB1,HNRNPA2B1,CCT2,DHX36,CCT7,LMNA
GO:BP	negative regulation of actin filament polymerization	GO:0030837	0.0039372	2.40481	70	567	10	27543	ARPC2,RDX,CAPN1,PFN1,TWF1,CAPZB,CFL1,SPTBN2,SPTAN1,SPTBN1
GO:BP	long-chain fatty acid metabolic process	GO:0001676	0.00422604	2.37407	124	567	13	27543	SLC27A5,GSTP1,ACSL1,CYP2E1,CYP2F2,ACSL5,EPHX2,ACSM1,CYP2C29,CPT2,GSTM1,SLC27A2,CYP2J5
GO:BP	protein-containing complex disassembly	GO:0032984	0.00439046	2.35749	233	567	18	27543	ETF1,ARPC2,RDX,EIF5A,UPF1,ASPH,VCP,HSPA8,TWF1,GSPT1,CAPZB,CFL1,SPTBN2,CALM1,KIF5B,LIMA1,SPTAN1,SPTBN1
GO:BP	transport	GO:0006810	0.00446967	2.34972	4607	567	138	27543	CCT4,SEC24D,ACAA2,UFM1,SLC27A5,PPIA,PURA,TCP1,TARDBP,TOMM70,A1CF,ACO1,ACSL1,ARPC2,ANXA11,RACK1,RDX,DDX39A,HDLBP,NCL,CCT6A,FABP1,RGN,ARG1,AKAP1,ACSL5,HNRNPK,PLS3,EPRS,RAB10,CCT5,ELAVL1,SLC25A13,ACTR2,ANXA5,HSPA5,TXN,NUDC,CLTB,NACA,SRP54,SFPQ,SRSF3,EIF5A,SRSF10,G3BP2,SEC63,ASPH,XPO7,ATP5C1,GDI2,LRPPRC,IPO7,CCT3,GCLC,HNRNPA1,MIA3,HNRNPM,NSUN2,CANX,KHSRP,MYO6,TGM2,ABAT,VCP,VAPA,PDCD6IP,APOE,DHX9,HSP9…
GO:BP	benzene-containing compound metabolic process	GO:0042537	0.00485115	2.31416	30	567	7	27543	ALDH8A1,AADAT,KYNU,FAH,EPHX2,TXNRD1,HAAO
GO:BP	negative regulation of nucleobase-containing compound metabolic process	GO:0045934	0.00486193	2.31319	1620	567	62	27543	PURA,TARDBP,A1CF,COPS2,RPS3,PABPC1,RPS13,PA2G4,FUS,CSDE1,NONO,PTBP1,RGN,SYNCRIP,HNRNPK,HNRNPD,ELAVL1,AKR1C6,SARS,TXN,LARP4B,STRAP,SFPQ,SRSF10,PTBP3,PSMC5,MYBBP1A,DDX5,LRPPRC,GCLC,LARP1,HNRNPA1,ENO1,NSUN2,PARP9,HNRNPL,THRAP3,RPL10,FBP1,MTDH,RPS14,DHX9,HSPA8,HNRNPA2B1,USP47,QARS,EIF4A2,NPM1,DHX36,SRSF1,HNRNPC,PURB,ACIN1,YWHAZ,FLNA,MYEF2,SET,SUPT5H,RBM15,BCLAF1,TRIM28,YWHAB
GO:BP	response to toxic substance	GO:0009636	0.00526811	2.27835	236	567	18	27543	SOD2,AKR1A1,GSTP1,PRDX6,CYP2F2,FABP1,ARG1,EPHX2,ASS1,TXNRD1,PRDX2,ALDH1A1,APOE,DHX15,GSR,GLYAT,SOD1,BLMH
GO:BP	proteolysis involved in cellular protein catabolic process	GO:0051603	0.00538083	2.26915	774	567	37	27543	DNAJC3,PSME2,RACK1,RPL5,PCBP2,RGN,TRIM25,HSPA5,PSMC5,GCLC,RNF213,USP9X,CANX,LONP1,VCP,PDCD6IP,APOE,HECTD1,HSP90AB1,IDE,USP10,UFL1,UBA1,USP47,PSME1,CUL2,EIF3H,PSMD2,PSMC2,PSMA4,PSMD11,CLU,PSMD1,PSMC1,PSMA3,USP5,PSMA7
GO:BP	regulation of actin filament depolymerization	GO:0030834	0.00554093	2.25642	57	567	9	27543	ARPC2,RDX,TWF1,CAPZB,CFL1,SPTBN2,LIMA1,SPTAN1,SPTBN1
GO:BP	actin filament capping	GO:0051693	0.00562065	2.25021	43	567	8	27543	ARPC2,RDX,TWF1,CAPZB,CFL1,SPTBN2,SPTAN1,SPTBN1
GO:BP	RNA splicing	GO:0008380	0.00580177	2.23644	1557	567	60	27543	TARDBP,ESRP2,HNRNPH2,DDX1,PABPC1,RPS13,DDX39A,FUS,NONO,PTBP1,NCL,SYNCRIP,HNRNPK,HNRNPF,RALY,AKR1C6,CELF1,PRMT1,STRAP,SFPQ,SRSF3,SRSF10,PTBP3,TRA2B,DDX46,DDX5,SF3B2,HNRNPA1,HNRNPM,HNRNPL,SF3A1,KHSRP,THRAP3,HNRNPH1,DHX9,SF3B1,HSPA8,HNRNPA2B1,DHX15,RBM14,HABP4,HNRNPH3,NPM1,HNRNPLL,PUF60,FXR1,SRSF1,RTCB,SRSF2,SNRNP70,POLR2A,HNRNPC,GRSF1,ACIN1,RBM39,SNRNP200,PRPF8,AHNAK,RBM15,DDX17
GO:BP	cysteine metabolic process	GO:0006534	0.00607771	2.21626	12	567	5	27543	GCLM,CTH,MTHFD1,GCLC,CSAD
GO:BP	protein localization to chromosome, telomeric region	GO:0070198	0.00615525	2.21075	31	567	7	27543	CCT4,TCP1,CCT6A,CCT5,CCT3,CCT2,CCT7
GO:BP	nucleobase-containing compound biosynthetic process	GO:0034654	0.00629781	2.20081	3971	567	122	27543	CCT4,SOD2,PPIA,PURA,SHMT1,TCP1,COPS2,ACSL1,DDX1,RPS3,PA2G4,CDK5RAP3,KYNU,KARS,FUS,NONO,POLR2B,NCL,DDX3X,CCT6A,PCBP2,RGN,ACSL5,HNRNPK,TRIM25,ACSS2,HNRNPD,CCT5,RALY,SLC25A13,CTH,ACTR2,SARS,HELZ2,TDRD3,TXN,MTHFD1,FUBP3,NACA,UGDH,STRAP,SFPQ,PCBP1,CAND1,SRSF10,PCK1,PSMC5,NAA15,ASPH,ACLY,GARS,MYBBP1A,DDX5,ABHD14B,ATP5C1,PRDX2,CCT3,GCLC,HNRNPA1,ADK,ENO1,PFN1,PARP9,HNRNPL,HAAO,ANXA4,KHSRP,PCBD1,MYO6,THRA…
GO:BP	hexose metabolic process	GO:0019318	0.00654415	2.18415	264	567	19	27543	GNMT,GPD1,RGN,H6PD,GPT,LDHA,TKFC,PCK1,ALDOB,GAPDH,KHK,ENO1,PGK1,FBP1,GPI,ACADM,PKM,GALM,TPI1
GO:BP	ncRNA processing	GO:0034470	0.00658461	2.18147	422	567	25	27543	DDX1,PA2G4,RPL5,NCL,DDX3X,RPS6,SBDS,PDCD11,AARS,FBL,DDX5,NSUN2,RPS14,HNRNPA2B1,NPM1,RPL7,RTCB,AGO2,GRSF1,ADAR,SSB,RPL7A,MRPL1,RPS19,DDX17
GO:BP	regulation of DNA biosynthetic process	GO:2000278	0.00660489	2.18013	129	567	13	27543	CCT4,TCP1,CCT6A,RGN,HNRNPD,CCT5,CCT3,HNRNPA1,HSP90AB1,HNRNPA2B1,CCT2,NPM1,CCT7
GO:BP	response to calcium ion	GO:0051592	0.00688315	2.16221	150	567	14	27543	ANXA11,CPNE3,FUS,HNRNPD,SLC25A13,ANXA5,HSPA5,ASPH,ANXA7,SEC31A,CALM1,FGG,FGB,CPNE1
GO:BP	regulation of protein-containing complex assembly	GO:0043254	0.00746182	2.12716	425	567	25	27543	ARPC4,RPS3,ARPC2,RACK1,RDX,DDX3X,HSPA5,CAPN1,CAND1,PFN1,VCP,EIF4G1,APOE,VPS35,TWF1,FKBP4,CAPZB,LCP1,CFL1,CLU,SPTBN2,FERMT2,SPTAN1,MSN,SPTBN1
GO:BP	regulation of intrinsic apoptotic signaling pathway	GO:2001242	0.00770432	2.11327	173	567	15	27543	SOD2,PPIA,P4HB,RPS3,RACK1,NONO,DDX3X,HNRNPK,SFPQ,ENO1,USP47,CLU,SOD1,DNAJA1,BCLAF1
GO:BP	negative regulation of cytoskeleton organization	GO:0051494	0.00770432	2.11327	173	567	15	27543	ARPC2,RDX,CAPN1,PFN1,MFN2,TWF1,FKBP4,RBM14,NPM1,CAPZB,CFL1,SPTBN2,LIMA1,SPTAN1,SPTBN1
GO:BP	tricarboxylic acid cycle	GO:0006099	0.00773942	2.11129	32	567	7	27543	FH,ACO1,IDH1,MDH1,IDH3A,SUCLG2,DLST
GO:BP	regulation of response to cytokine stimulus	GO:0060759	0.00804856	2.09428	152	567	14	27543	ARG1,TRIM56,IFIH1,YTHDF3,PARP9,DDX58,DHX9,HSP90AB1,APOA1,CDC37,LSM14A,ADAR,OTUD4,CPNE1
GO:BP	cellular response to hormone stimulus	GO:0032870	0.00837591	2.07697	633	567	32	27543	UFM1,GCLM,GSTP1,ACSL1,RDX,ARG1,HNRNPK,GPT,EPRS,RAB10,POR,GOT1,ANXA5,ASS1,SRSF3,PCK1,DDX5,GCLC,FBP1,UFL1,MFN2,USO1,FKBP4,PPP5C,ATP5A1,CFL1,PKM,CA2,DNAJA1,DDX17,FGB,SAFB
GO:BP	translational elongation	GO:0006414	0.00848315	2.07144	76	567	10	27543	EEF1G,EEF1A1,RACK1,EEFSEC,AARS,EIF5A,EEF2,GFM1,MRPL44,EEF1D
GO:BP	cellular response to nitrogen compound	GO:1901699	0.0090868	2.04159	824	567	38	27543	SHMT1,GCLM,GSTP1,ARPC2,GPD1,ARG1,HNRNPK,GPT,EPRS,HNRNPD,RAB10,POR,GOT1,ACTR2,ANXA5,HSPA5,ASS1,IFIH1,SRSF3,ZC3HAV1,PCK1,GCLC,LARP1,TGM2,DDX58,FBP1,DHX9,VPS35,VIM,MFN2,USO1,NPM1,LARS,ATP5A1,CFL1,PKM,CA2,FLNA
GO:BP	regulation of intracellular signal transduction	GO:1902531	0.00932304	2.03044	1617	567	61	27543	SOD2,PPIA,P4HB,GSTP1,DDX1,RPS3,CDK5RAP3,RACK1,ARHGDIA,RPL5,NONO,PTBP1,DDX3X,RGN,NDRG2,HNRNPK,TRIM25,CTH,TKFC,PRMT1,SFPQ,CAPN1,ZC3HAV1,DDX5,PRDX2,EIF3A,GAPDH,ENO1,TIAL1,TGM2,FBP1,MTDH,APOE,HSP90AB1,APOA1,USP10,UFL1,USP47,MFN2,DHX15,QARS,ANKRD17,NPM1,HINT1,LARS,DHX36,CLU,FERMT2,CALM1,SOD1,YWHAZ,FLNA,DNAJA1,ACTA2,BCLAF1,ACTN4,CHERP,FGG,RPS20,FGB,CPNE1
GO:BP	regulation of anatomical structure size	GO:0090066	0.00934397	2.02947	546	567	29	27543	SOD2,ARPC4,GCLM,ARPC2,RDX,CAPN1,GCLC,PFN1,RPL4,APOE,HSP90AB1,MFN2,TWF1,EIF4G2,ANXA7,NPM1,LARS,CAPZB,CFL1,SPTBN2,SOD1,LIMA1,SPTAN1,MSN,ACTA2,FGG,SPTBN1,FGB,CYP2J5
GO:BP	mitochondrial translation	GO:0032543	0.00957162	2.01901	77	567	10	27543	IARS2,GARS,MRPS27,LRPPRC,HARS,GFM1,PTCD3,MRPL44,MTIF2,MRPS35
GO:BP	CRD-mediated mRNA stabilization	GO:0070934	0.00970887	2.01283	13	567	5	27543	PABPC1,CSDE1,SYNCRIP,HNRNPD,DHX9
GO:BP	negative regulation of nuclear-transcribed mRNA catabolic process, deadenylation-dependent decay	GO:1900152	0.00970887	2.01283	13	567	5	27543	PABPC1,CSDE1,SYNCRIP,HNRNPD,DHX9
GO:BP	secondary alcohol metabolic process	GO:1902652	0.0101268	1.99453	155	567	14	27543	SULT2A8,FMO5,HDLBP,CYB5R3,IDH1,POR,EPHX2,ACADVL,SEC14L2,IDH3A,APOE,APOA1,SOD1,LIMA1
GO:BP	establishment of localization	GO:0051234	0.0101861	1.99199	4762	567	140	27543	CCT4,SEC24D,ACAA2,UFM1,SLC27A5,PPIA,PURA,TCP1,TARDBP,TOMM70,A1CF,ACO1,ACSL1,MAP4,ARPC2,ANXA11,RACK1,RDX,DDX39A,HDLBP,NCL,CCT6A,FABP1,RGN,ARG1,AKAP1,ACSL5,HNRNPK,PLS3,EPRS,RAB10,CCT5,ELAVL1,SLC25A13,ACTR2,ANXA5,HSPA5,TXN,NUDC,CLTB,NACA,SRP54,SFPQ,SRSF3,EIF5A,SRSF10,G3BP2,SEC63,ASPH,XPO7,ATP5C1,GDI2,LRPPRC,IPO7,CCT3,GCLC,HNRNPA1,MIA3,HNRNPM,NSUN2,CANX,KHSRP,MYO6,TGM2,ABAT,VCP,VAPA,PDCD6IP,APOE,DHX9…
GO:BP	telomere maintenance via telomerase	GO:0007004	0.0114048	1.94291	62	567	9	27543	CCT4,TCP1,CCT6A,CCT5,CCT3,HNRNPA1,HSP90AB1,CCT2,CCT7
GO:BP	actin filament depolymerization	GO:0030042	0.0114048	1.94291	62	567	9	27543	ARPC2,RDX,TWF1,CAPZB,CFL1,SPTBN2,LIMA1,SPTAN1,SPTBN1
GO:BP	RNA-templated DNA biosynthetic process	GO:0006278	0.0130651	1.88389	63	567	9	27543	CCT4,TCP1,CCT6A,CCT5,CCT3,HNRNPA1,HSP90AB1,CCT2,CCT7
GO:BP	positive regulation of translational initiation	GO:0045948	0.0132216	1.87872	23	567	6	27543	DNAJC3,DDX3X,LARP1,EIF2B5,DHX29,HABP4
GO:BP	regulation of chromosome organization	GO:0033044	0.0134157	1.87239	204	567	16	27543	CCT4,TCP1,CCT6A,HNRNPD,CCT5,SFPQ,UPF1,CCT3,HNRNPA1,HNRNPA2B1,CCT2,DHX36,CCT7,SSBP1,TRIM28,LMNA
GO:BP	histidine metabolic process	GO:0006547	0.0140969	1.85088	7	567	4	27543	UROC1,FTCD,MTHFD1,HAL
GO:BP	positive regulation of mRNA binding	GO:1902416	0.0140969	1.85088	7	567	4	27543	EIF3E,EIF3D,HNRNPL,EIF4G1
GO:BP	positive regulation by host of viral process	GO:0044794	0.0148468	1.82837	14	567	5	27543	VAPA,APOE,HSPA8,CFL1,PPIB
GO:BP	aminoacyl-tRNA metabolism involved in translational fidelity	GO:0106074	0.0148468	1.82837	14	567	5	27543	IARS2,AARS,IARS,LARS,VARS
GO:BP	regulation of telomere maintenance via telomerase	GO:0032210	0.0156846	1.80453	49	567	8	27543	CCT4,TCP1,CCT6A,CCT5,CCT3,HNRNPA1,CCT2,CCT7
GO:BP	cellular response to oxidative stress	GO:0034599	0.0161672	1.79136	281	567	19	27543	SOD2,PPIA,P4HB,RPS3,RACK1,NONO,FABP1,ARG1,TXN,SFPQ,CAPN1,PRDX2,LONP1,HSPA8,GSR,CFL1,SOD1,MSRA,EIF2S1
GO:BP	negative regulation of neuron apoptotic process	GO:0043524	0.0164118	1.78485	184	567	15	27543	SOD2,GCLM,NONO,AARS,PRDX2,GCLC,APOE,HSP90AB1,HSPD1,GPI,NPM1,GBE1,SOD1,SET,HSPH1
GO:BP	DNA conformation change	GO:0071103	0.0164796	1.78305	100	567	11	27543	PURA,DDX1,DDX3X,UPF1,DHX9,HNRNPA2B1,DHX36,TOP3B,SSBP1,PURB,G3BP1
GO:BP	regulation of response to stimulus	GO:0048583	0.0166082	1.77968	3926	567	119	27543	FH,ACAA2,UFM1,SOD2,PPIA,TOMM70,P4HB,GCLM,GSTP1,DDX1,RPS3,CDK5RAP3,RACK1,PBLD2,ARHGDIA,RPL5,KARS,FUS,NONO,PTBP1,DDX3X,PCBP2,RGN,ARG1,NDRG2,AKAP1,TRIM56,ACSL5,HNRNPK,TRIM25,POR,GOT1,CTH,CELF1,ACTR2,ANXA5,HSPA5,TXN,TKFC,IFIH1,PRMT1,STRAP,SFPQ,PDIA3,CAPN1,ZC3HAV1,YTHDF3,PCK1,DDX5,PRDX2,GCLC,EIF3A,GAPDH,ADK,RNF213,ENO1,PARP9,ZNFX1,TIAL1,MVP,TGM2,ABAT,VCP,DDX58,FBP1,MTDH,APOE,DHX9,HSP90AB1,HSPA8,APOA1,…
GO:BP	anatomical structure development	GO:0048856	0.0166424	1.77878	6186	567	172	27543	SEC24D,UFM1,SOD2,PPIA,PURA,CAPRIN1,TOMM70,ESRP2,P4HB,A1CF,COPS2,ADH1,ACO1,GSTP1,RNH1,MAP4,ARPC2,CDK5RAP3,RPL22,EEF1A1,RACK1,RDX,ARHGDIA,OTC,LARP4,PTBP1,NCL,RGN,ARG1,NDRG2,FNDC3A,HNRNPK,PLS3,RPS6,IDH1,HNRNPD,RAB10,POR,CTH,SBDS,CELF1,ACTR2,HSPA5,SARS,ASL,MTHFD1,ASS1,TXNRD1,AARS,NACA,FASN,MOV10,UGDH,PRMT1,STRAP,SRP54,EIF5A,CAPN1,YTHDF3,PTBP3,SEC63,PCK1,RBM47,TRA2B,ASPH,EEF2,LTA4H,ACADVL,DDX5,DDX6,PR…
GO:BP	positive regulation of viral process	GO:0048524	0.0170144	1.76918	65	567	9	27543	PPIA,P4HB,PABPC1,DDX3X,LARP1,PFN1,DHX9,RAB7A,ADAR
GO:BP	positive regulation of DNA biosynthetic process	GO:2000573	0.0170267	1.76887	82	567	10	27543	CCT4,TCP1,CCT6A,CCT5,CCT3,HNRNPA1,HSP90AB1,CCT2,NPM1,CCT7
GO:BP	regulation of innate immune response	GO:0045088	0.0171236	1.76641	232	567	17	27543	TOMM70,NONO,ARG1,TRIM56,TKFC,SFPQ,YTHDF3,PARP9,ZNFX1,APOE,HSP90AB1,CDC37,RBM14,LSM14A,ADAR,RPS19,MATR3
GO:BP	hexose catabolic process	GO:0019320	0.0173228	1.76138	24	567	6	27543	LDHA,TKFC,ALDOB,ENO1,GPI,GALM
GO:BP	neuron death	GO:0070997	0.0176047	1.75437	418	567	24	27543	SOD2,GCLM,RACK1,NONO,HSPA5,AARS,PRDX2,GCLC,GAPDH,APOE,HSP90AB1,VPS35,HSPD1,MFN2,GPI,NPM1,PPP5C,CLU,GBE1,PSMC1,SOD1,EIF2S1,SET,HSPH1
GO:BP	cellular ketone metabolic process	GO:0042180	0.0181257	1.7417	233	567	17	27543	AKR1A1,ALDH8A1,AADAT,GPD1,KYNU,FABP1,RGN,H6PD,ACSL5,AKR1C6,HAGH,ACADVL,APOA1,GK,NMT1,GLO1,TPI1
GO:BP	cellular response to interferon-gamma	GO:0071346	0.0187608	1.72675	121	567	12	27543	ARG1,SYNCRIP,EPRS,ACTR2,ASS1,GAPDH,PARP9,FLNB,HSP90AB1,VIM,CDC37,KIF5B
GO:BP	liver development	GO:0001889	0.0195087	1.70977	164	567	14	27543	SOD2,CDK5RAP3,OTC,RGN,ARG1,HNRNPD,ASL,ASS1,SEC63,PCK1,AACS,ACADM,PKM,ACAT1
GO:BP	L-lysine catabolic process to acetyl-CoA via saccharopine	GO:0033512	0.0206639	1.68479	3	567	3	27543	AADAT,AASS,DLST
GO:BP	regulation of cellular component biogenesis	GO:0044087	0.0209479	1.67886	988	567	42	27543	ARPC4,MAP4,RPS3,ARPC2,RACK1,RDX,DDX3X,ACTR2,HSPA5,CAPN1,CAND1,G3BP2,PSMC5,GDI2,PFN1,VCP,EIF4G1,PDCD6IP,APOE,APOA1,VCL,VPS35,MFN2,TWF1,FKBP4,RAB7A,RBM14,NPM1,CAPZB,DYNC1H1,FXR1,LCP1,CFL1,CLU,SPTBN2,FERMT2,FLNA,SPTAN1,MSN,G3BP1,TRIM28,SPTBN1
GO:BP	gluconeogenesis	GO:0006094	0.0211824	1.67402	84	567	10	27543	GNMT,GPD1,GPT,PCK1,GAPDH,PGK1,FBP1,GPI,ACADM,TPI1
GO:BP	positive regulation of protein transport	GO:0051222	0.0215918	1.66571	313	567	20	27543	PPIA,TARDBP,TOMM70,A1CF,ARPC2,RACK1,ASPH,HNRNPM,ABAT,HSP90AB1,VPS35,YWHAE,AACS,ANP32B,GLUL,FLNA,KIF5B,TRIM28,FGG,FGB
GO:BP	NADPH regeneration	GO:0006740	0.0218931	1.65969	15	567	5	27543	H6PD,ALDH1L1,PGD,TKT,TALDO1
GO:BP	multicellular organism development	GO:0007275	0.0220792	1.65602	5045	567	145	27543	SEC24D,UFM1,SOD2,PPIA,PURA,CAPRIN1,TOMM70,ESRP2,A1CF,COPS2,ACO1,GSTP1,RNH1,MAP4,CDK5RAP3,RPL22,EEF1A1,RACK1,OTC,NCL,RGN,ARG1,NDRG2,FNDC3A,HNRNPK,PLS3,RPS6,IDH1,HNRNPD,RAB10,POR,CTH,SBDS,CELF1,ACTR2,HSPA5,SARS,ASL,MTHFD1,ASS1,TXNRD1,AARS,NACA,FASN,MOV10,UGDH,PRMT1,STRAP,SRP54,YTHDF3,PTBP3,SEC63,PCK1,RBM47,TRA2B,ASPH,EEF2,LTA4H,DDX6,PRDX2,GIGYF2,UGP2,MIA3,RNF213,ENO1,PFN1,NSUN2,USP9X,ANXA4,PABPC4,P…
GO:BP	protein complex oligomerization	GO:0051259	0.0238135	1.62318	263	567	18	27543	SOD2,SHMT1,GNMT,FUS,ELAVL1,CTH,MAT1A,FARSB,UGDH,PRMT1,G3BP2,ATL3,CRYZ,TGM2,PDCD6IP,VPS35,FARSA,SSBP1
GO:BP	hepaticobiliary system development	GO:0061008	0.0240226	1.61938	167	567	14	27543	SOD2,CDK5RAP3,OTC,RGN,ARG1,HNRNPD,ASL,ASS1,SEC63,PCK1,AACS,ACADM,PKM,ACAT1
GO:BP	response to temperature stimulus	GO:0009266	0.0241816	1.61651	190	567	15	27543	SOD2,DNAJC3,ACADVL,GCLC,VCP,HSP90AB1,HSPA8,HSPD1,YWHAE,EIF2B5,DHX36,ACADM,SOD1,DNAJA1,EIF2S1
GO:BP	cellular carbohydrate catabolic process	GO:0044275	0.0260761	1.58376	38	567	7	27543	PGD,TKFC,PYGB,PYGL,GK,AGL,TPI1
GO:BP	nuclear export	GO:0051168	0.0275232	1.5603	169	567	14	27543	DDX39A,TXN,SRSF3,XPO7,HNRNPA1,NSUN2,DHX9,HNRNPA2B1,YWHAE,ANP32B,NPM1,CSE1L,ADAR,SSB
GO:BP	regulation of neuron death	GO:1901214	0.0276947	1.5576	373	567	22	27543	SOD2,GCLM,RACK1,NONO,AARS,PRDX2,GCLC,APOE,HSP90AB1,VPS35,HSPD1,MFN2,GPI,NPM1,PPP5C,CLU,GBE1,PSMC1,SOD1,EIF2S1,SET,HSPH1
GO:BP	positive regulation of RNA binding	GO:1905216	0.0277337	1.55699	8	567	4	27543	EIF3E,EIF3D,HNRNPL,EIF4G1
GO:BP	protein localization to cytoplasmic stress granule	GO:1903608	0.0277337	1.55699	8	567	4	27543	DDX1,DDX3X,DHX9,SSB
GO:BP	urea cycle	GO:0000050	0.0277337	1.55699	8	567	4	27543	OTC,ARG1,ASL,ASS1
GO:BP	positive regulation of cellular protein catabolic process	GO:1903364	0.0278996	1.5544	147	567	13	27543	RACK1,RDX,RGN,PSMC5,GCLC,VCP,APOE,VPS35,PSMC2,CLU,PSMC1,USP5,MSN
GO:BP	NAD metabolic process	GO:0019674	0.0286119	1.54345	26	567	6	27543	GPD1,MDH1,LDHA,ALDOB,ENO1,GPI
GO:BP	glycolytic process	GO:0006096	0.0290481	1.53688	87	567	10	27543	GPD1,TKFC,ALDOB,GAPDH,ENO1,PGK1,FBP1,GPI,PKM,TPI1
GO:BP	hexose biosynthetic process	GO:0019319	0.0290481	1.53688	87	567	10	27543	GNMT,GPD1,GPT,PCK1,GAPDH,PGK1,FBP1,GPI,ACADM,TPI1
GO:BP	cellular modified amino acid biosynthetic process	GO:0042398	0.0312194	1.50558	39	567	7	27543	GCLM,HAGH,MTHFD1,GSS,ALDH7A1,GCLC,ACADM
GO:BP	amino-acid betaine metabolic process	GO:0006577	0.0313054	1.50438	16	567	5	27543	BHMT,POR,ALDH7A1,CPT2,ACADM
GO:BP	serine family amino acid biosynthetic process	GO:0009070	0.0313054	1.50438	16	567	5	27543	SHMT1,SEPHS2,AGXT2,CTH,MTHFD1
GO:BP	tyrosine metabolic process	GO:0006570	0.0313054	1.50438	16	567	5	27543	FAH,HPD,PCBD1,GSTZ1,PAH
GO:BP	mitochondrial gene expression	GO:0140053	0.0316772	1.49925	107	567	11	27543	IARS2,GARS,MRPS27,LRPPRC,HARS,GFM1,PTCD3,MRPL44,MTIF2,MRPS35,TFAM
GO:BP	ATP generation from ADP	GO:0006757	0.0321761	1.49247	88	567	10	27543	GPD1,TKFC,ALDOB,GAPDH,ENO1,PGK1,FBP1,GPI,PKM,TPI1
GO:BP	response to interferon-gamma	GO:0034341	0.0322827	1.49103	149	567	13	27543	KYNU,ARG1,SYNCRIP,EPRS,ACTR2,ASS1,GAPDH,PARP9,FLNB,HSP90AB1,VIM,CDC37,KIF5B
GO:BP	cellular response to chemical stress	GO:0062197	0.0337446	1.4718	350	567	21	27543	SOD2,PPIA,P4HB,RPS3,RACK1,NONO,DDX3X,FABP1,ARG1,TXN,SFPQ,CAPN1,PRDX2,LONP1,HSPA8,GSR,CFL1,SOD1,MSRA,DNAJA1,EIF2S1
GO:BP	nucleoside diphosphate phosphorylation	GO:0006165	0.0346238	1.46063	108	567	11	27543	GPD1,TKFC,PCK1,ALDOB,GAPDH,ENO1,PGK1,FBP1,GPI,PKM,TPI1
GO:BP	protein homooligomerization	GO:0051260	0.0350606	1.45518	196	567	15	27543	SOD2,SHMT1,GNMT,FUS,ELAVL1,CTH,MAT1A,PRMT1,G3BP2,ATL3,CRYZ,TGM2,PDCD6IP,VPS35,SSBP1
GO:BP	defense response to other organism	GO:0098542	0.0351516	1.45405	1218	567	48	27543	TOMM70,DDX1,KYNU,NONO,DDX3X,PCBP2,ARG1,AKAP1,TRIM56,SYNCRIP,EPRS,TRIM25,ACTR2,ASS1,TKFC,MOV10,IFIH1,SFPQ,ZC3HAV1,YTHDF3,G3BP2,IPO7,GAPDH,RNF213,PARP9,ZNFX1,FLNB,DDX58,APOE,HSP90AB1,VIM,DHX15,ANKRD17,CDC37,RBM14,DHX36,LSM14A,ADAR,KIF5B,G3BP1,OTUD4,TRIM28,ABCF3,RPS19,MATR3,FGG,DDX17,FGB
GO:BP	regulation of oxidative stress-induced intrinsic apoptotic signaling pathway	GO:1902175	0.0361488	1.44191	27	567	6	27543	SOD2,PPIA,P4HB,NONO,SFPQ,SOD1
GO:BP	regulation of proteolysis involved in cellular protein catabolic process	GO:1903050	0.036762	1.4346	221	567	16	27543	PSME2,RACK1,RPL5,RGN,PSMC5,GCLC,VCP,APOE,HSP90AB1,UFL1,PSME1,EIF3H,PSMC2,CLU,PSMC1,USP5
GO:BP	carbohydrate derivative biosynthetic process	GO:1901137	0.0367644	1.43457	587	567	29	27543	SHMT1,RPN2,ACSL1,ACSL5,DDOST,ACSS2,SLC25A13,MTHFD1,UGDH,RPN1,ACLY,ATP5C1,MLEC,ADK,ENO1,VCP,PAPSS2,TKT,PAICS,ATP6V1A,PGM3,ATP5A1,PYGL,PKM,GK,AGO2,ATP5B,ACAT1,TPI1
GO:BP	regulation of cholesterol metabolic process	GO:0090181	0.0371742	1.42976	40	567	7	27543	FMO5,POR,EPHX2,ACADVL,SEC14L2,APOE,SOD1
GO:BP	regulation of protein localization to nucleus	GO:1900180	0.0372597	1.42876	151	567	13	27543	UFM1,TARDBP,CDK5RAP3,AKAP1,HNRNPM,PARP9,HSP90AB1,NPM1,GLUL,FERMT2,FLNA,TRIM28,LMNA
GO:BP	cellular detoxification	GO:1990748	0.0378053	1.42245	109	567	11	27543	SOD2,AKR1A1,GSTP1,PRDX6,FABP1,TXNRD1,PRDX2,ALDH1A1,APOE,GSR,SOD1
GO:BP	cellular response to xenobiotic stimulus	GO:0071466	0.0395477	1.40288	198	567	15	27543	SULT2A8,FMO5,GSTP1,ACSL1,CYP2E1,CYP2F2,AOX3,HSPA5,CYP2C29,CRYZ,FBP1,GSTM1,AS3MT,FMO1,CYP2J5
GO:BP	defense response	GO:0006952	0.0402842	1.39487	1771	567	63	27543	TOMM70,GSTP1,DDX1,KYNU,KARS,NONO,DDX3X,PCBP2,ARG1,AKAP1,TRIM56,SYNCRIP,EPRS,TRIM25,EPHX2,CELF1,ACTR2,ASS1,FASN,TKFC,MOV10,AHCY,IFIH1,SFPQ,ZC3HAV1,YTHDF3,G3BP2,PRDX2,IPO7,GAPDH,RNF213,PARP9,ZNFX1,FLNB,DDX58,EIF4G1,APOE,HSP90AB1,APOA1,VPS35,UFL1,HSPD1,VIM,DHX15,ANKRD17,CDC37,RBM14,DHX36,LSM14A,CLU,ADAR,SOD1,YWHAZ,KIF5B,G3BP1,OTUD4,TRIM28,ABCF3,RPS19,MATR3,FGG,DDX17,FGB
GO:BP	regulation of signal transduction	GO:0009966	0.0409168	1.3881	2898	567	92	27543	ACAA2,UFM1,SOD2,PPIA,P4HB,GCLM,GSTP1,DDX1,RPS3,CDK5RAP3,RACK1,PBLD2,ARHGDIA,RPL5,NONO,PTBP1,DDX3X,RGN,ARG1,NDRG2,TRIM56,ACSL5,HNRNPK,TRIM25,POR,GOT1,CTH,HSPA5,TKFC,PRMT1,STRAP,SFPQ,PDIA3,CAPN1,ZC3HAV1,YTHDF3,DDX5,PRDX2,GCLC,EIF3A,GAPDH,RNF213,ENO1,PARP9,TIAL1,MVP,TGM2,ABAT,VCP,FBP1,MTDH,APOE,HSP90AB1,APOA1,USP10,VPS35,UFL1,USP47,MFN2,DHX15,QARS,RAB7A,ANKRD17,CDC37,NPM1,PPP5C,HINT1,LARS,DHX36,LSM1…
GO:BP	organelle assembly	GO:0070925	0.0420494	1.37624	882	567	38	27543	MAP4,RPS3,ARPC2,RPSA,RDX,RPL5,CSDE1,DDX3X,SBDS,ACTR2,RPL3,SMC3,UBAP2L,RPS2,YTHDF3,G3BP2,ATXN2L,GDI2,DDX6,RNF213,RPL10,RPS14,PDCD6IP,MFN2,DHX29,RAB7A,RBM14,NPM1,DYNC1H1,LCP1,LSM14A,FLNA,DHX30,EIF2S1,MSN,G3BP1,RPS19,PRRC2C
GO:BP	regulation of viral process	GO:0050792	0.0435885	1.36063	176	567	14	27543	PPIA,P4HB,PABPC1,DDX3X,TRIM25,IFIH1,ZC3HAV1,LARP1,PFN1,ZNFX1,DHX9,RAB7A,ADAR,TRIM28
GO:BP	regulation of cell morphogenesis	GO:0022604	0.0445516	1.35114	329	567	20	27543	CAPRIN1,P4HB,ARPC2,RDX,ARHGDIA,LARP4,HNRNPK,ACTR2,MOV10,APOA1,MFN2,ANXA7,CAPZB,DHX36,CFL1,MYH9,FERMT2,FLNA,MSN,ACTN4
GO:BP	purine nucleoside triphosphate biosynthetic process	GO:0009145	0.0446645	1.35004	73	567	9	27543	SLC25A13,ATP5C1,ADK,ENO1,VCP,ATP6V1A,ATP5A1,PKM,ATP5B
GO:BP	nucleotide phosphorylation	GO:0046939	0.0449358	1.34741	111	567	11	27543	GPD1,TKFC,PCK1,ALDOB,GAPDH,ENO1,PGK1,FBP1,GPI,PKM,TPI1
GO:BP	DNA geometric change	GO:0032392	0.0477637	1.3209	92	567	10	27543	PURA,DDX1,DDX3X,UPF1,DHX9,HNRNPA2B1,DHX36,SSBP1,PURB,G3BP1
GO:BP	glucose metabolic process	GO:0006006	0.0484683	1.31454	226	567	16	27543	GNMT,GPD1,RGN,H6PD,GPT,LDHA,PCK1,GAPDH,ENO1,PGK1,FBP1,GPI,ACADM,PKM,GALM,TPI1
GO:BP	positive regulation of transport	GO:0051050	0.0487785	1.31177	1024	567	42	27543	PPIA,TARDBP,TOMM70,A1CF,ACSL1,ARPC2,RACK1,RDX,RGN,ACSL5,HNRNPK,ASPH,HNRNPM,ABAT,PDCD6IP,APOE,DHX9,HSP90AB1,HSPA8,APOA1,VPS35,YWHAE,MFN2,AACS,RAB7A,ANP32B,DYNC1H1,GLUL,CFL1,CLU,CALM1,SOD1,CA2,FLNA,KIF5B,MSN,ACTN4,TRIM28,FGG,FGB,ANXA2,CYP2J5
GO:BP	nitrogen cycle metabolic process	GO:0071941	0.0491064	1.30886	9	567	4	27543	OTC,ARG1,ASL,ASS1
GO:BP	urea metabolic process	GO:0019627	0.0491064	1.30886	9	567	4	27543	OTC,ARG1,ASL,ASS1
GO:BP	regulation of translational termination	GO:0006449	0.0491064	1.30886	9	567	4	27543	ETF1,EIF5A,UPF1,GSPT1
GO:BP	cellular response to virus	GO:0098586	0.0499317	1.30162	74	567	9	27543	TOMM70,DDX3X,TKFC,IFIH1,ZC3HAV1,DDX58,ANKRD17,LSM14A,ADAR
GO:CC	cytoplasm	GO:0005737	4.6258e-149	148.335	11416	565	526	27317	CCT4,SEC24D,SULT2A8,FH,RPS15A,ACAA2,UFM1,SOD2,AKR1A1,DNAJC3,ALDH8A1,SLC27A5,PPIA,RPS4X,PURA,IQGAP2,SHMT1,TCP1,ARPC4,TARDBP,CAPRIN1,TOMM70,UROC1,SEPHS2,AGXT2,XYLB,FMO5,P4HB,GNMT,A1CF,GCLM,COPS2,ADH1,RPN2,HNRNPH2,ETF1,ACO1,EIF3E,PSME2,EIF3G,GSTP1,ACSL1,DDX1,RNH1,MAP4,RPS3,BHMT,PDIA4,PABPC1,RPS13,SND1,AADAT,PRKAR2A,EIF3J1,ACSF2,EIF5,PA2G4,EEF1G,ARPC2,ANXA11,CDK5RAP3,CYP2E1,RPL22,GPD1,EEF1A1,RPSA,RAC…
GO:CC	cytosol	GO:0005829	4.75274e-124	123.323	4082	565	328	27317	CCT4,SEC24D,SULT2A8,FH,RPS15A,AKR1A1,DNAJC3,PPIA,RPS4X,SHMT1,TCP1,CAPRIN1,UROC1,XYLB,FMO5,P4HB,GNMT,ADH1,HNRNPH2,ETF1,ACO1,EIF3E,EIF3G,GSTP1,DDX1,RNH1,MAP4,RPS3,BHMT,PABPC1,RPS13,SND1,EIF3J1,EIF5,ANXA11,CDK5RAP3,RPL22,GPD1,EEF1A1,RPSA,RACK1,PPA1,KYNU,RDX,ATXN2,RPS9,RPL9,EEFSEC,CPNE3,ARHGDIA,RPL5,LARP4,RARS,KARS,CSDE1,HDLBP,CYB5A,RPL34,DDX3X,CCT6A,PCBP2,FABP1,RGN,LAP3,ARG1,FNDC3A,FTCD,SYNCRIP,HNRN…
GO:CC	intracellular anatomical structure	GO:0005622	3.34374e-104	103.476	17357	565	562	27317	CCT4,SEC24D,SULT2A8,FH,RPS15A,ACAA2,UFM1,SOD2,AKR1A1,DNAJC3,ALDH8A1,SLC27A5,PPIA,RPS4X,PURA,IQGAP2,SHMT1,TCP1,ARPC4,TARDBP,CAPRIN1,TOMM70,UROC1,SEPHS2,AGXT2,ESRP2,XYLB,FMO5,P4HB,GNMT,A1CF,GCLM,COPS2,ADH1,RPN2,HNRNPH2,ETF1,ACO1,EIF3E,PSME2,EIF3G,GSTP1,ACSL1,DDX1,RNH1,MAP4,RPS3,BHMT,PDIA4,PABPC1,RPS13,SND1,AADAT,PRKAR2A,EIF3J1,ACSF2,EIF5,PA2G4,EEF1G,ARPC2,ANXA11,CDK5RAP3,CYP2E1,RPL22,GPD1,EEF1A1,RP…
GO:CC	mitochondrion	GO:0005739	9.94006e-55	54.0026	1921	565	163	27317	FH,RPS15A,ACAA2,SOD2,SHMT1,TOMM70,AGXT2,ADH1,ACO1,GSTP1,ACSL1,DDX1,RPS3,SND1,AADAT,ACSF2,CYP2E1,GPD1,RACK1,KYNU,EEFSEC,CPNE3,ECHS1,OTC,RARS,KARS,CSDE1,ALDH6A1,CYB5A,RPL34,ACADS,AASS,LAP3,ARG1,CYB5R3,AKAP1,H6PD,ACSL5,HNRNPK,IARS2,IDH1,MDH1,ETFA,POR,ALDH1L1,SLC25A13,BPHL,LDHA,HSPA5,SARS,ASL,ACAT3,TXN,MTHFD1,ASS1,TXNRD1,MRPL19,AARS,FASN,IFIH1,PDIA3,ACSM1,CAPN1,PCK1,HADHA,QDPR,ACLY,ACADVL,GARS,MRPS27…
GO:CC	intracellular organelle	GO:0043229	1.98161e-54	53.703	15751	565	497	27317	CCT4,SEC24D,FH,RPS15A,ACAA2,UFM1,SOD2,DNAJC3,SLC27A5,PPIA,RPS4X,PURA,IQGAP2,SHMT1,TCP1,ARPC4,TARDBP,CAPRIN1,TOMM70,AGXT2,ESRP2,FMO5,P4HB,GNMT,A1CF,COPS2,ADH1,RPN2,HNRNPH2,ACO1,EIF3E,PSME2,EIF3G,GSTP1,ACSL1,DDX1,RNH1,MAP4,RPS3,PDIA4,PABPC1,RPS13,SND1,AADAT,PRKAR2A,ACSF2,EIF5,PA2G4,EEF1G,ARPC2,ANXA11,CDK5RAP3,CYP2E1,RPL22,GPD1,EEF1A1,RPSA,RACK1,NOMO1,KYNU,RDX,RPS9,RPL9,EEFSEC,CPNE3,ECHS1,ARHGDIA,OT…
GO:CC	organelle	GO:0043226	1.76745e-51	50.7527	16079	565	498	27317	CCT4,SEC24D,FH,RPS15A,ACAA2,UFM1,SOD2,DNAJC3,SLC27A5,PPIA,RPS4X,PURA,IQGAP2,SHMT1,TCP1,ARPC4,TARDBP,CAPRIN1,TOMM70,AGXT2,ESRP2,FMO5,P4HB,GNMT,A1CF,COPS2,ADH1,RPN2,HNRNPH2,ACO1,EIF3E,PSME2,EIF3G,GSTP1,ACSL1,DDX1,RNH1,MAP4,RPS3,BHMT,PDIA4,PABPC1,RPS13,SND1,AADAT,PRKAR2A,ACSF2,EIF5,PA2G4,EEF1G,ARPC2,ANXA11,CDK5RAP3,CYP2E1,RPL22,GPD1,EEF1A1,RPSA,RACK1,NOMO1,KYNU,RDX,RPS9,RPL9,EEFSEC,CPNE3,ECHS1,ARHGD…
GO:CC	cellular anatomical entity	GO:0110165	1.06087e-43	42.9743	22745	565	565	27317	CCT4,SEC24D,SULT2A8,FH,RPS15A,ACAA2,UFM1,SOD2,AKR1A1,DNAJC3,ALDH8A1,SLC27A5,PPIA,RPS4X,PURA,IQGAP2,SHMT1,TCP1,ARPC4,TARDBP,CAPRIN1,TOMM70,UROC1,SEPHS2,AGXT2,ESRP2,XYLB,FMO5,P4HB,GNMT,A1CF,GCLM,COPS2,ADH1,RPN2,HNRNPH2,ETF1,ACO1,EIF3E,PSME2,EIF3G,GSTP1,ACSL1,DDX1,RNH1,MAP4,RPS3,BHMT,PDIA4,PABPC1,RPS13,SND1,AADAT,PRKAR2A,EIF3J1,ACSF2,EIF5,PA2G4,EEF1G,ARPC2,ANXA11,CDK5RAP3,CYP2E1,RPL22,GPD1,EEF1A1,RP…
GO:CC	intracellular membrane-bounded organelle	GO:0043231	1.41484e-42	41.8493	14421	565	457	27317	CCT4,SEC24D,FH,RPS15A,ACAA2,UFM1,SOD2,DNAJC3,SLC27A5,PPIA,PURA,SHMT1,TCP1,ARPC4,TARDBP,TOMM70,AGXT2,ESRP2,FMO5,P4HB,GNMT,A1CF,COPS2,ADH1,RPN2,HNRNPH2,ACO1,EIF3E,PSME2,EIF3G,GSTP1,ACSL1,DDX1,RNH1,RPS3,PDIA4,PABPC1,RPS13,SND1,AADAT,ACSF2,EIF5,PA2G4,EEF1G,ARPC2,ANXA11,CDK5RAP3,CYP2E1,RPL22,GPD1,EEF1A1,RPSA,RACK1,NOMO1,KYNU,RPS9,EEFSEC,CPNE3,ECHS1,ARHGDIA,OTC,RPL5,RARS,KARS,DDX39A,CYP2F2,FUS,CSDE1,NO…
GO:CC	membrane-bounded organelle	GO:0043227	3.60419e-40	39.4432	14886	565	461	27317	CCT4,SEC24D,FH,RPS15A,ACAA2,UFM1,SOD2,DNAJC3,SLC27A5,PPIA,PURA,SHMT1,TCP1,ARPC4,TARDBP,TOMM70,AGXT2,ESRP2,FMO5,P4HB,GNMT,A1CF,COPS2,ADH1,RPN2,HNRNPH2,ACO1,EIF3E,PSME2,EIF3G,GSTP1,ACSL1,DDX1,RNH1,MAP4,RPS3,BHMT,PDIA4,PABPC1,RPS13,SND1,AADAT,PRKAR2A,ACSF2,EIF5,PA2G4,EEF1G,ARPC2,ANXA11,CDK5RAP3,CYP2E1,RPL22,GPD1,EEF1A1,RPSA,RACK1,NOMO1,KYNU,RPS9,EEFSEC,CPNE3,ECHS1,ARHGDIA,OTC,RPL5,RARS,KARS,DDX39A,C…
GO:CC	protein-containing complex	GO:0032991	4.38181e-38	37.3583	6977	565	291	27317	CCT4,SEC24D,FH,RPS15A,SLC27A5,PPIA,RPS4X,TCP1,ARPC4,TOMM70,ESRP2,P4HB,GNMT,A1CF,GCLM,COPS2,RPN2,HNRNPH2,ETF1,EIF3E,PSME2,EIF3G,GSTP1,DDX1,RNH1,RPS3,BHMT,PABPC1,RPS13,SND1,PRKAR2A,EIF3J1,PA2G4,ARPC2,CDK5RAP3,RPL22,GPD1,RPSA,RACK1,NOMO1,RPS9,RPL9,EEFSEC,RPL5,LARP4,RARS,KARS,FUS,CSDE1,NONO,HDLBP,POLR2B,RPL34,NCL,DDX3X,CCT6A,FABP1,CYB5R3,SYNCRIP,HNRNPK,DDOST,RPS6,EPRS,HNRNPD,HNRNPF,EIF3L,ETFA,RAB10,C…
GO:CC	cytoplasmic stress granule	GO:0010494	4.33106e-28	27.3634	85	565	31	27317	TARDBP,CAPRIN1,DDX1,PABPC1,LARP4,CSDE1,DDX3X,HNRNPK,TRIM25,ELAVL1,CELF1,LARP4B,MOV10,YTHDF3,G3BP2,ATXN2L,DDX6,GIGYF2,LARP1,ZNFX1,KHSRP,PABPC4,TIAL1,VCP,EIF4G1,HABP4,DHX36,LSM14A,EIF2S1,G3BP1,PRRC2C
GO:CC	ribonucleoprotein granule	GO:0035770	5.36764e-27	26.2702	257	565	46	27317	RPS4X,TARDBP,CAPRIN1,DDX1,PABPC1,LARP4,CSDE1,NCL,DDX3X,HNRNPK,RPS6,TRIM25,ELAVL1,CELF1,LARP4B,MOV10,PCBP1,YTHDF3,G3BP2,ATXN2L,UPF1,DDX6,GIGYF2,LARP1,NSUN2,ZNFX1,HNRNPL,KHSRP,PABPC4,TIAL1,VCP,EIF4G1,DHX9,HNRNPA2B1,HABP4,PSMC2,PSMA4,FXR1,DHX36,LSM14A,AGO2,GRSF1,DHX30,EIF2S1,G3BP1,PRRC2C
GO:CC	ribosomal subunit	GO:0044391	2.44015e-26	25.6126	200	565	41	27317	RPS15A,RPS4X,RPS3,RPS13,RPL22,RPSA,RACK1,RPS9,RPL9,RPL5,LARP4,RPL34,DDX3X,RPS6,RPL3,MRPL19,RPS2,MRPS27,RPS11,MRPS9,MRPS5,RPL4,RPL10,MRPL3,RPS14,MRPL44,RPL8,MRPS22,RPS5,DHX29,MRPL37,NPM1,RPL7,RPL18,MRPS30,RPL19,RPL7A,MRPL1,MRPL11,RPS19,RPS20
GO:CC	myelin sheath	GO:0043209	1.53282e-25	24.8145	209	565	41	27317	SOD2,PPIA,TCP1,EEF1A1,RDX,MDH1,CCT5,HSPA5,ASS1,PDIA3,IMMT,ATP5C1,GDI2,PRDX2,CCT3,GAPDH,UQCRC2,ENO1,STIP1,IDH3A,CANX,VCP,PDCD6IP,TKT,HSPA8,HSPD1,CCT2,ATP6V1A,GPI,GSTM1,GLUL,ATP5A1,PKM,ATP5B,CALM1,SOD1,CA2,DLST,SPTAN1,MSN,ANXA2
GO:CC	intracellular organelle lumen	GO:0070013	1.91819e-25	24.7171	6350	565	248	27317	CCT4,ACAA2,SOD2,DNAJC3,SHMT1,TARDBP,ESRP2,P4HB,A1CF,ADH1,RPN2,HNRNPH2,EIF3E,PSME2,DDX1,RNH1,RPS3,PDIA4,RPS13,EIF5,PA2G4,ARPC2,ANXA11,CDK5RAP3,EEF1A1,RACK1,KYNU,RPS9,CPNE3,ECHS1,OTC,RPL5,RARS,DDX39A,FUS,NONO,POLR2B,ALDH6A1,NCL,ACADS,DDX3X,PCBP2,FABP1,LAP3,H6PD,ACSL5,SYNCRIP,HNRNPK,IARS2,RPS6,TRIM25,ACSS2,HNRNPD,HNRNPF,EIF3L,ETFA,ELAVL1,GOT1,SBDS,CELF1,HSPA5,RPL3,MAT1A,HELZ2,PDCD11,TDRD3,TXN,ASS1,T…
GO:CC	organelle lumen	GO:0043233	1.96621e-25	24.7064	6351	565	248	27317	CCT4,ACAA2,SOD2,DNAJC3,SHMT1,TARDBP,ESRP2,P4HB,A1CF,ADH1,RPN2,HNRNPH2,EIF3E,PSME2,DDX1,RNH1,RPS3,PDIA4,RPS13,EIF5,PA2G4,ARPC2,ANXA11,CDK5RAP3,EEF1A1,RACK1,KYNU,RPS9,CPNE3,ECHS1,OTC,RPL5,RARS,DDX39A,FUS,NONO,POLR2B,ALDH6A1,NCL,ACADS,DDX3X,PCBP2,FABP1,LAP3,H6PD,ACSL5,SYNCRIP,HNRNPK,IARS2,RPS6,TRIM25,ACSS2,HNRNPD,HNRNPF,EIF3L,ETFA,ELAVL1,GOT1,SBDS,CELF1,HSPA5,RPL3,MAT1A,HELZ2,PDCD11,TDRD3,TXN,ASS1,T…
GO:CC	membrane-enclosed lumen	GO:0031974	1.96621e-25	24.7064	6351	565	248	27317	CCT4,ACAA2,SOD2,DNAJC3,SHMT1,TARDBP,ESRP2,P4HB,A1CF,ADH1,RPN2,HNRNPH2,EIF3E,PSME2,DDX1,RNH1,RPS3,PDIA4,RPS13,EIF5,PA2G4,ARPC2,ANXA11,CDK5RAP3,EEF1A1,RACK1,KYNU,RPS9,CPNE3,ECHS1,OTC,RPL5,RARS,DDX39A,FUS,NONO,POLR2B,ALDH6A1,NCL,ACADS,DDX3X,PCBP2,FABP1,LAP3,H6PD,ACSL5,SYNCRIP,HNRNPK,IARS2,RPS6,TRIM25,ACSS2,HNRNPD,HNRNPF,EIF3L,ETFA,ELAVL1,GOT1,SBDS,CELF1,HSPA5,RPL3,MAT1A,HELZ2,PDCD11,TDRD3,TXN,ASS1,T…
GO:CC	cytoplasmic ribonucleoprotein granule	GO:0036464	3.70533e-25	24.4312	240	565	43	27317	RPS4X,TARDBP,CAPRIN1,DDX1,PABPC1,LARP4,CSDE1,NCL,DDX3X,HNRNPK,RPS6,TRIM25,ELAVL1,CELF1,LARP4B,MOV10,PCBP1,YTHDF3,G3BP2,ATXN2L,UPF1,DDX6,GIGYF2,LARP1,NSUN2,ZNFX1,KHSRP,PABPC4,TIAL1,VCP,EIF4G1,DHX9,HNRNPA2B1,HABP4,PSMC2,PSMA4,FXR1,DHX36,LSM14A,AGO2,EIF2S1,G3BP1,PRRC2C
GO:CC	ribonucleoprotein complex	GO:1990904	1.60749e-23	22.7939	2040	565	120	27317	RPS15A,RPS4X,ESRP2,HNRNPH2,EIF3E,EIF3G,DDX1,RPS3,PABPC1,RPS13,SND1,EIF3J1,PA2G4,RPL22,RPSA,RACK1,RPS9,RPL9,EEFSEC,RPL5,LARP4,FUS,HDLBP,RPL34,NCL,DDX3X,SYNCRIP,HNRNPK,RPS6,EPRS,HNRNPD,HNRNPF,EIF3L,RALY,ELAVL1,CELF1,RPL3,PDCD11,MRPL19,LARP4B,SRP54,RPS2,G3BP2,UPF1,TRA2B,EEF2,FBL,MRPS27,DDX5,DDX6,LRPPRC,SF3B2,RPS11,LARP1,MRPS9,HNRNPA1,EIF3A,GAPDH,HNRNPM,EIF3B,EIF3D,HNRNPL,SF3A1,MRPS5,PABPC4,TIAL1,HNR…
GO:CC	supramolecular complex	GO:0099080	6.5191e-22	21.1858	1341	565	92	27317	CCT4,RPS4X,IQGAP2,TCP1,TARDBP,CAPRIN1,DDX1,MAP4,PABPC1,ARPC2,CDK5RAP3,LARP4,CSDE1,NCL,DDX3X,CCT6A,HNRNPK,PLS3,RPS6,TRIM25,CCT5,ELAVL1,CELF1,ANXA5,NUDC,LARP4B,MOV10,PCBP1,YTHDF3,G3BP2,ATXN2L,UPF1,DDX6,LRPPRC,GIGYF2,CCT3,LARP1,EIF3A,NSUN2,ZNFX1,HNRNPL,KHSRP,PABPC4,TIAL1,MYO6,FLNB,VCP,RPL4,EIF4G1,APOE,DHX9,HSPA8,VCL,LMNB2,HNRNPA2B1,CCT2,VIM,KIF13B,TWF1,FKBP4,LMAN1,HABP4,PSMC2,PSMA4,CAPZB,DYNC1H1,FXR…
GO:CC	cytosolic ribosome	GO:0022626	1.85457e-21	20.7318	111	565	29	27317	RPS15A,RPS4X,RPS3,RPS13,RPL22,RPSA,RPS9,RPL9,RPL5,LARP4,RPL34,DDX3X,RPS6,RPL3,RPS2,RPS11,RPL4,RPL10,RPS14,RPL8,RPS5,DHX29,RPL7,RPL18,RPL19,RPL7A,MRPL1,RPS19,RPS20
GO:CC	intracellular non-membrane-bounded organelle	GO:0043232	2.35963e-20	19.6272	6373	565	236	27317	CCT4,FH,RPS15A,SOD2,RPS4X,IQGAP2,TCP1,ARPC4,TARDBP,CAPRIN1,P4HB,A1CF,DDX1,MAP4,RPS3,PABPC1,RPS13,PRKAR2A,EIF5,PA2G4,ARPC2,ANXA11,CDK5RAP3,RPL22,EEF1A1,RPSA,RACK1,RDX,RPS9,RPL9,CPNE3,RPL5,LARP4,RARS,CSDE1,NONO,POLR2B,RPL34,NCL,ACADS,DDX3X,CCT6A,CYB5R3,AKAP1,FTCD,ACSL5,HNRNPK,PLS3,RPS6,TRIM25,MDH1,EIF3L,RAB10,CCT5,ELAVL1,SBDS,CELF1,ACTR2,ANXA5,RPL3,PDCD11,TXNRD1,MRPL19,NUDC,LARP4B,SMC3,MOV10,SFPQ,P…
GO:CC	non-membrane-bounded organelle	GO:0043228	2.41221e-20	19.6176	6374	565	236	27317	CCT4,FH,RPS15A,SOD2,RPS4X,IQGAP2,TCP1,ARPC4,TARDBP,CAPRIN1,P4HB,A1CF,DDX1,MAP4,RPS3,PABPC1,RPS13,PRKAR2A,EIF5,PA2G4,ARPC2,ANXA11,CDK5RAP3,RPL22,EEF1A1,RPSA,RACK1,RDX,RPS9,RPL9,CPNE3,RPL5,LARP4,RARS,CSDE1,NONO,POLR2B,RPL34,NCL,ACADS,DDX3X,CCT6A,CYB5R3,AKAP1,FTCD,ACSL5,HNRNPK,PLS3,RPS6,TRIM25,MDH1,EIF3L,RAB10,CCT5,ELAVL1,SBDS,CELF1,ACTR2,ANXA5,RPL3,PDCD11,TXNRD1,MRPL19,NUDC,LARP4B,SMC3,MOV10,SFPQ,P…
GO:CC	nucleoplasm	GO:0005654	2.59723e-20	19.5855	3844	565	169	27317	CCT4,SHMT1,TARDBP,ESRP2,A1CF,ADH1,RPN2,HNRNPH2,EIF3E,PSME2,DDX1,RNH1,ARPC2,ANXA11,RACK1,KYNU,CPNE3,RPL5,RARS,DDX39A,FUS,NONO,POLR2B,ALDH6A1,NCL,ACADS,DDX3X,PCBP2,FABP1,LAP3,ACSL5,SYNCRIP,HNRNPK,TRIM25,ACSS2,HNRNPD,HNRNPF,EIF3L,ELAVL1,GOT1,SBDS,CELF1,HELZ2,TDRD3,TXN,ASS1,TXNRD1,BLVRB,SMC3,UGDH,PRMT1,SRP54,SFPQ,PCBP1,SRSF3,YARS,CAND1,RPS2,SRSF10,ATXN2L,UPF1,PSMC5,TRA2B,NAA15,ACLY,LTA4H,ACADVL,FBL,T…
GO:CC	ribosome	GO:0005840	2.82941e-20	19.5483	419	565	49	27317	RPS15A,RPS4X,RPS3,RPS13,RPL22,RPSA,RACK1,RPS9,RPL9,RPL5,LARP4,RPL34,DDX3X,RPS6,RPL3,MRPL19,LARP4B,RPS2,EEF2,MRPS27,RPS12,RPS11,LARP1,MRPS9,MRPS5,CANX,PTCD3,RPL4,RPL10,MRPL3,RPS14,DHX9,MRPL44,RPL8,MRPS22,RPS5,DHX29,EIF3H,MRPL37,NPM1,RPL7,RPL18,MRPS30,RPL19,RPL7A,MRPL1,MRPL11,RPS19,RPS20
GO:CC	mitochondrial matrix	GO:0005759	4.39588e-20	19.357	352	565	45	27317	ACAA2,SOD2,RPS3,ECHS1,OTC,ACADS,IARS2,ETFA,MRPL19,ACSM1,HADHA,ACADVL,MRPS27,LRPPRC,MRPS9,IDH3A,MRPS5,LONP1,ABAT,ACSM5,MRPL3,IVD,ALDH4A1,MRPL44,MRPS22,HSPD1,PRODH,SUCLG2,HADHB,MRPL37,LACTB2,LRRC59,ACADM,ETFB,SSBP1,GRSF1,ATP5B,MRPS30,DLST,ECI1,DHX30,TFAM,ACAT1,MRPL1,MRPL11
GO:CC	nucleus	GO:0005634	2.35146e-17	16.6287	10135	565	315	27317	CCT4,FH,UFM1,PPIA,PURA,SHMT1,ARPC4,TARDBP,ESRP2,GNMT,A1CF,COPS2,ADH1,RPN2,HNRNPH2,EIF3E,PSME2,EIF3G,GSTP1,DDX1,RNH1,RPS3,PABPC1,RPS13,SND1,EIF5,PA2G4,EEF1G,ARPC2,ANXA11,CDK5RAP3,RPL22,EEF1A1,RPSA,RACK1,KYNU,RPS9,EEFSEC,CPNE3,ARHGDIA,RPL5,RARS,KARS,DDX39A,FUS,NONO,HDLBP,POLR2B,PTBP1,ALDH6A1,NCL,ACADS,DDX3X,PCBP2,FABP1,RGN,LAP3,NDRG2,ACSL5,SYNCRIP,HNRNPK,RPS6,TRIM25,ACSS2,HNRNPD,HNRNPF,EIF3L,RALY,E…
GO:CC	cell junction	GO:0030054	1.29662e-16	15.8872	2117	565	109	27317	AKR1A1,RPS4X,PURA,CAPRIN1,HNRNPH2,MAP4,RPS3,PABPC1,RPS13,ARPC2,RPL22,RPSA,RDX,RPS9,RPL9,CPNE3,ARHGDIA,RPL5,FUS,PCBP2,NDRG2,AKAP1,HNRNPK,PLS3,HNRNPD,RAB10,ELAVL1,GOT1,ACTR2,ANXA5,RPL3,CLTB,BLVRB,EIF5A,RPS2,SRSF10,PSMC5,EEF2,DARS,GDI2,DDX6,EIF3A,GAPDH,PFN1,EIF3B,CANX,FLNB,VCP,ALDH1A1,HNRNPH1,DDX58,RPL4,RPL10,EIF4G1,VAPA,MTDH,RPS14,PDCD6IP,APOE,HSPA8,RAB2A,RPL8,VCL,VPS35,HNRNPA2B1,UBA1,YWHAE,GPHN,TL…
GO:CC	small ribosomal subunit	GO:0015935	1.59599e-16	15.797	80	565	22	27317	RPS15A,RPS4X,RPS3,RPS13,RPSA,RACK1,RPS9,LARP4,DDX3X,RPS6,RPS2,MRPS27,RPS11,MRPS9,MRPS5,RPS14,MRPS22,RPS5,DHX29,NPM1,RPS19,RPS20
GO:CC	polysome	GO:0005844	2.61394e-16	15.5827	72	565	21	27317	RPS4X,RPS3,LARP4,FUS,HDLBP,RPS6,LARP4B,EEF2,LARP1,EIF4G1,DHX9,RPL8,VIM,EIF3H,FXR1,RPL7,RPL18,AGO2,GCN1,RPL19,RPL7A
GO:CC	synapse	GO:0045202	2.25055e-15	14.6477	1499	565	86	27317	AKR1A1,RPS4X,PURA,CAPRIN1,HNRNPH2,MAP4,RPS3,PABPC1,RPS13,ARPC2,RPL22,RPSA,RPS9,RPL9,ARHGDIA,RPL5,FUS,PCBP2,NDRG2,AKAP1,HNRNPK,PLS3,HNRNPD,RAB10,ELAVL1,GOT1,ACTR2,ANXA5,RPL3,CLTB,BLVRB,EIF5A,RPS2,SRSF10,PSMC5,EEF2,DARS,GDI2,EIF3A,GAPDH,PFN1,EIF3B,CANX,VCP,ALDH1A1,HNRNPH1,RPL4,RPL10,EIF4G1,RPS14,APOE,HSPA8,RAB2A,RPL8,VPS35,HNRNPA2B1,YWHAE,GPHN,EIF4B,RAB7A,HNRNPR,PSMC2,CAPZB,GLUL,FXR1,RPL7,CFL1,CLU,…
GO:CC	translation preinitiation complex	GO:0070993	2.77743e-14	13.5564	18	565	12	27317	EIF3E,EIF3G,EIF3J1,EIF3L,EIF3A,EIF3B,EIF3D,EIF3C,DHX29,EIF3H,EIF3I,EIF2S1
GO:CC	melanosome	GO:0042470	4.61484e-14	13.3358	102	565	22	27317	CCT4,P4HB,SND1,ANXA11,HSPA5,FASN,AHCY,PDIA3,RPN1,CANX,PDCD6IP,HSP90AB1,HSPA8,RAB2A,YWHAE,RAB7A,ANXA6,PDIA6,PPIB,YWHAZ,YWHAB,ANXA2
GO:CC	pigment granule	GO:0048770	4.61484e-14	13.3358	102	565	22	27317	CCT4,P4HB,SND1,ANXA11,HSPA5,FASN,AHCY,PDIA3,RPN1,CANX,PDCD6IP,HSP90AB1,HSPA8,RAB2A,YWHAE,RAB7A,ANXA6,PDIA6,PPIB,YWHAZ,YWHAB,ANXA2
GO:CC	nuclear lumen	GO:0031981	8.39321e-14	13.0761	5823	565	204	27317	CCT4,SHMT1,TARDBP,ESRP2,A1CF,ADH1,RPN2,HNRNPH2,EIF3E,PSME2,DDX1,RNH1,RPS3,RPS13,EIF5,PA2G4,ARPC2,ANXA11,CDK5RAP3,EEF1A1,RACK1,KYNU,RPS9,CPNE3,RPL5,RARS,DDX39A,FUS,NONO,POLR2B,ALDH6A1,NCL,ACADS,DDX3X,PCBP2,FABP1,LAP3,ACSL5,SYNCRIP,HNRNPK,RPS6,TRIM25,ACSS2,HNRNPD,HNRNPF,EIF3L,ELAVL1,GOT1,SBDS,CELF1,RPL3,MAT1A,HELZ2,PDCD11,TDRD3,TXN,ASS1,TXNRD1,LARP4B,BLVRB,SMC3,UGDH,PRMT1,SRP54,SFPQ,PCBP1,SRSF3,YAR…
GO:CC	eukaryotic 48S preinitiation complex	GO:0033290	1.04571e-13	12.9806	15	565	11	27317	EIF3E,EIF3G,EIF3J1,EIF3L,EIF3A,EIF3B,EIF3D,EIF3C,EIF3H,EIF3I,EIF2S1
GO:CC	cytosolic small ribosomal subunit	GO:0022627	1.55921e-13	12.8071	46	565	16	27317	RPS15A,RPS4X,RPS3,RPS13,RPSA,RPS9,LARP4,DDX3X,RPS6,RPS2,RPS11,RPS14,RPS5,DHX29,RPS19,RPS20
GO:CC	endoplasmic reticulum	GO:0005783	1.91563e-13	12.7177	1830	565	93	27317	SEC24D,UFM1,DNAJC3,SLC27A5,FMO5,P4HB,A1CF,RPN2,ACO1,ACSL1,RPS3,PDIA4,EEF1G,CYP2E1,NOMO1,RPL5,CYP2F2,CYB5A,RPL34,CYB5R3,AKAP1,H6PD,FTCD,ACSL5,SYNCRIP,DDOST,RPS6,RAB10,POR,ELAVL1,ANXA5,HSPA5,ASL,ASS1,SRP54,PDIA3,EIF5A,RPN1,SEC63,PCK1,ASPH,ALDOB,CYP2C29,TPP2,GIGYF2,MLEC,ATL3,MIA3,HPD,CANX,TGM2,VCP,RPL4,RPL10,VAPA,MTDH,PDCD6IP,APOE,TKT,RAB2A,UFL1,HSPD1,UBA1,ANP32A,HSD17B11,USO1,ANXA7,LMAN1,HADHB,KTN1…
GO:CC	eukaryotic translation initiation factor 3 complex	GO:0005852	3.28407e-13	12.4836	16	565	11	27317	EIF3E,EIF3G,EIF3J1,DDX3X,EIF3L,EIF3A,EIF3B,EIF3D,EIF3C,EIF3H,EIF3I
GO:CC	eukaryotic 43S preinitiation complex	GO:0016282	9.13189e-13	12.0394	17	565	11	27317	EIF3E,EIF3G,EIF3J1,EIF3L,EIF3A,EIF3B,EIF3D,EIF3C,DHX29,EIF3H,EIF3I
GO:CC	organelle envelope	GO:0031967	2.50718e-12	11.6008	1210	565	70	27317	ACAA2,SOD2,TOMM70,ACSL1,RPS3,ANXA11,CYP2E1,OTC,CSDE1,ACADS,ARG1,CYB5R3,AKAP1,ACSL5,SLC25A13,ASL,ASS1,PDIA3,EIF5A,HADHA,TRA2B,XPO7,ACADVL,IMMT,ATP5C1,LRPPRC,IPO7,GAPDH,UQCRC2,ENO1,ZNFX1,HAAO,ANXA4,MYO6,VAPA,TXLNG,MTDH,IVD,APOE,LMNB2,HSPD1,APEH,MFN2,PRODH,CPT2,ANXA7,ANKRD17,HABP4,HADHB,SAMM50,LRRC59,DYNC1H1,ACADM,CSE1L,ATP5A1,CFL1,CLU,ALDH3A2,RTCB,CYC1,GK,ATP5B,CALM1,SOD1,ECI1,ACAT1,RBM15,LMNA,CPNE…
GO:CC	envelope	GO:0031975	2.50718e-12	11.6008	1210	565	70	27317	ACAA2,SOD2,TOMM70,ACSL1,RPS3,ANXA11,CYP2E1,OTC,CSDE1,ACADS,ARG1,CYB5R3,AKAP1,ACSL5,SLC25A13,ASL,ASS1,PDIA3,EIF5A,HADHA,TRA2B,XPO7,ACADVL,IMMT,ATP5C1,LRPPRC,IPO7,GAPDH,UQCRC2,ENO1,ZNFX1,HAAO,ANXA4,MYO6,VAPA,TXLNG,MTDH,IVD,APOE,LMNB2,HSPD1,APEH,MFN2,PRODH,CPT2,ANXA7,ANKRD17,HABP4,HADHB,SAMM50,LRRC59,DYNC1H1,ACADM,CSE1L,ATP5A1,CFL1,CLU,ALDH3A2,RTCB,CYC1,GK,ATP5B,CALM1,SOD1,ECI1,ACAT1,RBM15,LMNA,CPNE…
GO:CC	spliceosomal complex	GO:0005681	3.6916e-11	10.4328	219	565	27	27317	PABPC1,NCL,SYNCRIP,HNRNPK,HNRNPF,RALY,UPF1,TRA2B,DDX5,SF3B2,HNRNPA1,HNRNPM,SF3A1,HNRNPH1,SF3B1,HSPA8,HNRNPA2B1,DHX15,HNRNPR,SRSF1,SRSF2,SNRNP70,HNRNPC,ADAR,MYEF2,SNRNP200,PRPF8
GO:CC	large ribosomal subunit	GO:0015934	4.30654e-10	9.36587	125	565	20	27317	RPL22,RPL9,RPL5,RPL34,RPL3,MRPL19,RPL4,RPL10,MRPL3,MRPL44,RPL8,MRPL37,NPM1,RPL7,RPL18,MRPS30,RPL19,RPL7A,MRPL1,MRPL11
GO:CC	chaperone complex	GO:0101031	6.06798e-10	9.21696	34	565	12	27317	CCT4,TCP1,CCT6A,CCT5,CCT3,STIP1,HSP90AB1,HSPA8,CCT2,CDC37,PPP5C,CCT7
GO:CC	catalytic step 2 spliceosome	GO:0071013	7.18099e-10	9.14382	100	565	18	27317	PABPC1,SYNCRIP,HNRNPK,HNRNPF,RALY,DDX5,SF3B2,HNRNPA1,HNRNPM,SF3A1,HNRNPH1,SF3B1,HNRNPA2B1,HNRNPR,SRSF1,HNRNPC,SNRNP200,PRPF8
GO:CC	perinuclear region of cytoplasm	GO:0048471	9.10151e-10	9.04089	790	565	50	27317	EIF3G,RACK1,FUS,NDRG2,RPS6,RAB10,ASL,UPF1,TRA2B,ALDOB,DDX6,LRPPRC,HNRNPL,ANXA4,MVP,MYO6,TGM2,VCP,VAPA,MTDH,HSP90AB1,HSPA8,RAB2A,VPS35,VIM,ANP32A,USO1,TWF1,FKBP4,EIF4A2,ANXA6,CAPZB,FXR1,SEC31A,LCP1,CLU,PPIB,SPTBN2,SERBP1,YWHAZ,FLNA,KIF5B,DNAJA1,MSN,SET,ACTN4,CHERP,YWHAB,ANXA2,LMNA
GO:CC	aminoacyl-tRNA synthetase multienzyme complex	GO:0017101	4.50156e-09	8.34664	12	565	8	27317	RPL5,RARS,KARS,EPRS,DARS,IARS,QARS,LARS
GO:CC	plasma membrane bounded cell projection	GO:0120025	1.61379e-08	7.79215	2437	565	99	27317	CCT4,PURA,IQGAP2,CAPRIN1,P4HB,MAP4,RPS3,PABPC1,PRKAR2A,ARPC2,EEF1A1,RACK1,RDX,FUS,DDX3X,ARG1,NDRG2,SYNCRIP,HNRNPK,PLS3,RPS6,RAB10,GOT1,LDHA,ACTR2,ANXA5,ASL,TXN,ASS1,CLTB,BLVRB,AHCY,SFPQ,EIF5A,SRSF10,QDPR,GARS,DDX6,GIGYF2,PFN1,USP9X,CANX,KHSRP,MYO6,ABAT,FLNB,ALDH1A1,DDX58,APOE,HSP90AB1,HSPA8,VPS35,UFL1,HSPD1,HNRNPA2B1,YWHAE,VIM,GPHN,KIF13B,TLN1,TWF1,EIF4G2,EIF4B,ATP6V1A,FKBP4,PYGB,GPI,CDC37,HNRNPR…
GO:CC	endomembrane system	GO:0012505	1.93981e-08	7.71224	4164	565	145	27317	SEC24D,UFM1,DNAJC3,SLC27A5,TCP1,FMO5,P4HB,A1CF,RPN2,ACO1,ACSL1,RPS3,PDIA4,EEF1G,ARPC2,ANXA11,CYP2E1,NOMO1,RPL5,CYP2F2,CSDE1,CYB5A,RPL34,CCDC25,LAP3,NDRG2,FNDC3A,CYB5R3,AKAP1,H6PD,FTCD,ACSL5,SYNCRIP,DDOST,RPS6,RAB10,POR,ELAVL1,ANXA5,HSPA5,ASL,TDRD3,ASS1,NUDC,CLTB,FASN,GLYCTK,SRP54,PDIA3,EIF5A,CAND1,RPN1,SEC63,PCK1,TRA2B,ASPH,XPO7,ALDOB,GARS,CYP2C29,TPP2,GDI2,LRPPRC,IPO7,GIGYF2,MLEC,ATL3,MIA3,GAPDH…
GO:CC	catalytic complex	GO:1902494	2.02275e-08	7.69406	1563	565	73	27317	P4HB,GNMT,GCLM,RPN2,PSME2,PABPC1,PRKAR2A,GPD1,POLR2B,CYB5R3,SYNCRIP,HNRNPK,DDOST,HNRNPF,ETFA,RALY,LDHA,MAT1A,FARSB,PRMT1,CAND1,RPN1,PSMC5,NAA15,MYBBP1A,DDX5,SF3B2,PSMD5,GCLC,HNRNPA1,MLEC,UQCRC2,ENO1,HNRNPM,ZNFX1,SF3A1,IDH3A,MYO6,ABAT,VCP,HNRNPH1,PSMD12,DHX9,SF3B1,HNRNPA2B1,USP47,PSME1,FARSA,CUL2,SUCLG2,PSMD2,HNRNPR,PSMC2,HINT1,PSMA4,DYNC1H1,PSMD11,SRSF1,CYC1,ETFB,PSMD1,PKM,POLR2A,AGO2,PSMC1,HNRNP…
GO:CC	proteasome complex	GO:0000502	2.45412e-08	7.6101	67	565	14	27317	PSME2,PSMC5,PSMD5,VCP,PSMD12,PSME1,PSMD2,PSMC2,PSMA4,PSMD11,PSMD1,PSMC1,PSMA3,PSMA7
GO:CC	cell projection	GO:0042995	2.82871e-08	7.54841	2533	565	101	27317	CCT4,PURA,IQGAP2,ARPC4,CAPRIN1,P4HB,MAP4,RPS3,PABPC1,PRKAR2A,ARPC2,EEF1A1,RACK1,RDX,FUS,DDX3X,ARG1,NDRG2,SYNCRIP,HNRNPK,PLS3,RPS6,RAB10,GOT1,LDHA,ACTR2,ANXA5,ASL,TXN,ASS1,CLTB,BLVRB,AHCY,SFPQ,EIF5A,SRSF10,QDPR,GARS,DDX6,GIGYF2,PFN1,USP9X,CANX,KHSRP,MYO6,ABAT,FLNB,ALDH1A1,DDX58,APOE,HSP90AB1,HSPA8,VPS35,UFL1,HSPD1,HNRNPA2B1,YWHAE,VIM,GPHN,KIF13B,TLN1,TWF1,EIF4G2,EIF4B,ATP6V1A,FKBP4,PYGB,GPI,CDC37,…
GO:CC	cell cortex	GO:0005938	3.04562e-08	7.51632	334	565	29	27317	EEF1A1,RDX,NCL,FABP1,HNRNPK,RAB10,ACTR2,CLTB,ASPH,ENO1,PFN1,FLNB,VCL,LASP1,CAPZB,DYNC1H1,CFL1,SPTBN2,MYH9,FERMT2,FLNA,SPTAN1,CALD1,GYS2,ACTN4,FGG,SPTBN1,FGB,ANXA2
GO:CC	proteasome accessory complex	GO:0022624	3.81304e-08	7.41873	28	565	10	27317	PSME2,PSMC5,PSMD5,PSMD12,PSME1,PSMD2,PSMC2,PSMD11,PSMD1,PSMC1
GO:CC	nucleoid	GO:0009295	4.52674e-08	7.34421	47	565	12	27317	SOD2,HADHA,ACADVL,LRPPRC,LONP1,HADHB,LRRC59,SSBP1,GRSF1,ATP5B,DHX30,TFAM
GO:CC	mitochondrial nucleoid	GO:0042645	4.52674e-08	7.34421	47	565	12	27317	SOD2,HADHA,ACADVL,LRPPRC,LONP1,HADHB,LRRC59,SSBP1,GRSF1,ATP5B,DHX30,TFAM
GO:CC	organelle membrane	GO:0031090	5.28025e-08	7.27735	3148	565	117	27317	SEC24D,ACAA2,SOD2,SLC27A5,TOMM70,FMO5,RPN2,ACSL1,RPS3,CYP2E1,NOMO1,OTC,CYP2F2,CSDE1,CYB5A,ACADS,ARG1,FNDC3A,CYB5R3,AKAP1,FTCD,ACSL5,DDOST,RAB10,POR,SLC25A13,HSPA5,ASL,ASS1,CLTB,PDIA3,EIF5A,RPN1,SEC63,HADHA,TRA2B,ASPH,ALDOB,ACADVL,CYP2C29,IMMT,ATP5C1,LRPPRC,MLEC,ATL3,MIA3,GAPDH,UQCRC2,ENO1,ZNFX1,HPD,HAAO,ANXA4,CANX,MYO6,VCP,VAPA,TXLNG,MTDH,IVD,TKT,HSP90AB1,HSPA8,RAB2A,VPS35,LMNB2,UFL1,HSPD1,UBA1,A…
GO:CC	chaperonin-containing T-complex	GO:0005832	5.44382e-08	7.2641	10	565	7	27317	CCT4,TCP1,CCT6A,CCT5,CCT3,CCT2,CCT7
GO:CC	cell body	GO:0044297	6.95516e-08	7.15769	807	565	47	27317	CCT4,PURA,TCP1,ARPC2,RPSA,RACK1,FUS,ARG1,SYNCRIP,RPS6,CCT5,ANXA5,ASL,TXN,ASS1,TXNRD1,EIF5A,SRSF10,GIGYF2,CCT3,CANX,KHSRP,FLNB,APOE,HSP90AB1,HSPA8,RAB2A,VPS35,HNRNPA2B1,CCT2,VIM,GPHN,EIF4B,FKBP4,PPP5C,CAPZB,DYNC1H1,GLUL,FXR1,DHX36,CFL1,SPTBN2,CCT7,SOD1,FLNA,ACTA2,G3BP1
GO:CC	cytosolic large ribosomal subunit	GO:0022625	1.37934e-07	6.86033	63	565	13	27317	RPL22,RPL9,RPL5,RPL34,RPL3,RPL4,RPL10,RPL8,RPL7,RPL18,RPL19,RPL7A,MRPL1
GO:CC	mitochondrial membrane	GO:0031966	2.01456e-07	6.69582	693	565	42	27317	ACAA2,SOD2,TOMM70,ACSL1,RPS3,CYP2E1,OTC,CSDE1,ACADS,ARG1,CYB5R3,AKAP1,ACSL5,SLC25A13,ASL,ASS1,HADHA,ACADVL,IMMT,ATP5C1,UQCRC2,ZNFX1,HAAO,IVD,HSPD1,MFN2,PRODH,CPT2,HADHB,SAMM50,ACADM,ATP5A1,CFL1,CLU,ALDH3A2,CYC1,GK,ATP5B,CALM1,ECI1,ACAT1,ACAD11
GO:CC	mitochondrial envelope	GO:0005740	2.42246e-07	6.61574	753	565	44	27317	ACAA2,SOD2,TOMM70,ACSL1,RPS3,CYP2E1,OTC,CSDE1,ACADS,ARG1,CYB5R3,AKAP1,ACSL5,SLC25A13,ASL,ASS1,PDIA3,HADHA,ACADVL,IMMT,ATP5C1,UQCRC2,ZNFX1,HAAO,IVD,HSPD1,MFN2,PRODH,CPT2,HADHB,SAMM50,ACADM,ATP5A1,CFL1,CLU,ALDH3A2,CYC1,GK,ATP5B,CALM1,SOD1,ECI1,ACAT1,ACAD11
GO:CC	neuron projection	GO:0043005	4.67985e-07	6.32977	1578	565	70	27317	PURA,CAPRIN1,MAP4,RPS3,PABPC1,ARPC2,RACK1,RDX,FUS,ARG1,NDRG2,SYNCRIP,HNRNPK,PLS3,RPS6,GOT1,ANXA5,ASL,TXN,ASS1,BLVRB,AHCY,SFPQ,EIF5A,SRSF10,QDPR,GARS,GIGYF2,PFN1,USP9X,CANX,KHSRP,ABAT,FLNB,ALDH1A1,APOE,HSP90AB1,HSPA8,VPS35,UFL1,HNRNPA2B1,YWHAE,VIM,GPHN,KIF13B,EIF4G2,EIF4B,FKBP4,PYGB,GPI,HNRNPR,PSMC2,PPP5C,CAPZB,DYNC1H1,GLUL,FXR1,DHX36,ACADM,CFL1,CLU,AGO2,CALM1,SOD1,CA2,FLNA,KIF5B,SPTAN1,ACTN4,SPTB…
GO:CC	eukaryotic translation initiation factor 3 complex, eIF3m	GO:0071541	6.32314e-07	6.19907	8	565	6	27317	EIF3A,EIF3B,EIF3D,EIF3C,EIF3H,EIF3I
GO:CC	cytoskeleton	GO:0005856	6.73696e-07	6.17154	2321	565	91	27317	CCT4,IQGAP2,TCP1,ARPC4,P4HB,MAP4,RPS3,PRKAR2A,ARPC2,ANXA11,CDK5RAP3,EEF1A1,RDX,ACADS,DDX3X,CCT6A,FTCD,HNRNPK,PLS3,MDH1,RAB10,CCT5,SBDS,ACTR2,NUDC,SMC3,ALDOB,DDX6,LRPPRC,CCT3,EIF3A,GAPDH,EPPK1,PFN1,NSUN2,MVP,MYO6,MYL6,FLNB,DDX58,VAPA,PDCD6IP,APOE,DHX9,HSPA8,USP10,VCL,LMNB2,YWHAE,CCT2,VIM,GPHN,KIF13B,TLN1,MFN2,TWF1,LASP1,FKBP4,NPM1,CAPZB,DYNC1H1,LCP1,LSM14A,CFL1,CLU,SPTBN2,CCT7,MYH9,HNRNPC,FERMT2,C…
GO:CC	mitochondrial protein-containing complex	GO:0098798	8.0283e-07	6.09538	292	565	25	27317	TOMM70,ETFA,MRPL19,HADHA,MRPS27,IMMT,ATP5C1,MRPS9,UQCRC2,IDH3A,MRPS5,MRPL3,MRPL44,MRPS22,SUCLG2,HADHB,MRPL37,SAMM50,ATP5A1,CYC1,ETFB,ATP5B,MRPS30,MRPL1,MRPL11
GO:CC	nuclear body	GO:0016604	1.35632e-06	5.86764	915	565	48	27317	TARDBP,RPN2,EIF3E,DDX1,DDX39A,NONO,TRIM25,SRP54,SFPQ,PCBP1,SRSF3,YARS,SRSF10,ATXN2L,NAA15,FBL,TPP2,DDX46,SF3B2,HNRNPM,SF3A1,THRAP3,MTDH,DHX9,TKT,SF3B1,MRPL44,HNRNPA2B1,DHX15,RBM14,HABP4,NPM1,LARS,DHX36,SRSF1,SRSF2,SNRNP70,MYH9,ACIN1,ADAR,PACSIN2,RBM39,PRPF8,RBM15,BCLAF1,ACTN4,DDX17,LMNA
GO:CC	actin cytoskeleton	GO:0015629	1.7567e-06	5.7553	499	565	33	27317	ARPC4,ARPC2,EEF1A1,RDX,HNRNPK,PLS3,ACTR2,MYO6,MYL6,FLNB,DDX58,PDCD6IP,DHX9,VCL,TWF1,LASP1,CAPZB,LCP1,CFL1,SPTBN2,MYH9,HNRNPC,FERMT2,MSRA,FLNA,LIMA1,SPTAN1,CALD1,GYS2,AHNAK,ACTA2,ACTN4,SPTBN1
GO:CC	postsynapse	GO:0098794	2.31015e-06	5.63636	753	565	42	27317	PURA,CAPRIN1,HNRNPH2,MAP4,RPS3,RPS13,ARPC2,RPL5,FUS,PCBP2,AKAP1,HNRNPK,ELAVL1,ACTR2,CLTB,PSMC5,EIF3A,GAPDH,PFN1,CANX,HNRNPH1,RPL4,EIF4G1,RPS14,HSPA8,RPL8,VPS35,HNRNPA2B1,GPHN,EIF4B,PSMC2,CAPZB,FXR1,RPL7,CFL1,SPTBN2,PSMA7,YWHAZ,FLNA,RPS19,SPTBN1,CAST
GO:CC	nuclear speck	GO:0016607	2.70045e-06	5.56856	456	565	31	27317	TARDBP,DDX39A,NONO,SRP54,SFPQ,PCBP1,SRSF3,SRSF10,ATXN2L,DDX46,SF3B2,SF3A1,THRAP3,SF3B1,DHX15,RBM14,HABP4,NPM1,DHX36,SRSF1,SRSF2,SNRNP70,ACIN1,ADAR,PACSIN2,RBM39,PRPF8,RBM15,BCLAF1,DDX17,LMNA
GO:CC	cortical actin cytoskeleton	GO:0030864	4.77867e-06	5.32069	83	565	13	27317	EEF1A1,RDX,ACTR2,VCL,LASP1,CFL1,SPTBN2,MYH9,SPTAN1,CALD1,GYS2,ACTN4,SPTBN1
GO:CC	cortical cytoskeleton	GO:0030863	4.95216e-06	5.30521	115	565	15	27317	EEF1A1,RDX,ACTR2,VCL,LASP1,CAPZB,CFL1,SPTBN2,MYH9,FLNA,SPTAN1,CALD1,GYS2,ACTN4,SPTBN1
GO:CC	proteasome regulatory particle	GO:0005838	5.37225e-06	5.26984	24	565	8	27317	PSMC5,PSMD5,PSMD12,PSMD2,PSMC2,PSMD11,PSMD1,PSMC1
GO:CC	polysomal ribosome	GO:0042788	6.59823e-06	5.18057	34	565	9	27317	LARP4B,EEF2,LARP1,DHX9,RPL8,EIF3H,RPL18,RPL19,RPL7A
GO:CC	endopeptidase complex	GO:1905369	6.75698e-06	5.17025	101	565	14	27317	PSME2,PSMC5,PSMD5,VCP,PSMD12,PSME1,PSMD2,PSMC2,PSMA4,PSMD11,PSMD1,PSMC1,PSMA3,PSMA7
GO:CC	supramolecular fiber	GO:0099512	1.00473e-05	4.99795	1007	565	49	27317	CCT4,IQGAP2,TCP1,MAP4,ARPC2,CDK5RAP3,CCT6A,PLS3,CCT5,ANXA5,NUDC,DDX6,LRPPRC,CCT3,EIF3A,MYO6,FLNB,RPL4,APOE,HSPA8,VCL,LMNB2,CCT2,VIM,KIF13B,TWF1,FKBP4,LMAN1,HABP4,CAPZB,DYNC1H1,FXR1,RPL7,LCP1,CCT7,MYH9,FERMT2,CALM1,LUM,FLNA,KEG1,KIF5B,SPTAN1,AHNAK,ACTA2,ACTN4,SPTBN1,HSPH1,LMNA
GO:CC	supramolecular polymer	GO:0099081	1.28232e-05	4.892	1015	565	49	27317	CCT4,IQGAP2,TCP1,MAP4,ARPC2,CDK5RAP3,CCT6A,PLS3,CCT5,ANXA5,NUDC,DDX6,LRPPRC,CCT3,EIF3A,MYO6,FLNB,RPL4,APOE,HSPA8,VCL,LMNB2,CCT2,VIM,KIF13B,TWF1,FKBP4,LMAN1,HABP4,CAPZB,DYNC1H1,FXR1,RPL7,LCP1,CCT7,MYH9,FERMT2,CALM1,LUM,FLNA,KEG1,KIF5B,SPTAN1,AHNAK,ACTA2,ACTN4,SPTBN1,HSPH1,LMNA
GO:CC	nuclear outer membrane-endoplasmic reticulum membrane network	GO:0042175	1.2997e-05	4.88616	1047	565	50	27317	SEC24D,SLC27A5,FMO5,RPN2,ACSL1,CYP2E1,NOMO1,CYP2F2,CYB5A,CYB5R3,FTCD,ACSL5,DDOST,RAB10,POR,HSPA5,PDIA3,EIF5A,RPN1,SEC63,ASPH,ALDOB,CYP2C29,LRPPRC,MLEC,ATL3,MIA3,ENO1,HPD,CANX,VCP,VAPA,MTDH,TKT,RAB2A,UFL1,UBA1,ANXA7,LMAN1,KTN1,SLC27A2,LRRC59,SEC31A,ALDH3A2,RTCB,TECR,FMO1,ATP13A1,CHERP,CYP2J5
GO:CC	proteasome regulatory particle, base subcomplex	GO:0008540	3.54741e-05	4.45009	13	565	6	27317	PSMC5,PSMD5,PSMD2,PSMC2,PSMD1,PSMC1
GO:CC	endoplasmic reticulum membrane	GO:0005789	3.80213e-05	4.41997	1020	565	48	27317	SEC24D,SLC27A5,FMO5,RPN2,ACSL1,CYP2E1,NOMO1,CYP2F2,CYB5A,CYB5R3,FTCD,ACSL5,DDOST,RAB10,POR,HSPA5,PDIA3,EIF5A,RPN1,SEC63,ASPH,ALDOB,CYP2C29,MLEC,ATL3,MIA3,HPD,CANX,VCP,VAPA,MTDH,TKT,RAB2A,UFL1,UBA1,ANXA7,LMAN1,KTN1,SLC27A2,LRRC59,SEC31A,ALDH3A2,RTCB,TECR,FMO1,ATP13A1,CHERP,CYP2J5
GO:CC	endoplasmic reticulum subcompartment	GO:0098827	4.65225e-05	4.33234	1027	565	48	27317	SEC24D,SLC27A5,FMO5,RPN2,ACSL1,CYP2E1,NOMO1,CYP2F2,CYB5A,CYB5R3,FTCD,ACSL5,DDOST,RAB10,POR,HSPA5,PDIA3,EIF5A,RPN1,SEC63,ASPH,ALDOB,CYP2C29,MLEC,ATL3,MIA3,HPD,CANX,VCP,VAPA,MTDH,TKT,RAB2A,UFL1,UBA1,ANXA7,LMAN1,KTN1,SLC27A2,LRRC59,SEC31A,ALDH3A2,RTCB,TECR,FMO1,ATP13A1,CHERP,CYP2J5
GO:CC	neuronal cell body	GO:0043025	5.02359e-05	4.29899	720	565	38	27317	PURA,ARPC2,RPSA,RACK1,FUS,ARG1,SYNCRIP,ANXA5,ASL,TXN,ASS1,TXNRD1,EIF5A,SRSF10,GIGYF2,CANX,KHSRP,FLNB,APOE,HSP90AB1,HSPA8,RAB2A,VPS35,HNRNPA2B1,GPHN,EIF4B,FKBP4,PPP5C,CAPZB,DYNC1H1,GLUL,FXR1,DHX36,CFL1,SPTBN2,SOD1,FLNA,G3BP1
GO:CC	somatodendritic compartment	GO:0036477	8.5255e-05	4.06928	1081	565	49	27317	PURA,CAPRIN1,RPS3,PABPC1,ARPC2,RPSA,RACK1,FUS,ARG1,SYNCRIP,HNRNPK,RPS6,ANXA5,ASL,TXN,ASS1,TXNRD1,SFPQ,EIF5A,SRSF10,GIGYF2,CANX,KHSRP,FLNB,APOE,HSP90AB1,HSPA8,RAB2A,VPS35,HNRNPA2B1,GPHN,EIF4B,FKBP4,HNRNPR,PSMC2,PPP5C,CAPZB,DYNC1H1,GLUL,FXR1,DHX36,CFL1,CLU,SPTBN2,AGO2,SOD1,FLNA,KIF5B,G3BP1
GO:CC	cell leading edge	GO:0031252	9.25873e-05	4.03345	451	565	28	27317	IQGAP2,CAPRIN1,P4HB,RPS3,PABPC1,ARPC2,EEF1A1,RDX,DDX3X,ACTR2,MYO6,DDX58,VIM,TLN1,TWF1,CDC37,CAPZB,LCP1,CFL1,MYH9,FERMT2,YWHAZ,PACSIN2,LIMA1,ACTA2,SNX2,SPTBN1,ANXA2
GO:CC	organelle inner membrane	GO:0019866	0.000173178	3.76151	521	565	30	27317	ACAA2,SOD2,RPS3,CYP2E1,OTC,CSDE1,CYB5R3,AKAP1,ACSL5,SLC25A13,HADHA,TRA2B,ACADVL,IMMT,ATP5C1,LRPPRC,UQCRC2,LMNB2,HSPD1,PRODH,CPT2,HADHB,SAMM50,ATP5A1,CLU,ALDH3A2,CYC1,ATP5B,ECI1,ACAT1
GO:CC	smooth endoplasmic reticulum	GO:0005790	0.000177639	3.75046	36	565	8	27317	DNAJC3,FTCD,HSPA5,PDIA3,ALDOB,CANX,RPL10,PPIB
GO:CC	peptidase complex	GO:1905368	0.000200798	3.69724	132	565	14	27317	PSME2,PSMC5,PSMD5,VCP,PSMD12,PSME1,PSMD2,PSMC2,PSMA4,PSMD11,PSMD1,PSMC1,PSMA3,PSMA7
GO:CC	postsynaptic density	GO:0014069	0.000353058	3.45215	400	565	25	27317	PURA,HNRNPH2,MAP4,RPS3,RPS13,RPL5,PCBP2,HNRNPK,ACTR2,EIF3A,GAPDH,HNRNPH1,RPL4,RPS14,HSPA8,RPL8,VPS35,GPHN,CAPZB,FXR1,RPL7,YWHAZ,RPS19,SPTBN1,CAST
GO:CC	mitochondrial inner membrane	GO:0005743	0.000461791	3.33555	461	565	27	27317	ACAA2,SOD2,RPS3,CYP2E1,OTC,CSDE1,CYB5R3,AKAP1,ACSL5,SLC25A13,HADHA,ACADVL,IMMT,ATP5C1,UQCRC2,HSPD1,PRODH,CPT2,HADHB,SAMM50,ATP5A1,CLU,ALDH3A2,CYC1,ATP5B,ECI1,ACAT1
GO:CC	asymmetric synapse	GO:0032279	0.00048277	3.31626	407	565	25	27317	PURA,HNRNPH2,MAP4,RPS3,RPS13,RPL5,PCBP2,HNRNPK,ACTR2,EIF3A,GAPDH,HNRNPH1,RPL4,RPS14,HSPA8,RPL8,VPS35,GPHN,CAPZB,FXR1,RPL7,YWHAZ,RPS19,SPTBN1,CAST
GO:CC	nuclear matrix	GO:0016363	0.000569452	3.24454	105	565	12	27317	NONO,MAT1A,SMC3,SFPQ,HNRNPM,HNRNPA2B1,VIM,ANP32A,NPM1,CFL1,MATR3,LMNA
GO:CC	ruffle membrane	GO:0032587	0.000784669	3.10531	90	565	11	27317	RPS3,ARPC2,EEF1A1,MYO6,DDX58,TLN1,TWF1,CDC37,LCP1,CFL1,PACSIN2
GO:CC	actin filament bundle	GO:0032432	0.00087611	3.05744	91	565	11	27317	PLS3,FLNB,VCL,LCP1,CFL1,MYH9,FERMT2,FLNA,LIMA1,ACTA2,ACTN4
GO:CC	mitochondrial ribosome	GO:0005761	0.00097675	3.01022	92	565	11	27317	MRPL19,MRPS27,MRPS9,MRPS5,MRPL3,MRPL44,MRPS22,MRPL37,MRPS30,MRPL1,MRPL11
GO:CC	organellar ribosome	GO:0000313	0.00097675	3.01022	92	565	11	27317	MRPL19,MRPS27,MRPS9,MRPS5,MRPL3,MRPL44,MRPS22,MRPL37,MRPS30,MRPL1,MRPL11
GO:CC	peroxisome	GO:0005777	0.00101176	2.99492	151	565	14	27317	ACSL1,FABP1,IDH1,EPHX2,TKT,IDE,HSPD1,VIM,SLC27A2,ALDH3A2,SOD1,PIPOX,EHHADH,ACAD11
GO:CC	microbody	GO:0042579	0.00101176	2.99492	151	565	14	27317	ACSL1,FABP1,IDH1,EPHX2,TKT,IDE,HSPD1,VIM,SLC27A2,ALDH3A2,SOD1,PIPOX,EHHADH,ACAD11
GO:CC	organelle subcompartment	GO:0031984	0.00111633	2.95221	1322	565	53	27317	SEC24D,SLC27A5,FMO5,RPN2,ACSL1,CYP2E1,NOMO1,CYP2F2,CYB5A,LAP3,CYB5R3,FTCD,ACSL5,DDOST,RAB10,POR,HSPA5,CLTB,PDIA3,EIF5A,RPN1,SEC63,ASPH,ALDOB,CYP2C29,MLEC,ATL3,MIA3,HPD,CANX,VCP,VAPA,MTDH,TKT,RAB2A,UFL1,HSPD1,UBA1,USO1,ANXA7,LMAN1,KTN1,SLC27A2,LRRC59,SEC31A,ALDH3A2,RTCB,FLNA,TECR,FMO1,ATP13A1,CHERP,CYP2J5
GO:CC	nuclear periphery	GO:0034399	0.00125915	2.89992	133	565	13	27317	NONO,MAT1A,SMC3,SFPQ,HNRNPM,LMNB2,HNRNPA2B1,VIM,ANP32A,NPM1,CFL1,MATR3,LMNA
GO:CC	contractile fiber	GO:0043292	0.00137446	2.86187	247	565	18	27317	ANXA5,FLNB,RPL4,VCL,TWF1,LMAN1,HABP4,CAPZB,FXR1,RPL7,FERMT2,CALM1,FLNA,SPTAN1,AHNAK,ACTA2,ACTN4,SPTBN1
GO:CC	neuron to neuron synapse	GO:0098984	0.00144404	2.84042	433	565	25	27317	PURA,HNRNPH2,MAP4,RPS3,RPS13,RPL5,PCBP2,HNRNPK,ACTR2,EIF3A,GAPDH,HNRNPH1,RPL4,RPS14,HSPA8,RPL8,VPS35,GPHN,CAPZB,FXR1,RPL7,YWHAZ,RPS19,SPTBN1,CAST
GO:CC	postsynaptic specialization	GO:0099572	0.00169427	2.77102	437	565	25	27317	PURA,HNRNPH2,MAP4,RPS3,RPS13,RPL5,PCBP2,HNRNPK,ACTR2,EIF3A,GAPDH,HNRNPH1,RPL4,RPS14,HSPA8,RPL8,VPS35,GPHN,CAPZB,FXR1,RPL7,YWHAZ,RPS19,SPTBN1,CAST
GO:CC	ruffle	GO:0001726	0.00182931	2.73771	181	565	15	27317	RPS3,ARPC2,EEF1A1,RDX,MYO6,DDX58,TLN1,TWF1,CDC37,LCP1,CFL1,MYH9,PACSIN2,LIMA1,ANXA2
GO:CC	mCRD-mediated mRNA stability complex	GO:0106002	0.00185018	2.73279	7	565	4	27317	PABPC1,CSDE1,SYNCRIP,HNRNPD
GO:CC	axon	GO:0030424	0.00235622	2.62778	781	565	36	27317	MAP4,ARPC2,NDRG2,HNRNPK,GOT1,ANXA5,TXN,BLVRB,SRSF10,GARS,USP9X,CANX,ALDH1A1,HSP90AB1,HSPA8,YWHAE,VIM,KIF13B,EIF4G2,FKBP4,PYGB,HNRNPR,DYNC1H1,GLUL,FXR1,DHX36,ACADM,CFL1,CLU,CALM1,SOD1,CA2,FLNA,KIF5B,SPTAN1,SPTBN1
GO:CC	extracellular exosome	GO:0070062	0.00268818	2.57054	102	565	11	27317	BHMT,GARS,NSUN2,PDCD6IP,HSPA8,HSPD1,HNRNPA2B1,HSPA4,AGO2,AHNAK,ANXA2
GO:CC	focal adhesion	GO:0005925	0.00289721	2.53802	188	565	15	27317	ARPC2,RDX,CPNE3,FLNB,VCL,TLN1,LASP1,SRP68,ANXA6,LCP1,CFL1,MYH9,FERMT2,LIMA1,MSN
GO:CC	nuclear envelope	GO:0005635	0.00291255	2.53573	480	565	26	27317	ANXA11,EIF5A,TRA2B,XPO7,LRPPRC,IPO7,GAPDH,ENO1,ANXA4,MYO6,VAPA,TXLNG,MTDH,APOE,LMNB2,APEH,ANXA7,ANKRD17,HABP4,LRRC59,DYNC1H1,CSE1L,RTCB,RBM15,LMNA,CPNE1
GO:CC	myofibril	GO:0030016	0.00310204	2.50835	237	565	17	27317	ANXA5,FLNB,RPL4,VCL,TWF1,LMAN1,HABP4,CAPZB,FXR1,RPL7,FERMT2,CALM1,FLNA,SPTAN1,AHNAK,ACTN4,SPTBN1
GO:CC	zona pellucida receptor complex	GO:0002199	0.00363968	2.43894	8	565	4	27317	CCT4,TCP1,CCT3,CCT2
GO:CC	rough endoplasmic reticulum	GO:0005791	0.00389443	2.40956	106	565	11	27317	RPN2,RPN1,SEC63,ALDOB,CANX,RPL4,HSPD1,UBA1,GLUL,PKM,RPL18
GO:CC	cell-substrate junction	GO:0030055	0.00537711	2.26945	198	565	15	27317	ARPC2,RDX,CPNE3,FLNB,VCL,TLN1,LASP1,SRP68,ANXA6,LCP1,CFL1,MYH9,FERMT2,LIMA1,MSN
GO:CC	dendrite	GO:0030425	0.00539782	2.26778	779	565	35	27317	PURA,CAPRIN1,RPS3,PABPC1,ARPC2,RACK1,FUS,SYNCRIP,HNRNPK,RPS6,ANXA5,TXN,SFPQ,EIF5A,SRSF10,GIGYF2,CANX,KHSRP,APOE,HSP90AB1,HSPA8,GPHN,EIF4B,HNRNPR,PSMC2,PPP5C,CAPZB,FXR1,DHX36,CFL1,CLU,AGO2,SOD1,FLNA,KIF5B
GO:CC	dendritic tree	GO:0097447	0.00569332	2.24463	781	565	35	27317	PURA,CAPRIN1,RPS3,PABPC1,ARPC2,RACK1,FUS,SYNCRIP,HNRNPK,RPS6,ANXA5,TXN,SFPQ,EIF5A,SRSF10,GIGYF2,CANX,KHSRP,APOE,HSP90AB1,HSPA8,GPHN,EIF4B,HNRNPR,PSMC2,PPP5C,CAPZB,FXR1,DHX36,CFL1,CLU,AGO2,SOD1,FLNA,KIF5B
GO:CC	P-body	GO:0000932	0.00581308	2.23559	91	565	10	27317	CAPRIN1,CSDE1,MOV10,YTHDF3,UPF1,DDX6,PSMC2,PSMA4,LSM14A,AGO2
GO:CC	extracellular vesicle	GO:1903561	0.00777088	2.10953	114	565	11	27317	BHMT,GARS,NSUN2,PDCD6IP,HSPA8,HSPD1,HNRNPA2B1,HSPA4,AGO2,AHNAK,ANXA2
GO:CC	GAIT complex	GO:0097452	0.0106334	1.97333	4	565	3	27317	SYNCRIP,EPRS,GAPDH
GO:CC	exon-exon junction complex	GO:0035145	0.0136729	1.86414	20	565	5	27317	TDRD3,UPF1,THRAP3,SRSF1,ACIN1
GO:CC	extracellular organelle	GO:0043230	0.0146117	1.8353	122	565	11	27317	BHMT,GARS,NSUN2,PDCD6IP,HSPA8,HSPD1,HNRNPA2B1,HSPA4,AGO2,AHNAK,ANXA2
GO:CC	extracellular membrane-bounded organelle	GO:0065010	0.0146117	1.8353	122	565	11	27317	BHMT,GARS,NSUN2,PDCD6IP,HSPA8,HSPD1,HNRNPA2B1,HSPA4,AGO2,AHNAK,ANXA2
GO:CC	outer membrane	GO:0019867	0.0192036	1.71662	221	565	15	27317	TOMM70,ACSL1,ARG1,CYB5R3,AKAP1,ACSL5,ASL,ASS1,LRPPRC,ENO1,ZNFX1,MFN2,HADHB,SAMM50,GK
GO:CC	organelle outer membrane	GO:0031968	0.0192036	1.71662	221	565	15	27317	TOMM70,ACSL1,ARG1,CYB5R3,AKAP1,ACSL5,ASL,ASS1,LRPPRC,ENO1,ZNFX1,MFN2,HADHB,SAMM50,GK
GO:CC	glutamatergic synapse	GO:0098978	0.0225761	1.64635	480	565	24	27317	PURA,CAPRIN1,ARPC2,RPL22,RPSA,NDRG2,HNRNPK,ELAVL1,GAPDH,PFN1,CANX,VCP,APOE,HSPA8,VPS35,HNRNPA2B1,YWHAE,FXR1,CFL1,SPTBN2,YWHAZ,PACSIN2,FLNA,SPTBN1
GO:CC	polymeric cytoskeletal fiber	GO:0099513	0.0226923	1.64412	769	565	33	27317	CCT4,IQGAP2,TCP1,MAP4,ARPC2,CDK5RAP3,CCT6A,PLS3,CCT5,NUDC,DDX6,LRPPRC,CCT3,EIF3A,MYO6,APOE,HSPA8,VCL,LMNB2,CCT2,VIM,KIF13B,TWF1,FKBP4,DYNC1H1,LCP1,CCT7,CALM1,FLNA,KEG1,KIF5B,HSPH1,LMNA
GO:CC	mitochondrial proton-transporting ATP synthase complex, catalytic sector F(1)	GO:0000275	0.0261737	1.58213	5	565	3	27317	ATP5C1,ATP5A1,ATP5B
GO:CC	perikaryon	GO:0043204	0.0267734	1.5723	202	565	14	27317	ARPC2,RACK1,FUS,ANXA5,ASL,ASS1,GIGYF2,HSPA8,HNRNPA2B1,PPP5C,GLUL,DHX36,FLNA,G3BP1
GO:CC	actomyosin	GO:0042641	0.034694	1.45975	91	565	9	27317	FLNB,PDCD6IP,VCL,LCP1,MYH9,FERMT2,LIMA1,ACTA2,ACTN4
GO:CC	leading edge membrane	GO:0031256	0.0370654	1.43103	183	565	13	27317	RPS3,ARPC2,EEF1A1,MYO6,DDX58,TLN1,TWF1,CDC37,LCP1,CFL1,FERMT2,PACSIN2,SPTBN1
GO:CC	filopodium	GO:0030175	0.0374645	1.42638	113	565	10	27317	IQGAP2,RDX,MYO6,TWF1,DYNC1H1,FXR1,LCP1,CFL1,MSN,ACTA2
GO:CC	distal axon	GO:0150034	0.0433957	1.36255	379	565	20	27317	ARPC2,NDRG2,HNRNPK,GOT1,ANXA5,BLVRB,SRSF10,USP9X,HSP90AB1,HSPA8,YWHAE,FKBP4,HNRNPR,GLUL,FXR1,CFL1,CLU,CALM1,FLNA,KIF5B
GO:CC	oligosaccharyltransferase complex	GO:0008250	0.047143	1.32658	14	565	4	27317	RPN2,DDOST,RPN1,MLEC
GO:CC	microtubule cytoskeleton	GO:0015630	0.0475896	1.32249	1335	565	48	27317	CCT4,IQGAP2,TCP1,MAP4,RPS3,PRKAR2A,ANXA11,CDK5RAP3,ACADS,DDX3X,CCT6A,FTCD,MDH1,CCT5,SBDS,NUDC,SMC3,ALDOB,LRPPRC,CCT3,EIF3A,GAPDH,NSUN2,VAPA,PDCD6IP,APOE,DHX9,HSPA8,YWHAE,CCT2,KIF13B,MFN2,FKBP4,NPM1,DYNC1H1,LSM14A,CCT7,MYH9,CALM1,OLA1,KEG1,KIF5B,DLST,RBM39,SPTAN1,DNAJA1,ACTA2,HSPH1
KEGG	Metabolic pathways	KEGG:01100	1.30224e-19	18.8853	1567	363	142	8583	FH,ACAA2,AKR1A1,ALDH8A1,SLC27A5,SHMT1,UROC1,SEPHS2,AGXT2,XYLB,FMO5,GNMT,GCLM,ADH1,RPN2,ACO1,GSTP1,ACSL1,BHMT,AADAT,CYP2E1,PRDX6,KYNU,ECHS1,OTC,FAH,ALDH6A1,ACADS,AASS,RGN,LAP3,ARG1,H6PD,FTCD,ACSL5,GPT,EPRS,IDH1,ACSS2,MDH1,EPHX2,ALDH1L1,PGD,GOT1,AOX3,CTH,LDHA,MAT1A,ASL,HAGH,ACAT3,MTHFD1,ASS1,FASN,TKFC,BLVRB,GLYCTK,AHCY,UGDH,ACSM1,RPN1,PCK1,HADHA,QDPR,ACLY,ALDOB,LTA4H,ACADVL,CYP2C29,GSS,ALDH7A1,ATP5…
KEGG	Carbon metabolism	KEGG:01200	1.10991e-15	14.9547	119	363	32	8583	FH,SHMT1,ACO1,ECHS1,ALDH6A1,ACADS,RGN,H6PD,GPT,IDH1,ACSS2,MDH1,PGD,GOT1,ACAT3,TKFC,GLYCTK,ALDOB,GAPDH,ENO1,IDH3A,PGK1,FBP1,TKT,GPI,SUCLG2,ME1,PKM,TALDO1,DLST,ACAT1,TPI1
KEGG	Biosynthesis of amino acids	KEGG:01230	5.71135e-12	11.2433	78	363	23	8583	SHMT1,ACO1,OTC,ARG1,GPT,IDH1,GOT1,CTH,MAT1A,ASL,ASS1,ALDOB,GAPDH,ENO1,IDH3A,PGK1,TKT,PAH,GLUL,PKM,TALDO1,ACY1,TPI1
KEGG	Aminoacyl-tRNA biosynthesis	KEGG:00970	5.15962e-11	10.2874	43	363	17	8583	RARS,KARS,IARS2,EPRS,SARS,TARS,AARS,FARSB,GARS,DARS,IARS,HARS,FARSA,QARS,LARS,NARS,VARS
KEGG	Ribosome	KEGG:03010	1.28526e-10	9.89101	164	363	31	8583	RPS15A,RPS4X,RPS3,RPS13,RPL22,RPSA,RPS9,RPL9,RPL5,RPL34,RPS6,RPL3,MRPL19,RPS2,RPS12,RPS11,MRPS9,MRPS5,RPL4,RPL10,RPS14,RPL8,RPS5,RPL7,RPL18,RPL19,RPL7A,MRPL1,MRPL11,RPS19,RPS20
KEGG	Fatty acid degradation	KEGG:00071	1.54607e-10	9.81077	52	363	18	8583	ACAA2,ADH1,ACSL1,ECHS1,ACADS,ACSL5,ACAT3,HADHA,ACADVL,ALDH7A1,CPT2,ALDH9A1,HADHB,ACADM,ALDH3A2,ECI1,ACAT1,EHHADH
KEGG	Pyruvate metabolism	KEGG:00620	1.16727e-09	8.93283	44	363	16	8583	FH,AKR1A1,ADH1,ACSS2,MDH1,LDHA,HAGH,ACAT3,PCK1,ALDH7A1,ALDH9A1,ME1,ALDH3A2,PKM,GLO1,ACAT1
KEGG	Valine, leucine and isoleucine degradation	KEGG:00280	3.76689e-09	8.42402	54	363	17	8583	ACAA2,AGXT2,ECHS1,ALDH6A1,ACADS,AOX3,ACAT3,HADHA,ALDH7A1,ABAT,IVD,ALDH9A1,HADHB,ACADM,ALDH3A2,ACAT1,EHHADH
KEGG	Glycolysis / Gluconeogenesis	KEGG:00010	1.2609e-07	6.89932	66	363	17	8583	AKR1A1,ADH1,ACSS2,LDHA,PCK1,ALDOB,ALDH7A1,GAPDH,ENO1,PGK1,FBP1,ALDH9A1,GPI,ALDH3A2,PKM,GALM,TPI1
KEGG	Spliceosome	KEGG:03040	1.70854e-07	6.76737	124	363	23	8583	FUS,HNRNPK,PCBP1,SRSF3,SRSF10,TRA2B,DDX46,DDX5,SF3B2,HNRNPA1,HNRNPM,SF3A1,SF3B1,HSPA8,DHX15,PUF60,SRSF1,SRSF2,SNRNP70,HNRNPC,ACIN1,PRPF8,CHERP
KEGG	beta-Alanine metabolism	KEGG:00410	3.14216e-07	6.50277	32	363	12	8583	ECHS1,ALDH6A1,ACADS,HADHA,ALDH7A1,DPYS,ABAT,ALDH9A1,CNDP2,ALDH3A2,CSAD,EHHADH
KEGG	Tryptophan metabolism	KEGG:00380	1.17009e-06	5.93178	50	363	14	8583	ALDH8A1,AADAT,KYNU,ECHS1,AOX3,ACAT3,HADHA,ALDH7A1,HAAO,ALDH9A1,ALDH3A2,DLST,ACAT1,EHHADH
KEGG	Fatty acid metabolism	KEGG:01212	2.42626e-06	5.61506	61	363	15	8583	ACAA2,ACSL1,ECHS1,ACADS,ACSL5,ACAT3,FASN,HADHA,ACADVL,CPT2,HADHB,ACADM,ACAT1,TECR,EHHADH
KEGG	Coronavirus disease - COVID-19	KEGG:05171	4.52176e-06	5.34469	233	363	30	8583	RPS15A,RPS4X,RPS3,RPS13,RPL22,RPSA,RPS9,RPL9,RPL5,RPL34,RPS6,RPL3,IFIH1,RPS2,RPS12,RPS11,DDX58,RPL4,RPL10,RPS14,RPL8,RPS5,RPL7,RPL18,ADAR,RPL19,RPL7A,RPS19,FGG,RPS20
KEGG	Arginine biosynthesis	KEGG:00220	8.35923e-05	4.07783	20	363	8	8583	OTC,ARG1,GPT,GOT1,ASL,ASS1,GLUL,ACY1
KEGG	Butanoate metabolism	KEGG:00650	0.000102211	3.9905	27	363	9	8583	ECHS1,ACADS,ACAT3,ACSM1,HADHA,ABAT,ACSM5,ACAT1,EHHADH
KEGG	Propanoate metabolism	KEGG:00640	0.000378209	3.42227	31	363	9	8583	ECHS1,ALDH6A1,ACADS,ACSS2,LDHA,HADHA,ABAT,SUCLG2,EHHADH
KEGG	Citrate cycle (TCA cycle)	KEGG:00020	0.000506785	3.29518	32	363	9	8583	FH,ACO1,IDH1,MDH1,PCK1,ACLY,IDH3A,SUCLG2,DLST
KEGG	Pentose phosphate pathway	KEGG:00030	0.000506785	3.29518	32	363	9	8583	RGN,H6PD,PGD,GLYCTK,ALDOB,FBP1,TKT,GPI,TALDO1
KEGG	Cysteine and methionine metabolism	KEGG:00270	0.000755304	3.12188	51	363	11	8583	AGXT2,GCLM,BHMT,MDH1,GOT1,CTH,LDHA,MAT1A,AHCY,GSS,GCLC
KEGG	Lysine degradation	KEGG:00310	0.000951883	3.02142	62	363	12	8583	AADAT,ECHS1,AASS,ACAT3,HADHA,ALDH7A1,ALDH9A1,ALDH3A2,DLST,ACAT1,PIPOX,EHHADH
KEGG	2-Oxocarboxylic acid metabolism	KEGG:01210	0.00120197	2.92011	20	363	7	8583	ACO1,AADAT,GPT,IDH1,GOT1,IDH3A,ACY1
KEGG	Proteasome	KEGG:03050	0.0012114	2.91671	44	363	10	8583	PSME2,PSMC5,PSMD12,PSME1,PSMD2,PSMA4,PSMD11,PSMD1,PSMA3,PSMA7
KEGG	Glyoxylate and dicarboxylate metabolism	KEGG:00630	0.00347561	2.45897	31	363	8	8583	SHMT1,ACO1,ACSS2,MDH1,ACAT3,GLYCTK,GLUL,ACAT1
KEGG	Protein processing in endoplasmic reticulum	KEGG:04141	0.00356929	2.44742	157	363	19	8583	SEC24D,DNAJC3,P4HB,RPN2,PDIA4,HSPA5,PDIA3,CAPN1,RPN1,SEC63,CANX,VCP,HSPA8,LMAN1,SEC31A,HSPA4L,DNAJA1,EIF2S1,HSPH1
KEGG	Histidine metabolism	KEGG:00340	0.008184	2.08703	26	363	7	8583	UROC1,FTCD,ALDH7A1,ALDH9A1,CNDP2,ALDH3A2,HAL
KEGG	Glutathione metabolism	KEGG:00480	0.0127475	1.89458	68	363	11	8583	GCLM,GSTP1,PRDX6,LAP3,IDH1,PGD,GSS,GCLC,GSTM1,OPLAH,GSR
KEGG	Alanine, aspartate and glutamate metabolism	KEGG:00250	0.0136161	1.86595	37	363	8	8583	AGXT2,GPT,GOT1,ASL,ASS1,ABAT,ALDH4A1,GLUL
KEGG	Glycine, serine and threonine metabolism	KEGG:00260	0.0201495	1.69574	39	363	8	8583	SHMT1,AGXT2,GNMT,BHMT,CTH,GLYCTK,ALDH7A1,PIPOX
KEGG	PPAR signaling pathway	KEGG:03320	0.0335923	1.47376	88	363	12	8583	SLC27A5,ACSL1,FABP1,ACSL5,PCK1,APOA1,CPT2,SLC27A2,ACADM,ME1,GK,EHHADH
KEGG	Amyotrophic lateral sclerosis	KEGG:05014	0.034922	1.4569	346	363	29	8583	TARDBP,ANXA11,ATXN2,FUS,HSPA5,SRSF3,ATXN2L,PSMC5,ATP5C1,HNRNPA1,UQCRC2,PFN1,VCP,PSMD12,HNRNPA2B1,ANXA7,PSMD2,PSMA4,PSMD11,ATP5A1,CYC1,PSMD1,PSMA3,ATP5B,SOD1,PSMA7,KIF5B,EIF2S1,MATR3
KEGG	Arginine and proline metabolism	KEGG:00330	0.0421612	1.37509	54	363	9	8583	LAP3,ARG1,GOT1,ALDH7A1,ALDH4A1,PRODH,ALDH9A1,CNDP2,ALDH3A2
KEGG	Starch and sucrose metabolism	KEGG:00500	0.0499662	1.30132	34	363	7	8583	UGP2,PYGB,GPI,PYGL,GBE1,AGL,GYS2

## Sheet: 583 poly(A) RNA binders
source	term_name	term_id	adjusted_p_value	negative_log10_of_adjusted_p_value	term_size	query_size	intersection_size	effective_domain_size	intersections
GO:MF	protein binding	GO:0005515	4.66425e-58	57.3312	10481	542	410	25412	RAB11B,GGCT,OASL1,CCS,EDC4,DIAPH1,OTUB1,TSNAX,MAPRE3,NISCH,HGD,RBPMS2,FAM98A,FUBP1,PEBP1,CAB39,LPP,CALU,SLC39A7,PTCD1,RBM4,GFPT1,CORO1A,MPP6,KPNB1,DOCK1,PLS1,SNX4,XPO1,CTNNA1,ABI2,USP15,ARF4,EIF3F,RABEP1,ERC1,PRPF19,NFS1,CAPZA2,TDRD7,IGBP1,VPS8,GIMAP4,CRYL1,CDC42BPA,EXOC8,TCERG1,TPM3,HNRNPAB,ACTN1,DLAT,PTK2,TNPO1,TRNAU1AP,NMI,CUL5,SERPINA1A,H2-D1,RUFY1,PAIP1,COX5A,AP2A1,RPS6KA3,ADSL,STIM1,MAPK1,U…
GO:MF	binding	GO:0005488	6.65495e-58	57.1769	16232	542	507	25412	RAB11B,GGCT,OASL1,CCS,EDC4,CPSF2,DIAPH1,OTUB1,TSNAX,MAPRE3,R3HDM1,NISCH,HGD,RBPMS2,FAM98A,MRPL21,FUBP1,PEBP1,MBNL2,ZADH2,CAB39,LPP,DDX3Y,NUFIP2,CALU,SLC39A7,PARP12,PTCD1,RBM4,R3HDM2,GFPT1,CORO1A,MPP6,FASTKD2,KPNB1,DOCK1,YTHDF1,PLS1,CNBP,BLVRA,SNX4,XPO1,CTNNA1,ABI2,USP15,ARF4,AQR,EIF4A3,EIF3F,RABEP1,ERC1,PRPF19,TNRC6B,RNF214,NFS1,CAPZA2,TDRD7,IGBP1,VPS8,GIMAP4,RBM46,CRYL1,RPLP0,CDC42BPA,EXOC8,TCER…
GO:MF	protein-containing complex binding	GO:0044877	1.94364e-35	34.7114	1522	542	122	25412	TSNAX,NISCH,CORO1A,KPNB1,YTHDF1,PLS1,SNX4,CTNNA1,EIF4A3,CAPZA2,IGBP1,TPM3,HNRNPAB,ACTN1,PTK2,H2-D1,CPEB4,AP2A1,UHRF1BP1L,HIP1R,ATP5H,RAN,MAP2K1,AP2B1,CPEB2,CLMN,RIPK1,FMR1,HDAC6,EFL1,DNM1L,BAG6,SMC1A,BAG3,PARVA,OPA1,DDX39B,TGFBI,TPM1,AAK1,SYNJ1,TPM4,USP14,NSF,TPR,GEMIN5,KHDRBS1,PPP3CB,MYO1D,MARF1,LETM1,ADD3,CD36,SERPINH1,CPSF6,SRRT,VWF,TNKS1BP1,GNAO1,CSPG4,FBLN1,HK1,SYNE2,SHTN1,ANK3,DNM2,ITGAV,TP…
GO:MF	cytoskeletal protein binding	GO:0008092	1.28039e-26	25.8927	1003	542	87	25412	RAB11B,DIAPH1,MAPRE3,CORO1A,KPNB1,PLS1,CTNNA1,CAPZA2,TPM3,ACTN1,PTK2,STIM1,HIP1R,KIF1C,HOOK1,ARFGEF2,CLMN,MYL12B,PICALM,HDAC6,DNM1L,CLIP1,SNX5,PARVA,OPA1,TPM1,HOOK3,YWHAH,TPM4,TPR,CLIP2,MACF1,KIF21A,MYO1D,ADD3,CSRP1,INPPL1,EPB41L1,STRBP,DPYSL2,ARFGEF1,SYNE2,SHTN1,ANK3,DLG1,DNM2,DCTN1,SPAG9,TPM2,MYO18A,MYH11,FHOD1,DES,MYH14,NUMA1,EPB41L3,SYNE1,RAI14,MYH10,SCIN,SPTB,UTRN,TNS1,IQGAP1,SNTB2,DYSF,TLN2…
GO:MF	enzyme binding	GO:0019899	3.47048e-26	25.4596	2265	542	135	25412	CCS,DIAPH1,OTUB1,MAPRE3,NISCH,PEBP1,CAB39,CALU,KPNB1,XPO1,ABI2,ERC1,IGBP1,EXOC8,TCERG1,PTK2,TNPO1,CUL5,AP2A1,RPS6KA3,STIM1,MAPK1,TNPO2,MAP2K1,RIPK1,AKAP8,RABGAP1L,HSPA1B,PICALM,SERPINA1E,ATP6V1E1,GDI1,HDAC6,TJP2,SRI,CKB,EHD1,CUL1,GAPVD1,SUMO1,PRDX3,PPP6R3,DNM1L,GOLGA4,ROCK2,CAD,TRIP11,LRPAP1,BAG6,USP7,IPO5,AGO1,OPA1,PABPN1,NCKAP1,TUBA1B,RAB3GAP1,YWHAH,ATXN10,NEDD4,NSF,TPR,RANGAP1,UBA2,CTNND1,KHDR…
GO:MF	small GTPase binding	GO:0031267	4.24301e-19	18.3723	275	542	40	25412	DIAPH1,KPNB1,XPO1,ABI2,ERC1,EXOC8,TNPO1,TNPO2,MAP2K1,RABGAP1L,PICALM,GDI1,EHD1,GAPVD1,DNM1L,GOLGA4,ROCK2,TRIP11,IPO5,NCKAP1,RAB3GAP1,NSF,RANGAP1,RABGAP1,RANBP3,PKN2,IPO9,CDC42BPB,EXOC4,IQGAP1,RAB3GAP2,ROCK1,ANKFY1,CYFIP1,FMNL1,LRRK2,PKN1,ARHGAP1,NDRG1,FARP1
GO:MF	actin binding	GO:0003779	5.39974e-19	18.2676	449	542	50	25412	DIAPH1,CORO1A,PLS1,CTNNA1,CAPZA2,TPM3,ACTN1,PTK2,HIP1R,HOOK1,CLMN,HDAC6,PARVA,TPM1,YWHAH,TPM4,MACF1,MYO1D,ADD3,INPPL1,EPB41L1,SYNE2,SHTN1,TPM2,MYO18A,MYH11,FHOD1,MYH14,EPB41L3,SYNE1,RAI14,MYH10,SCIN,SPTB,UTRN,TNS1,IQGAP1,SNTB2,TLN2,CYFIP1,VIL1,GSN,FKBP15,FMNL1,LRRK2,CNN2,EZR,DST,ADD1,POF1B
GO:MF	mRNA binding	GO:0003729	1.37218e-18	17.8626	385	542	46	25412	RBPMS2,FUBP1,RBM4,YTHDF1,CNBP,AQR,EIF4A3,TDRD7,RBM46,RBMS2,RBMS1,CPEB4,ZC3H11A,FXR2,TSN,IGF2BP2,CPEB2,YTHDF2,FMR1,SECISBP2L,RBM5,NXF1,PUM2,PUM1,RBM25,CELF2,RC3H2,TPR,GEMIN5,KHDRBS1,MARF1,YBX1,IREB2,QKI,CPSF6,RBFOX2,EIF4ENIF1,DAZAP1,PTBP2,RC3H1,MYH10,CPEB3,ELAVL4,MRPL13,NOVA1,ESRP1
GO:MF	identical protein binding	GO:0042802	2.2703e-18	17.6439	2299	542	121	25412	GGCT,DIAPH1,MAPRE3,NISCH,HGD,RBPMS2,GFPT1,CORO1A,CTNNA1,ABI2,USP15,EIF3F,RABEP1,PRPF19,NFS1,CRYL1,CDC42BPA,TCERG1,ACTN1,DLAT,PTK2,NMI,H2-D1,RUFY1,ADSL,STIM1,MAPK1,UHRF1BP1L,HIP1R,PDE2A,HOOK1,FXR2,OXCT1,LRRFIP1,TSN,RIPK1,BRAP,PICALM,FMR1,SERPINA1E,SRI,DYNC1LI1,ESYT1,EHD1,INPP5F,PRDX3,MSI2,DNM1L,CLIP1,CAD,PPCS,BAG6,ALDH5A1,MTPAP,DDX39B,GRIPAP1,SUPV3L1,TGFBI,TPM1,HOOK3,YWHAH,TPM4,YWHAQ,ATXN10,TPR,AP…
GO:MF	GTPase binding	GO:0051020	4.33519e-18	17.363	309	542	41	25412	DIAPH1,KPNB1,XPO1,ABI2,ERC1,EXOC8,TNPO1,TNPO2,MAP2K1,RABGAP1L,PICALM,GDI1,EHD1,GAPVD1,DNM1L,GOLGA4,ROCK2,TRIP11,IPO5,NCKAP1,RAB3GAP1,NSF,RANGAP1,RABGAP1,YBX1,RANBP3,PKN2,IPO9,CDC42BPB,EXOC4,IQGAP1,RAB3GAP2,ROCK1,ANKFY1,CYFIP1,FMNL1,LRRK2,PKN1,ARHGAP1,NDRG1,FARP1
GO:MF	actin filament binding	GO:0051015	3.22983e-16	15.4908	215	542	33	25412	CORO1A,PLS1,CTNNA1,CAPZA2,TPM3,ACTN1,HIP1R,CLMN,TPM1,TPM4,MYO1D,ADD3,SYNE2,SHTN1,TPM2,MYO18A,MYH11,FHOD1,MYH14,SYNE1,MYH10,SCIN,SPTB,UTRN,IQGAP1,TLN2,CYFIP1,VIL1,GSN,FMNL1,EZR,ADD1,POF1B
GO:MF	RNA binding	GO:0003723	3.98228e-14	13.3999	2340	542	113	25412	OASL1,CPSF2,TSNAX,RBPMS2,MRPL21,FUBP1,MBNL2,DDX3Y,NUFIP2,PTCD1,RBM4,FASTKD2,YTHDF1,CNBP,XPO1,AQR,EIF4A3,TNRC6B,TDRD7,RBM46,RPLP0,CNOT4,RBMS2,HNRNPAB,PATL1,ACTN1,TRNAU1AP,RBMS1,CPEB4,PAIP1,PNPT1,SF3A3,ZC3H11A,RBM26,FXR2,RAN,DIS3L2,TSN,IGF2BP2,CPEB2,ZC3H7B,YTHDF2,FMR1,RBM17,SECISBP2L,API5,RBM5,BICC1,NXF1,SF3B4,PUM2,ALYREF2,TBRG4,PUM1,MSI2,RBM25,DICER1,DDX19A,CELF2,PSPC1,AGO1,MTPAP,DDX39B,SUPV3L1,PA…
GO:MF	ion binding	GO:0043167	1.54829e-13	12.8101	5914	542	210	25412	RAB11B,CCS,TSNAX,HGD,PEBP1,MBNL2,ZADH2,CAB39,LPP,DDX3Y,CALU,PARP12,RBM4,PLS1,CNBP,BLVRA,ARF4,AQR,EIF4A3,RNF214,NFS1,VPS8,GIMAP4,CRYL1,CDC42BPA,PPA2,CNOT4,ACTN1,PTK2,PITRM1,RUFY1,CPEB4,SF3A3,COX5A,GM20390,RPS6KA3,GMPS,STIM1,MAPK1,HIP1R,KIF1C,FYCO1,PDE2A,ZC3H11A,RBM26,ATP6V1B2,RUFY3,FTL1,RAN,ZCCHC24,NDUFV1,DIS3L2,MAP2K1,Q91V76,GDA,NCEH1,ZC3H7B,RIPK1,AKAP8,ENTPD5,BRAP,PGM2,MYL12B,HSPA1B,PICALM,MKRN2…
GO:MF	structural molecule activity	GO:0005198	5.27959e-13	12.2774	790	542	57	25412	MRPL21,PSMD13,MRPS10,CTNNA1,MRPL28,ERC1,RPLP0,ACTN1,MRPS31,DAP3,COL6A6,TGFBI,TUBA1B,TPM1,NUP214,TPR,TGM3,ADD3,CSRP1,EPB41L1,FBLN1,MMRN2,ANK3,DLG1,POSTN,TPM2,MYH11,NID1,MRPL12,EMILIN1,DES,EPB41L3,LAMA3,FRAS1,SPTB,SNTB2,TLN2,NID2,TNC,INA,MRPL13,NEFM,COL14A1,DST,MRPS2,LAMA2,MRPS23,LAMA5,COPG2,ADD1,TNXB,ECM1,UMOD,COL4A3,COL12A1,LAMB2,LAMA4
GO:MF	anion binding	GO:0043168	7.70219e-13	12.1134	2439	542	113	25412	RAB11B,PEBP1,DDX3Y,ARF4,AQR,EIF4A3,NFS1,GIMAP4,CRYL1,CDC42BPA,PTK2,GM20390,RPS6KA3,GMPS,MAPK1,HIP1R,KIF1C,PDE2A,ATP6V1B2,RAN,NDUFV1,MAP2K1,NCEH1,RIPK1,ENTPD5,HSPA1B,PICALM,DYNC1LI1,CKB,EHD1,EFL1,GFM2,DNM1L,ARF3,DICER1,ROCK2,CAD,SNX5,DDX19A,PPCS,RHOT2,SMC1A,ACTR1A,ALDH5A1,HBS1L,GTPBP1,OPA1,MTPAP,DDX39B,SUPV3L1,TUBA1B,AAK1,EFTUD2,EIF2S3X,GBF1,RAB1A,NSF,DDX42,UBA2,NOA1,KIF21A,MYO1D,PDXK,SMG1,WNK1,HE…
GO:MF	protein domain specific binding	GO:0019904	2.68566e-11	10.5709	814	542	55	25412	KPNB1,DOCK1,XPO1,ABI2,RABEP1,ERC1,IGBP1,ACTN1,PTK2,RUFY1,HIP1R,PDE2A,RAN,RIPK1,HSPA1B,PICALM,MKRN2,MRPS31,TJP2,DNM1L,DICER1,CNOT1,TPM1,YWHAH,SYNJ1,OSBP,YWHAQ,NEDD4,NSF,CTNND1,KHDRBS1,KIF21A,MYO1D,QKI,MAP3K5,INPPL1,TNKS1BP1,DLG1,DNM2,FHOD1,EXOC4,NUMA1,CTNNB1,TJP1,FAF1,IQGAP1,ITPR1,MAPT,EZR,ARHGAP1,STXBP1,SLC34A1,ITGA3,MTOR,DNM1
GO:MF	purine ribonucleoside triphosphate binding	GO:0035639	5.0044e-11	10.3006	1839	542	90	25412	RAB11B,PEBP1,DDX3Y,ARF4,AQR,EIF4A3,GIMAP4,CDC42BPA,PTK2,GM20390,RPS6KA3,GMPS,MAPK1,KIF1C,ATP6V1B2,RAN,MAP2K1,RIPK1,ENTPD5,HSPA1B,DYNC1LI1,CKB,EHD1,EFL1,GFM2,DNM1L,ARF3,DICER1,ROCK2,CAD,DDX19A,PPCS,RHOT2,SMC1A,ACTR1A,HBS1L,GTPBP1,OPA1,MTPAP,DDX39B,SUPV3L1,TUBA1B,AAK1,EFTUD2,EIF2S3X,RAB1A,NSF,DDX42,UBA2,NOA1,KIF21A,MYO1D,PDXK,SMG1,WNK1,HELZ,YTHDC2,AK4,PAN3,MAP3K5,GNAO1,HK1,EHD3,PKN2,VWA8,DNM2,GAK,A…
GO:MF	single-stranded RNA binding	GO:0003727	5.67284e-11	10.2462	94	542	19	25412	CNBP,AQR,EIF4A3,RBMS2,PATL1,RBMS1,PNPT1,DIS3L2,FMR1,MSI2,AGO1,PABPN1,KHDRBS1,PAN3,STRBP,ZC3H14,DAZAP1,ELAVL4,ANXA1
GO:MF	nucleotide binding	GO:0000166	1.12558e-10	9.94862	2188	542	100	25412	RAB11B,PEBP1,DDX3Y,BLVRA,ARF4,AQR,EIF4A3,GIMAP4,CRYL1,CDC42BPA,PTK2,GM20390,RPS6KA3,GMPS,MAPK1,KIF1C,PDE2A,ATP6V1B2,RAN,NDUFV1,MAP2K1,RIPK1,ENTPD5,HSPA1B,DYNC1LI1,CKB,EHD1,EFL1,GFM2,DNM1L,ARF3,DICER1,ROCK2,CAD,DDX19A,PPCS,RHOT2,SMC1A,ACTR1A,ALDH5A1,HBS1L,BAG3,GTPBP1,OPA1,MTPAP,DDX39B,SUPV3L1,TUBA1B,AAK1,EFTUD2,EIF2S3X,RAB1A,NSF,DDX42,UBA2,NOA1,KIF21A,MYO1D,PDXK,SMG1,WNK1,HELZ,YTHDC2,AK4,PAN3,MAP3…
GO:MF	nucleoside phosphate binding	GO:1901265	1.12558e-10	9.94862	2188	542	100	25412	RAB11B,PEBP1,DDX3Y,BLVRA,ARF4,AQR,EIF4A3,GIMAP4,CRYL1,CDC42BPA,PTK2,GM20390,RPS6KA3,GMPS,MAPK1,KIF1C,PDE2A,ATP6V1B2,RAN,NDUFV1,MAP2K1,RIPK1,ENTPD5,HSPA1B,DYNC1LI1,CKB,EHD1,EFL1,GFM2,DNM1L,ARF3,DICER1,ROCK2,CAD,DDX19A,PPCS,RHOT2,SMC1A,ACTR1A,ALDH5A1,HBS1L,BAG3,GTPBP1,OPA1,MTPAP,DDX39B,SUPV3L1,TUBA1B,AAK1,EFTUD2,EIF2S3X,RAB1A,NSF,DDX42,UBA2,NOA1,KIF21A,MYO1D,PDXK,SMG1,WNK1,HELZ,YTHDC2,AK4,PAN3,MAP3…
GO:MF	purine nucleotide binding	GO:0017076	1.30835e-10	9.88328	1934	542	92	25412	RAB11B,PEBP1,DDX3Y,ARF4,AQR,EIF4A3,GIMAP4,CDC42BPA,PTK2,GM20390,RPS6KA3,GMPS,MAPK1,KIF1C,PDE2A,ATP6V1B2,RAN,MAP2K1,RIPK1,ENTPD5,HSPA1B,DYNC1LI1,CKB,EHD1,EFL1,GFM2,DNM1L,ARF3,DICER1,ROCK2,CAD,DDX19A,PPCS,RHOT2,SMC1A,ACTR1A,HBS1L,BAG3,GTPBP1,OPA1,MTPAP,DDX39B,SUPV3L1,TUBA1B,AAK1,EFTUD2,EIF2S3X,RAB1A,NSF,DDX42,UBA2,NOA1,KIF21A,MYO1D,PDXK,SMG1,WNK1,HELZ,YTHDC2,AK4,PAN3,MAP3K5,GNAO1,HK1,EHD3,PKN2,VWA8…
GO:MF	ribonucleotide binding	GO:0032553	1.47328e-10	9.83171	1938	542	92	25412	RAB11B,PEBP1,DDX3Y,ARF4,AQR,EIF4A3,GIMAP4,CDC42BPA,PTK2,GM20390,RPS6KA3,GMPS,MAPK1,KIF1C,PDE2A,ATP6V1B2,RAN,NDUFV1,MAP2K1,RIPK1,ENTPD5,HSPA1B,DYNC1LI1,CKB,EHD1,EFL1,GFM2,DNM1L,ARF3,DICER1,ROCK2,CAD,DDX19A,PPCS,RHOT2,SMC1A,ACTR1A,HBS1L,GTPBP1,OPA1,MTPAP,DDX39B,SUPV3L1,TUBA1B,AAK1,EFTUD2,EIF2S3X,RAB1A,NSF,DDX42,UBA2,NOA1,KIF21A,MYO1D,PDXK,SMG1,WNK1,HELZ,YTHDC2,AK4,PAN3,MAP3K5,GNAO1,HK1,EHD3,PKN2,VW…
GO:MF	purine ribonucleotide binding	GO:0032555	2.16526e-10	9.66449	1919	542	91	25412	RAB11B,PEBP1,DDX3Y,ARF4,AQR,EIF4A3,GIMAP4,CDC42BPA,PTK2,GM20390,RPS6KA3,GMPS,MAPK1,KIF1C,PDE2A,ATP6V1B2,RAN,MAP2K1,RIPK1,ENTPD5,HSPA1B,DYNC1LI1,CKB,EHD1,EFL1,GFM2,DNM1L,ARF3,DICER1,ROCK2,CAD,DDX19A,PPCS,RHOT2,SMC1A,ACTR1A,HBS1L,GTPBP1,OPA1,MTPAP,DDX39B,SUPV3L1,TUBA1B,AAK1,EFTUD2,EIF2S3X,RAB1A,NSF,DDX42,UBA2,NOA1,KIF21A,MYO1D,PDXK,SMG1,WNK1,HELZ,YTHDC2,AK4,PAN3,MAP3K5,GNAO1,HK1,EHD3,PKN2,VWA8,DNM2…
GO:MF	carbohydrate derivative binding	GO:0097367	2.17093e-10	9.66335	2278	542	102	25412	RAB11B,PEBP1,DDX3Y,GFPT1,ARF4,AQR,EIF4A3,GIMAP4,CDC42BPA,PTK2,GM20390,RPS6KA3,GMPS,MAPK1,KIF1C,PDE2A,ATP6V1B2,RAN,NDUFV1,MAP2K1,RIPK1,ENTPD5,HSPA1B,DYNC1LI1,CKB,EHD1,EFL1,GFM2,DNM1L,ARF3,DICER1,ROCK2,CAD,DDX19A,LRPAP1,PPCS,RHOT2,SMC1A,ACTR1A,HBS1L,GTPBP1,OPA1,MTPAP,DDX39B,SUPV3L1,TUBA1B,AAK1,EFTUD2,EIF2S3X,RAB1A,NSF,DDX42,UBA2,NOA1,KIF21A,MYO1D,PDXK,SMG1,WNK1,HELZ,YTHDC2,AK4,PAN3,MAP3K5,GNAO1,HK1…
GO:MF	organic cyclic compound binding	GO:0097159	2.96006e-10	9.5287	6918	542	224	25412	RAB11B,OASL1,CPSF2,TSNAX,R3HDM1,RBPMS2,MRPL21,FUBP1,PEBP1,MBNL2,DDX3Y,NUFIP2,PTCD1,RBM4,R3HDM2,FASTKD2,YTHDF1,CNBP,BLVRA,XPO1,ARF4,AQR,EIF4A3,EIF3F,TNRC6B,NFS1,TDRD7,GIMAP4,RBM46,CRYL1,RPLP0,CDC42BPA,CNOT4,RBMS2,HNRNPAB,PATL1,ACTN1,PTK2,TRNAU1AP,RBMS1,CPEB4,PAIP1,PNPT1,SF3A3,GM20390,RPS6KA3,GMPS,MAPK1,KIF1C,PDE2A,ZC3H11A,RBM26,ATP6V1B2,FXR2,RAN,ZCCHC24,LRRFIP1,NDUFV1,DIS3L2,TSN,IGF2BP2,MAP2K1,CPE…
GO:MF	small molecule binding	GO:0036094	3.09782e-10	9.50894	2561	542	110	25412	RAB11B,PEBP1,DDX3Y,GFPT1,BLVRA,ARF4,AQR,EIF4A3,NFS1,GIMAP4,CRYL1,CDC42BPA,PTK2,GM20390,RPS6KA3,GMPS,MAPK1,KIF1C,PDE2A,ATP6V1B2,RAN,NDUFV1,MAP2K1,RIPK1,ENTPD5,HSPA1B,DYNC1LI1,CKB,EHD1,EFL1,GFM2,DNM1L,ARF3,DICER1,ROCK2,CAD,DDX19A,PPCS,RHOT2,SMC1A,ACTR1A,ALDH5A1,HBS1L,BAG3,GTPBP1,OPA1,MTPAP,DDX39B,SUPV3L1,OSBPL8,TUBA1B,AAK1,EFTUD2,EIF2S3X,RAB1A,NSF,DDX42,APOA4,UBA2,NOA1,KIF21A,MYO1D,PDXK,SMG1,WNK1,H…
GO:MF	extracellular matrix structural constituent	GO:0005201	8.55427e-10	9.06782	137	542	21	25412	COL6A6,TGFBI,FBLN1,MMRN2,POSTN,NID1,EMILIN1,LAMA3,FRAS1,NID2,TNC,COL14A1,LAMA2,LAMA5,TNXB,ECM1,UMOD,COL4A3,COL12A1,LAMB2,LAMA4
GO:MF	poly-purine tract binding	GO:0070717	3.28248e-09	8.4838	36	542	12	25412	EIF4A3,RBMS2,PATL1,RBMS1,PNPT1,FMR1,PABPN1,KHDRBS1,PAN3,ZC3H14,DAZAP1,ELAVL4
GO:MF	cell adhesion molecule binding	GO:0050839	3.42947e-09	8.46477	290	542	29	25412	NISCH,CTNNA1,ACTN1,PTK2,TJP2,TGFBI,CTNND1,VWF,FBLN1,SHTN1,ANK3,POSTN,ITGAV,CASR,EMILIN1,CTNNB1,TJP1,RTN4,LAMA3,UTRN,THBS1,EZR,DST,LAMA5,NDRG1,ITGA3,COL4A3,LAMB2,PKP1
GO:MF	kinase binding	GO:0019900	4.00387e-09	8.39752	841	542	52	25412	MAPRE3,NISCH,PEBP1,CAB39,IGBP1,PTK2,AP2A1,RPS6KA3,MAPK1,MAP2K1,TJP2,PRDX3,OPA1,NSF,TPR,CTNND1,KHDRBS1,WNK1,ADD3,MAP3K5,SLC12A5,CSPG4,PTPN23,DPYSL2,AP1B1,EIF4ENIF1,UGT1A7C,DLG1,DNM2,DCTN1,SPAG9,ITGAV,CASR,IQSEC1,CTNNB1,FAF1,UTRN,IQGAP1,MAPT,GSN,PKN1,EZR,STAU2,SLC22A8,HTT,LDHB,PFKL,STXBP1,RB1CC1,MTOR,DNM1,SFN
GO:MF	heterocyclic compound binding	GO:1901363	4.00988e-09	8.39687	6837	542	218	25412	RAB11B,OASL1,CPSF2,TSNAX,R3HDM1,RBPMS2,MRPL21,FUBP1,PEBP1,MBNL2,DDX3Y,NUFIP2,PTCD1,RBM4,R3HDM2,FASTKD2,YTHDF1,CNBP,BLVRA,XPO1,ARF4,AQR,EIF4A3,EIF3F,TNRC6B,NFS1,TDRD7,GIMAP4,RBM46,CRYL1,RPLP0,CDC42BPA,CNOT4,RBMS2,HNRNPAB,PATL1,ACTN1,PTK2,TRNAU1AP,RBMS1,CPEB4,PAIP1,PNPT1,SF3A3,GM20390,RPS6KA3,GMPS,MAPK1,KIF1C,PDE2A,ZC3H11A,RBM26,ATP6V1B2,FXR2,RAN,ZCCHC24,LRRFIP1,NDUFV1,DIS3L2,TSN,IGF2BP2,MAP2K1,CPE…
GO:MF	miRNA binding	GO:0035198	1.71942e-08	7.76462	32	542	11	25412	RBM4,PNPT1,ZC3H7B,FMR1,PUM2,PUM1,AGO1,YBX1,RBM10,ZC3H7A,RC3H1
GO:MF	catalytic activity	GO:0003824	2.7709e-08	7.55738	5730	542	188	25412	RAB11B,GGCT,OASL1,CCS,OTUB1,TSNAX,HGD,FAM98A,ZADH2,DDX3Y,PARP12,GFPT1,MPP6,PSMD13,BLVRA,USP15,ARF4,AQR,EIF4A3,EIF3F,PRPF19,RNF214,NFS1,CRYL1,CDC42BPA,PPA2,CNOT4,DLAT,PTK2,PITRM1,PNPT1,COX5A,GM20390,RPS6KA3,ADSL,GMPS,MAPK1,KIF1C,PDE2A,ATP6V1B2,ATP5H,OXCT1,RAN,NDUFV1,DIS3L2,TSN,MAP2K1,Q91V76,GDA,HYKK,NCEH1,RIPK1,AKAP8,ENTPD5,BRAP,PGM2,LYPLA1,HSPA1B,MKRN2,ATP6V1E1,HDAC6,CKB,AMACR,CUL1,INPP5F,EFL1,PR…
GO:MF	regulatory RNA binding	GO:0061980	4.73572e-08	7.32461	44	542	12	25412	RBM4,PNPT1,ZC3H7B,FMR1,PUM2,PUM1,DICER1,AGO1,YBX1,RBM10,ZC3H7A,RC3H1
GO:MF	phospholipid binding	GO:0005543	7.24453e-08	7.13999	465	542	35	25412	NISCH,SNX4,EXOC8,HIP1R,SNX27,PICALM,SNX7,ESYT1,PITPNB,SNX5,OPA1,OSBPL8,GBF1,OSBP,APOA4,INPPL1,EEA1,EXOC1,NUMA1,SCIN,SPTB,GRAMD1B,IQGAP1,MYOF,DYSF,ITPR1,ANKFY1,VIL1,GSN,THBS1,DPEP1,SNAP91,GSDMA2,NSFL1C,ANXA1
GO:MF	phosphatidylinositol binding	GO:0035091	2.17618e-07	6.6623	280	542	26	25412	NISCH,SNX4,EXOC8,HIP1R,SNX27,PICALM,SNX7,ESYT1,PITPNB,SNX5,OSBPL8,GBF1,OSBP,INPPL1,EEA1,EXOC1,NUMA1,SCIN,IQGAP1,ITPR1,ANKFY1,VIL1,GSN,DPEP1,SNAP91,GSDMA2
GO:MF	protein kinase binding	GO:0019901	3.02552e-07	6.5192	751	542	45	25412	MAPRE3,NISCH,PEBP1,IGBP1,PTK2,AP2A1,RPS6KA3,MAPK1,MAP2K1,TJP2,PRDX3,NSF,TPR,CTNND1,KHDRBS1,WNK1,ADD3,MAP3K5,SLC12A5,CSPG4,PTPN23,DPYSL2,AP1B1,UGT1A7C,DLG1,DNM2,DCTN1,SPAG9,ITGAV,CASR,IQSEC1,CTNNB1,FAF1,UTRN,IQGAP1,MAPT,PKN1,EZR,STAU2,SLC22A8,STXBP1,RB1CC1,MTOR,DNM1,SFN
GO:MF	protein C-terminus binding	GO:0008022	5.31402e-07	6.27458	230	542	23	25412	MAPRE3,CORO1A,AP2A1,KPNA3,MAP2K1,DAB2,TJP2,PRDX3,USP7,SYNJ1,YWHAQ,NEDD4,NSF,FBLN1,DLG1,NUMA1,CTNNB1,TJP1,ITPR1,EZR,DST,ECM1,DNM1
GO:MF	ATP binding	GO:0005524	5.36909e-07	6.2701	1486	542	69	25412	PEBP1,DDX3Y,AQR,EIF4A3,CDC42BPA,PTK2,GM20390,RPS6KA3,GMPS,MAPK1,KIF1C,ATP6V1B2,MAP2K1,RIPK1,ENTPD5,HSPA1B,DYNC1LI1,CKB,EHD1,DICER1,ROCK2,CAD,DDX19A,PPCS,SMC1A,ACTR1A,MTPAP,DDX39B,SUPV3L1,AAK1,NSF,DDX42,UBA2,KIF21A,MYO1D,PDXK,SMG1,WNK1,HELZ,YTHDC2,AK4,PAN3,MAP3K5,HK1,EHD3,PKN2,VWA8,GAK,ATP1A3,MYO18A,MYH11,CDC42BPB,AFG3L2,RUVBL2,MYH14,MYH10,CAMK2A,TRIO,ROCK1,RARS2,LRRK2,PKN1,ATP1A2,ACSS1,PFKL,ACSM2…
GO:MF	mRNA 3'-UTR binding	GO:0003730	5.68247e-07	6.24546	107	542	16	25412	RBM4,RBMS2,RBMS1,CPEB4,IGF2BP2,CPEB2,FMR1,PUM2,PUM1,CELF2,GEMIN5,DAZAP1,RC3H1,CPEB3,ELAVL4,NOVA1
GO:MF	adenyl nucleotide binding	GO:0030554	9.15251e-07	6.03846	1570	542	71	25412	PEBP1,DDX3Y,AQR,EIF4A3,CDC42BPA,PTK2,GM20390,RPS6KA3,GMPS,MAPK1,KIF1C,PDE2A,ATP6V1B2,MAP2K1,RIPK1,ENTPD5,HSPA1B,DYNC1LI1,CKB,EHD1,DICER1,ROCK2,CAD,DDX19A,PPCS,SMC1A,ACTR1A,BAG3,MTPAP,DDX39B,SUPV3L1,AAK1,NSF,DDX42,UBA2,KIF21A,MYO1D,PDXK,SMG1,WNK1,HELZ,YTHDC2,AK4,PAN3,MAP3K5,HK1,EHD3,PKN2,VWA8,GAK,ATP1A3,MYO18A,MYH11,CDC42BPB,AFG3L2,RUVBL2,MYH14,MYH10,CAMK2A,TRIO,ROCK1,RARS2,LRRK2,PKN1,ATP1A2,ACSS1…
GO:MF	adenyl ribonucleotide binding	GO:0032559	1.50148e-06	5.82348	1556	542	70	25412	PEBP1,DDX3Y,AQR,EIF4A3,CDC42BPA,PTK2,GM20390,RPS6KA3,GMPS,MAPK1,KIF1C,PDE2A,ATP6V1B2,MAP2K1,RIPK1,ENTPD5,HSPA1B,DYNC1LI1,CKB,EHD1,DICER1,ROCK2,CAD,DDX19A,PPCS,SMC1A,ACTR1A,MTPAP,DDX39B,SUPV3L1,AAK1,NSF,DDX42,UBA2,KIF21A,MYO1D,PDXK,SMG1,WNK1,HELZ,YTHDC2,AK4,PAN3,MAP3K5,HK1,EHD3,PKN2,VWA8,GAK,ATP1A3,MYO18A,MYH11,CDC42BPB,AFG3L2,RUVBL2,MYH14,MYH10,CAMK2A,TRIO,ROCK1,RARS2,LRRK2,PKN1,ATP1A2,ACSS1,PFKL…
GO:MF	poly(U) RNA binding	GO:0008266	1.51411e-06	5.81984	27	542	9	25412	RBMS2,PATL1,RBMS1,PNPT1,DIS3L2,FMR1,MSI2,KHDRBS1,DAZAP1
GO:MF	poly-pyrimidine tract binding	GO:0008187	3.11475e-06	5.50658	29	542	9	25412	RBMS2,PATL1,RBMS1,PNPT1,DIS3L2,FMR1,MSI2,KHDRBS1,DAZAP1
GO:MF	protein homodimerization activity	GO:0042803	3.92882e-06	5.40574	759	542	43	25412	GGCT,RBPMS2,CORO1A,RABEP1,NFS1,CRYL1,ACTN1,H2-D1,UHRF1BP1L,HIP1R,PDE2A,HOOK1,FXR2,LRRFIP1,RIPK1,FMR1,INPP5F,DNM1L,PPCS,MTPAP,SUPV3L1,TPM1,TPM4,TPR,APOA4,PDXK,STAT5B,MAP3K5,EEA1,UGT1A7C,TPM2,CASR,RUVBL2,SYNE1,RTN4,CAMK2A,VIL1,AMBP,LRRK2,DST,CUBN,XPNPEP1,ADD1
GO:MF	nucleocytoplasmic carrier activity	GO:0140142	4.36589e-06	5.35993	30	542	9	25412	KPNB1,XPO1,TNPO1,TNPO2,KPNA3,IPO5,NUP214,EIF4ENIF1,IPO9
GO:MF	microtubule binding	GO:0008017	5.64043e-06	5.24869	260	542	23	25412	MAPRE3,STIM1,KIF1C,HOOK1,HDAC6,DNM1L,CLIP1,OPA1,HOOK3,CLIP2,MACF1,KIF21A,STRBP,DPYSL2,DNM2,DCTN1,NUMA1,DYSF,MAPT,EZR,DST,NDRG1,DNM1
GO:MF	translation regulator activity	GO:0045182	6.79832e-06	5.1676	162	542	18	25412	CNBP,EIF4A3,EIF3F,PATL1,CPEB4,PAIP1,CPEB2,FMR1,EFL1,HBS1L,GTPBP1,EIF2S3X,MARF1,IREB2,CPEB3,CYFIP1,ELAVL4,MTOR
GO:MF	integrin binding	GO:0005178	8.5132e-06	5.06991	146	542	17	25412	NISCH,ACTN1,PTK2,TGFBI,VWF,FBLN1,ITGAV,CASR,EMILIN1,LAMA3,UTRN,THBS1,DST,LAMA5,ITGA3,COL4A3,LAMB2
GO:MF	pyrophosphatase activity	GO:0016462	9.35784e-06	5.02882	725	542	41	25412	RAB11B,DDX3Y,ARF4,AQR,EIF4A3,PPA2,GMPS,KIF1C,RAN,ENTPD5,HSPA1B,EFL1,GFM2,DNM1L,ARF3,DDX19A,RHOT2,SMC1A,HBS1L,GTPBP1,OPA1,DDX39B,SUPV3L1,TUBA1B,EFTUD2,EIF2S3X,RAB1A,NSF,DDX42,KIF21A,YTHDC2,GNAO1,VWA8,DNM2,ATP1A3,AFG3L2,RUVBL2,GUF1,LRRK2,ATP1A2,DNM1
GO:MF	hydrolase activity, acting on acid anhydrides	GO:0016817	1.04967e-05	4.97895	728	542	41	25412	RAB11B,DDX3Y,ARF4,AQR,EIF4A3,PPA2,GMPS,KIF1C,RAN,ENTPD5,HSPA1B,EFL1,GFM2,DNM1L,ARF3,DDX19A,RHOT2,SMC1A,HBS1L,GTPBP1,OPA1,DDX39B,SUPV3L1,TUBA1B,EFTUD2,EIF2S3X,RAB1A,NSF,DDX42,KIF21A,YTHDC2,GNAO1,VWA8,DNM2,ATP1A3,AFG3L2,RUVBL2,GUF1,LRRK2,ATP1A2,DNM1
GO:MF	hydrolase activity, acting on acid anhydrides, in phosphorus-containing anhydrides	GO:0016818	1.04967e-05	4.97895	728	542	41	25412	RAB11B,DDX3Y,ARF4,AQR,EIF4A3,PPA2,GMPS,KIF1C,RAN,ENTPD5,HSPA1B,EFL1,GFM2,DNM1L,ARF3,DDX19A,RHOT2,SMC1A,HBS1L,GTPBP1,OPA1,DDX39B,SUPV3L1,TUBA1B,EFTUD2,EIF2S3X,RAB1A,NSF,DDX42,KIF21A,YTHDC2,GNAO1,VWA8,DNM2,ATP1A3,AFG3L2,RUVBL2,GUF1,LRRK2,ATP1A2,DNM1
GO:MF	RNA stem-loop binding	GO:0035613	1.66047e-05	4.77977	17	542	7	25412	EIF4A3,FMR1,RC3H2,DAZAP1,RC3H1,MYH10,CPEB3
GO:MF	lipid binding	GO:0008289	1.71177e-05	4.76656	828	542	44	25412	NISCH,PEBP1,SNX4,EXOC8,RUFY1,HIP1R,SNX27,PICALM,SNX7,ESYT1,PITPNB,DNM1L,SNX5,OPA1,OSBPL8,GBF1,OSBP,APOA4,CD36,INPPL1,EEA1,EHD3,UGT1A7C,EXOC1,IQSEC1,NUMA1,ERLIN2,SCIN,SPTB,GRAMD1B,IQGAP1,MYOF,DYSF,ITPR1,ANKFY1,VIL1,GSN,THBS1,DPEP1,SNAP91,GSDMA2,ATP1A2,NSFL1C,ANXA1
GO:MF	tubulin binding	GO:0015631	1.83295e-05	4.73685	370	542	27	25412	MAPRE3,STIM1,KIF1C,HOOK1,HDAC6,DNM1L,CLIP1,OPA1,HOOK3,TPR,CLIP2,MACF1,KIF21A,STRBP,DPYSL2,DNM2,DCTN1,NUMA1,DYSF,MAPT,LRRK2,EZR,TBCD,HTT,DST,NDRG1,DNM1
GO:MF	nucleoside-triphosphatase activity	GO:0017111	3.1718e-05	4.49869	672	542	38	25412	RAB11B,DDX3Y,ARF4,AQR,EIF4A3,KIF1C,RAN,HSPA1B,EFL1,GFM2,DNM1L,ARF3,DDX19A,RHOT2,SMC1A,HBS1L,GTPBP1,OPA1,DDX39B,SUPV3L1,TUBA1B,EFTUD2,EIF2S3X,RAB1A,NSF,DDX42,KIF21A,YTHDC2,GNAO1,VWA8,DNM2,ATP1A3,AFG3L2,RUVBL2,GUF1,LRRK2,ATP1A2,DNM1
GO:MF	microtubule plus-end binding	GO:0051010	4.14547e-05	4.38243	19	542	7	25412	MAPRE3,STIM1,CLIP1,CLIP2,DCTN1,NUMA1,DST
GO:MF	guanyl ribonucleotide binding	GO:0032561	4.14673e-05	4.38229	410	542	28	25412	RAB11B,ARF4,GIMAP4,PDE2A,RAN,DYNC1LI1,EHD1,EFL1,GFM2,DNM1L,ARF3,RHOT2,HBS1L,GTPBP1,OPA1,TUBA1B,EFTUD2,EIF2S3X,RAB1A,NOA1,AK4,GNAO1,EHD3,DNM2,GUF1,LRRK2,EHD4,DNM1
GO:MF	guanyl nucleotide binding	GO:0019001	4.14673e-05	4.38229	410	542	28	25412	RAB11B,ARF4,GIMAP4,PDE2A,RAN,DYNC1LI1,EHD1,EFL1,GFM2,DNM1L,ARF3,RHOT2,HBS1L,GTPBP1,OPA1,TUBA1B,EFTUD2,EIF2S3X,RAB1A,NOA1,AK4,GNAO1,EHD3,DNM2,GUF1,LRRK2,EHD4,DNM1
GO:MF	poly(A) binding	GO:0008143	6.25862e-05	4.20352	29	542	8	25412	EIF4A3,RBMS2,RBMS1,PABPN1,KHDRBS1,PAN3,ZC3H14,ELAVL4
GO:MF	ribosome binding	GO:0043022	0.000102102	3.99097	68	542	11	25412	YTHDF1,CPEB4,FMR1,EFL1,BAG6,GEMIN5,LETM1,CPEB3,GUF1,STAU2,MTOR
GO:MF	metal ion binding	GO:0046872	0.000111825	3.95146	4091	542	133	25412	CCS,TSNAX,HGD,MBNL2,ZADH2,CAB39,LPP,CALU,PARP12,RBM4,PLS1,CNBP,BLVRA,RNF214,NFS1,VPS8,CDC42BPA,PPA2,CNOT4,ACTN1,PITRM1,RUFY1,CPEB4,SF3A3,COX5A,RPS6KA3,STIM1,FYCO1,PDE2A,ZC3H11A,RBM26,RUFY3,FTL1,RAN,ZCCHC24,NDUFV1,DIS3L2,Q91V76,GDA,ZC3H7B,AKAP8,BRAP,PGM2,MYL12B,MKRN2,RBM5,HDAC6,SRI,ESYT1,EHD1,CLIP1,ROCK2,CAD,CYP4B1,RHOT2,MTPAP,UBR3,SEC23IP,UBE3A,RC3H2,TPM4,TBC1D9B,NSF,APOA4,UBA2,MACF1,PPP3CB,LETM1…
GO:MF	cation binding	GO:0043169	0.000149004	3.8268	4191	542	135	25412	CCS,TSNAX,HGD,MBNL2,ZADH2,CAB39,LPP,CALU,PARP12,RBM4,PLS1,CNBP,BLVRA,RNF214,NFS1,VPS8,CDC42BPA,PPA2,CNOT4,ACTN1,PITRM1,RUFY1,CPEB4,SF3A3,COX5A,RPS6KA3,STIM1,FYCO1,PDE2A,ZC3H11A,RBM26,RUFY3,FTL1,RAN,ZCCHC24,NDUFV1,DIS3L2,Q91V76,GDA,ZC3H7B,AKAP8,BRAP,PGM2,MYL12B,MKRN2,RBM5,HDAC6,SRI,ESYT1,EHD1,PITPNB,CLIP1,ROCK2,CAD,CYP4B1,RHOT2,MTPAP,UBR3,SEC23IP,UBE3A,RC3H2,TPM4,TBC1D9B,NSF,APOA4,UBA2,MACF1,PPP3C…
GO:MF	structural constituent of cytoskeleton	GO:0005200	0.000160976	3.79324	71	542	11	25412	TUBA1B,TPM1,ADD3,ANK3,TPM2,DES,EPB41L3,SPTB,TLN2,INA,ADD1
GO:MF	GTP binding	GO:0005525	0.000165891	3.78018	387	542	26	25412	RAB11B,ARF4,GIMAP4,RAN,EHD1,EFL1,GFM2,DNM1L,ARF3,RHOT2,HBS1L,GTPBP1,OPA1,TUBA1B,EFTUD2,EIF2S3X,RAB1A,NOA1,AK4,GNAO1,EHD3,DNM2,GUF1,LRRK2,EHD4,DNM1
GO:MF	protein dimerization activity	GO:0046983	0.000256101	3.59159	1134	542	51	25412	GGCT,RBPMS2,CORO1A,RABEP1,NFS1,CRYL1,ACTN1,H2-D1,UHRF1BP1L,HIP1R,PDE2A,HOOK1,FXR2,RAN,LRRFIP1,RIPK1,FMR1,SRI,INPP5F,DNM1L,PPCS,SMC1A,MTPAP,SUPV3L1,TPM1,YWHAH,TPM4,TPR,APOA4,UBA2,PPP3CB,PDXK,STAT5B,MAP3K5,EEA1,UGT1A7C,TPM2,CASR,RUVBL2,SYNE1,RTN4,CAMK2A,VIL1,AMBP,LRRK2,ATP1A2,DST,CUBN,XPNPEP1,ADD1,ITGA3
GO:MF	ATP-dependent activity	GO:0140657	0.000473366	3.3248	545	542	31	25412	DDX3Y,AQR,EIF4A3,KIF1C,ATP6V1B2,HSPA1B,ATP6V1E1,DYNC1LI1,DDX19A,SMC1A,DDX39B,SUPV3L1,NSF,DDX42,KIF21A,MYO1D,HELZ,YTHDC2,ATP6V1C1,ATP6V1H,VWA8,ATP1A3,AFG3L2,RUVBL2,MYH14,MYH10,ATP1A2,ACSM2,ACSM3,SUB1,ANXA1
GO:MF	nuclear localization sequence binding	GO:0008139	0.00047537	3.32297	26	542	7	25412	KPNB1,TNPO1,TNPO2,KPNA3,BRAP,IPO5,NUP214
GO:MF	enzyme regulator activity	GO:0030234	0.000690931	3.16057	1206	542	52	25412	PEBP1,CAB39,CALU,DOCK1,RABEP1,IGBP1,SERPINA1A,RPS6KA3,ARFGEF2,MAP2K1,CPEB2,ARHGEF1,RABGAP1L,SERPINA1E,GDI1,GAPVD1,PRDX3,PPP6R3,ARHGEF12,PARVA,RAB3GAP1,TBC1D9B,GBF1,USP14,PRDX5,RAP1GDS1,APOA4,RANGAP1,ITIH4,CAB39L,WNK1,RABGAP1,RANBP3,CCAR2,SERPINH1,FBLN1,ARFGEF1,UGT1A7C,IQSEC1,IQGAP1,RAB3GAP2,TRIO,ROCK1,VIL1,AMBP,LRRK2,BIRC6,DPEP1,TBCD,ARHGAP1,FARP1,ANXA1
GO:MF	phosphatidylinositol phosphate binding	GO:1901981	0.00079097	3.10184	178	542	16	25412	SNX4,HIP1R,SNX27,PICALM,SNX5,OSBPL8,GBF1,OSBP,INPPL1,EXOC1,SCIN,IQGAP1,ANKFY1,VIL1,GSN,GSDMA2
GO:MF	clathrin binding	GO:0030276	0.000794951	3.09966	67	542	10	25412	AP2A1,HIP1R,AP2B1,DAB2,PICALM,DNM1L,AP1B1,TLN2,LRRK2,SNAP91
GO:MF	double-stranded RNA binding	GO:0003725	0.000909756	3.04107	84	542	11	25412	OASL1,ACTN1,DICER1,AGO1,SUPV3L1,TUBA1B,RC3H2,SLC3A2,STRBP,RC3H1,STAU2
GO:MF	hydrolase activity	GO:0016787	0.000922166	3.03519	2460	542	87	25412	RAB11B,OTUB1,TSNAX,DDX3Y,PSMD13,USP15,ARF4,AQR,EIF4A3,EIF3F,PPA2,PITRM1,PNPT1,GMPS,KIF1C,PDE2A,ATP6V1B2,RAN,DIS3L2,TSN,Q91V76,GDA,NCEH1,ENTPD5,LYPLA1,HSPA1B,ATP6V1E1,HDAC6,INPP5F,EFL1,CES3B,GFM2,DNM1L,ARF3,DICER1,CAD,DDX19A,USP7,RHOT2,SMC1A,HBS1L,GTPBP1,CNOT1,OPA1,DDX39B,SUPV3L1,TUBA1B,EFTUD2,SYNJ1,EIF2S3X,USP14,RAB1A,NSF,DDX42,PPP3CB,KIF21A,MARF1,AHCYL2,GLS,HELZ,YTHDC2,USP24,PAN3,INPPL1,ACY3,GNA…
GO:MF	calcium ion binding	GO:0005509	0.00129306	2.88838	720	542	36	25412	CAB39,CALU,PLS1,ACTN1,STIM1,MYL12B,SRI,ESYT1,EHD1,RHOT2,TBC1D9B,MACF1,PPP3CB,TGM3,ZZEF1,FBLN1,EHD3,CASR,NID1,SCIN,IQGAP1,DYSF,ITPR1,VIL1,GSN,NID2,THBS1,DST,CAPN2,CUBN,S100A14,CDH16,DSG1B,UMOD,EHD4,ANXA1
GO:MF	nuclear import signal receptor activity	GO:0061608	0.00146382	2.83451	20	542	6	25412	KPNB1,TNPO1,TNPO2,KPNA3,IPO5,IPO9
GO:MF	SH3 domain binding	GO:0017124	0.00151267	2.82026	125	542	13	25412	DOCK1,ABI2,RUFY1,HIP1R,PICALM,SYNJ1,KHDRBS1,QKI,INPPL1,DNM2,MAPT,ARHGAP1,DNM1
GO:MF	transmembrane transporter binding	GO:0044325	0.00166614	2.77829	146	542	14	25412	DIAPH1,ACTN1,FMR1,PACS1,YWHAH,YWHAQ,AKAP9,ANK3,DLG1,CASR,CTNNB1,ITPR1,LRRK2,HTT
GO:MF	GTPase regulator activity	GO:0030695	0.00571396	2.24306	441	542	25	25412	DOCK1,RABEP1,ARFGEF2,CPEB2,ARHGEF1,RABGAP1L,GDI1,GAPVD1,ARHGEF12,RAB3GAP1,TBC1D9B,GBF1,RAP1GDS1,RANGAP1,RABGAP1,RANBP3,ARFGEF1,IQSEC1,IQGAP1,RAB3GAP2,TRIO,LRRK2,TBCD,ARHGAP1,FARP1
GO:MF	nucleoside-triphosphatase regulator activity	GO:0060589	0.00571396	2.24306	441	542	25	25412	DOCK1,RABEP1,ARFGEF2,CPEB2,ARHGEF1,RABGAP1L,GDI1,GAPVD1,ARHGEF12,RAB3GAP1,TBC1D9B,GBF1,RAP1GDS1,RANGAP1,RABGAP1,RANBP3,ARFGEF1,IQSEC1,IQGAP1,RAB3GAP2,TRIO,LRRK2,TBCD,ARHGAP1,FARP1
GO:MF	poly(G) binding	GO:0034046	0.00711899	2.14758	8	542	4	25412	PATL1,PNPT1,FMR1,DAZAP1
GO:MF	GTPase activator activity	GO:0005096	0.00881976	2.05454	239	542	17	25412	RABEP1,ARHGEF1,RABGAP1L,GDI1,GAPVD1,ARHGEF12,RAB3GAP1,TBC1D9B,RAP1GDS1,RANGAP1,RABGAP1,RANBP3,IQGAP1,RAB3GAP2,LRRK2,TBCD,ARHGAP1
GO:MF	molecular carrier activity	GO:0140104	0.0104589	1.98051	71	542	9	25412	KPNB1,XPO1,TNPO1,TNPO2,KPNA3,IPO5,NUP214,EIF4ENIF1,IPO9
GO:MF	ribonucleoprotein complex binding	GO:0043021	0.0110294	1.95745	172	542	14	25412	YTHDF1,EIF4A3,CPEB4,CPEB2,FMR1,EFL1,BAG6,GEMIN5,LETM1,CPSF6,CPEB3,GUF1,STAU2,MTOR
GO:MF	GTPase activity	GO:0003924	0.011427	1.94207	321	542	20	25412	RAB11B,ARF4,RAN,EFL1,GFM2,DNM1L,ARF3,RHOT2,HBS1L,GTPBP1,OPA1,TUBA1B,EFTUD2,EIF2S3X,RAB1A,GNAO1,DNM2,GUF1,LRRK2,DNM1
GO:MF	nucleic acid binding	GO:0003676	0.0129951	1.88622	4721	542	139	25412	OASL1,CPSF2,TSNAX,R3HDM1,RBPMS2,MRPL21,FUBP1,MBNL2,DDX3Y,NUFIP2,PTCD1,RBM4,R3HDM2,FASTKD2,YTHDF1,CNBP,XPO1,AQR,EIF4A3,EIF3F,TNRC6B,TDRD7,RBM46,RPLP0,CNOT4,RBMS2,HNRNPAB,PATL1,ACTN1,TRNAU1AP,RBMS1,CPEB4,PAIP1,PNPT1,SF3A3,MAPK1,ZC3H11A,RBM26,FXR2,RAN,ZCCHC24,LRRFIP1,DIS3L2,TSN,IGF2BP2,CPEB2,ZC3H7B,AKAP8,BRAP,YTHDF2,FMR1,RBM17,SECISBP2L,API5,RBM5,BICC1,HDAC6,NXF1,SF3B4,PUM2,EFL1,ALYREF2,TBRG4,PUM1,M…
GO:MF	3'-5' RNA helicase activity	GO:0034458	0.0202052	1.69454	4	542	3	25412	AQR,SUPV3L1,YTHDC2
GO:MF	N6-methyladenosine-containing RNA binding	GO:1990247	0.0206417	1.68525	10	542	4	25412	YTHDF1,IGF2BP2,YTHDF2,YTHDC2
GO:MF	translation repressor activity	GO:0030371	0.033052	1.4808	33	542	6	25412	PATL1,CPEB4,FMR1,MARF1,IREB2,CPEB3
GO:MF	signal sequence binding	GO:0005048	0.0354621	1.45024	48	542	7	25412	KPNB1,TNPO1,TNPO2,KPNA3,BRAP,IPO5,NUP214
GO:MF	enzyme inhibitor activity	GO:0004857	0.0461772	1.33557	412	542	22	25412	PEBP1,CALU,SERPINA1A,RPS6KA3,CPEB2,SERPINA1E,PRDX3,PARVA,USP14,PRDX5,ITIH4,WNK1,CCAR2,SERPINH1,UGT1A7C,ROCK1,VIL1,AMBP,LRRK2,BIRC6,DPEP1,ANXA1
GO:MF	profilin binding	GO:0005522	0.0470284	1.32764	12	542	4	25412	DIAPH1,CYFIP1,FMNL1,HTT
GO:BP	localization	GO:0051179	1.56165e-35	34.8064	6297	536	259	27543	RAB11B,DIAPH1,MAPRE3,NISCH,FAM98A,FUBP1,SLC39A7,RBM4,CORO1A,KPNB1,DOCK1,YTHDF1,PLS1,SNX4,XPO1,CTNNA1,ABI2,ARF4,EIF4A3,RABEP1,ERC1,PRPF19,IGBP1,VPS8,RPLP0,CDC42BPA,EXOC8,HNRNPAB,ACTN1,PTK2,TNPO1,RUFY1,PNPT1,COX5A,AP2A1,STIM1,MAPK1,HIP1R,KIF1C,FYCO1,MON2,TNPO2,ZC3H11A,KPNA3,ATP6V1B2,RUFY3,FTL1,HOOK1,ATP5H,OXCT1,RAN,SNX27,ARFGEF2,VPS13D,IGF2BP2,MAP2K1,AP2B1,DAB2,CLMN,RIPK1,AKAP8,RABGAP1L,LYPLA1,HSPA…
GO:BP	cellular localization	GO:0051641	5.74171e-34	33.241	2840	536	161	27543	RAB11B,DIAPH1,MAPRE3,FAM98A,RBM4,CORO1A,KPNB1,PLS1,SNX4,XPO1,CTNNA1,ARF4,RABEP1,ERC1,PRPF19,CDC42BPA,EXOC8,HNRNPAB,PTK2,TNPO1,AP2A1,MAPK1,HIP1R,KIF1C,FYCO1,MON2,TNPO2,ZC3H11A,KPNA3,RUFY3,HOOK1,OXCT1,RAN,SNX27,ARFGEF2,VPS13D,MAP2K1,AP2B1,DAB2,CLMN,LYPLA1,PICALM,DNAJC13,GDI1,PACS1,HDAC6,SRI,ESYT1,EHD1,NXF1,INPP5F,SUMO1,DNM1L,CLIP1,GOLGA4,ARF3,SEC16A,ROCK2,TRIP11,SNX5,DDX19A,BAG6,USP7,IPO5,RHOT2,BAG…
GO:BP	transport	GO:0006810	4.26802e-30	29.3698	4607	536	205	27543	RAB11B,DIAPH1,NISCH,SLC39A7,RBM4,CORO1A,KPNB1,DOCK1,PLS1,SNX4,XPO1,ARF4,EIF4A3,RABEP1,ERC1,VPS8,RPLP0,CDC42BPA,EXOC8,PTK2,TNPO1,RUFY1,PNPT1,COX5A,AP2A1,STIM1,MAPK1,HIP1R,KIF1C,FYCO1,MON2,TNPO2,ZC3H11A,KPNA3,ATP6V1B2,RUFY3,FTL1,HOOK1,ATP5H,OXCT1,RAN,SNX27,ARFGEF2,VPS13D,IGF2BP2,MAP2K1,AP2B1,DAB2,CLMN,RIPK1,AKAP8,RABGAP1L,LYPLA1,HSPA1B,PICALM,FMR1,SNX7,DNAJC13,ATP6V1E1,GDI1,HDAC6,TJP2,SRI,ESYT1,EHD…
GO:BP	intracellular transport	GO:0046907	4.58988e-30	29.3382	1507	536	109	27543	RAB11B,RBM4,CORO1A,KPNB1,SNX4,XPO1,ARF4,ERC1,CDC42BPA,PTK2,TNPO1,AP2A1,MAPK1,HIP1R,KIF1C,FYCO1,MON2,TNPO2,ZC3H11A,KPNA3,RUFY3,HOOK1,RAN,SNX27,VPS13D,MAP2K1,AP2B1,DAB2,CLMN,PICALM,DNAJC13,GDI1,HDAC6,EHD1,NXF1,INPP5F,SUMO1,DNM1L,CLIP1,ARF3,SEC16A,TRIP11,SNX5,DDX19A,BAG6,USP7,IPO5,RHOT2,BAG3,DDX39B,GRIPAP1,PABPN1,HOOK3,YWHAH,NUP214,GBF1,OSBP,YWHAQ,RAB1A,NEDD4,NSF,TPR,RANGAP1,KHDRBS1,MYO1D,RANBP3,CD3…
GO:BP	organelle organization	GO:0006996	6.8933e-30	29.1616	3787	536	182	27543	GGCT,DIAPH1,MAPRE3,NISCH,PEBP1,CORO1A,FASTKD2,KPNB1,DOCK1,YTHDF1,PLS1,PSMD13,SNX4,XPO1,CTNNA1,ABI2,CAPZA2,TDRD7,VPS8,RPLP0,CDC42BPA,EXOC8,TPM3,PATL1,ACTN1,PTK2,PNPT1,MAPK1,HIP1R,FYCO1,PDE2A,RUFY3,HOOK1,RAN,ARFGEF2,VPS13D,DIS3L2,MAP2K1,GDA,AKAP8,YTHDF2,HSPA1B,PICALM,SNX7,DNAJC13,HDAC6,DYNC1LI1,DAP3,ESYT1,EHD1,SUMO1,PUM2,EFL1,PRDX3,GFM2,DNM1L,CLIP1,SEC16A,ROCK2,TRIP11,BAG6,HUWE1,RHOT2,SMC1A,BAG3,CN…
GO:BP	establishment of localization	GO:0051234	1.56158e-29	28.8064	4762	536	208	27543	RAB11B,DIAPH1,NISCH,SLC39A7,RBM4,CORO1A,KPNB1,DOCK1,PLS1,SNX4,XPO1,ARF4,EIF4A3,RABEP1,ERC1,VPS8,RPLP0,CDC42BPA,EXOC8,PTK2,TNPO1,RUFY1,PNPT1,COX5A,AP2A1,STIM1,MAPK1,HIP1R,KIF1C,FYCO1,MON2,TNPO2,ZC3H11A,KPNA3,ATP6V1B2,RUFY3,FTL1,HOOK1,ATP5H,OXCT1,RAN,SNX27,ARFGEF2,VPS13D,IGF2BP2,MAP2K1,AP2B1,DAB2,CLMN,RIPK1,AKAP8,RABGAP1L,LYPLA1,HSPA1B,PICALM,FMR1,SNX7,DNAJC13,ATP6V1E1,GDI1,HDAC6,TJP2,SRI,ESYT1,EHD…
GO:BP	cellular process	GO:0009987	3.40353e-29	28.4681	21177	536	511	27543	RAB11B,GGCT,OASL1,CCS,EDC4,CPSF2,DIAPH1,OTUB1,TSNAX,MAPRE3,NISCH,HGD,RBPMS2,FAM98A,MRPL21,FUBP1,PEBP1,MBNL2,ZADH2,CAB39,LPP,DDX3Y,SLC39A7,PARP12,PTCD1,RBM4,GFPT1,CORO1A,MPP6,FASTKD2,KPNB1,DOCK1,YTHDF1,PLS1,PSMD13,CNBP,BLVRA,SNX4,XPO1,MRPS10,CTNNA1,ABI2,USP15,TIPRL,ARF4,AQR,EIF4A3,EIF3F,RABEP1,ERC1,PRPF19,TNRC6B,RNF214,NFS1,CAPZA2,TDRD7,IGBP1,VPS8,RBM46,CRYL1,RPLP0,CDC42BPA,EXOC8,TCERG1,PPA2,CNOT4…
GO:BP	macromolecule localization	GO:0033036	2.94405e-28	27.5311	2970	536	155	27543	RAB11B,DIAPH1,MAPRE3,RBM4,KPNB1,PLS1,SNX4,XPO1,CTNNA1,ARF4,EIF4A3,RABEP1,ERC1,PRPF19,EXOC8,HNRNPAB,TNPO1,RUFY1,PNPT1,AP2A1,MAPK1,MON2,TNPO2,ZC3H11A,KPNA3,RUFY3,HOOK1,OXCT1,RAN,SNX27,ARFGEF2,VPS13D,IGF2BP2,MAP2K1,AP2B1,DAB2,AKAP8,RABGAP1L,LYPLA1,PICALM,SNX7,GDI1,PACS1,HDAC6,TJP2,SRI,ESYT1,EHD1,NXF1,GAPVD1,SUMO1,PITPNB,DNM1L,CLIP1,GOLGA4,ARF3,SEC16A,ROCK2,SNX5,DDX19A,BAG6,IPO5,BAG3,DDX39B,GRIPAP1,P…
GO:BP	cellular component organization	GO:0016043	2.9468e-28	27.5306	7353	536	269	27543	GGCT,DIAPH1,MAPRE3,NISCH,FAM98A,PEBP1,CORO1A,FASTKD2,KPNB1,DOCK1,YTHDF1,PLS1,PSMD13,SNX4,XPO1,CTNNA1,ABI2,ARF4,EIF3F,ERC1,PRPF19,NFS1,CAPZA2,TDRD7,VPS8,RPLP0,CDC42BPA,EXOC8,TPM3,PATL1,ACTN1,PTK2,H2-D1,RUFY1,PNPT1,SF3A3,AP2A1,MAPK1,HIP1R,FYCO1,PDE2A,RUFY3,HOOK1,RAN,SNX27,ARFGEF2,VPS13D,DIS3L2,MAP2K1,AP2B1,DAB2,GDA,CLMN,RIPK1,AKAP8,YTHDF2,HSPA1B,PICALM,FMR1,SNX7,DNAJC13,GDI1,RBM5,HDAC6,TJP2,DYNC1LI…
GO:BP	establishment of localization in cell	GO:0051649	9.12567e-28	27.0397	1998	536	123	27543	RAB11B,RBM4,CORO1A,KPNB1,SNX4,XPO1,ARF4,ERC1,CDC42BPA,PTK2,TNPO1,AP2A1,MAPK1,HIP1R,KIF1C,FYCO1,MON2,TNPO2,ZC3H11A,KPNA3,RUFY3,HOOK1,OXCT1,RAN,SNX27,VPS13D,MAP2K1,AP2B1,DAB2,CLMN,PICALM,DNAJC13,GDI1,HDAC6,SRI,EHD1,NXF1,INPP5F,SUMO1,DNM1L,CLIP1,ARF3,SEC16A,TRIP11,SNX5,DDX19A,BAG6,USP7,IPO5,RHOT2,BAG3,DDX39B,GRIPAP1,PABPN1,HOOK3,RAB3GAP1,YWHAH,SYNJ1,NUP214,GBF1,OSBP,YWHAQ,RAB1A,NEDD4,NSF,TPR,RANGAP1…
[truncated: 679 more rows]

## Sheet: 404 non-poly(A) RNA binders
source	term_name	term_id	adjusted_p_value	negative_log10_of_adjusted_p_value	term_size	query_size	intersection_size	effective_domain_size	intersections
[truncated: 635 more rows]

## Sheet: 51 RBPs not in organs
source	term_name	term_id	adjusted_p_value	negative_log10_of_adjusted_p_value	term_size	query_size	intersection_size	effective_domain_size	intersections
[truncated: 93 more rows]
