# Supplementary material for: The RNA-binding protein landscapes differ between mammalian organs and cultured cells
Source: Nat Commun. 2023 Apr 12;14:2074. doi: 10.1038/s41467-023-37494-w (PMC10097726; doi:10.1038/s41467-023-37494-w)
Supplement: Supplementary file 14 — Supplementary Data 11 [file 41467_2023_37494_MOESM14_ESM.xlsx]

## Sheet: Description
Data Availability for "The RNA-binding protein landscapes differ between mammalian organs and cultured cells"
Joel I. Perez-Perri, Dunja Ferring-Appel, Ina Huppertz, Thomas Schwarzl, Sudeep Sahadevan, Frank Stein, Mandy Rettel, Bruno Galy, and Matthias W. Hentze
Sheets
Total Proteome Data	References and DOIs of Total Proteome Data used. Data was downloaded from supplementary info.
RBPbase Data	High-throughput RNA-binding protein profiling studies used. The processed data can be accessed at https://rbpbase.shiny.embl.de/
RBPbase Annotation	Annotation for the high-throughput RNA-binding protein identification studies. The processed data can be accessed at https://rbpbase.shiny.embl.de/

## Sheet: Total Proteome Data
Organism	Cell Line	References	DOI	Source
Hs	HEK293	Geiger, T., Wehner, A., Schaab, C., Cox, J. and Mann, M., 2012. Comparative proteomic analysis of eleven common cell lines reveals ubiquitous but varying expression of most proteins. Molecular & Cellular Proteomics, 11(3).	https://doi.org/10.1074/mcp.M111.014050	mcp.M111.014050-3.xlsx
Hs	HeLa	Geiger, T., Wehner, A., Schaab, C., Cox, J. and Mann, M., 2012. Comparative proteomic analysis of eleven common cell lines reveals ubiquitous but varying expression of most proteins. Molecular & Cellular Proteomics, 11(3).	https://doi.org/10.1074/mcp.M111.014050	mcp.M111.014050-3.xlsx
Hs	K562	Geiger, T., Wehner, A., Schaab, C., Cox, J. and Mann, M., 2012. Comparative proteomic analysis of eleven common cell lines reveals ubiquitous but varying expression of most proteins. Molecular & Cellular Proteomics, 11(3).	https://doi.org/10.1074/mcp.M111.014050	mcp.M111.014050-3.xlsx
Hs	Jurkat	Geiger, T., Wehner, A., Schaab, C., Cox, J. and Mann, M., 2012. Comparative proteomic analysis of eleven common cell lines reveals ubiquitous but varying expression of most proteins. Molecular & Cellular Proteomics, 11(3).	https://doi.org/10.1074/mcp.M111.014050	mcp.M111.014050-3.xlsx
Hs	U2OS	Geiger, T., Wehner, A., Schaab, C., Cox, J. and Mann, M., 2012. Comparative proteomic analysis of eleven common cell lines reveals ubiquitous but varying expression of most proteins. Molecular & Cellular Proteomics, 11(3).	https://doi.org/10.1074/mcp.M111.014050	mcp.M111.014050-3.xlsx
Hs	HuH7	Saccon, E., Chen, X., Mikaeloff, F., Rodriguez, J.E., Szekely, L., Vinhas, B.S., Krishnan, S., Byrareddy, S.N., Frisan, T., Végvári, Á. and Mirazimi, A., 2021. Cell-type-resolved quantitative proteomics map of interferon response against SARS-CoV-2. Iscience, 24(5), p.102420.	https://doi.org/10.1016/j.isci.2021.102420	s2.0-S2589004221003886-mmc3.xlsx
Mm	RAW264.7	Li, P., Hao, Z., Wu, J., Ma, C., Xu, Y., Li, J., Lan, R., Zhu, B., Ren, P., Fan, D. and Sun, S., 2021. Comparative proteomic analysis of polarized human THP-1 and mouse RAW264.7 macrophages. Frontiers in immunology, 12.	https://doi.org/10.3389/fimmu.2021.700009	Table S9: Proteins identified and quantified from the global proteome of the mouse RAW264.7 macrophages.
Mm	mESC	Zhou, F., Lu, Y., Ficarro, S.B., Adelmant, G., Jiang, W., Luckey, C.J. and Marto, J.A., 2013. Genome-scale proteome quantification by DEEP SEQ mass spectrometry. Nature communications, 4(1), pp.1-11.	https://doi.org/10.1038/ncomms3171	41467_2013_BFncomms3171_MOESM546_ESM.xls
Mm	MEF	Stefely, J.A., Zhang, Y., Freiberger, E.C., Kwiecien, N.W., Thomas, H.E., Davis, A.M., Lowry, N.D., Vincent, C.E., Shishkova, E., Clark, N.A. and Medvedovic, M., 2020. Mass spectrometry proteomics reveals a function for mammalian CALCOCO1 in MTOR-regulated selective autophagy. Autophagy, 16(12), pp.2219-2237.	https://doi.org/10.1080/15548627.2020.1719746	Dataset_S1.xlsx
Mm	HL-1	Liao, Y. et al. The Cardiomyocyte RNA-Binding Proteome: Links to Intermediary Metabolism and Heart Disease. Cell Rep 16, 1456-1469 (2016)	http://doi.org/10.1016/j.celrep.2016.06.084	mmc2.xlsx

## Sheet: RBPbase Data
RBPBASE_ID	Study	Descriptive_ID	Year_Published	Description	Curation_Info	Control	Capture	Technique	Identification	Simplified_Technique	Organism	Type	Cell_line	Source_File	Reference	URL	PMID
RBPBASE000000007.1	Hs_Baltz2012	Hs_HEK293-RIC	2012	This is one of the two pioneer studies reporting the unbiased identification of RNA binding proteins. RIC was performed in HEK293 cells yielding ~800 RBPs, about 1/3 of which were novel.		noCL	polyA	Interactome Capture called mRNP Oligo(dT) Affinity Purification	RNA-binding protein	Mass spectrometry	Hs	Embryonic kidney	HEK293	mmc1.xls	Baltz, A. G. et al. The mRNA-Bound Proteome and Its Global Occupancy Profile on Protein-Coding Transcripts. Mol Cell 46, 674-690 (2012)	http://doi.org/10.1016/j.molcel.2012.05.021	22681889
RBPBASE000000008.1	Hs_Beckmann2015	Hs_HuH7-RIC	2015	RIC was applied in this study to human hepatoma cells (HuH7) and S. cerevisiae . The RNA targets of one of the discovered RBPs, HSD17B10, were identified by iCLIP. This protein binds mitochondrial tRNAs, and a mutation-causing disease abrogates the interaction with RNA.		noCL	polyA	Interactome Capture	RNA-binding protein	Mass spectrometry	Hs	Differentiated hepatocyte derived cellular carcinoma	HuH7	ncomms10127-s3.xlsx	Beckmann, B. M. et al. The RNA-binding proteomes from yeast to man harbour conserved enigmRBPs. Nat Commun 6, 10127 (2015)	http://doi.org/10.1038/ncomms10127	26632259
RBPBASE000000009.1	Hs_Castello2012	Hs_HeLa-RIC	2012	This is one of the two pioneer studies reporting the unbiased identification of RNA binding proteins. RIC was performed in Hela cells identifying 860 RBPs, about 1/3 of which were novel.		noCL	polyA	Interactome Capture	RNA-binding protein	Mass spectrometry	Hs	Cervical cancer	HeLa	mmc1.xls	Castello, A. et al. Insights into RNA Biology from an Atlas of Mammalian mRNA-Binding Proteins. Cell 149, 1393-1406 (2012)	http://doi.org/10.1016/j.cell.2012.04.031	22658674
RBPBASE000000010.1	Hs_Castello2016	Hs_HeLa-RBDmap	2016	RBDmap, a method for the high-throughput identification of RNA binding domains within RBPs. Peptides adjacent to the actual RNA binding residues are identified. It also draws attention to the prevalence of intrinsically disordered regions in RNA binding in vivo.	RBDmap (375 overlapping with RIC)	noCL	polyA	RBDmap	Neighboring peptide	Mass spectrometry	Hs	Cervical cancer	HeLa	mmc2.xlsx	Castello, A. et al. Comprehensive Identification of RNA-Binding Domains in Human Cells. Mol Cell 63, 696-710 (2016)	http://doi.org/10.1016/j.molcel.2016.06.029	27453046
RBPBASE000000012.1	Hs_Conrad2016	Hs_K562-serIC	2016	Serial interactome capture (serIC) also allows higher specificity, as it includes two tandem RIC procedures separated by enzymatic digestion of contaminating DNA	pooled nuclei (part of the 382 mentioned in abstract)	noCL	polyA from nuclei	Serial RNA interactome capture	RNA-binding protein	Mass spectrometry	Hs	Nuclei of proliferating lymphoblast	K562	ncomms11212-s2.xlsx	Conrad, T. et al. A. Serial interactome capture of the human cell nucleus. Nat Commun 7, 11212 (2016)	http://doi.org/10.1038/ncomms11212	27040163
RBPBASE000000013.1	Hs_Kramer2014	Hs_HeLa-RNPxl	2014	This article presents the development of a method that assigns RNA-binding sites within RBPs by direct identification of peptides crosslinked to a nucleotide. It was the first unbiased method to identify RNA binding sites in RBPs.	Cross-links of human RNPs, 35 according to manuscript	noCL	polyA	Photo-cross-linking and high-resolution mass spectrometry	Crosslinked peptide	Mass spectrometry	Hs	Cervical cancer	HeLa	nmeth.3092-S2.xlsx	Kramer, K. et al. Photo-cross-linking and high-resolution mass spectrometry for assignment of RNA-binding sites in RNA- binding proteins. Nat Methods 11, 1064-1070 (2014)	http://doi.org/10.1038/nmeth.3092	25173706
RBPBASE000000032.1	Hs_Mullari2017	Hs_HEK293-pCLAP	2017	peptide crosslinking and affinity purification	Table S1, Proteins identified	no control	polyA	Peptide Cross-linking and Affinity Purification	Neighboring peptide	Mass spectrometry	Hs	Embryonic kidney	HEK293T	pr7b00042_si_001.xlsx	Mullari, M., Lyon, D., Jensen, L. J., & Nielsen, M. L. (2017). Specifying RNA-Binding Regions in Proteins by Peptide Cross-Linking and Affinity Purification. Journal of Proteome Research. https://doi.org/10.1021/acs.jproteome.7b00042	https://doi.org/10.1021/acs.jproteome.7b00042	28648085
RBPBASE000000033.1	Hs_Treiber2017	Hs_microRNA-RIC	2017	A large-scale biochemical screen identifies a broad layer of RBP-miRNA interactions	large-scale biochemical screen identifies a broad layer of RBP-miRNA interactions	no control	pre-miRNA	Interactome Capture	RNA-binding protein	Mass spectrometry	Hs	Cancer cell lines	11 different cell lines (B-MCF7, C-DLD1, G-LN229, H-HepG2, J-Jurkat, L-A549, M-SK-Mel28, N-SK-N-MC, P-DU-145, R-Raji, T-NTera2)	1-s2.0-S1097276516000964-mmc3.xlsx	Treiber, T., Treiber, N., Plessmann, U., Harlander, S., Daiß, J.L., Eichner, N., Lehmann, G., Schall, K., Urlaub, H. and Meister, G., 2017. A compendium of RNA-binding proteins that regulate microRNA biogenesis. Molecular cell, 66(2), pp.270-284.	https://doi.org/10.1016/j.molcel.2017.03.014	28431233
RBPBASE000000034.1	Hs_Perez-Perri2018-RIC	Hs_JURKAT-2018-RIC	2018	RNA interactome capture (RIC) in JURKAT		noCL	polyA	Interactome Capture	RNA-binding protein	Mass spectrometry	Hs	T lymphocyte cells	JURKAT	Supp Table 1	Perez-Perri, J.I., Rogell, B., Schwarzl, T., Stein, F., Zhou, Y., Rettel, M., Brosig, A. and Hentze, M.W., 2018. Discovery of RNA-binding proteins and characterization of their dynamic responses by enhanced RNA interactome capture. Nature communications, 9(1), pp.1-13.	https://doi.org/10.1038/s41467-018-06557-8	30352994
RBPBASE000000035.1	Hs_Perez-Perri2018-eRIC	Hs_JURKAT-2018-eRIC	2018	Enhanced RNA interactome capture (eRIC) in JURKAT		noCL	polyA	Interactome Capture	RNA-binding protein	Mass spectrometry	Hs	T lymphocyte cells	JURKAT	Supp Table 1	Perez-Perri, J.I., Rogell, B., Schwarzl, T., Stein, F., Zhou, Y., Rettel, M., Brosig, A. and Hentze, M.W., 2018. Discovery of RNA-binding proteins and characterization of their dynamic responses by enhanced RNA interactome capture. Nature communications, 9(1), pp.1-13.	https://doi.org/10.1038/s41467-018-06557-8	30352994
RBPBASE000000036.1	Hs_Bao2018-hc	Hs_HeLa-RICK-hc	2018	Newly transcribed RNA interactome using click chemistry (RICK), high-confidence list	high-confident (720) subset, labeling of newly transcribed RNAs with 5-ethynyluridine with the characterization of bound proteins	noEU	total RNA	Newly transcribed RNA interactome using click chemistry (RICK)	RNA-binding protein	Mass spectrometry	Hs	Cervical cancer	HeLa	41592_2018_BFnmeth4595_MOESM6_ESM.xlsx, Table 3a	Bao, X., Guo, X., Yin, M., Tariq, M., Lai, Y., Kanwal, S., Zhou, J., Li, N., Lv, Y., Pulido-Quetglas, C. and Wang, X., 2018. Capturing the interactome of newly transcribed RNA. Nature methods, 15(3), p.213.	https://doi.org/10.1038/nmeth.4595	29431736
RBPBASE000000037.1	Hs_Huang2018	Hs_CARIC	2018	Cemistry assisted RNA interactome capture	metabolic labeling of RNAs with an alkynyl uridine analog and in vivo RNA-protein photocross-linking, followed by click reaction with azide-biotin	noCL / no4sU	total RNA	Click Chemistry-Assisted RNA Interactome Capture (CARIC)	RNA-binding protein	Mass spectrometry	Hs	Cervical cancer	HeLa	pnas.1718406115.sd01.xlsx, Supplementary Table 1	Huang, R., Han, M., Meng, L. and Chen, X., 2018. Transcriptome-wide discovery of coding and noncoding RNA-binding proteins. Proceedings of the National Academy of Sciences, 115(17), pp.E3879-E3887.	https://doi.org/10.1073/pnas.1718406115	29636419
RBPBASE000000038.1	Hs_Backlund2020-cyto	Hs_Cyto-eRIC	2020	Enhanced RNA interactome capture (eRIC) analysis preceded by cytoplasmic fractionation		noCL	polyA from cytosol	Interactome Capture	RNA-binding protein	Mass spectrometry	Hs	Differentiated hepatocyte derived cellular carcinoma	HuH7	Supplementary Tables S1 and S3	Backlund, M., Stein, F., Rettel, M., Schwarzl, T., Perez-Perri, J. I., Brosig, A., … Kulozik, A. E. (2020). Plasticity of nuclear and cytoplasmic stress responses of RNA-binding proteins. Nucleic Acids Research.	https://doi.org/10.1093/nar/gkaa256	30741581
RBPBASE000000039.1	Hs_Backlund2020-cyto-ars	Hs_Cyto-Ars-eRIC	2020	Enhanced RNA interactome capture (eRIC) analysis preceded by cytoplasmic fractionation following arsenite-induced oxidative stress.		noCL	polyA from cytosol	Interactome Capture	RNA-binding protein	Mass spectrometry	Hs	Differentiated hepatocyte derived cellular carcinoma	HuH7	Supplementary Tables S1 and S3	Backlund, M., Stein, F., Rettel, M., Schwarzl, T., Perez-Perri, J. I., Brosig, A., … Kulozik, A. E. (2020). Plasticity of nuclear and cytoplasmic stress responses of RNA-binding proteins. Nucleic Acids Research.	https://doi.org/10.1093/nar/gkaa256	30741581
RBPBASE000000040.1	Hs_Backlund2020-nuc	Hs_Nuc-eRIC	2020	Enhanced RNA interactome capture (eRIC) analysis preceded by nuclear fractionation		noCL	polyA from nucleus	Interactome Capture	RNA-binding protein	Mass spectrometry	Hs	Differentiated hepatocyte derived cellular carcinoma	HuH7	Supplementary Tables S1 and S3	Backlund, M., Stein, F., Rettel, M., Schwarzl, T., Perez-Perri, J. I., Brosig, A., … Kulozik, A. E. (2020). Plasticity of nuclear and cytoplasmic stress responses of RNA-binding proteins. Nucleic Acids Research.	https://doi.org/10.1093/nar/gkaa256	30741581
RBPBASE000000041.1	Hs_Backlund2020-nuc-ars	Hs_Nuc-Ars-eRIC	2020	Enhanced RNA interactome capture (eRIC) analysis preceded by nuclear fractionation following arsenite-induced oxidative stress.		noCL	polyA from nucleus	Interactome Capture	RNA-binding protein	Mass spectrometry	Hs	Differentiated hepatocyte derived cellular carcinoma	HuH7	Supplementary Tables S1 and S3	Backlund, M., Stein, F., Rettel, M., Schwarzl, T., Perez-Perri, J. I., Brosig, A., … Kulozik, A. E. (2020). Plasticity of nuclear and cytoplasmic stress responses of RNA-binding proteins. Nucleic Acids Research.	https://doi.org/10.1093/nar/gkaa256	30741581
RBPBASE000000046.1	Hs_Queiroz2019_HEK293	Hs_OOPS_HEK293	2019	Orthogonal organic phase separation, HEK293		noCL	total RNA	Orthogonal Organic Phase Separation (OOPS)	RNA-binding protein	Mass spectrometry	Hs	Embryonic kidney	HEK293	Supplementary Table 2	Queiroz, R.M., Smith, T., Villanueva, E., Marti-Solano, M., Monti, M., Pizzinga, M., Mirea, D.M., Ramakrishna, M., Harvey, R.F., Dezi, V. and Thomas, G.H., 2019. Comprehensive identification of RNA–protein interactions in any organism using orthogonal organic phase separation (OOPS). Nature biotechnology, 37(2), pp.169-178.	https://doi.org/10.1038/s41587-018-0001-2	30607034
RBPBASE000000047.1	Hs_Queiroz2019_MCF10A	Hs_OOPS_MCF10A	2019	Orthogonal organic phase separation, MCF10A		noCL	total RNA	Orthogonal Organic Phase Separation (OOPS)	RNA-binding protein	Mass spectrometry	Hs	Epithelial mammary gland; breast	MCF10A	Supplementary Table 2	Queiroz, R.M., Smith, T., Villanueva, E., Marti-Solano, M., Monti, M., Pizzinga, M., Mirea, D.M., Ramakrishna, M., Harvey, R.F., Dezi, V. and Thomas, G.H., 2019. Comprehensive identification of RNA–protein interactions in any organism using orthogonal organic phase separation (OOPS). Nature biotechnology, 37(2), pp.169-178.	https://doi.org/10.1038/s41587-018-0001-2	30607034
RBPBASE000000048.1	Hs_Queiroz2019_U2OS	Hs_OOPS_U2OS	2019	Orthogonal organic phase separation, U2OS		noCL	total RNA	Orthogonal Organic Phase Separation (OOPS)	RNA-binding protein	Mass spectrometry	Hs		U2OS	Supplementary Table 2	Queiroz, R.M., Smith, T., Villanueva, E., Marti-Solano, M., Monti, M., Pizzinga, M., Mirea, D.M., Ramakrishna, M., Harvey, R.F., Dezi, V. and Thomas, G.H., 2019. Comprehensive identification of RNA–protein interactions in any organism using orthogonal organic phase separation (OOPS). Nature biotechnology, 37(2), pp.169-178.	https://doi.org/10.1038/s41587-018-0001-2	30607034
RBPBASE000000049.1	Hs_Urdaneta2019_0015	Hs_PTex_0015	2019	Phenol-toluol extraction		noCL	total RNA	Phenol-Toluol Extraction Interactome Capture	RNA-binding protein	Mass spectrometry	Hs	Embryonic kidney	HEK293	Supplementary Data 1	Urdaneta, E.C., Vieira-Vieira, C.H., Hick, T., Wessels, H.H., Figini, D., Moschall, R., Medenbach, J., Ohler, U., Granneman, S., Selbach, M. and Beckmann, B.M., 2019. Purification of cross-linked RNA-protein complexes by phenol-toluol extraction. Nature communications, 10(1), pp.1-17.	https://doi.org/10.1038/s41467-019-08942-3	30824702
RBPBASE000000050.1	Hs_Urdaneta2019_015	Hs_PTex_015	2019	Phenol-toluol extraction		noCL	total RNA	Phenol-Toluol Extraction Interactome Capture	RNA-binding protein	Mass spectrometry	Hs	Embryonic kidney	HEK293	Supplementary Data 1	Urdaneta, E.C., Vieira-Vieira, C.H., Hick, T., Wessels, H.H., Figini, D., Moschall, R., Medenbach, J., Ohler, U., Granneman, S., Selbach, M. and Beckmann, B.M., 2019. Purification of cross-linked RNA-protein complexes by phenol-toluol extraction. Nature communications, 10(1), pp.1-17.	https://doi.org/10.1038/s41467-019-08942-3	30824702
RBPBASE000000051.1	Hs_Urdaneta2019_15	Hs_PTex_15	2019	Phenol-toluol extraction		noCL	total RNA	Phenol-Toluol Extraction Interactome Capture	RNA-binding protein	Mass spectrometry	Hs	Embryonic kidney	HEK293	Supplementary Data 1	Urdaneta, E.C., Vieira-Vieira, C.H., Hick, T., Wessels, H.H., Figini, D., Moschall, R., Medenbach, J., Ohler, U., Granneman, S., Selbach, M. and Beckmann, B.M., 2019. Purification of cross-linked RNA-protein complexes by phenol-toluol extraction. Nature communications, 10(1), pp.1-17.	https://doi.org/10.1038/s41467-019-08942-3	30824702
RBPBASE000000059.1	Hs_Trendel2019-MCF7	Hs_XRNAX-MCF7	2019	XRNAX purifies protein-crosslinked RNA of all biotypes from UV-crosslinked cells in MCF7		no control	total RNA	Interactome Capture	RNA-binding protein	Mass spectrometry	Hs		MCF7	Table S2	Trendel, J., Schwarzl, T., Horos, R., Prakash, A., Bateman, A., Hentze, M.W. and Krijgsveld, J., 2019. The human RNA-binding proteome and its dynamics during translational arrest. Cell, 176(1-2), pp.391-403.	https://doi.org/10.1016/j.cell.2018.11.004	30528433
RBPBASE000000060.1	Hs_Trendel2019-HeLa	Hs_XRNAX-HeLa	2019	XRNAX purifies protein-crosslinked RNA of all biotypes from UV-crosslinked cells in HeLa		no control	total RNA	Interactome Capture	RNA-binding protein	Mass spectrometry	Hs		HeLa	Table S2	Trendel, J., Schwarzl, T., Horos, R., Prakash, A., Bateman, A., Hentze, M.W. and Krijgsveld, J., 2019. The human RNA-binding proteome and its dynamics during translational arrest. Cell, 176(1-2), pp.391-403.	https://doi.org/10.1016/j.cell.2018.11.004	30528433
RBPBASE000000061.1	Hs_Trendel2019-HEK293	Hs_XRNAX-HEK293	2019	XRNAX purifies protein-crosslinked RNA of all biotypes from UV-crosslinked cells in HEK293		no control	total RNA	Interactome Capture	RNA-binding protein	Mass spectrometry	Hs	Embryonic kidney	HEK293	Table S2	Trendel, J., Schwarzl, T., Horos, R., Prakash, A., Bateman, A., Hentze, M.W. and Krijgsveld, J., 2019. The human RNA-binding proteome and its dynamics during translational arrest. Cell, 176(1-2), pp.391-403.	https://doi.org/10.1016/j.cell.2018.11.004	30528433
RBPBASE000000062.1	Hs_Trendel2019-MCF7ars	Hs_XRNAX-MCF7-ars	2019	XRNAX purifies protein-crosslinked RNA of all biotypes from UV-crosslinked cells in MCF7 and arsenite treatment		no control	total RNA	Interactome Capture	RNA-binding protein	Mass spectrometry	Hs		MCF7	Table S4	Trendel, J., Schwarzl, T., Horos, R., Prakash, A., Bateman, A., Hentze, M.W. and Krijgsveld, J., 2019. The human RNA-binding proteome and its dynamics during translational arrest. Cell, 176(1-2), pp.391-403.	https://doi.org/10.1016/j.cell.2018.11.004	30528433
RBPBASE000000066.1	Hs_Garcia-Moreno-Infection	Hs_HEK293-cRIC-SINV	2019	RBPs changing upon sindbis-virus infecttion	combination of 4hpi (2 quantitatively, 15 exclusively by the semiquantitative method) and 18hpi (21 semiquantitative, 5 virusproteins (not included),	Mock (uninfected)	polyA	Comparative Interactome Capture	RNA-binding protein	Mass spectrometry	Hs	Embryonic kidney	HEK293	Table S1	Garcia-Moreno, M., Noerenberg, M., Ni, S., Järvelin, A.I., González-Almela, E., Lenz, C.E., Bach-Pages, M., Cox, V., Avolio, R., Davis, T. and Hester, S., 2019. System-wide profiling of RNA-binding proteins uncovers key regulators of virus infection. Molecular cell, 74(1), pp.196-211.	https://doi.org/10.1016/j.molcel.2019.01.017	30799147
RBPBASE000000067.1	Hs_Garcia-Moreno	Hs_HEK293-cRIC	2019	RBPs from uninfected HEK293 cells	all human proteins identifed in 4hpi / 18hpi and quantiatively / semi combined	no control	polyA	Comparative Interactome Capture	RNA-binding protein	Mass spectrometry	Hs	Embryonic kidney	HEK293	Table S1	Garcia-Moreno, M., Noerenberg, M., Ni, S., Järvelin, A.I., González-Almela, E., Lenz, C.E., Bach-Pages, M., Cox, V., Avolio, R., Davis, T. and Hester, S., 2019. System-wide profiling of RNA-binding proteins uncovers key regulators of virus infection. Molecular cell, 74(1), pp.196-211.	https://doi.org/10.1016/j.molcel.2019.01.017	30799147
RBPBASE000000014.1	Mm_Boucas2015	Mm_MEF-RIC	2015				polyA	Interactome Capture	RNA-binding protein	Mass spectrometry	Mm	Primary Mouse Embryo Fibroblasts from 13.5 days old embryos were treated with the DSB-inducing topoisomerase-II inhibitor etoposide (20_M) - 6h, comparative	MEF	journal.pone.0125745.s005.XLSX	Boucas, J. et al. Label-Free Protein-RNA Interactome Analysis Identifies Khsrp Signaling Downstream of the p38/Mk2 Kinase Complex as a Critical Modulator of Cell Cycle Progression. PLOS One 10, e0125745 (2015)	http://doi.org/10.1371/journal.pone.0125745	25993413
RBPBASE000000016.1	Mm_Kwon2013	Mm_mESC-RIC	2013		FDR < 1%		polyA	Interactome Capture	RNA-binding protein	Mass spectrometry	Mm	Embryonic stem cells		nsmb.2638-S2.xls	Kwon, S. C. et al. The RNA-binding protein repertoire of embryonic stem cells. Nat Struct Mol Biol 20, 1122–1130 (2013)	http://doi.org/10.1038/nsmb.2638	23912277
RBPBASE000000017.1	Mm_Liao2016_IC	Mm_HL-1-RIC	2016		Interactome capture (183 overlapping with RBDmap)	noCL	polyA	Interactome Capture	RNA-binding protein	Mass spectrometry	Mm	Cardiomyocyte	HL-1	mmc2.xlsx	Liao, Y. et al. The Cardiomyocyte RNA-Binding Proteome: Links to Intermediary Metabolism and Heart Disease. Cell Rep 16, 1456-1469 (2016)	http://doi.org/10.1016/j.celrep.2016.06.084	27452465
RBPBASE000000018.1	Mm_Liao2016_RBDmap	Mm_HL-1-RBDmap	2016	RBDmap: Identification of neighboring peptides of RNA-binding peptides	RBDmap (183 overlapping with RIC)	noCL	polyA	RBDmap	Neighboring peptide	Mass spectrometry	Mm	Cardiomyocyte	HL-1	mmc3.xlsx	Liao, Y. et al. The Cardiomyocyte RNA-Binding Proteome: Links to Intermediary Metabolism and Heart Disease. Cell Rep 16, 1456-1469 (2016)	http://doi.org/10.1016/j.celrep.2016.06.084	27452465
RBPBASE000000019.1	Mm_Liepelt2016	Mm_RAW264.7-RIC	2016		Overlap (2 Replicates)		polyA	Interactome Capture	RNA-binding protein	Mass spectrometry	Mm	Macrophage	RAW264.7	mcp.M115.056564-2.xlsx	Liepelt, A. et al. Identification of RNA-binding proteins in macrophages by interactome capture. Mol Cell Proteomics 15, 2699-2674 (2016)	http://doi.org/10.1074/mcp.M115.056564	27281784
RBPBASE000000053.1	Mm_Perez-Perri-Brain	Mm_Brain-eRIC	2022			noCL	polyA	Interactome Capture	RNA-binding protein	Mass spectrometry	Mm				Perez-Perri, J.I., Ferring-Appel, D., Huppertz, I., Schwarzl, T., Stein, F., Rettel, M., Galy, B. and Hentze, M.W., 2022. The RNA-binding protein landscapes differ between mammalian organs and cultured cells. bioRxiv.	https://doi.org/10.1101/2022.02.10.479897	this study
RBPBASE000000054.1	Mm_Perez-Perri-Kidney	Mm_Kidney-eRIC	2022			noCL	polyA	Interactome Capture	RNA-binding protein	Mass spectrometry	Mm				Perez-Perri, J.I., Ferring-Appel, D., Huppertz, I., Schwarzl, T., Stein, F., Rettel, M., Galy, B. and Hentze, M.W., 2022. The RNA-binding protein landscapes differ between mammalian organs and cultured cells. bioRxiv.	https://doi.org/10.1101/2022.02.10.479897	this study
RBPBASE000000055.1	Mm_Perez-Perri-Liver	Mm_Liver-eRIC	2022			noCL	polyA	Interactome Capture	RNA-binding protein	Mass spectrometry	Mm				Perez-Perri, J.I., Ferring-Appel, D., Huppertz, I., Schwarzl, T., Stein, F., Rettel, M., Galy, B. and Hentze, M.W., 2022. The RNA-binding protein landscapes differ between mammalian organs and cultured cells. bioRxiv.	https://doi.org/10.1101/2022.02.10.479897	this study

## Sheet: RBPBase Annotation
RBPBASE_ID	Descriptive_ID	Organism	Format	Description	Curation_Info	Reference	URL
RBPANNO000000001.1	knownRBPs-2014-Hs	Hs	logical	A curated list of human RBPs, Gerstberger et al. 2014, this study used a data mining approach to compile a catalogue of RBPs employing domain composition and known roles of proteins to classify them as RBPs.	Updated IDs with ENSEMBL ID updater	Gerstberger, S., Hafner, M. & Tuschl, T. A census of human RNA-binding proteins. Nat Rev Genet 15, 829–845 (2014).	https://doi.org/10.1038/nrg3813
RBPANNO000000002.1	SONAR-Hs	Hs	logical	A computational approach that predicts RNA binding activity by analyzing large-scale affinity precipitation-MS protein-protein interactomes in human		Brannan, K.W., Jin, W., Huelga, S.C., Banks, C.A., Gilmore, J.M., Florens, L., Washburn, M.P., Van Nostrand, E.L., Pratt, G.A., Schwinn, M.K. and Daniels, D.L., 2016. SONAR discovers RNA-binding proteins from analysis of large-scale protein-protein interactomes. Molecular cell, 64(2), pp.282-293.	https://doi.org/10.1016/j.molcel.2016.09.003
RBPANNO000000005.1	Enzyme-IntEnz-Hs	Hs	logical	Enzyme in human (IntEnz)	The ‘Enzyme’ annotation is ‘true’ when the protein is listed in in the six enzyme commission groups (EC 1-6) from the IntEnz database (release May 2017)
RBPANNO000000008.1	ATPSynthase-Hs	Hs	logical	ATP synthase in human (GO term description)	ATP synthase' in Gene Description, GO terms GO:0070469 GO:0016887
RBPANNO000000011.1	Respiratory-chain-Hs	Hs	logical	Respiratory chain in human	Respiratory chain complex, Reactome version 60
RBPANNO000000014.1	Metabolism-Hs	Hs	logical	Metabolism in human (Reactome)	Reactome Tree-R-HSA-1430728, Reactome version 60
RBPANNO000000017.1	hasRBD-Pfam-Hs	Hs	logical	has classic RNA-binding domain in human (PFAM)	list of classical PFAM RNA-binding domains from Hentze et al. 2018, which is a compilation of Castello et al, 2016 and Brannan et al. 2016
RBPANNO000000023.1	RBPDB-Hs	Hs	logical	human RBPs collected by RBPDB, a data base for RBP specificities	RBPDB_v1.3.1_proteins_human_2012-11-21.tdt	Cook, K.B., Kazan, H., Zuberi, K., Morris, Q. and Hughes, T.R., 2010. RBPDB: a database of RNA-binding specificities. Nucleic acids research, 39(suppl_1), pp.D301-D308.	https://doi.org/10.1093/nar/gkq1069
RBPANNO000000028.1	RNAcompete-Hs	Hs	logical	human RBPs with motifs collected by RNAcompete databse	SupplementaryData1_RNAcompete_master_file.xlsx	Ray, D., Kazan, H., Cook, K.B., Weirauch, M.T., Najafabadi, H.S., Li, X., Gueroussov, S., Albu, M., Zheng, H., Yang, A. and Na, H., 2013. A compendium of RNA-binding motifs for decoding gene regulation. Nature, 499(7457), pp.172-177.	https://doi.org/10.1038/nature12311
RBPANNO000000034.1	Metabolic-Enzyme-Hs	Hs	logical	For human, mouse and yeast, ‘Metabolism’ has been annotated as ‘true’, when the respective RBP was listed under ‘metabolism’ in ‘Reactome’ (version 60). The ‘Enzyme’ annotation is ‘true’ when the protein is listed in in the six enzyme commission groups (EC 1-6) from the IntEnz database (release May 2017). “Metabolic enzyme” is “true” when the RBP fulfils our definition of metabolic enzyme. ‘Metab…	Compilation of Annotations
RBPANNO000000038.1	RNAbinding-GO-Hs	Hs	logical	RNA binding related according to GO terms (note: Some interactome captures are included to the GO terms)	Some interactome captures are included to the GO terms
RBPANNO000000043.1	UnitProtSwissProtID-Hs	Hs	character	UnitProtSwissProt ID, human
RBPANNO000000046.1	Pfam-Id-Hs	Hs	character	PFAM IDs, human
RBPANNO000000047.1	Pfam-Name-Hs	Hs	character	PFAM names, human
RBPANNO000000048.1	Pfam-Description-Hs	Hs	character	PFAM descriptions, human
RBPANNO000000055.1	SARS-CoV-2-hc-Interactors	Hs	logical	332 high confidence SARS-CoV-2 protein-protein interactors	Supplementary Table 2		https://doi.org/10.1101/2020.03.22.002386
RBPANNO000000056.1	SARS-CoV-2-hc-Interactors	Hs	character	332 high confidence SARS-CoV-2 protein-protein interactors	Supplementary Table 2		https://doi.org/10.1101/2020.03.22.002386
RBPANNO000000057.1	HGNC-alias-Hs	Hs	character	HGNC alias symbol (19. April 2020)	Downloaded from https://biomart.genenames.org/martform/#!/default/HGNC?datasets=hgnc_gene_mart&attributes=hgnc_gene__ensembl_gene__ensembl_gene_id_104%2Chgnc_gene__hgnc_alias_symbol__alias_symbol_108
RBPANNO000000058.1	SomaticDiseaseAssoTop15-Hs	Hs	character	Opentargets somatic disease associations - Top15	assocation score at least 0.2, OpenTargets Release 20.02, https://docs.targetvalidation.org/	Koscielny, G., An, P., Carvalho-Silva, D., Cham, J.A., Fumis, L., Gasparyan, R., Hasan, S., Karamanis, N., Maguire, M., Papa, E. and Pierleoni, A., 2017. Open Targets: a platform for therapeutic target identification and validation. Nucleic acids research, 45(D1), pp.D985-D994.	https://doi.org/10.1093/nar/gkw1055
RBPANNO000000059.1	SomaticDiseaseAsso-Hs	Hs	logical	Opentargets somatic disease associations (disease association score > 0.2)	assocation score at least 0.2, OpenTargets Release 20.02, https://docs.targetvalidation.org/	Koscielny, G., An, P., Carvalho-Silva, D., Cham, J.A., Fumis, L., Gasparyan, R., Hasan, S., Karamanis, N., Maguire, M., Papa, E. and Pierleoni, A., 2017. Open Targets: a platform for therapeutic target identification and validation. Nucleic acids research, 45(D1), pp.D985-D994.	https://doi.org/10.1093/nar/gkw1055
RBPANNO000000060.1	GeneticDiseaseAssoTop15-Hs	Hs	character	Opentargets genetic disease associations - Top15	assocation score at least 0.2, OpenTargets Release 20.02, https://docs.targetvalidation.org/	Koscielny, G., An, P., Carvalho-Silva, D., Cham, J.A., Fumis, L., Gasparyan, R., Hasan, S., Karamanis, N., Maguire, M., Papa, E. and Pierleoni, A., 2017. Open Targets: a platform for therapeutic target identification and validation. Nucleic acids research, 45(D1), pp.D985-D994.	https://doi.org/10.1093/nar/gkw1055
RBPANNO000000061.1	GeneticDiseaseAsso-Hs	Hs	logical	Opentargets genetic disease associations (disease association score > 0.2)	assocation score at least 0.2, OpenTargets Release 20.02, https://docs.targetvalidation.org/	Koscielny, G., An, P., Carvalho-Silva, D., Cham, J.A., Fumis, L., Gasparyan, R., Hasan, S., Karamanis, N., Maguire, M., Papa, E. and Pierleoni, A., 2017. Open Targets: a platform for therapeutic target identification and validation. Nucleic acids research, 45(D1), pp.D985-D994.	https://doi.org/10.1093/nar/gkw1055
RBPANNO000000062.1	MendelianDiseaseAssoTop15-Hs	Hs	character	Opentargets mendelian disease associations - Top15	assocation score at least 0.2, OpenTargets Release 20.02, https://docs.targetvalidation.org/	Koscielny, G., An, P., Carvalho-Silva, D., Cham, J.A., Fumis, L., Gasparyan, R., Hasan, S., Karamanis, N., Maguire, M., Papa, E. and Pierleoni, A., 2017. Open Targets: a platform for therapeutic target identification and validation. Nucleic acids research, 45(D1), pp.D985-D994.	https://doi.org/10.1093/nar/gkw1055
RBPANNO000000063.1	MendelianDiseaseAsso-Hs	Hs	logical	Opentargets mendelian disease associations (disease association score > 0.2)	assocation score at least 0.2, OpenTargets Release 20.02, https://docs.targetvalidation.org/	Koscielny, G., An, P., Carvalho-Silva, D., Cham, J.A., Fumis, L., Gasparyan, R., Hasan, S., Karamanis, N., Maguire, M., Papa, E. and Pierleoni, A., 2017. Open Targets: a platform for therapeutic target identification and validation. Nucleic acids research, 45(D1), pp.D985-D994.	https://doi.org/10.1093/nar/gkw1055
RBPANNO000000064.1	NCBI-GeneID-Hs	Hs	character	NCBI gene identifiers	from Ensembl v92 Biomart
RBPANNO000000065.1	Gene-type-Hs	Hs	character	gene type	from Ensembl v92 Biomart
RBPANNO000000070.1	PhaSePro-Hs	Hs	logical	liquid-liquid phase separating proteins	https://phasepro.elte.hu/download_full.tsv 07.May.2020	Mészáros, B., Erdős, G., Szabó, B., Schád, É., Tantos, Á., Abukhairan, R., Horváth, T., Murvai, N., Kovács, O.P., Kovács, M. and Tosatto, S.C., 2020. PhaSePro: the database of proteins driving liquid–liquid phase separation. Nucleic acids research, 48(D1), pp.D360-D367.	https://doi.org/10.1093/nar/gkz848
RBPANNO000000071.1	TF-GO-Hs	Hs	logical	transcription factor by GO term	GO term - GO:0003700 - DNA-binding transcription factor activity
RBPANNO000000072.1	TF-Hs	Hs	logical	A curated list of human transcription factors (Lambert et al. 2018, v1.01)	The Human Transcription Factors (v1.01) by http://humantfs.ccbr.utoronto.ca/	Lambert, S.A., Jolma, A., Campitelli, L.F., Das, P.K., Yin, Y., Albu, M., Chen, X., Taipale, J., Hughes, T.R. and Weirauch, M.T., 2018. The human transcription factors. Cell, 172(4), pp.650-665.	https://doi.org/10.1016/j.cell.2018.01.029
RBPANNO000000074.1	MLOs-Hs	Hs	character	Info about human proteins found in membraneless organelles from MLOsMetaDB	All files from individual MLOs were downloaded from http://mlos.leloir.org.ar/ as json and transformed into a data from using 'jsonlite' package.	Orti, F., Navarro, A.M., Rabinovich, A., Wodak, S.J. and Marino-Buslje, C., 2021. Insight into membraneless organelles and their associated proteins: Drivers, Clients and Regulators. Computational and structural biotechnology journal, 19, pp.3964-3977.	https://doi.org/10.1016/j.csbj.2021.06.042
RBPANNO000000077.1	humanRIC-superset-2021	Hs	logical	Superset of 2,650 human RNA binding proteins identified in high-throughput RNA interactome capture studies (Gebauer et al. 2021)		Gebauer, F., Schwarzl, T., Valcárcel, J. and Hentze, M.W., 2021. RNA-binding proteins in human genetic disease. Nature Reviews Genetics, 22(3), pp.185-198.	https://doi.org/10.1038/s41576-020-00302-y
RBPANNO000000078.1	humanRBPs-2021	Hs	logical	Superset of 3,470 known and identified RNA binding proteins (Gebauer et al. 2021)		Gebauer, F., Schwarzl, T., Valcárcel, J. and Hentze, M.W., 2021. RNA-binding proteins in human genetic disease. Nature Reviews Genetics, 22(3), pp.185-198.	https://doi.org/10.1038/s41576-020-00302-y
RBPANNO000000006.1	Enzyme-IntEnz-Mm	Mm	logical	Enzyme in mouse (IntEnz)	The ‘Enzyme’ annotation is ‘true’ when the protein is listed in in the six enzyme commission groups (EC 1-6) from the IntEnz database (release May 2017)
RBPANNO000000009.1	ATPSynthase-Mm	Mm	logical	ATP synthase in mouse (GO term description)	ATP synthase' in Gene Description, GO terms GO:0070469 GO:0016887
RBPANNO000000012.1	Respiratory-chain-Mm	Mm	logical	Respiratory chain in mouse	Respiratory chain complex, Reactome version 60
RBPANNO000000015.1	Metabolism-Mm	Mm	logical	Metabolism in mouse (Reactome)	Reactome Tree-R-MMU-1430728, Reactome version 60
RBPANNO000000018.1	hasRBD-Pfam-Mm	Mm	logical	has classic RNA-binding domain in mouse (PFAM)	list of classical PFAM RNA-binding domains from Hentze et al. 2018, which is a compilation of Castello et al, 2016 and Brannan et al. 2016
RBPANNO000000024.1	RBPDB-Mm	Mm	logical	mouse RBPs collected by RBPDB, a data base for RBP specificities	RBPDB_v1.3.1_proteins_mouse_2012-11-21.tdt	Cook, K.B., Kazan, H., Zuberi, K., Morris, Q. and Hughes, T.R., 2010. RBPDB: a database of RNA-binding specificities. Nucleic acids research, 39(suppl_1), pp.D301-D308.	https://doi.org/10.1093/nar/gkq1069
RBPANNO000000029.1	RNAcompete-Mm	Mm	logical	mouse RBPs with motifs collected by RNAcompete databse	SupplementaryData1_RNAcompete_master_file.xlsx	Ray, D., Kazan, H., Cook, K.B., Weirauch, M.T., Najafabadi, H.S., Li, X., Gueroussov, S., Albu, M., Zheng, H., Yang, A. and Na, H., 2013. A compendium of RNA-binding motifs for decoding gene regulation. Nature, 499(7457), pp.172-177.	https://doi.org/10.1038/nature12311
RBPANNO000000035.1	Metabolic-Enzyme-Mm	Mm	logical	For human, mouse and yeast, ‘Metabolism’ has been annotated as ‘true’, when the respective RBP was listed under ‘metabolism’ in ‘Reactome’ (version 60). The ‘Enzyme’ annotation is ‘true’ when the protein is listed in in the six enzyme commission groups (EC 1-6) from the IntEnz database (release May 2017). “Metabolic enzyme” is “true” when the RBP fulfils our definition of metabolic enzyme. ‘Metab…	Compilation of Annotations
RBPANNO000000039.1	RNAbinding-GO-Mm	Mm	logical	RNA binding related according to GO terms
RBPANNO000000044.1	UnitProtSwissProtID-Mm	Mm	character	UnitProtSwissProt ID, mouse
RBPANNO000000049.1	Pfam-Id-Mm	Mm	character	PFAM IDs, mouse
RBPANNO000000050.1	Pfam-Name-Mm	Mm	character	PFAM names, mouse
RBPANNO000000051.1	Pfam-Description-Mm	Mm	character	PFAM descriptions, mouse
RBPANNO000000066.1	NCBI-GeneID-Mm	Mm	character	NCBI gene identifiers	from Ensembl v92 Biomart
RBPANNO000000067.1	Gene-type-Mm	Mm	character	gene type	from Ensembl v92 Biomart
RBPANNO000000075.1	MLOs-Mm	Mm	character	Info about mouse proteins found in membraneless organelles from MLOsMetaDB	All files from individual MLOs were downloaded from http://mlos.leloir.org.ar/ as json and transformed into a data from using 'jsonlite' package.	Orti, F., Navarro, A.M., Rabinovich, A., Wodak, S.J. and Marino-Buslje, C., 2021. Insight into membraneless organelles and their associated proteins: Drivers, Clients and Regulators. Computational and structural biotechnology journal, 19, pp.3964-3977.	https://doi.org/10.1016/j.csbj.2021.06.042
