# Supplementary material for: The RNA-binding protein landscapes differ between mammalian organs and cultured cells
Source: Nat Commun. 2023 Apr 12;14:2074. doi: 10.1038/s41467-023-37494-w (PMC10097726; doi:10.1038/s41467-023-37494-w)
Supplement: Supplementary file 16 — Source Data [file 41467_2023_37494_MOESM16_ESM.xlsx]

## Sheet: Fig.1b
				replicate 1	replicate 2	replicate 3	replicate 4
	Actb	Brain	input	0.811103	0.946212	1.11681	1.12588
			eRIC	125.758	128.549	84.6012	167.499
		Kidney	input	0.826675	0.936185	0.954574	1.28257
			eRIC	133.262		243.922	34.7904
		Liver	input	0.174411	1.85206	0.545118	1.42841
			eRIC	38.1173	85.6508	160.945	145.367
	Gapdh	Brain	input	0.42483	1.03118	1.25534	1.28865
			eRIC	75.9284	111.501	112.558	84.6058
		Kidney	input	0.683597	1.23583	1.11832	0.962253
			eRIC	121.523		170.183	19.8338
		Liver	input	0.109616	1.46888	0.549883	1.87162
			eRIC	28.9875	56.7062	47.4481	69.2341
	18S	Brain	input	0.919935	0.993366	1.31542	0.771276
			eRIC	7.89817	15.8561	12.7062	11.8416
		Kidney	input	0.490911	1.51441	1.3917	0.602984
			eRIC	8.1589	1.35981	29.125	5.40347
		Liver	input	0.284941	1.52245	0.609575	1.58303
			eRIC	4.0134	7.36285	9.66411	10.0645

## Sheet: Fig. 1c
				replicate 1	replicate 2	replicate 3	replicate 4
	Actb	Brain	gDNA	1.30181	1.04812	1.11707	0.532996
			mRNA	194.566	63.5481	36.1817	159.442
		Kidney	gDNA	1.69427	0.661885	0.478979	1.16487
			mRNA	221.982		112.316	35.6556
		Liver	gDNA	0.482097	0.399976	1.31057	1.80736
			mRNA	183.852	132.002	214.587	431.389
	Gapdh	Brain	gDNA	0.745694	0.790073	1.11502	1.34921
			mRNA	17.7522	8.32969	7.27452	12.1705
		Kidney	gDNA	1.56193	0.586343	0.547498	1.30423
			mRNA	35.486	0.0573078	13.7371	3.5634
		Liver	gDNA	0.331581		1.37217	2.25775
			mRNA	75.2541	47.0384	34.0502	110.586

## Sheet: Fig. 3b top and middle panels
Top panel										Middle panel
Log2 (eRIC normalized signal sum)										Log2 (Input normalized signal sum)
eRIC_Brain_-UV	eRIC_Brain_+UV_rep1	eRIC_Brain_+UV_rep2	eRIC_Kidney_-UV	eRIC_Kidney_+UV_rep1	eRIC_Kidney_+UV_rep2	eRIC_Liver_-UV	eRIC_Liver_+UV_rep1	eRIC_Liver_+UV_rep2		Input_Brain_-UV	Input_Brain_+UV_rep1	Input_Brain_+UV_rep2	Input_Kidney_-UV	Input_Kidney_+UV_rep1	Input_Kidney_+UV_rep2	Input_Liver_-UV	Input_Liver_+UV_rep1	Input_Liver_+UV_rep2
19.9119	19.4425	19.3212	19.2368	22.9392	22.1371	17.1486	19.4236	20.3293		20.7621	20.8921	20.8454	21.6365	21.8848	21.9453	21.7417	21.9847	21.9705
20.3812	21.4196	21.4972	20.2547	23.5912	23.6615	19.741	22.0482	21.8826		23.6712	23.5986	23.5257	24.081	23.8214	23.9747	24.7201	24.5333	24.4526
21.1117	21.4325	21.6201	20.8965	24.4853	24.5932	19.6647	24.8702	24.5569		24.4783	24.5897	24.5748	26.1825	25.9646	26.0118	28.3242	28.1015	28.069
20.1288	21.5463	21.4287	19.4959	23.3916	23.5461	16.9553	21.4088	21.3543		25.9031	25.6059	25.5878	24.9548	24.4906	24.5836	24.844	24.5057	24.4305
18.724	20.6979	20.6257	17.6159	21.4201	21.859	18.2621	19.0841	18.6998		23.9105	23.858	24.0847	23.6832	23.8045	23.7184	22.2757	22.3895	22.2487
20.0991	21.8272	22.0524	18.9513	23.8757	23.6485	17.7037	21.4432	21.4277		22.8812	22.7782	22.7065	22.1912	21.9812	22.2022	23.0026	22.6506	22.501
20.0455	21.0286	20.9748	19.4368	23.8446	23.971	18.5235	21.2566	21.1663		25.4875	25.2175	25.3117	25.8277	25.9075	25.8891	24.8494	24.8324	24.7564
21.8629	24.9821	25.0867	20.304	26.3402	26.3343	20.1081	24.4579	24.3416		24.9691	24.7139	24.5095	24.5261	23.8211	24.2524	24.751	24.6545	24.4274
18.4269	20.2767	20.5417	17.1902	22.2124	22.402	17.4732	20.8005	20.3282		22.3527	22.2408	22.5583	22.6383	22.9742	22.6042	23.0868	22.7433	22.7955
20.1245	20.7087	20.4148	19.7938	24.97	24.9499	17.8377	19.6288	19.9251		22.2167	22.1643	21.6191	25.6145	24.4782	25.1425	22.7772	22.3912	22.2718
20.2604	22.8137	21.5477	20.5999	25.0894	25.9403	19.2101	22.1753	22.5726		22.8969	23.1511	23.2673	26.1103	26.5012	26.2814	25.0721	25.0863	25.1896
21.7628	22.2217	22.0333	21.3283	23.4834	23.292	20.3527	21.3554	21.7175		24.7956	24.6946	24.6043	24.6542	24.7308	24.711	24.8106	24.6109	24.7207
21.344	22.2402	22.4469	21.0982	24.5471	24.3727	20.1781	23.2061	23.1561		25.464	25.3408	25.4681	24.486	24.5504	24.3198	24.91	24.814	24.9171
22.2211	23.3994	23.2107	21.6457	25.4724	25.6016	20.2012	23.1577	23.1995		24.9315	24.7644	24.7444	25.6549	25.4794	25.5506	26.3451	26.2049	26.1533
21.1251	23.1685	23.2058	21.3706	25.5361	25.6008	20.3733	23.7162	23.5966		23.5124	23.515	23.5107	23.7846	23.675	23.7451	24.3498	24.2827	24.2167
20.4664	21.5403	21.1767	19.4695	21.8487	22.3216	19.2901	21.9143	21.7872		26.5737	26.5613	26.5168	23.6582	23.9604	24.1841	26.3593	26.5312	26.3518
20.4118	21.1111	21.2702	19.7698	23.6617	23.7119	18.6673	22.4259	22.199		20.6989	20.7354	20.6085	20.8038	20.5007	20.8604	20.5925	21.1061	20.873
19.8443	20.9953	21.1793	18.6536	22.8018	22.544	18.8973	21.0333	21.0894		21.2557	21.4525	21.5552	21.33	21.5099	21.3343	20.9614	21.0909	21.1636
21.2005	22.6381	22.9658	20.7887	25.3733	25.2217	15.4489	23.6861	23.4922		26.1617	26.2091	26.4201	25.7827	26.2842	26.1737	26.084	26.2115	26.1107
21.014	21.5494	21.4937	20.1693	23.9915	24.1937	19.365	22.5824	22.4183		24.6989	24.5424	24.3725	25.3627	24.8481	24.9391	25.9739	25.6099	25.6886
17.3551	18.283	17.8518	16.9641	20.737	21.0213	14.4423	19.0157	19.145		20.4996	20.0317	20.3323	21.7331	21.4066	21.6457	22.5315	22.5455	22.0056
18.3741	19.6035	19.7024	16.4304	23.1728	23.0195	17.0014	20.5748	20.6114		21.7517	22.2216	21.8422	24.4287	24.3534	24.6489	24.4178	24.2372	24.3209
21.6631	22.7666	23.0134	20.6356	26.0832	25.8237	20.2726	24.28	24.2749		24.1381	24.2104	23.8441	24.3194	24.0481	24.3924	24.8606	24.9147	24.9365
19.1508	18.8796	19.1398	17.7269	21.9772	21.8656	12.9643	21.6218	21.4555		22.2161	22.2273	22.258	23.1151	23.3102	23.2297	24.2329	24.1723	24.2218
19.7114	19.1014	19.9413	20.8648	21.0748	20.9373	19.3654	23.9058	23.1857		21.7935	22.0902	22.1925	22.102	22.4988	22.4071	25.4054	25.281	25.27
20.3034	19.8117	19.9335	19.8683	22.9551	23.227	17.7465	22.7915	22.3802		20.7645	20.7171	20.894	22.779	23.2225	23.1369	23.3954	23.439	23.3474
18.8939	19.1618	19.1377	18.9978	22.6219	22.659	17.0714	20.4804	20.4496		23.3249	23.2363	23.0916	24.091	24.0583	24.2601	25.8773	25.7794	25.7221
21.8931	22.5323	22.9743	22.2552	26.5703	25.8921	21.6822	24.0243	24.2428		20.2296	20.4797	20.4416	21.2285	21.4874	21.5697	20.8772	21.12	21.0755
21.9101	23.1096	23.483	21.1617	25.6526	25.1328	20.1291	22.2455	22.3742		24.0481	23.8639	23.6672	24.3504	23.925	24.2252	24.6343	24.4106	24.3069
22.1023	22.2357	22.2836	21.3726	26.1719	26.111	19.4011	24.9642	24.9596		24.7913	24.84	24.9989	26.7181	26.7797	26.7231	27.4856	27.4565	27.354
21.1665	20.7335	20.5607	20.6691	24.4041	24.6456	18.8421	21.9823	21.896		24.8064	24.7203	24.521	26.5496	26.7021	26.5549	25.6722	25.6057	25.952
21.0864	21.7472	21.9919	20.499	25.0145	25.0966	19.4627	23.5303	23.1859		20.8601	21.0728	21.2074	21.3516	21.7734	21.3874	21.8031	21.4636	21.7147
20.5145	20.7583	20.1742	20.4483	23.6741	23.6625	18.6313	19.5867	20.1649		24.7373	24.689	24.6641	24.3058	23.9946	23.9426	23.1954	23.1823	23.2591
19.1781	20.9894	20.6003	18.084	22.4344	22.7394	17.4023	20.3681	20.4345		25.0152	24.8544	24.784	23.5457	23.4381	23.8102	23.4901	23.5918	23.2899
20.4795	21.4568	21.2605	19.4025	23.8047	24.038	18.9168	23.1526	23.0979		21.8766	21.8562	22.1356	22.9328	23.4624	23.0626	24.7701	24.4501	24.5703
18.6607	19.4424	19.3626	17.8081	21.9765	22.1261	17.0249	22.5559	22.4685		24.1487	24.066	24.0169	23.9791	23.9462	24.3719	27.7041	27.7038	27.3269
22.6655	24.6793	24.8082	21.8977	26.6	26.7886	19.1111	24.9921	24.6569		26.6489	26.4869	26.6748	26.338	26.1466	26.0885	26.7046	26.6703	26.5402
23.4207	25.4707	25.7366	22.8816	27.9706	27.2339	22.0103	25.2301	25.6833		25.7279	25.9067	25.9664	25.6248	26.212	26.1121	25.5971	25.9937	26.0337
23.4666	23.7539	22.6118	23.1058	25.7129	26.1907	21.8861	23.0312	23.6778		23.5119	23.0932	22.9852	25.8643	25.7208	25.6674	24.5849	24.3061	24.4672
21.8654	23.1421	23.3629	21.2357	25.9856	25.7118	19.3155	24.4624	24.4977		23.4245	23.3581	23.2838	23.6372	23.7374	23.7076	24.3204	24.1904	24.2942
19.5165	18.9263	18.7106	18.6236	22.5256	22.5234	16.1399	18.5013	18.7016		22.6333	22.7095	22.5198	23.3714	22.8234	22.9778	22.5031	22.1338	22.1688
18.8169	19.6462	19.7376	18.2839	21.8581	21.7906	17.616	18.9781	18.9365		21.937	21.7905	21.5817	22.4635	21.909	22.275	20.3694	20.2131	20.0556
26.5138	28.2381	28.504	26.1693	31.576	31.8616	25.1577	29.6633	29.0941		25.8015	25.7498	25.6349	26.5027	26.7347	26.6829	26.5281	26.5739	26.7403
20.7413	21.242	20.7621	20.0612	25.1732	24.9217	16.0688	20.4691	21.1829		25.527	26.0216	24.8597	26.6986	26.7783	26.5913	24.7475	24.8857	26.2342
19.8547	21.4889	21.6067	19.2315	23.5234	23.5577	18.0019	20.1848	20.015		25.1154	25.1563	25.6953	24.902	25.8377	25.3337	23.7632	24.0861	24.0509
21.6898	21.9271	22.0145	21.6862	25.7682	25.7255	20.5225	23.0848	23.0225		18.999	19.0971	18.5314	20.7963	20.2705	20.6508	20.9939	20.9921	21.1773
18.019	22.0594	21.9422	16.1827	22.893	23.0396	16.8579	20.7605	20.7135		25.9074	25.8824	25.6473	23.8698	23.7859	23.9255	23.8025	24.0396	24.1349
18.7692	19.6183	18.9343	18.7727	24.4433	24.3604	18.1613	20.4488	21.198		23.2639	23.3538	23.4694	26.7896	26.9772	26.7794	24.8533	24.4594	24.5414
19.9884	20.8332	20.9619	19.788	24.0157	24.0932	19.4154	20.7336	20.5098		21.1746	20.9006	20.9408	22.0389	21.9867	22.0039	20.3222	20.585	20.5274
19.6087	21.7658	22.3437	18.856	23.3874	23.4466	18.1879	21.5094	20.8545		21.6996	21.6003	21.9394	22.5011	22.5315	22.3307	22.2575	22.3401	22.2015
22.4134	23.0982	22.7945	22.263	25.7762	26.0392	20.8683	25.1336	25.1567		26.3603	26.3533	26.3652	26.4615	26.4475	26.5213	28.0735	28.0187	27.9327
22.2757	26.9424	26.6127	18.4372	25.8902	26.5645	20.3053	24.193	23.8306		23.5395	23.25	23.1621	23.5724	23.5176	23.582	23.6852	23.609	23.6323
20.327	20.397	20.1914	19.9797	24.3745	24.1755	17.3037	20.0948	20.4817		22.4204	22.3227	22.551	25.4117	25.4589	25.3148	23.0804	23.1046	23.0201
20.8117	20.3067	20.4931	21.1919	24.0384	24.0127	18.9686	23.4351	23.2568		22.2591	22.1938	22.2515	24.6856	24.6547	24.7649	26.4595	26.3639	26.1958
22.7008	25.543	25.5821	21.2195	25.6473	25.849	21.5114	24.0255	23.767		27.6024	27.7397	27.6805	25.3599	25.5283	25.5896	25.9564	26.3461	26.3438
19.7709	20.9467	19.9096	18.881	22.1955	22.5297	17.5872	20.2303	20.9155		24.5466	24.421	24.4389	24.2733	24.2154	24.4416	25.4412	25.52	25.2756
21.5064	21.84	21.8578	21.386	26.0882	26.1418	19.9954	22.7324	22.6432		24.3717	24.3065	24.3423	26.3941	26.6252	26.4585	25.8002	25.6485	25.7791
21.7914	22.9239	22.9971	21.7307	26.1308	25.9846	20.6024	23.0457	23.101		22.0558	21.8238	21.9457	21.6136	21.6153	21.7356	21.8778	21.9844	21.7419
18.495	18.4971	18.7626	18.368	21.4661	21.7735	18.5715	19.9169	19.3263		20.4861	20.5056	20.2934	20.767	20.6125	21.0689	22.7012	22.4851	22.2408
17.5722	17.3459	16.7085	17.3478	19.956	20.237	15.1416	22.4039	22.7428		22.625	22.3755	22.5741	22.7012	22.8077	23.194	26.6864	26.7652	26.1801
19.045	18.2101	18.8845	18.1809	22.0307	21.6955	18.2872	19.3306	18.9737		24.3011	24.1612	24.1658	25.0037	24.9208	24.8637	25.0782	24.7973	24.8496
19.1142	20.5257	20.5143	18.2266	22.6271	22.7056	16.0752	21.0945	21.0096		22.6959	22.5159	22.3839	21.6309	21.4815	21.5691	21.6599	21.6901	21.7343
21.155	20.3138	20.1293	21.7643	25.1905	24.9724	19.9857	20.5456	20.9306		22.5202	22.9927	23.1407	27.0656	27.0412	27.1576	24.5035	24.3908	24.1262
23.2941	23.7065	23.7565	23.4997	25.9936	26.4812	23.74	24.7285	24.1732		22.6652	22.8018	22.7302	23.1653	22.8104	22.956	24.0314	23.8244	23.7502
22.1346	22.2804	22.4915	20.0804	23.7642	24.009	20.9592	22.0763	21.6026		22.7031	22.8512	22.8883	21.525	21.5307	21.5151	21.8849	21.7706	21.7489
20.1608	20.7427	20.7173	18.2131	22.2724	22.1598	18.4441	19.97	20.0904		26.0348	25.877	25.8044	23.7372	23.4465	23.3943	22.7085	23.0154	23.14
23.2306	24.6758	24.517	22.9828	26.7319	27.1429	22.1734	24.6595	24.3896		26.0179	25.9019	26.0289	25.8295	25.9186	25.8186	26.2501	26.1096	26.0824
21.8315	22.8956	23.0307	21.1282	26.8905	27.1844	18.8297	24.7758	24.3292		20.7761	20.9846	21.0062	22.0208	21.8981	21.9706	21.7058	21.6922	21.5979
20.8784	21.9049	21.9133	19.905	25.1275	25.4129	17.6158	24.5598	24.2483		24.8706	24.8646	24.9601	23.9105	24.0075	23.9699	24.2414	24.2528	24.1948
17.2725	19.0714	18.3934	17.3499	22.0318	21.8284	17.718	17.124	17.9877		19.0174	18.6812	18.6399	20.0149	19.7022	19.9617	19.5272	19.5567	19.3383
23.4834	24.322	24.6845	22.2363	27.9148	27.3067	20.4466	26.1287	26.3567		23.8147	23.9894	23.9524	23.7846	24.0161	24.1791	24.6744	24.8748	24.7485
18.8988	20.5187	20.402	17.0751	23.2621	23.171	15.0123	20.6907	20.8807		24.4321	24.1562	24.1603	24.5227	24.4175	24.5211	24.5309	24.4327	24.3248
20.6204	23.6434	23.7339	19.4507	22.6207	22.7885	19.6033	20.5731	20.2971		28.1721	28.0707	28.046	24.4468	24.6758	24.514	24.217	24.5414	24.7276
19.5922	19.1544	18.9381	19.1129	22.4126	22.8131	15.1917	22.735	22.5331		22.3811	22.2592	22.4677	24.23	24.4631	24.3757	25.8594	25.7252	25.6039
20.6161	21.7402	21.5731	20.0676	24.342	24.1917	18.8215	22.7011	23.0008		22.2091	22.2316	22.4032	23.3134	23.439	23.3454	23.3845	23.3735	23.2953
21.1534	21.0345	20.8129	20.7537	24.434	24.1454	19.7003	20.3702	20.8626		23.1843	23.0331	23.2601	24.2426	24.4759	24.1558	22.5941	22.3477	22.4405
19.9418	19.9705	19.7972	19.4719	23.9356	24.0532	16.7876	21.6085	21.6465		21.2652	20.9731	20.7737	23.6718	23.0666	23.2656	23.5264	23.3641	23.3643
19.3696	21.2982	21.14	19.5743	24.6008	24.7494	11.5453	21.1378	21.1297		23.5129	23.4972	23.1695	24.4869	23.7565	24.2323	22.5347	22.5132	22.3649
18.3055	19.1159	18.7281	18.2976	22.4441	22.3295	17.6703	19.0372	19.5219		21.9572	21.7634	21.7631	23.8021	23.7934	23.6715	22.2425	22.0266	22.1484
21.3091	21.424	21.2536	20.8436	24.613	25.0689	20.435	24.0683	23.7651		22.9328	22.6555	22.7545	24.0269	24.0708	24.1175	25.3016	25.2433	25.0973
20.7929	21.1938	21.2706	20.0968	22.6188	23.0084	18.1312	24.7851	24.3011		21.9592	21.972	21.8501	21.6814	21.6798	22.3031	27.3262	27.4395	26.9379
22.5714	23.4807	22.3309	22.7277	24.7918	25.2851	20.5333	22.6374	23.2763		24.4528	24.3592	24.1713	24.0282	23.6963	23.8411	24.0867	24.0715	24.1143
19.9599	21.1969	21.4175	18.0461	23.8988	23.74	18.4082	22.2419	22.1625		23.8424	23.7184	23.8183	23.7388	23.6757	23.6869	23.5683	23.7111	23.5996
22.887	26.0388	26.1327	23.1114	25.3145	25.841	22.0742	24.2786	23.6405		24.0353	23.9772	23.7902	24.6758	24.1402	24.2067	24.726	24.3724	24.4927
21.4378	23.3276	22.9352	21.3162	25.7574	25.6486	17.4538	23.5684	24.052		24.8291	25.0137	24.9145	25.7726	25.8222	25.9406	27.0793	27.1317	27.1122
20.5689	20.7501	20.4521	19.9513	24.8882	25.0443	17.841	22.6052	22.7295		20.4559	20.9843	20.8202	21.809	21.2734	21.6579	21.938	22.0218	21.8012
20.574	23.2963	22.987	19.2178	24.7512	24.9323	18.446	21.509	21.6194		25.7126	25.7498	25.529	24.011	23.8544	23.9246	23.6061	23.8141	23.9645
20.1941	20.8894	20.6221	19.7085	22.3988	22.8568	19.311	23.9006	23.6923		23.0014	23.1279	23.1697	23.4152	23.0491	23.2074	27.089	26.9229	26.7225
19.8841	20.4355	20.9444	19.4424	24.2559	23.7034	16.3773	22.4289	22.4548		21.8113	21.8132	21.886	21.6568	21.7504	21.7869	22.4966	22.6534	22.5439
19.9273	21.1918	20.6298	19.1581	23.8066	24.1856	18.9215	22.9647	23.13		23.2592	22.8524	22.774	24.1581	23.7638	23.9045	25.7377	25.4731	25.4105
20.7993	21.6239	21.2354	19.9933	23.879	24.017	18.0866	23.441	23.6738		20.8236	20.7117	20.6703	20.9804	21.2603	21.3813	22.4812	22.4126	22.3327
21.7145	25.1668	25.2957	20.7367	23.0867	23.1567	20.7103	21.9128	21.6962		26.9087	27.2279	27.0748	23.4593	23.2827	23.1686	22.5096	23.0014	23.2684
19.7643	20.3092	19.7751	18.9903	22.443	22.8154	16.492	20.3988	20.5428		23.7595	23.7402	23.8437	24.49	24.4443	24.3604	24.7454	24.5126	24.4926
18.8862	19.4861	19.6034	19.5459	21.9586	22.1255	19.1106	22.6752	22.3732		22.1074	22.1358	21.9041	22.4758	22.0947	22.1922	25.1475	24.9532	25.0871
20.4617	19.9494	19.8784	20.2887	24.4024	24.1242	19.4778	20.0221	20.3536		22.5698	22.7325	22.5529	24.5944	24.6056	24.8649	22.5271	22.4077	22.3277
19.6937	21.2032	20.9053	19.2583	23.3166	23.5344	18.854	20.2789	20.3414		23.7573	23.5342	23.2472	24.5472	23.9179	24.4258	22.8883	22.8838	22.6627
20.2154	22.6851	22.7864	18.3413	24.38	23.9733	18.3537	21.3613	21.649		23.1324	23.3809	23.2917	22.4218	22.9564	22.9044	22.1153	22.3109	22.4518
20.6927	21.8648	21.8051	19.124	23.8888	23.8519	19.5536	20.7972	20.8761		23.5856	23.4285	23.3606	23.322	23.2613	23.1326	23.5049	23.1396	23.336
18.9073	18.6726	18.5555	18.537	22.8392	22.9845	17.151	21.0699	21.0241		20.6542	21.1648	21.216	22.657	22.3091	22.4056	22.7009	22.5743	22.4264
24.9611	25.3904	25.4858	24.2748	29.0091	28.8386	23.2736	26.8316	26.8891		24.393	24.4539	24.2706	24.9982	24.7328	24.9609	25.3134	25.4354	25.3903
19.8194	21.53	21.5238	19.1913	23.6687	23.8719	19.1287	22.1499	21.9352		24.6258	24.5085	24.4981	24.785	24.7296	24.7533	25.8842	25.6939	25.6804
20.1942	20.6118	20.1722	20.2957	22.2594	22.938	18.9426	24.33	24.0734		23.8077	23.8541	23.5566	23.8972	23.3947	23.6879	28.2902	27.6109	27.6149
21.1537	23.3327	24.123	17.6474	23.1404	23.5063	19.9547	22.2667	21.0929		22.8857	22.8454	22.9302	23.6083	23.5695	23.3738	23.8003	23.2827	23.3933
18.6894	19.9552	19.8672	18.5039	22.0524	22.4297	16.8362	21.0361	20.7292		21.255	21.4774	21.7125	21.6606	22.3779	22.2082	21.7017	22.0253	21.9597
19.6777	20.7878	20.5263	18.9968	22.4358	22.776	19.6111	20.55	20.4536		22.9894	22.7454	22.7521	23.348	23.1396	23.2187	23.7024	23.5063	23.4202
18.8924	20.8013	19.6819	18.345	22.9105	23.6533	16.0707	22.4224	22.7812		23.04	22.9572	22.7548	24.5644	24.9669	24.9481	25.051	25.1232	25.3441
19.2737	20.1307	20.214	18.5096	23.7486	23.8229	18.2458	21.6913	21.5161		20.4649	20.5657	20.6364	20.8652	20.7898	20.8346	21.3452	21.4953	21.3796
19.9005	20.1936	20.4914	19.7039	22.8024	22.9208	18.0525	23.8028	23.369		19.9	20.4798	20.5549	20.4352	20.7126	20.6291	23.0994	23.1486	23.1567
21.5419	20.476	19.7688	18.5846	22.7445	22.9503	19.5155	19.9238	20.4075		20.4396	20.2435	20.3522	21.9859	22.1915	22.1977	21.9425	21.4596	21.3445
21.7051	23.0323	23.0246	22.1098	26.6369	26.1042	19.5275	22.3659	22.8886		21.8419	21.3243	21.5763	21.956	21.6202	21.4005	22.2697	21.885	21.8526
22.5445	21.8662	21.8569	23.2161	24.7346	24.8359	23.1978	22.7521	22.6423		21.6059	21.8352	21.5469	23.8409	23.809	23.606	24.5049	23.749	24.24
20.3194	21.5238	21.6772	20.6658	23.117	23.2853	19.6935	20.7902	20.4508		24.4834	24.0383	24.1081	23.4261	23.2296	23.2666	23.2847	23.1419	23.0349
21.3505	21.6433	21.8096	20.3578	24.2104	24.1221	20.1786	23.2017	23.1061		22.2354	22.55	22.7547	22.6844	23.3107	23.0412	24.0016	24.1485	24.2131
20.9636	23.1346	23.0646	20.3193	25.1441	25.5609	20.0857	23.8805	23.5162		24.1057	24.0745	24.2375	24.3211	24.2655	24.1922	24.8288	24.7548	24.6647
19.7348	19.9493	19.4149	18.2903	21.3315	21.4494	17.04	19.7009	20.0996		24.9551	24.9526	25.0271	25.0254	25.0091	25.011	26.0368	25.9499	25.8732
19.5609	18.2406	18.9141	19.1741	22.607	22.3966	15.8531	22.0348	21.554		21.9391	21.9184	22.1514	24.0632	24.1185	24.0469	24.6163	24.69	24.5284
18.8357	21.3747	21.6033	17.4965	22.8482	22.6175	18.6828	19.3898	19.3742		23.639	23.6351	23.5941	23.3925	23.5303	23.3744	23.173	22.9007	23.0973
19.4718	20.1743	20.2017	18.7486	22.9894	23.1468	17.5694	21.8055	21.603		21.6535	21.8279	21.6201	22.4658	21.7708	22.1807	22.3544	22.4617	22.2592
21.9402	21.9866	22.0875	22.923	24.1178	24.1953	21.8775	26.1226	25.9264		23.1995	23.0215	22.9596	22.9039	23.1526	23.5563	27.828	27.7161	27.374
18.6585	21.0294	21.1934	18.8953	23.3181	23.4195	16.3054	22.1244	21.8413		24.6102	24.6053	24.4061	24.3152	23.8832	24.1854	25.4212	25.2551	25.1518
20.1516	20.6682	20.665	20.5804	23.5389	23.3679	19.8481	22.6821	22.8387		24.1147	24.0279	23.7451	24.6482	24.2306	24.4299	26.8224	26.3913	26.4746
22.1338	23.5132	23.2395	21.531	25.211	25.7879	20.6796	24.8227	24.5018		27.3934	27.2944	27.5419	26.7474	27.4629	26.745	27.5031	27.4693	27.9393
20.8084	22.9142	22.8232	18.9116	24.2947	24.5841	18.2443	23.2107	22.9946		26.6818	26.734	27.1393	24.9592	26.1902	25.2916	26.0604	26.0073	26.5003
23.6358	24.9299	24.5412	22.9952	26.1171	26.1624	21.9871	23.0236	23.3494		24.8142	24.925	24.8756	25.4446	25.6753	25.7624	25.5752	25.6971	25.659
20.2169	20.7407	21.1497	19.823	22.9366	22.7995	18.4593	20.5057	20.2162		25.1305	25.0352	24.9135	24.643	24.1803	24.3821	24.4608	24.3004	24.22
20.8488	22.778	22.76	19.6567	25.2692	25.3116	17.3379	23.356	23.3139		22.9476	23.1561	23.0773	23.1087	23.4504	23.4794	24.0318	24.2501	24.2996
21.4713	21.197	21.1341	21.4484	24.9103	25.1077	20.2078	22.9534	22.8012		23.7025	23.61	23.9824	25.9735	26.0972	26.2665	26.0176	26.3409	25.799
19.543	18.9745	18.8276	19.4359	23.8451	23.9463	18.152	19.1537	19.1817		21.4609	21.6848	21.89	25.0784	24.9494	24.7181	21.8969	22.0239	22.0497
21.6712	22.657	22.8151	21.8279	25.3553	25.3697	20.092	22.1904	22.0003		25.7737	25.8489	25.7874	25.1119	25.036	24.9803	24.8749	24.7277	24.8445
20.5049	21.4102	21.7064	20.2254	23.7441	23.6533	18.1897	22.0069	21.7839		23.9444	23.8116	23.4829	23.4745	23.0316	23.4521	23.8859	23.9403	23.8483
20.288	21.7134	21.5434	19.6102	24.0688	24.2268	19.4255	21.8984	21.8927		25.0017	24.9104	24.8233	25.8825	25.6979	25.8791	26.5735	26.3917	26.2973
19.3036	22.6091	22.8633	19.1226	22.9928	23.168	18.3391	21.5395	21.0924		22.9144	23.2049	23.3772	22.25	22.8432	22.6109	22.719	22.5769	22.6365
22.3967	22.6767	22.5104	23.5045	26.0615	26.2072	20.6653	24.1221	24.1251		23.6651	23.9252	23.8962	24.7447	24.3227	24.2948	25.3123	25.0256	25.0822
24.443	24.4383	24.5259	23.9454	28.7723	28.7661	22.651	25.6593	25.5603		25.652	25.5856	25.7159	27.6764	27.6088	27.5682	27.0099	26.9145	26.8244
22.449	22.9056	23.2236	22.3949	26.4298	26.3809	21.1568	24.9763	24.6895		21.9979	22.2733	22.0339	23.1052	22.8737	23.154	23.6394	23.5476	23.5065
19.5699	19.3129	19.3007	19.6414	21.4911	21.4167	18.8034	22.5928	22.6616		20.427	20.875	20.6807	19.2736	19.7806	20.4835	25.5546	25.5683	25.0595
23.3554	23.0938	22.8143	22.8739	27.8805	27.5439	20.2708	22.8485	23.447		22.3512	22.6043	22.5725	25.4931	25.2012	25.2616	23.2176	23.1408	23.1119
23.7762	25.7689	25.6895	22.984	27.3863	27.4561	22.3	26.6549	26.6468		24.3983	24.4631	24.4454	24.081	24.5006	24.4495	24.2827	24.4967	24.5653
20.761	21.3644	21.4423	20.7502	24.0434	24.1165	20.1831	23.0993	22.9306		23.3107	23.2623	23.2258	24.621	24.6701	24.6417	26.4485	26.2643	26.329
20.378	21.7493	21.5984	20.0136	24.1779	24.0136	17.3341	21.2221	21.5197		24.2533	24.2728	24.1122	26.3201	25.8983	25.9918	25.7466	25.4302	25.497
21.0896	22.7445	22.8119	20.2291	25.4789	25.6981	19.322	24.4634	24.1592		22.192	22.0046	22.0566	22.1063	22.2699	22.2357	22.5025	22.6547	22.6366
20.7857	20.4971	20.6815	20.0684	24.2106	23.895	18.4873	21.1192	21.2328		20.4425	20.5537	20.4678	21.9018	22.248	22.3137	23.8771	23.8049	23.8248
20.7688	21.2507	21.1462	19.6564	24.1447	24.0243	19.6276	19.8526	20.0599		25.2233	24.9824	24.8483	25.6277	25.0904	25.397	23.503	23.3649	23.1922
21.6619	21.8858	21.7114	21.7112	25.4771	25.4924	20.0804	21.9174	22.0587		23.2255	23.16	23.2553	24.8631	24.8435	24.6076	22.6826	22.3579	22.4983
21.6723	23.0423	23.0059	20.5282	24.8482	25.1115	19.5436	23.4031	23.1585		25.0942	25.1697	25.2466	25.3669	25.3731	25.2642	26.3066	26.0256	26.0572
22.5632	22.507	22.4157	23.1273	26.1636	26.3342	21.3408	24.0183	23.9214		24.4715	24.5022	24.7114	26.1631	26.3319	26.1822	26.3763	26.1962	26.1363
20.6288	22.3285	21.7333	19.0453	24.2237	24.6468	17.1335	22.5913	22.7457		26.2296	26.1033	26.2085	25.4881	25.7221	25.4999	25.398	25.3765	25.4932
23.8854	24.1748	24.2486	24.0085	26.0115	26.064	22.463	29.0997	28.9558		26.6785	26.7302	26.5215	26.5503	26.1924	26.5471	31.3216	31.0498	30.9034
19.9616	23.0636	23.1573	19.3918	21.8422	21.8379	17.9352	19.7669	19.6597		25.7808	25.6171	25.4339	21.9226	21.8283	21.9918	22.5387	22.479	22.4985
19.4047	20.3089	20.171	18.7965	23.4793	22.9689	16.4623	20.6795	21.31		21.786	21.6704	21.806	22.5555	22.5067	22.4934	23.1066	23.0292	22.9068
20.7291	20.454	20.6667	20.6202	25.048	25.2452	19.6993	23.7726	23.3451		24.2973	24.1768	24.059	25.9169	25.7513	26.2439	26.5467	26.5752	26.2002
20.1814	21.7662	21.8381	19.665	24.0115	24.1961	19.0331	21.0619	20.7878		24.5667	24.478	24.612	24.8512	24.9225	24.8533	24.5535	24.4182	24.3531
20.9559	21.454	21.3525	20.4851	25.0605	25.0789	19.3569	22.3277	22.3931		24.3993	24.1701	24.3784	26.2346	26.126	26.0654	25.6515	25.5085	25.3605
20.4035	20.7149	20.351	19.4264	23.4045	23.7165	18.414	22.4442	22.4784		23.1578	23.2397	23.2402	24.8497	25.3019	25.1515	26.9797	26.7752	26.9248
19.9504	21.3039	21.12	19.1501	23.3471	23.5628	19.0019	20.9391	20.8896		23.7658	23.658	23.426	23.4207	22.8881	23.2431	23.115	22.9554	22.8321
20.4554	22.0537	21.8426	19.5889	22.7984	23.0585	18.7665	21.1818	21.115		24.5929	24.6229	24.7332	25.5363	25.9343	25.5656	25.2941	24.9244	25.1826
22.0119	23.5084	23.8644	20.0954	26.4499	26.6574	17.9846	24.829	24.2478		25.7195	25.7084	25.7663	26.6265	26.7596	26.7705	26.591	26.4588	26.3898
18.6155	21.597	20.8275	20.3428	22.845	22.5398	18.17	17.4286	18.4857		25.0932	25.0277	24.9271	24.1129	23.8362	23.9682	23.6122	23.6468	23.6151
21.9774	21.7954	21.5346	22.1016	26.2559	26.1033	18.8703	21.5175	21.9132		20.0307	19.9943	19.7412	21.8957	21.4609	21.9261	19.8839	20.3512	20.1388
17.678	20.4697	20.8289	17.4637	22.2991	22.1258	17.0276	20.9415	20.7379		25.7121	25.514	25.2023	22.8675	22.581	22.8206	22.9128	23.1288	23.2007
21.4337	22.8686	22.9143	20.2252	26.0672	25.7628	19.5675	22.6323	22.8733		21.7719	22.2982	22.0329	22.1339	22.4821	22.7165	20.7884	21.2543	21.2849
18.0133	20.5531	20.4419	18.0898	22.2791	22.5561	17.5474	20.92	20.7365		25.0725	24.9254	24.8275	24.0315	23.7551	23.9838	24.9813	24.8509	24.7199
21.2597	22.2655	22.0858	20.1072	25.2707	25.2851	16.5335	23.8108	23.9585		24.5781	24.6462	24.2621	25.4614	25.0478	25.4409	26.5875	26.5228	26.5135
22.7747	24.1291	23.7883	22.7106	26.4548	26.2181	21.4678	23.241	23.8008		25.3403	25.1316	25.1459	25.1133	25.0993	25.0485	24.7129	24.5975	24.6338
23.4874	23.7114	23.8957	22.6287	28.2215	28.0127	20.8249	26.2641	26.2709		24.8529	24.7365	25.164	26.0753	26.658	26.1958	27.0747	26.9251	26.9595
22.7847	25.5199	25.3785	21.6814	27.3149	27.655	20.3372	26.1307	25.9142		26.4043	26.2214	26.3457	26.8969	27.0198	26.8209	28.5595	28.2207	28.2951
18.6657	21.4644	21.7395	17.8353	22.3788	22.5283	18.3573	20.2944	19.8522		25.5416	25.4594	25.6423	22.9709	23.756	23.0811	22.8298	23.2411	23.7328
19.0729	20.1974	20.2172	16.1211	21.7408	21.8389	16.3874	20.3029	20.1673		25.5947	25.4215	25.439	24.4265	24.1541	24.3855	25.9426	25.9262	25.677
20.055	20.9187	21.2551	19.2847	23.301	23.0251	18.3063	20.7617	20.6835		21.3436	21.4887	21.2682	21.163	20.8004	21.258	21.1752	20.8987	20.6615
20.5142	21.5836	21.5289	18.8336	24.6007	24.4168	18.593	22.5338	22.7548		24.3016	24.1236	23.9977	24.6629	24.3738	24.5754	25.4799	25.2875	25.2116
19.2591	19.0088	18.9165	19.0626	22.7498	23.0469	14.4901	23.0947	22.8722		22.5031	22.5631	22.5428	24.0024	23.7856	24.2143	26.4751	26.554	26.1454
23.7292	23.2502	22.8849	23.5417	27.1644	27.3226	22.2676	23.3161	23.5054		23.5622	23.4977	23.3694	25.5303	25.2872	25.4893	24.679	24.4473	24.3732
19.4489	20.2576	21.4037	19.6608	24.0756	23.2779	19.2051	21.3154	20.9494		21.0392	20.9112	20.972	21.2384	21.5124	21.3673	21.8173	21.4573	21.5415
22.8708	21.6104	21.8106	21.4502	26.6465	26.7898	20.9245	26.0851	25.7239		22.8934	23.1463	23.0836	25.7614	25.6066	25.8176	27.2991	27.2487	27.1002
18.565	20.3021	20.6881	16.5149	23.1663	23.4031	18.115	21.7629	21.1225		25.1219	24.9777	24.7906	25.6528	26.0228	25.4508	24.999	25.0303	25.7892
20.835	22.2766	22.2115	20.9068	24.3546	25.051	20.9938	23.0843	22.4353		23.279	23.2687	22.9573	24.2388	23.6026	24.1181	25.2285	24.9183	24.7139
21.1971	20.8218	20.8862	20.9498	22.865	22.8273	20.4734	21.9459	21.9015		22.8768	23.0158	23.3287	22.8154	23.4458	22.8813	23.7601	23.6154	23.8667
21.2694	21.9775	22.2248	20.3874	24.9666	24.7515	18.6313	22.371	22.3211		24.0499	24.0508	23.9909	24.3233	24.2236	24.3356	24.1657	24.2698	24.2175
22.5314	23.7264	23.5305	22.3464	26.3283	26.3686	20.9103	22.1718	22.3097		26.2675	26.2606	26.2484	25.9661	26.0072	26.1038	25.8638	25.906	25.8213
19.6501	19.4277	19.7518	19.1614	23.4279	23.4643	17.3096	23.5177	23.1395		22.0415	22.1838	22.2196	24.5634	24.4527	24.5652	26.3996	26.479	26.3305
20.5205	21.7272	21.3152	20.4631	25.518	25.5	16.3065	20.5551	20.9673		26.3709	26.3868	25.7793	27.235	27.5507	26.9132	24.9391	24.7988	26.0435
22.5863	23.3652	23.4306	21.8621	26.5755	26.4561	21.0027	24.3716	24.408		22.3803	22.371	22.4745	23.0619	22.7268	22.6962	23.3365	23.0773	23.0042
22.495	23.7453	23.9836	22.0535	26.4953	26.333	20.2998	23.4102	23.3166		25.0754	24.8841	24.6912	24.8589	24.5549	24.6931	24.4087	24.0097	24.0642
19.7603	19.7607	20.1712	18.3753	23.029	22.3422	16.0168	19.6294	19.888		23.6902	23.6756	23.631	24.299	24.2184	24.3601	24.7565	24.5323	24.435
20.1549	21.7597	21.2742	21.2115	23.9561	24.6735	19.3028	23.5348	23.2852		21.0932	20.8241	20.6422	22.2302	21.2894	21.6076	24.2167	23.9635	23.8269
22.1119	23.107	23.211	20.4661	24.8103	24.7533	19.3678	23.4028	23.3381		25.1658	25.0543	25.1144	24.4352	24.4514	24.3816	25.0402	25.0418	25.0513
22.2878	23.214	23.2985	21.4828	25.2724	25.4196	22.0034	24.1451	23.8957		24.1352	24.1036	24.1335	24.2663	24.2368	24.3301	24.9684	25.1722	25.0487
20.4506	20.694	20.5983	20.5423	24.4509	24.2356	18.6096	21.7443	22.0376		22.7355	22.7063	22.8504	23.3052	23.3459	23.3051	23.7733	23.6727	23.5691
18.8569	18.8348	18.9091	20.5131	23.0945	22.8119	19.3544	19.9259	20.1164		24.9307	24.686	24.7222	26.7182	26.737	26.6244	26.535	26.3647	26.4409
18.2415	19.1328	18.4401	17.5687	21.5483	21.9279	16.4121	20.9214	21.2168		20.0423	19.8147	19.9772	20.7147	20.5391	20.5617	21.4696	21.583	21.3976
18.473	21.5213	21.4906	17.4167	22.8592	22.6762	12.8298	20.0437	20.2397		23.7584	23.8199	23.5098	22.1785	21.9808	22.3898	21.7938	22.1733	22.0742
19.8844	19.7952	19.6935	19.0353	24.3512	24.0089	15.7898	19.9722	20.3986		21.8878	21.9275	22.1976	24.7638	24.8917	24.7754	22.5328	22.658	22.504
23.2973	24.1035	24.1377	22.798	27.425	27.7015	21.6095	27.3525	27.0241		25.7338	25.6794	25.8505	26.8275	27.0734	26.9889	28.7716	28.7545	28.6678
20.0411	21.5579	22.6789	18.7025	23.5504	23.1704	18.3824	23.5221	22.7634		22.9495	23.3872	23.1147	22.4347	22.7691	23.1816	26.2431	26.2548	26.1146
22.8014	22.5482	21.7915	22.6002	27.3195	27.3429	20.6398	21.2514	21.9671		24.0796	24.2254	24.3431	28.332	28.4943	28.2687	24.6206	24.4644	24.5721
20.6029	18.234	19.1052	19.1179	22.658	22.2224	18.8291	19.1218	18.6685		22.191	22.592	22.6783	26.6616	26.729	26.8628	22.7527	22.7146	22.4943
19.6199	19.9683	20.0052	19.8557	23.4141	23.473	18.1791	20.4217	20.3082		20.8311	20.8826	21.1379	21.3564	21.7494	21.5284	22.2265	21.9472	21.9125
20.554	21.7715	21.0105	20.2179	22.7702	23.2179	19.2402	21.2821	21.5778		25.0418	24.9079	25.087	24.8152	24.9272	24.8313	25.7038	25.6768	25.5934
22.7212	22.8388	22.7206	21.4556	26.3513	26.5822	21.6018	25.445	25.3146		24.2939	24.4184	24.5391	26.552	26.6554	26.5916	27.8617	27.7374	27.6803
19.2709	20.3485	20.1513	18.6339	23.6391	23.8245	16.3596	24.0326	24.0267		26.101	26.4374	26.6745	26.2273	27.2506	26.5304	28.3294	28.2574	28.7403
20.534	20.0761	20.1503	20.371	24.4238	24.6877	18.863	21.002	20.6463		24.1029	24.036	24.0878	27.5138	27.2627	27.3575	25.5274	25.254	25.1072
21.4923	23.5211	23.3323	20.4598	25.6456	25.8803	20.8337	23.3847	23.3212		26.3606	26.2387	26.246	25.5628	25.7889	25.625	25.0586	25.1113	25.2676
19.3869	20.2911	20.0206	18.8421	22.9998	22.8373	17.6176	20.4614	20.8767		22.0399	21.8542	22.5342	21.8895	23.5284	22.3632	21.8461	21.921	22.4059
21.2794	20.9554	21.1366	20.6631	25.206	25.1107	18.7937	25.3952	25.2916		23.1551	23.1992	23.1979	24.7791	25.0792	25.1978	27.5745	27.6502	27.5326
23.5279	23.6722	23.3975	23.0548	28.5106	28.3979	21.709	26.0166	26.3863		23.5264	23.3931	23.2022	24.2223	23.8965	24.0528	25.0504	24.9458	24.9802
17.4631	19.4963	19.284	17.7734	22.406	22.4666	14.4365	19.689	19.823		23.1628	23.1378	23.2929	23.6928	23.7626	23.6411	23.8397	23.6504	23.6165
21.5791	21.1687	21.4186	22.3963	25.9151	25.5259	20.3218	22.5092	22.6309		20.5169	21.166	20.6078	22.8819	22.6952	23.2787	22.7227	22.5006	22.475
21.5568	22.6054	22.6512	21.1238	24.8101	24.7074	20.0062	21.9826	22.0219		23.0555	23.3397	23.4454	22.6842	23.0546	22.9928	22.803	22.9761	22.9319
18.5967	17.6005	16.7203	17.4046	22.3299	22.14	16.9685	16.5539	17.6063		21.7236	21.8875	21.8005	25.3057	24.9751	24.9917	22.3556	22.0273	22.0975
22.3085	21.6049	21.6447	21.2237	25.657	25.6671	18.4594	25.1342	25.0666		24.3406	24.3904	24.6714	26.8693	26.9079	26.7892	27.7824	27.7142	27.5517
21.1612	21.1187	21.0235	20.3924	24.9267	25.1125	19.5695	22.4107	22.3025		22.3723	22.3903	22.3227	23.0922	22.9279	22.9355	22.8167	22.5015	22.5613
19.9168	19.6031	18.5754	16.4768	23.9591	24.1842	16.2106	19.2529	20.0379		23.1377	22.8829	22.5026	26.1154	25.8805	26.0524	24.2934	24.2078	24.416
18.8363	21.1766	21.5604	18.007	22.2603	22.402	12.6651	21.3577	20.8145		23.7436	24.0191	23.8977	23.5404	23.4051	23.6424	23.8832	23.8608	23.7447
22.462	24.5011	24.3973	21.544	26.8148	26.469	19.2962	21.8321	22.264		28.0538	27.9219	27.8745	26.3031	26.641	26.3394	24.2823	24.6371	24.9859
21.7468	21.1205	20.9156	20.6973	21.6301	21.8938	20.7048	19.5602	19.4836		26.0641	25.2423	25.8642	25.4496	26.1264	25.3822	24.9198	24.7007	24.8228
24.8136	25.4389	25.4857	24.5396	29.3892	29.4014	23.168	29.0245	28.9478		25.0775	25.2129	25.1064	25.5505	25.6867	25.7096	27.4707	27.3861	27.4694
20.1632	21.1873	22.0931	20.2056	24.9183	23.8273	19.5404	21.7438	21.9113		22.2424	22.0375	22.1795	22.1421	22.2766	22.2661	22.4864	22.5044	22.3727
17.9587	21.2654	21.2308	17.3793	21.8739	21.7544	15.4374	19.4915	19.6279		26.4147	26.1977	26.1114	24.0864	23.9951	24.0162	23.5418	23.8331	23.8981
21.1537	23.4386	24.2632	18.8857	24.2661	23.6649	18.6809	21.6838	21.4427		24.7416	24.5592	24.5114	24.7832	24.4133	24.5606	24.9011	24.7406	24.6408
17.1052	19.3261	19.3457	17.1676	21.7011	21.7969	17.1071	18.7449	18.6119		23.8682	23.7217	23.4193	23.7476	23.0814	23.3835	23.2056	23.1693	23.1694
19.8847	21.0389	20.7765	16.433	24.7359	24.6237	15.6486	21.6111	21.968		21.9076	21.8658	21.9745	22.7011	23.3418	23.1512	22.3538	22.5912	22.6728
17.9531	18.3774	18.169	17.8111	21.927	22.1503	14.1067	20.8467	20.814		22.9396	22.9412	23.1788	24.9666	25.1504	24.912	25.6442	25.5487	25.5493
24.0685	24.0847	23.8289	23.731	28.1074	27.9003	22.4179	24.1991	24.6443		25.0603	25.1775	24.9461	26.3835	26.5207	26.9374	25.577	25.6863	25.5008
21.1888	22.997	23.0907	20.4809	25.5154	25.3683	18.4557	24.3662	24.4019		24.1888	24.0552	24.0598	24.6797	24.5969	24.6617	25.9146	25.7888	25.7192
23.3874	25.0459	24.9244	23.0948	27.0407	27.2897	21.6949	25.0829	24.9378		25.5717	25.4754	25.4665	24.6076	24.662	24.6224	25.0179	24.9157	24.9639
21.2185	21.1881	21.0721	19.9038	24.5868	24.4054	19.3415	22.4996	22.7793		25.5154	25.6743	25.5916	25.9617	26.661	26.1668	26.7577	26.644	27.2206
19.8593	23.5959	24.2289	19.7589	22.802	22.5345	18.6918	20.931	20.5478		27.4764	27.8238	26.7604	23.5076	23.1373	23.5964	23.8944	23.4054	24.0095
20.0325	20.971	21.5163	19.0795	23.5993	23.2587	16.6598	22.1841	21.9617		21.6961	21.8398	21.8264	22.1364	22.2052	22.1496	22.82	22.6271	22.6958
20.6588	22.3468	22.0029	19.9548	24.1062	24.1516	19.1731	21.6113	21.8922		24.1563	24.024	23.9975	24.9398	24.7277	24.6472	24.6441	24.4332	24.5399
21.8361	23.614	23.4181	20.8451	26.3132	26.618	18.5519	25.1256	24.9989		24.4342	24.3091	24.0616	25.0248	24.3926	24.8237	25.67	25.5814	25.3976
23.5927	25.6564	25.5989	22.7536	27.3961	27.5492	22.2513	24.7811	24.6678		28.4329	28.0888	28.0674	27.1382	26.9907	26.9542	26.5789	26.6006	26.6583
20.2663	20.8248	21.2947	19.708	24.348	23.8253	18.0309	21.8064	21.8415		21.7002	21.5555	21.2964	22.4758	21.9759	22.2164	23.1517	22.9054	22.9236
21.9317	21.7121	21.8352	21.5675	23.5454	23.723	20.4529	25.8222	25.5038		23.3882	23.4083	23.3051	23.5125	23.6973	23.9326	27.6123	27.5188	27.3863
19.8362	20.3737	20.2267	20.4472	24.1122	24.3089	18.6343	21.7963	21.7289		25.0585	24.9711	24.9507	27.2051	27.1795	27.2758	27.1714	26.9879	26.9117
23.0044	22.8213	22.7772	22.8345	27.2306	27.3405	21.6002	25.0022	24.9187		23.739	24.0173	23.5484	25.5388	25.2515	25.5005	25.5926	25.3682	25.5878
19.0593	21.1517	21.2218	18.1535	21.8747	22.3342	18.4599	18.9898	18.4426		27.1839	27.0132	26.9212	24.9518	24.987	24.6937	24.4962	24.5264	24.9114
21.9467	24.7784	25.0352	21.9659	25.5957	25.722	20.4163	25.6617	25.2609		22.9363	22.7685	22.7003	23.2557	22.9268	23.0246	23.2758	22.9828	22.9528
18.9508	20.0645	20.2889	17.5054	22.5442	22.4466	15.2077	19.1371	18.9926		23.669	23.6602	23.4636	24.4106	24.3502	24.3155	23.3408	23.0897	23.3206
20.4713	21.3586	21.3537	18.7399	24.6989	25.0416	17.8774	25.2028	24.8473		25.4033	25.5633	25.4325	26.0407	26.7041	26.5267	28.3258	28.2881	28.596
20.9825	23.193	23.0129	19.6671	26.1524	26.1458	17.458	22.5669	22.7361		26.3143	26.1533	26.1569	26.0294	26.1139	26.037	25.3156	25.1955	25.2685
20.2993	20.8205	21.2087	18.4988	24.5472	24.4198	18.7086	21.7985	21.5199		22.2574	22.7631	22.5122	25.421	25.3183	25.6812	23.2739	23.7582	23.6459
23.4827	25.0712	25.1254	23.0573	27.161	26.6929	21.697	25.3861	25.7823		22.7408	23.741	23.7819	22.4942	23.8315	23.6282	23.2602	24.1109	24.273
20.9223	20.7041	20.9033	21.107	24.358	24.344	19.2408	22.3281	22.1254		22.6782	22.4076	22.6534	24.0324	23.7348	24.0112	24.4296	24.6966	24.1742
20.9729	21.41	21.3765	20.5442	23.3294	23.8522	20.1015	22.1063	21.5993		21.8535	22.0099	21.7752	22.0611	21.7186	22.0266	24.1381	23.7651	23.6915
24.9502	27.2709	26.9987	24.5111	29.2041	29.4059	23.297	25.8969	25.9495		29.2499	29.047	28.9512	28.2855	28.0689	28.0854	27.566	27.5168	27.5957
21.077	20.6649	20.7561	19.9621	24.2635	24.3307	19.8265	22.7528	22.5767		24.7865	24.8712	24.8354	26.4475	26.5389	26.5185	26.5077	26.5725	26.6284
21.2457	22.7733	22.8063	19.941	25.7602	25.7734	19.773	23.1243	23.0605		24.803	24.7854	24.5173	25.5764	25.3846	25.5277	25.6153	25.5405	25.6653
18.1497	20.1254	20.2428	18.4026	21.4688	22.1403	17.0069	20.1861	19.3795		23.2482	22.9923	22.9734	22.589	22.5136	22.2967	22.6778	22.5407	22.7763
22.3797	22.6078	22.5986	21.8163	26.2365	26.484	20.0988	25.0286	24.7726		24.8295	24.761	24.8494	26.4065	26.4494	26.4993	27.262	27.251	27.1124
16.941	17.7703	17.7017	17.3316	19.9804	20.0459	12.9236	22.7866	22.772		22.032	22.2202	22.4051	21.8806	22.0535	22.1075	25.6133	25.5831	25.344
19.2142	20.6368	20.616	18.5108	22.464	22.4208	17.4764	20.0531	20.0993		23.8873	23.858	23.792	23.3559	23.3681	23.3329	23.0955	22.8366	22.9374
21.6215	22.2718	21.7713	20.786	24.4598	25.059	20.8133	21.9846	21.8682		25.0212	24.5792	24.7853	26.2867	26.193	26.2012	26.6303	26.1192	25.9045
19.299	20.9826	20.6131	19.4631	23.759	23.7329	19.1843	22.0241	22.402		21.9955	22.0837	22.1201	22.7447	22.9235	22.8863	22.7576	22.8259	22.8264
18.6304	19.2195	19.3866	18.191	23.1532	23.1403	14.8492	21.7515	21.5796		20.8823	21.1674	21.2725	24.8455	24.8817	24.9586	26.0716	25.8542	25.672
23.8618	27.9381	27.8507	23.0488	27.5906	28.2891	22.7327	26.1887	25.56		24.3119	24.4433	24.4512	24.8781	25.0207	24.7634	24.92	24.4764	24.7254
18.7968	21.3273	21.2784	17.5974	24.1235	24.0024	17.1002	22.837	22.9893		22.4672	22.3878	22.1558	22.6618	22.2187	22.4416	23.5104	23.4088	23.4177
21.2765	22.901	22.9312	20.257	26.5843	26.2767	18.3293	24.134	24.3938		25.2231	25.1332	25.1797	25.0986	25.1253	25.1017	25.3986	25.3091	25.2859
18.0115	18.6914	18.7087	16.5914	22.2665	22.579	16.2453	19.3194	18.972		19.8944	20.7251	20.5116	22.1442	22.0542	22.1019	21.7766	21.7214	21.8868
20.9303	21.2301	21.4769	21.1218	22.964	23.1325	20.6194	25.2115	24.7786		23.2688	23.1457	22.8449	22.2332	21.2914	21.9323	26.9291	26.9188	26.5785
21.433	21.501	21.753	20.4658	26.0563	25.97	15.3098	23.7345	23.5511		24.456	24.5708	24.6218	27.3798	27.4389	27.538	25.9289	26.0726	25.9223
20.4494	22.4709	22.0786	18.6552	24.1873	24.3381	18.1835	22.1638	22.3876		24.4887	23.9543	24.0293	23.5967	23.7221	23.4513	23.3	22.8976	23.0932
22.1925	22.0648	21.8746	21.4561	26.0499	26.4674	20.3396	23.7636	23.5186		24.5814	24.4781	24.628	26.2514	26.4116	26.3892	26.279	26.0425	25.9149
20.6847	22.0349	21.94	19.3319	23.8257	24.0382	19.9693	20.3364	20.2011		24.0148	24.0084	24.027	23.2034	23.3232	23.2144	21.7666	22.0639	22.1538
22.8197	23.9726	23.8474	23.0521	27.2909	27.429	21.5096	24.8724	24.8418		24.4709	24.5263	24.3747	25.6268	25.6188	25.6473	25.2028	25.1262	25.2491
21.8923	22.6144	22.4886	22.2537	24.3625	24.4642	22.0238	22.8545	22.8608		21.4299	21.5223	21.5344	21.9791	21.4258	21.5709	21.2409	21.0816	20.9242
20.5751	20.6566	20.317	19.7607	23.5438	23.6617	19.1497	20.3421	20.5462		21.9766	21.8143	21.7056	23.3891	22.9682	23.235	22.3942	22.3217	22.1634
20.3395	22.1042	23.7497	19.3901	24.1284	23.1775	19.3652	21.1113	20.399		21.4149	21.1753	21.2915	21.9933	21.1716	21.2644	21.8137	21.3425	21.1332
20.9849	21.4795	21.7059	21.1613	24.2796	23.9494	19.7847	21.0725	21.1586		23.3245	23.2292	23.4516	23.4891	23.6016	23.4364	23.8041	23.5972	23.5398
19.1019	19.9376	20.0841	17.705	22.8389	22.8	18.5876	20.6197	20.4945		23.475	24.1304	23.4334	24.2604	23.5702	24.6322	23.2709	23.8099	23.4447
21.9323	22.3651	22.0426	21.8647	26.4523	26.479	21.04	22.385	22.6632		23.5199	23.5528	23.3569	25.7385	25.4217	25.8526	23.9533	24.0706	23.8353
20.1474	22.2417	21.1539	19.4054	23.2844	23.7074	19.2198	20.7259	21.3729		24.5815	24.5285	24.5831	25.0838	24.9107	25.0119	25.3145	25.077	24.9209
19.714	21.3618	21.3403	19.5839	23.0259	22.9998	17.8757	20.7171	20.747		22.641	22.7564	22.7	21.5151	21.3562	21.568	21.2133	21.1275	20.9718
18.9149	20.6022	20.809	17.057	23.0793	22.8821	16.3149	19.6311	19.6038		24.6262	25.1509	24.9463	24.1984	24.29	24.3822	21.353	22.4182	22.5303
20.7662	23.049	22.839	19.2544	25.4551	25.3503	18.2161	21.4997	21.7968		27.4741	27.3437	27.42	26.9875	27.0462	26.8102	24.733	24.8927	25.0521
20.3862	22.1416	22.2762	18.3009	23.8471	23.6608	17.7093	21.0216	21.0556		26.4775	26.4896	26.2697	26.014	26.6952	26.0176	24.9714	25.1623	26.0595
20.3683	20.2824	20.4389	19.9199	23.4399	23.3078	18.0432	21.1345	21.0925		21.9848	22	21.9041	23.8722	23.9609	23.9323	23.7638	23.463	23.5872
21.5824	23.4192	23.976	22.2688	27.137	26.3074	18.3785	25.0104	25.2656		23.8039	23.8495	23.9052	24.3013	24.3003	24.3881	24.4304	24.681	24.5371
22.1788	23.6703	24.0158	22.0221	25.5607	25.4566	19.3626	23.4503	23.1911		25.0033	25.812	25.9456	24.1472	24.9426	24.6638	24.7241	25.1794	25.3244
19.5696	20.1819	20.1564	19.0406	23.9056	23.9845	19.0586	21.1035	21.0323		22.5133	22.7214	22.9171	25.5735	25.8974	25.7897	24.4271	24.354	24.2658
19.8136	21.3555	21.8319	18.6767	23.8993	23.3251	17.9357	21.2691	21.3491		21.5674	21.522	21.627	21.7196	21.7429	21.6367	21.9592	21.8405	21.8414
19.1749	19.8837	19.5328	17.6597	22.6312	23.1303	15.9671	20.3643	20.1985		21.5191	21.4182	21.6296	21.6959	21.7842	21.5708	21.9168	21.8611	21.8627
22.548	24.6166	25.7047	20.6165	27.3383	26.2326	18.0565	25.1206	25.1205		24.4804	24.593	24.8596	23.0936	23.7347	23.4261	23.0391	23.4148	23.4565
20.0988	20.1334	20.1064	20.8379	23.8146	23.65	18.3114	20.001	20.1749		21.6676	21.6673	21.6253	25.4102	25.3284	25.4865	22.1798	22.1014	21.985
20.3937	20.6873	20.7581	19.9093	22.9876	23.0281	19.5986	21.874	21.7451		24.5195	24.461	24.1089	23.4523	22.7897	23.4022	24.2819	24.3991	24.1385
20.7934	21.8374	22.2321	20.5195	24.7391	24.4607	20.4162	22.9278	22.7938		22.0767	22.3691	22.3126	22.1419	22.3919	22.3772	22.1068	22.1683	22.2391
23.1676	24.9955	25.2043	22.5636	27.2065	26.9526	21.9382	23.9378	23.9652		20.2226	20.5743	20.6193	19.4868	19.8457	19.7021	19.1603	19.6953	19.7937
18.6745	19.917	20.0135	18.6606	23.0258	23.0744	17.7358	21.8114	21.6487		22.523	22.776	22.6747	23.9282	24.1691	24.1504	23.9828	23.9335	24.0532
24.0797	24.196	24.3458	23.6697	28.7469	28.5417	22.6319	26.2552	26.2929		25.3492	25.3143	25.3398	27.7297	27.6124	27.7111	27.0936	27.0135	26.8889
19.5623	21.0397	20.7443	18.4072	23.4621	24.0581	17.7606	21.2287	20.9104		24.2262	24.0351	24.0686	24.5353	24.4099	24.4023	24.5702	24.3673	24.3412
20.9633	22.171	22.2408	20.9137	24.0785	24.0512	20.2016	22.3595	22.2993		25.4211	25.3459	25.4738	25.0839	25.2617	25.1365	26.4335	26.2987	26.2958
19.698	20.6025	20.7304	18.3389	22.6734	22.8927	17.7401	20.7702	20.4053		23.4701	23.4824	23.4791	22.946	22.6568	22.7354	23.3279	22.9169	22.8413
19.6686	20.9055	20.445	18.3787	23.4607	23.4986	17.1816	20.0919	20.4969		25.4246	25.1655	25.0887	25.8715	25.6484	25.8065	25.9009	25.7638	25.6822
18.6481	18.7562	18.469	18.2206	23.1196	23.2476	16.3154	21.3291	21.4706		21.9889	21.9189	21.9018	23.5149	23.5718	23.4753	24.8734	24.5829	24.6962
20.7443	21.5017	21.4388	20.1031	24.7977	24.2502	12.1866	22.1301	22.7229		22.0834	22.3515	22.4612	22.9697	23.25	23.3346	22.9252	23.0965	22.9019
21.5934	20.8378	21.0743	21.9313	23.9419	24.2232	21.4566	22.7608	22.2253		21.4543	21.7464	21.93	23.7752	24.1764	24.0558	23.5245	23.5383	23.4752
19.2056	21.6269	21.5595	17.925	20.5515	21.2237	18.1911	19.6877	19.0651		24.8142	24.65	24.4605	21.3958	21.6168	21.5132	20.714	21.3718	21.6648
22.9536	23.7093	23.8076	22.1837	26.888	26.7447	19.7852	24.0453	24.0725		26.7209	26.6146	26.4559	27.6441	27.8889	27.6543	27.4877	27.4011	27.7942
21.6268	22.9469	23.2067	21.5045	25.5975	25.4272	19.833	23.2908	23.1836		23.5416	23.3777	23.4602	23.5858	23.3427	23.4448	23.8804	23.6966	23.5118
23.9506	22.9795	22.7904	23.0891	25.9072	25.7806	22.2672	21.8768	22.1749		24.1797	23.9295	24.1046	25.6673	25.5697	25.4147	23.4068	23.2581	23.2377
22.1363	23.0455	23.0146	21.3781	25.522	25.8022	20.946	23.4774	23.2104		24.7984	24.7218	24.722	25.0716	24.921	24.969	25.1054	24.8545	24.806
22.5603	26.4934	26.2776	20.3971	22.7817	23.0935	21.6861	22.0081	21.8944		27.9594	28.6117	28.0224	24.2669	24.2185	24.1824	23.4112	23.6388	24.264
23.0989	26.8869	26.9667	22.3728	24.6002	24.9198	22.5654	24.0725	23.6555		28.2514	28.2093	28.2483	24.7278	24.9422	24.6724	24.3635	24.6566	24.8872
21.4866	20.9721	21.0844	22.4101	25.0437	25.4622	20.5921	23.3011	22.7527		23.6496	23.4723	23.8655	25.395	25.1403	25.2752	25.4423	25.5338	25.0054
18.5877	19.7056	19.317	18.3838	22.1595	22.2276	17.8156	20.6376	20.9405		23.102	23.0732	22.9009	24.45	24.5709	24.5475	25.7113	25.5531	25.7485
23.6078	25.5298	25.7493	22.6539	27.5692	27.4803	21.8173	24.4519	24.3036		25.5168	25.434	25.4053	25.9087	25.7524	25.8324	25.908	25.7881	25.7365
20.1501	21.9482	21.9082	18.9211	24.275	24.452	14.9007	22.2375	22.0828		25.6572	25.5247	25.6746	25.0549	25.0732	25.0345	25.5436	25.5772	25.4659
24.1674	24.2385	24.09	23.8838	28.7347	28.3865	22.3226	23.7075	24.1865		23.2318	23.2107	23.092	26.2433	26.1433	26.2107	25.44	25.1335	25.1845
19.6709	19.4576	19.7759	18.5032	22.8173	22.5041	16.4304	19.6216	19.5989		23.5775	23.6446	23.6139	24.3061	24.4209	24.531	23.4821	23.7409	23.6613
21.2482	20.4024	20.6637	19.6986	22.7303	22.722	19.1256	24.8524	24.5816		21.8172	21.878	21.5887	21.1102	21.4188	22.0264	26.4879	26.6468	26.3283
20.5613	19.8403	20.1184	19.3857	24.2219	24.0868	20.0332	22.1643	22.0035		22.2929	22.4617	22.1717	24.171	24.2467	24.5704	24.3153	24.5759	24.5419
22.7009	24.5477	24.6129	22.288	26.4551	25.8476	20.0144	24.2917	24.8163		24.4028	25.047	24.9345	24.0113	24.6257	24.8352	23.9077	24.686	24.5887
21.4975	21.8068	21.9092	21.5371	24.4344	23.7731	19.7577	21.1763	21.7175		23.1162	23.3252	23.4267	23.0149	23.2213	23.1723	22.9576	22.9864	22.9336
20.7189	25.1477	24.7124	16.2525	23.5336	24.0809	17.8424	21.7934	21.6637		22.0959	22.0308	22.2489	21.9082	22.6678	22.2008	22.0135	21.8415	22.0902
23.2391	24.1694	24.3978	22.3639	26.697	26.2837	21.7994	25.3937	25.5609		23.4217	23.6958	23.6211	23.4785	23.5619	23.5873	24.2884	24.4689	24.5179
22.2871	24.3186	24.3577	22.1765	26.4355	26.5785	20.5462	23.9516	23.7518		27.1862	27.0669	26.9725	27.0355	27.3334	26.9833	26.5528	26.5875	27.0317
18.9907	20.702	20.7152	19.3457	23.9341	23.5653	17.5135	20.473	20.8108		24.2858	24.4004	24.0941	25.0315	24.7713	24.8903	25.1313	24.8401	25.0272
20.6394	21.5147	21.2148	20.7058	24.5478	24.688	18.6567	22.3581	22.5001		25.0485	24.8615	24.5496	25.0205	24.4843	24.9857	24.9117	24.9543	24.7645
22.3561	22.4395	22.0034	20.8628	25.7495	25.5361	18.3621	23.4755	24.1074		25.4793	25.3701	25.3656	26.2079	26.3499	26.2277	27.478	27.1586	27.2851
19.3008	20.0673	19.6873	18.3547	22.0588	22.5545	16.0744	20.1307	19.9973		23.5477	23.4592	23.5277	23.5946	23.5169	23.5548	23.5131	23.4496	23.343
21.4128	22.5653	23.0039	21.4495	24.9419	24.2247	18.2678	22.9595	23.2204		23.1251	23.1727	23.5114	23.5314	24.3198	24.0194	23.7918	24.0033	23.9647
20.1827	20.0221	19.9935	19.329	22.8057	22.6945	18.9446	21.2866	21.4087		22.7664	22.7475	22.7922	23.9691	24.3281	23.9832	25.3748	25.0209	25.3209
20.8158	21.2932	21.2767	19.5534	23.4767	23.3245	18.7198	20.659	20.81		23.8416	23.7898	23.672	24.0085	23.7689	23.9089	24.3965	24.2276	24.2052
23.1521	24.9144	24.9329	22.5184	26.4816	26.6126	21.2833	24.4534	24.2863		25.3289	25.2914	25.2733	26.7243	26.5462	26.3716	26.8884	26.3362	26.5287
18.2661	21.3863	21.3183	17.2222	23.4192	23.2333	15.2137	20.3667	20.6029		25.0318	25.1232	25.0836	24.655	24.4926	24.6245	24.1422	24.3457	24.2531
19.6053	20.2718	20.288	19.9248	24.1357	23.9687	18.4049	20.5553	20.6885		21.3768	21.3501	21.6488	21.6749	21.9464	21.9064	21.2709	21.3053	21.0463
20.2743	22.0988	21.6005	19.1271	24.7139	24.5972	19.4711	22.973	23.5704		23.0932	23.2928	23.3805	23.7467	24.0802	23.8369	25.0077	24.8949	25.0502
23.3768	22.3023	22.3236	22.6628	25.4955	25.6252	20.8386	25.9329	25.7642		21.7689	21.9247	22.031	23.1082	24.267	23.8148	23.346	23.5769	23.9225
20.3202	20.5548	20.9	18.8444	24.9984	24.9461	16.793	23.4935	23.1829		22.3509	22.2751	22.5436	24.3357	24.5393	24.4338	24.2639	24.1092	23.946
19.5401	20.2147	19.917	18.4387	23.3837	23.4197	17.0003	21.2931	21.5372		21.983	21.9613	22.1381	23.8611	24.1866	24.1121	23.2713	23.4845	23.3819
24.615	23.9726	23.9308	25.0625	28.7194	28.3556	23.3111	23.7766	24.1646		20.3851	20.8127	20.5774	22.5118	22.1239	22.392	21.4086	21.2568	21.2237
23.6382	24.4449	24.7333	22.8272	26.0714	26.0924	21.6155	24.3734	24.0464		25.5309	25.3155	25.4441	24.4728	24.5363	24.4693	24.4575	24.4188	24.3569
19.8985	21.6131	22.0028	18.6314	22.8455	22.9514	19.2963	20.0708	19.5576		26.0635	25.9897	25.999	24.144	24.1394	24.0473	23.7366	23.6924	23.775
20.1967	20.3105	20.1777	20.1641	23.5364	23.6104	18.6805	21.4744	21.5155		22.6967	22.5696	22.678	25.445	25.1856	25.2789	24.9276	24.8338	24.6319
18.6052	19.7869	19.5787	18.3482	22.8346	23.2016	18.5767	20.9508	20.7743		23.9189	23.856	23.8057	24.3832	24.508	24.1639	24.5485	24.3142	24.7083
21.9848	21.5545	21.1791	22.5391	25.2464	25.5637	20.9219	22.5472	22.5878		22.8211	22.8136	22.7343	24.2255	23.929	24.1604	24.9704	24.8377	24.6854
20.1654	21.5713	21.643	18.822	23.333	23.3794	18.5601	21.2018	21.0659		21.0116	21.0393	21.0481	20.5466	20.5023	20.4057	20.8618	20.6786	20.7661
22.3048	23.688	23.7962	21.3974	26.1316	26.2258	20.3674	24.838	24.618		27.1804	26.9771	27.1014	26.6424	26.7746	26.7607	26.7312	26.7067	26.5961
19.5428	21.2822	21.4829	19.3401	23.5852	23.6424	10.6772	21.7237	21.4483		25.9823	25.8841	26.081	25.4501	25.7868	25.6048	26.0099	25.9536	25.9385
20.0357	20.9647	20.9457	19.1912	23.2572	23.1927	16.6186	21.2042	21.27		22.3198	22.1312	22.4392	22.4968	22.8025	22.5926	23.0392	23.0369	22.9387
22.3629	22.6456	22.5613	21.5733	26.3906	26.4072	20.1987	23.713	23.763		25.5446	25.4491	25.5326	27.3428	27.4191	27.3127	26.7711	26.7211	26.7436
20.183	19.5916	19.8009	19.2241	23.5574	23.7539	16.7382	23.7245	23.301		22.7293	22.7065	23.059	24.4013	24.9189	24.6276	25.6349	25.5907	25.5292
23.5964	25.2544	25.4737	23.3263	28.3605	27.9157	22.5561	24.791	24.9989		25.8773	26.0791	25.8712	26.4945	26.1874	26.4806	26.219	26.3311	26.2455
20.7277	21.4052	21.0055	20.64	23.9418	24.3101	19.4403	21.8998	21.9136		24.2709	24.1668	23.7951	25.4073	24.534	25.1982	26.0275	25.8317	25.5389
20.7072	20.1628	20.0403	19.9855	24.5167	24.7068	18.4353	22.5216	22.4364		23.2799	23.218	23.4043	26.0609	26.0539	25.9692	25.4749	25.1959	25.0939
20.9677	21.3194	21.0965	20.7301	25.0511	25.2611	18.6189	21.9589	21.9542		24.2366	24.2548	24.2337	25.7384	25.6229	25.6328	24.5516	24.5416	24.5527
22.3873	22.6696	22.922	22.6207	25.2035	25.1663	21.6979	25.7324	25.4996		22.2884	22.3786	22.5971	22.2843	22.81	22.6018	22.7182	22.8727	22.8621
20.9126	21.2572	21.4035	20.7154	24.0737	24.0852	20.1353	21.1444	20.9689		24.8705	24.7977	24.8079	24.5273	24.5074	24.6114	24.0724	23.9102	23.7958
18.9367	18.4244	18.9368	19.6019	22.8362	22.668	19.1376	19.4992	19.1374		20.4194	20.946	20.8971	22.1132	22.1022	22.6095	20.1125	20.8153	20.3567
20.1727	19.9583	20.5456	20.9899	23.2082	23.3532	18.7986	22.7707	22.0207		24.4912	24.229	24.3862	25.1754	25.3279	25.4819	26.2068	26.158	25.8467
23.2263	24.7251	24.6818	22.783	26.2281	26.4978	20.951	23.8801	23.636		25.3863	25.2878	25.331	25.0075	24.9253	24.9077	25.1092	24.9885	24.9626
19.0955	20.182	20.1307	18.6556	22.4225	22.8501	17.5952	21.5217	21.1278		23.3616	23.2335	23.0953	23.2795	23.0435	23.2617	24.0251	23.966	23.8856
21.6898	21.1095	20.9314	21.0827	25.3961	25.2702	19.2677	20.559	20.8453		22.9462	22.8038	23.1843	26.0553	26.3041	25.9876	23.106	22.7921	22.7278
19.9661	20.4471	20.3964	19.9446	23.8789	23.6593	17.5558	20.8809	21.1336		22.0192	22.1971	22.3386	22.7418	23.4932	23.1894	21.5788	21.6552	21.8173
22.3943	22.4234	22.1397	22.1363	26.1581	26.1996	19.8533	22.5688	22.7934		21.9115	21.82	21.7582	24.0268	23.7857	23.7937	23.5052	23.6089	23.6623
21.7279	21.9282	20.1897	20.2368	22.9742	23.8832	19.5878	21.1673	21.9791		24.7286	24.7681	24.9159	27.6536	27.8851	27.9582	27.8733	28.0254	27.8043
18.4481	19.9046	19.318	16.4653	21.9649	22.0573	16.9537	21.0698	21.5463		24.2961	24.2128	24.2195	25.6701	25.812	25.6027	26.8974	26.5069	26.7092
25.2677	25.7779	25.87	24.5538	30.0953	29.9347	23.3317	28.8529	28.9037		25.1107	25.2138	25.0517	25.8315	25.6775	25.9455	27.442	27.4518	27.3457
21.987	23.0634	22.0057	20.6293	23.9033	24.5096	19.2837	22.5702	23.0039		24.076	23.9738	23.8608	23.9122	23.4349	23.8241	25.0863	24.9974	24.721
21.1204	22.2507	22.1577	20.5124	24.8414	24.5868	18.3565	21.9101	22.24		24.1474	24.0404	23.7649	24.7526	24.1592	24.4942	25.3009	25.0638	25.004
22.1643	24.9143	24.6391	20.914	26.1045	26.5867	20.1323	25.4613	25.2365		26.3448	26.1986	26.1396	25.1423	25.0063	25.1468	26.8796	26.6529	26.5711
24.2836	24.9209	24.9397	24.2499	28.445	28.5625	22.4467	26.5072	26.3532		26.2909	26.1676	26.1913	26.9672	26.8723	26.8947	27.8545	27.706	27.6597
23.4683	23.8371	24.2879	22.709	27.4649	26.2027	21.8349	23.2547	24.0484		25.6728	25.9942	26.1416	24.4972	25.02	24.9274	24.6006	25.0471	24.992
21.7476	21.6726	21.5593	21.6926	25.1465	25.1753	20.1017	21.4014	21.4682		22.8859	22.7866	22.9603	24.573	24.7837	24.6036	22.9727	22.7747	22.7809
20.1952	20.8634	20.7765	19.3699	22.6859	23.034	18.2822	24.1488	23.87		24.5445	24.3911	24.1481	23.371	23.4746	23.6665	27.5948	27.2164	27.2672
20.6875	22.1129	22.1147	20.3953	24.151	24.3904	19.1171	23.1254	22.8665		25.4663	25.3433	25.3307	25.8178	25.5559	25.6595	26.6764	26.5077	26.4164
19.1955	19.7464	19.9705	17.8836	22.3504	22.6121	18.3925	19.8172	19.3138		23.6336	23.6582	23.5884	23.7468	23.6679	23.7328	22.3008	22.4657	22.4703
20.2547	22.2046	22.3719	18.6434	24.4052	24.5134	18.2545	22.6961	22.4029		25.6612	25.5515	25.5571	25.0665	24.8441	24.9818	25.213	25.1538	25.0102
20.7602	22.1666	22.196	20.9254	23.9924	24.0792	19.195	21.9713	21.8375		24.3412	24.4089	24.4484	24.0682	24.2304	24.2591	24.997	25.0282	24.9597
19.6272	21.087	20.7746	18.5951	24.0643	22.8119	15.5415	17.9098	19.4569		20.8467	21.0262	20.9872	20.1624	21.123	20.9521	20.1378	20.686	20.8956
20.9831	21.5346	21.4298	20.832	24.1658	24.0454	19.5114	21.8973	22.1048		22.3364	22.2795	22.1514	22.9443	22.3911	22.6239	22.9539	22.5992	22.4942
23.109	22.8285	22.5554	23.1301	26.3551	26.6326	21.8708	24.1655	24.1435		25.3319	25.1999	25.3916	27.3992	27.1294	27.2544	27.8744	27.7086	27.3917
21.933	21.7292	21.6462	23.3831	25.4484	25.3671	20.6871	22.3859	22.5325		23.7307	23.7624	23.6967	24.74	24.4581	24.5923	26.2849	25.9464	25.8776
19.1277	19.9967	19.9436	17.5365	22.1052	22.2775	19.2428	21.1085	20.9716		24.3442	24.1986	24.0102	24.853	24.4962	24.7286	25.3796	25.1396	25.0954
17.0163	18.1182	18.5628	18.5122	22.9309	22.4071	17.6851	17.9088	17.9703		23.1522	23.1526	23.3999	26.7877	27.3942	27.2152	23.1085	23.042	22.9735
19.3045	17.8884	18.5359	18.941	22.2664	22.1303	17.1175	21.4025	20.8734		21.4867	21.7044	21.8029	22.3237	22.3651	22.3294	23.6042	23.435	23.372
23.3257	24.6257	24.3623	21.9033	26.7418	26.9528	22.044	25.0686	25.1033		26.925	26.9252	26.894	28.0891	28.0448	28.0438	28.0152	27.8807	27.9126
18.1146	20.6375	20.7138	16.6428	21.7537	21.6613	17.7986	19.4273	19.4257		22.7114	22.7983	22.6541	22.9332	22.7058	22.7865	22.9917	22.882	22.9453
21.76	24.4767	24.4875	20.4137	25.9306	26.2942	20.874	24.7642	24.3722		25.0705	24.9456	24.7499	24.6062	24.126	24.5259	24.9126	24.8793	24.6748
18.7585	20.1925	20.1071	17.4882	21.889	22.3189	17.5116	20.7671	20.4049		24.8157	24.7212	24.6929	23.8987	23.7673	23.8698	24.4818	24.4382	24.3638
21.1727	25.2162	25.2998	20.9985	26.3302	26.556	19.6714	24.1979	23.8708		26.2949	26.3077	26.3553	27.4615	27.7256	27.4495	27.6118	27.4555	27.6836
20.578	21.0968	20.826	20.7774	24.6993	24.6739	18.4906	23.6842	23.9627		20.5374	20.5152	20.6462	22.6527	22.6908	22.9143	22.6155	22.8536	22.4989
21.8391	21.2113	21.1186	21.7298	24.5015	24.7303	20.2151	23.8492	23.6953		25.1238	25.0261	24.8272	24.4687	24.5936	24.7615	26.2848	26.0681	26.0989
18.2968	19.6348	19.8429	17.4819	21.7506	21.7891	17.1091	19.1723	18.9079		24.3741	24.2761	24.2898	24.9056	24.8252	24.9039	23.6565	23.627	23.5344
19.7985	21.1869	20.8206	18.4071	23.1002	23.6365	16.7893	22.6427	22.4549		22.7395	22.5754	22.9144	22.9352	23.3145	23.0062	24.0374	23.5851	23.5541
20.1274	19.4546	19.9898	20.5091	23.4076	23.2255	17.3276	20.8457	20.4749		22.0069	21.749	22.2437	23.5588	23.7368	23.5999	23.552	23.5353	23.1773
24.0413	24.8228	24.7702	23.7198	27.968	27.9755	22.8626	25.1505	25.1779		24.8911	24.8967	24.9179	25.4142	25.3433	25.3226	26.2651	25.9931	25.9923
21.6425	22.7624	22.9273	21.6621	25.213	25.3957	19.887	23.1856	22.8205		26.4697	26.3091	26.3878	25.4799	25.709	25.5148	25.3224	25.5067	25.6218
19.9569	21.0498	21.4451	18.6029	24.1367	23.7636	16.6598	22.3891	22.3493		22.0684	22.833	22.5236	21.8802	21.9349	22.6257	22.9929	23.6778	23.2962
17.7862	18.5347	19.0189	16.8352	23.5331	23.5763	17.6732	21.9968	21.4518		23.736	23.474	23.304	25.8042	25.7544	25.8642	26.7011	26.6427	26.7026
18.7355	18.5617	19.2244	18.1717	22.0756	21.7498	18.571	20.5005	20.1459		24.3441	24.3819	24.5656	24.9191	25.1782	24.9613	25.8208	25.9017	25.9346
21.8415	21.3284	21.583	20.034	24.0671	24.1153	19.9584	21.9512	21.6307		25.9267	25.8814	26.0503	26.1509	26.4227	26.0173	25.8264	25.7837	26.0199
21.1402	20.2136	20.5515	19.0026	23.6362	23.392	17.9493	21.1882	21.0768		24.2434	24.2675	24.1116	24.8118	24.1385	24.472	25.4018	25.1174	24.9396
21.297	22.4683	22.564	20.766	25.5757	25.3609	19.2147	22.2516	22.3531		21.5098	21.5318	21.4543	21.5635	21.8545	22.1084	22.2204	22.6192	22.4425
23.1035	23.6009	23.6391	22.3137	26.307	26.2204	20.7422	24.9429	24.9735		26.4579	26.3093	26.3447	27.0524	27.1232	26.9424	28.7097	28.3711	28.5162
19.4002	19.6997	19.8755	17.4698	23.8384	23.5619	17.6197	21.396	21.479		21.9996	22.2111	22.2294	23.6806	23.4925	23.5676	24.4893	24.376	24.2824
19.1032	19.6643	19.712	18.1464	21.963	21.9181	18.5693	20.1172	20.0966		22.7955	22.7444	22.8315	22.8046	22.9402	22.8224	23.4893	23.3808	23.4112
19.8632	18.9054	19.4891	20.4869	21.4739	21.1415	19.3908	23.3816	23.1126		22.266	22.4704	22.4317	21.6078	22.1116	22.4297	25.872	25.9284	25.6487
25.6976	25.0732	25.077	25.8388	28.1263	28.2181	24.896	24.4838	24.3705		25.8609	25.8009	26.1025	28.361	28.6575	28.2174	26.6631	26.4798	26.6181
20.6376	21.7678	21.6728	20.0612	23.8577	23.8019	19.5869	21.7145	21.8477		23.8055	23.5078	23.2893	24.7523	24.4922	24.575	24.8694	24.5793	24.7148
20.6446	23.6999	23.7049	18.3198	25.5826	25.2454	17.5587	23.7104	24.025		22.8323	22.7598	22.6007	22.5738	22.5228	22.5922	22.6952	22.7147	22.8042
20.4191	21.8514	21.6723	19.819	23.702	23.7709	18.6955	21.5761	21.6686		24.8971	24.5199	24.4623	24.7422	24.4747	24.4752	24.1783	23.8878	23.9447
19.5547	22.0125	22.1625	19.1799	24.0056	23.9683	17.4842	22.1016	21.9713		26.5954	26.4608	26.5028	25.9944	25.8488	25.9747	26.5308	26.5298	26.3615
20.7191	22.6924	22.8977	19.7085	24.8661	24.7522	18.178	23.0521	22.943		23.9155	23.9228	24.1265	23.5615	23.5571	23.623	24.0227	24.0521	23.7822
22.4031	22.1352	22.0079	22.0145	26.3841	25.9214	18.5762	22.8638	23.436		21.6465	21.4764	21.4541	23.086	22.9622	23.0324	22.8209	22.6837	22.6355
22.8972	23.1917	23.1599	22.2623	26.5627	26.3723	21.085	23.1168	23.3214		25.4046	25.2587	25.1712	25.8527	25.5965	25.7307	25.0377	24.9653	24.9184
20.3106	20.6378	20.5461	19.5519	22.8768	23.1112	17.7388	22.4785	22.318		22.4824	22.4282	22.5352	22.9911	22.9443	23.0887	25.3024	25.3505	25.0988
21.6983	25.1075	24.1361	21.3518	25.1597	26.0462	20.0811	23.8546	23.9219		23.6579	23.6358	23.7612	23.319	23.4715	23.3693	24.398	24.095	24.0716
19.1993	20.3825	20.4577	19.0234	22.6527	22.7355	17.6166	20.89	20.7143		24.6655	24.6424	24.5952	24.4533	24.1422	24.2385	24.8176	24.7007	24.6512
19.4959	20.032	19.841	19.5729	22.4432	22.76	18.9119	21.3938	21.2503		19.829	20.0616	19.9517	23.2039	23.0919	23.308	23.8164	23.6705	23.5642
19.2139	18.7124	18.7309	19.17	21.1518	21.0951	17.4942	22.8849	22.9054		22.285	22.4887	22.447	23.0236	22.3878	22.6004	27.2951	26.883	26.7118
19.9129	20.7702	21.156	18.6543	21.8675	21.7109	19.049	19.5574	19.3104		24.6738	24.553	24.2616	25.2654	24.5161	24.8352	24.7725	24.3673	24.3393
20.6456	21.4587	21.5393	19.7311	24.5905	24.3305	18.5961	22.0043	22.166		25.1899	25.0034	25.0549	25.3905	25.3966	25.3788	25.429	25.2898	25.2559
21.7786	22.3951	22.8841	20.753	24.8589	24.7122	18.5094	23.536	23.1759		18.9625	19.4776	19.6222	19.6554	20.4225	20.5884	19.7061	20.2195	19.9088
21.9056	22.6849	23.0326	21.6192	26.2102	26.0141	20.7617	24.6967	24.5274		25.0512	24.9285	24.9888	25.8194	25.793	25.823	26.9383	26.8543	26.7637
21.5587	21.2831	21.2512	21.8241	24.9061	24.5119	20.1486	20.9208	21.3293		19.7145	19.7807	19.8963	21.9351	22.6575	22.4763	20.7192	20.7759	20.8413
23.9945	22.7181	22.842	23.6566	26.4933	26.3346	22.9691	22.4883	22.5054		22.7765	22.9395	23.0001	25.4428	25.7919	25.6137	24.774	24.4943	24.6116
22.4815	25.3302	25.4353	21.8207	23.7601	23.9717	21.69	23.6717	23.3373		22.624	22.6352	22.8123	20.9906	20.9443	21.0351	20.7346	20.8072	20.539
20.7121	20.2709	20.2417	20.475	24.0883	24.3342	19.097	22.9006	22.6662		23.1796	23.2355	23.1389	24.4001	24.7572	24.534	24.9248	24.8035	25.1231
20.1762	21.3966	21.6028	19.649	24.1972	23.6897	18.3818	21.2154	21.499		23.3152	23.6975	23.5602	23.181	22.968	23.301	23.6675	23.6038	23.4079
21.0789	22.2066	22.3302	21.3361	25.0281	24.6512	18.4628	22.269	22.5045		23.7053	23.773	23.4514	23.9049	23.9273	24.0913	23.9309	23.6707	23.8279
19.2246	21.5358	21.1537	19.4347	23.2882	23.2048	15.1644	19.4978	19.9457		26.1695	26.0588	26.0617	25.2408	25.3627	25.1248	22.7797	23.0433	23.2781
19.0406	19.7631	19.3343	19.6219	23.2907	22.4998	11.7973	17.9459	19.1479		24.4705	24.0268	23.8592	25.3803	24.9717	25.3185	23.6195	23.591	23.4116
21.5231	23.8765	24.0332	20.4261	25.6331	25.7694	19.7975	23.7968	23.4862		26.2259	26.0795	26.1342	25.145	24.9506	25.0733	25.5081	25.3875	25.2098
21.6165	24.9609	24.9865	20.7558	26.0021	26.203	19.1193	25.2874	25.0432		25.1525	25.1262	25.0617	24.9861	25.027	25.0461	26.1704	26.0441	26.0893
21.5589	23.2564	23.2922	21.2777	25.6041	25.7897	20.0642	23.47	23.2308		25.1507	24.8709	24.8881	25.0159	24.6002	24.8832	25.913	25.8078	25.5074
25.0623	27.008	26.7965	24.6837	29.3404	29.2828	23.6029	25.0245	25.2759		28.9272	28.9044	28.8073	28.0752	27.8275	27.8966	26.7428	26.8283	26.856
21.6667	23.2411	23.1157	20.7687	25.2202	25.3542	19.0904	23.655	23.6287		26.2464	26.0374	25.9755	26.5799	26.2848	26.483	27.7932	27.5988	27.4623
18.4955	19.8387	20.0536	18.799	21.8127	22.1101	17.1652	19.6348	19.1048		24.3877	24.3171	24.0453	23.008	22.4752	22.7558	22.3021	22.6706	22.6615
21.8795	21.9816	21.642	21.0464	26.1387	26.0814	19.8113	22.1107	22.4899		23.3593	23.255	23.3751	25.4904	25.6265	25.5012	24.5815	24.3028	24.3078
22.8377	25.023	25.3338	21.7601	27.014	26.2668	19.9326	23.7657	24.1845		25.2007	25.1139	25.1294	24.4051	24.5392	24.519	24.0734	24.0532	24.0578
17.4347	16.7962	16.5906	16.8948	21.3404	21.6228	16.2079	19.4779	19.3834		16.814	16.8448	17.142	20.0291	19.8543	19.7251	20.4221	20.38	20.2117
20.7249	21.6252	21.5492	21.2666	24.2799	24.3572	18.653	21.243	21.2241		24.11	24.1391	24.0869	24.2145	24.1697	24.0981	24.1409	24.0847	24.2082
20.9235	22.0447	21.7245	19.058	22.9751	23.1016	18.4489	20.495	20.6709		26.1308	25.9439	25.7526	25.8067	24.9768	25.1601	23.373	23.2338	23.2416
20.5546	21.828	21.9609	20.5944	23.2973	23.1457	19.3996	20.7047	20.7058		24.6776	24.4454	24.5669	23.432	23.2973	23.1723	23.5099	23.347	23.3502
19.4688	20.2291	19.9845	19.5043	22.7286	23.3986	17.1273	19.7777	19.3347		24.8744	24.8208	24.7519	24.6583	24.6139	24.563	23.7331	23.5602	23.6798
22.3217	22.896	23.3709	21.2246	24.639	24.9697	20.4611	26.1318	25.3085		25.3464	25.2807	25.5134	24.1743	24.6485	24.5674	27.4488	27.3989	27.2471
21.2844	23.1411	22.8306	20.8924	25.6132	25.7747	18.8951	24.2092	24.3405		24.213	24.1159	24.1356	24.8868	24.871	24.9258	26.1937	25.9862	25.9115
18.4192	19.2403	18.679	17.7454	22.5336	22.6179	18.1481	20.6059	21.0651		24.4727	24.2874	24.1119	24.4919	24.0177	24.3938	24.6686	24.6036	24.4027
23.1104	23.721	23.5333	23.028	26.971	26.9007	21.7931	23.2344	23.4747		24.5828	24.75	24.6779	25.3074	25.493	25.6319	25.5919	25.5654	25.4984
21.8367	21.6376	20.6979	21.1285	25.5388	25.5712	18.8182	21.228	22.1177		25.202	25.115	25.3532	28.4223	28.6641	28.8014	26.4663	26.5689	26.1932
23.6142	25.5695	25.5102	23.5408	28.7915	28.7302	22.4959	26.9321	27.0351		23.5447	23.3727	23.3293	24.5702	24.2663	24.4788	24.8515	24.8124	24.6431
21.49	22.9003	22.7497	21.2208	25.1707	24.7937	19.6725	22.1355	22.6454		24.0367	24.2776	24.3599	23.1531	23.5558	23.524	23.073	23.2237	23.173
22.2958	22.558	22.6706	21.7759	26.3789	26.4989	19.6576	24.5969	24.3467		22.49	22.5093	22.3415	22.6191	22.6058	22.7132	24.056	24.1048	24.165
19.152	20.385	20.1681	18.9517	22.8816	22.9365	16.3999	20.6069	20.7512		24.8702	24.92	24.9133	24.293	24.5057	24.4131	24.3815	24.4394	24.5384
21.1198	22.951	23.16	20.8767	25.3746	25.3632	17.8322	23.0696	22.8544		24.6491	24.4503	24.4901	25.2882	25.0986	25.1394	25.3116	25.1953	25.1144
18.1551	20.3205	19.9843	15.191	22.3672	22.6422	16.3765	19.7263	19.7697		24.032	23.9993	23.6349	23.3898	22.5624	23.1969	22.6746	22.8855	22.6151
20.5879	20.7867	20.9256	20.1866	24.2885	24.3682	19.6339	22.9527	22.7164		24.6341	24.6237	24.8945	27.1	27.5058	27.3154	27.2306	27.1825	27.1018
21.4762	22.9865	22.5304	21.6323	25.1218	25.5014	20.0066	23.3309	23.3896		24.867	24.745	24.6984	25.6843	25.2725	25.4964	26.4333	26.278	26.1006
19.7596	20.0812	20.1627	19.4026	23.1397	22.8901	18.1018	20.6878	20.8382		21.6574	21.601	21.3727	23.6486	23.0829	23.5972	23.891	23.7953	23.509
18.4217	18.1951	18.0727	17.0376	22.4716	21.8568	16.8688	19.3468	20.0663		22.6624	22.6966	22.8464	26.2245	26.3056	26.4067	25.0168	25.0254	24.7742
17.3443	20.1217	20.2716	16.6304	22.3771	22.345	15.5493	20.227	20.0915		24.0677	23.9505	24.0713	22.8981	23.0468	22.9613	22.9097	22.9512	22.9157
20.4831	23.0902	23.3733	20.1068	24.149	24.0011	18.9973	21.6798	21.527		26.0393	26.2484	26.0891	23.901	24.6751	24.0485	23.2695	23.6446	24.4302
20.3682	23.3589	23.4671	20.7696	21.0837	20.964	19.809	19.4082	19.402		25.4494	25.1049	24.9976	21.4604	21.647	21.1936	20.8412	20.7723	21.3327
21.6585	24.1839	24.1156	22.0001	25.9728	25.9863	20.1836	22.7839	22.821		26.1231	26.2061	25.584	24.759	24.0707	24.7598	23.8382	24.0571	23.9899
21.2962	21.415	21.5022	22.2165	24.0736	24.3219	20.6918	24.6937	24.3404		24.1261	24.1726	24.1347	24.1779	24.7727	25.0373	26.6678	26.9868	26.7599
25.0152	27.5149	28.7826	24.5185	28.7053	28.1693	23.6014	26.5122	25.7628		25.2745	25.202	25.2448	26.1939	26.1876	25.9254	25.711	25.2972	25.5163
19.1327	19.8298	20.3918	18.8517	23.4401	23.4515	18.8322	23.5367	22.9456		22.2516	22.2262	22.4062	24.4538	24.743	24.5992	26.1176	26.1255	26.0891
19.9178	20.0886	20.0374	20.0789	23.601	23.5972	19.4162	22.9418	22.9791		21.8141	21.7391	21.8432	24.0128	24.1844	24.198	25.9992	25.8246	25.7066
21.051	21.3364	21.0005	20.6978	25.2863	25.1428	18.7119	20.8851	21.3469		22.858	22.9105	23.4787	27.5443	27.8214	27.121	23.9561	23.9358	24.0678
22.356	22.0542	21.3839	21.3223	25.4568	25.4363	19.0774	21.1972	21.8702		23.6981	23.7718	23.7408	26.9501	26.6309	26.8077	25.5953	25.5065	25.3604
18.134	19.9053	19.9322	18.2168	22.1919	22.1332	17.1718	19.4662	19.4803		24.8007	24.6164	24.539	24.318	23.9208	24.2758	22.9133	23.3335	23.0556
20.9574	22.3039	22.6451	20.8279	24.2561	24.2513	19.8552	21.8886	21.5345		24.6635	25.0778	24.1989	23.0998	22.1106	23.3258	22.6995	23.1559	22.8194
21.3468	21.8886	21.9183	20.5031	25.4967	25.59	20.0238	23.6322	23.4916		23.3823	23.1681	23.2674	23.7759	24.0502	24.0724	23.8616	23.9951	23.8733
20.3142	20.5965	20.5245	19.6877	23.8218	23.9955	18.289	22.4843	22.3649		20.93	21.2403	20.9609	24.961	24.5811	25.1811	24.2854	24.5775	24.2567
20.5194	22.5616	22.5396	19.8124	24.7946	24.798	18.8193	21.8789	21.8798		25.5968	25.594	25.4194	25.2342	25.0002	25.1078	25.3747	25.151	25.2178
22.5965	23.8105	23.7443	21.6996	25.6687	26.0701	21.2545	24.0255	23.6726		22.6092	22.6047	22.5166	23.2384	22.9367	23.2113	22.3492	22.4534	22.2666
21.14	21.0751	21.4914	21.2987	22.4695	22.5516	19.7509	25.1351	24.6191		23.783	23.7015	23.3888	22.9904	22.5656	23.2324	27.0523	26.9213	26.5669
21.5808	21.7841	22.2878	21.3042	25.709	25.1017	19.4301	22.9718	23.0578		21.6636	21.5997	21.6668	21.9037	21.753	22.1274	21.803	21.9588	21.517
20.4756	20.3112	20.4814	20.6982	22.4973	22.4545	19.1878	24.8513	24.7062		23.3727	23.3987	23.3594	22.6027	22.7288	23.0643	26.8606	26.86	26.5635
19.3175	20.1678	19.6232	18.5789	22.3687	22.4486	17.8792	20.5284	20.9755		23.0922	22.8835	23.0496	23.9984	23.9248	24.0621	24.8644	24.7076	24.4039
21.8197	22.5233	22.6749	21.6854	25.4339	24.717	20.0378	22.4349	22.9826		23.0507	23.1171	23.04	22.3529	22.4228	22.5309	22.2647	22.5454	22.5141
17.7718	20.8426	20.8926	17.9156	22.2122	22.5527	16.4934	20.4887	20.0804		24.3334	24.1431	24.0427	23.6192	23.188	23.4324	23.287	23.2637	23.1193
19.5619	19.7176	19.193	18.9354	22.3382	22.48	18.9125	20.9545	21.3196		23.9065	23.5235	23.5747	25.2961	25.3276	25.2456	26.5377	26.1236	26.1541
20.2428	20.8219	20.7432	19.7491	22.9512	23.1977	18.1747	22.5528	22.3672		20.5077	20.588	20.5496	21.3159	21.4508	21.639	21.9413	21.9509	21.801
19.5904	19.3324	19.3383	17.0029	22.8033	22.6682	17.4517	19.8048	19.9163		21.5144	21.6186	21.9781	23.6719	23.9273	24.0518	21.7227	22.1623	21.678
20.7213	19.5347	19.7443	20.7816	23.9308	24.4721	20.3643	20.1343	19.3657		21.1657	21.8855	21.7418	26.3302	25.7327	26.0975	21.8124	21.604	21.3826
23.4402	23.2038	22.9265	23.4363	26.969	26.6063	21.1279	22.5703	23.1926		25.4621	25.3025	25.2082	26.4084	26.0746	26.2877	25.087	25.2073	25.0882
18.2447	19.2924	19.128	18.1827	23.1549	23.5057	17.6097	20.0638	19.8596		24.3413	24.4028	24.2854	24.2892	23.9611	24.2399	24.729	24.6517	24.49
21.2786	20.9048	20.9264	20.647	23.7027	23.6076	20.3364	21.3837	21.4395		24.9601	24.822	24.9461	24.7633	24.9708	24.8612	24.6419	24.6604	24.6456
22.5261	22.4033	22.2248	21.0845	25.8412	25.719	18.7748	22.235	22.518		23.4609	23.6099	23.6159	23.7928	23.9706	24.04	23.6838	23.552	23.4764
19.1228	20.364	20.3497	17.1845	23.5819	23.5833	16.014	21.0326	21.0277		23.8133	23.8982	23.8658	24.7208	24.3272	24.6028	23.9785	23.999	23.7554
18.6568	19.5818	19.2994	16.7257	22.9213	22.9925	16.6611	20.375	20.5686		22.6717	22.8033	22.985	25.137	25.3699	25.3246	23.9651	23.8899	23.7531
19.3456	21.6677	21.5552	18.1177	23.6997	23.6366	17.906	20.5929	20.7507		23.925	23.7444	23.522	24.3684	23.917	24.2057	24.5336	24.4602	24.3936
19.9375	21.3128	21.3598	20.3912	23.7218	23.4684	19.0256	22.0069	22.1956		23.1549	23.1111	23.233	23.484	23.5647	23.5901	23.957	24.22	24.0724
23.6544	23.4103	23.3289	23.74	26.9042	27.0442	22.643	24.6119	24.5357		26.0716	25.9867	26.0916	28.1428	28.1575	28.0805	28.203	28.0824	28.0543
20.1516	21.6009	22.3121	19.3917	23.3145	22.7192	18.7142	20.5627	20.4291		23.798	23.8752	23.3571	24.1704	23.142	23.8322	24.0476	23.9768	23.8045
21.7478	22.571	22.5131	21.529	25.7166	25.9747	21.0148	24.022	23.8041		23.5702	23.6628	23.6716	23.9679	23.9549	24.0195	24.2523	24.1773	24.1035
21.8747	21.6838	21.9321	21.4093	25.3123	25.5196	19.9098	23.2651	22.7917		22.5102	22.6195	22.6701	24.8171	24.2472	24.4118	24.8453	24.6518	24.4363
21.0073	22.5236	22.5317	20.4765	25.6778	25.3486	17.8974	24.1176	24.421		21.784	21.6752	21.5375	22.4754	22.3129	22.5237	22.9781	23.1711	23.0978
20.7813	21.8271	21.8544	20.6981	23.6667	23.7655	20.2411	20.8817	20.7379		25.192	25.0423	25.0734	24.7637	24.769	24.6461	24.6994	24.5165	24.608
22.2423	21.9528	21.5303	20.7444	27.5693	26.4934	19.1275	20.6694	22.1501		24.1235	24.1424	24.03	26.5067	26.3078	26.5967	23.2003	23.3269	23.1502
21.0802	22.4537	22.4097	20.2863	24.9664	24.5451	19.4384	22.5361	22.9837		23.0261	23.1904	23.4013	22.8613	23.3433	23.1276	22.9618	23.1775	23.1821
21.0297	23.0676	23.207	19.7961	25.4011	24.9081	19.2089	22.4777	22.8137		23.0641	22.8403	22.8682	22.3918	22.4943	22.5876	21.7582	21.8604	21.739
23.2282	23.4373	23.9442	23.2026	26.8356	27.2256	21.3126	25.2765	24.3619		25.483	25.5618	25.3997	27.4455	26.9658	27.362	25.4582	25.3735	25.1391
21.5132	21.8119	22.0059	21.1318	24.9748	25.0235	19.7846	23.9865	23.7261		23.039	23.0365	22.873	24.1917	23.8033	24.0006	25.9791	25.627	25.5929
19.9366	19.2498	19.1354	19.1453	21.6399	21.6046	18.1362	21.7982	21.9303		21.5131	21.2063	20.8052	21.6366	21.3285	21.5812	23.855	23.6573	23.8054
19.2848	20.8929	20.9265	19.1272	22.7152	22.8998	17.3699	21.304	21.068		23.8436	23.7393	23.6701	23.7756	23.6496	23.828	23.9822	24.0108	23.9013
22.8206	23.2842	21.6166	22.1361	23.5202	24.8781	21.4744	23.8185	24.1105		23.0705	23.1318	23.1614	22.8254	23.0782	23.1958	27.3946	27.2209	27.0735
21.7029	22.5603	22.4935	21.5908	25.2174	25.5602	19.806	24.778	24.4844		25.1263	25.0346	25.2529	25.5588	25.9058	25.6012	26.4981	26.322	26.4081
21.8416	23.0544	22.6234	20.7153	24.9961	24.7962	19.6318	22.4378	23.0509		25.5957	25.3733	25.3633	25.7611	25.597	25.6625	25.9846	25.7075	25.6517
18.3843	19.7659	19.6648	18.0697	22.4756	22.3599	15.1161	19.6594	19.8585		24.0556	23.8578	23.9446	25.0939	24.8705	24.9906	24.3516	24.2896	24.0825
22.7755	22.7329	22.418	22.1201	27.2345	27.2775	20.7469	23.4736	23.7279		24.3161	24.4095	24.5977	28.3785	28.8274	28.5164	27.1557	26.9174	27.0399
19.5831	20.8617	20.8916	19.6216	23.8872	23.9472	18.649	22.1837	22.076		21.7176	21.5766	21.5971	22.5452	22.5075	22.7406	22.873	22.7412	22.4874
19.7388	21.3896	21.4708	17.8047	23.0412	22.7641	14.7127	19.9134	20.0916		26.461	26.3182	26.1511	24.1621	23.6996	23.8195	23.2352	23.3495	23.3965
21.6095	24.2111	23.9059	20.1221	24.6626	24.8552	19.2444	21.8654	21.9603		26.6278	26.5141	26.4581	24.669	24.5884	24.5743	23.9033	23.7104	23.7803
20.6199	21.3717	21.5801	20.0837	24.9504	25.1997	18.048	24.8356	24.3602		25.0709	24.7893	25.0484	25.9375	26.2967	26.1605	26.6661	26.7358	26.6127
22.6654	23.2412	23.0739	21.77	27.313	26.4593	17.5738	23.559	24.5622		23.3061	23.7596	23.6939	23.7189	24.1867	24.264	23.1966	23.8315	23.8197
18.4963	19.2196	19.0376	16.7459	23.1	23.2083	17.085	19.4817	19.5378		23.8245	23.8303	23.8885	24.9095	24.8475	24.8601	23.6615	23.4467	23.3757
19.9309	21.0598	20.8003	19.0392	23.2889	23.0261	18.4861	20.5408	21.0455		23.0677	23.0274	23.1186	22.4902	22.1448	22.4161	22.439	22.6248	22.2621
23.5457	23.6769	23.816	22.7243	27.0102	26.9697	20.7787	23.9965	23.8802		25.9127	26.0344	25.9881	25.4494	25.978	26.0744	25.3887	25.8297	25.7792
20.889	21.6907	21.6495	20.6042	24.8265	24.8256	19.8323	23.0191	23.0435		23.68	23.9658	23.9876	24.0485	24.0486	24.1453	23.9958	24.3307	24.212
19.4732	20.814	21.1797	18.2981	22.7729	22.9187	14.4893	20.5873	20.058		23.6068	23.7755	23.6864	23.3405	23.3193	23.4476	23.8622	23.9853	23.9458
23.4104	25.4382	25.1295	23.0738	27.2945	27.3837	22.2459	23.1404	23.3421		26.7987	26.6624	26.5764	25.8704	25.6546	25.7798	24.8878	24.9611	24.9216
20.2526	19.9513	20.3218	19.7556	24.2315	23.9549	15.9897	21.5779	21.4663		20.4624	20.7258	20.989	22.0794	22.6708	22.435	21.9606	21.8046	21.777
19.2946	18.5298	19.2071	19.2935	21.5156	21.2195	18.5582	20.2496	19.8506		23.5859	23.7624	23.8452	24.1083	24.6304	24.4337	25.1194	25.3253	25.439
19.913	20.9626	20.6028	19.4834	23.4586	23.2231	15.2385	21.1117	21.6893		24.489	24.4883	24.2309	25.764	25.33	25.5822	27.0719	26.7774	26.7823
19.8011	20.4914	20.6773	18.1201	23.1388	22.8217	17.4439	22.026	22.1394		22.3387	22.1583	22.1002	22.2492	22.145	22.2797	23.5514	23.3477	23.2709
19.5818	20.5507	20.8268	18.7468	22.8257	22.9178	17.0939	21.0871	20.7012		23.0487	23.0472	23.1071	22.9688	22.9731	22.9927	23.4621	23.3547	23.2749
19.3059	20.1519	19.9414	18.7499	23.2446	23.6576	18.781	22.0943	21.8741		23.2523	23.1804	23.2119	25.0426	24.7905	25.0967	26.0042	26.214	25.8761
20.2361	20.3673	20.4549	19.8847	22.89	23.0945	18.9016	25.2342	24.9244		24.1809	24.1803	24.0315	23.8821	23.8195	24.4424	28.6992	28.5748	28.1004
18.8505	19.9832	19.8724	17.6862	22.5174	22.8485	17.4479	21.4976	21.2596		22.6391	23.4373	23.0031	22.8983	22.691	23.1732	23.6468	23.6911	23.6427
19.538	18.9429	18.5744	20.416	23.0753	23.2659	18.7495	20.1135	20.2737		21.5301	21.828	21.8222	25.856	25.823	25.8209	24.9252	24.7421	24.7497
18.6376	19.9751	20.2645	18.6612	22.4618	22.4471	16.5736	20.5172	20.2249		23.0019	23.2699	23.4788	23.7422	24.1019	23.9511	23.3064	23.3614	23.3031
19.5691	20.9033	21.2773	17.9444	22.4096	22.5695	18.5309	20.5872	20.0355		23.6627	23.6643	23.7793	23.2995	23.65	23.4925	23.1123	23.0587	23.1009
21.1232	22.224	22.1393	20.1637	25.8147	25.7189	19.553	22.4475	22.6104		26.4212	26.1161	26.0018	27.1378	27.6106	27.0913	26.531	26.4126	27.0459
20.7236	20.649	21.0138	19.5629	24.6614	25.0907	19.353	22.8116	21.9997		23.9619	23.883	24.1984	25.1726	24.877	25.0583	25.938	26.0009	25.5039
20.0956	20.0515	20.1435	19.287	24.5653	24.349	15.2595	21.6501	21.7568		22.474	22.6061	22.7791	25.8856	26.0543	25.8501	25.1704	25.1846	25.2155
24.3487	24.4022	23.5976	24.6717	28.3499	28.8877	23.3638	23.6557	23.9047		25.1998	25.3037	25.4543	29.35	29.2187	29.2929	25.7029	25.5358	25.3107
18.4658	20.2178	19.949	16.6602	22.1764	22.4945	15.2531	19.6822	19.6152		21.9635	22.0247	22.0285	21.5559	21.4077	21.5309	21.1124	21.5516	21.4243
18.3881	19.4702	19.2373	18.4746	22.1521	22.6391	17.3432	21.2485	20.9767		23.2124	23.2148	23.4295	24.6261	24.8319	24.6807	25.1922	25.1297	25.0661
20.3679	21.9532	22.2214	16.5017	24.8267	24.3366	18.0056	22.1022	22.3065		22.7925	22.8192	22.8433	22.8149	22.8359	22.9767	23.3112	23.4125	23.2475
20.9281	21.3009	21.3419	20.4587	25.6984	25.5453	19.4729	21.8199	21.9142		19.9167	19.7421	20.0832	23.221	22.8143	22.6817	21.5806	20.9411	20.7323
17.986	18.3643	17.5827	16.8541	21.0842	21.6829	15.7795	21.5106	21.6758		23.203	23.2754	23.2858	23.9986	24.1383	24.1888	27.1499	27.0153	26.9542
22.0356	21.7154	21.5204	21.8167	25.3656	25.5951	20.7636	23.8052	23.7531		22.7933	22.9218	22.8804	24.0795	23.9379	24.0934	25.4031	25.2801	25.1658
19.8829	21.1235	20.7937	18.0918	23.2353	23.4116	18.4173	21.2501	21.3859		25.5321	25.2573	25.2903	24.3193	24.3718	24.285	24.0564	23.9532	24.0068
19.5971	19.5025	19.0283	19.4713	22.4427	22.1878	18.1206	21.3061	22.0175		24.7581	24.5642	24.7085	26.0024	26.0252	25.864	27.4337	27.081	27.0978
19.7149	20.6776	20.0934	19.6135	23.1547	23.2766	18.0438	20.7629	21.2076		24.2422	24.4349	24.3608	24.1006	24.1071	24.3407	25.0427	25.1028	24.943
20.825	22.2883	23.2363	20.672	25.3066	24.4692	20.3233	22.8966	22.7684		23.9345	24.0581	23.8698	23.7233	23.4811	23.7268	23.7145	23.668	23.6103
21.0199	22.0857	21.7739	19.4208	25.3601	25.6844	18.864	23.3437	23.3135		25.0246	24.8587	24.9429	25.6735	25.6192	25.685	26.104	25.9612	25.8111
22.6167	22.4567	22.3421	22.6666	26.5387	26.7168	21.4573	23.3363	23.2552		26.1056	26.1995	26.3613	26.9406	27.4958	27.1514	26.6016	26.7078	26.8903
21.3714	21.0857	19.9901	20.4419	23.3087	23.9763	18.7362	22.854	23.2642		23.3998	23.1325	23.3452	24.422	24.5179	24.4312	24.745	24.6059	24.4797
20.6577	23.5624	23.8579	21.1122	23.8532	23.8444	18.7045	21.7963	21.492		24.2036	24.4845	24.5975	22.334	23.2752	22.7776	21.9755	22.251	22.6354
18.9818	21.3085	21.2923	18.2353	23.0302	23.1966	19.0914	21.8155	21.6475		24.526	24.3634	24.1836	24.0673	23.6633	23.9605	24.961	24.7687	24.651
20.4652	20.6313	20.82	19.6218	25.0927	25.0713	19.2853	22.2089	22.024		24.9649	24.8197	25.0861	26.8783	27.0856	26.9214	25.2776	25.1452	25.0428
21.6869	21.5453	21.3089	21.5764	25.8367	25.8412	19.9422	21.8392	22.0534		27.2057	27.2399	25.6644	28.2575	28.927	28.2805	26.0604	26.2236	28.4454
22.1562	23.7903	23.9041	21.0291	26.0531	26.1303	19.7526	24.4925	24.2839		24.981	24.8525	24.731	25.1834	24.9886	25.1101	26.8961	26.6738	26.6735
21.3072	20.967	20.6461	20.7573	24.731	25.0565	18.5357	22.1315	22.1093		24.7678	24.5095	24.5897	28.06	27.8826	28.2292	26.3409	26.2715	25.8445
20.1769	20.1823	20.2128	19.3986	23.5687	23.0499	17.1053	21.1286	21.5992		23.4852	23.6545	23.7061	24.2118	24.0543	24.4075	24.9538	25.2999	24.8948
19.9149	20.1372	19.9378	18.5913	23.0294	23.2783	18.9666	22.0063	21.9391		22.153	22.318	22.0508	23.066	22.6621	23.1809	25.3477	25.1983	24.9465
19.395	20.521	20.5783	18.1352	23.0808	22.8788	14.6885	20.3871	20.5141		23.5498	23.4826	23.5136	23.942	23.8744	23.8705	23.8821	23.7188	23.6914
22.8491	25.3082	25.5091	21.0796	23.6505	23.6245	21.6763	21.9526	21.7599		28.5379	28.4041	28.3963	25.1316	25.1786	25.0249	24.9444	25.1203	25.2815
20.1659	20.0648	19.4432	19.4029	22.2831	22.5347	18.585	19.8123	20.1647		22.4594	22.6911	22.6882	22.0956	22.3303	22.1508	20.8833	20.8154	20.9975
17.1708	19.5784	19.4443	17.7792	22.6328	22.6526	16.8635	20.4998	20.5963		24.043	23.9684	24.0051	26.1554	25.9739	25.9108	25.4877	25.1808	25.2071
18.5273	18.9578	19.0612	17.0947	21.4796	21.7543	17.4769	22.3755	21.9797		21.5148	21.8003	21.459	21.9627	21.9397	22.2288	24.9509	24.7647	24.8166
21.3458	21.2961	20.9641	20.2286	25.6658	25.6048	17.8958	21.0782	21.4535		21.9766	22.2094	22.335	26.1622	25.9394	25.8062	23.1495	22.9905	22.998
22.3521	25.4475	26.3058	21.5423	25.8639	25.457	20.8603	24.8695	24.4005		24.198	24.1386	24.051	24.7047	24.5117	24.4476	24.7516	24.3454	24.4967
23.1589	24.2723	24.8803	22.3233	27.5471	26.961	21.1758	26.0565	26.0171		24.6001	24.8087	24.6463	24.5295	24.6078	24.9008	25.0422	25.5346	25.4038
19.3923	20.7535	20.8265	18.0401	23.1082	23.4075	17.0321	21.1306	20.7406		24.0021	23.9027	23.794	24.3688	24.0474	24.2488	24.5182	24.2769	24.184
21.1265	21.6342	20.9333	20.0467	24.7906	24.6272	18.8097	20.6206	21.4672		23.9053	23.7517	23.5737	24.4552	24.022	24.4341	24.0248	24.1157	23.8814
21.1233	22.6259	22.549	20.4529	24.7002	24.9494	19.8034	22.1655	21.9755		22.9212	22.7003	22.7536	22.5529	22.2249	22.4319	22.3638	22.2368	21.9762
20.8194	22.389	22.4713	20.5554	24.4787	24.7034	20.1738	22.2756	21.951		25.3945	25.2668	25.2114	25.4056	25.2877	25.2215	24.9658	24.8797	25.0011
22.4353	24.1094	24.1483	22.1176	26.6512	26.7444	20.7975	24.2344	24.0847		24.64	24.441	24.5552	25.2056	25.271	25.1505	25.8105	25.5578	25.5638
20.873	21.2688	21.1965	20.1808	24.8451	25.003	18.9716	22.6231	22.5198		24.0494	24.0231	23.9387	26.065	25.7852	25.9985	26.1669	26.0195	25.8903
21.3225	21.012	21.2599	21.3486	24.7203	24.7425	20.4894	23.841	23.5532		22.8548	22.8789	22.7427	25.4149	24.93	25.1761	26.6923	26.5081	26.3978
20.9036	21.9692	21.9926	20.438	24.7576	24.9394	18.1099	23.7624	23.5395		25.0572	25.0983	24.8086	25.573	24.9863	25.5589	26.1073	26.1351	25.852
21.5133	24.5696	23.6554	20.663	25.4773	26.2137	18.9474	25.441	25.6012		23.1142	23.1595	23.1285	23.7271	23.9762	23.9748	24.9609	24.8761	24.9084
21.2759	22.7533	22.5303	21.1927	24.614	24.3324	20.8265	22.0587	22.5456		23.3931	23.8613	23.8455	23.0153	22.7974	22.9924	23.0496	23.5294	23.35
18.9114	20.0591	20.1318	18.7164	21.9051	22.0973	16.8822	23.18	22.8974		23.7469	23.7522	23.9102	23.2733	23.4633	23.4562	25.4526	25.3183	25.1672
20.9398	23.6628	23.7369	19.7042	25.2061	25.281	18.4402	23.6947	23.5281		24.021	23.8736	24.0327	23.9143	23.9287	23.9576	24.0362	24.006	23.8178
20.4833	20.7816	20.6289	18.4832	24.923	24.7871	19.2	20.5057	20.7768		20.3153	20.9926	20.685	22.9388	23.3545	23.4595	21.4661	21.5289	21.7312
19.3794	19.9031	19.4773	18.8677	22.9878	23.1816	17.6695	20.489	20.7034		23.8256	23.7811	23.5662	24.5774	24.1418	24.5771	24.47	24.4751	24.2545
20.5703	21.3938	21.1691	18.4897	22.9238	22.9815	18.6567	20.952	21.1013		23.9199	23.8542	23.8829	23.8789	23.6711	23.7109	24.17	24.0356	23.9669
21.1084	22.267	21.939	20.2132	25.1984	24.9508	17.8909	22.3663	22.9241		20.0033	19.9592	20.0718	20.3509	20.597	20.3235	19.745	20.235	20.3956
20.5281	21.6384	22.2174	19.9061	24.8833	24.8115	19.6171	23.0777	22.5528		24.2238	24.201	24.1365	24.3023	24.3024	24.3901	24.739	24.6079	24.5846
18.3821	18.9042	18.7943	17.8324	22.2206	22.2104	16.9923	19.5234	19.6259		23.0332	23.0654	22.889	23.2005	22.9611	23.1678	23.3259	23.2125	23.1821
20.4643	22.2442	22.1907	19.553	25.1343	25.0472	17.9769	22.5443	22.6672		24.1944	23.853	23.3933	24.0639	23.3169	23.9332	24.4288	24.3787	24.2219
19.4226	19.5026	19.1532	18.9124	22.9463	23.0303	16.6834	23.1413	23.389		23.2386	23.2538	23.3613	24.5151	24.684	24.5882	27.7101	27.5913	27.5792
20.491	21.0172	20.9992	20.2956	24.2671	24.3903	20.3628	23.7426	23.6197		24.3745	24.3959	24.3482	25.2825	25.263	25.4019	26.8777	26.7737	26.6822
19.6889	20.4996	20.3974	19.1414	23.4328	23.0038	17.7372	21.092	21.6056		21.0001	21.1709	21.2758	21.5798	22.0252	21.6694	22.5221	22.487	22.7375
21.4515	21.9623	22.0084	20.7608	24.6331	24.6464	20.2088	22.8134	22.7363		19.8094	19.9259	19.3437	19.4627	19.5793	19.825	19.9087	20.0389	20.3751
18.7879	19.9	20.3164	18.8508	21.8254	22.2621	17.757	22.6803	21.8097		22.1072	22.2157	22.5559	21.8169	22.0644	21.9832	23.7474	23.9601	23.7009
20.1596	24.0044	24.2132	19.8223	22.1177	21.7694	19.6112	20.7291	20.8509		22.3856	22.7235	22.5783	19.2988	19.5429	19.4264	18.6332	19.487	19.7484
19.8681	20.3057	20.6286	18.9745	23.4221	23.3057	13.536	21.8274	21.6032		23.2326	23.4378	23.2898	23.2538	23.093	23.2911	24.1644	24.0474	23.9971
20.7825	22.315	22.0999	20.5187	25.3953	24.9552	18.9038	21.506	22.1435		25.0054	24.8777	24.7952	25.6908	25.3235	25.5523	25.6435	25.6253	25.4788
20.9518	22.9127	22.5132	21.0431	24.0617	24.6316	20.8197	22.196	22.0079		21.3503	21.4087	21.5106	22.8207	23.3377	22.8916	22.7482	22.2267	22.5707
20.686	20.6056	20.0265	20.1488	24.9839	25.2641	19.845	20.4449	20.7261		21.3121	21.2023	21.1823	25.122	25.4218	25.2057	21.6751	21.4373	21.6732
20.8307	22.1929	22.127	19.5686	24.1918	24.3185	17.6977	21.356	21.2775		24.063	23.9498	23.911	23.9803	23.8802	23.9297	23.7558	23.5957	23.5847
21.9406	21.9847	21.9136	21.7353	25.1356	25.4884	20.3281	25.3908	25.0914		24.8964	24.8546	25.1429	26.0564	26.6645	26.4104	28.2828	28.2463	28.2118
21.1111	21.6858	21.6759	20.7862	24.2906	24.2759	19.7651	22.1757	22.1827		22.8253	22.7354	22.8407	23.3015	23.2115	23.2028	23.5961	23.3498	23.2529
20.7222	22.3734	22.813	19.807	23.9212	24.2126	19.4142	23.4939	22.7452		25.3058	25.2713	25.3676	24.6198	24.6027	24.5381	24.3987	24.4549	24.4228
17.3601	18.7169	19.5153	17.5149	21.8825	22.0611	18.0025	19.6368	18.6422		21.5775	21.1128	21.5954	20.938	21.4362	20.995	20.3229	20.3442	20.3026
19.6408	20.3978	19.8885	18.7644	23.3975	23.6449	16.9881	20.2907	20.5349		22.9956	23.1303	23.0037	26.6689	26.4802	26.6893	25.1379	25.1259	25.0431
25.1921	28.2175	29.0031	24.0952	29.405	29.171	23.1256	28.0295	27.4603		26.1473	25.9382	25.9693	26.5603	26.4505	26.4054	26.9679	26.7547	26.7684
19.9249	19.8873	19.7265	18.3145	25.2048	25.1924	17.939	21.5173	21.6728		22.5065	22.4404	22.5218	26.0287	25.8263	25.8967	24.3753	24.3783	24.2263
20.8769	23.8194	23.8854	20.8909	25.7965	25.145	17.7289	23.7452	24.3131		24.7691	24.8983	24.9754	24.6678	25.0215	25.0098	24.7935	24.9764	24.9108
22.6488	22.8221	22.7911	22.5022	26.6671	26.3233	20.9422	22.6585	23.0156		19.0241	19.7598	20.0298	21.2952	22.1223	21.9645	20.5847	20.8693	20.7568
22.2488	21.0497	20.5929	20.2461	24.4597	25.0173	19.4434	23.5306	23.4121		22.106	22.305	22.017	25.4029	24.9042	25.4225	25.6386	25.5967	25.3661
21.1758	20.6855	20.8662	21.0411	24.1159	24.2518	19.3526	23.9442	23.61		23.4762	23.5009	23.6173	25.6841	25.8304	25.9605	27.6925	27.6263	27.3796
22.9106	23.9211	23.9241	21.9811	26.9058	26.7927	21.0963	23.1621	23.2545		28.354	28.227	28.0045	28.3502	28.8381	28.0013	27.2224	27.1358	28.195
19.05	21.2565	21.0008	17.009	22.6099	23.0075	17.0028	20.702	20.5424		24.7564	24.4148	24.581	23.8301	23.9044	23.6711	23.5963	23.3508	23.4177
19.6224	21.0373	20.8294	19.2018	23.9466	24.0175	18.1876	20.7461	20.8655		23.3136	23.1277	23.1421	23.1403	22.9358	23.1508	23.163	23.1247	22.8949
18.9712	20.1981	19.7805	18.9269	23.771	24.371	18.746	21.389	21.1888		26.0814	26.083	26.0521	27.0235	27.5218	26.926	26.6671	26.5446	27.1711
20.3094	20.8839	20.917	19.9288	23.006	22.9732	18.5285	20.9184	20.9005		25.8346	25.7425	25.8842	25.4521	25.3657	25.3583	25.9177	25.8147	25.6801
21.1832	22.8364	22.7877	19.1295	25.3015	25.632	18.9916	23.2453	22.9458		26.0577	25.6833	25.553	26.1429	26.5445	25.9378	25.6869	25.7375	26.4742
21.1722	23.1926	22.9871	20.8003	24.5023	24.1523	19.2762	22.1077	22.6456		23.3038	23.5805	23.8528	22.4768	23.13	23.2162	22.2362	23.1158	22.7571
24.7835	24.0052	23.554	23.0552	27.1263	26.866	21.7672	23.8392	24.533		25.8646	25.671	25.7706	25.9998	25.9656	25.8425	26.1922	26.0045	26.0277
18.7733	20.003	19.6705	17.9185	23.3954	23.6072	12.5408	21.9956	22.0987		22.2417	22.1916	22.1558	22.5682	22.5575	22.524	24.6694	24.496	24.565
22.1669	23.5138	23.9129	22.2202	26.6561	26.4927	20.5261	24.037	23.7837		25.8808	25.8991	25.8099	26.2777	26.685	26.3901	25.6894	25.7912	26.1751
19.3504	22.0764	22.0146	17.7571	23.1725	23.1417	18.1151	19.0018	19.0767		27.2548	26.6789	26.4373	26.0173	26.6873	25.1085	24.4469	24.6808	26.5009
23.335	24.1757	23.9466	21.5319	25.4948	25.6546	22.0116	22.1725	22.2242		22.9375	22.7885	23.0475	23.6315	24.4798	23.9227	22.8228	22.927	23.2248
20.6634	23.0254	23.2919	19.3161	23.6664	23.5142	17.8995	21.3957	21.2636		26.4656	26.3405	26.3888	23.9229	23.9564	23.8446	23.608	23.9364	23.9996
19.0339	19.7658	19.5297	19.9015	23.4882	23.5355	18.2178	21.4639	21.635		21.6721	21.9276	21.8398	22.9524	22.9412	22.8987	24.0486	23.671	23.801
23.7271	23.8443	23.4546	23.8	27.7936	27.9156	22.9205	23.1895	23.4395		27.5937	27.2566	27.0893	28.9068	28.8008	28.9147	26.2348	26.1306	26.1837
17.7033	18.9833	19.3143	18.2305	23.7816	23.7078	14.8262	22.5226	22.2477		22.4077	22.2045	22.4681	25.6722	25.5836	25.6145	26.431	26.3826	26.0877
21.9136	25.2461	25.307	19.4608	25.2735	25.3096	20.1004	22.6956	22.581		28.1308	28.088	27.9413	25.1908	25.1702	25.0262	24.4686	24.7784	25.0689
19.1715	19.5515	18.7094	19.1606	22.971	23.0388	17.1916	18.6785	19.4352		22.666	22.8364	22.9854	27.2895	27.2072	27.131	23.2445	23.1544	23.0813
20.8126	22.3553	21.91	18.5216	23.7835	24.2335	15.7062	21.6937	21.6714		24.1417	24.2759	24.4864	23.3951	24.2694	23.6582	23.5978	23.4966	23.8969
21.698	23.2754	23.0501	20.4624	26.0986	25.6426	19.0492	23.2914	23.9551		25.1583	25.0325	24.9958	25.0306	24.8783	25.0959	25.32	25.4491	25.2679
18.8307	20.0566	20.2203	18.9761	23.2168	23.3062	18.8955	20.5751	20.3043		21.8767	21.9018	22.0389	22.5675	22.6553	22.6624	21.9531	22.0623	21.9177
22.3588	24.673	24.7833	21.5856	26.5009	26.4497	20.438	24.0726	23.9958		26.8325	26.8548	26.5155	25.6144	25.659	25.6495	25.5814	25.6708	26.0193
22.8713	20.9144	21.4302	23.3411	25.2087	24.2091	21.7141	21.4973	21.9634		20.1882	20.3286	20.5245	21.4019	21.0875	21.3125	20.7335	20.3243	19.9031
25.0051	24.5515	24.475	25.3225	29.3547	28.7957	22.9994	23.354	23.9719		24.245	24.2082	24.1464	27.2819	26.9719	27.084	24.4388	24.2439	24.1933
19.5666	20.1073	20.2771	19.5053	21.9275	22.1942	16.764	24.0822	23.628		22.5484	22.507	22.6946	23.0347	23.2101	23.2204	26.1026	26.0768	25.8786
19.1795	22.2134	22.3587	16.4827	23.4474	23.3365	15.9513	21.0214	20.9693		26.2573	26.1305	26.4024	25.9195	26.2435	26.0607	25.5279	25.4017	25.3123
21.2952	23.8153	24.1058	20.7377	25.1638	25.0336	19.3467	23.0137	22.8357		21.9403	22.7568	22.4569	21.9455	21.885	22.1871	22.3874	22.7453	22.7429
19.5115	22.0714	22.1323	17.5867	24.0038	24.2985	15.6794	22.0408	21.6675		23.8332	23.7732	23.7768	23.273	23.204	23.2758	23.3573	23.382	23.3065
22.9412	25.0087	24.9081	21.9925	26.6617	26.7879	21.5605	23.6962	23.653		23.3553	23.2003	23.1245	23.4118	23.3721	23.4638	23.1144	23.0646	23.0485
20.146	19.9848	18.9251	20.2119	23.988	23.7928	17.3477	18.342	19.5792		22.212	22.3335	22.246	24.2477	23.9341	24.3905	21.0894	21.334	20.9649
23.076	22.7896	23.1874	22.687	27.2998	27.1698	21.1416	25.8885	25.603		24.5169	24.5753	24.8207	27.7875	28.0837	27.8042	28.4072	28.4075	28.4414
20.3808	20.8675	20.4482	19.8152	23.2543	23.1156	18.9145	20.1791	20.7193		24.1027	24.4437	24.3042	24.2265	24.1129	24.2636	23.9031	23.6284	23.617
18.9809	20.5892	20.3117	17.4605	23.5599	23.662	17.6159	21.3753	21.533		25.9512	25.5958	25.6065	25.7864	25.3682	25.6512	26.3146	26.1219	25.8279
23.0502	22.5223	22.5838	23.4327	26.615	26.3211	21.7886	22.1765	22.3913		24.6367	24.6524	24.2326	25.1846	24.6152	24.7502	24.4315	24.1759	24.4605
20.3126	21.8789	21.8878	18.8243	24.6083	24.8253	18.1222	23.3519	23.1082		23.9591	23.6888	23.5603	24.2185	23.587	23.9572	24.5707	24.4606	24.2186
20.0349	22.0156	21.9352	18.5351	24.151	23.7945	18.5814	21.8464	22.2657		23.8865	23.4913	23.6275	23.4923	23.0255	23.2282	22.9568	23.0442	22.7051
20.5123	22.0057	21.8724	20.0903	24.7427	24.8532	18.743	21.9034	21.9086		24.387	24.3237	24.2994	24.2637	24.168	24.2004	24.3033	24.2284	24.2201
18.7858	19.7418	19.733	16.8995	23.8659	23.9078	18.3246	20.8546	20.8038		21.4751	21.2931	21.2663	23.3961	23.0377	23.2023	23.0208	22.8588	22.7209
19.7331	23.3666	23.2975	18.9539	21.0176	20.8858	18.8561	18.9954	19.1785		27.896	27.7224	27.6265	23.5944	23.6121	23.3284	23.0384	23.1232	23.5026
17.6654	20.5685	20.7748	18.6519	22.0786	22.3036	17.0737	21.6381	21.1891		22.7928	22.5999	22.3744	20.6492	19.9316	20.2062	20.8762	21.1894	21.14
21.9197	23.3114	23.2236	21.5304	25.3786	25.4726	20.7456	23.1064	23.0825		27.7161	27.4313	27.5499	27.8999	28.3986	27.7805	27.561	27.4478	27.9471
20.2257	21.561	21.8987	19.1136	25.0733	24.4019	18.277	22.1668	22.4828		21.4358	21.619	21.7603	21.5684	21.8146	21.9319	22.7655	23.2517	22.993
19.0638	19.895	20.3315	19.7121	23.0857	22.9335	18.0132	21.9098	21.6078		23.165	23.3649	23.4891	23.7042	24.3545	23.7461	23.8831	23.6697	24.1536
22.5276	24.1768	24.3294	21.6546	27.2907	27.5071	19.4555	25.7905	25.4038		27.7054	27.7528	27.7802	27.5318	28.251	27.6864	27.3576	27.4951	28.0321
24.306	25.6287	25.6107	23.4943	28.0095	28.0989	22.3909	26.1032	26.014		25.6722	25.6004	25.6239	26.4203	26.4351	26.3006	27.1017	26.7082	26.8189
20.162	21.0156	20.914	18.7371	22.5471	22.6814	16.5973	20.5963	20.5459		23.6593	23.717	23.6613	23.2908	23.3224	23.2988	23.3339	23.1954	23.2744
19.6013	20.9827	20.9193	19.763	23.7821	23.8261	19.0899	22.3068	22.3085		23.6352	23.5462	23.5908	24.2948	24.0868	24.074	25.7576	25.4996	25.4675
19.5277	19.8155	20.1705	19.227	22.6712	22.5588	19.1321	20.5815	20.3213		21.9915	22.1212	22.0205	22.5549	22.6828	22.5907	22.4333	22.5835	22.776
23.1751	23.3919	23.1873	23.0019	27.1565	27.2269	21.8995	23.8378	23.9544		25.4082	25.3573	25.348	27.4204	27.3054	27.3643	26.7302	26.6777	26.6279
20.0747	20.0029	20.5286	19.5719	24.3212	23.8253	18.7175	21.734	21.6865		22.3167	22.3579	22.5893	25.7186	25.8257	25.7495	24.9539	24.9304	24.7749
20.7566	22.5831	22.1112	20.3486	24.5439	24.6574	19.8003	21.5798	21.9206		23.0258	22.8202	22.869	23.0036	23.2478	23.077	23.1794	23.1228	23.2445
22.8229	24.4395	24.6162	22.0518	27.236	27.5283	21.5667	25.9079	25.4213		23.7128	23.8815	23.5176	25.8979	25.2946	25.4516	24.8272	24.5077	24.7143
21.5568	21.7346	21.7715	20.6246	26.3948	26.5554	18.8488	23.9032	23.688		25.3972	25.4536	25.3994	27.1657	27.8306	27.4212	26.5377	26.621	27.0845
24.6587	25.7203	25.9115	24.0765	29.4219	29.0679	22.6921	26.4912	26.6362		24.3128	24.276	24.3378	24.3978	24.6516	24.5396	24.6768	24.657	24.7071
21.9392	23.0595	23.1486	21.0064	25.9291	26.0811	20.787	24.44	24.1812		25.189	25.2568	25.2623	25.1018	25.0791	25.275	25.4896	25.7263	25.5245
19.3921	20.3926	20.4405	19.1193	22.7315	22.4351	18.2703	20.6347	20.8655		25.1616	25.1078	24.9915	24.929	24.5286	24.8764	25.6662	25.6489	25.4172
19.63	20.6824	20.9895	18.6505	23.1049	23.14	18.4084	20.6884	20.3287		22.8551	23.308	23.3094	23.183	23.7117	23.637	23.211	23.6779	23.751
21.721	23.058	23.4974	22.103	24.7969	24.4173	20.8753	22.3521	22.2745		23.0174	23.0054	23.0817	24.1951	24.1049	23.9769	23.7793	23.4406	23.4921
21.1992	21.2017	20.8811	21.7867	23.9624	23.8179	20.5436	21.7405	22.188		25.5249	25.4567	25.4573	25.9871	26.2414	26.077	25.5853	25.627	25.7905
19.8774	21.4415	21.3619	20.1724	24.3204	24.1696	18.8794	21.0787	21.2913		26.1073	25.9349	25.771	25.3643	24.769	25.0872	24.992	24.8078	24.6533
21.7588	22.4984	22.3536	20.8238	24.3016	24.5477	20.0854	23.689	23.57		25.8515	25.8255	25.9089	25.2224	25.7845	25.3146	25.1203	25.2233	25.6096
19.9064	20.7756	20.976	19.3467	23.9072	23.9556	18.0389	21.8376	21.5711		22.7773	22.7039	22.832	24.885	24.9752	25.0065	25.0582	24.9926	24.8329
23.1716	24.2458	24.342	22.7935	27.9474	27.609	20.6245	26.3481	26.5726		24.699	24.7469	24.6781	25.1939	25.1678	25.284	26.2067	26.1967	26.149
20.7058	19.923	20.0941	20.6354	23.5645	23.0912	19.7564	20.4822	20.7667		19.588	19.876	19.7778	20.6772	21.2389	20.521	19.7565	19.9531	20.7689
22.1686	25.3225	25.4513	21.6482	26.6273	26.5728	21.9784	24.8507	24.7588		25.3655	25.1835	25.2373	25.5233	25.2839	25.2659	25.1033	24.8098	24.7737
22.8953	23.7199	23.89	23.6179	27.4462	27.0269	21.5382	25.8666	26.0981		24.5168	24.8832	24.6035	24.5383	25.6367	26.0341	26.1955	26.7184	26.6004
19.6573	19.1362	18.848	19.5086	23.1235	23.2585	17.9652	20.5238	20.6592		21.4479	21.3754	21.4444	24.0799	23.7165	23.8741	22.9259	22.8588	22.632
20.851	21.2933	21.2239	20.322	25.3121	25.5553	19.9158	22.7098	22.5183		24.5309	24.2537	24.6406	25.9167	26.0615	26.0255	26.3045	26.2724	25.9213
21.4947	22.2982	22.6183	21.3438	25.6124	25.3313	18.7336	24.3871	24.3304		25.861	25.6736	25.6245	26.6983	26.4147	26.6034	28.487	28.2785	28.1387
21.9378	21.8914	21.7106	21.4815	25.7791	25.7557	20.5229	21.8792	22.0656		23.3801	23.5124	23.5651	25.1988	25.5186	25.3319	23.6751	23.7898	23.9236
18.2441	18.4335	18.734	19.0754	22.2926	22.1544	17.9341	20.1275	19.9474		22.5766	22.6143	22.7047	24.6379	24.6013	24.7814	23.5328	23.6745	23.4038
16.5927	18.92	19.2434	17.6499	22.1458	22.2246	16.2917	21.8704	21.4505		22.9018	23.0036	23.0936	25.0051	25.1207	25.1339	26.1316	26.0583	25.9548
20.7492	22.5803	22.3919	20.503	25.1621	25.2203	18.8363	22.4622	22.5747		26.5076	26.2793	26.4977	26.947	27.1571	26.7497	26.2246	26.2228	26.4116
22.598	22.3788	22.1901	22.0416	26.9166	27.0184	21.1323	23.4351	23.5043		24.16	24.2044	24.1398	27.1013	26.7916	26.9045	25.4985	25.3665	25.3181
19.8224	20.2168	20.2214	18.278	23.7028	23.5327	18.5975	20.8836	21.0314		24.9335	24.7985	24.602	25.8516	25.4923	25.7613	25.4185	25.4063	25.3336
19.1237	20.208	20.4203	18.2483	22.8395	22.6975	16.4821	21.8068	21.7187		22.1575	21.9532	22.0371	21.8363	21.9157	21.8289	23.283	23.0618	23.0645
19.5046	20.9596	21.2865	18.9817	22.1939	22.5731	17.8183	21.0432	20.3194		21.4056	21.4761	21.5903	20.7407	20.8743	21.1357	21.5605	21.5858	21.2099
19.9315	21.2164	20.3688	19.7649	23.2991	23.8834	18.3624	20.6186	20.8642		23.9089	23.7894	23.7273	24.8806	24.8861	24.9071	24.339	24.2718	24.3127
20.4438	22.1912	21.8244	17.8553	24.9542	25.1157	17.8523	22.1441	22.3318		25.7742	25.5201	25.1245	25.1144	24.7529	25.2379	24.8042	24.9396	24.85
21.2974	19.7316	20.4766	19.5324	24.0198	23.9629	18.4783	23.0224	22.3166		24.2685	23.8663	23.923	26.6327	26.9459	26.7142	27.2124	27.1546	27.3293
19.9659	21.9633	21.6938	18.433	23.3699	23.3649	18.2853	21.2386	21.4955		22.49	22.244	22.2595	22.6884	22.4898	22.5155	23.0897	22.8148	22.7734
21.6667	23.0657	22.8938	21.6233	25.6369	25.4947	20.3717	22.1746	22.471		26.2624	26.1439	26.0711	26.2247	26.0335	26.1494	26.3906	26.2688	26.2254
22.1908	23.8619	23.7575	21.0578	25.4977	25.5241	20.0436	22.9398	23		26.7919	26.6275	26.6634	25.2876	25.3289	25.1647	24.7069	24.7447	24.8727
22.5163	21.9384	21.09	22.3105	25.2453	25.795	20.6811	23.2128	23.4938		24.9086	25.1641	25.3313	26.8141	27.3793	27.0605	26.0191	25.9175	26.0689
19.8706	20.6152	20.0226	18.3197	22.7592	23.0442	15.2377	21.0083	21.2982		22.9433	22.9341	22.9755	24.4075	24.54	24.5017	24.3608	24.3215	24.3181
22.0784	24.2437	24.2835	21.1131	24.5271	24.6069	20.2752	22.0049	21.8676		23.3334	23.4771	23.3143	24.1757	23.5501	23.8132	24.0107	23.5273	23.4268
21.4236	22.1656	22.3301	19.8562	25.9453	26.0681	19.3229	23.6535	23.3485		23.4537	23.3541	23.4161	24.3986	24.036	24.0863	24.21	24.0775	23.965
19.6155	20.352	20.6907	18.746	23.1286	22.669	18.2979	20.5204	20.6236		25.7822	25.5651	25.6616	25.1277	25.1727	25.0259	22.4105	22.6464	22.6964
17.6963	19.2289	19.4568	17.2698	22.4926	22.2279	12.9696	21.1472	21.1663		25.7554	25.6367	25.2593	25.9472	26.4235	25.7239	25.3927	25.4414	26.5183
20.352	19.7697	19.9061	18.796	23.7095	23.5197	17.2641	20.6814	20.7172		22.148	22.0139	21.5042	23.9762	22.9914	23.5382	23.5304	23.2884	23.2511
21.4071	22.6854	22.7591	20.8362	24.8206	24.8925	19.3642	23.4374	23.2742		25.691	25.6263	25.7831	25.2396	25.3655	25.2642	25.7288	25.7657	25.71
19.698	20.5702	22.1689	18.8214	22.8521	21.7538	18.4823	19.9291	19.4111		23.3013	23.2742	23.1286	24.0981	23.622	23.7254	23.7864	23.3743	23.4163
20.3929	21.8464	21.5813	18.3276	23.103	23.0139	17.88	21.7958	22.1323		24.676	24.4417	24.4275	23.8024	23.4689	23.5509	24.3972	24.2371	24.1691
21.4998	21.7939	22.0439	21.2244	25.6111	26.0027	21.0307	25.0462	24.387		22.7593	22.7502	22.9531	24.9498	25.3558	25.417	26.2053	26.4176	26.1532
22.8704	21.9903	22.0015	22.2872	23.9846	24.0422	20.768	26.6096	26.5231		23.6107	23.5337	23.2569	22.7347	23.0497	23.5146	28.4154	28.4977	28.3095
22.4154	24.757	24.4326	21.4517	25.5407	26.0702	21.1256	24.6681	24.4454		26.6343	26.4451	26.4572	25.2614	25.3477	25.2146	27.593	27.2011	27.3219
21.7522	22.9313	23.0316	21.4077	25.4227	25.5252	20.6141	23.071	22.8506		24.9086	24.723	24.7009	25.8539	25.6178	25.7224	26.5381	26.3598	26.2771
18.5401	20.4011	20.4282	18.2411	23.096	23.2529	16.9511	20.5342	20.3325		23.1483	23.0332	23.1553	23.6746	23.6257	23.6621	23.5156	23.5313	23.3726
23.0933	25.4235	25.4185	22.3843	27.0671	27.3017	20.572	24.9263	24.679		25.8184	25.6666	25.5823	26.1929	25.8425	26.1124	26.3758	26.2885	26.1027
22.5852	23.0653	22.8305	21.2541	23.1744	23.4701	21.5803	22.9028	22.8243		24.1226	24.5047	25.0769	23.0732	24.7798	23.5116	24.5753	24.4744	25.1701
22.3922	23.5208	23.6059	22.1842	26.0696	26.1134	21.6169	23.4695	23.3228		25.4523	25.2616	25.1846	24.9896	24.8877	24.9842	25.2892	25.1393	25.1196
21.9459	23.527	23.624	21.1336	25.9894	25.7585	20.1602	23.769	23.8853		24.4809	24.3511	24.1627	24.1282	23.7622	24.0117	24.2088	24.236	24.1747
20.684	22.3481	22.1148	20.8116	24.0919	24.3522	18.6777	23.3315	23.2868		23.1625	23.0836	23.1791	24.3872	24.6424	24.4269	25.6165	25.4623	25.5819
19.7842	20.3534	20.1594	16.6	23.6849	23.6628	15.4261	19.7763	19.9746		22.9576	22.9454	23.03	26.5703	26.4165	26.5439	23.9173	23.8882	23.6759
22.4752	24.7657	24.4257	21.4591	26.8388	27.4458	21.058	25.5397	25.255		26.8368	26.4049	26.2873	27.2489	26.6796	26.8682	27.7013	27.3308	27.2595
22.0198	23.2297	23.0077	20.7568	25.7099	25.8489	18.6392	23.3196	23.3849		27.5516	27.5275	27.6805	27.2094	27.6146	26.9989	27.1114	27.0027	27.4652
20.4614	21.2773	20.8785	19.4122	24.4541	24.755	18.3423	22.1911	22.2714		25.6679	25.7427	25.3323	27.0151	26.8966	26.9209	27.1335	26.849	27.2349
20.9905	22.644	22.6612	21.4156	24.6131	24.7149	19.1779	23.3955	23.2588		24.1819	23.9676	23.4981	22.558	21.5038	22.3277	23.7912	23.7046	23.35
19.8953	21.3423	21.3766	18.5154	23.4161	23.5303	17.5859	20.0002	19.834		25.7661	25.6396	25.6126	24.6707	24.6454	24.4203	22.5143	22.7076	22.9594
21.5015	21.4615	21.5134	21.2481	25.4724	25.3549	20.4422	22.079	22.127		22.63	22.7822	22.4952	23.3801	24.0611	24.1887	23.3271	23.5914	23.7505
25.5548	25.572	25.358	24.9503	29.4517	29.657	23.7932	26.2335	26.2245		26.5496	26.4223	26.276	28.961	28.5614	28.7839	28.5059	28.1703	28.0939
20.7724	21.8067	21.8603	20.2876	23.652	23.9836	19.609	23.8095	23.4065		25.0571	25.1291	25.1546	24.483	24.4484	24.6956	26.7067	26.7061	26.4331
18.9662	20.3295	20.9168	19.7577	22.7165	22.5302	19.1936	20.9802	20.5614		22.0181	22.0114	22.3975	22.3145	22.7536	22.4187	22.5521	22.4046	22.3532
23.5535	23.7451	23.447	22.6701	28.1733	28.0903	22.0136	23.8717	24.2352		22.9911	23.0451	23.1465	25.9473	26.1244	25.8612	25.1308	24.7486	24.9102
20.0521	20.9193	20.6229	20.6568	24.6827	24.9755	19.5274	22.2384	22.2243		24.1585	24.011	24.1089	25.4766	25.3124	25.3499	24.879	24.6932	24.5575
18.0845	19.3509	18.9788	17.3065	22.3985	22.628	14.9889	19.4961	19.621		24.0209	24.2234	24.2056	26.0241	25.8924	26.0144	24.9814	24.9365	24.832
21.0233	22.4379	22.2122	20.3139	24.6727	24.8867	9.78904	22.3009	22.295		24.6478	24.4279	24.5439	25.1197	25.1617	24.9548	24.3614	24.0878	24.1785
22.1536	22.9525	22.642	21.3508	26.7756	26.8161	19.9774	24.7235	24.9759		27.0624	27.2675	26.9548	26.8945	28.109	26.9781	27.5213	27.4909	28.9343
20.4485	21.1881	21.3376	20.6259	25.1657	24.5378	17.9804	22.2822	22.743		20.7571	20.8596	20.7473	21.088	21.1027	21.3247	21.181	21.5224	21.4125
21.2722	21.2939	20.8937	20.391	25.7423	25.9829	17.2395	23.4622	23.6042		24.5518	24.638	24.5287	26.7606	26.5904	26.8803	27.0583	27.0883	26.9073
19.0891	20.8541	20.5789	17.6364	23.2882	23.5229	16.3313	20.8074	20.8303		24.4785	24.4822	24.3852	24.1036	23.6981	23.8302	23.5795	23.4698	23.4344
19.8811	22.0188	21.6951	19.3091	23.4548	23.4552	17.4239	21.3222	21.6278		24.6416	24.6376	24.626	24.8892	24.6992	24.778	25.5534	25.4851	25.4177
24.1906	24.997	25.0782	23.7627	28.4775	28.1825	22.5298	24.428	24.6242		22.4711	22.7486	22.7766	22.5333	22.6129	22.5677	22.7241	22.6096	22.6267
21.1155	20.6224	19.7965	21.0106	25.3328	25.2843	18.4497	19.6914	20.5481		23.8296	24.0357	24.1177	27.5012	27.4086	27.3131	24.5397	24.4487	24.4619
19.4604	19.8231	19.679	18.3668	22.1895	22.2637	18.389	22.6555	22.7077		20.0427	20.4929	20.4799	20.9279	20.7423	21.1819	24.0433	23.9062	23.4793
19.8819	21.847	22.4608	19.7323	22.7703	22.4693	18.8846	21.1595	20.8291		23.517	23.5072	23.4886	23.7688	23.8521	23.8395	23.9644	23.619	23.6499
21.2376	21.5623	21.4701	20.6859	25.1683	25.0512	17.4089	22.2205	22.4122		24.0794	23.9674	23.7357	26.1643	25.4807	25.9283	26.1454	25.7995	25.5835
21.7508	21.4065	21.6913	21.5663	25.6445	25.771	19.9959	25.188	24.759		23.5606	23.5318	23.6068	27.0439	27.0338	27.1505	27.6507	27.6581	27.4662
20.5179	20.396	20.8564	19.6389	24.9125	24.8609	20.1384	21.2847	20.8582		21.2373	21.2863	21.2652	23.5032	22.4376	22.9841	21.6178	21.3502	20.8244
20.9205	22.1298	21.9064	20.4105	25.3874	25.6694	17.5782	22.8329	22.7566		24.1431	24.1447	24.1181	26.0979	25.9793	26.0585	25.714	25.6174	25.5646
20.6409	19.7333	19.6775	20.1381	25.2906	24.9484	19.9993	22.3874	22.7676		21.5905	22.0076	22.1089	23.3576	24.1028	24.0898	23.7351	24.0482	23.9598
19.3679	20.3498	20.493	18.0838	22.676	22.657	16.4984	22.2751	22.1333		21.1282	21.2315	21.6393	21.5419	22.7533	22.0908	22.8696	22.635	22.8895
20.0474	19.7736	19.2242	17.9334	23.1982	23.5262	14.2267	21.5989	21.8026		21.61	21.6845	21.747	23.656	23.6896	23.5093	23.847	23.7073	23.8249
17.0033	19.1336	19.1334	17.0918	23.1236	23.1008	16.3923	19.863	19.8683		24.2016	24.3051	24.4131	24.5563	25.3733	24.2619	24.5374	23.9745	24.9776
19.5769	21.4632	20.9026	18.8333	22.9342	23.1212	14.2835	21.0306	21.3865		23.6122	23.7097	23.8626	22.9217	23.0467	23.1775	23.2552	23.4717	23.1877
21.505	21.4328	21.5334	21.07	23.1565	23.2842	20.1567	24.368	24.122		22.2337	22.3882	22.3868	23.5412	23.3255	23.6515	26.5673	26.6033	26.2785
20.1074	22.0706	21.9155	18.8294	23.5087	23.8423	16.2301	22.2933	22.097		24.1511	24.1516	23.9868	24.164	23.9808	24.3101	24.9992	25.0445	24.8796
17.9859	19.8007	19.7149	19.2816	23.8366	23.6623	16.5824	20.5698	20.8123		24.4067	24.3568	24.3641	26.1368	26.1896	25.9947	25.527	25.3926	25.5799
21.9892	22.469	21.9026	22.0445	25.797	25.8239	20.6816	21.0983	21.6202		22.7086	22.3946	21.9228	24.2747	23.2852	24.0352	24.9644	24.6108	24.3324
20.7993	22.1323	22.3042	20.539	25.1684	24.9872	18.6826	24.0299	24.0214		22.3018	22.6853	22.8535	22.6316	23.23	23.1081	23.7942	24.1183	24.0717
20.8588	20.7922	20.4278	18.8557	24.5217	24.1031	17.3102	20.7177	21.4831		21.1286	20.9352	21.1666	23.2221	23.2201	23.15	21.6344	21.8299	21.6684
22.9171	24.0994	24.1489	21.519	26.8905	26.7982	20.8756	23.9637	23.9889		24.8647	24.6749	24.6361	25.1644	24.9787	25.0432	25.4569	25.3502	25.3242
20.6395	20.8393	20.5367	19.9122	23.8136	23.7965	19.9599	20.7998	21.1018		24.5232	24.5265	24.3916	26.9815	26.8364	26.6978	24.0186	23.95	24.2232
17.9789	18.7338	18.2036	18.0098	21.6987	22.1103	16.2852	22.3691	22.4699		22.2473	22.3094	22.237	24.0707	23.5683	23.9583	26.8638	26.8666	26.5486
21.1189	19.7061	20.177	21.3308	23.4712	23.1573	20.4738	21.0359	20.8613		24.5548	24.6068	24.7031	25.7899	26.1564	25.7671	25.4401	25.3907	25.6835
22.4224	23.4397	23.0048	21.6136	26.8237	27.0918	15.7065	24.1026	24.2517		26.3418	26.0912	25.965	27.0751	26.5613	26.9523	26.042	25.9789	25.714
18.6879	18.5548	18.568	17.2345	21.8363	22.1122	18.2516	20.375	20.0681		21.3593	21.3907	21.4749	23.1941	23.0871	23.0246	22.9451	22.6959	22.674
24.4593	24.6654	26.1396	23.9598	29.2584	28.1286	23.033	26.1291	25.7669		24.9324	24.869	24.9105	25.2605	25.3793	25.2794	25.8347	25.5698	25.6279
20.2894	20.6815	20.6134	19.8999	23.1233	23.1812	18.4823	20.5091	20.5016		22.9452	23.021	23.0211	23.2174	23.1005	23.0862	22.2093	22.1121	22.1261
21.6939	23.7729	23.8876	21.6842	25.0657	25.0562	20.2291	23.6136	23.4907		24.8089	24.5138	24.0291	24.3985	23.4469	24.238	24.4883	24.4068	24.1002
22.3129	23.3669	23.4249	22.1534	26.5409	26.1965	21.2562	24.6322	24.901		23.7496	23.8798	23.7669	24.0182	24.047	24.0683	24.851	24.7478	24.8391
21.874	22.907	22.8773	22.2294	25.3266	25.508	20.7012	23.1923	23.0229		25.0422	24.9734	25.0591	25.1169	25.1231	25.1127	25.7142	25.6942	25.6187
20.3146	22.5458	22.4204	18.8982	25.0164	25.2747	18.5385	23.2144	23.064		23.5168	23.6528	23.5895	23.6987	23.8985	24.0182	24.654	24.8444	24.7878
22.0254	21.4818	21.5154	22.0605	25.621	25.5402	21.1136	23.6343	23.6637		23.6692	23.4307	23.5676	24.9379	24.5864	24.822	25.297	25.0585	24.6858
21.6225	23.752	23.8683	19.9422	22.5809	22.3166	20.0258	21.1348	21.2652		22.193	22.5966	22.57	21.4836	21.3375	21.1943	20.5362	20.9082	21.0778
22.2013	21.2679	21.2394	21.4177	25.6292	25.5166	19.8134	21.2196	21.3429		22.627	22.867	22.904	25.7052	26.0831	26.3287	23.1704	23.1206	22.8377
21.3326	22.4475	22.4467	21.1373	25.7124	24.9659	19.3359	22.7452	23.4748		23.8012	24.4447	24.6516	24.9061	26.1004	25.6857	26.4044	26.6737	26.8813
20.0237	20.7733	20.8825	19.4222	23.4446	23.6574	18.8649	21.3125	20.9728		23.4182	23.3608	23.3243	23.366	23.172	23.2725	24.2896	23.9605	23.8963
21.807	21.6834	21.1985	21.0044	25.4276	25.7287	18.3283	22.8468	23.013		23.6149	23.5651	23.7364	26.0719	26.2298	26.0855	25.7013	25.5571	25.5297
23.0303	23.523	21.6848	22.2466	23.8839	24.9355	21.2566	22.2596	23.0286		25.1538	24.6805	24.7082	24.959	24.4444	24.6868	24.7937	24.6326	24.3623
20.1584	22.5296	23.4713	15.6909	23.4874	22.8156	17.8427	20.6447	20.357		23.4967	23.3595	23.3027	24.266	24.0278	23.9581	23.9987	23.8196	23.9459
20.1685	20.7775	20.0598	19.3182	24.4919	24.4927	18.64	19.2657	19.9649		21.6857	21.868	22.2781	25.4555	25.8351	25.9378	22.5729	22.3593	21.8462
20.1906	20.4107	21.1086	20.4908	23.0067	22.9736	20.0247	26.4086	25.7262		23.2266	23.2644	23.4161	22.865	23.3889	23.7862	26.5548	27.1048	26.5555
18.3641	19.2917	19.5764	17.9968	21.7181	22.0129	17.2576	20.7252	20.128		24.9776	24.787	24.753	24.4523	24.2407	24.463	25.6302	25.4523	25.2637
20.8081	21.7228	21.3591	20.267	24.3318	24.0761	18.2194	22.8323	23.4341		22.607	22.7347	22.6193	23.0737	23.2509	23.3405	23.9989	23.9998	24.0254
19.6652	20.723	19.6237	18.0601	23.8536	22.9721	16.9243	20.413	22.3761		24.8581	24.8671	25.0677	27.0223	27.2421	27.1751	27.401	27.3907	27.2568
19.7389	19.5133	19.5107	19.5826	23.0647	22.8912	17.314	19.3905	19.549		17.4174	18.6228	18.739	20.4268	20.3929	20.1972	19.6453	19.4869	19.5661
21.9861	22.8965	22.9055	21.4202	24.4349	25.1579	20.8813	27.371	26.6213		24.7903	24.648	24.6751	24.8819	24.8128	25.1429	29.1128	29.087	28.7297
22.0527	22.013	22.1069	21.675	25.7756	26.0282	20.2289	23.3623	22.9982		24.2536	23.9066	24.7019	25.6043	25.9671	25.8717	26.6241	26.835	26.1349
22.5213	23.6146	23.7599	22.8436	26.3178	26.5097	20.6874	25.1935	24.8385		26.8989	26.8695	27.0682	26.5014	27.1741	26.7233	26.829	26.8445	27.0964
17.7813	19.5592	19.5599	16.8616	21.9063	22.18	16.8112	19.1613	18.8691		21.9726	22.2515	22.2868	21.9836	22.1694	22.1268	22.1116	21.837	21.844
21.4287	22.4864	23.0349	20.6424	25.8384	25.1258	18.46	22.8437	22.9901		23.5561	23.5123	23.1887	23.1722	22.5188	23.0533	23.4642	23.3544	23.1433
23.3134	23.922	24.0874	22.6473	27.0842	27.2119	21.2908	25.3686	25.0578		24.944	24.8472	24.9278	25.5901	25.5974	25.5533	26.3	26.1891	26.1522
21.3384	21.3518	21.013	20.5162	24.6123	24.8624	19.5003	22.421	22.492		23.2375	23.2264	23.5094	25.1968	25.515	25.431	25.0176	25.1187	24.9195
21.426	22.5313	22.2192	21.4609	25.0178	25.1822	18.5076	21.4863	21.6164		26.838	26.3044	26.0886	26.722	27.1086	26.4217	25.2613	25.3525	26.255
19.2693	21.5593	22.1462	17.5587	20.9889	20.8722	18.4293	19.9168	19.4289		26.8826	26.6067	26.6554	23.2695	23.2723	23.1086	22.9485	23.2394	23.3543
22.5679	23.5886	23.2222	21.6033	24.5981	24.7285	21.2641	21.1375	21.3558		23.0708	23.5069	23.6597	23.1161	24.5007	24.2348	22.5244	23.9374	24.0502
26.257	24.193	24.4378	26.723	29.1823	28.4845	26.0087	23.76	24.1952		24.2805	24.3306	24.3317	26.345	25.9132	26.1753	23.7642	23.5488	23.2854
20.8469	19.891	21.5793	19.5541	23.404	22.7999	16.8912	24.508	23.4061		23.7543	23.7632	23.9005	24.7059	24.7336	24.5944	27.2387	27.1951	27.1968
23.4828	26.0628	25.8425	22.3055	26.7642	27.0729	21.8625	25.1439	25.0379		24.6342	24.5815	24.4613	25.2727	25.0737	25.1726	25.4973	25.3137	25.3347
20.0532	20.9033	21.0699	19.3942	24.2236	23.6246	16.1028	22.0479	22.4625		21.708	21.8122	21.8842	22.3387	22.5377	22.4373	23.1396	23.1484	23.1765
21.2173	22.1027	22.0289	20.6211	25.2874	25.0516	19.4923	22.7728	23.0647		22.6524	22.4553	22.5281	23.5435	23.3889	23.4508	23.8746	23.5786	23.4437
24.7663	25.5783	25.6565	24.3831	29.4652	28.3924	22.3153	26.5087	27.4856		25.3814	25.5907	25.5506	25.4974	25.9312	25.8973	25.5175	25.7679	25.8415
23.327	25.3573	25.4097	22.3111	27.0208	27.0505	21.1196	24.173	24.0732		21.1586	21.5553	21.4042	22.2077	21.8606	22.164	21.7256	21.9782	21.8257
20.2802	22.0002	22.1038	19.6223	24.4558	24.6146	17.4665	23.0193	22.7392		24.8877	24.8364	24.6946	25.1078	24.8494	25.0315	25.8882	25.7436	25.7031
22.823	24.9645	25.0685	22.2585	26.4232	26.5479	21.1557	24.5388	24.2925		27.1186	26.9031	26.8988	26.0195	25.8564	25.9527	26.4434	26.3808	26.2884
22.7707	23.1213	23.0316	21.6351	26.5409	26.7156	20.7951	23.2309	23.1283		24.1576	24.1779	24.3832	26.359	26.538	26.5909	24.6625	24.8798	24.6213
20.6528	20.3221	20.3633	19.8739	24.0609	24.0516	13.7995	21.3649	21.3154		23.6382	23.6661	23.8539	26.9526	27.0614	27.0624	26.1455	26.0635	25.8745
21.0659	21.3733	21.468	21.5768	24.1751	24.2309	20.173	22.5978	22.4297		23.2646	23.1344	23.1902	23.5532	23.5792	23.5589	24.1671	24.1455	24.1098
22.0902	24.5715	24.9282	21.1117	24.9736	24.6984	20.4349	22.4333	22.3342		27.7794	27.7017	27.7302	24.7991	24.6478	24.7058	24.6536	24.6373	24.5505
21.18	23.1898	22.805	21.3382	25.2312	25.5489	20.7247	21.682	21.7315		27.3836	27.2968	27.343	27.4268	27.6926	27.2776	25.5215	25.3826	25.7511
21.7236	23.551	23.5458	21.8722	25.3786	25.6712	19.9376	23.5666	23.2614		26.1242	25.956	26.14	25.8068	25.8502	25.772	26.3592	26.2782	26.1722
20.0789	22.649	22.513	19.9167	23.6212	23.9705	19.6053	21.4079	21.1769		23.417	23.3465	23.4448	23.505	23.5844	23.096	23.5734	23.0956	23.4854
22.171	22.5902	22.3758	21.433	26.3693	26.1236	19.7746	22.1534	22.5958		23.8173	24.0594	24.1281	27.6376	27.625	27.6711	25.6354	25.4732	25.3581
19.7016	21.5442	21.8153	20.0207	23.5186	22.8756	18.0791	20.6753	21.0296		24.1163	24.0925	24.0676	23.8595	23.8453	23.7341	24.1066	23.9428	24.0786
18.2505	20.1285	20.2957	16.6658	23.2875	23.3732	16.9213	21.7877	21.5172		22.7494	22.5711	22.8893	23.2899	23.722	23.2914	23.4641	23.255	23.3672
22.7179	24.697	24.7325	22.3182	26.7907	26.3129	20.9221	24.624	25.0486		26.1016	25.9957	26.0402	25.5752	25.818	25.7018	25.4415	25.519	25.5904
23.6702	25.841	25.8614	23.1984	28.198	28.3672	22.2872	25.7066	25.4994		27.2637	27.0673	27.0726	26.2856	26.0837	26.0657	26.3687	26.4138	26.4263
18.6082	18.7201	19.4652	15.8972	21.5843	21.3736	16.7452	19.4805	18.9285		24.5383	24.3199	24.6609	25.2536	25.4376	24.6432	24.2843	24.4847	24.9378
21.0027	19.9817	20.2569	20.6808	25.4235	25.1548	18.5994	23.0981	23.0739		21.9174	22.0182	22.0185	24.4084	24.1549	24.207	24.52	24.3895	24.3368
22.643	23.0973	23.3092	21.4528	26.7929	26.1674	21.2587	23.8659	24.2617		21.9376	22.031	22.1462	22.4025	22.4543	22.4531	22.5254	22.3753	22.2611
17.7872	19.0036	19.1944	16.222	21.6789	21.9951	13.963	20.0892	19.5645		20.4219	20.546	20.6804	20.716	20.4702	20.3436	20.5554	20.6679	20.6598
20.7495	20.4042	20.4379	20.4402	24.8859	24.662	18.8394	20.8704	21.0429		20.7703	20.8265	20.6405	24.5361	24.0752	24.1674	21.8089	22.0318	22.1254
19.503	20.8634	20.7366	17.9264	22.0086	22.1355	16.8172	20.2785	20.2608		25.1765	25.1585	25.2101	22.8024	22.9727	22.6736	22.2241	22.2313	22.4785
20.7618	21.9601	22.0005	20.882	24.7161	24.7378	17.2081	21.8594	21.7796		25.6731	25.5041	25.3981	26.1535	25.8232	25.9196	25.5893	25.4555	25.4648
19.5822	19.9749	19.8152	19.1673	22.9607	22.9533	15.9219	20.0117	20.1611		21.5328	21.9871	21.8366	22.6115	22.7434	22.8135	22.1506	22.3479	22.428
18.9209	20.0686	20.1722	18.6264	23.5018	23.7894	18.8878	21.2257	20.8169		24.3649	24.3293	24.0778	24.6851	24.6296	24.6157	24.7905	24.7946	25.0597
19.5141	19.0209	19.1874	18.9879	22.2843	22.0856	16.9678	19.8368	19.8512		22.53	22.3879	22.1575	23.1189	22.6637	22.9826	22.8353	22.7768	22.6881
21.195	21.054	20.9653	19.3032	23.7874	24.0581	18.9011	21.0894	20.8897		25.0852	24.9556	24.7442	26.4567	26.0206	26.2328	25.4476	25.3184	25.3173
23.6696	24.9128	25.1874	23.4371	26.9752	27.2935	22.2838	28.2196	27.609		27.0388	26.897	26.9726	25.6322	25.8241	26.1693	29.1659	29.2794	28.8583
20.1531	20.7409	20.707	19.5107	23.4569	23.5088	18.9216	21.3414	21.3058		22.8567	22.9538	22.843	22.7246	22.6353	22.6257	23.3142	23.0655	23.1857
21.0844	21.4151	21.4584	20.2021	24.1264	24.0582	15.6824	22.9085	22.9156		22.4898	22.8339	22.5114	23.0786	22.9086	23.4279	24.365	24.6988	24.5018
23.8082	26.6187	26.7662	22.8257	27.9338	28.2528	22.2892	26.0206	25.5364		26.5598	26.4505	26.6164	26.2441	26.7744	26.3562	26.875	26.7173	26.9694
19.7396	20.8794	21.0451	19.8372	22.7891	22.6186	19.2924	21.195	21.1822		23.1107	22.9856	22.9532	22.6936	22.5977	22.6938	22.952	22.8298	22.7659
19.9105	21.9118	21.8814	17.439	23.5819	23.9144	18.2464	23.4793	23.1595		24.7189	24.5956	24.4002	24.4985	24.2713	24.6441	26.9705	26.8841	26.7065
22.393	21.7768	21.5444	20.3945	24.5408	24.5564	18.2498	22.352	22.5511		23.636	23.4838	23.5837	24.502	24.3941	24.2959	24.6287	24.3191	24.3172
18.7062	18.7612	18.9824	16.8734	21.4863	21.2755	16.6095	18.8179	18.7898		23.5786	23.6028	23.5173	23.2747	22.9544	23.0064	23.0159	22.9176	22.9509
18.931	21.629	21.8705	18.1916	23.3822	23.4205	17.1866	20.9629	20.6653		23.5805	23.8655	23.6074	22.8777	22.6492	22.8293	22.7799	22.9138	22.9914
18.976	19.4325	19.2589	18.7106	21.5751	21.7974	17.46	23.7268	23.6604		23.5213	23.6525	23.8991	24.9158	24.3389	23.971	28.5904	28.5323	28.6532
19.8903	20.716	20.4673	19.4596	25.396	26.0097	17.0247	24.1306	23.7479		24.7335	24.868	24.8163	27.1772	26.9384	27.0928	26.6872	26.579	26.4761
19.9711	20.5117	20.7571	19.4224	23.8508	23.5516	16.8086	20.8101	20.8462		20.1979	20.0568	20.2474	20.838	21.1242	21.164	20.4566	20.5325	20.3019
19.3737	20.35	20.4043	19.9064	22.9112	23.0368	18.7579	21.578	21.3805		24.6628	24.485	24.7149	24.44	24.8098	24.5808	24.8251	24.7559	24.7548
21.088	22.4627	22.2943	20.3225	25.665	26.0123	18.8139	22.5926	22.3961		23.1766	23.0662	23.1279	23.522	23.2092	23.4628	22.8945	22.903	22.5875
19.4609	21.992	22.1312	18.5618	24.0967	23.9305	18.0286	21.9875	21.9968		25.5167	25.3515	25.3281	24.7099	24.3699	24.5267	25.1649	25.0974	24.9638
19.8052	22.0402	22.393	18.2378	23.3042	23.0866	15.8895	21.4305	21.2777		23.0644	23.3528	23.3809	22.1055	21.8283	21.949	22.519	22.4901	22.341
22.743	24.1788	24.3048	21.3294	26.7127	26.8717	20.2831	23.787	23.4843		24.1324	24.3224	24.196	24.8405	24.7071	24.9336	25.1385	25.1235	25.0231
19.6627	19.9266	20.2856	18.4054	22.8096	22.7037	18.5033	22.0708	21.8		21.4327	22.0374	21.9196	22.3838	22.697	23.0803	24.3008	24.8071	24.5413
21.0111	23.8471	23.9694	19.5907	23.8133	23.8191	20.243	21.72	21.5742		26.7812	26.6329	26.6075	24.5743	24.6502	24.6059	24.3294	24.4463	24.5158
23.1262	23.3201	23.2554	22.0486	26.2923	26.3894	20.9637	24.4498	24.3998		26.4992	26.477	26.6658	26.7291	26.8882	26.8014	27.2811	27.2321	27.1298
20.5134	22.3828	22.7001	20.0937	24.3049	24.3099	19.5939	21.4966	21.1565		24.4521	24.3197	24.347	22.9078	23.0417	22.8495	22.3839	22.2235	22.3882
21.5455	22.0257	21.6502	20.3553	25.5933	25.5808	20.0883	21.9614	22.3317		25.5795	25.0491	25.0475	26.3485	26.5731	26.3823	25.1675	25.2695	25.4616
18.6671	22.0497	21.1367	16.3318	22.7605	23.0458	15.0896	19.0974	19.7073		24.788	24.615	24.6421	25.4338	25.3032	25.3466	25.4292	25.1687	25.0978
21.1709	22.1753	21.9383	21.5231	24.8812	25.2604	20.934	22.2771	22.1171		24.1261	24.1454	24.0568	24.6238	24.3572	24.5039	24.4736	24.3124	24.254
17.3905	20.4837	20.7998	18.7471	21.6609	21.5559	17.5843	19.0864	18.8576		23.5241	23.5335	22.9748	21.7714	20.8868	21.5503	20.9244	20.9373	20.8323
21.1044	21.6281	21.3602	19.7716	25.3022	25.1845	17.1584	22.9605	23.3285		23.3193	23.279	23.2214	24.1538	23.9508	24.1495	25.1187	25.0047	24.8633
21.2873	21.8773	22.2945	21.1826	25.1915	24.7063	20.4206	22.4622	22.5125		22.1997	22.1459	22.2388	21.9053	22.2623	22.181	22.6177	22.3684	22.3565
21.0884	22.9709	23.1158	20.4086	24.8964	24.9679	19.757	23.4361	23.2019		26.3992	26.2675	26.2689	25.8908	25.6924	25.8614	26.4037	26.416	26.2455
21.3621	21.9928	21.2419	20.7619	23.7436	24.4401	20.1768	21.8585	21.8953		22.7002	22.5025	22.3544	23.4208	23.0687	23.2955	23.9575	23.6007	23.5217
21.9133	23.4445	23.7976	21.834	26.2762	25.8687	19.6492	23.4357	23.4725		24.8259	25.0638	24.9564	24.2329	24.1065	24.3449	24.3381	24.5781	24.4469
21.5539	23.1985	23.6386	21.4249	26.3536	25.9761	17.4294	24.3372	24.2569		23.6808	23.5308	23.5961	23.9028	23.7569	23.785	24.5439	24.3321	24.2385
20.837	22.2304	22.346	20.6517	24.2271	24.2695	19.6961	22.8899	22.7143		25.1892	24.9542	24.9764	24.4194	24.0864	24.1891	25.1117	24.879	24.7539
20.7176	20.9872	20.8002	18.4691	25.1421	25.0163	18.7348	22.6989	22.9939		20.8829	20.7883	20.5484	21.6741	21.3386	21.5756	21.9762	22.0743	22.0771
23.1113	24.2786	24.7054	22.9861	27.2782	27.5839	21.5247	26.0542	25.304		21.811	21.9333	21.9211	22.6363	22.1954	22.6021	23.5094	23.3895	22.9947
19.9378	22.5276	22.6707	19.8637	24.6494	24.6473	19.3576	22.3032	22.1445		24.9614	25.2485	24.5053	23.4357	22.5759	23.5767	22.9677	23.1883	22.9304
21.0619	21.9873	22.573	20.2449	25.6613	25.5599	19.2265	23.6236	23.1216		22.9007	22.7125	22.4127	23.2167	22.9836	23.4962	23.2551	23.3504	23.1373
21.2305	19.5964	19.6655	20.9492	23.6604	23.7575	19.7236	22.1158	21.9319		22.7896	22.7868	22.7624	25.7259	25.2834	25.632	25.592	25.4461	25.1217
20.0807	20.0176	19.9119	19.8389	23.9714	23.4797	16.5855	19.0422	19.6218		19.0194	18.9986	19.3231	21.3222	21.2074	20.928	19.7396	19.2605	19.2151
21.1362	22.4741	22.5057	19.8645	24.3242	24.4606	17.6868	22.8554	22.6698		25.7863	25.5753	25.4857	24.9201	24.6665	24.7896	25.3969	25.1805	25.1467
19.087	20.2632	20.4211	20.0434	22.0735	22.2399	18.5021	20.0783	19.7363		21.3369	21.3337	21.3386	21.3149	21.2725	21.168	21.5372	21.5658	21.6651
22.4378	22.5774	22.0688	22.2369	27.0493	26.9666	20.298	21.7421	22.3157		24.4323	24.3418	24.6115	28.1362	28.1071	28.1078	24.6861	24.6775	24.4068
22.0349	24.0508	24.5178	21.3293	26.6926	26.5014	20.269	24.5558	24.2624		26.1461	26.112	26.2363	26.0512	26.1943	26.0905	26.7452	26.6971	26.6763
22.7153	23.1419	23.1477	22.2666	26.8347	26.9681	20.4089	26.8817	26.7248		25.1677	25.104	25.1214	26.7727	26.8518	26.8287	28.5753	28.3889	28.3944
20.8753	22.4206	22.4172	20.5767	23.6118	23.457	19.0366	22.9013	23.0418		23.0317	22.9846	22.7527	22.6233	22.0395	22.4651	23.0097	22.7818	22.5878
21.2976	22.4849	22.6691	20.8465	24.9585	25.0212	19.6513	22.8639	22.5994		23.5934	23.4921	23.6129	23.4404	23.7564	23.5701	23.6968	23.6192	23.6845
21.2526	21.0183	20.9217	20.3845	23.4031	23.6814	19.4202	24.7582	24.5589		23.5803	23.724	23.532	23.1208	23.1546	23.7353	28.1247	28.1298	27.7409
18.7657	21.1585	20.832	15.6076	21.4433	22.1246	16.7626	18.7474	18.3749		25.0081	24.8108	24.7983	22.7038	22.6354	22.693	22.4611	22.3492	22.3038
21.1967	21.0355	21.0479	22.0245	24.5304	24.2376	20.0036	22.5019	22.7647		25.3442	25.4584	25.8928	26.4891	26.5703	26.4079	26.1283	26.5367	26.2644
18.6893	20.7725	21.4444	18.8757	23.8485	23.4778	18.3757	21.6345	21.3156		21.735	21.931	21.9075	22.1736	22.092	22.2402	22.1973	22.0936	21.9687
22.2743	23.5033	24.1754	22.1443	23.4464	22.9725	20.8799	20.9245	20.7086		28.4225	28.3748	28.1736	25.3016	24.9718	25.0615	24.6529	24.8399	24.9511
19.8062	22.9228	23.3288	19.3376	24.3766	24.307	14.5084	22.5512	22.1972		22.9978	22.9522	23.067	23.1418	23.392	23.1638	23.2733	23.0929	23.2061
21.1689	21.6763	21.5899	20.7855	24.6773	24.829	17.5937	23.6582	23.5752		24.0218	23.8337	23.9193	24.3982	24.6095	24.5039	25.0043	24.8848	24.9044
19.9154	23.0273	22.8201	18.5263	25.3409	25.6074	18.2529	23.147	23.07		24.6068	24.3544	24.2724	24.2638	23.8314	24.0842	24.3542	24.2182	24.0471
19.0789	19.8007	20.48	18.2632	23.2021	21.9748	15.439	19.4994	20.0298		22.4922	22.5107	22.4209	22.4922	22.1599	22.3677	21.895	22.1317	22.0134
19.0919	20.606	21.6552	18.2924	23.7711	22.879	15.9728	20.5387	20.3639		21.5112	21.7818	21.8126	21.6909	21.7192	21.7964	21.8397	21.9664	21.8582
20.5599	20.8107	20.7553	20.3936	23.4023	23.655	19.8574	21.9089	21.6941		25.3657	25.5196	25.309	25.5054	25.5826	25.2737	24.9012	24.9383	25.4577
19.8467	20.1499	20.3971	18.6482	21.911	22.2981	19.3932	21.6664	21.0144		21.902	22.0507	22.1427	23.8352	23.8891	23.9236	24.1291	24.0671	23.9403
21.9368	24.5808	24.6718	21.3113	26.5701	25.9859	21.0801	24.1756	24.6511		25.0727	25.1904	24.8665	24.2119	23.8836	24.382	23.801	24.1312	23.9565
21.5692	23.2363	23.2548	20.5353	25.1936	25.3021	19.8173	23.9437	23.799		25.3503	25.323	25.2516	25.7062	25.449	25.5573	26.3535	26.1655	26.1284
21.7142	21.4875	21.4081	21.6005	25.9349	26.0005	18.8133	23.5883	23.5845		23.8621	23.8656	23.9081	27.0695	26.9064	26.9851	26.9665	26.8155	26.6942
19.0248	21.3063	21.1506	16.513	22.4866	22.5439	17.1712	20.0509	20.1316		22.274	22.334	22.3886	21.6205	21.9907	21.8388	21.3953	21.7274	21.8245
23.673	24.7075	24.7947	23.0621	28.1339	28.1121	21.8396	25.4547	25.3718		25.6427	25.8021	25.7418	26.831	26.9425	27.0711	26.6868	26.6936	26.6251
19.918	19.826	19.741	19.6605	23.4095	23.4869	19.15	22.2833	22.2732		22.6921	22.7316	22.9285	23.5474	23.3666	23.532	26.0155	25.8985	25.536
21.7564	22.2038	22.5518	21.1623	23.9696	24.5651	20.4987	27.0029	26.0417		23.6232	23.5401	23.7981	23.6903	24.1481	24.1488	26.6177	26.6135	26.3546
18.6216	19.6171	19.2796	18.5052	22.644	22.9656	16.3324	20.432	20.4303		22.7916	22.602	22.571	23.7976	23.3508	23.5229	23.8714	23.6425	23.5012
22.1349	21.9251	21.6108	22.0309	26.3003	25.9524	19.4683	21.5355	22.1801		24.5442	24.316	24.434	26.7097	26.76	26.7688	25.0618	25.1491	25.0221
21.2739	22.6425	22.6714	20.9158	25.221	25.4634	20.1953	24.6126	24.3236		25.2523	25.0227	25.1294	26.334	26.3124	26.2099	27.5087	27.3249	27.3205
18.758	19.6334	19.6364	19.257	23.102	23.0103	18.9126	21.2864	21.3574		23.0553	23.0908	23.1796	24.4827	24.5724	24.5057	24.5696	24.494	24.4717
19.7285	20.3476	20.1018	19.4049	24.1686	24.3777	19.3569	22.7923	22.8113		23.5709	23.5448	23.7247	26.851	26.9041	26.7574	26.9693	26.8547	26.8212
20.2216	20.6548	20.5844	19.194	23.313	23.2854	18.4926	22.131	22.2113		22.7266	23.0024	22.9767	23.1463	23.5633	23.6741	24.6404	24.7997	24.7143
20.5185	20.9355	21.2628	20.3026	22.0567	22.7913	20.0868	21.4042	20.3248		23.8422	23.7701	23.6742	23.2936	22.9693	23.1778	22.6125	22.6325	22.5196
23.7919	23.7288	23.7149	24.2216	27.955	27.5577	22.7685	23.1867	23.5802		24.588	24.8422	25.0892	25.6895	25.9358	25.6279	23.9517	23.8395	23.9002
19.5752	20.093	20.0538	19.8065	23.4357	23.3969	18.2854	21.5273	21.5876		22.8406	22.8601	22.8532	23.0586	23.1333	23.1494	23.5535	23.489	23.4796
21.9956	21.2537	20.8936	19.5751	24.3944	24.2871	17.1078	22.5761	23.0257		22.3484	23.2043	23.3696	22.2446	24.0936	23.8484	23.6319	25.0225	25.1021
19.5076	21.1521	21.2685	19.1311	22.8567	22.4145	18.7395	20.58	20.8881		22.7599	23.0614	23.1904	22.596	22.8924	22.8649	22.6399	22.5602	22.4585
22.9993	23.6943	23.6607	23.0305	26.0773	25.913	21.5564	25.8512	26.0314		20.1108	20.5627	20.7458	19.9639	20.4527	20.4436	22.9111	22.7713	22.597
20.4471	22.3173	22.6024	20.0559	24.4411	23.9616	19.2076	23.1418	23.3186		23.157	23.3842	23.1716	22.7267	22.5522	22.7723	23.2543	23.3736	23.3658
20.2284	20.4717	20.4428	19.4719	23.3211	23.4027	18.1028	22.7413	22.671		23.639	23.7182	23.6417	25.6945	25.5038	25.6919	26.6949	26.6154	26.5036
24.0772	24.0306	23.9123	24.1903	27.9492	27.7777	22.7409	23.5335	23.8055		24.191	24.2536	24.5727	26.4105	26.6179	26.4312	24.1021	23.9716	23.8388
20.2897	21.5008	21.7511	18.415	23.8468	23.8166	19.1117	22.3856	22.1479		23.7795	24.112	24.1754	23.6429	24.2886	24.0534	24.7188	24.9668	25.1383
17.6683	18.1756	18.86	17.6125	20.9054	20.7312	17.3371	23.4114	22.8835		22.4855	22.3001	22.1621	22.0863	21.9602	22.3082	27.2253	27.0585	26.8483
23.2161	22.8243	22.8677	23.9565	26.6679	26.8978	22.0872	25.0581	24.767		23.7526	23.5696	23.8771	24.9963	24.9071	24.89	26.2229	26.0443	25.7536
21.924	21.8727	21.9457	20.9659	26.4605	26.026	18.1229	23.619	23.963		24.5721	24.5733	24.4239	26.1903	25.7879	26.2276	26.28	26.4509	26.1603
19.997	21.3176	21.5292	19.0864	23.4798	23.5108	19.4705	21.5398	21.2796		24.7304	24.5694	24.555	24.3357	24.1077	24.1739	24.4586	24.3397	24.2876
22.9181	27.2458	27.1609	21.5615	27.552	28.4145	21.3913	26.4044	25.6092		22.378	22.5015	22.5583	23.2219	23.631	23.4379	23.6662	23.2674	23.4035
18.3577	18.6281	17.8725	18.2396	22.5427	23.1173	18.2535	18.7071	18.8704		20.0445	19.7654	19.4576	22.6936	21.9652	22.1868	22.4677	22.0043	22.0902
20.6387	19.7138	19.74	20.4994	24.1854	24.4125	19.8891	21.7789	21.5079		23.2112	23.2049	23.5403	26.1618	26.0736	25.9739	25.928	25.7574	25.5215
17.3095	19.9079	19.701	17.4645	23.353	23.6348	17.7267	20.9677	20.8751		21.5209	21.433	21.4937	23.5151	23.2853	23.2759	22.7727	22.405	22.3534
20.3547	21.3267	21.0181	18.8663	23.755	23.8553	17.6326	21.4869	21.6775		23.6929	23.5	23.6575	22.9137	23.3649	23.0992	24.0308	23.8719	23.9799
21.8691	23.3035	23.472	20.5845	25.1756	25.2106	16.4962	23.4617	23.2404		26.0077	26.3307	26.3032	24.6644	24.6514	24.7334	24.6094	25.2274	25.1728
18.2655	18.1651	18.4126	17.8456	21.8644	22.1014	17.1112	21.9225	21.4203		21.9149	22.3351	22.1433	25.1097	25.1419	25.3447	26.7545	26.609	26.5978
20.1197	20.7768	20.773	19.7121	24.3861	24.4657	15.8263	22.8762	22.7827		24.2801	24.412	24.3573	25.1288	24.9255	25.1719	27.4677	27.4806	27.2886
19.2713	19.159	19.7872	18.9617	22.8282	22.1771	18.9435	20.6275	20.6328		20.7375	20.9733	21.2472	21.5679	22.1214	21.8249	21.5813	21.9868	22.0092
19.8266	23.6648	23.6144	16.1757	24.0403	24.2515	18.2224	21.2572	21.0787		26.7091	26.624	26.5693	24.5165	24.8813	24.3597	23.9	24.0838	24.6597
19.1606	19.8396	20.1297	18.7342	21.839	21.7524	18.3125	21.2708	21.0496		20.1766	20.8175	20.9308	20.0373	20.831	20.6296	21.0968	22.2384	22.3262
22.3403	23.962	23.9832	20.9242	25.49	25.522	21.1118	22.808	22.7371		26.7152	26.3807	26.3583	26.2031	25.9336	26.168	25.8913	25.8548	25.6426
19.0235	19.3945	19.3181	17.5637	22.7712	22.861	16.0431	20.9752	20.944		25.3039	25.2875	25.1302	26.798	27.2558	26.7729	26.6249	26.4223	27.0622
18.718	19.2902	19.094	17.2377	20.8505	21.2339	18.1425	19.2076	19.0027		24.925	24.8447	24.9497	23.488	23.6564	23.5163	23.5403	23.6928	23.7277
20.274	22.4826	22.2405	18.6118	24.4975	24.479	16.163	21.4671	21.7101		23.9127	23.708	23.8976	24.086	24.1669	24.0054	24.1742	24.1521	24.1236
19.9173	22.3003	22.3488	20.0527	22.326	22.1595	19.0731	20.5622	20.6626		24.6533	24.5565	24.2435	21.8135	21.5344	21.5422	21.1541	21.4281	21.7331
20.8995	21.2897	20.4377	19.1736	23.1906	23.7168	16.2843	21.7455	22.0536		22.6538	22.2892	22.3529	23.6694	23.6372	23.6449	24.3922	24.3482	24.2766
19.4941	21.6961	21.7628	19.1064	23.234	23.2658	18.701	21.31	21.1937		25.91	25.7007	25.7926	24.8036	24.8418	24.809	25.0423	24.8162	24.7569
23.0087	23.2571	23.2363	22.5899	26.9215	27.1288	20.7511	24.6842	24.4801		25.5621	25.4199	25.9057	26.5997	26.8576	26.7475	27.018	27.1195	26.7436
21.3744	20.6617	20.682	21.6991	25.1322	24.9521	19.6893	21.0829	21.2251		21.792	21.8689	21.5224	24.5189	23.8751	24.3474	24.4263	24.1189	23.9929
22.6098	23.3828	23.2281	21.552	26.3024	26.3188	20.3528	23.5269	23.6475		25.2726	25.1789	25.2828	26.0731	26.1504	26.0915	26.6949	26.5675	26.5223
20.2778	22.0807	21.9436	17.9898	23.1135	23.4559	19.0609	20.6005	20.3774		23.5484	23.4174	23.3001	21.0669	21.1201	20.9683	20.6561	20.3869	20.6557
20.6856	22.9559	23.3253	20.4211	23.1629	23.3207	18.8715	25.1363	24.5915		23.1073	23.3382	23.7518	21.3793	22.856	22.0166	22.9548	23.3579	23.7834
24.1033	26.5538	26.8273	21.5338	24.1161	24.2707	22.3823	22.5113	22.0655		27.8503	27.9098	27.8117	24.132	24.3939	23.8627	23.0382	23.3102	23.9393
19.565	20.6656	20.4388	18.6131	23.7096	23.7858	15.1019	20.1505	20.2834		22.824	22.7132	22.6764	24.9484	24.2433	24.7928	21.8579	21.7161	21.2032
21.2389	22.7119	22.9131	21.4408	24.8407	24.323	20.3419	21.9037	22.2025		24.7617	24.8439	24.8469	24.396	24.2922	24.522	24.7019	24.7865	24.5534
21.3065	21.3434	20.9891	20.7513	23.8259	23.6948	19.6272	21.7447	22.2124		23.5881	23.6219	23.8299	23.9838	24.3936	24.2839	25.4341	25.4957	25.3972
23.3039	25.208	25.353	23.1318	27.294	27.4868	21.9024	26.1435	25.7881		23.914	23.9943	23.8644	24.2252	24.0672	24.4167	25.9135	26.0408	25.821
21.1156	21.2501	21.2003	20.6497	25.8465	25.4478	19.3353	21.9536	22.3843		24.2859	23.9896	24.0222	24.015	23.8088	23.8858	24.2331	24.1711	24.0613
18.9793	20.3029	20.0374	18.4976	22.2736	22.3913	17.0293	20.2087	20.3389		23.3461	23.9255	23.8107	22.8103	22.8698	23.2061	23.3534	23.8129	23.5911
17.673	20.7406	19.9046	17.7597	22.7688	23.2336	15.8217	19.7902	20.1437		24.0761	24.0449	23.8246	23.545	23.2759	23.5738	23.7886	23.7302	23.6523
22.58	22.9703	22.7848	22.0196	25.5761	25.9258	21.6507	24.3149	24.1331		25.3158	25.4095	25.2007	26.3036	26.7693	26.4183	26.3834	26.3647	26.9242
19.2697	20.3597	20.2384	18.9581	23.9575	24.2123	18.6506	22.9747	22.8237		23.1416	22.8172	22.7716	23.8894	23.2885	23.4262	24.3122	24.1081	24.0157
21.7839	23.3699	23.4632	21.5746	25.3194	25.1509	20.1934	22.8938	22.9512		22.9227	23.0377	22.9284	22.8612	22.6408	22.8614	23.3332	23.251	23.1395
22.4875	23.4349	23.7297	21.6444	26.5479	26.6814	21.5749	25.9735	25.5275		26.2702	26.0862	25.9662	26.0586	25.8692	26.0221	27.4256	27.1215	27.0883
20.4195	21.1651	20.9127	19.8451	24.6662	25.0665	18.2083	23.4878	23.3222		25.5007	25.473	25.2799	26.3825	26.6587	26.5049	26.6158	26.6792	27.0257
19.6932	21.4946	21.5345	19.2703	23.9963	23.5065	16.4679	21.4059	21.8382		25.6105	25.6582	25.6767	25.3251	25.4781	25.3706	25.0603	25.0962	25.1849
19.6873	20.4391	20.1739	19.4453	23.8579	23.9885	18.7717	21.8494	21.9662		24.4787	24.4684	24.6188	25.2245	25.3039	25.2684	25.0425	24.9464	24.8314
19.6569	17.6025	18.3898	18.9638	23.249	22.6378	17.8524	21.1114	20.9176		24.2877	24.2346	24.2812	25.5188	25.5558	25.4989	25.8953	25.8284	25.8386
18.374	20.2278	20.3722	18.0747	21.2134	21.3389	17.7369	19.087	18.7995		22.8188	22.7698	22.9965	22.6607	22.8005	22.8308	22.2871	22.1853	21.928
20.1865	19.8815	19.7885	20.017	23.5204	23.8298	18.2607	22.1436	21.9095
24.1025	25.605	24.9429	23.1036	27.7207	27.6606	21.6601	24.9174	25.6219
20.5295	23.4065	23.83	19.0864	24.3246	23.7923	18.7229	21.5676	21.6587
18.9903	22.0765	22.1056	16.4512	21.6077	21.5398	17.3164	19.6876	19.7087
19.6381	20.1402	20.8693	18.5858	22.0344	21.624	17.3945	20.5838	20.2473
20.8111	19.7388	20.0779	20.9572	22.8859	22.6937	20.1148	20.0412	19.8765
19.5629	20.0995	20.201	19.1397	23.0152	22.8635	17.457	22.0871	22.1196
19.01	22.5425	22.0844	18.5321	22.0945	21.6891	17.6062	18.0447	18.8906
18.8197	20.4763	21.0583	17.788	22.0389	21.7484	16.4511	19.8004	19.4912
22.908	24.3991	22.7298	20.9058	25.4143	23.9095	20.8073	16.9229	20.0793
21.6453	25.3532	25.5402	20.4258	24.3036	24.2329	20.8423	23.7645	23.6305
19.1618	19.1632	19.3211	19.2456	23.0026	22.3343	16.2568	20.1888	20.6817
22.3762	24.6793	24.8165	21.6406	27.2372	26.9825	20.6074	24.1726	24.2725
20.075	22.2524	22.1909	19.7025	23.3772	23.5729	18.7266	21.7382	21.5864
19.2475	19.8596	20.306	20.3779	24.4671	23.7268	17.3129	21.0951	21.3713
20.1118	20.3009	20.4803	19.9621	24.4661	24.6049	18.3042	21.4446	21.1086
21.4394	22.4297	22.1086	21.2888	25.1806	25.1557	19.7972	22.5318	22.8602
23.8314	23.8235	24.4058	24.0475	26.0796	25.9354	23.7981	24.9151	24.4593
18.2009	20.354	20.7377	18.187	22.2545	21.8768	18.2793	19.4182	19.3946
20.2751	21.4033	21.4163	19.0525	24.0676	24.0921	17.8575	22.6764	22.6212
19.5429	20.0668	20.2762	19.229	22.3811	22.13	18.6792	20.5843	20.6083
19.4972	19.8807	19.7758	18.7556	22.0089	22.0003	16.8734	19.9722	20.0681
18.9402	18.9943	19.249	19.1223	21.8748	21.7106	19.0232	20.0297	19.9216
22.1722	23.6133	23.6443	22.4022	25.6551	25.5958	21.0002	23.29	23.3007
22.0827	22.5354	22.1208	21.6543	26.3332	26.815	20.5129	23.5178	23.4329
19.4704	21.0781	20.8827	18.3487	22.831	22.7415	17.2858	19.7488	20.016
18.9335	19.8696	20.1803	17.8416	23.0392	22.3398	18.9691	20.7885	21.1595
21.0155	24.8963	24.6881	17.8946	24.4673	25.0177	18.5535	23.9874	23.6275
18.2781	21.4877	22.3548	17.2707	22.8297	22.5409	18.0363	21.1953	20.5993
21.4502	21.4198	21.4298	21.0098	23.4213	23.3384	20.0894	22.1162	22.1714
18.68	21.0138	20.4188	16.3195	21.7613	22.2912	17.908	21.407	21.4544
18.6044	18.716	19.2434	19.4132	22.2251	21.3964	16.6932	20.0118	20.2955
18.7927	20.6305	20.8698	17.6262	22.5371	22.2946	14.9955	19.7537	19.7392
19.7687	20.3696	20.778	20.4054	24.2363	23.854	18.6273	22.7002	22.6565
21.5834	20.7436	20.1463	21.425	23.7287	23.8344	20.3288	20.9936	21.4677
23.6682	24.4817	24.2872	23.1563	25.7178	25.912	22.5897	22.622	22.6047
20.8706	22.6625	22.4235	20.0515	24.9971	25.3686	19.9082	24.7116	24.5615
19.3919	21.9853	22.9071	17.8911	23.0618	22.7101	18.5531	21.4192	20.8314
18.294	19.0491	19.2998	18.3301	22.6289	22.2092	16.0737	20.2346	20.3859
21.8176	21.9649	22.2122	22.7658	25.6522	25.7857	20.9623	23.6576	23.2592
20.0658	19.981	20.2903	19.6611	24.0329	24.058	16.9664	21.7416	21.3895
20.2341	19.9661	20.1097	20.0087	22.8241	23.0343	19.61	20.1849	19.8134
20.7459	22.1454	21.9003	20.6267	25.1287	24.7216	17.376	24.1512	24.7856
21.8979	22.39	22.6707	21.6904	26.0313	26.0537	19.5542	25.2745	24.9538
19.4778	20.8953	21.1092	18.8783	22.8191	22.4147	14.0901	21.1906	21.3634
19.4133	20.474	20.2811	18.2816	22.5601	22.5618	16.8328	20.6014	20.7749
21.3103	23.6881	23.8905	20.1578	22.9447	22.6309	20.7753	21.2624	21.3562
20.0545	20.8288	21.1378	18.6772	23.1907	22.9448	17.3457	21.7485	21.6677
20.8249	22.1482	22.0184	20.5573	24.7496	24.7005	19.2708	23.2199	23.3811
18.9071	21.1077	21.3897	16.2741	22.8324	22.8678	17.4059	20.9901	20.6551
20.3502	20.59	20.4553	20.0119	24.0501	24.2999	18.9507	22.2645	22.1317
20.3108	21.4403	21.943	20.5334	22.7398	22.4514	19.4523	23.1935	22.9616
19.8133	22.3062	22.8495	19.9671	22.7854	22.5327	19.7074	21.2414	20.9332
20.3942	19.5011	20.276	21.2069	23.164	22.9198	19.1256	20.6197	20.0714
19.5536	21.4077	21.5318	19.7077	23.1769	23.1258	17.7626	21.9555	21.8649
19.801	20.6197	20.953	18.7566	24.1092	24.1639	18.2582	21.8897	21.4841
21.6903	22.6385	22.2732	20.8454	24.6738	24.9861	19.7461	23.2409	23.2762
22.93	24.7755	24.9353	22.6607	26.9829	27.0918	21.6887	25.5411	25.2546
20.4527	20.5526	20.2546	20.0059	24.5089	24.3816	17.2763	20.533	20.9407
20.9202	22.2615	22.6791	20.1881	25.5013	25.2057	19.3276	23.382	23.2422
21.3614	20.6649	20.1351	19.0854	21.7629	21.9775	17.4893	20.1584	20.4561
17.852	20.2028	20.4291	18.288	22.442	22.3298	14.4798	20.8768	20.745
18.0555	17.888	18.5619	17.0829	22.2166	22.0615	17.1843	19.9686	19.4322
20.7404	21.4422	21.7295	19.2186	24.3735	24.0105	18.163	22.5044	22.5624
19.5168	20.2669	20.4019	18.6639	22.6426	22.3372	17.8911	21.2721	21.4248
19.6734	20.2741	20.2673	18.7543	22.4641	22.4407	18.6639	19.8512	19.8637
23.0867	25.4408	25.6923	22.8743	27.4532	27.5241	21.6946	26.0723	25.7323
21.9145	22.1498	21.7911	21.4427	23.9543	24.141	20.9931	23.1461	23.3004
19.622	22.2856	22.5581	19.1732	23.7228	23.455	17.1074	21.5263	21.5038
19.8472	21.6059	22.5789	19.466	23.0466	22.2985	18.7155	21.5567	21.3142
21.3923	21.5543	21.2716	20.8969	26.806	26.7151	20.82	21.391	21.747
20.829	21.2603	21.5955	20.2966	23.6001	23.335	20.2547	21.8592	21.7714
19.8742	20.7404	20.8461	19.4668	23.8296	23.6961	20.6164	21.5827	21.5928
19.2119	20.7621	20.7932	18.8708	24.4433	24.1304	16.0644	22.7714	23.0356
19.6114	19.4645	19.4828	19.5596	22.5817	22.1411	18.5707	20.7962	21.2008
21.496	21.962	22.0157	22.0717	25.7472	25.9065	19.9451	23.245	23.0143
18.6635	19.1149	18.8652	18.5942	23.0063	22.7788	15.2548	22.0046	22.464
20.4327	20.6871	20.5684	20.6452	24.3795	24.5928	19.3364	21.7521	21.6397
21.8379	23.5856	23.7669	21.8576	26.0241	25.8305	19.501	24.0144	24.009
22.7219	23.5994	22.8583	21.8789	25.6393	25.7431	20.935	23.8894	24.509
20.2186	21.0931	20.9383	18.8851	24.3543	24.2866	15.6517	21.6372	21.842
17.059	18.5168	18.2884	19.1959	21.5835	21.8085	18.0729	19.8048	19.7906
19.3207	19.616	19.5665	16.3274	23.3954	23.4229	16.8112	22.0559	22.0601
21.8739	23.8	24.092	21.7918	25.9465	26.0168	21.1566	25.367	24.987
19.1508	19.4703	19.6255	18.7507	22.7779	22.2674	17.3218	19.8206	20.1581
20.5763	19.2423	19.5983	20.5236	22.2505	21.9591	19.8465	19.9812	19.899
21.2345	22.2851	22.0355	21.4094	25.2686	24.667	19.5168	24.3873	25.2207
22.6551	24.5088	25.0944	22.4507	27.4243	26.5923	20.0264	24.4819	24.7106
19.8546	19.9295	20.2247	17.8853	24.1786	23.7065	14.7549	21.5679	21.7272
21.1582	21.4111	21.7146	20.369	23.9584	23.3255	19.2698	21.9832	22.295
19.6052	20.018	20.0594	17.9667	24.2708	23.9907	13.4617	21.003	21.2241
20.7281	21.787	22.4084	20.1975	24.906	24.323	17.4101	22.7046	22.6487
21.1475	21.0251	21.1912	21.0727	23.295	22.869	20.1593	21.2308	21.4731
20.5304	23.4301	20.7953	18.4822	22.3491	23.1094	19.5726	19.9502	21.8071
18.9822	19.6487	19.6466	18.7874	23.1112	22.9292	16.5307	20.005	20.1713
22.5687	21.91	22.0897	22.0827	25.4634	25.4131	21.4574	25.6139	25.4669
20.9998	21.2446	21.468	22.3382	23.9727	23.5036	20.4768	22.36	22.5881
19.1069	20.5681	20.9607	18.5899	22.7829	23.4091	17.9589	23.5634	22.5269
21.1257	22.1616	22.6943	20.8656	24.6572	24.3988	18.8068	24.1772	23.8852
23.2231	22.7312	22.6296	22.5814	26.3407	26.3507	20.4039	22.1145	22.1884
21.1757	20.9562	20.9296	21.4805	24.5838	24.7634	20.281	22.6356	22.465
18.6239	18.9559	18.7608	18.8265	21.5791	22.0334	17.8808	19.8487	19.5717
20.8247	22.5318	22.2806	20.2757	24.8114	25.0092	18.7349	22.6667	22.7024
19.2813	19.2556	19.34	19.574	22.4163	22.3986	18.3259	22.9973	22.9129
19.7725	20.5536	20.9301	18.1136	24.5378	23.6478	18.4081	21.3255	21.8213
21.2539	21.5246	21.359	20.7605	24.4622	24.2397	20.1504	21.9706	22.341
21.3473	21.8112	21.7471	21.5771	26.1715	25.9027	18.8337	22.5674	22.8826
21.0559	22.2312	22.5453	21.0189	24.7727	24.2084	17.3074	22.6319	22.8643
19.9118	19.5813	19.1284	18.625	23.4233	23.6326	19.7843	20.9876	21.2134
19.6047	20.2701	20.6274	18.1041	23.8549	23.4636	18.7893	21.16	21.1762
22.5111	23.652	23.6706	22.1599	25.8339	25.6066	20.41	23.8779	24.0688
19.9261	21.4996	21.8203	19.8528	24.2558	23.9568	18.6791	22.8648	22.8253
20.4307	20.7993	20.9995	19.5442	22.5632	22.3206	19.4948	20.497	20.5217
20.838	21.2991	21.2411	20.4613	23.6546	23.4669	20.3155	21.9197	22.1477
21.595	20.9749	21.2538	21.6174	25.6899	25.3972	20.7352	24.0188	24.0149
20.3907	22.6309	23.2075	18.0646	23.5533	23.0052	19.2847	23.6687	23.6226
21.2959	22.5504	22.3825	20.9928	25.2499	25.1846	20.1814	22.4637	22.6792
18.771	19.5175	19.4661	16.1628	22.3974	22.1646	15.8697	20.2774	20.5439
19.3828	19.879	20.0311	17.0091	24.0379	23.773	17.6428	21.8589	21.9541
20.5147	22.149	22.1543	19.6906	24.0115	23.9838	17.0372	22.8023	22.807
22.1013	21.0999	20.8605	22.2567	24.048	24.0497	21.4289	20.7263	20.9465
19.6128	19.9117	19.8735	19.5706	23.2742	23.3868	20.0821	20.6851	20.593
19.3259	19.4875	18.3341	18.7978	23.313	23.0373	13.9264	16.6891	18.1005
20.6304	23.1586	23.9157	19.9224	22.9543	22.6035	19.4647	21.7545	21.3304
18.1741	18.9268	18.8423	18.0407	21.4915	21.3178	12.5594	21.3631	21.6036
20.2557	20.2532	20.2267	19.6417	23.2142	22.9367	19.1116	20.7895	21.0757
19.4106	19.6153	19.7384	19.6571	22.4346	22.1974	18.4487	20.2751	20.3715
18.8141	20.4709	20.4649	18.1798	22.1029	22.0993	18.4409	19.9897	19.9815
21.8114	22.8529	22.3178	20.432	24.3991	24.8797	19.2335	22.749	22.7857
20.6983	19.7333	20.0466	21.0904	23.4531	23.2638	19.6509	20.6892	20.5476
21.0074	21.2973	21.4001	20.105	24.5709	24.4666	20.0167	22.6974	22.6812
20.042	20.0853	19.9884	18.8935	23.2402	23.4077	18.4788	20.615	20.5267
18.751	19.1831	18.9481	17.8717	21.4066	21.4017	17.1338	23.1089	23.3311
21.8957	25.6124	25.2914	17.4398	24.5067	24.9288	19.6926	22.1419	22.023
20.7066	21.9232	21.3537	19.9701	24.1191	24.2934	19.592	21.3037	21.6812
19.7127	20.175	20.1897	18.6642	23.3232	23.2247	17.3711	21.5624	21.6284
20.3587	20.5673	20.61	19.557	24.3357	24.1708	18.7552	21.2383	21.3428
18.5854	19.1107	17.9208	17.656	22.8351	23.3649	15.4334	17.6146	18.2569
21.2861	21.5766	20.1067	20.6694	22.3862	23.0453	19.5974	20.4793	21.2725
23.3638	23.3435	23.6128	23.419	27.9572	27.7712	21.2558	28.5159	28.4149		20.9165	20.8959	20.6263	22.4165	22.8837	23.102	24.2994	25.0462	25.0972
19.9316	20.9868	21.1846	19.2808	23.1055	22.9046	17.6671	21.147	21.1325		25.3579	25.2355	25.1974	24.4208	24.2935	24.4576	24.623	24.653	24.5267
21.1852	21.1537	20.7852	21.2782	26.0021	26.3517	17.7598	23.3603	23.3615		24.2956	24.1941	24.3297	27.0214	27.0705	27.1136	27.3492	27.2378	27.0588
20.0303	20.3083	21.1853	19.9027	23.3353	22.7965	18.399	22.0275	21.6716		21.6722	21.5403	21.7203	23.8925	24.111	24.1788	23.9159	24.0023	23.7541
18.6034	20.5943	20.5967	19.3566	22.1687	21.7056	19.5177	18.1135	18.5567		25.3832	25.1703	25.0869	22.8986	22.9369	22.806	22.1016	22.1182	22.3323
20.0251	20.1988	20.081	19.208	23.5558	23.8792	18.9826	21.1037	20.8805		24.0685	23.9215	23.6779	25.1914	25.0629	25.2102	25.051	24.9405	25.0365
22.6516	23.5732	24.1411	22.703	26.2511	25.8604	20.8429	23.2533	23.0585		24.8705	24.8654	24.8166	25.4943	25.5705	25.4984	25.6455	25.3732	25.4938
22.3744	23.0181	23.3324	22.8639	26.4098	26.5695	20.1845	25.3104	24.8188		26.7022	26.5158	26.681	26.2764	26.2273	26.4042	27.7023	27.8717	27.5293
20.5247	20.0658	19.5559	18.8151	23.4263	23.4937	17.9324	21.7338	22.1585		24.1767	24.2026	24.2553	27.4194	27.5101	27.5626	27.2023	27.1784	27.0729
19.6826	19.4456	19.3361	19.2418	22.5257	22.7491	17.7878	21.11	20.9784		22.0315	22.0154	22.2831	24.7951	24.7627	24.744	24.6344	24.3633	24.1141
20.9315	21.583	21.5754	19.2382	25.1886	25.3127	18.0132	23.1745	23.0403		23.5606	23.3584	23.6126	24.8102	25.1116	25.0167	25.3954	25.2622	25.1026
22.3952	22.3221	22.5819	21.7162	26.2055	26.1411	21.5004	23.5668	23.3536		25.7365	25.7199	25.6108	26.9699	26.7371	26.9406	26.6161	26.6374	26.5427
20.3269	20.7521	20.4938	19.3731	23.9786	23.8472	19.3294	21.6117	21.9839		21.873	21.9296	21.7925	20.7654	20.519	20.6476	21.1063	21.3211	21.3293
20.0709	20.6085	21.2556	20.15	22.7976	22.6152	19.4008	20.6392	20.1568		25.4304	25.3849	25.2154	23.905	23.598	23.6923	21.6109	22.2	22.2749
18.8951	20.2724	20.5557	19.2953	22.638	22.841	17.6387	24.0321	23.528		23.605	23.5738	23.5174	23.9847	23.6842	23.9492	26.3946	26.3963	26.1875
18.0305	20.2313	20.612	18.4922	23.0399	23.144	17.7575	20.6693	20.1667		24.3436	24.0069	24.0969	24.6266	24.3188	24.405	23.0227	22.9032	22.7268
19.4416	20.2231	19.9921	19.2765	23.7144	23.7678	18.434	20.2804	20.4404		23.0456	23.0429	23.0614	21.429	21.3774	21.3432	21.3182	21.4246	21.4401
22.586	23.7223	23.9112	22.6725	28.0259	28.4138	21.3532	27.9753	27.3807		21.326	21.0324	21.0278	22.4361	22.5568	22.674	22.2438	23.0891	22.9762
22.5149	22.4253	22.4668	22.115	26.2674	26.2484	21.3273	22.2524	22.2122		25.3912	25.2484	25.1277	24.067	23.5575	23.9063	23.2321	23.2396	23.0112
21.4121	21.2772	21.3644	20.609	24.5546	24.6277	16.1723	24.3711	24.1931		24.3241	24.5442	24.7357	25.6991	25.9861	25.9077	27.0625	27.1162	27.0029
22.703	22.307	22.401	22.4717	25.4786	25.7636	20.733	25.1892	24.7926		24.5997	24.4531	24.6107	26.0107	26.089	26.0029	27.0291	26.955	26.8832
21.0674	21.4854	21.2882	20.6904	24.642	24.9955	19.8418	23.0856	22.9117		24.4467	24.5704	24.7065	26.3744	26.4779	26.402	26.1613	26.0874	26.027
20.0076	22.1043	22.3235	20.3337	22.8151	22.6431	19.8151	19.5562	19.4913		28.4657	28.32	28.2229	25.374	25.2816	25.2224	24.8934	24.9774	25.1335
21.7789	22.2976	22.1344	21.6931	25.6805	25.4962	19.4812	21.6331	21.9628		26.5029	26.3835	26.3702	26.1794	26.2509	26.2819	24.149	24.4806	24.4627
18.829	20.9765	20.8685	18.5178	23.1455	22.8126	17.2269	20.2766	20.6999		23.7453	23.8126	23.5103	24.2967	23.6745	23.9705	24.2758	23.9414	23.9475
20.1269	20.5445	20.4339	19.7148	23.4521	23.6864	18.1599	22.201	22.0595		22.5657	22.5478	22.4299	24.7503	24.8569	24.962	24.9061	24.8563	24.8688
18.743	21.6678	21.7321	18.3516	22.584	22.7591	16.4227	20.5771	20.32		25.876	25.7107	25.5456	24.0707	23.8159	23.9221	23.9204	23.883	23.9417
19.3255	20.7245	20.8843	17.9093	23.0936	23.3283	16.7303	21.4503	21.0382		19.3976	20.0036	19.8262	19.5509	19.7427	19.974	19.5065	19.9413	19.8871
19.9135	19.8503	20.0165	19.904	23.7528	23.6783	18.3496	21.943	21.8335		22.8528	22.8034	22.659	23.4824	23.4499	23.6088	24.7632	24.5419	24.527
21.8621	25.9139	26.2008	19.0141	23.0958	23.379	20.5204	21.8173	21.2295		28.3903	28.3165	28.1946	24.9525	24.6786	24.4904	24.1089	24.148	24.4579
20.074	24.5305	24.8357	18.272	21.955	21.9042	18.8507	20.6914	20.4193		28.5133	28.4568	28.4458	24.6023	24.5843	24.3911	24.3975	24.5831	24.787
22.5596	24.1106	24.089	22.2473	25.908	25.8417	21.095	23.2763	23.3465		27.3509	26.7389	26.5131	26.5048	26.3965	25.7403	25.7771	25.7088	26.5906
23.2318	24.5426	24.2846	22.7065	27.2948	27.6078	22.1204	24.6264	24.5537		28.8341	28.3636	28.3009	28.9238	29.5694	28.7009	28.2195	28.2757	29.2067
20.345	21.3951	21.2035	19.1022	24.3551	24.2678	17.2916	21.3942	21.6555		27.0667	26.6967	26.6304	27.3382	27.4428	27.1786	26.6743	26.683	27.0132
20.5604	21.7106	21.3844	20.4877	24.1684	24.32	18.9119	20.8556	21.0125		24.661	24.4268	24.3435	25.2679	24.9968	25.1894	22.8202	22.8594	22.7499
22.7607	24.5507	24.6959	22.1239	26.9983	26.6262	20.0372	25.2545	25.4637		24.0646	24.0582	24.0117	24.4435	24.258	24.3204	24.6055	24.52	24.5037
22.9252	24.1214	24.2689	22.9391	26.7004	26.4291	21.2782	25.1331	25.2391		22.5348	22.7503	22.8415	22.0497	22.3333	22.4051	22.6015	22.7968	22.6336
21.9594	24.0071	24.0551	21.5094	24.9384	24.9636	21.2224	22.831	22.7401		23.6959	23.7941	23.7758	24.1427	24.2307	24.0972	23.9977	23.8559	24.0075
19.7622	19.5705	20.2409	18.2354	21.6313	21.3284	16.9885	21.8896	21.5044		22.3439	22.1795	22.4435	22.7975	22.6698	22.7748	24.4613	24.4718	24.1026
20.9896	22.1823	21.7189	20.1876	24.4068	24.9515	20.0244	22.6577	22.5587		24.4256	24.2073	24.3091	25.8953	25.8334	25.8733	24.6661	24.6734	24.5315
19.6989	21.2072	21.3407	19.1534	23.5149	23.8704	18.2009	20.1016	19.5949		25.893	25.781	25.6789	23.6013	23.6135	23.5252	22.4673	22.7697	22.9598
18.9561	20.9432	20.4333	19.1676	23.5574	23.1477	17.0326	21.8326	22.7345		23.7239	23.7269	23.9898	23.2762	23.796	23.5322	24.3199	24.2427	24.2433
18.5092	22.3921	22.5914	18.0285	20.2365	20.5965	18.0974	18.3304	17.7534		26.9618	26.844	26.7965	24.1905	23.9045	23.7721	23.5535	23.6928	23.8724
22.0524	21.3608	21.5528	22.0074	25.7109	25.5668	20.2018	22.4103	22.3447		24.1852	23.8622	23.9286	26.4522	26.1062	26.263	26.391	26.0752	25.8518
18.5991	19.9704	19.3949	16.563	23.3851	23.5944	15.5981	21.2156	21.5642		24.7139	24.5114	24.238	25.068	24.5539	24.9519	25.8282	25.5468	25.4219
18.5133	20.0785	20.2355	17.8831	22.6589	22.7919	18.0134	21.0329	20.7252		25.3427	25.1121	24.9379	24.7716	24.5241	24.7301	24.6451	24.578	24.5459
19.5036	18.0295	18.6361	20.3851	22.5	21.7917	18.9805	19.6925	19.7765		22.8616	22.6394	22.747	24.6371	24.4476	24.4648	25.365	24.9517	24.8266
18.3644	21.9276	22.0824	18.7928	23.6344	23.6048	16.325	20.874	20.7311		24.6122	24.4184	24.3839	23.3795	23.1678	23.2942	23.6012	23.6223	23.5301
23.5299	25.0448	24.923	23.573	27.2724	27.3421	22.1597	26.5601	26.5945		22.0898	22.1478	22.1463	21.8854	22.3401	22.2277	22.2472	22.6824	22.796
18.7522	18.4856	18.2592	19.0013	21.6681	21.5425	18.7091	21.968	22.3023		20.8011	20.9842	20.8693	20.6589	20.6235	21.0848	24.9485	24.673	24.3264
20.9387	22.5231	22.1753	20.4313	24.1196	24.3563	19.7024	22.2361	22.3295		25.5432	25.5289	25.095	24.197	23.5125	24.0636	23.8813	24.0118	23.8945
20.4912	21.9087	22.5277	19.6455	24.2075	23.3255	18.4857	20.9619	21.2072		25.1333	25.4263	25.264	24.5113	24.1488	24.2067	23.6058	23.714	23.8181
20.267	21.7075	21.8602	18.8901	23.431	23.4813	17.3852	21.5386	21.3179		21.7317	22.7339	22.4127	21.4087	21.4374	21.3507	22.7391	22.4522	22.8598
23.7696	24.5837	24.51	22.9041	26.903	27.0584	22.254	25.16	25.0607		24.112	24.1365	24.0122	23.9164	23.6021	23.8384	24.5905	24.4772	24.3649
24.7189	24.3277	24.1773	25.0925	29.2714	28.7753	23.0305	24.1747	24.8035		22.7933	22.8168	22.8448	25.6059	25.4846	25.2947	24.6797	24.482	24.6437
25.429	25.1236	24.7406	24.9282	29.8647	29.667	23.5831	25.2453	25.8082		24.8174	24.8747	24.9672	27.6968	27.8954	27.6825	26.8469	26.5542	26.6743
19.0598	20.57	20.9201	18.4934	22.8254	22.7188	14.2289	20.7463	20.4852		24.2669	24.2928	24.0856	23.4975	23.284	23.5538	24.1889	23.7669	23.704
19.9684	21.3109	21.4934	19.341	23.4039	23.0407	18.488	22.1546	22.3176		20.8183	21.2685	21.255	20.1677	20.4383	20.4586	20.389	21.1544	21.1474
20.1744	20.9343	20.2228	19.7985	25.3519	25.9165	18.3791	22.446	22.5751		24.4719	24.4326	24.5997	27.3291	27.3318	27.3218	25.6974	25.7099	25.5525
25.4409	28.5868	28.8787	24.9859	29.8196	29.9438	23.9559	29.5555	29.1217		25.6443	25.5943	25.5274	25.6673	25.3268	25.4577	26.0408	25.882	25.8178
19.9984	20.4798	20.3246	19.2888	22.752	22.8217	18.3104	20.8701	20.9379		25.6695	25.4116	25.1918	24.8942	24.3312	24.7314	25.6287	25.4875	25.3069
22.4155	23.6849	23.7871	22.1481	26.8828	27.1593	20.8009	25.5138	25.1174		22.0921	22.6483	22.5095	23.7855	23.6716	23.9047	24.5766	24.8301	24.7354
20.1826	20.4684	20.4834	19.2622	23.3128	23.256	17.9678	20.5125	20.5366		23.8151	23.8951	23.9429	24.9552	25.043	25.0659	25.091	25.0171	24.9461
22.3045	21.6217	21.9197	20.3548	24.9048	24.4494	17.9942	21.859	21.9988		26.4524	26.4192	26.5418	26.1951	26.301	26.2058	25.9193	25.7749	25.7471
20.0545	21.1368	21.124	18.4542	23.6531	23.6737	16.6986	20.9769	20.9515		25.0292	25.0202	24.9385	24.2121	23.9788	24.1744	24.2599	24.2998	24.1857
20.076	20.8928	20.9727	19.3297	24.0609	24.3741	18.2386	23.6734	23.2626		23.0553	22.9752	22.9547	23.885	23.8564	23.9349	25.544	25.5704	25.5122
19.2641	21.1364	21.32	18.9532	21.911	21.3071	18.5202	17.9865	18.3891		26.1415	26.2802	26.3401	23.5297	23.658	23.6994	22.9002	23.0556	22.9541
21.7262	23.2583	23.3534	21.1859	25.8836	25.8963	20.8523	22.8504	22.7249		26.1886	26.267	26.0576	25.2798	25.0599	25.3237	24.773	24.8696	24.8149
19.2286	20.6576	20.7842	18.0864	23.0285	22.9662	16.9421	20.9438	20.8618		24.5324	24.3822	24.3557	25.7939	25.6795	25.6186	25.6454	25.2358	25.323
19.9814	22.0961	21.8838	18.6786	24.5878	24.2622	17.992	21.4173	21.9376		24.6224	24.3232	24.3749	24.8776	24.8725	24.8538	25.2565	25.0128	24.9796
23.1911	24.5563	24.2159	22.5158	27.9699	27.6787	20.8094	24.5365	25.1504		25.9931	25.8095	26.0332	25.9015	26.1787	25.9651	25.8962	25.8659	25.8556
19.8726	21.9646	21.9769	19.4878	24.0466	24.0182	19.6254	21.5483	21.5467		25.4333	25.2525	25.3354	24.5514	24.7089	24.638	24.0432	24.0534	24.0411
19.143	18.9464	18.3209	18.3928	22.0119	22.3266	17.9549	18.996	19.2892		23.052	22.9752	22.8359	23.3864	23.2846	23.2807	22.3121	22.1847	22.3276
20.3778	20.3656	20.6673	21.0852	23.5688	23.327	19.8598	22.0438	21.9662		23.5	23.5636	23.6746	23.6042	23.8196	23.7457	24.137	24.0821	24.0447
20.9007	23.8382	24.446	20.9045	23.1558	23.1524	20.5307	21.8689	21.2468		27.7152	27.6311	27.4844	24.0482	23.9994	23.9403	23.7986	23.9806	24.1861
21.6059	23.6067	23.7043	20.6821	25.2856	25.1635	19.8683	22.9187	22.9254		25.8419	25.7778	25.7261	24.3179	24.2216	24.2354	24.5553	24.3394	24.377
20.8276	21.3023	21.4331	19.1819	25.1115	25.0585	18.4179	23.4987	23.4031		23.8691	23.8363	23.8557	24.3283	24.5625	24.4662	23.5129	23.4675	23.5442
20.257	21.3805	20.7793	19.6128	23.4486	23.3726	18.5904	20.0987	20.7582		22.7135	22.6715	22.6443	22.7548	22.5991	22.5342	22.2976	22.134	22.2259
20.2485	20.0909	19.931	19.4149	23.4974	23.85	19.0784	20.5526	20.3421		22.0891	22.0281	22.2453	24.2082	24.1872	24.101	23.4745	23.3267	23.1955
19.737	21.5279	22.0982	20.3592	24.1295	23.7855	19.474	22.3732	22.1292		23.5765	23.6567	23.7858	23.7021	23.9171	23.748	24.5498	24.4598	24.4996
20.0403	21.9143	22.0776	19.8705	24.0879	23.8671	18.6606	21.2881	21.328		24.585	24.4038	24.5321	24.5564	24.5588	24.5002	24.6402	24.6197	24.5498
24.0239	25.5439	25.684	23.9988	28.5402	28.7931	22.9675	27.2584	26.8477		25.0952	25.056	24.8714	25.5987	25.1969	25.4869	26.8893	26.6844	26.5787
22.3601	23.4448	23.6876	21.6422	26.249	26.2204	20.7381	24.2722	24.0403		23.784	23.9141	23.9221	24.2151	24.0824	24.2136	24.6298	24.6726	24.5332
24.3785	26.7248	26.8271	24.3335	28.9452	28.9846	23.053	26.0045	25.8451		24.2432	24.3287	24.0823	24.2736	23.9307	24.1423	23.7359	23.7272	23.7618
21.4607	25.4092	25.809	21.3686	23.3026	23.3675	21.2573	21.903	21.4207		22.3297	22.5658	23.0962	20.1691	21.0748	20.4353	20.0667	19.7533	19.8621
23.039	21.1464	20.9191	20.7368	24.284	24.1678	19.5097	21.6539	21.9798		23.8883	23.6027	23.8803	25.6157	25.4462	25.3502	25.0007	24.8534	24.6715
20.3559	22.9621	23.1484	20.2857	24.1907	24.0247	19.4177	21.4848	21.4468		26.939	26.8682	26.7667	25.3223	25.2828	25.228	23.6277	23.7259	23.8819
21.3623	24.1256	24.2747	20.4985	24.8923	24.745	20.5439	22.0877	22.0683		27.4135	27.3048	27.3185	25.6846	25.492	25.4791	24.2363	24.2564	24.2553
20.6887	21.5949	21.7397	19.9037	24.7607	24.6159	17.4781	22.9033	22.8856		22.0502	22.513	22.5092	21.5139	21.6571	21.9365	22.6869	22.9287	22.6529
23.2711	22.8521	22.7219	22.9854	27.2909	27.2165	21.1024	27.6789	27.8659		21.1177	21.2867	21.6076	21.0506	21.7782	21.5563	22.0924	22.4291	22.3298
19.9603	20.1628	19.912	20.5674	23.1205	23.2448	19.5615	21.9035	22.0123		25.5273	25.4085	25.2824	26.6799	26.8292	26.587	26.9869	26.8527	27.2208
20.016	20.7569	20.8715	19.3761	23.323	23.0703	18.7372	20.6071	20.7275		24.3467	24.405	24.3357	24.2679	24.0689	24.161	23.7437	23.6781	23.6551
20.7519	22.3699	22.0962	19.764	25.0292	25.3798	15.1703	23.228	23.1335		27.0339	27.0342	26.9406	27.2175	27.8992	27.1384	27.0627	26.9791	27.8332
24.6584	24.3735	24.2902	23.7091	28.9067	28.5964	22.3964	24.474	24.8499		25.4425	25.4918	25.5164	27.5677	27.4848	27.7364	26.0561	26.0491	25.7726
21.0064	23.4348	23.4664	19.2017	25.6529	25.6055	18.998	22.6109	22.6091		22.17	22.212	22.0701	22.3278	22.1967	22.323	21.603	21.5333	21.5487
23.9423	23.1056	23.1439	23.6607	27.1687	26.8898	22.4574	23.4206	23.6434		24.3617	24.2242	24.3397	26.5142	26.2396	26.3238	26.8181	26.6287	26.4286
22.5172	23.9323	24.1272	21.3749	26.3088	25.8108	17.6406	23.8953	24.1808		20.8402	21.5832	21.6124	20.6502	21.8172	21.5339	22.3352	22.2957	22.5495
23.4534	24.0491	24.3615	22.5582	27.4275	26.9871	21.6453	25.7517	25.862		22.4001	23.0545	23.0056	22.9751	23.8474	23.7801	23.2647	23.7917	23.9076
22.1322	23.7468	23.8851	21.5272	25.76	25.8569	20.9609	24.0494	23.7965		22.6175	22.5229	22.6503	22.6584	22.2391	22.4341	22.8544	22.7182	22.3955
19.1568	20.7832	20.784	17.4778	22.6851	22.9127	17.1036	20.7043	20.4582		24.11	23.8824	23.8735	23.5941	23.3699	23.435	23.9275	23.7832	23.7267
18.9648	20.3254	20.1893	19.6847	22.9818	23.2167	18.3624	21.1198	21.0034		23.3902	23.2304	23.1125	23.5626	23.3166	23.5195	24.4396	24.3054	24.2203
22.5783	24.7506	24.9505	22.5982	26.0996	26.0814	21.0467	23.3059	23.1065		20.8619	21.1856	21.1785	20.5999	20.6822	20.5213	20.4475	20.3634	20.5312
20.1016	20.9536	20.9163	20.0406	23.0468	23.2683	17.1368	20.7394	20.5376		25.7157	25.5858	25.5168	22.8548	22.7324	22.7795	23.4214	23.5233	23.5449
20.1295	20.615	20.4224	18.2021	23.8266	23.7447	18.5029	21.6701	21.9269		21.7237	22.151	21.7758	23.4583	23.373	23.7001	22.9319	22.9885	23.0364
20.6827	21.459	20.9861	20.9737	24.8899	25.1464	19.9191	20.7071	20.9057		23.4876	23.5647	23.5767	27.4301	27.5816	27.5413	23.5878	23.2627	23.2908
16.4533	19.3054	19.5314	17.5001	21.7594	21.5333	17.0554	19.7352	19.7175		24.2661	24.1639	24.0033	24.4157	24.1413	24.5029	24.4662	24.4957	24.2945
19.7236	21.7778	21.7635	18.0925	23.1636	22.8888	16.8488	19.7455	20.0169		24.6419	24.537	24.4992	23.4069	23.2961	23.2715	20.9652	20.9765	21.0387
19.8394	19.5411	19.3701	19.4147	23.5978	23.9388	18.792	21.6775	21.4898		22.5142	22.608	22.7356	26.4321	26.1493	26.1725	25.7309	25.6407	25.4897
17.1253	18.2993	17.9242	17.9463	21.7014	21.8599	16.9141	20.9072	21.106		20.2756	20.1331	20.4467	23.0457	23.6948	23.3836	23.7338	23.7202	23.7175
18.8856	21.9642	22.2089	13.2992	21.3591	21.4818	16.8797	19.4513	19.0663		27.2665	26.9285	26.593	23.2791	23.211	23.3234	23.0581	23.087	23.3098
21.9114	23.8367	24.3006	21.5406	25.5315	25.0132	19.6233	22.6827	22.7193		21.1549	21.7723	21.7947	19.9435	19.5313	19.6391	20.014	20.1346	20.0042
19.2225	20.5801	20.3775	18.6426	23.3275	23.0941	17.8122	19.8811	20.2994		22.6443	22.8857	22.8198	22.4942	22.8074	22.7557	22.5977	22.6479	22.7653
19.4725	19.3876	19.3196	16.6837	22.9255	22.9318	16.3466	20.5779	20.6219		23.5563	23.5311	23.7198	24.5268	24.529	24.4782	25.6112	25.4326	25.2945
19.4487	19.8201	20.1791	18.7259	23.1184	23.1138	17.6684	22.5104	22.1384		23.8443	23.8225	23.816	24.5868	24.3205	24.6275	25.1919	25.1312	24.8304
21.2261	21.4913	21.5158	21.0938	24.5676	24.5362	18.6961	21.9373	21.9265		23.6722	23.5163	23.691	24.1524	24.2848	24.1469	23.4289	23.3088	23.2717
18.2815	19.1772	20.1523	17.3357	22.171	22.0491	16.8554	21.7012	20.8304		21.9676	22.2233	22.4694	22.2972	22.5871	22.4626	22.4831	22.4809	22.3589
20.3609	21.1268	21.0526	21.8254	23.1098	22.6465	19.6772	19.3665	19.8863		23.5175	23.3221	23.3038	22.6087	22.4747	22.7426	22.4667	22.6328	22.3829
21.713	22.4607	21.9596	19.6667	23.7936	23.6071	19.6415	19.7831	20.453		24.5917	24.2414	24.26	25.0305	24.899	25.0057	24.8503	24.7426	24.6171
24.5851	23.9688	24.4364	22.0647	27.985	26.6515	20.6658	23.6948	24.543		25.5596	25.5723	25.5537	25.7062	25.5837	25.7494	25.5849	25.6877	25.5403
20.3279	22.7309	23.0368	16.5755	24.4115	23.5432	14.7034	21.1801	21.7248		24.2681	24.256	24.3458	23.9171	23.9693	23.9128	23.8326	23.8857	23.8521
24.266	26.4209	27.0288	23.7991	29.0729	28.3561	22.2559	26.8435	26.9347		24.7429	24.8217	25.1375	24.5572	25.227	24.8175	24.694	24.8933	24.9867
20.5636	21.8472	21.4026	20.1251	24.4767	24.2613	18.3258	21.8631	22.5055		23.241	23.2936	23.3559	23.4281	23.3421	23.5516	23.4115	23.3908	23.1187
19.0874	19.9941	19.8006	18.2734	23.5465	23.5573	17.5542	20.5307	20.6956		22.387	22.5555	22.3584	25.18	24.7509	24.9413	24.6844	24.4455	24.452
20.2588	23.507	23.7582	19.2647	24.6712	24.6611	19.6768	22.268	22.0092		27.1387	27.1166	27.0849	25.1615	25.0684	24.991	24.8706	24.9444	25.0532
22.8462	25.1013	25.0655	21.9808	27.9104	27.8307	21.5742	25.2999	25.3977		28.4564	28.2714	28.2046	27.6643	27.4473	27.5495	27.9127	27.8488	27.8131
23.3789	24.773	24.8955	23.4328	26.824	26.9394	22.8153	24.4329	24.1773		26.6838	26.5255	26.3712	25.3746	25.083	25.3752	25.2455	25.324	25.1858
21.6045	22.3563	22.4269	20.8928	24.4595	24.7672	20.6378	22.1207	21.7248		25.3303	25.3533	25.3107	24.6616	24.7498	24.6053	23.9146	24.0039	24.1907
17.4493	18.972	18.4181	16.0873	23.0499	23.0958	17.3211	19.8376	20.3279		20.5661	20.5705	20.3275	21.5364	21.474	21.9082	20.3683	20.3343	20.1428
20.9972	23.0279	23.0635	19.6768	24.6458	24.7017	18.447	21.8065	21.6973		27.0552	27.0112	27.0111	26.4733	26.9396	26.2576	24.8385	25.0745	25.7562
22.4106	23.2292	23.2358	22.0596	25.8683	25.9069	19.837	23.5162	23.4533		26.526	26.5263	26.456	27.2206	27.1631	27.1715	26.0393	26.227	26.2886
18.9192	20.0274	19.9815	15.9843	21.8459	22.1959	15.1143	20.2238	19.902		24.8835	24.6528	24.6086	23.3712	23.4317	23.5077	23.3332	23.3879	23.356
18.9993	21.3599	21.4187	18.793	22.0348	22.3744	17.7289	21.3912	20.9751		24.2809	24.3443	24.2463	23.1759	23.1475	23.2881	23.6753	23.7199	23.677
20.7665	20.588	20.1144	20.4445	23.7249	23.889	19.4356	20.0185	20.3103		22.7251	22.5333	22.6295	24.3569	24.1074	24.2371	22.3753	22.4385	22.2124
19.6639	19.3646	19.1196	19.1047	22.533	22.777	17.5156	19.8277	19.811		22.8539	22.8335	22.9047	24.4018	24.265	24.2896	24.8205	24.6785	24.5826
22.7967	24.7421	24.6293	21.7665	26.0048	26.1661	21.2698	22.5586	22.4924		27.8078	26.9836	27.2533	25.88	25.7601	25.6401	25.0984	25.1552	25.0053
19.2596	20.5969	21.915	20.0784	22.6366	22.6887	18.8384	20.8843	19.4964		22.3931	22.3907	22.2474	24.0929	23.8123	23.9657	24.0993	23.812	23.8016
20.8553	20.5156	20.3547	20.9304	24.7447	24.846	19.5059	21.5795	21.6214		22.5214	22.5724	22.6855	26.5055	26.5929	26.7184	24.6457	24.8274	24.5885
20.4015	21.947	22.0211	20.5762	23.5847	23.4701	18.6691	21.1243	21.1471		26.3575	26.2617	26.1393	24.7897	24.5931	24.6112	24.1718	24.2749	24.379
23.4882	24.8527	25.0735	23.184	26.9033	26.4988	21.2247	24.0841	24.2502		23.8777	24.0875	24.0232	23.6123	23.4287	23.6146	23.8125	23.7669	23.645
19.2181	18.6627	18.8401	17.9543	20.7729	20.8854	16.8754	23.3485	23.0408		22.4243	22.1692	22.1492	21.4083	20.9463	21.4581	25.3269	25.3612	24.8691
21.1833	21.7335	20.9773	20.5379	25.3516	24.8288	19.2498	18.7618	20.023		24.2594	24.0081	24.0585	25.0242	25.144	24.8378	23.07	22.9286	23.1842
21.2783	21.1915	21.3277	20.8347	24.3992	24.1019	19.6469	21.0706	21.2141		19.5683	20.1491	19.7764	19.4354	20.3495	19.8239	19.5011	19.1928	20.0909
21.7154	21.3472	21.5451	20.2976	25.1072	25.2096	18.1042	23.9741	23.6561		25.2549	25.1654	25.3453	26.8071	27.0549	26.943	26.9374	26.9445	26.8763
21.2311	21.5888	22.0323	21.5731	25.2903	24.6548	19.4211	23.4883	23.6626		19.1394	19.825	19.8879	19.8997	20.4489	20.3485	19.6791	20.6704	20.7077
21.6953	21.3068	21.2164	20.2965	24.1227	23.9484	19.4991	22.4919	22.7389		24.7408	24.7485	24.6085	24.7623	24.6343	24.869	24.4885	24.4403	24.3453
18.7567	18.3541	18.5641	18.322	22.1205	22.425	17.9269	20.1349	19.6028		22.6723	22.4721	22.6576	23.1766	23.1717	23.2674	23.7723	23.747	23.4655
21.5564	22.8629	23.228	20.9016	24.6586	24.223	18.6064	21.6354	21.6882		24.569	24.5084	24.5952	24.0115	23.9595	23.9702	24.1265	23.8357	23.738
22.3946	23.2572	22.992	21.6929	26.6919	26.9473	20.1108	23.2251	23.2173		24.4806	24.405	24.5445	26.5373	26.7761	26.6401	25.1585	24.9963	24.9925
25.336	26.8767	26.6178	24.1548	28.4861	28.7231	23.3009	25.7007	25.705		27.4604	27.3377	27.309	27.048	26.5468	26.6811	26.5065	26.4659	26.3601
21.6678	21.3878	21.1296	21.2828	22.2857	22.5566	21.089	22.2942	22.2638		21.0119	21.7743	21.203	20.8922	20.4173	21.1039	22.1025	22.4271	22.3116
21.3369	24.5973	25.084	19.5281	21.9791	22.2378	20.6459	20.8897	20.1267		28.5891	28.6339	28.438	24.8863	24.8178	24.769	24.243	24.6468	24.8913
19.3867	19.7022	19.9545	18.0712	23.0628	22.8031	14.2776	20.1598	20.1495		26.115	26.2756	26.2549	24.5005	24.6062	24.821	24.1715	24.694	24.4997
18.2404	20.9928	21.35	17.4565	22.2103	21.9047	14.0091	20.8964	20.8271		24.1713	24.5978	24.3231	22.1024	21.5803	21.8394	21.0897	21.6116	21.6269
19.754	21.1296	21.4558	19.7587	23.0366	22.5023	17.367	18.7206	18.9111		25.1286	25.7119	25.8084	23.6791	23.8692	23.6961	22.1945	22.4887	22.5649
18.9826	20.0342	20.1123	17.8655	22.0126	22.1463	17.0554	20.3085	20.0791		24.5691	24.5397	24.6204	23.8645	24.0066	23.8876	23.9006	23.939	23.977
22.1913	22.1868	21.9684	21.1115	24.3378	24.099	22.9487	21.3809	21.8203		23.4692	23.6613	23.5756	23.5614	23.7486	23.9601	23.2343	23.5772	23.4511
19.8593	20.3824	20.4946	18.8151	24.1728	23.792	15.6343	21.6439	21.8948		20.5513	20.48	20.1165	20.9043	20.8001	21.3502	24.4147	24.522	24.3351
19.4802	20.3453	19.3101	18.3249	21.8695	22.4107	16.7116	20.8035	21.2797		24.4932	24.3811	24.2032	24.9367	24.5816	24.7302	25.6789	25.2813	25.3104
21.2092	20.9587	21.0726	20.852	23.3807	23.1348	19.3867	24.5393	24.6535		19.2223	19.9363	19.7274	21.6891	21.0897	20.9723	24.194	23.7575	24.0835
21.9261	23.413	24.0157	21.3406	26.5238	25.0578	20.0762	22.1836	23.0293		24.1371	24.1327	24.4519	22.5151	23.2085	22.9209	21.5675	21.8794	21.8476
23.2744	25.4556	25.336	22.6953	26.5063	26.6192	21.9154	23.424	23.4131		28.0075	27.7429	27.4385	27.0551	26.7176	26.9747	25.5429	25.4761	25.5231
21.0573	22.5295	22.471	21.0746	25.1496	25.4318	20.4755	22.3149	22.0735		24.8385	24.8815	24.9637	25.4149	25.478	25.5214	24.5813	24.4941	24.3682
21.8569	22.6161	22.4833	21.4309	25.2461	25.134	20.2907	22.1065	22.3336		26.008	25.8892	25.6798	25.9543	25.6336	25.8703	25.9896	25.7111	25.6834
19.5319	18.5486	18.0549	18.1952	22.7855	22.5419	15.8057	18.7962	19.5158		25.9847	25.8065	25.6949	25.4322	25.1955	25.19	24.0901	23.997	24.1139
21.8972	22.355	21.9689	20.5809	26.2041	25.9273	17.1464	21.828	22.4733		25.3474	25.2604	25.3349	27.354	27.2369	27.2169	25.6579	25.4179	25.3632
20.0822	20.1365	19.9155	18.6791	23.3365	23.6509	18.875	20.3447	20.2336		21.5241	21.804	21.6918	23.2738	23.4332	23.4279	22.0203	22.0915	22.2087
21.0492	22.6515	22.5727	19.8585	25.0511	24.9932	18.7369	22.5265	22.6456		24.1254	23.964	23.9583	24.4322	23.8928	24.0467	24.8269	24.5111	24.3626
19.282	20.5945	21.6223	17.3028	24.3315	23.3454	16.656	20.7807	20.7213		22.7028	22.5259	22.4172	23.586	23.3564	23.3111	23.6149	23.4287	23.5825
20.2226	22.5167	22.4503	21.0223	22.3722	22.3916	20.0123	19.614	19.6433		26.0999	25.9634	26.0174	24.0453	24.1332	23.7934	23.4628	23.5356	23.8212
20.7296	24.0898	24.212	19.7907	23.1393	23.2861	19.5598	20.9596	20.6729		27.627	27.56	27.5906	24.5848	24.6869	24.5387	24.2752	24.5129	24.6304
19.8619	21.8311	21.6214	18.1676	23.3995	23.4192	17.7938	20.506	20.6783		26.6794	26.623	26.5314	25.0692	25.0108	25.0214	24.6027	24.7122	24.7929
21.2872	22.7912	22.6359	19.8087	24.8547	24.905	18.0573	21.9848	22.0721		27.3509	27.1962	27.3153	27.7211	27.8702	27.6898	26.6115	26.5264	26.5875
19.6367	20.6505	20.6438	16.8992	22.9034	22.9502	16.9832	20.6456	20.5877		26.0007	25.7788	25.8294	26.4435	26.3646	26.3961	25.5174	25.3277	25.2453
20.8678	20.9415	21.2081	19.016	23.2359	22.8536	18.7308	20.3955	20.4935		24.2014	24.1872	24.3605	25.8206	25.6173	25.5376	23.3194	23.05	22.9562
20.6389	22.4801	22.4558	18.8067	24.2484	24.3354	14.8774	21.5192	21.4387		23.657	23.8009	23.6884	23.0896	22.8636	23.0941	22.6512	22.8238	22.7056
22.2762	23.068	24.2251	22.2154	26.0213	25.1437	20.2054	23.7979	23.5008		21.2494	21.0097	21.1047	20.9036	20.7505	21.2748	21.2087	21.4283	20.8086
19.9059	21.4692	21.5915	18.6758	23.6056	23.8408	18.8227	21.6818	21.3067		23.5714	23.5617	23.4411	23.785	23.7423	23.7677	24.1654	24.1615	24.2565
17.2282	20.8361	20.9324	18.3565	21.6524	21.8794	17.5862	19.2967	18.9557		24.737	24.8117	24.7607	24.4513	24.5331	24.5739	24.186	24.3636	24.3736
20.6164	20.3077	20.7234	20.6033	24.1077	23.2274	18.0676	21.4775	21.9244		22.446	22.4559	22.3522	22.5903	22.4297	22.6589	23.521	23.5817	23.456
22.9415	23.0319	23.4878	22.9239	26.6878	25.869	21.5061	23.1279	23.4732		22.8448	23.2197	23.2341	23.4769	23.801	24.0069	23.2749	23.7502	23.5298
19.9011	20.113	20.3467	19.5118	23.7763	23.0619	17.2582	20.6041	21.0671		22.4573	22.2271	22.2118	22.5747	22.3373	22.5856	23.018	22.9902	22.757
21.4436	21.9619	22.0474	19.7078	24.504	24.5482	19.6187	21.4967	21.3493		27.0666	26.9275	26.4823	27.9552	27.7737	27.7761	26.3995	26.2885	26.731
19.4068	21.8514	21.5502	16.3724	23.6395	23.6576	17.7502	20.6106	20.8761		26.2854	26.0992	25.8434	25.9616	25.4871	25.8315	25.4207	25.2583	25.1696
19.4513	21.8164	21.8884	19.2816	24.2245	24.2337	18.3072	23.3006	23.2017		22.088	22.2947	22.2266	21.514	21.8264	21.8221	21.8204	21.8672	21.9394
18.6173	18.6477	18.8501	18.231	21.359	21.2744	17.4207	20.9797	20.8441		20.2522	20.6985	20.7599	21.1818	21.0223	21.212	23.3821	23.273	23.0217
21.6061	23.3192	23.4176	20.9211	24.28	24.3502	19.8567	24.7207	24.5343		20.8362	20.8973	20.9191	20.5623	20.7959	20.8554	20.95	20.8588	20.7772
19.4343	21.4681	21.7444	18.3498	22.9813	23.1476	16.5037	21.5302	21.07		26.0018	25.6864	25.7799	23.9687	23.8725	23.5041	23.5735	23.4706	23.7453
19.9815	21.1092	21.1532	20.6191	23.4706	23.4311	19.9556	22.4975	22.4754		24.1664	24.2369	23.9815	24.5646	24.5164	24.8261	26.7015	26.7885	26.7339
21.6085	21.4885	21.6199	20.0041	23.6967	23.5052	17.9824	21.417	21.4594		24.397	24.399	24.5176	24.8542	24.7842	24.8985	24.5425	24.6377	24.4045
20.7844	21.4066	21.1132	20.8294	24.764	24.8761	17.1693	21.4623	21.626		24.2459	24.2154	24.2065	25.1658	25.0658	25.1562	24.8589	24.7805	24.6987
19.957	20.7189	20.5491	19.9561	23.1886	23.6617	18.3532	24.4584	24.1374		23.8458	23.6576	23.738	23.9541	24.1829	24.4888	27.4366	27.5779	27.1913
21.7795	24.0572	23.5256	20.3206	25.4665	25.6109	19.1974	21.712	22.0814		28.6251	28.6064	28.584	26.5084	26.7834	26.4701	25.2902	25.4658	25.8012
25.8767	27.8082	27.7488	25.7012	29.5054	29.8066	24.4902	26.9145	26.655		28.3804	28.3249	28.3518	26.9672	27.1104	27.0979	27.5237	27.5509	27.5363
22.7023	22.9137	22.7828	21.8842	26.2281	26.366	20.1466	24.5663	24.5416		24.4989	24.5207	24.4113	25.8987	25.8105	25.8633	26.5726	26.3967	26.453
18.9564	19.5357	19.4652	17.4649	22.4692	22.848	17.5142	21.2986	20.9726		21.1907	21.1574	21.3042	22.8817	22.7442	22.9423	23.0429	23.2228	22.8776
17.8038	19.7397	19.9554	16.6879	22.1003	21.8728	16.2664	20.0107	20.0048		24.4695	24.5692	24.4301	23.242	23.145	23.346	23.1323	23.4071	23.3451
18.2201	19.4609	19.4129	18.4001	23.2037	23.3003	17.7213	20.4543	20.388		22.2425	22.5184	23.1916	24.0364	24.8626	24.4234	23.5152	23.4393	23.2049
20.5318	21.4735	21.5098	19.6779	23.0453	23.3998	16.4476	23.5381	23.1296		24.3545	24.3432	24.5825	23.5566	24.024	23.9336	25.6678	25.8642	25.715
19.931	21.6941	21.2414	18.8053	23.4817	23.7582	16.8843	21.5134	21.672		23.9999	24.0034	23.8987	23.687	23.4546	23.5982	24.0058	23.9749	23.9358
20.856	21.458	21.4457	21.1362	23.6943	23.4426	19.6899	21.8811	22.1275		19.9313	19.8624	20.1153	19.0329	20.1916	19.7875	19.2476	19.8244	19.9753
23.0658	22.8856	22.9864	22.8842	25.3161	24.9576	21.6095	22.9108	23.1509		23.8691	23.7346	23.7962	23.7775	23.7168	23.7227	24.0717	23.8753	23.8075
19.2991	20.1983	20.1233	17.4395	22.4271	22.5667	16.0787	20.4583	20.3761		24.0652	24.1265	23.9853	23.9875	23.6901	24.0272	24.7543	24.8805	24.6843
20.3803	21.859	21.912	19.5805	24.1345	24.2237	19.021	22.4268	22.2668		23.5588	23.8012	23.8244	23.4388	23.5383	23.66	24.4897	24.7789	24.6337
18.212	18.9759	18.7861	18.7688	22.4847	22.8765	14.7438	22.3701	22.1504		21.6	21.6703	21.8493	22.3378	22.8549	22.6267	24.4227	24.2327	24.2817
20.0005	20.803	20.9289	19.361	23.0643	23.15	18.2467	20.054	19.8247		23.4649	23.3156	22.9174	22.8029	22.3034	22.4875	22.0591	21.8743	22.088
23.3654	25.218	25.2127	23.9545	26.9506	26.9869	22.5112	25.3103	25.2617		24.4019	24.3067	24.3079	23.9471	24.0275	24.0069	23.9978	24.0911	24.1103
23.6789	26.4541	26.6463	23.2354	27.8954	27.8751	22.6289	26.5451	26.3555		22.6397	22.9421	22.6952	22.1942	22.3983	22.8074	22.1163	22.7196	22.5571
21.0936	21.683	21.534	20.586	24.5506	24.5736	19.6922	22.6118	22.7201		24.1336	24.1092	24.058	24.622	24.6051	24.6402	25.3623	25.2555	25.2714
19.1249	20.7301	21.3094	18.1774	22.6183	22.622	17.2487	22.993	22.3923		24.5914	24.5596	24.7928	24.2759	24.4081	24.3752	25.2879	25.4057	25.2052
21.6351	23.3776	23.1178	21.277	25.5233	25.8701	20.6044	23.4573	23.3525		26.2306	26.0509	26.0533	26.2241	26.117	26.1367	25.735	25.5024	25.48
19.7466	23.7342	23.5442	19.294	23.3052	23.4167	18.6974	21.2362	21.297		25.6656	25.8084	25.6729	23.1667	23.0477	23.1468	22.9915	23.1664	23.2026
21.5102	21.5346	21.9865	21.3969	23.0105	22.9014	20.6153	20.6605	20.3001		23.0882	23.0816	22.8682	23.8265	23.5497	23.6593	24.1521	23.8579	23.9614
19.679	20.9542	21.4002	18.959	23.0648	22.7306	17.7205	21.4968	21.3673		24.0522	23.857	23.743	23.993	23.6298	23.7974	24.1507	23.9276	23.8737
17.5721	20.6061	20.2081	17.5712	22.3059	22.1041	17.7158	20.3495	20.9316		24.672	24.4901	24.259	25.3572	25.113	25.2195	25.1927	24.8985	25.0228
23.6902	23.3093	23.3416	23.4785	28.4644	28.1541	22.528	26.3151	26.5754		22.1292	22.1066	21.7515	23.4071	23.7295	23.9172	23.0679	23.5186	23.6857
19.25	21.4697	22.2295	16.7502	23.455	22.9359	14.9013	21.0225	20.7642		22.5625	22.2893	21.9958	23.0157	22.5387	23.0293	23.3591	23.356	23.1586
20.7006	20.915	20.4732	19.9032	23.1756	23.1736	18.8265	21.4237	21.8498		22.9515	23.2411	23.1406	24.139	24.7324	24.7984	25.416	25.6257	25.6599
19.1815	20.8349	20.4126	17.5557	23.9634	23.8556	13.8828	21.3378	21.8503		23.0906	23.0302	23.2325	23.7956	24.0355	23.8541	24.9218	24.7995	24.7784
20.0573	20.8354	20.666	18.3756	23.2783	23.5949	16.3169	22.6148	22.4499		24.7091	24.5195	24.5474	25.3628	25.3963	25.3717	26.7277	26.5454	26.5419
19.5521	19.8221	20.0385	18.7955	22.4664	22.2809	17.7958	21.5657	21.5172		22.7384	22.9184	22.4641	23.4866	22.9923	23.798	24.9925	25.1352	24.7836
20.7033	21.8197	21.4629	20.23	24.3978	24.3226	16.047	22.4764	22.8908		21.8915	22.3895	22.0701	22.6287	22.6244	23.1106	23.5911	24.1415	23.9744
20.1459	20.7246	20.5461	18.9487	23.4324	23.5102	14.4173	22.1914	22.2743		22.7741	23.006	22.8972	23.6561	23.4709	23.6827	24.9371	24.8801	24.7768
20.245	21.3465	21.2514	19.939	23.4965	23.3771	17.6543	21.8751	22.072		22.4415	22.7672	22.7406	23.6229	23.8662	23.9532	24.4602	24.693	24.6324
20.9539	22.4364	22.1828	20.2298	25.769	25.6592	17.6962	23.2737	23.6195		23.4183	23.639	23.3401	24.2257	24.3548	24.4837	25.8343	25.8565	26.0262
21.3204	23.594	23.5628	21.3593	23.6799	23.6739	20.154	21.4172	21.4368		26.9491	26.6836	26.8416	23.4188	23.4433	23.4076	23.9408	23.6973	23.5748
18.2288	21.6691	21.9211	16.7905	23.0311	23.0107	15.697	20.2739	20.0247		24.376	24.5226	24.8182	22.5591	23.1742	22.7885	21.5408	21.7926	21.8824
20.75	20.6818	20.0204	19.772	23.4419	23.327	19.5233	22.9372	23.6958		23.8931	23.9383	23.7079	24.2348	24.128	24.6677	28.1357	27.9354	27.6259
21.7323	23.2061	23.5098	21.5915	25.3028	25.247	20.5137	23.6579	23.3923		22.8696	23.0594	23.1577	23.6115	23.8592	23.6712	24.0445	24.1105	24.1999
21.5686	23.121	23.1749	20.661	25.7645	25.7996	20.8259	23.4959	23.3893		24.4808	24.38	24.4234	24.7914	24.7532	24.8146	25.6729	25.6054	25.5004
20.5328	21.0033	21.2044	20.868	24.2753	24.0934	18.2684	21.4238	21.3868		25.0765	25.0024	25.0403	24.4946	24.5263	24.5184	24.4963	24.5136	24.4834
20.1861	19.4435	19.6344	19.9235	23.1067	22.8379	17.9282	20.251	20.3112		24.8994	25.1755	25.0971	23.9732	24.0204	24.2668	24.387	24.6113	24.443
22.4626	22.7222	23.3672	22.3124	25.524	24.9485	21.7423	24.1142	24.027		23.5054	24.0894	24.0728	24.2751	25.1315	25.1056	24.9675	25.628	25.6703
22.2859	21.9094	21.2474	22.961	26.4146	26.548	21.4555	20.9842	21.4952		22.1765	22.4539	22.3332	25.3743	25.5226	25.6831	22.4893	22.3253	22.2853
17.6723	18.3917	18.7496	17.9348	20.9076	20.6893	15.5749	22.7027	22.5455		22.9528	23.0092	23.0863	22.3535	22.871	22.7911	26.8789	26.685	26.6875
18.9681	19.782	19.4436	17.2418	22.7226	23.2972	18.4682	19.7169	19.4631		21.4069	21.0644	21.1796	24.8434	24.7089	24.7071	21.2421	21.1433	21.0295
21.158	22.9226	22.4308	18.9842	25.6971	25.6748	17.8379	20.55	21.0466		26.9874	26.7791	26.8058	26.7677	26.6267	26.3413	23.8202	23.7709	24.0293
19.3958	21.1934	21.3771	17.9054	23.0973	22.8643	16.9312	20.6323	20.6639		24.0479	23.9347	23.9941	23.6085	23.6419	23.5347	22.9363	23.0755	23.1232
21.7378	23.6691	23.5636	20.8266	24.5478	24.7873	20.4612	23.4409	23.2892		24.5094	24.4786	24.4812	25.281	25.1889	25.0776	25.2814	24.9004	25.0089
22.5413	24.0182	23.8616	22.0816	25.9488	26.2706	21.3198	23.3359	23.1531		23.6703	23.5255	23.5354	23.863	23.9263	23.9787	23.4551	23.8089	23.7463
25.8395	28.1258	28.2728	25.064	30.3043	30.1487	24.299	26.1344	26.1254		29.3808	29.5505	29.5313	28.1257	28.273	28.3158	27.135	27.4984	27.4746
21.3325	23.8093	24.0066	19.756	22.8974	22.8342	19.9278	21.3904	21.2387		26.3414	26.2581	26.4767	25.3354	25.2861	25.3136	25.4309	25.5747	25.3284
21.2281	22.1907	22.163	20.8581	24.9437	24.671	19.656	22.5685	22.8512		22.442	22.7006	22.8065	22.952	23.3001	23.2278	24.3274	24.3754	24.3415
23.0773	24.7002	24.6629	22.5734	25.0793	25.3598	22.3175	23.6773	23.4163		24.4082	24.5363	24.579	25.1345	25.4235	25.1503	25.0791	24.7416	24.9718
23.1701	27.7347	27.662	21.0649	26.0181	26.6869	21.2825	24.6293	24.0154		24.394	24.2802	24.1748	24.6062	24.3857	24.3956	24.5756	24.1943	24.2896
23.444	27.8581	27.9211	22.169	27.483	27.9741	22.1078	26.2139	25.6421		23.3824	23.2346	23.3559	23.7804	23.7635	23.5376	23.8244	23.374	23.4784
21.738	23.9562	23.3664	21.5428	24.7436	25.3069	20.0841	22.4806	22.4894		22.2751	22.1992	22.2058	23.1449	23.0035	23.1324	23.0318	22.9464	22.8105
21.5219	22.3198	22.2954	21.1863	25.6255	25.9543	20.8901	24.1723	23.8503		24.4847	24.3883	24.5188	27.4754	27.3351	27.3367	26.8941	26.8118	26.6794
21.81	22.8816	22.7712	20.8097	24.547	24.5026	20.5953	22.2092	22.3463		24.243	24.3031	24.3994	24.6768	24.9347	24.8955	25.2351	24.853	24.7957
24.1209	26.7397	26.5232	23.1248	26.6952	27.1138	23.143	24.7903	24.5703		26.4534	26.2058	26.1999	24.7675	24.708	24.6056	24.5273	24.5902	24.6983
24.7778	25.2737	25.0005	24.3213	28.8862	29.1575	23.3171	25.2767	25.2609		22.0457	22.0694	22.2663	23.2674	23.4633	23.5112	22.3752	22.5295	22.2844
19.3149	22.0422	22.2477	16.1302	22.0312	21.7578	17.0113	19.6301	19.6804		27.9655	27.8149	27.6409	24.7705	24.5354	24.5367	23.8598	24.3093	24.4817
22.5901	25.6536	25.4171	22.6643	28.0755	27.9856	19.8172	26.4797	26.7885		23.8028	23.76	23.4834	23.4288	23.3666	23.7303	23.3098	23.6289	23.5416
21.2427	21.7991	23.5509	19.0621	25.1605	23.5719	16.5902	21.6174	21.4365		23.3761	23.2685	23.2661	23.8644	23.7429	23.7985	24.1395	23.806	23.7525
20.6642	21.1703	20.0362	19.4812	22.0024	22.7186	18.7133	20.6792	21.0794		24.6745	24.562	24.6025	24.9914	24.9007	24.8512	25.9511	25.8921	25.9008
20.014	22.301	22.3949	20.1898	24.4787	24.3322	20.0375	22.1926	22.2276		21.9759	22.1287	22.094	21.6547	21.5811	21.4666	21.8496	21.8772	22.0261
19.4724	20.2272	20.2838	18.8839	23.1948	23.0411	18.605	20.1131	20.1926		25.0054	24.9241	24.867	25.3571	25.244	25.3109	25.4807	25.3069	25.2968
22.7714	22.264	22.1802	22.4567	26.0822	25.8926	21.1151	22.2719	22.5276		24.7031	24.5751	24.6324	23.6719	24.1261	23.9498	23.6598	23.5524	23.6712
19.5716	19.9833	19.9519	20.1606	23.4228	23.2392	18.8619	20.9436	21.141		23.9044	24.0373	24.0087	24.1329	24.146	24.0703	24.3797	24.3492	24.4533
23.6175	22.5645	22.7596	24.033	26.586	26.2158	22.8707	23.5323	23.6897		20.8152	20.5595	20.791	22.1313	22.3123	22.1063	22.3732	22.2175	22.1918
21.4036	21.7769	21.7696	21.1823	24.095	24.1367	20.7884	22.3655	22.3135		26.331	26.2617	26.3252	25.9058	26.1887	26.0384	25.8923	25.8569	25.9436
22.8446	23.1216	23.4808	22.3117	27.0408	27.0524	19.234	23.8314	23.443		26.1255	25.7218	25.6282	26.7988	26.8956	25.5903	25.4316	25.1746	26.5732
21.5454	21.417	21.6518	21.4511	25.3387	25.4823	18.9537	22.3713	21.9752		21.3732	21.497	21.2435	23.3142	23.4278	23.9358	21.1126	21.2975	21.0426
21.715	21.6796	21.6976	21.9525	25.7183	25.6868	17.8473	22.452	22.4479		25.2128	25.0543	24.7063	26.8962	26.2912	25.941	25.1839	24.795	25.4929
19.6292	20.7522	20.7355	19.1185	22.8575	23.0013	18.7287	20.5931	20.4483		24.4124	24.2231	24.2313	24.1118	23.9346	24.0105	23.9842	23.8534	23.7691
22.0049	23.4013	23.6926	22.3347	25.8549	25.4487	19.9975	23.9148	24.012		22.5452	22.6438	22.8086	22.2035	22.9092	22.7751	22.5768	22.984	22.953
20.0528	22.2004	22.128	20.138	23.6964	23.7486	18.7563	21.4391	21.4416		24.7812	24.5976	24.4819	24.2223	23.885	24.2348	24.3211	24.368	24.1337
21.7167	21.9237	22.1552	20.4034	24.774	24.9123	19.524	24.771	24.3835		25.3993	25.3332	25.3831	25.8433	25.6731	25.7986	27.5848	27.6254	27.4497
22.5967	24.7054	24.642	21.6574	26.4861	26.792	21.2871	24.6397	24.3796		25.55	25.4526	25.4251	25.6288	25.5051	25.6003	26.2528	26.2084	26.1404
21.0522	23.4554	23.1095	19.7302	25.0728	25.167	19.2617	22.2384	22.4725		25.4066	25.1836	25.2375	24.7472	24.542	24.6596	24.4321	24.469	24.2973
23.0889	22.8044	22.4368	23.325	25.6457	25.705	22.2794	21.1623	21.453		26.4902	26.2505	26.1912	23.8143	23.9562	23.9496	23.3794	23.4105	23.4762
18.5462	20.8624	20.7177	17.972	23.5623	23.4603	18.0277	20.4003	20.6292		26.2475	25.9906	26.1634	25.9928	26.4414	26.1911	24.4821	24.5756	24.6528
20.5197	22.2929	22.0599	18.5924	24.6186	24.6078	15.3054	21.651	21.8771		26.5497	26.3196	26.7704	26.1572	26.5327	25.8284	25.3219	25.2374	25.4907
19.5584	20.9533	20.7022	18.9678	23.8031	24.0094	17.6075	22.2637	22.2908		26.0135	25.8421	25.827	25.1412	24.9574	24.9329	26.0616	25.9527	25.9921
18.6467	20.5234	20.4683	18.0851	22.0848	22.1639	17.8062	19.0718	19.0301		23.2717	23.2845	23.4836	22.8458	22.8185	22.6222	22.32	22.2552	22.2522
19.8211	20.2384	20.1401	19.7792	23.0642	23.0897	19.738	20.5562	20.6113		24.3581	24.2609	24.104	24.9261	24.4571	24.7004	24.0038	23.8812	23.7946
18.9	19.3019	18.974	18.2748	21.7699	22.2587	16.1427	20.0759	19.8973		25.0861	24.9019	25.0034	24.3026	24.1954	24.176	24.8639	24.739	24.6566
21.5869	22.9977	23.2788	21.0047	25.9824	25.5753	20.1411	24.0091	24.1173		20.9139	20.8846	20.958	21.1851	21.4434	21.4445	21.5577	21.9005	21.8258
22.8835	22.6202	22.7931	22.7478	26.3671	26.2753	21.3734	25.5091	25.4103		21.7122	21.6962	21.6238	22.0285	21.9938	22.0459	23.6005	23.6695	23.6896
22.2011	24.5324	24.3295	20.8281	23.7554	23.7808	21.2126	22.0751	22.235		23.0774	22.992	22.4005	22.6081	21.9851	22.7192	22.6971	22.7017	22.5589

## Sheet: Fig. 3b bottom panel
		Brain	Kidney	Liver
	-UV	23.76	25.92	43.965
	+UV rep1	19.83	34.74	41.37
	+UV rep2	21.915	20.985	33.735

## Sheet: Fig. 3e
		µg poly(A) RNA/mg protein					µg non-poly(A) RNA/mg protein
		mouse 1 (-UV)	mouse 2 (+UV)	mouse 3 (+UV)	mouse 4 (+UV)	mouse 5 (+UV)	mouse 1	mouse 2	mouse 3	mouse 4
	Brain	0.137556	0.108732	0.114753	0.115283	0.131718	2.16335	5.63538	4.27974	4.43902
	Kidney	0.312863		0.276496	0.296905	0.266962	8.64601	8.52765	12.4922	12.7923
	Liver		0.489387	0.367488	0.350858		29.4638	33.7424	29.5521	20.9741

## Sheet: Fig. 4g
	First panel (interaction of dual binders with poly(A) RNA)				Second panel (interaction of dual binders with non-poly(A) RNA)				Third panel (activity of exclusive non-poly(A) RNA binders)				Fourth panel (activity of exclusive poly(A) RNA binders)
	Log2 (eRIC signal normalized by RNA content)				Log2 (non-poly(A)RIC signal normalized by RNA content)				Log2 (non-poly(A)RIC signal normalized by RNA content)				Log2 (eRIC signal normalized by RNA content)
	Brain_+UV	Kidney_+UV	Liver_+UV		Brain_+UV	Kidney_+UV	Liver_+UV		Brain_+UV	Kidney_+UV	Liver_+UV		Brain_+UV	Kidney_+UV	Liver_+UV
	13.9707	17.6613	17.9122		22.7403	24.7742	27.4195		21.8869	22.3724	23.5656		14.842	13.7533	15.7307
	11.7805	15.8465	11.8667		23.4105	24.3833	24.9732		25.7859	26.8131	28.4378		13.7336	13.0136	14.5663
	20.7913	22.0214	19.5145		25.3239	25.4358	26.3968		27.6036	28.189	29.4438		11.3972	11.48	14.9546
	13.082	18.4538	13.2582		22.445	26.3248	24.9607		27.1136	27.6333	29.263		11.5264	11.1662	14.9515
	15.9301	18.1387	14.7141		24.8745	24.4836	25.0776		25.4639	23.1508	24.5769		15.6504	12.777	15.7692
	18.5979	19.0226	17.3389		26.4925	27.1397	27.2971		25.213	23.8231	25.5937		12.2983	12.4139	13.2811
	14.2851	17.6017	15.7662		23.8481	25.3956	26.7242		25.421	26.6544	26.7892		12.9868	10.8561	15.1221
	13.7562	18.1742	16.117		25.1582	27.0247	28.4188		25.3868	25.5224	26.458		14.018	12.3177	13.6053
	15.0394	19.0563	17.7519		25.7949	26.9487	27.9612		24.6205	25.803	27.7449		13.5172	13.5425	14.7368
	15.1961	17.6674	17.445		23.2262	23.5292	27.072		23.6369	24.6945	26.5198		13.9826	10.8959	15.9687
	15.0393	18.8445	18.0314		22.4742	24.7767	26.652		26.014	26.9194	27.1764		13.6929	11.3246	14.2862
	15.3682	18.4168	16.2912		25.7365	26.4563	27.73		23.9474	24.0053	25.2547		12.5954	12.246	15.1051
	14.7714	19.6409	18.3948		22.9509	25.4235	27.8208		24.3784	26.4293	25.9826		14.9799	11.6303	14.902
	15.0969	20.7416	17.0745		21.7783	24.995	25.5856		27.104	26.949	27.4747		11.8167	12.0336	15.0779
	17.8257	21.19	18.838		23.6387	25.3246	27.428		25.4495	26.423	27.94		11.5081	12.3102	15.7475
	17.2018	15.4277	13.9575		25.2542	23.5412	25.7044		26.8965	28.0713	28.6333		13.2894	12.2544	16.379
	18.1206	21.2319	18.9686		24.9038	26.5251	27.9289		25.3881	26.3985	28.0118		12.951	14.8142	15.2424
	20.888	25.1791	22.7606		22.5458	25.5094	27.0946		25.4729	26.1711	26.9476		16.5441	11.311	17.5173
	11.4172	14.9046	13.4417		25.2523	26.5393	27.8117		24.8748	24.4178	25.7043		11.583	11.9609	16.6881
	13.3069	16.8674	14.9393		26.6478	28.1106	29.9621		23.7811	24.8161	25.5559		14.6631	13.13	15.1131
	14.1301	19.9563	14.7639		22.2478	25.2336	23.9271		25.0686	26.3694	28.0109		14.6634	11.7591	16.2389
	12.9232	16.4599	18.4781		20.9515	22.6495	26.5882		26.1445	26.9378	28.1417		12.863	11.4463	14.6334
	14.6944	19.2713	15.9871		21.4637	23.8366	24.7215		25.5717	27.3484	28.6891		13.8917	13.1949	14.4692
	12.6097	17.9805	15.1526		20.9613	23.9932	25.1306		26.4526	27.6494	29.4453		12.6589	11.0368	14.9413
	15.4672	19.3699	18.582		23.1566	25.089	27.7689		25.0676	23.2776	24.9166		13.815	12.5188	16.3695
	16.5698	22.0631	17.253		24.5096	29.1935	27.9588		23.3071	24.6574	26.2489		13.7791	10.0023	15.4799
	17.5869	21.652	17.8461		24.527	27.7163	28.5371		25.7682	26.364	27.8467		12.2249	11.8465	14.881
	15.3473	18.5424	16.2498		24.5013	24.5598	25.0958		24.1639	24.7332	26.3087		13.5284	13.4326	15.9594
	14.5678	19.005	16.4608		22.0318	23.9702	24.9105		26.8239	28.1475	29.528		13.9559	12.3245	17.0273
	17.9232	17.1322	15.2663		25.7541	23.9157	25.6523		27.7047	26.057	25.3856		13.5301	14.4582	15.2047
	18.4484	19.2182	18.0221		24.1815	24.6624	25.923		25.4854	24.5139	26.0909		14.9075	13.6369	16.218
	17.744	16.604	15.2121		27.9347	25.8166	27.5258		24.3963	25.5726	27.1079		14.6405	11.2127	16.1028
	13.725	18.2119	16.3263		25.9656	27.6582	29.592		25.0844	26.075	26.9909		11.9066	11.244	13.2095
	11.8514	16.469	16.7377		20.985	22.8932	26.2639		23.2653	23.6186	23.264		13.9423	10.6615	13.4632
	12.9616	16.7803	14.8735		23.1775	25.0633	26.9583		25.7138	24.4165	26.5223		13.8647	14.5675	13.9553
	13.7771	15.8826	15.7085		25.0305	25.2273	26.9509		23.7161	24.2324	26.0927		15.476	13.3039	17.9409
	12.922	16.0389	17.6053		21.5056	22.2088	25.8227		24.3053	25.1798	26.8704		15.0016	12.6213	16.1734
	14.9401	17.8884	17.0478		22.298	22.8618	25.0713		24.8581	26.2432	27.958		13.8805	11.7274	16.872
	16.2903	16.7774	15.0675		28.3149	28.8539	27.8167		25.978	26.875	28.0837		12.8314	12.0525	14.2277
	14.4616	18.7669	18.6407		19.6578	21.5275	25.1369		25.8684	27.3358	28.7605		13.0692	12.3346	13.6702
	12.6795	16.3149	13.684		23.157	23.8384	28.4654		22.3311	24.7379	24.097		13.6249	14.305	15.3839
	21.1722	22.8143	21.1268		27.9813	28.7572	29.8153		22.3491	24.0039	23.8522		14.9623	10.6238	17.4315
	13.8125	16.3531	12.2786		24.1221	24.4141	24.4113		23.4841	25.0255	26.9433		12.8687	11.9657	14.4631
	16.6117	19.3751	16.755		22.5998	24.2685	25.814		24.0838	25.0181	26.491		10.9313	12.4918	12.5809
	13.2898	17.6586	17.1738		20.2405	22.2485	25.2284		24.4949	24.9472	25.9754		15.4399	14.1252	16.532
	14.24	17.6697	16.575		24.5497	25.737	27.6502		24.8677	24.1509	26.5061		13.9216	11.0656	16.0751
	14.5578	16.6524	12.4836		22.7458	23.2952	24.4532		22.4313	24.1173	26.0677		14.0291	10.1895	15.7792
	16.5783	19.0469	15.6393		25.7864	26.0575	26.9285		23.4806	23.1308	25.6922		13.266	11.0261	13.178
	12.2203	14.8672	13.4011		22.4555	23.3326	25.9195		23.0842	25.7564	25.0424		14.4082	11.6659	14.2968
	16.1758	21.3309	16.7875		25.1284	27.838	27.8304		24.3211	24.952	26.4305		14.6137	10.1051	15.2477
	13.8329	18.0731	17.6937		21.162	23.5165	25.7643		24.9903	24.3517	24.9996		13.0318	12.9923	14.4745
	14.5494	17.638	19.4342		19.3769	20.7425	25.8005		24.5652	24.4688	25.0988		12.7257	13.1436	15.0548
	13.8236	16.8695	15.1682		23.2755	24.2051	25.9722		30.593	30.229	30.3248		14.7296	12.579	16.0575
	17.2406	19.9734	17.4577		23.9121	23.7954	25.4596		24.8847	25.9556	28.1119		16.2118	12.6305	17.0243
	14.8966	18.5717	15.0042		22.842	25.3909	25.8894		25.635	27.0482	26.4234		12.6626	11.6772	15.5415
	15.8956	18.9423	18.0601		21.5967	23.0844	25.0757		23.0072	24.8559	27.1166		13.4671	13.3431	14.6801
	16.2737	22.1142	18.9209		22.4621	25.4921	26.8706		27.677	27.334	27.8474		14.7379	12.2447	14.7685
	15.1897	17.7878	15.7645		24.3749	24.9377	27.4663		24.7106	25.4459	25.081		14.1804	15.2969	16.3257
	14.2503	18.3518	15.8097		24.5909	25.735	26.89		22.7745	24.1531	25.0674		13.9988	12.6125	15.0502
	18.2418	20.9036	20.0833		22.2177	24.4792	25.5667		26.3276	27.0921	27.2134		16.1903	11.5091	17.4445
	16.7664	20.8654	18.9897		24.6741	26.7744	28.2075		27.6661	29.1848	28.3115		14.9391	10.0697	14.9456
	12.9107	17.9277	15.4535		23.798	25.4288	26.9198		23.0488	24.9479	24.0118		12.2284	13.6684	13.2231
	14.6232	18.6635	13.1381		22.1361	24.1624	22.7989		21.7233	23.6785	25.5977		12.7098	9.60214	13.5756
	16.7237	19.5222	22.4432		24.7677	26.2902	30.4153		22.8679	24.7117	25.2975		15.2902	10.0996	17.7105
	15.8046	18.1596	15.7367		26.3518	26.3519	26.4135		24.1834	24.0386	25.5609		12.004	11.5039	13.8866
	16.8061	21.323	19.9288		23.9426	25.5884	27.2038		28.9687	29.297	29.0718		12.6024	12.9112	13.0734
	14.2702	20.75	15.2021		21.8015	25.3503	25.6321		24.6188	27.4003	30.0883		15.4576	15.89	17.0731
	14.6908	18.7672	17.3403		24.4105	25.9446	27.8216		23.3467	24.6516	25.2565		12.3988	13.0133	15.0664
	17.8997	20.0986	18.2264		23.5868	23.7276	24.7506		23.5623	25.1995	26.4636		17.3408	10.0393	18.0655
	16.3186	20.7967	19.452		27.4491	29.3821	30.2756		21.6131	23.2476	25.0637		11.8099	12.2322	16.3777
	15.6579	19.2094	17.3285		26.7867	28.2731	29.4046		24.2327	25.6391	27.2808		12.7721	11.0758	13.3395
	13.4517	17.4492	16.5059		19.9631	23.0241	25.2297		24.2083	25.0987	25.316		14.5183	12.5014	14.2181
	17.9632	20.9408	19.43		22.5528	23.9918	26.4108		22.0323	24.1198	25.248		13.2358	10.7458	14.2557
	16.7316	21.1137	17.7233		24.9581	26.7679	27.713		24.6866	25.7146	25.4907		15.4323	12.1166	14.9383
	14.225	20.1921	19.299		21.1312	24.0916	26.7279		24.2754	24.0136	25.4184		11.6899	15.3919	13.0106
	13.3659	16.3424	15.3514		24.0357	24.8261	26.6019		23.7526	24.537	23.6095		13.5022	10.4485	15.1311
	16.3176	21.6392	19.7021		24.0861	26.3759	28.9683		27.0368	28.4246	27.5409		14.2003	10.5341	15.883
	16.6324	21.0243	20.5854		22.0823	24.7495	27.9334		22.9643	24.3822	24.3151		12.4683	14.8889	15.3539
	11.2431	16.0036	12.2832		19.6101	25.3065	23.8257		23.2792	23.3131	26.618		11.5218	13.1471	15.5695
	12.7657	17.2014	17.4624		21.6732	23.8406	26.752		25.0771	26.0691	25.7517		15.3114	11.2946	16.5648
	16.7754	18.0482	15.3524		29.5979	29.5041	29.3401		23.3923	26.1821	24.3119		13.9824	9.92207	15.332
	14.1366	19.1519	18.525		21.3948	24.3387	26.5214		25.9666	25.1049	25.3926		14.5325	11.7374	15.7002
	14.5077	17.4972	19.9886		23.6555	24.5571	29.5482		27.1575	27.5104	28.176		14.7992	12.3974	14.422
	19.2056	21.5508	19.1647		24.0361	24.3098	25.9442		27.3952	28.4925	27.8034		13.5189	12.1035	13.7064
	17.1186	20.5842	18.7984		22.6548	23.9763	26.2922		22.5933	24.2126	23.6179		12.8125	11.0081	16.3138
	15.6355	19.2538	16.7952		22.8709	24.1086	25.8232		25.9989	23.6926	26.0193		12.6941	11.8935	15.0384
	13.8745	17.3863	16.5516		20.3692	23.4106	25.9083		25.0093	24.5001	24.8539		11.3418	13.1005	14.5502
	17.9815	23.0219	19.6613		21.3524	23.1429	26.0417		27.4379	28.2169	27.5825		13.6422	10.123	14.3943
	14.6981	17.6143	15.2303		23.3407	24.1803	23.6372		23.8291	22.1888	24.3563		12.6546	14.2687	14.9607
	18.1399	20.9456	18.1435		22.8742	23.8381	25.8075		22.26	24.2783	26.2054		11.8661	12.6067	14.0397
	13.868	18.326	18.42		19.9979	22.3225	26.1936		24.312	22.7499	24.2062		13.7802	13.8447	15.0024
	12.7824	18.8063	13.7264		19.0826	24.5012	22.4254		24.2923	23.8751	25.3818		12.4096	13.6274	13.5424
	14.0667	19.1836	18.3631		22.4463	26.5805	28.3215		20.7658	23.7093	26.4506		13.0986	13.3784	16.1061
	12.2176	18.665	16.0747		22.2254	25.9165	26.7463		21.7868	22.4585	24.8633		14.9957	12.7209	16.728
	13.2275	15.8002	14.3805		22.4506	23.7536	26.7273		24.3502	19.8365	22.5311		13.8118	13.2956	15.4373
	14.6814	16.305	14.8404		23.0724	23.7144	25.3513		23.3153	24.7729	26.2883		14.3644	9.94106	16.6719
	13.9027	18.2737	16.4107		20.4332	23.2189	25.1413		27.7203	28.9842	27.6216		14.7614	12.1005	16.9002
	20.4071	21.3798	19.254		29.7681	28.7869	28.6089		22.2117	22.8752	23.8721		14.6043	10.8187	15.6694
	14.732	18.5954	17.458		24.2899	26.087	28.2374		23.7736	22.7795	25.0321		12.6378	12.1	13.7713
	13.8697	16.5195	18.3844		21.3459	22.2818	27.4422		24.0748	25.3064	24.8295		13.7601	12.8617	13.0136
	14.1434	19.5162	17.0539		20.8129	25.6966	26.1475		25.8552	23.7885	25.9344		12.4775	11.0991	15.1434
	18.0901	22.4276	19.3424		23.9824	26.1785	26.9278		23.5003	21.8882	23.8827		13.1506	12.0011	14.2668
	15.8001	19.82	17.8517		21.9076	23.7324	25.4873		27.441	25.8326	28.149		12.2319	12.3057	13.6944
	15.3962	17.8555	16.2283		24.0084	24.6305	26.8842		24.0068	22.8725	24.8938		14.5745	9.62204	15.427
	15.5845	16.7658	13.9015		23.9124	24.649	24.37		26.1519	28.7255	31.6374		13.6935	12.1764	15.0449
	17.769	20.5126	18.5541		25.1906	25.0146	26.4481		25.6794	26.6689	26.8363		14.5142	11.9084	14.1643
	13.3108	16.4857	19.4456		21.9451	23.5915	27.5329		23.4042	23.7927	24.1902		12.6933	13.9384	13.3718
	13.2346	16.4938	15.2268		22.4254	23.4578	25.524		23.011	24.8743	28.4923		13.4778	11.7891	13.9979
	14.0655	17.734	16.6774		22.9658	24.476	26.2227		24.4129	25.9834	26.079		13.4092	11.1991	16.3275
	15.4127	18.236	20.3732		23.0131	23.2333	27.4462		24.4043	20.5309	22.6668		14.3857	12.0912	16.7539
	14.9578	19.7516	15.6605		22.7177	21.9947	23.3891		20.7257	24.5816	25.6299		14.1236	12.188	14.6877
	16.2004	19.8827	18.411		23.5733	25.6391	27.2254		24.6824	25.2894	28.151		12.897	11.7694	13.459
	17.2714	18.3694	15.8045		24.1733	23.3513	24.4712		21.9103	22.8706	25.5957		13.1864	12.3983	14.8019
	18.9021	16.3957	15.3702		29.0575	26.3457	28.228		24.8806	23.2051	24.9538		12.6997	14.855	15.1133
	13.5002	17.5219	15.7593		24.1098	25.8988	27.2809		27.4736	28.2578	31.2446		11.6907	12.874	13.7665
	12.0375	15.6762	14.2716		22.0357	23.2512	24.6146		22.0324	23.8775	27.8257		13.7046	10.2298	14.8492
	17.4597	17.2512	15.1456		24.9918	24.7565	25.2187		24.9831	24.5619	25.9649		15.1643	14.6508	16.7434
	14.7512	19.1657	17.3426		23.6708	25.8914	27.5493		23.2081	24.1514	26.7924		13.8705	14.1924	13.2326
	12.5197	16.2569	14.7992		24.5673	26.0301	27.6124		26.3286	24.3174	26.313		14.3115	13.7151	13.5536
	17.4354	20.0224	17.7826		23.0163	24.6892	25.9786		23.2954	23.4472	24.7661		14.0508	12.3907	16.8143
	14.3846	18.1632	16.8149		26.4419	27.5686	28.8353		22.5001	24.7337	24.6373		15.1703	13.9024	16.7505
	16.2675	19.2473	17.0492		25.1869	26.0394	27.5779		26.1663	27.7259	27.2158		14.9243	11.7209	16.1232
	16.2545	19.6582	18.1352		23.4862	24.941	26.7458		24.5424	26.8023	26.1233		14.4552	13.9727	14.8669
	13.7442	16.266	17.9293		21.8474	23.2127	27.5786		20.6018	22.5243	26.2912		14.0491	11.3447	14.2648
	14.1801	17.5318	15.3157		21.3987	24.4066	26.4527		24.1976	21.9486	24.4276		12.8932	12.685	14.148
	12.2111	17.1241	16.9027		20.2713	23.4432	26.14		27.7373	26.0789	27.7242		14.2234	10.3386	16.4835
	11.8187	14.9553	16.0707		20.488	22.213	25.6648		25.0647	23.9225	25.8311		13.7993	13.0079	14.0861
	14.1881	17.6107	14.8525		25.5585	27.7282	26.9008		26.5661	25.317	27.9712		11.7555	11.7941	13.9555
	15.3122	18.6811	19.0219		22.3455	24.069	25.5398		24.7919	23.9368	24.7858		13.159	11.4855	14.0425
	14.4645	16.3909	14.5732		26.7785	26.7376	27.7999		21.5295	22.5774	26.172		14.6723	14.0161	14.7401
	18.5752	16.6979	14.9046		24.3859	22.4311	24.529		22.6157	24.286	27.964		12.4029	15.0165	13.4807
	15.1646	16.1686	14.8019		23.2827	23.5719	26.5784		23.8795	24.7489	27.2682		13.8224	10.903	15.6254
	17.5954	21.3727	18.7966		24.9001	25.8178	27.9957		17.9908	23.3943	21.4521		14.9307	11.7909	16.426
	12.1548	15.4908	14.8249		23.9059	26.2391	27.6315						14.2915	12.4746	16.2098
	18.3361	23.5294	22.3191		23.8764	25.8307	28.6065						13.171	12.7803	14.2486
	11.8607	15.1522	17.1184		21.5659	22.9433	28.0858						14.2119	13.1271	13.8521
	17.9741	22.8848	22.4097		23.8528	26.2056	29.4749						12.2574	13.4799	13.6919
	17.442	21.9806	19.8445		24.255	26.7725	29.2281						13.9161	11.7539	15.6942
	13.2882	16.5373	16.426		21.4005	21.984	25.5986						13.073	13.8267	15.8429
	13.9953	17.6138	15.4666		20.7549	23.0171	24.7703						13.447	11.3486	14.0476
	14.3632	19.0799	15.6419		21.092	24.1003	25.0948						12.3215	10.9447	15.052
	15.9455	19.7169	17.7201		22.4513	24.1086	25.025						14.6174	10.1272	15.7729
	13.7713	17.5014	15.7974		21.4964	23.7154	25.1833						13.3178	15.08	14.635
	16.1317	19.7669	18.3961		22.1264	23.6118	26.2146						12.6921	11.9764	12.4802
	16.2142	18.9585	17.3524		22.8314	24.4555	26.0272						12.3626	13.8173	13.4406
	11.8101	15.8229	13.6775		23.077	25.1679	26.2986						17.2608	9.86978	17.6707
	15.5892	20.0989	16.5999		20.9134	24.3292	24.6169						11.1274	9.66138	14.4745
	14.5852	19.7215	16.6875		23.3262	25.3586	26.4255						12.6102	13.7618	14.7108
	16.6621	19.4689	16.2413		23.9221	23.3075	25.6838						12.1652	13.4909	14.0318
	16.8133	20.1163	17.8093		21.8966	23.1437	25.6019						11.6133	13.4563	13.2109
	15.6565	20.3764	20.2172		22.0871	24.3613	27.3214						14.8933	12.2267	15.904
	14.5092	16.6138	13.9125		26.3132	25.5105	25.7146						15.0606	15.5993	18.0513
	16.3875	16.7805	14.2242		27.6128	25.5515	27.3993						12.3479	14.5238	15.4324
	11.2334	14.6223	16.3316		19.4853	21.5979	25.6125						12.1594	13.4434	13.5468
	13.4864	15.3029	12.8384		26.7287	26.6273	26.368						16.1731	12.641	17.4361
	15.3798	19.6322	18.0246		21.7124	24.0775	26.0856						14.8292	13.2092	15.8553
	17.4854	19.5706	18.5701		22.3575	23.803	26.3361						14.067	11.7318	14.8778
	18.1316	21.5343	19.4805		22.3506	24.0117	25.999						15.9623	13.9485	16.0434
	13.483	17.0031	18.0679		21.2732	22.9992	27.5012						13.7041	12.2354	15.7189
	19.2999	19.6676	17.4062		26.8508	25.7301	26.6686						13.7322	13.6842	13.8632
	17.6974	20.2726	17.48		23.4238	24.4248	25.6104						12.2568	12.1033	14.054
	12.9692	16.8429	16.1305		19.4035	22.6706	25.4235						12.3508	14.1694	14.1379
	14.8278	19.2207	16.9371		25.3967	26.8431	28.4183						14.8194	10.4963	16.7577
	15.164	19.0978	17.1023		25.4609	25.3701	26.8027						12.8473	12.7554	14.8049
	14.7272	19.2982	14.8857		25.7726	27.5524	26.796						13.7249	15.0567	15.3895
	14.9589	18.9712	16.6845		27.3976	29.1576	30.3459						13.2204	15.4052	13.0473
	15.507	19.166	17.7279		23.8988	25.8367	27.6114						15.6757	12.116	14.7465
	12.6252	18.0179	14.2191		22.0396	25.9872	25.1006						13.6319	13.4452	17.4499
	14.4232	18.4841	17.2595		21.2433	23.779	26.4064						17.4234	11.3657	18.8528
	17.9737	18.168	15.5008		25.8081	25.4205	25.6146						14.1234	14.5332	14.7542
	10.1954	15.0597	13.0183		23.9525	25.3454	26.7566						12.9241	13.1705	14.2395
	15.1687	18.8062	17.8687		22.2674	24.2483	26.6234						13.3136	13.3839	13.7009
	19.2078	17.6662	15.6769		31.4479	28.1673	30.4088						14.0153	8.63032	15.364
	13.5979	17.847	16.3121		26.8166	28.4876	28.9519						14.011	13.8713	15.5431
	19.716	21.4232	19.3834		28.5528	29.4541	28.1955						12.9339	12.2037	14.4807
	13.6901	17.2701	15.4935		25.1281	26.377	28.1174						12.6751	13.5297	13.1877
	15.9953	21.3826	21.8859		19.2173	22.7038	25.8783						15.1237	11.9425	16.2061
	16.3947	19.6104	16.5657		27.0311	28.3193	27.5202						16.4732	12.4628	13.3268
	14.7333	20.8193	15.1803		22.4328	25.3562	24.6717						12.6791	13.4512	13.8847
	15.4005	19.353	15.5074		21.7422	24.912	24.1499						14.4529	12.9512	15.3403
	14.7291	16.2453	12.9488		23.5212	22.2609	24.2628						12.1362	12.195	13.0408
	15.8086	19.399	16.9091		22.8277	24.0945	26.4771						12.9321	9.75889	14.214
	14.0405	18.0171	18.112		22.9807	23.465	25.9373						13.0364	11.6804	15.6148
	16.932	20.9093	18.014		22.7205	24.7877	26.1768						12.7455	10.9171	14.3496
	16.5429	18.4389	16.2073		26.0981	26.0617	26.7978						12.3413	11.2273	13.4676
	13.9711	19.1506	15.8024		22.7573	23.6938	25.6441						13.2606	16.3136	14.871
	15.7495	17.5875	15.0178		24.1875	22.7319	25.2654						12.9264	13.3455	13.8425
	12.833	16.3829	14.6868		22.0104	24.0232	25.9509						13.2954	9.95422	13.9859
	15.2927	19.9281	15.9328		21.1096	25.1115	25.8158						11.7491	12.0252	12.717
	21.2508	23.3577	22.7278		21.1637	23.6628	25.5115						13.3062	11.7402	13.0446
	11.7363	14.8514	16.6495		21.6269	22.3762	26.3737						18.0829	11.1255	19.2985
	16.7133	18.331	15.509		24.7756	23.9438	26.0633						14.4665	11.4795	16.1992
	17.5674	20.592	21.2946		21.8107	24.2524	26.6432						13.0184	16.4255	14.822
	14.8988	17.7096	19.9008		21.1602	22.7436	27.5986						13.0596	16.6747	13.812
	13.883	15.5325	15.2681		21.8835	22.7602	25.2198						14.7218	13.6645	14.477
	16.2375	20.0892	17.3142		22.3069	24.5331	26.1543						12.441	12.4406	14.784
	18.0522	22.2604	20.4322		21.4952	24.3239	26.0716						13.302	13.3592	14.3279
	19.2663	22.3393	20.3359		24.3278	25.9866	27.8277						17.018	11.6415	19.0561
	17.0127	20.3143	18.5244		21.9039	23.5808	25.5854						19.0645	14.1215	19.8607
	14.3348	19.609	15.7973		19.8396	24.2741	23.6593						15.4033	14.2858	16.2242
	17.2617	19.6251	16.6733		22.9293	23.9347	27.0834						10.8894	12.6306	15.6236
	12.4339	15.5843	14.5583		23.5951	25.1446	26.8458						12.874	15.2733	14.5414
	16.6635	16.6863	14.217		25.1323	23.6002	25.5097						13.0343	15.7504	15.2726
	19.4388	18.2175	17.2544		31.1468	28.6232	30.5088						16.1678	13.1418	16.3566
	15.5561	18.9541	17.8227		22.7453	25.3154	27.0956						15.0911	15.0308	16.1345
	16.3294	19.0125	15.3919		24.5739	25.0302	27.0161						14.0387	11.8723	15.4503
	20.2908	23.115	20.1881		21.8089	22.9164	25.8494						16.1424	12.1959	16.8928
	14.8247	19.0358	19.2612		21.0914	25.52	26.5543						17.8953	12.6571	17.5437
	15.6724	20.5448	17.7069		23.0025	25.2821	26.6067						14.734	12.607	15.0768
	14.1037	17.7414	15.9752		23.1869	25.0432	27.3611						15.8766	11.631	16.9278
	14.1654	17.8617	16.1877		25.0901	26.1765	27.2501						14.3476	14.2054	14.8412
	13.1505	16.9527	15.6785		25.601	27.0368	28.5161						13.3065	12.4419	15.0781
	15.59	18.8288	17.4928		25.3109	26.4889	27.7702						15.6628	16.1001	15.014
	15.2111	19.1801	14.3193		22.8128	26.1733	25.3602						13.2242	11.9382	15.9021
	17.1936	18.6802	16.95		27.9463	28.8581	28.7846						14.2657	10.9042	14.2139
	20.2109	19.7929	17.7025		28.8034	28.9213	27.9395						15.0284	13.668	15.7507
	20.4015	21.175	19.3098		28.6341	28.4742	28.8371						12.903	11.7026	14.5518
	17.1177	20.849	19.4651		23.006	24.6459	26.5728						17.3688	9.95231	18.7987
	18.0528	21.5342	20.1177		23.0236	25.763	27.1207						13.538	14.0911	15.0607
	18.4694	20.3769	18.5108		25.5317	25.4802	25.9483						12.0129	13.1696	14.5329
	14.2888	15.7214	13.6284		25.5996	25.4333	25.2502						13.6525	10.3341	14.7621
	16.947	17.256	15.6127		29.1521	28.9741	28.184						12.6894	16.2224	13.2929
													13.7429	15.0936	13.5365
													14.8008	12.2323	16.214
													15.8058	13.8651	15.8256
													9.20956	12.5257	12.852
													17.2155	12.4273	17.1629
													14.8562	11.8181	16.8978
													13.9012	13.0233	14.5736
													17.9608	15.4928	17.1141
													16.144	13.2464	15.0599
													11.6177	13.5005	13.2796
													13.207	12.095	13.7965
													13.8629	11.9139	14.1698
													16.3803	12.1735	16.7848
													15.1201	13.6034	16.4966
													13.5354	12.2814	14.3966
													12.6685	16.3435	14.7168
													11.871	10.9038	14.5148
													12.5027	14.7282	14.5673
													12.7578	9.8117	14.9343
													12.6749	15.511	14.1733
													17.0593	15.1235	18.5311
													12.3206	14.98	14.343
													14.7909	13.8317	16.1833
													14.2215	15.5757	14.219
													14.5007	13.8084	16.5358
													16.3428	11.607	16.97
													16.5974	13.0613	16.1398
													13.584	11.3304	15.7762
													12.1829	15.7511	12.2098
													14.8013	11.557	16.1496
													14.0815	14.177	15.6233
													14.2426	14.7687	14.0518
													12.0778	13.5773	12.2509
													15.0272	11.6402	14.5065
													15.8229	11.355	17.0296
													16.9344	13.3098	14.7362
													14.1247	14.5515	14.1291
													16.4786	9.71346	16.3363
													16.7545	9.56958	17.035
													14.6767	15.541	14.8743
													12.373	13.5077	11.3968
													13.3794	14.7059	13.6756
													14.5094	14.2001	14.7473
													16.2284	13.3425	15.0434
													13.7664	12.948	14.2192
													14.6597	13.124	13.096
													14.1836	11.5292	15.2156
													13.1034	12.6412	14.6263
													12.6783	13.3031	13.2929
													14.0998	11.8394	14.6646
													14.4971	12.562	16.1983
													13.2242	10.3388	15.1431
													11.5121	14.7163	14.0452
													12.7712	13.3457	14.4802
													11.0188	12.9001	13.3114
													13.0108	12.842	14.2393
													13.4496	16.0933	14.257
													15.1122	13.46	15.6377
													11.949	12.2614	13.8459
													15.2527	12.7334	14.7044
													12.2492	14.8487	14.256
													15.7662	15.0139	16.825
													12.889	13.0849	14.8888
													17.7884	12.421	16.0572
													12.634	11.9502	14.2191
													18.1547	12.9964	17.7926
													14.1969	17.5941	14.3447
													14.1191	12.7016	14.5502
													16.1548	14.2397	14.7088
													14.3242	9.89058	16.4152
													15.9288	14.0155	16.3642
													14.7608	11.6345	14.5566
													13.6429	14.9198	14.0587
													13.1383	11.5434	13.5163
													13.1004	12.7851	14.7394
													19.2657	12.5458	19.137
													12.9876	11.9548	13.9615
													15.606	11.9432	15.9066
													14.6028	15.1389	13.1346
													14.4961	14.2255	14.5724
													10.8363	12.5247	12.728
													13.4548	12.95	15.9627
													12.9703	9.52668	14.604
													13.2204	11.9315	14.131
													14.2414	11.7782	14.6705
													13.8712	11.5319	13.33
													12.424	13.8922	14.2816
													16.2898	15.8415	17.2442
													14.1927	14.4321	15.6138
													12.9378	14.8175	13.7888
													13.236	12.724	14.7524
													11.2352	11.7875	13.6025
													12.9446	10.4422	13.8031
													13.1792	11.6561	13.982
													14.2825	15.0161	13.358
													15.1	9.91613	15.4809
													16.1406	16.2052	16.7304
													14.9813	11.9291	16.0384
													15.542	14.0845	16.7465
													13.6073	10.7101	14.1459
													12.199	10.3128	14.2744
													11.8471	15.1247	13.3105
													12.4305	15.3182	12.9088
													13.9329	12.2951	15.9264
													11.6941	12.1853	13.2336
													14.6047	12.19	16.8501
													13.7984	10.3009	14.4826
													13.1412	13.4909	15.115
													14.4942	13.419	14.2781
													11.387	13.6291	12.2337
													15.1123	13.3642	16.2408
													15.7903	12.093	17.7475
													13.1346	13.1716	14.6837
													13.0418	12.3328	14.0206
													12.0612	14.6011	13.4784
													12.0713	11.788	12.4155
													15.0606	13.2951	18.0513
													12.8104	13.5999	13.7868
													14.8602	13.725	15.6486
													12.7917	11.2717	14.0752
													13.6013	13.645	14.5029
													14.6959	14.1371	14.3913
													12.5498	15.4319	13.9929
													15.8188	6.73851	15.7625
													13.4962	14.6219	13.3584
													12.4985	11.1443	13.784
													12.4795	12.4786	14.5061
													15.5694	13.3393	14.8943
													11.3625	12.4974	13.0232
													14.2188	14.882	15.2864
													13.6912	13.0219	14.6297
													17.4714	16.003	17.1024
													14.6026	14.9834	12.6515
													15.2712	14.5632	12.9731
													14.6113	16.3133	15.9281
													12.5239	12.0819	13.9747
													13.4486	16.7657	14.316
													13.1598	14.4491	13.9379
													14.4064	13.1043	14.0432
													14.4946	17.7606	16.68
													12.0238	10.5222	12.9272
													17.6147	13.3618	17.3889
													16.9623	13.2623	15.5556
													15.1401	12.999	15.4413
													15.4736	12.8615	16.6913
													12.9949	13.8981	13.5951
													17.8792	11.622	18.3606
													13.9365	13.927	15.5853
													14.3141	15.1324	14.3268
													17.6563	12.6684	18.7002
													10.7734	16.0375	13.0838
													16.0954	16.4413	14.9324
													13.47	15.7775	13.7615
													11.9854	13.8795	14.5006
													13.3403	12.9272	14.5388
													13.8332	12.2953	15.3143
													11.7249	12.8155	13.3706
													14.0696	12.5705	14.3912
													14.7307	12.2383	15.2854
													12.6864	13.4015	14.0332
													12.5838	13.0965	13.914
													17.3651	10.9212	16.6155
													15.8057	12.7158	17.3468
													13.8716	12.8312	15.9432
													12.9328	14.6252	14.4164
													14.4825	11.3838	14.9809
													14.5933	15.521	14.5609
													13.3267	12.9436	14.1186
													13.7228	14.8905	14.2175
													12.4612	14.8702	12.7535
													12.9045	16.6419	14.6731
													12.1895	11.0954	13.7709
													12.2537	15.1506	12.4429
													12.6248	14.1999	13.818
													15.6227	13.2765	13.1331
													15.818	10.0307	16.2052
													13.6129	12.5895	13.694
													16.4544	12.6352	16.6556
													12.6246	13.788	12.9449
													14.0501	15.26	15.5651
													15.0635	10.1852	15.689
													16.2229	11.8419	18.1967
													11.1508	14.2772	11.4893
													14.3137	15.9415	15.4427
													13.9565	13.1001	15.6511
													13.4758	12.2121	14.6204
													11.2118	15.6236	12.5413
													13.7273	12.5579	14.3413
													10.9197	13.356	13.2293
													14.8798	12.4554	15.2398
													17.8951	16.0207	16.9011
													11.6439	11.2746	12.9513
													12.6967	10.607	13.1594
													12.6318	13.9947	13.5479
													15.3186	14.6875	16.3298
													13.4495	12.8295	14.5265
													11.8306	12.5258	14.4027
													16.0754	14.514	16.8113
													13.2557	16.3633	13.936
													15.0949	12.2659	14.6985
													13.5918	13.7359	13.8924
													15.1934	16.5642	15.5957
													14.1193	16.1671	13.462
													11.8477	12.6761	12.0951
													14.9423	13.1971	15.5108
													13.9993	12.3233	15.5434
													15.6563	11.6525	14.1327
													13.9383	11.7613	14.8129
													15.0125	16.1347	15.5993
													15.788	13.03	16.7911
													11.3741	12.5928	13.1119
													13.9482	14.274	15.2374
													19.148	13.492	18.0875
													15.533	12.6976	16.5096
													11.8953	13.4827	13.496
													13.1625	14.857	14.1611
													12.7674	12.2371	13.5979
													13.2419	13.1953	13.4815
													10.9739	16.4673	13.2525
													17.9092	11.7232	16.8506
													16.4209	14.9208	15.0623
													13.7868	12.2608	13.2332
													13.7725	13.4064	14.5974
													14.8364	15.3041	14.0606
													13.5747	12.1185	13.7526
													12.8556	11.737	13.3033
													13.7656	12.8542	14.7331
													11.5388	14.0337	11.1644
													16.4224	11.9226	14.7291
													16.1427	12.0344	16.8258
													12.2041	15.2058	12.3853
													14.3163	13.1983	15.4344
													14.0872	9.04695	13.0544
													15.1131	12.0658	14.4861
													14.7257	14.7986	16.0021
													12.5428	15.7858	13.7084
													11.4482	13.486	12.7981
													12.5255	12.5633	13.8556
													14.4073	15.6762	14.139
													13.2196	16.8756	14.118
													13.4521	11.5244	12.4979
													17.199	10.998	15.9503
													16.4564	13.0521	14.1322
													13.5174	10.6738	11.9548
													12.6328	14.6934	14.4123
													16.0904	12.6663	14.8634
													16.1442	14.6462	15.6949
													13.8401	11.6191	14.6479
													14.3472	15.132	14.2816
													14.859	12.4154	15.5668
													15.5846	12.8422	16.4303
													13.0081	13.2001	12.479
													14.3921	13.2274	13.0588
													13.6249	12.5999	13.986
													11.0731	12.1864	13.6205
													15.4653	15.896	16.2868
													12.5144	14.9624	13.8546
													12.4491	12.0643	13.7284
													12.9797	13.3815	13.418
													14.1293	13.2616	14.8779
													12.6519	11.514	13.842
													12.3012	12.1936	13.4803
													13.0097	11.4292	13.9091
													13.4103	11.8321	14.0285
													11.7057	14.512	12.638
													13.161	14.5221	12.3783
													14.7348	11.6264	15.8737
													14.5743	11.6202	15.6107
													11.8859	12.8752	14.5692
													11.489	13.2545	11.5201
													16.3227	12.9835	14.6529
													16.6236	14.3321	14.2415
													12.8131	18.5318	12.3439
													12.7825	14.5297	13.2928
													14.526	13.2069	13.8958
													11.1812	16.5131	12.6233
													13.6217	15.3707	14.8235
													13.5356	14.1051	14.1816
													13.069	14.1547	12.8368
													11.0958	17.4869	12.547
													11.4152	12.5616	12.6052
													13.1863	11.7958	13.9797
													13.414	14.7776	13.9464
													14.9036	13.3515	15.3146
													16.7668	11.3229	18.0396
													12.4091	13.8877	14.0341
													15.5758	12.9061	11.5835
													14.5697	14.4131	15.337
													15.7675	17.6297	12.4136
													17.8049	10.6771	16.7059
													13.4718	15.2634	15.8765
													14.1138	13.2186	14.0167
													13.8435	12.4361	14.4686
													10.9661	13.5894	11.3377
													16.6536	11.3644	18.0751
													11.6381	13.5177	13.3953
													13.3965	13.6513	12.5223
													15.5233	12.89	15.1473
													13.2087	14.0748	14.4331
													12.3738	10.9359	12.9506
													13.0094	17.4723	13.4147
													13.3056	14.8644	15.0227
													13.7553	10.6812	14.2705
													16.4849	14.1087	17.1464
													11.7079	13.5881	12.5139
													13.7791	13.8839	14.6279
													12.7022	15.6931	14.0252
													13.1757	14.3362	13.9229
													13.4775	14.8032	13.7843
													14.1056	15.2037	12.7562
													13.9089	10.9542	13.5951
													12.0655	12.7576	12.6753
													16.2008	13.728	13.8369
													12.5222	13.5197	14.1036
													14.0045	14.1374	12.8134
													15.1764	17.5309	17.0683
													12.9895	14.3438	14.7469
													12.1356	18.5018	12.9939
													13.5378	11.9715	14.4662
													12.8587	15.0545	14.064
													12.884	17.6609	13.6448
													15.0651	16.872	16.2921
													13.9326	13.0782	15.0615
													13.3764		14.0017
													12.7369		14.2363
													11.6797		12.5189
													12.9771		13.1824
													12.4264		13.6757
													14.9008		15.2262
													14.3525		14.2252
													12.952		14.9303
													16.6835		14.9377
													16.4638		17.4693
													14.8449		12.0714
													13.5287		14.2365
													16.2337		16.8833
													15.0649		15.7507
													13.1546		14.4612

## Sheet: Supplementary Fig. 2b
		RBP level - Input
		Brain			Kidney			Liver
		-UV	+UV rep1	+UV rep2	-UV	+UV rep1	+UV rep2	-UV	+UV rep1	+UV rep2
	ENO1	152.096	132.106	143.988	104.749	114.806	113.7	111.399	109.525	101.447
	PKM	414.015	408.675	402.392	95.4617	115.505	92.9615	41.0295	46.3426	58.47
	SLC3A2	57.0641	52.2731	51.3059	26.7067	26.2428	22.4519	5.99079	6.84989	8.15601
	DDX6	23.4149	21.3998	18.7797	18.3367	14.2278	16.914	19.3893	19.7593	18.9368
		RBP level - IF
		Brain			Kidney			Liver
	ENO1	79.835	76.288	54.854	82.533	88.928	45.531	112.17	73.881	61.696
	PKM	56.504	87.9	72.746	44.206	27.633	28.13	27.334	27.667	23.33
	SLC3A2	55.62	54.03	48.156	11.964	8.777	7.337	6.76	7.325	5.808
	DDX6	63.277	61.974	70.011	68.53	75.145	75.675	58.714	56.657	49.537
		RNA binding - eRIC
		Brain			Kidney			Liver
		-UV	+UV rep1	+UV rep2	-UV	+UV rep1	+UV rep2	-UV	+UV rep1	+UV rep2
	ENO1	5.18114	13.514	14.5667	2.76222	73.5178	78.4781	1.35272	29.9915	25.748
	PKM	3.59978	17.4553	12.0759	1.30948	46.3625	51.2433	0.601157	3.43528	4.43788
	SLC3A2	0.975173	2.65874	2.72273	0.374714	11.1929	12.1154	0.196734	1.04873	0.934585
	DDX6	4.04007	12.0873	12.9279	2.30067	66.6199	56.7646	1.17176	14.2946	15.4945
	RNA binding - PLA - ENO1						RNA binding - PLA - PKM						RNA binding - PLA - SLC3A2						RNA binding - PLA - DDX6
	Brain		Kidney		Liver		Brain		Kidney		Liver		Brain		Kidney		Liver		Brain		Kidney		Liver
	Control probe	oligo(dT) probe	Control probe	oligo(dT) probe	Control probe	oligo(dT) probe	Control probe	oligo(dT) probe	Control probe	oligo(dT) probe	Control probe	oligo(dT) probe	Control probe	oligo(dT) probe	Control probe	oligo(dT) probe	Control probe	oligo(dT) probe	Control probe	oligo(dT) probe	Control probe	oligo(dT) probe	Control probe	oligo(dT) probe
	2	9	0	30	0	1	0	0	0	0	0	0	0	1	0	1	0	0	0	0	3	4	0	0
	3	222	3	41	2	1	0	0	0	17	0	0	0	1	1	0	0	0	0	0	0	1	0	0
	0	5	2	40	0	6	0	0	0	74	0	0	1	3	0	0	0	0	0	0	0	4	0	0
	0	57	1	57	0	2	0	0	0	0	2	0	1	4	1	0	0	0	0	0	0	6	0	0
	1	7	3	60	0	3	0	0	0	2	4	0	0	0	0	4	0	0	0	0	0	3	0	0
	2	3	0	54	0	1	0	0	0	3	3	0	1	1	0	0	0	0	0	0	2	13	0	0
	2	203	0	6	2	0	0	0	1	4	2	0	1	3	0	1	0	0	0	0	1	9	0	0
	2	116	2	38	1	1	0	0	0	16	1	1	3	2	0	5	0	0	0	0	0	0	0	0
	2	223	1	21	0	3	0	0	0	0	4	0	1	0	0	2	0	0	0	0	0	1	0	0
	0	248	0	16	1	4	0	0	0	29	1	0	0	2	0	0	0	0	0	0	1	4	0	0
	3	9	0	22	0	9	0	0	1	17	0	0	2	0	0	0	0	0	0	0	0	6	0	0
	1	260	0	13	0	0	0	0	0	8	1	0	2	0	0	0	0	0	0	0	0	0	0	0
	0	36	3	16	0	2	0	0	1	48	0	0	0	0	0	0	0	0	0	0	0	9	0	0
	0	30	5	37	0	2	0	0	0	2	0	0	1	0	0	0	0	0	0	0	0	5	0	0
	2	0	0	21	0	1	0	0	0	0	0	0	0	0	0	0	0	0	0	0	0	1	0	0
	3	1	4	59	1	1	0	0	0	278	2	0	0	2	0	0	0	0	0	0	0	1	0	0
	0	0	5	26	0	5	0	0	1	0	0	0	0	8	0	1	0	0	0	0	0	12	0	0
	3	2	1	19	0	1	0	0	1	4	0	0	1	0	0	1	0	0	0	0	0	3	0	0
	2	3	2	33	0	0	0	0	0	77	1	0	1	0	0	1	0	0	0	0	0	9	0	0
	2	1	0	9	0	3	0	0	0	0	0	0	0	0	0	5	0	0	0	0	0	1	0	0
	3	0	1	53	0	2	0	0	0	5	1	0	0	0	1	0	0	0	0	0	0	2	0	0
	2	0	2	31	0	0	0	0	0	1	2	0	0	1	0	0	0	0	0	0	0	1	0	0
	4	0	0	82	5	2	0	0	0	5	1	0	1	4	0	2	0	0	0	0	3	1	0	0
	1	0	0	40	3	1	0	0	0	4	4	1	1	1	0	2	0	0	0		0	2	0	0
	4	1	0	16	0	0	0	0	0	7	1	0	0	1	1	6	0	0	0		1	0	0	0
	11	0	2	26	0	7	0	0	1	0	3	0	0	1	0	0	0	0	0		0	0	0	0
	15	1	0	24	0	6	0	0	0	0	0	0	0	2	0	3	0	1	0		1	2	0	0
	0	3	0	5	1	4	0	0	0	0	1	0	0	3	0	2	0	0	0		0	0	0	0
	10	0	0	26	0	3	0	0	0	1	2	0	0	1	0	0	0	0			0	10	0	0
	24	0	3	57	2	0	0	0	0	3	1	0	0	1	0	0	0	0			0	2	0	0
	0	1	0	8	1	2	0	0	0	1	0	0	0	3	0	1	0	0			0	1	0	0
	0	5	1	23	0	0	0	0	1	1	2	2	0	1	0	0	0	0			0	2	0	0
	0	0	1	12	0	0	0	0	0	9	2	0	0	2	0	1	0	0			0	2	0	0
	0	4	0	39	0	0	0	0	0	0	0	0	0	1	0	0	0	0			0	5	0	0
	0	2	4	24	0	3	0	0	0	5	2	0	0	1	0	0	0	0			0	2	0	0
	0	5	1	17	0	0	0	0	0	0	1	0	0	2	0	3	0	0			0	8	0	0
	0	0	0	17	0	0	0	0	0	1	0	0	0	2	1	2	0	0			0	3	0	0
	0	1	1	29	12	4	0	0	0	3	1	0	0	0	0	1	0	0			0	0	0	0
	0	10	0	35	0	5	0	0	0	3	3	0	0	0	0	0	0	0			0	2	0	0
	0	4	0	38	0	2	0	0	0	12	7	0	0	2	1	0	0	2			0	2	0	0
	0	5	6	25	0	1	0	0	0	22	0	0	1	1	1	2	0	0			0	4	0	0
	0	0	2	16	3	3	0	0	0	0	0	0	0	1	0	0	0	2			0	1	0	0
	0	0	3	35	2	1	0	0	1	0	0	0	0	0	0	1	0	1			0	5	0	0
	0	1	1	35	0	1	0	0	0	0	7	0	0	4	0	2	0	0			0	3	0	0
	0	13	0	35	1	0	0	0	5	0	4	0	0	1	1	0	0	8			0	0	0	0
	0	2	3	42	0	8	0	0	0	0	3	1	0	2	0	2	0	0			0	3	0	0
	0	28	1	24	1	2	0	0	0	0	4	0	0	0	1	0	0	1			0	0	0	0
	0	5	3	17	0	3	0	0	2	3	1	0	0	2	0	1	0	0			0	0	0
	0	23	1	21	0	0	0	0	0	2	1	0	0	1	0	5	0	1			0	2	0
	0	0	2	18	3	0	0	0	0	1	0	0	0	2	0	0	0	1			0	0	0
	0	12	2	21	0	0	0	0	0	3	0	0	0	0	0	2	0	0			0	3	0
	0	23	1	30	0	2	0	0	2	0	3	0	3	0	0	1	0	0			0	0	0
	0	7	2	8	0	3	0	0	0	1	0	0	0	0	0	0	0	0			0	6	0
	1	28	1	7	0	3	8	0	5	1	6	1	0	0	0	1	0	1			0	1	0
	0	4	8	82	0	1	0	0	0	0	5	0	0	2	0	1	0	2			0	1	0
	0	10	3	21	0	1	0	0	0	17	2	0	0	0	0	5	0	0			0	0
	1	21	7	111	1	3	3	0	0	1	0	0	0	1	0	0	0	2			0	0
	0	53	2	30	0	3	1	0	0	1	1	0	0	0	0	0	0	1			0	0
	0	1	3	50	3	1	1	0	0	2	0	0	0	0	0	4	0	0			0	2
	0	17	8	17	1	2	0	0	0	2	4	0	0	3	0	0	0	0			0	0
	0	0	6	20	0	1	1	0	0	1	0	0	0	0	0	1	0	1			0	0
	0	5	5	13	1	3	11	0	0	0	1	3	2	1	0	0	0	0				1
	0	5	1	20	1	3	6	0	1	0	0	3	0	0	0	1	0	0				2
		6	11	100	0	2	1	0	0	0	5	8	0	0	0	3	0	1				0
		0	3	48	0	2	4	0	0	7	1	3	0	1	0	0	0	0				1
		4	4	92	0	1	7	0	0	3	2	1	0	0	0	2	0	0				2
		10	0	94	0	0	6	0	0	0	2	0	0	2	0	2	0	1				1
		5	10	35	0	7	6	0	0	0	0	8	0	0	0	1	0	1				0
		2	7	32	3	1	14	0	0	0	9	8	0	2	0	1	0	1				0
		1	3	27	0	0		0	0	2	0	1	0	1	0	1	0	0				0
		20	0	14	0	0		0	0	2	5	7		2	0	1	0	0
		4	4	55	0	4		0	0	2	0	0		0	0	2	0	0
		3	7	38	0	7		0	0	1	4	6		0	0	2	0	0
		16	4	28	0	1		0	0	0	7	4		0	0	0	0	1
		11	6	49	0	1		0	2	0	0	15		0	0	6	0	0
		7	4	17	5	1		0	0	1	0	13		0	0	1	0	1
		2	7	19	0	9		0	0	2	0	1		0	0	0	0	0
		4	0	48	1	1		0	0	0	6	0		0	0	0		0
		3	1	36	0	3		0	0	1	3	4		0	0	0		1
		10	3	27	0	3		0	0	1	0	0		0	0	2		1
		4	4	36	0	0		0	0	2	1	28		0	0	1		0
		0	0	12	1	0		0	0	1	1	4		0	0	0		0
		6	1	23	0	0		0	0	0	0	1		0	0	1		0
		1	2	35	0	0		0	0	0	0	6		0	0	0		0
		3	0	12	0	1		0	0	195	0	13		0	0	1		0
			3	6	1	1		0	8	16	0	8		1	0	1		0
			3	20	0	0		0	0	3	3	19		0	0	0		1
			1	34	0	0		0	0	0	1	8		0	0	1		2
			5	28	0	1		0	4	1	0	2		0	0	0		2
			5	9	0	0		0	0	48	2	9		0	0	1		0
			1	138	0	0		0	0	38	4	4		0	0	9		0
			2	66	0	0		0	0	51	0	5		0	0	3		1
			1	398	0	0		0	0	15	0	1		0	0	8		1
			6	33	0	0		0	0	125	1	0		0	0	3		0
			1	149	0	0		0	0	26	0	9		0	0	0		0
			3	15	0	1		0	2	63	0	4		0	0	3		0
			0	25	1	1		0	0	169	0	0		0	0	10		0
			3	130	0	0		0	0	210	0	11		0	0	2		0
			13	34	0	0		0	2	111	0	25		0		2		0
			3	31	0	0		0	0	42		8		0		10		0
			3	118	0	2		0	0	53		9		0		4		0
			6	16	0	0		0	0	8		23		0		6		0
			1	20	0	0		0	0	0		13		0		5		0
			1	182	0	1		0	0	1		2		0		0		1
			0	25	0	0		0	3	2		8		0		2		1
			2	49	0	0		0	2	10		0		0		2		1
			1	33	0	1		0	0	2		1		0		3		1
			1	30	0	1		0	0	0		6		0		0		0
			2	55	0	1		0	3	5		15		0		5		0
			0	76	0	0		0	3	1		6		0		5		0
			0	224	0	11		0	1	2		9		0		0		0
			3	75	0	0		0	3	0		9		0		3		0
			0	52	0	1		0	3	2		24		0		1		0
			2	65	4	0		0	5	46		47		0		6		0
			3	52	8	3		0		1		6		0		1		0
			2	67	0	2		0		4		15		0		2		0
			1	34	0	5		0		1		24		0		0		2
			1	108	0	2		0		1		2		0		2		1
			1	123	0	1		0		0		9		0		2		0
			1	59	0	3		0		0		9		0		1		1
			2	132	0	9		0		0		0		0		0		0
			2	111	0	2		0		1		2		0		0		0
			2	106	0	5		0		4		8		0		3		0
			4	58	0	1		0		1		15		0		1		0
			2	68	0	5		0		1		10		0		5		0
			1	133	0	4		0		1		40		0		0		0
			0	69	0	9		0		1		16		0		0		0
			5	207	0	3		0		16		11		0		0		1
			2	165	2	2		0		1		1		0		0		0
			8	203	0	3		0		0		5		0		0		0
			1	7	0	4		0		1		0		0		0		2
			4	22	0	3		0		0		0		0		6		0
			0	6	0	2		0		0		0		0		0		0
			0	25	0	6		0		0		0		0		0		0
			0	22	0	1		0		3		0		1		0		0
			0	19	0	4		0		0		0		0		0		0
			2	23	0	2		2		2		0		0		0		1
			0	12	0	2		0		1		0		0		1		1
			0	20	0	1		0		5		0		0		0		0
			0	12	0	3		0		12		0		0		1		0
			0	18	0	4		0		0		0		0		0		0
			0	20	0	3		0		2		0		0		0		0
			1	23	0	7		0		1		0		0		0		0
			1	7	0	1		0		1		0		0		0		0
			0	9	0	9		0		0		3		0		0		1
			3	10	0	0		0		1		0		0		0		1
			0	11	0	5		0		0		0		0		0		0
			3	14	0	5		0		1		0		0		0		0
			0	28	0	1		0		7		0		0		0		0
			0	13	0	0		0		281		0		0		0		1
				16	0	1		0		3		3		0		0		1
				21	0	0		0		22		0		0		0		0
				33	0	2		0		0		1		0		11		0
				15	0	3		0		3		0		0		0		0
				18	0	0		0		0		2		0		0		0
				11	0	0		0		0		1		0		0		0
				20	0	4		0		3		1		0		0		0
				15	0	0		0		3		1		0		0		0
				15	0	0		0		0		0		0		1		0
				10	0	1		0		2		0		0		7		0
				6		2		0		2		0		0		0		0
				18		2		0		30		0		0		0		0
				31		12		0		2		1		0		0		0
				22		2		0		2		0		0		1		0
				19		7		0		0		0		0		0		0
				28		6		0		39		0		0		0		1
				9		4		0		1		0		0		0		0
				15		1		0		0		1		0		0		0
				13		6		0		1		0		0		0		0
				11		8		0		41		1		0		1		0
				11		2		0		3		0		0		2		0
				12		3		0		9		0		0		0		0
				10		3		0		5		0		0		0		0
				17		1		0		1		0		0		0		0
				14		6		0		9		0		0		0		0
				7		1		0		38		0		0		0		0
				10		1		0		4		1		0		0		0
				15		5		0		7		0		0		0		0
				1		3		0		0		0		0		1		0
				19		3		0		92		1		0		1		0
				70		1		0		29		2		0		0		0
				4		3		0		0		1		0		1		0
				31		4		0		0		0		0		0		0
				18		4		0		3		0		0		0		0
				18		2		0		1		0				1		0
				20		1		0		0		2				1		0
				1		2		1		1		0				0		0
				9		6		0		0		0				0		0
				1		6		0		0		1				0		0
				26		3		0		1		0				0		0
				18		3				1		1				1		0
				34		0				0		0				0		0
				14		1				2		0				1		0
				4		3				0		1				0		0
				16						1		0				2		0
				17						0		0				0		0
				20						0		0				1		0
				27						0		0				0		0
				15						0		0				1		0
				29						0		0				0		0
				23						0		0				2		0
				21						0		0				0		0
				13						0		0				0		0
				16						1		3				1		0
				15						1		1				2		0
				13						0		0				2		0
				15						0		0				1		0
				20						0						0		0
				74						2						2		0
				9						0						1		0
				8						1						0		0
				18						0						1		0
				14						0						0		0
				25						1						0		0
				56						3						0		0
				34						1						0		0
				42						1						1		0
				22						0						0		0
										1						0		0
										1						0		0
										0						0		0
										0						0		0
										0						1		0
										0						0		0
										0						0		0
										0						0		0
										1						0		0
										1						0		0
										2						0		0
										0						0		0
										1						0		0
										0						0		0
										0						0		0
										2						0		0
										0						0		0
										0						2		0
										0						4		0
										1						0		0
										3						0		0
										0						0		0
										0						2		0
										0						3		0
										1						3		0
										1						0		0
										1						0		0
										0						1		0
										0						2		0
										2						0		0
										0						1		0
										1						1		0
										0						0		0
										0						1		0
										0						2		0
										2						1		0
																2		0
																0		0
																2		0
																0		0
																0		0
																0		0
																0		0
																0		0
																0		0
																0		0
																2
																0
																0
																0
																0
																0
																2
																2
																0
																0
																0
																0
																0
																0
																0
																0
																0
																0
																12
																0
																0
																0
																0
																0
																0
																1
																0
																0
																0
																0
																12
																0
																0
																0
																1
																0
																0
																0
																0
																0
																1
																1
																1
																0
																0
																1
																0
																1
																0
																0
																0
																0
																0
																0
																0
																0
																0
																0
																1
																0
																0
																0
																0
																0
																0
																0
																0
																0
																0
																0
																0
																0
																1
																0
																0
																0
																0
																0
																0
																0
																0
																0
																0
																0
																0
																0
																0
																0
																1
																0
																0
																0
																0
																0
																0
																0
																1
																0
																0
																0
																1
																2
																0
																1
																0
																0
																0
																0
																0
																1
																1
																0
																0
																0
																0
																0
																0
																0
																0
																1
																2
																0
																0
																0

## Sheet: Supplementary Fig. 4a
	Top panel									Bottom panel
	Log2 (eRIC normalized signal sum)									Log2 (Input normalized signal sum)
	eRIC_Mean_+UV_rep1	eRIC_Mean_+UV_rep2	eRIC_Brain_+UV_rep1	eRIC_Brain_+UV_rep2	eRIC_Kidney_+UV_rep1	eRIC_Kidney_+UV_rep2	eRIC_Liver_+UV_rep1	eRIC_Liver_+UV_rep2		Input_Mean_+UV_rep1	Input_Mean_+UV_rep2	Input_Brain_+UV_rep1	Input_Brain_+UV_rep2	Input_Kidney_+UV_rep1	Input_Kidney_+UV_rep2	Input_Liver_+UV_rep1	Input_Liver_+UV_rep2
	21.1418	20.7213	20.582	20.6098	21.3648	20.7313	20.1163	21.1426		21.5659	21.5431	21.0117	20.9728	21.9981	22.0666	22.1003	22.0931
	22.1693	22.2569	22.6438	22.7011	22.1016	22.1711	22.8256	22.6111		23.9731	23.8989	23.7097	23.6617	23.9261	24.1045	24.6404	24.5837
	23.5288	23.8248	22.6914	22.7893	23.0304	23.068	25.6823	25.2508		26.8465	26.5496	24.6637	24.7479	26.0322	26.1787	28.1714	28.2372
	21.9602	22.0452	22.7701	22.6331	21.9015	22.056	22.1858	22.0833		24.9378	24.9884	25.7378	25.703	24.6161	24.6927	24.6336	24.5408
	20.2211	20.3995	21.9373	21.8145	19.9456	20.3534	19.8766	19.4132		23.4157	23.59	24.0105	24.1793	23.9507	23.8068	22.538	22.3384
	22.3454	22.2753	23.0251	23.2826	22.3598	22.1843	22.1944	22.1825		22.4689	22.4385	22.8966	22.8352	22.0932	22.3248	22.765	22.6248
	22.2258	22.2322	22.2392	22.1923	22.3415	22.4941	22.0205	21.9084		25.2784	25.3815	25.3581	25.4181	26.0418	25.9893	24.9691	24.8579
	25.0053	25.0759	26.2035	26.2934	24.8477	24.8466	25.2325	25.073		24.4099	24.3519	24.8277	24.6428	23.9286	24.3795	24.7643	24.5559
	20.8473	20.9707	21.5068	21.7396	20.7287	20.9056	21.5839	21.0508		22.5815	22.574	22.363	22.6832	23.0901	22.723	22.8616	22.9156
	23.1208	22.9012	21.8817	21.6699	23.4291	23.5107	20.355	20.7048		23.2844	23.7859	22.3714	21.6592	24.6789	25.1764	22.5942	22.307
	23.5677	23.9418	24.0856	22.7039	23.6475	24.4021	23.0004	23.2534		25.2691	25.2815	23.2766	23.3888	26.6204	26.3968	25.2079	25.3063
	22.1346	22.144	23.4329	23.2503	21.9807	21.8146	22.1197	22.4591		24.6029	24.6102	24.8192	24.7267	24.8492	24.8273	24.7316	24.8383
	23.1351	23.1916	23.4592	23.656	23.0523	22.8875	23.9784	23.8899		24.9025	24.9434	25.4711	25.5849	24.6744	24.4305	24.9403	25.0291
	23.9683	24.0155	24.6169	24.4213	23.976	24.1179	23.9283	23.9348		25.5205	25.4232	24.8716	24.8843	25.5803	25.6843	26.3081	26.2883
	24.0485	24.105	24.3875	24.4149	24.0413	24.1156	24.4885	24.3303		23.7949	23.734	23.6283	23.6445	23.782	23.8727	24.3921	24.3456
	21.1692	21.5089	22.8065	22.3386	20.4011	20.7891	22.7337	22.4737		26.0722	25.9314	26.6613	26.6639	24.0541	24.325	26.6272	26.494
	22.2492	22.3466	22.337	22.4725	22.1737	22.2198	23.2049	22.9259		20.7465	20.7123	20.8531	20.7378	20.6122	20.9835	21.2199	20.9974
	21.3892	21.4033	22.2072	22.3954	21.2999	21.0658	21.7985	21.8302		21.2833	21.3272	21.5833	21.6715	21.6344	21.4444	21.2177	21.2751
	23.8534	23.8347	23.8445	24.1874	23.8659	23.749	24.4458	24.2385		26.1638	26.2008	26.3387	26.5376	26.4075	26.285	26.3371	26.2233
	22.5677	22.7073	22.7823	22.689	22.5106	22.6946	23.3685	23.1382		25.0034	24.9248	24.6528	24.5092	24.9522	25.0697	25.7163	25.8205
	19.2728	19.4506	19.5222	19.0407	19.2624	19.5158	19.8081	19.8586		21.5723	21.3399	20.1164	20.4946	21.485	21.8019	22.6263	22.1631
	21.4767	21.3494	20.7918	20.9422	21.6474	21.5649	21.3164	21.3758		23.7639	23.8482	22.3591	21.9518	24.4846	24.7523	24.3708	24.4256
	24.4963	24.4308	23.9652	24.2429	24.5681	24.3588	25.0319	25.029		24.3853	24.3095	24.3212	23.9804	24.1526	24.5225	25.0216	25.0679
	20.7415	20.9243	20.1196	20.3279	20.5035	20.3593	22.415	22.1682		23.3585	23.2278	22.329	22.4034	23.4056	23.369	24.27	24.3624
	21.6422	21.9581	20.3636	21.1071	19.6232	19.4088	24.7212	23.8762		23.9738	23.6474	22.1592	22.3705	22.5615	22.579	25.346	25.4432
	21.7847	22.0218	21.0608	21.1125	21.4904	21.7116	23.5938	23.0838		22.7333	22.6117	20.8203	21.0379	23.3194	23.2746	23.5382	23.4864
	20.9967	20.998	20.3716	20.3561	21.1179	21.183	21.2434	21.1926		24.6907	24.4676	23.3226	23.2524	24.1383	24.4147	25.8617	25.878
	24.8232	24.4985	23.6878	24.2469	25.0119	24.4704	24.733	25.0401		20.9791	21.0157	20.6092	20.5591	21.6106	21.6811	21.2456	21.1882
	23.9637	23.6849	24.2727	24.748	24.1019	23.7034	22.9619	23.1638		24.0223	23.9906	23.9821	23.7961	24.0369	24.3479	24.5248	24.431
	24.676	24.7667	23.4604	23.487	24.6827	24.62	25.7421	25.6876		26.6032	26.4398	24.9363	25.1497	26.8696	26.8678	27.5488	27.5
	22.7501	22.8162	21.9541	21.7682	22.9109	23.1587	22.7561	22.6281		25.7391	25.7843	24.8512	24.6371	26.8268	26.6649	25.7327	26.0632
	23.4961	23.5435	22.9647	23.2025	23.5182	23.6128	24.3011	23.9211		21.359	21.3449	21.1939	21.3334	21.8882	21.5072	21.5807	21.8358
	21.9444	21.7965	21.9433	21.4174	22.1453	22.2113	20.3249	20.9327		24.0294	24.1077	24.8255	24.7746	24.1248	24.047	23.3149	23.3648
	21.073	21.2024	22.2205	21.7973	20.9518	21.242	21.1525	21.1561		24.092	24.1471	24.987	24.8984	23.5644	23.9184	23.7205	23.3995
	22.5615	22.8259	22.7105	22.435	22.3445	22.5181	23.9595	23.797		23.512	23.3277	21.949	22.2899	23.5489	23.2107	24.5388	24.7198
	21.1539	21.5827	20.7235	20.5097	20.5438	20.5788	23.3902	23.1402		26.2554	25.6967	24.0963	24.2336	23.9702	24.5824	27.7301	27.5388
	25.2074	25.3218	25.908	26.0077	25.1148	25.2937	25.774	25.3809		26.3997	26.3953	26.6097	26.7992	26.263	26.2067	26.789	26.6597
	26.3294	26.0787	26.6385	26.9969	26.4246	25.7998	25.9511	26.4682		25.9572	25.9741	26.033	26.0872	26.332	26.2267	26.116	26.1497
	24.2219	24.4213	24.9967	23.7971	24.2419	24.6816	23.8273	24.3877		24.5749	24.6687	23.2323	23.0932	25.8536	25.7692	24.4412	24.5704
	24.483	24.4802	24.3512	24.5819	24.4809	24.2365	25.2247	25.2413		23.7251	23.6719	23.4727	23.4163	23.8456	23.8339	24.301	24.4218
	20.7474	20.5951	20.1105	19.9545	20.996	21.0729	19.2387	19.4701		22.5013	22.5696	22.8443	22.6321	22.952	23.0839	22.2647	22.2762
	20.2728	20.2028	20.8441	20.9678	20.3422	20.3264	19.7292	19.6914		21.3974	21.5957	21.947	21.6723	22.0592	22.3594	20.3656	20.1413
	29.9982	30.0797	29.4613	29.709	30.0854	30.3722	30.4397	29.8237		26.3067	26.3001	25.8722	25.7596	26.8507	26.8015	26.6923	26.8602
	23.3313	23.0071	22.3976	22.0347	23.6149	23.4998	21.1779	21.9801		25.939	25.9428	26.1456	24.9827	26.896	26.7081	25.0058	26.3524
	21.9432	21.9005	22.6914	22.8323	22.0121	22.089	20.9405	20.7653		25.0745	25.2237	25.3046	25.794	25.9797	25.4263	24.2305	24.1447
	24.0561	23.9569	23.1201	23.2495	24.2475	24.2661	23.8311	23.7822		20.2442	20.2442	19.2206	18.6551	20.3877	20.7683	21.1116	21.2961
	21.6637	21.7557	23.2843	23.1454	21.4041	21.5485	21.5387	21.4413		24.8814	24.8518	26.0009	25.7758	23.8981	24.0479	24.1542	24.2586
	22.6147	22.4455	20.7997	20.181	22.9108	22.9128	21.1834	21.9694		25.4787	25.5661	23.4918	23.5784	27.1089	26.8823	24.5935	24.6456
	22.3094	22.2406	22.0313	22.1919	22.5	22.6288	21.485	21.2644		21.1573	21.2833	21.045	21.0434	22.1248	22.1003	20.7255	20.6252
	22.0084	22.1148	22.9931	23.5445	21.9009	21.9531	22.29	21.58		22.1033	22.0944	21.7223	22.0645	22.6471	22.4497	22.4581	22.3217
	24.5114	24.8106	24.3577	23.9632	24.3218	24.5135	25.9463	25.85		27.0999	26.911	26.4452	26.5203	26.5332	26.6702	28.1067	28.083
	25.5023	25.6812	28.1818	27.8014	24.4157	25.0589	24.9856	24.544		23.3876	23.38	23.3722	23.2869	23.6335	23.7008	23.7272	23.7523
	22.5482	22.2695	21.5601	21.4564	22.8238	22.7461	20.8111	21.2713		24.0384	24.1506	22.4649	22.656	25.5947	25.4136	23.2428	23.1202
	22.6979	22.8512	21.5418	21.6861	22.5597	22.5113	24.2234	23.9744		25.138	24.8267	22.2654	22.427	24.72	24.9342	26.4315	26.3664
	24.7169	24.9001	26.7831	26.7701	24.1736	24.3426	24.8189	24.4797		26.8304	26.8423	27.8651	27.8021	25.6474	25.705	26.4676	26.4606
	20.8963	21.0929	22.189	21.0953	20.7241	21.0211	21.0259	21.6259		24.7847	24.6415	24.5206	24.5864	24.3086	24.5829	25.6156	25.4182
	24.3152	24.2114	23.0322	23.0937	24.5666	24.6833	23.4779	23.4036		25.6453	25.6612	24.4326	24.4633	26.745	26.5733	25.7706	25.8952
	24.4187	24.2606	24.1071	24.242	24.6002	24.5351	23.7822	23.8705		21.7593	21.766	21.9483	22.0682	21.7335	21.8519	22.105	21.8596
	19.9693	20.0846	19.7259	19.9619	19.9811	20.2784	20.6989	20.0503		21.4523	21.2078	20.5883	20.4577	20.6889	21.2271	22.5639	22.4003
	20.3225	21.2965	18.7179	17.7647	18.6141	18.5988	23.3291	23.3236		25.2406	24.5344	22.3813	22.8154	22.8072	23.4291	26.767	26.4166
	20.2923	20.0376	19.3773	20.1455	20.484	20.2621	20.051	19.7594		24.5635	24.5563	24.2834	24.2906	25.0367	24.9823	24.9155	24.9695
	21.2178	21.3184	21.7521	21.7161	21.1396	21.213	21.8741	21.736		21.9299	21.9292	22.6393	22.5077	21.5985	21.6866	21.8094	21.8532
	23.3171	22.9938	21.4695	21.4017	23.6324	23.5504	21.2546	21.7276		25.5214	25.7932	23.1614	23.2191	27.2037	27.2298	24.5556	24.1997
	24.6233	24.84	24.9522	24.939	24.5255	24.9692	25.5274	24.8802		23.1697	23.0623	22.9073	22.8717	22.9096	23.0914	23.926	23.8868
	22.4391	22.5833	23.514	23.686	22.284	22.5091	22.8631	22.3218		22.1511	22.2032	22.9834	23.0032	21.6565	21.6239	21.8988	21.8589
	20.8506	20.8457	21.9515	21.9367	20.7673	20.6847	20.732	20.8344		24.7041	24.7697	26.0114	25.9171	23.5746	23.5008	23.1458	23.2478
	25.2727	25.4349	25.9124	25.7085	25.2548	25.64	25.4494	25.1057		25.9112	25.9097	26.0251	26.1528	26.0355	25.9363	26.2289	26.2014
	25.2544	25.3297	24.1177	24.2367	25.3989	25.696	25.5512	25.0598		21.473	21.4918	21.1112	21.1267	22.0184	22.0849	21.8148	21.7136
	23.8328	24.0586	23.1521	23.0942	23.6609	23.8994	25.3602	24.9539		24.386	24.4301	24.9954	25.0763	24.132	24.08	24.3797	24.3062
	20.2541	19.9552	20.2311	19.6618	20.4778	20.4024	17.837	18.7807		19.2812	19.3284	18.8126	18.7557	19.8272	20.0712	19.6841	19.4492
	26.3034	26.1712	25.5096	25.9251	26.3886	25.8529	26.8695	27.1219		24.2928	24.2057	24.0983	24.0905	24.1187	24.3111	24.9798	24.8818
	21.6395	21.5751	21.7175	21.6312	21.7471	21.7059	21.4427	21.6346		24.2629	24.2764	24.2819	24.2816	24.5369	24.6363	24.5544	24.4413
	22.2056	22.4445	24.8928	24.9126	21.1563	21.2729	21.3757	21.0005		26.7609	26.8576	28.2102	28.1535	24.809	24.6153	24.677	24.8302
	21.4392	21.8438	20.4314	20.0892	20.9758	21.2698	23.5652	23.2088		24.6351	24.3693	22.3383	22.6356	24.5359	24.5374	25.8004	25.7669
	22.8557	22.9252	22.9614	22.7801	22.8493	22.7043	23.4755	23.7323		22.9988	22.9638	22.3493	22.5327	23.5503	23.4687	23.4871	23.4199
	22.6428	22.3466	22.1947	22.0808	22.8804	22.7189	21.0836	21.6552		23.3922	23.4692	23.1694	23.3709	24.6059	24.2605	22.48	22.5464
	22.27	22.2949	21.1843	21.0116	22.4355	22.5732	22.3755	22.3855		22.6775	22.655	21.0928	20.901	23.18	23.3869	23.4799	23.4868
	22.8816	22.8406	22.5009	22.3654	23.0897	23.2804	21.8938	21.8797		23.264	23.4564	23.6527	23.2611	23.9057	24.3176	22.6647	22.4516
	20.7077	20.5579	20.3006	19.9717	20.9149	20.8786	19.775	20.29		22.6492	22.7407	21.9021	21.8715	23.9258	23.7737	22.1613	22.2519
	23.3374	23.6299	22.6823	22.4234	23.1575	23.5443	24.8799	24.4595		24.2583	24.0513	22.7444	22.9127	24.1535	24.2695	25.3282	25.2505
	22.7558	23.1971	22.477	22.4156	21.1881	21.459	25.6214	24.9707		25.8201	25.0331	21.9643	22.1049	21.6658	22.5517	27.4279	27.1878
	23.4657	23.6901	24.7277	23.512	23.325	23.7718	23.4376	23.982		24.0175	23.9908	24.4782	24.2994	23.809	23.963	24.1865	24.2375
	22.3889	22.3866	22.4061	22.6364	22.3942	22.2645	23.0043	22.9061		23.6348	23.6598	23.846	23.9378	23.797	23.8002	23.8347	23.7142
	24.8268	25.1262	27.2982	27.3013	23.8602	24.3153	25.0913	24.3337		24.0977	24.0737	24.0967	23.9178	24.2533	24.3282	24.4879	24.6155
	24.2156	24.2361	24.5406	24.1503	24.2566	24.1694	24.3346	24.7917		26.1849	26.0166	25.1091	25.0661	25.9113	26.0861	27.2231	27.259
	23.2262	23.2876	21.9699	21.6604	23.3942	23.5583	23.3783	23.4624		21.4284	21.3646	21.0971	20.9545	21.3799	21.786	22.1307	21.9306
	23.2871	23.2931	24.5069	24.2045	23.248	23.4555	22.2728	22.3616		24.7607	24.7466	25.8709	25.655	23.9692	24.0444	23.9312	24.0856
	22.1343	22.6634	22.1872	21.7524	20.9828	21.2928	24.7516	24.3473		25.4697	24.9791	23.1696	23.3751	23.0844	23.4066	26.9606	26.923
	22.6203	22.4416	21.6153	22.1928	22.7219	22.2573	23.1619	23.2277		22.0748	21.988	21.9222	22.0241	21.8531	21.9188	22.7584	22.6771
	22.5081	22.8537	22.459	21.7908	22.36	22.6521	23.7851	23.8156		24.3755	24.1432	22.9372	22.9364	23.8422	24.0607	25.5539	25.568
	22.7158	23.0771	22.8937	22.3938	22.435	22.4809	24.264	24.3567		21.571	21.4221	20.8103	20.8187	21.3526	21.5236	22.5072	22.4763
	23.4239	23.7471	26.4302	26.4604	21.6363	21.6269	22.7295	22.3855		25.8339	25.8554	27.3549	27.1948	23.4034	23.2824	23.1245	23.3836
	20.9782	21.153	21.5479	20.9645	20.9679	21.3104	21.1908	21.2569		24.1782	24.1519	23.8592	23.9718	24.557	24.4822	24.6277	24.6158
	21.1892	21.5483	20.7556	20.7621	20.5142	20.5898	23.4978	23.0565		23.6889	23.4327	22.2165	22.0704	22.1691	22.3524	25.0299	25.2485
	22.5446	22.2039	21.1022	21.1537	22.8414	22.7052	20.7282	21.1535		23.4388	23.7179	22.9025	22.63	24.7693	24.9358	22.5737	22.4
	21.7519	21.7801	22.4175	22.1191	21.8171	22.0538	21.0464	21.0798		23.4244	23.6243	23.691	23.3375	24.0683	24.5099	23.0366	22.7481
	22.854	22.703	23.8695	24.0301	22.8506	22.5226	22.0989	22.4174		22.8811	22.9275	23.512	23.4076	23.0812	23.0142	22.4381	22.5628
	22.3178	22.2473	23.0626	23.0354	22.3728	22.3878	21.5482	21.631		23.2106	23.2156	23.5528	23.4834	23.3793	23.2492	23.2599	23.4539
	21.2416	21.3267	19.8964	19.7599	21.3492	21.4944	21.8469	21.7531		22.0343	21.9852	21.2801	21.3478	22.418	22.5312	22.6856	22.5534
	27.3572	27.2745	26.5862	26.7181	27.4911	27.3765	27.5806	27.646		24.8663	24.7984	24.566	24.4055	24.8386	25.0897	25.5436	25.5204
	22.2611	22.3888	22.7608	22.7211	22.1858	22.3747	22.934	22.6571		25.0084	24.8997	24.6138	24.6398	24.8286	24.8889	25.7953	25.8173
	22.3415	22.9292	21.9194	21.2928	20.8531	21.3642	25.1907	24.7186		26.1615	25.7639	23.9113	23.7465	23.4456	23.8717	27.6641	27.8
	22.4616	22.9251	24.6196	25.2643	21.7134	21.9532	23.1068	21.7588		23.1588	23.1552	22.9683	23.0544	23.686	23.4919	23.4016	23.5127
	20.7503	20.9693	21.2013	21.0493	20.5847	20.9173	21.8354	21.4358		21.8973	21.9052	21.6022	21.8348	22.4963	22.3243	22.1461	22.0772
	21.0591	21.212	22.0228	21.7194	20.9571	21.2746	21.3383	21.1713		23.0857	23.0475	22.8625	22.8821	23.2504	23.3425	23.6194	23.5453
	21.7834	22.3473	22.1049	20.8065	21.5002	22.0835	23.2792	23.4304		24.5105	24.484	23.0762	22.8828	25.0796	25.07	25.2383	25.4673
	22.1249	22.1305	21.3412	21.4317	22.2454	22.3461	22.4551	22.2583		20.9376	20.8612	20.6765	20.7728	20.8942	20.9648	21.6021	21.5111
	22.1557	22.4837	21.4578	21.6553	21.3529	21.3903	24.6203	24.0574		21.9388	21.6611	20.557	20.7248	20.7834	20.7929	23.2218	23.3217
	21.1767	21.2333	21.695	20.9779	21.2497	21.465	20.6961	21.1412		21.3589	21.4036	20.3744	20.4684	22.3161	22.3078	21.5866	21.4558
	24.8034	24.3652	24.1689	24.3162	25.0596	24.7014	23.0557	23.7048		21.5514	21.5295	21.4441	21.7036	21.7337	21.5216	22.0009	21.975
	23.1762	23.2207	23.0832	23.068	23.2377	23.3527	23.5223	23.378		23.2522	23.2523	21.9587	21.6705	23.9261	23.7235	23.8685	24.3588
	21.6955	21.7766	22.7469	22.8823	21.6263	21.7959	21.5665	21.1804		23.491	23.5621	24.1736	24.2199	23.3586	23.3722	23.2733	23.1418
	22.8418	22.9531	22.8715	23.0095	22.7247	22.6277	23.983	23.8307		23.4014	23.279	22.653	22.8987	23.4075	23.1791	24.2476	24.3522
	23.8068	24.0149	24.3789	24.2484	23.6746	24.0503	24.678	24.2247		24.3237	24.2793	24.1905	24.3685	24.3752	24.317	24.8669	24.7909
	20.0347	20.1881	21.1844	20.6079	19.8528	19.948	20.4892	20.8172		25.3184	25.2198	25.0596	25.1672	25.1098	25.1449	26.053	26.0084
	21.2277	21.2226	19.4493	20.1335	21.1019	20.9216	22.7968	22.298		23.8522	23.6795	22.0131	22.3038	24.2068	24.1931	24.7807	24.676
	21.3553	21.2668	22.5695	22.8366	21.3292	21.1564	20.1379	20.1321		23.3101	23.3478	23.7648	23.7114	23.6537	23.4856	23.0265	23.2098
	21.57	21.7081	21.4069	21.3972	21.5082	21.6479	22.5914	22.3232		21.9959	21.9473	21.9432	21.7519	21.8798	22.3063	22.573	22.3861
	24.1242	24.6879	23.2902	23.2121	22.7075	22.6255	26.9793	26.5756		26.1701	25.543	23.0405	23.1877	23.1652	23.7783	27.731	27.5973
	21.9434	22.0601	22.2584	22.3925	21.8334	21.9242	22.9066	22.565		24.6433	24.5095	24.7065	24.552	23.978	24.3252	25.3523	25.2929
	22.1889	22.3682	21.9077	21.8537	22.0646	21.8622	23.4748	23.552		25.2637	25.0454	24.1149	23.9052	24.3113	24.5837	26.4744	26.6297
	24.1225	24.4503	24.7774	24.4034	23.7614	24.2575	25.6402	25.1904		27.3362	27.3551	27.4209	27.6624	27.5832	26.8594	27.5919	28.055
	23.0871	23.2872	24.1571	24.0084	22.8238	23.0749	24.0069	23.7044		26.3071	26.447	26.8808	27.2396	26.3306	25.3857	26.1501	26.5958
	24.7125	24.6735	26.133	25.7662	24.6063	24.6931	23.7799	24.0991		25.3812	25.3764	25.0476	25.0001	25.7916	25.8807	25.8158	25.7786
	21.3898	21.3416	21.9423	22.3762	21.4244	21.3317	21.2605	20.9674		24.5148	24.5311	25.1613	25.0344	24.3001	24.4968	24.4226	24.3361
	23.7545	23.7977	23.9948	23.9714	23.7722	23.8286	24.126	24.0499		23.6267	23.5389	23.2649	23.2155	23.5529	23.6115	24.3549	24.433
	23.3053	23.3802	22.4191	22.3401	23.4186	23.6194	23.7287	23.5319		25.6268	25.5187	23.7154	24.124	26.1964	26.402	26.4424	25.9358
	22.0029	21.8722	20.1623	20.0679	22.3191	22.4922	19.8947	19.9467		23.4231	23.5161	21.8238	21.9982	25.082	24.82	22.1589	22.153
	23.6961	23.6215	23.8542	24.0461	23.8386	23.9063	22.9408	22.7559		25.2375	25.2768	25.9789	25.9045	25.1597	25.0912	24.8537	24.9567
	22.2634	22.2745	22.6216	22.9231	22.2418	22.1756	22.7715	22.5252		23.6016	23.5185	23.9212	23.6203	23.1349	23.5834	24.0459	23.9809
	22.5449	22.6102	22.9338	22.7511	22.5755	22.74	22.6721	22.625		25.7093	25.6243	25.0197	24.9611	25.8008	26.0107	26.497	26.4303
	21.9871	22.1991	23.854	24.0465	21.524	21.6568	22.3377	21.8003		22.8406	22.9079	23.3395	23.4896	22.9715	22.7172	22.7076	22.7441
	24.4768	24.5543	23.8992	23.716	24.5702	24.7184	24.8979	24.8553		24.4244	24.3422	24.0349	24.0335	24.4261	24.426	25.1314	25.2146
	27.0063	26.8818	25.6271	25.7652	27.2473	27.311	26.4013	26.3242		26.7752	26.7997	25.7131	25.8354	27.73	27.6816	27.0381	26.9391
	24.8942	24.897	24.1156	24.4417	24.926	24.9046	25.7396	25.4322		22.9174	22.8576	22.3868	22.1675	22.9809	23.2814	23.6571	23.6352
	20.9622	21.5255	20.6164	20.4254	20.0807	19.847	23.4495	23.3109		23.9728	23.1985	20.8694	20.9334	19.7687	20.73	25.5587	25.3073
	25.9878	25.5791	24.2353	24.101	26.3082	26.1361	23.5432	24.2583		23.9173	24.1088	22.7596	22.6642	25.3502	25.3471	23.2922	23.1988
	26.21	26.4312	27.0154	26.8712	25.919	25.9434	27.4546	27.3531		24.4127	24.4153	24.587	24.5686	24.6181	24.5666	24.6166	24.6836
	22.6845	22.833	22.5987	22.6361	22.5639	22.6159	23.8869	23.6491		25.151	24.9394	23.3505	23.3847	24.752	24.7944	26.3485	26.4831
	22.5525	22.4327	22.9389	22.8369	22.6538	22.5577	21.965	22.2829		25.2228	25.2731	24.4047	24.2274	26.0238	26.1009	25.558	25.6074
	24.1026	24.2631	23.9809	24.0037	24.0014	24.1955	25.253	24.8756		22.2597	22.2191	22.1213	22.187	22.3802	22.36	22.7674	22.7621
	22.4516	22.2019	21.6651	21.9417	22.6648	22.4607	21.8404	22.0176		22.6771	22.4618	20.6412	20.6273	22.3292	22.467	23.8885	23.9794
	22.4007	22.1896	22.4251	22.3999	22.6053	22.5836	20.5803	20.8383		24.5789	24.7755	25.1386	24.9391	25.2404	25.4817	23.5171	23.2781
	23.7226	23.605	23.0758	22.9496	23.9533	24.0362	22.6606	22.8215		23.6448	23.7394	23.2992	23.3632	24.9764	24.7093	22.4932	22.6013
	23.5027	23.6585	24.2778	24.1985	23.3699	23.6097	24.1919	23.8757		25.5014	25.4326	25.2816	25.3817	25.4787	25.3931	26.1336	26.1874
	24.5358	24.5883	23.7254	23.6255	24.6681	24.8496	24.7898	24.6558		25.748	25.6837	24.6149	24.8458	26.4383	26.3104	26.3049	26.2658
	22.8513	23.0845	23.5769	22.913	22.7583	23.132	23.393	23.45		25.7044	25.7618	26.2364	26.3225	25.8488	25.6078	25.5056	25.6024
	26.85	27.5471	25.5006	25.3509	24.6234	24.4719	29.9787	29.5828		29.5296	29.013	26.7675	26.7312	26.2234	26.7507	31.0831	31.1083
	21.5429	21.7748	24.3118	24.3372	20.3766	20.3234	20.5684	20.3642		24.3014	24.291	25.7388	25.5592	21.9437	22.111	22.5967	22.619
	21.7791	21.5661	21.483	21.425	21.9395	21.5286	21.4068	22.0887		22.4167	22.3296	21.7794	21.9441	22.6094	22.6254	23.1342	23.04
	23.5174	23.6003	21.6774	21.8714	23.5576	23.7556	24.5492	24.0744		25.7175	25.6317	24.286	24.1969	25.8541	26.3757	26.6804	26.3332
	22.4336	22.4597	22.9801	23.0523	22.5117	22.7159	21.8291	21.5266		24.5312	24.585	24.6104	24.7267	25.0486	24.9618	24.5467	24.4629
	23.3634	23.3058	22.654	22.5806	23.5467	23.6127	23.0809	23.1459		25.3298	25.3397	24.2952	24.5003	26.2448	26.1812	25.6296	25.4776
	22.0618	22.3335	21.9698	21.5242	21.9456	22.1953	23.2523	23.1763		25.6466	25.4477	23.33	23.3969	25.3859	25.3021	26.8615	27.0767
	21.8429	21.9121	22.525	22.327	21.8545	22.0754	21.7134	21.6212		23.165	23.1796	23.7839	23.5472	23.0077	23.3581	23.0773	22.9484
	21.6544	21.8063	23.2886	23.0358	21.3195	21.5573	21.9699	21.8329		25.1276	25.1259	24.746	24.8571	26.0512	25.6833	25.0436	25.3016
	24.9374	25.0092	24.7299	25.071	24.9577	25.1696	25.6038	24.9789		26.2633	26.2793	25.8346	25.8872	26.8794	26.8853	26.5809	26.5059
	21.315	20.9515	22.746	22.1066	21.2802	21.1245	18.1308	19.2894		24.2763	24.3194	25.1583	25.0436	23.9605	24.0785	23.7735	23.7267
	24.3993	24.1169	22.9579	22.8003	24.7046	24.6745	22.2332	22.7034		20.6305	20.882	20.1596	19.8229	21.62	22.0016	20.5126	20.2157
	20.9482	21.0129	21.6901	22.0367	20.8057	20.6392	21.7151	21.4703		24.3308	24.253	25.6245	25.3389	22.6852	22.951	23.2353	23.3325
	24.3217	24.0703	24.0363	24.1747	24.521	24.3288	23.3532	23.6584		22.0119	22.1291	22.4411	22.137	22.6188	22.8144	21.3933	21.3841
	20.9619	21.1343	21.7914	21.6317	20.8036	21.0515	21.7116	21.451		24.5685	24.4976	25.037	24.963	23.8605	24.1131	24.9586	24.8505
	23.7859	23.9053	23.495	23.2844	23.7864	23.7893	24.5935	24.6818		25.5874	25.4392	24.7449	24.4104	25.1403	25.5831	26.6176	26.657
	24.8204	24.6577	25.3116	25.0339	24.9235	24.7694	23.9767	24.5711		24.8858	24.9389	25.2639	25.2607	25.2253	25.1571	24.7259	24.7438
	26.5584	26.466	24.9056	25.1296	26.7019	26.5522	27.0115	27.0295		26.2487	26.0894	24.8334	25.3141	26.7486	26.3398	27.018	27.1048
	26.0207	26.2244	26.7634	26.5631	25.8446	26.1452	26.9274	26.6234		27.3158	27.1555	26.3181	26.496	27.1103	26.965	28.3135	28.4406
	21.1407	21.2864	22.6983	22.9338	20.8988	21.0281	21.0815	20.5711		24.482	24.6414	25.6094	25.7394	23.8997	23.172	23.3872	23.825
	20.4348	20.5596	21.4277	21.4149	20.2574	20.3422	21.0865	20.8896		25.3106	25.1716	25.5218	25.5858	24.2481	24.5261	26.0225	25.8189
	21.7108	21.595	22.109	22.493	21.7775	21.5685	21.5052	21.446		21.0506	21.0823	21.6174	21.3865	20.9228	21.3702	21.0235	20.7749
	23.0077	22.9737	22.7875	22.7531	23.0908	22.9466	23.291	23.5036		24.6196	24.5202	24.2305	24.1379	24.4744	24.7094	25.3904	25.3469
	21.762	22.1355	20.2806	20.0728	21.3079	21.5087	23.9197	23.5531		25.1653	24.6794	22.6055	22.7474	23.8218	24.4127	26.5925	26.3451
	25.3923	25.3391	24.4509	24.1123	25.6513	25.8557	24.0701	24.2574		24.4561	24.5812	23.642	23.4722	25.4252	25.5859	24.5876	24.4711
	22.3044	21.8796	21.3964	22.693	22.5006	21.8728	22.0074	21.7633		21.2238	21.2081	21.032	21.0982	21.627	21.4874	21.5742	21.6629
	25.2821	25.4334	22.8452	23.0039	25.1675	25.2887	26.8731	26.4418		26.0447	25.7731	23.2245	23.2525	25.6785	25.9803	27.3229	27.2643
	21.697	21.79	21.5272	21.8912	21.6776	21.9118	22.5412	21.8502		25.2863	25.2602	25.0968	24.9185	26.1356	25.5726	25.1455	25.9123
	23.0217	23.3176	23.5355	23.3807	22.8996	23.5258	23.8964	23.1291		24.0556	23.9153	23.3687	23.1043	23.6963	24.2589	25.0144	24.8561
	21.5789	21.7377	22.0578	22.0782	21.3872	21.325	22.7352	22.6182		23.2981	23.2804	23.1363	23.4553	23.5599	23.0017	23.7319	23.9884
	23.3082	23.1698	23.164	23.4664	23.4393	23.2988	23.1107	23.0873		24.1087	24.1157	24.1755	24.1133	24.3419	24.4519	24.3905	24.3351
	24.6328	24.5159	24.9165	24.7685	24.8046	24.9122	22.9151	23.0724		26.0037	26.0418	26.3904	26.3656	26.1307	26.2149	26.0318	25.9337
	22.3048	22.5092	20.6713	20.9363	21.9577	21.9544	24.3146	23.8486		25.1899	24.8474	22.2502	22.4003	24.5128	24.7397	26.5413	26.5063
	23.6984	23.4959	22.903	22.5675	23.98	24.0579	21.2841	21.7442		26.4316	26.3075	26.4895	25.9236	27.6471	27.0514	24.8976	26.1829
	24.9495	24.8905	24.5649	24.6589	25.0615	24.99	25.1246	25.161		22.676	22.6375	22.488	22.6045	22.8375	22.8201	23.1904	23.1294
	24.8236	24.6778	24.9306	25.2264	24.9668	24.8814	24.1487	24.0841		24.4585	24.5045	25.0152	24.8071	24.6797	24.8029	24.1368	24.1753
	21.2556	20.8568	20.9039	21.4562	21.4583	20.9328	20.3257	20.6976		24.1024	24.0719	23.794	23.7597	24.3305	24.4826	24.6467	24.5589
	22.8098	23.2093	23.0359	22.4261	22.5185	23.1311	24.3642	23.9618		22.6668	22.3141	20.8888	20.8246	21.3478	21.7838	24.0242	24.0044
	23.4765	23.5713	24.3324	24.4137	23.3219	23.2617	24.1814	24.0655		24.8304	24.8148	25.1751	25.2407	24.566	24.5016	25.1587	25.1726
	23.9421	24.0884	24.448	24.4926	23.7925	23.9194	24.9323	24.6145		24.5225	24.4188	24.2097	24.2745	24.3367	24.4649	25.2744	25.1847
	22.734	22.5927	21.88	21.8404	22.9231	22.7833	22.4836	22.8043		23.2086	23.1579	22.8213	22.9825	23.4546	23.431	23.7837	23.6964
	21.307	21.0569	20.0027	20.1694	21.5486	21.3778	20.647	20.9012		26.0226	25.9997	24.8057	24.8497	26.8504	26.7457	26.4804	26.5635
	20.3299	20.746	20.4118	19.5893	20.1134	20.3827	21.7536	21.8906		20.7505	20.5894	19.9113	20.1277	20.6294	20.706	21.6756	21.5432
	21.4313	21.3714	22.7209	22.7192	21.345	21.2103	20.7965	20.9928		22.8909	22.8564	23.9376	23.6392	22.0922	22.513	22.2871	22.1987
	22.4843	22.1085	20.9422	20.9746	22.7843	22.5957	20.6724	21.2044		23.5146	23.6369	22.0713	22.3009	25.0292	24.8724	22.7979	22.6024
	26.2817	26.5558	25.3588	25.3105	25.9665	26.18	28.161	27.7216		27.608	27.3298	25.7565	26.0204	27.1442	27.1527	28.8276	28.8329
	22.4945	22.6099	22.7867	23.8782	22.0654	21.6753	24.3042	23.4873		24.9157	24.507	23.4426	23.3064	22.8181	23.3671	26.3061	26.3015
	25.448	25.2395	23.723	23.0448	25.7805	25.9018	21.9795	22.745		26.783	26.8999	24.3683	24.4472	28.6309	28.3666	24.6033	24.6713
	20.8219	20.4289	19.378	20.3892	21.0882	20.8121	19.8191	19.4772		25.0659	25.416	22.7738	22.7436	26.9045	26.9219	22.8924	22.5547
	21.7069	21.64	21.1667	21.2349	21.8988	22.0083	21.1734	21.0625		21.4974	21.4388	20.9962	21.2713	21.8567	21.6556	22.0569	22.041
	21.5894	21.8228	23.02	22.1902	21.3049	21.7031	22.0838	22.282		25.1552	25.0902	25.0205	25.2214	25.0335	24.9596	25.7855	25.7231
	24.9567	25.1686	24.0838	23.9039	24.8824	25.071	26.2432	26.0225		26.7075	26.4894	24.5055	24.699	26.7362	26.7454	27.8206	27.8354
	22.7003	23.1475	21.6326	21.2953	22.2094	22.2741	24.8699	24.6953		27.4413	27.3821	26.5509	26.8079	27.3579	26.6577	28.3671	28.8689
	22.6622	22.6677	21.2866	21.3679	22.9205	23.211	21.7658	21.3885		25.9187	26.1265	24.1941	24.1768	27.4145	27.4403	25.4081	25.1914
	24.1457	24.2321	24.7451	24.5364	24.1557	24.39	24.1619	24.0499		25.7211	25.7816	26.3723	26.3596	25.9161	25.7324	25.2409	25.3763
	21.3832	21.3187	21.4899	21.2499	21.4848	21.3722	21.2135	21.6306		22.4671	22.3972	21.966	22.6695	23.6339	22.4923	22.0289	22.5363
	24.1305	24.4348	22.2157	22.3045	23.7525	23.5841	26.2087	25.984		26.2775	25.893	23.2585	23.3856	25.1323	25.3794	27.7056	27.7154
	26.7873	26.7297	24.8722	24.6257	26.9968	26.9316	26.7698	27.1391		24.1604	24.0458	23.4975	23.3449	23.9945	24.1893	25.0462	25.1181
	20.7644	20.7423	20.7022	20.5062	20.8981	20.9944	20.4481	20.5699		23.4468	23.4441	23.2607	23.417	23.8792	23.759	23.7695	23.7357
	24.0835	23.737	22.3206	22.6949	24.3532	24.1078	23.2142	23.4319		22.1728	22.3505	21.3191	20.7018	22.8419	23.3666	22.6497	22.5641
	23.2276	23.1479	23.8017	23.883	23.2926	23.2448	22.7321	22.7783		23.0725	23.1165	23.4705	23.5618	23.179	23.1029	23.1029	23.0434
	20.4411	20.1054	18.7541	17.9947	20.7697	20.7201	17.2608	18.4054		23.4871	23.7102	22.0481	21.8869	25.1294	25.072	22.1839	22.179
	24.3369	24.5507	22.8501	22.8276	24.1884	24.1556	25.9327	25.7741		26.755	26.5243	24.4754	24.8334	26.9866	26.9451	27.7952	27.7089
	23.251	23.2779	22.3328	22.2376	23.427	23.6322	23.178	23.0411		22.5285	22.5611	22.5192	22.4409	23.0505	23.0475	22.6264	22.6746
	22.1495	22.1231	20.8083	19.7983	22.4505	22.7128	20.0113	20.7854		24.6441	24.8734	23.0446	22.588	26.0359	26.1316	24.3655	24.4965
	21.1443	21.3385	22.4186	22.7466	20.7884	20.8938	22.1529	21.5253		23.7363	23.718	24.1395	24.0244	23.5192	23.7629	23.9773	23.8665
	25.1019	24.777	25.6565	25.67	25.2564	25.0473	22.5407	23.0613		26.8983	26.9772	28.0585	27.9849	26.7713	26.4437	24.7698	25.0915
	20.5076	20.629	22.3503	22.114	20.1461	20.3978	20.3432	20.2065		25.3468	25.4315	25.3799	25.9737	26.2577	25.4856	24.8343	24.9274
	28.1221	28.362	26.6884	26.6642	27.9249	27.8856	29.8273	29.651		26.3575	26.1703	25.3051	25.2613	25.7727	25.8582	27.4743	27.6194
	23.1058	22.57	22.3076	23.401	23.3248	22.4408	22.4173	22.7438		22.2107	22.1995	22.1591	22.305	22.3918	22.3854	22.622	22.4933
	20.6822	20.7167	22.4807	22.4436	20.3755	20.2728	20.26	20.3653		25.1106	25.1611	26.3296	26.2266	24.1207	24.1252	23.961	24.0084
	23.0128	23.1475	24.6707	25.4593	22.7843	22.1666	22.4691	22.1634		24.5149	24.5024	24.6805	24.6371	24.5283	24.6801	24.858	24.7617
	20.0989	20.0798	20.5325	20.5674	20.1937	20.3243	19.5045	19.3582		23.2999	23.2943	23.8442	23.5438	23.1977	23.5018	23.2878	23.2891
	22.9951	22.861	22.2261	22.0174	23.2093	23.1702	22.3516	22.7335		22.5833	22.5927	21.9908	22.0966	23.4605	23.2671	22.7123	22.79
	20.4932	20.7041	19.6221	19.3524	20.4579	20.6393	21.6446	21.522		24.7843	24.6288	23.0387	23.3283	25.2416	25.0553	25.6423	25.694
	26.2947	26.0401	25.2518	25.0899	26.5607	26.4668	24.9194	25.4299		25.7938	25.9866	25.3331	25.0375	26.67	27.0227	25.8379	25.5874
	24.1227	24.2254	24.2237	24.2922	24.0283	23.8753	25.1462	25.128		24.9317	24.7748	24.1525	24.2095	24.6879	24.8053	25.8821	25.8641
	25.5942	25.7072	26.2744	26.1241	25.5553	25.795	25.8645	25.6621		25.0172	25.0309	25.6011	25.5879	24.7815	24.7375	25.0374	25.0804
	22.9658	22.9342	22.3924	22.2959	23.0773	22.9348	23.2572	23.5278		26.2903	26.2632	25.7932	25.7197	26.7737	26.2888	26.7589	27.3439
	22.3007	22.7259	24.8764	25.3766	21.3687	20.9878	21.7646	21.2201		26.2985	25.7423	27.8546	26.9767	23.1617	23.8065	23.4321	24.2209
	22.1277	22.0963	22.1754	22.7401	22.0899	21.7881	22.9417	22.7101		22.1824	22.1313	21.9547	21.9586	22.3138	22.2756	22.738	22.8231
	22.6301	22.6422	23.5584	23.2194	22.604	22.6737	22.3761	22.6334		24.3215	24.328	24.1485	24.1201	24.8459	24.7635	24.5537	24.6576
	24.9141	25.1201	24.8579	24.6023	24.8433	25.1078	25.9228	25.7078		24.8269	24.7016	24.4117	24.2061	24.4888	24.962	25.68	25.5372
	25.9193	25.9601	26.8728	26.8106	25.8987	26.0666	25.5507	25.4041		27.3369	27.4025	28.2232	28.1801	27.1188	27.0607	26.731	26.7661
	22.6361	22.3695	21.99	22.5577	22.7994	22.3939	22.5248	22.6291		22.1925	22.1007	21.6636	21.4354	22.0777	22.3492	23.0096	23.0577
	23.746	24.2724	23.0094	22.966	22.1289	22.1594	26.6727	26.1592		26.0544	25.592	23.4547	23.5058	23.7373	24.1271	27.5612	27.5822
	22.4628	22.5162	21.5922	21.4363	22.6169	22.8241	22.568	22.4632		26.5312	26.5328	25.0948	25.074	27.2969	27.393	27.1076	27.0302
	25.5565	25.5674	24.0327	23.9939	25.7282	25.8628	25.7668	25.6601		24.9026	24.9435	24.1475	23.6652	25.3755	25.6111	25.4945	25.6997
	20.6459	20.8467	22.3948	22.4068	20.404	20.8248	19.7861	19.1523		25.9307	25.9722	27.1436	27.0379	25.1111	24.8043	24.6528	25.0232
	24.781	25.0588	26.0343	26.2074	24.1378	24.1998	26.4708	25.9578		22.8199	22.8236	22.8925	22.8233	23.0445	23.1415	23.1029	23.071
	20.8887	20.7676	21.2539	21.5277	21.0198	20.9909	19.8798	19.7559		23.6703	23.7398	23.7952	23.5756	24.4789	24.4214	23.2207	23.4278
	23.7883	24.1375	22.6264	22.5141	23.2529	23.5076	26.0239	25.5322		27.2172	27.0842	25.6646	25.5783	26.7991	26.6664	28.3854	28.7369
	24.4413	24.322	24.3827	24.2513	24.6282	24.6898	23.3099	23.4991		25.8011	25.8778	26.2895	26.2677	26.2438	26.1417	25.3277	25.3744
	22.8259	22.6685	22.0038	22.4535	23.0167	22.9702	22.5351	22.2893		24.1749	24.4694	22.9356	22.5868	25.4845	25.7496	23.9268	23.7156
	25.7032	25.6991	26.2801	26.3446	25.656	25.2178	26.1482	26.5262		23.8313	23.8048	23.86	23.9099	23.9442	23.7501	24.226	24.3962
	22.7288	22.693	21.9077	22.1278	22.8479	22.8741	23.085	22.8745		23.8012	23.6205	22.501	22.8071	23.8218	24.1587	24.786	24.3231
	22.0161	22.254	22.6592	22.5554	21.8648	22.3367	22.9088	22.3029		22.7529	22.5205	22.0946	21.9375	21.797	22.1828	23.8458	23.849
	27.6496	27.6583	28.4819	28.2158	27.7013	27.9286	26.6611	26.6912		28.3101	28.3623	29.1791	29.0661	28.1948	28.1942	27.645	27.7058
	22.7245	22.7853	21.8846	21.9645	22.7694	22.8448	23.5257	23.3097		26.0638	26.0254	24.9883	24.9655	26.6497	26.6424	26.6855	26.7535
	24.1136	24.0639	23.9746	24.0331	24.2477	24.3059	23.8788	23.8119		25.1867	25.1786	24.9075	24.6423	25.5004	25.6465	25.6586	25.7854
	20.2508	20.5399	21.3832	21.4132	20.0127	20.6163	20.9971	20.0745		22.6425	22.6515	23.1173	23.0956	22.6323	22.4127	22.6617	22.8936
	24.7643	24.918	23.843	23.7916	24.7579	24.9826	25.8171	25.4902		26.3768	26.2189	24.8581	24.9993	26.5402	26.6431	27.3442	27.2575
	20.5947	21.3565	19.1068	18.7933	18.6031	18.443	23.6763	23.3882		24.1832	23.7156	22.2657	22.6067	22.0927	22.3029	25.6247	25.5407
	20.9795	20.9696	21.8447	21.8362	20.9581	20.9466	20.8142	20.8441		23.3523	23.4009	23.9895	23.9076	23.4933	23.4423	22.9642	23.0481
	22.9571	23.1894	23.5201	22.9511	22.9943	23.5444	22.7861	22.5727		25.6754	25.6389	24.6965	24.9151	26.304	26.3248	26.2326	26.0294
	22.2503	22.3595	22.2104	21.8134	22.273	22.2389	22.8051	23.127		22.5561	22.5469	22.2056	22.2453	23.0391	23.0053	22.9438	22.9467
	21.6135	21.6518	20.4354	20.5988	21.6554	21.658	22.5207	22.3164		24.7893	24.559	21.2524	21.4345	24.9604	25.1144	25.9353	25.8292
	26.883	27.1595	29.1937	29.0231	26.1325	26.7672	26.9976	26.2571		24.5657	24.5741	24.5681	24.5734	25.1392	24.8795	24.5972	24.8428
	22.6821	22.7903	22.5549	22.4789	22.6373	22.5085	23.6178	23.7144		22.7187	22.5995	22.4914	22.2993	22.316	22.5789	23.5084	23.5563
	24.8914	24.7434	24.086	24.1744	25.0554	24.8255	24.8722	25.1616		25.1231	25.1185	25.2559	25.3041	25.2416	25.2199	25.4278	25.4054
	20.5755	20.6345	19.9108	19.9174	20.7721	21.0934	20.0921	19.7053		21.4863	21.515	20.8533	20.6305	22.1761	22.2146	21.8456	22.0008
	23.1387	23.5973	22.5161	22.619	21.5362	21.5802	26.0508	25.4454		25.3939	24.7513	23.1621	23.0756	21.3015	22.1569	26.9312	26.8044
	24.3474	24.2339	22.6917	22.9904	24.5331	24.5131	24.4784	24.3132		26.2882	26.4336	24.7185	24.7212	27.5803	27.6312	26.2163	26.0169
	22.7745	22.8703	23.6964	23.2811	22.699	22.8463	22.9425	23.1148		23.517	23.5839	24.0889	24.1418	23.8504	23.5576	23.0282	23.2008
	24.4089	24.5617	23.2999	23.0676	24.5712	24.9661	24.5519	24.2363		25.7172	25.707	24.5999	24.7533	26.5271	26.5083	26.1603	26.0354
	22.2893	22.3107	23.248	23.155	22.3251	22.5588	21.1028	20.9407		23.2813	23.3885	24.1497	24.1328	23.4582	23.314	22.2012	22.2547
	25.6505	25.6732	25.1859	25.0622	25.7905	25.9493	25.639	25.5812		25.0431	25.0797	24.6558	24.4922	25.7421	25.7586	25.2517	25.3618
	23.0117	23.1362	23.8447	23.6864	22.879	22.9676	23.6381	23.5832		21.2878	21.3598	21.6577	21.646	21.555	21.6763	21.2131	21.031
	21.8721	21.8414	21.861	21.5407	22.0345	22.1909	21.0998	21.2944		22.3363	22.4529	21.9572	21.8098	23.1048	23.333	22.4606	22.2627
	22.5784	22.6092	23.3189	24.9631	22.6293	21.6966	21.8793	21.137		21.1667	21.1847	21.3018	21.4121	21.2917	21.3789	21.465	21.249
	22.5836	22.3608	22.6519	22.9615	22.7383	22.5106	21.7981	21.9389		23.403	23.4068	23.3532	23.5746	23.7194	23.5532	23.7173	23.658
	21.2387	21.2026	21.1411	21.3086	21.3287	21.3301	21.3765	21.2437		23.8202	23.9177	24.2701	23.5408	23.7036	24.7334	23.9457	23.5472
	24.6506	24.5102	23.5513	23.2845	24.9247	25.0265	23.1244	23.4298		24.4437	24.7261	23.7233	23.4334	25.5859	25.923	24.2371	23.907
	21.9733	22.0985	23.4721	22.3516	21.801	22.2107	21.5095	22.0952		24.7773	24.7712	24.651	24.7078	25.0268	25.1304	25.1955	25.0407
	21.5812	21.5917	22.5731	22.5571	21.5234	21.5222	21.4816	21.4884		21.9185	21.9915	22.892	22.8115	21.4855	21.6733	21.2592	21.0784
	21.4148	21.2482	21.7841	22.0553	21.5473	21.434	20.3661	20.3748		24.2759	24.3537	25.2873	25.0569	24.4201	24.4867	22.5506	22.6361
	23.7787	23.6047	24.2296	24.0865	23.9218	23.9035	22.2335	22.569		26.6768	26.8059	27.4886	27.5221	27.1848	26.9062	25.0337	25.1493
	22.3437	22.2723	23.3393	23.5066	22.331	22.1969	21.7725	21.8107		26.1303	26.0833	26.6052	26.4012	26.8045	26.1429	25.2739	26.1861
	21.8035	21.7207	21.4782	21.6712	21.9219	21.8457	21.8835	21.8494		23.2135	23.2339	22.1269	22.0243	24.0814	24.0464	23.5858	23.7026
	25.4551	25.1887	24.5844	25.2389	25.5884	24.876	25.7288	26.0532		24.2375	24.1974	23.9663	24.0356	24.4107	24.5123	24.7938	24.6626
	24.0958	24.1007	24.8807	25.2336	24.0573	23.98	24.2139	23.9335		25.3254	25.3753	25.9438	26.0609	25.0681	24.7729	25.3072	25.4348
	22.1991	22.1533	21.3839	21.3826	22.3937	22.5163	21.8586	21.7831		24.6514	24.7175	22.8559	23.0297	26.0255	25.8961	24.4845	24.3736
	22.2675	22.0542	22.5295	23.086	22.3595	21.8848	21.9963	22.1278		21.6303	21.6238	21.6444	21.7517	21.859	21.7553	21.9589	21.9613
	21.0792	21.2789	21.1266	20.718	21.1603	21.6212	21.1604	20.9084		21.6178	21.608	21.54	21.7549	21.8997	21.6899	21.979	21.9831
	25.7194	25.4743	25.7854	26.9641	25.7932	24.7976	25.8425	25.9045		23.9736	24.1089	24.739	24.9607	23.8744	23.521	23.5568	23.5527
	22.026	21.7955	21.3046	21.3634	22.2719	22.2125	20.7254	20.9564		23.7675	24.0957	21.8454	21.6942	25.5003	25.5492	22.2756	22.0491
	21.6286	21.7593	21.9186	21.9548	21.5052	21.5304	22.6586	22.4665		24.0299	23.8653	24.557	24.2599	22.8794	23.5471	24.4912	24.2847
	23.1793	23.1055	23.0347	23.4629	23.2226	22.9972	23.6783	23.5492		22.2364	22.2576	22.4961	22.4327	22.5126	22.4912	22.2913	22.3544
	25.5852	25.4273	26.1787	26.4491	25.676	25.5031	24.6743	24.7346		20.0463	20.0964	20.7061	20.7346	19.9712	19.8112	19.8232	19.9041
	21.5729	21.6727	21.1432	21.2154	21.5382	21.5819	22.5909	22.3752		23.6243	23.6248	22.8995	22.7982	24.2863	24.2678	24.053	24.1718
	27.0145	26.8556	25.3791	25.5908	27.2162	27.0923	26.9915	27.0625		26.7832	26.837	25.4467	25.4545	27.7385	27.8196	27.1419	26.9987
	21.9531	22.1912	22.289	21.9231	21.9975	22.5426	22.0312	21.6139		24.1958	24.2003	24.1593	24.1915	24.5278	24.519	24.4875	24.4592
	22.6639	22.7222	23.3903	23.4496	22.584	22.5656	23.132	23.0328		25.6604	25.5659	25.4536	25.6132	25.3631	25.2697	26.4024	26.4303
	21.22	21.3193	21.8286	21.9323	21.1857	21.4003	21.5496	21.1319		23.0212	23.0427	23.6094	23.5991	22.7775	22.8493	23.04	22.9565
	21.8065	21.7335	22.103	21.6757	21.9443	22.0349	20.8426	21.2522		25.4655	25.4635	25.2886	25.2127	25.7653	25.9243	25.8829	25.8013
	21.5171	21.63	19.9846	19.6687	21.6341	21.753	22.1107	22.1949		23.6372	23.4862	22.0171	22.0506	23.6638	23.618	24.6772	24.8401
	23.099	22.8885	22.6762	22.6924	23.2584	22.8094	22.8579	23.5012		22.8498	22.8683	22.4781	22.5818	23.3702	23.449	23.219	23.0176
	22.5001	22.6281	22.0688	22.2715	22.459	22.726	23.5449	22.9471		23.3037	23.2865	21.867	22.0565	24.2907	24.1761	23.655	23.5968
	20.2633	20.5416	22.8828	22.7317	19.0936	19.7015	20.4968	19.7618		23.3692	23.3667	24.7731	24.5845	21.7335	21.631	21.4909	21.7839
	25.197	25.0607	24.8962	25.0488	25.361	25.2916	24.7854	24.8384		27.2663	27.2611	26.7372	26.5803	28.0052	27.7726	27.5197	27.9138
	24.0043	23.9243	24.1431	24.4386	24.0799	23.9647	24.0402	23.9401		23.4177	23.4087	23.4996	23.5853	23.4584	23.5638	23.8146	23.632
	24.1688	23.965	24.1551	24.0429	24.369	24.3387	22.6056	22.952		24.414	24.5461	24.075	24.2062	25.7088	25.5102	23.3996	23.3345
	24.0045	24.1114	24.2729	24.2153	24.0356	24.3085	24.258	23.9358		24.7565	24.7732	24.848	24.8428	25.041	25.0837	24.9768	24.922
	24.4324	24.5942	27.7299	27.4692	21.3045	21.5907	22.7979	22.6106		27.1235	26.8565	28.6907	28.1905	24.2911	24.3443	23.7137	24.4272
	25.1309	25.4573	28.1508	28.1308	23.1504	23.3895	24.8897	24.3442		26.9127	27.0484	28.3554	28.3493	25.082	24.7672	24.7986	24.9833
	23.4638	23.6118	22.2064	22.2782	23.5642	23.9616	24.0886	23.4712		24.8402	24.7331	23.5779	24.007	25.2396	25.4105	25.6354	25.142
	20.7205	20.8803	20.9419	20.5088	20.682	20.7251	21.4271	21.657		24.6414	24.5318	23.1784	23.0428	24.6698	24.6833	25.6543	25.8856
	25.994	25.9208	26.7272	26.98	26.0527	26.0166	25.2025	25.0589		25.5862	25.5895	25.558	25.5284	25.8701	25.9493	25.9081	25.8547
	22.77	22.8452	23.1703	23.1142	22.7833	22.9636	23.0128	22.8134		25.3609	25.3614	25.6482	25.7981	25.1905	25.1518	25.6967	25.5845
	26.8496	26.4354	25.3791	25.3776	27.1614	26.9797	24.4013	24.9987		25.0962	25.1996	23.3513	23.1984	26.2776	26.3109	25.2702	25.286
	21.0733	20.8246	20.6258	21.0359	21.2717	21.0697	20.343	20.3836		23.8736	23.9542	23.7815	23.7241	24.5514	24.635	23.8738	23.7666
	22.8007	23.3283	21.7	21.7943	21.314	21.1582	25.7031	25.2368		25.0797	24.4388	21.8946	21.8192	21.4292	22.2507	26.6594	26.5539
	22.5489	22.447	21.0329	21.354	22.7006	22.628	22.9101	22.7636		23.9153	23.9213	22.5862	22.2944	24.3648	24.6869	24.6964	24.6596
	24.9684	24.8901	25.7443	25.8445	24.9378	24.3848	25.0414	25.5725		24.7425	24.7629	25.1738	25.0547	24.7462	24.9493	24.8089	24.7041
	22.737	22.4189	22.9634	23.1808	22.8772	22.3502	21.8861	22.5137		23.1163	23.1667	23.457	23.5419	23.3468	23.2814	23.1143	23.044
	23.4784	23.5702	26.3726	25.9157	22.0447	22.5898	22.5715	22.3916		22.1102	22.1334	22.1581	22.3686	22.7888	22.3144	21.9648	22.2051
	25.2657	25.3074	25.3859	25.6094	25.1997	24.8009	26.1635	26.2971		23.9092	23.824	23.805	23.759	23.6649	23.7189	24.5741	24.6509
	24.9091	24.9451	25.5342	25.5703	24.9373	25.0967	24.7204	24.489		26.9258	26.9301	27.191	27.0955	27.4513	27.1	26.7076	27.1497
	22.1803	21.9007	21.865	21.9804	22.3833	22.1361	21.1892	21.6006		24.6011	24.5966	24.5231	24.2184	24.8877	25.0086	24.9589	25.1467
	22.9573	23.025	22.7355	22.4221	23.0549	23.2009	23.1322	23.232		24.7276	24.7133	24.9825	24.6756	24.599	25.1055	25.0714	24.8857
	24.119	24.1153	23.6484	23.2225	24.2447	24.0608	24.2377	24.8511		26.3866	26.2743	25.4749	25.5079	26.4484	26.3639	27.2594	27.4226
	20.6324	20.8434	21.3121	20.8707	20.5897	21.0435	20.9287	20.7053		23.4036	23.4336	23.5877	23.6463	23.6391	23.6673	23.5741	23.4568
	23.4049	23.2867	23.7552	24.2421	23.4179	22.7686	23.7026	23.9833		23.7885	23.764	23.292	23.6391	24.4329	24.141	24.1187	24.0876
	21.3199	21.3842	21.2424	21.2014	21.3122	21.2079	22.0601	22.1411		24.2104	24.1028	22.853	22.9337	24.4273	24.1186	25.1224	25.4576
	21.8951	21.7999	22.4869	22.5111	21.9567	21.8645	21.406	21.569		23.8791	23.8415	23.907	23.8019	23.8798	24.0326	24.3408	24.3302
	25.0924	25.1732	26.1375	26.1379	24.9909	25.1233	25.2296	25.0159		26.0354	26.0102	25.4107	25.4012	26.6592	26.4932	26.4515	26.6517
	21.8405	21.7192	22.5756	22.5571	21.8948	21.7776	21.1093	21.3663		24.646	24.696	25.255	25.1989	24.6181	24.7336	24.4735	24.3635
	22.3486	22.1269	21.4445	21.5435	22.5945	22.5298	21.2812	21.4686		21.4692	21.5644	21.4895	21.7566	22.0794	22.008	21.4406	21.1492
	23.2226	23.3518	23.3299	22.7975	23.2312	23.0998	23.7574	24.292		24.1549	24.0458	23.3981	23.5224	24.1792	23.9725	24.9962	25.1872
	24.5661	24.9351	23.5734	23.4806	24.0527	24.0879	26.7572	26.4458		23.3758	23.3089	22.037	22.1658	24.373	23.9434	23.6853	24.0524
	23.4131	23.3852	21.7597	22.1232	23.4896	23.4749	24.2516	23.9308		23.7696	23.73	22.392	22.6739	24.6499	24.5578	24.2221	24.0713
	21.7909	21.8414	21.4327	21.1271	21.8879	21.9354	22.0643	22.2719		23.3186	23.3276	22.0863	22.2602	24.3053	24.2281	23.6055	23.4992
	26.8263	26.4002	25.1112	25.2204	27.1441	26.9508	24.4684	24.9787		21.3854	21.5275	20.9599	20.6773	22.2647	22.4858	21.3999	21.3188
	24.7087	24.7904	25.6681	25.9382	24.5808	24.6029	25.1499	24.7759		24.7763	24.8578	25.4525	25.5541	24.667	24.5732	24.5518	24.4621
	21.4715	21.5775	22.8404	23.2037	21.3589	21.4578	20.8513	20.2831		24.9674	25.0636	26.1292	26.1066	24.2725	24.1487	23.828	23.8777
	21.941	21.9797	21.5265	21.3898	22.0386	22.1281	22.2437	22.2522		24.4203	24.4255	22.694	22.8007	25.3037	25.3955	24.9542	24.7498
	21.2933	21.4542	21.0233	20.7704	21.3572	21.6989	21.7405	21.4907		24.1498	24.1289	23.976	23.9328	24.6216	24.2848	24.4302	24.8306
	23.5733	23.6717	22.7805	22.3812	23.7586	24.0714	23.3264	23.3145		24.0014	23.8766	22.9163	22.8788	24.0253	24.2986	24.9364	24.8249
	21.893	21.936	22.7881	22.8544	21.8359	21.8964	21.9717	21.8019		20.7059	20.7159	21.1644	21.1701	20.6211	20.5215	20.7997	20.8832
	24.7215	24.8297	24.9156	24.9967	24.6454	24.7319	25.6189	25.3431		26.7628	26.8101	27.1085	27.2171	26.8996	26.8702	26.834	26.707
	22.0978	22.1406	22.499	22.6943	22.0881	22.1594	22.4937	22.1843		25.813	25.8283	26.0101	26.202	25.9065	25.7197	26.0756	26.0548
	21.7431	21.7492	22.1753	22.1632	21.754	21.7158	21.968	22.0122		22.6154	22.5701	22.2471	22.5704	22.9121	22.7176	23.1489	23.065
	24.6906	24.634	23.8458	23.7892	24.8769	24.9408	24.4663	24.5156		26.5899	26.6003	25.5742	25.6545	27.5379	27.4284	26.8423	26.8607
	22.4706	22.713	20.8416	20.979	22.0935	22.2376	24.5277	24.0037		24.7063	24.4942	22.7946	23.218	25.0007	24.7804	25.6749	25.6834
	26.6052	26.2885	26.4112	26.745	26.8035	26.4926	25.5011	25.7949		26.1324	26.1425	26.2042	25.9932	26.3062	26.5964	26.4523	26.3625
	22.4282	22.5947	22.6425	22.1963	22.4653	22.8065	22.6904	22.629		24.9724	24.8497	24.2698	23.9392	24.6307	25.3361	25.9307	25.6781
	22.8816	22.9563	21.3848	21.2463	23.0249	23.2185	23.2969	23.1671		25.0562	25.0654	23.3429	23.5264	26.1726	26.0852	25.3169	25.2112
	23.3344	23.344	22.5306	22.3134	23.5485	23.7836	22.7233	22.6958		24.7966	24.8849	24.393	24.3426	25.7548	25.7355	24.6758	24.6567
	24.3423	24.669	23.9337	24.0861	23.7537	23.636	26.5497	26.1884		22.6181	22.6061	22.5	22.7228	22.9251	22.7213	22.9902	22.9828
	22.4181	22.35	22.4555	22.6333	22.5581	22.6207	21.8958	21.7235		24.3876	24.4798	24.9365	24.9161	24.6399	24.7135	24.0451	23.8992
	21.0354	20.7932	19.5937	20.1957	21.2916	21.2326	20.2217	19.9209		21.3089	21.6036	21.1186	20.9716	22.2684	22.6779	20.9839	20.4263
	21.9244	22.011	21.1824	21.7497	21.7184	21.8629	23.5479	22.7494		25.3527	25.2092	24.3286	24.5337	25.4211	25.6233	26.2536	25.9893
	24.826	24.9308	25.9522	25.8828	24.7413	25.0045	24.6603	24.3617		25.019	25.0434	25.4154	25.4506	25.0465	25.0211	25.112	25.0773
	21.1293	21.3619	21.4304	21.3104	20.957	21.3354	22.3233	21.8322		23.4147	23.3263	23.3422	23.2337	23.1459	23.3939	24.0707	24.0191
	23.5457	23.2756	22.274	22.1949	23.8468	23.8393	21.2768	21.6335		24.685	24.7544	22.9388	23.2964	26.4328	26.0935	22.9232	22.8351
	22.1539	21.9769	21.6272	21.6445	22.3452	22.2129	21.6143	21.9062		22.4997	22.5607	22.3307	22.4521	23.6206	23.2967	21.7849	21.9259
	24.397	24.2941	23.6158	23.3754	24.6368	24.7409	23.3145	23.5537		23.1727	23.1621	21.9417	21.8836	23.9011	23.9129	23.7266	23.7829
	21.779	22.2204	23.2113	21.3346	21.5435	22.3338	22.0037	22.6487		27.3152	27.2214	24.8759	25.0552	27.9867	28.0913	28.1293	27.9387
	20.7099	21.0388	21.169	20.4818	20.5154	20.5267	21.8875	22.2346		25.6922	25.5777	24.3172	24.3622	25.9101	25.7393	26.6073	26.847
	28.5749	28.6364	26.9977	27.0783	28.6013	28.4486	29.626	29.6366		26.395	26.1681	25.2995	25.2131	25.7568	26.1007	27.5335	27.5023
	22.7954	23.1037	24.3244	23.1729	22.4504	22.9824	23.3844	23.6956		24.2364	24.0644	24.0686	24.0131	23.5234	23.9702	25.0882	24.8685
	23.1937	23.0399	23.4346	23.4019	23.3115	23.1366	22.6473	23.0088		24.4355	24.3512	24.1498	23.9026	24.2623	24.6258	25.1692	25.1368
	25.0333	25.3175	26.1712	25.8103	24.6476	25.0635	26.2715	25.9323		26.0729	25.9461	26.3009	26.2844	25.1023	25.2854	26.7512	26.711
	26.8464	26.8874	26.1373	26.1514	26.9476	27.0799	27.2768	27.0895		26.9725	26.8569	26.2718	26.3342	26.9702	27.0314	27.8062	27.7977
	25.587	24.8804	24.9289	25.6242	25.8429	24.8447	23.8997	24.9093		25.4003	25.4853	26.1319	26.2511	25.1513	25.0307	25.1808	25.0966
	23.3908	23.2697	22.862	22.7981	23.6221	23.7197	22.144	22.2315		23.5954	23.6906	22.9259	23.0681	24.9167	24.7052	22.91	22.8838
	22.365	22.8473	22.1534	21.9146	21.2621	21.4778	24.992	24.5327		25.8814	25.5476	24.4589	24.3273	23.5361	23.8396	27.2802	27.4416
	22.8483	23.0301	23.3527	23.3029	22.6771	22.8842	23.9185	23.5794		25.8299	25.721	25.4486	25.4725	25.6549	25.7951	26.609	26.5533
	20.7669	20.8354	20.9674	21.1776	20.8576	21.1248	20.5914	20.0456		23.2777	23.3844	23.7994	23.6943	23.8028	23.8325	22.6029	22.5713
	22.9546	23.0289	23.4265	23.5781	22.9133	23.0251	23.4713	23.1336		25.1697	25.1878	25.678	25.6777	24.9643	25.0962	25.2763	25.126
	22.5559	22.6163	23.3863	23.4045	22.4982	22.5933	22.7442	22.5706		24.5406	24.4733	24.5211	24.5832	24.3363	24.3878	25.1365	25.0897
	22.174	21.2952	22.1501	22.1396	22.4136	21.4825	18.5262	20.3466		20.8716	20.8914	21.1529	21.1076	21.2434	21.0662	20.8087	21.011
	22.5858	22.5514	22.7384	22.654	22.6559	22.5753	22.6543	22.8537		22.359	22.358	22.4028	22.2752	22.5081	22.7415	22.7185	22.6132
	24.7393	24.8504	24.0566	23.7554	24.8694	25.1382	24.9468	24.8681		26.8991	26.7583	25.2999	25.5387	27.2231	27.3953	27.8047	27.5339
	23.7104	23.5785	22.9168	22.8867	23.9222	23.9132	23.1268	23.2976		24.9506	24.7527	23.8529	23.8533	24.5422	24.7428	26.0329	26.0293
	20.7996	20.9831	21.2368	21.1315	20.6315	20.7711	21.9019	21.6842		24.5965	24.5365	24.312	24.1438	24.6034	24.856	25.2491	25.2242
	21.0174	20.4877	19.2394	19.8696	21.3384	21.0195	18.5833	18.8018		25.671	25.8278	23.3022	23.4974	27.5375	27.3065	23.1876	23.0661
	20.8086	20.7761	19.0925	19.7599	20.7568	20.6598	22.1599	21.622		22.6052	22.454	21.8026	21.9517	22.457	22.472	23.5293	23.5159
	25.3177	25.4581	25.8587	25.5574	25.261	25.4536	25.8548	25.8231		27.5855	27.5818	27.048	27.0183	28.1613	28.1619	27.9996	28.032
	20.4248	20.4524	21.8517	21.9277	20.254	20.1809	20.1947	20.1643		22.7291	22.7159	22.9195	22.7799	22.8208	22.9061	22.9993	23.0662
	24.6957	24.8974	25.7199	25.6724	24.46	24.7847	25.5607	25.0817		24.6531	24.6035	25.0607	24.8818	24.2349	24.6516	24.9905	24.8018
	20.624	20.8471	21.4393	21.2884	20.422	20.8059	21.567	21.1109		24.3261	24.3061	24.8413	24.8198	23.8811	23.9906	24.5543	24.4859
	25.0343	25.1596	26.4467	26.4975	24.8468	25.0593	24.9816	24.5931		27.1548	27.1159	26.4246	26.4854	27.8362	27.5734	27.5684	27.8089
	23.2793	23.5063	22.3442	22.0067	23.233	23.1602	24.4848	24.668		22.2164	22.1722	20.6312	20.7772	22.8006	23.0391	22.9657	22.625
	23.1833	23.4221	22.4607	22.2974	23.037	23.2147	24.6518	24.3987		25.3201	25.1763	25.1256	24.9748	24.6868	24.9029	26.1636	26.2416
	20.2105	20.2081	20.844	21.0619	20.2459	20.3137	19.9347	19.6515		24.2194	24.3476	24.4209	24.392	24.9637	25	23.7678	23.6318
	21.9672	22.3085	22.4534	21.9823	21.6528	22.1038	23.4624	23.1412		23.1258	23.0675	22.6891	23.0477	23.4219	23.1334	23.6948	23.6826
	21.6862	21.5025	20.6336	21.239	21.8727	21.7803	21.5779	21.2487		23.099	23.0251	21.8601	22.3797	23.8417	23.7297	23.6425	23.3083
	26.293	26.2273	26.0215	25.9996	26.4528	26.5106	25.9024	25.9321		25.4062	25.3257	25.0067	25.055	25.447	25.4535	26.0991	26.1245
	23.6935	23.7597	23.983	24.1348	23.7199	23.9088	23.9595	23.5526		25.8329	25.8867	26.4415	26.5025	25.8351	25.6233	25.6351	25.7316
	22.5686	22.4789	22.2445	22.6785	22.6176	22.3027	23.137	23.1074		22.9411	22.7452	22.9238	22.6799	22.0194	22.7758	23.7646	23.4476
	21.9275	21.8875	19.7376	20.244	22.0222	22.1071	22.753	22.2016		25.6904	25.5735	23.5779	23.4471	25.852	26.0011	26.7427	26.8409
	20.5007	20.3807	19.7512	20.4629	20.5513	20.294	21.2433	20.9091		25.1995	25.0859	24.4864	24.7082	25.2764	25.0977	26.0022	26.0722
	22.498	22.4985	22.5381	22.8015	22.5629	22.6393	22.7141	22.3738		25.9511	25.9691	26.0079	26.1709	26.5428	26.1318	25.9061	26.1357
	21.9563	21.7975	21.3968	21.7965	22.1055	21.9426	21.9245	21.8465		24.5192	24.424	24.3751	24.2511	24.2398	24.6053	25.221	25.0742
	23.8507	23.6481	23.6442	23.8163	24.0378	23.9188	22.9806	23.13		22.0069	21.9272	21.642	21.5912	21.9584	22.2392	22.7254	22.5746
	24.8552	24.935	24.8237	24.8443	24.816	24.7313	25.719	25.7034		27.4484	27.2989	26.4078	26.4932	27.2154	27.0848	28.4657	28.6599
	22.1221	21.9509	20.8808	21.1226	22.3056	22.1146	22.1302	22.2507		23.5227	23.379	22.3106	22.377	23.5857	23.709	24.4716	24.4251
	20.4756	20.5046	20.8787	20.9257	20.4636	20.4374	20.8849	20.835		22.9747	22.9304	22.8605	22.9626	23.0499	22.9473	23.4929	23.5373
	21.3832	21.8661	20.1954	20.6272	20.0502	19.5851	24.2249	23.7753		24.4985	23.987	22.5086	22.6405	22.1435	22.6324	25.9626	25.8527
	26.4126	26.338	26.2704	26.3079	26.6097	26.7547	25.2341	25.1261		27.2799	27.2564	25.9205	26.2301	28.7707	28.3387	26.5953	26.7408
	22.3609	22.3691	22.9787	22.89	22.3549	22.3246	22.4787	22.5894		24.1717	24.1632	23.6298	23.4143	24.6079	24.6939	24.6974	24.8349
	24.1434	24.143	24.9094	24.9235	24.0783	23.7696	24.4731	24.7682		22.6053	22.5898	22.8807	22.7269	22.6374	22.7123	22.8316	22.9256
	22.2494	22.2999	23.0694	22.8824	22.2062	22.2866	22.3473	22.4034		24.2431	24.2967	24.6522	24.577	24.6008	24.5837	24.0163	24.0545
	22.5516	22.5818	23.2271	23.376	22.5065	22.4874	22.8694	22.7094		26.2665	26.2418	26.5801	26.6306	25.9618	26.0963	26.6452	26.4844
	23.3951	23.4068	23.904	24.1143	23.3638	23.2744	23.8169	23.6842		23.8104	23.8213	24.0481	24.2483	23.6761	23.7386	24.1734	23.8992
	24.5639	24.2247	23.2883	23.283	24.8233	24.5021	23.5701	24.2357		22.3845	22.401	21.6026	21.575	23.0821	23.1471	22.806	22.7516
	24.812	24.6046	24.3667	24.413	25.0239	24.931	23.8451	24.0992		25.207	25.2833	25.3949	25.2821	25.7264	25.8354	25.0975	25.0245
	21.711	21.9829	21.8927	21.7194	21.4178	21.59	23.2866	23.0159		24.1003	23.7312	22.4901	22.7203	22.9999	23.2677	25.4085	25.2791
	24.2977	24.5687	26.3623	25.3095	23.7007	24.5252	24.6626	24.6199		23.701	23.6614	23.7527	23.8915	23.5821	23.4933	24.2079	24.197
	21.1853	21.2516	21.6031	21.6652	21.1595	21.2486	21.6638	21.4464		24.4654	24.435	24.7607	24.7239	24.2543	24.3611	24.8151	24.7751
	21.0999	21.3215	21.2785	21.0226	20.9759	21.2472	22.1935	21.9565		22.7873	22.6986	20.1703	20.0901	23.1943	23.4402	23.7752	23.6977
	20.9821	21.6292	20.0299	19.8416	19.7554	19.5114	23.7556	23.5408		25.3689	24.8488	22.5255	22.6574	22.4183	22.8046	26.9158	26.9173
	20.5502	20.6122	21.9901	22.3642	20.3736	20.2248	20.3305	20.0433		24.4108	24.4478	24.6826	24.3791	24.6395	24.9465	24.493	24.4519
	22.9206	22.7753	22.6441	22.782	23.062	22.8789	22.7429	22.9334		25.1534	25.1646	25.1287	25.1766	25.5156	25.4944	25.4112	25.3728
	23.4272	23.4483	23.6082	24.0992	23.3582	23.2328	24.3023	23.9156		19.9951	20.0387	19.6083	19.7386	20.5469	20.6986	20.3463	20.0203
	24.6582	24.6208	23.8883	24.2574	24.6997	24.5445	25.4533	25.2768		25.9916	25.8327	25.0255	25.1389	25.8836	25.9669	26.9473	26.9089
	23.0947	22.7435	22.4342	22.5282	23.3434	23.0946	21.6251	22.131		21.356	21.4231	19.9154	20.0088	22.7858	22.5825	20.9065	20.9489
	24.691	24.4478	23.8871	24.1011	24.9486	24.8993	23.2106	23.2891		24.6444	24.6733	23.0677	23.1189	25.9139	25.7263	24.6186	24.7256
	23.862	24.1936	26.5951	26.5986	22.3112	22.4406	24.4897	24.0251		21.7259	21.8924	22.7864	22.9082	21.0892	21.1248	20.9545	20.63
	22.6125	22.7713	21.5069	21.4338	22.6106	22.8319	23.6899	23.3829		24.3103	24.2673	23.3518	23.2697	24.8672	24.6586	24.9158	25.249
	22.5083	22.2515	22.5634	22.8642	22.6501	22.2566	21.9354	22.285		23.414	23.3817	23.8156	23.6892	23.0798	23.4238	23.7179	23.5321
	23.3631	23.1726	23.3844	23.5805	23.4921	23.2071	23.0001	23.2795		23.7125	23.7347	23.9001	23.5714	24.0481	24.2051	23.7939	23.9429
	21.7198	21.5742	22.7211	22.3965	21.7597	21.7532	20.2364	20.7131		25.2111	25.3209	26.2006	26.1671	25.4982	25.2239	23.1811	23.3785
	21.4073	20.7666	20.8659	20.6596	21.6797	21.1307	18.6019	19.9979		24.2049	24.4212	24.1863	23.9468	25.1249	25.3999	23.7466	23.4943
	24.2333	24.3242	25.1013	25.2366	24.144	24.2784	24.5748	24.2142		25.5228	25.5595	26.2091	26.2517	25.0739	25.1846	25.5131	25.3224
	24.9361	25.156	26.2071	26.1684	24.5346	24.6905	26.0869	25.7497		25.4186	25.3201	25.2332	25.2018	25.1278	25.18	26.1472	26.2245
	24.0851	24.1523	24.4772	24.4996	24.1111	24.3027	24.244	23.9628		25.1371	25.0137	24.9738	25.0323	24.6968	25.0213	25.9068	25.6467
	27.6646	27.4978	28.1898	28.0428	27.8084	27.8348	25.7595	26.0469		28.0557	28.1367	29.0413	28.9174	27.9581	28.0005	26.9613	26.9613
	23.8263	23.9476	24.4709	24.3141	23.7362	23.8581	24.438	24.3516		26.7505	26.5882	26.1338	26.1262	26.3749	26.6275	27.6912	27.6081
	20.3477	20.4675	21.0683	21.2522	20.3285	20.6142	20.4176	19.828		23.3883	23.357	24.4353	24.1742	22.5871	22.8784	22.7849	22.7855
	24.3282	24.1447	23.1606	22.8911	24.6039	24.6361	22.8429	23.2636		24.5349	24.5897	23.3876	23.4896	25.7528	25.6095	24.4314	24.4174
	25.4073	25.1405	26.1881	26.5968	25.4653	24.8354	24.484	24.9721		24.5805	24.6526	25.2494	25.241	24.6684	24.6244	24.1848	24.1646
	19.7262	19.8589	18.0279	17.787	19.8583	20.1249	20.2628	20.1045		19.4976	19.2881	16.9333	17.3005	19.9365	19.8775	20.4645	20.3653
	22.638	22.5974	22.828	22.7745	22.7689	22.8881	21.9991	21.974		24.0555	24.0594	24.2632	24.2099	24.2875	24.2149	24.2048	24.3263
	21.6846	21.7258	23.2611	22.9362	21.4778	21.6189	21.2646	21.4072		25.0464	25.1415	26.0832	25.8604	25.1098	25.2617	23.3691	23.3445
	21.8616	21.835	23.0332	23.1839	21.7886	21.6742	21.4631	21.4534		23.7769	23.8601	24.5827	24.6767	23.4283	23.2759	23.4803	23.4551
	21.158	21.4145	21.4815	21.1603	21.2671	21.88	20.5833	20.0351		24.349	24.422	24.9565	24.8633	24.7433	24.6683	23.6918	23.7864
	24.3024	24.5517	24.1471	24.5479	23.1763	23.4523	26.9362	26.0101		26.2358	25.9401	25.3549	25.6863	24.7164	24.7341	27.4691	27.4152
	24.193	24.3679	24.3798	24.02	24.1381	24.2697	25.0011	25.0545		25.1212	24.9642	24.2132	24.2854	24.962	25.0694	26.0795	26.0564
	20.9663	21.1055	20.4731	19.8744	21.0526	21.1189	21.3919	21.7851		24.2672	24.2338	24.4053	24.2411	24.1292	24.5168	24.7175	24.527
	25.2233	25.0579	24.9031	24.7794	25.4392	25.4524	23.9697	24.2454		25.2228	25.2193	24.8729	24.8021	25.6095	25.7499	25.6843	25.6177
	23.7418	23.6225	22.8274	21.9363	24.0147	24.1152	21.9709	22.8807		27.2781	27.5157	25.278	25.4372	28.8209	28.8793	26.728	26.2723
	27.2175	27.237	26.7824	26.7255	27.2906	27.2511	27.6982	27.775		24.1808	24.1146	23.4851	23.4639	24.3724	24.6072	24.9209	24.7729
	23.5488	23.3615	24.0786	23.9995	23.6352	23.3491	22.8671	23.4198		23.7116	23.7967	24.4153	24.4694	23.6871	23.6273	23.3574	23.2776
	24.7857	24.8251	23.7742	23.8825	24.8813	25.0165	25.3663	25.0833		23.2176	23.0608	22.6066	22.4912	22.6968	22.8568	24.1982	24.3099
	21.3249	21.3505	21.5989	21.3824	21.3816	21.4564	21.3739	21.4901		24.579	24.6008	25.0471	25.0333	24.6265	24.527	24.5625	24.6535
	23.816	23.7979	24.1576	24.3815	23.8673	23.8903	23.8294	23.6005		24.8609	24.8452	24.5711	24.6163	25.2131	25.2595	25.3122	25.2358
	20.8457	20.9235	21.543	21.1899	20.876	21.1534	20.5021	20.4999		23.2587	23.2377	24.1192	23.762	22.676	23.3178	23.0015	22.7374
	22.7863	22.8624	22.009	22.1315	22.797	22.8796	23.7282	23.4469		26.7139	26.6207	24.7316	25.0337	27.6074	27.4484	27.2864	27.2361
	23.689	23.8827	24.2283	23.7167	23.6499	23.9933	24.126	24.1005		25.504	25.3766	24.8473	24.8432	25.3684	25.6351	26.3763	26.2406
	21.4904	21.3673	21.2703	21.4018	21.615	21.4347	21.4301	21.6019		23.0003	22.9581	21.7174	21.5033	23.193	23.7217	23.9077	23.6348
	20.6738	20.3506	19.3508	19.3451	20.9135	20.4348	20.0557	20.8633		25.1165	25.2445	22.8414	22.9487	26.444	26.5028	25.1662	24.8716
	20.856	20.8531	21.3308	21.4906	20.8723	20.8696	20.9893	20.8351		23.357	23.4397	24.0877	24.1811	23.1777	23.065	23.0845	23.0207
	22.8258	22.8663	24.3065	24.5851	22.6516	22.5185	22.4494	22.2634		25.216	25.2155	26.3717	26.2128	24.7922	24.1661	23.764	24.549
	21.539	21.8419	24.6189	24.6352	19.63	19.4377	20.2214	20.0946		23.7364	23.7848	25.2364	25.1131	21.7722	21.303	20.8998	21.4434
	24.4385	24.3907	25.3855	25.3421	24.4606	24.5185	23.5388	23.5721		25.131	25.0083	26.3091	25.7281	24.1674	24.8977	24.1561	24.1291
	23.2463	23.5877	22.6815	22.6639	22.6262	22.7892	25.5135	25.0267		25.7776	25.448	24.2411	24.3132	24.8349	25.2097	27.0514	26.9336
	27.4026	27.6266	28.7618	29.9638	27.2384	26.6561	27.3124	26.4686		25.505	25.5236	25.3285	25.3653	26.3078	26.0398	25.4198	25.632
	22.3194	22.446	21.0605	21.5892	21.9569	21.9546	24.3206	23.6677		24.9835	24.7127	22.3045	22.5749	24.815	24.7618	26.1999	26.253
	22.2672	22.4899	21.3353	21.2188	22.1339	22.0842	23.7417	23.6852		24.6167	24.3151	21.8123	22.017	24.2513	24.3658	25.8938	25.8757
	23.4626	23.2111	22.5041	22.261	23.7402	23.7089	21.606	22.132		26.0399	25.8566	23.0034	23.6329	27.908	27.269	24.0247	24.2171
	23.6823	23.5209	23.2369	22.6294	23.9257	23.9874	21.9331	22.6403		25.5596	25.7131	23.9208	23.8389	26.7736	26.8996	25.6515	25.4535
	20.6088	20.5487	21.1049	21.1608	20.6776	20.6673	20.219	20.2335		24.0088	24.1258	24.7593	24.6431	24.0574	24.3737	23.4725	23.1549
	22.7593	22.7722	23.5156	23.8615	22.7541	22.7733	22.6535	22.2755		23.9375	23.6599	25.155	24.3688	22.1815	23.4896	23.2291	22.9844
	23.9025	23.9409	23.1046	23.1304	23.9989	24.1077	24.4014	24.2283		23.6909	23.6852	23.2906	23.392	24.1664	24.1908	24.1136	23.993
	22.3457	22.4844	21.8292	21.72	22.3407	22.4966	23.2702	23.085		23.9612	24.1143	21.3893	21.059	24.7238	25.2731	24.7225	24.35
	23.2077	23.1577	23.7629	23.7665	23.282	23.3305	22.6334	22.6313		25.2173	25.2087	25.7161	25.5444	25.1159	25.2266	25.269	25.338
	24.2918	24.473	25.0503	24.9327	24.1947	24.5641	24.8186	24.3856		22.5972	22.6917	22.7439	22.6244	23.0696	23.3131	22.5887	22.3697
	22.9596	23.3982	22.3578	22.6368	21.0384	21.0026	25.9711	25.2892		25.4804	24.9071	23.7294	23.608	22.5872	23.4454	26.9452	26.7813
	23.9485	23.6071	22.9368	23.5632	24.1479	23.6827	23.6777	23.8579		21.7139	21.757	21.7303	21.7833	21.8773	22.2377	22.0855	21.6285
	22.7525	23.3789	21.6252	21.5955	21.0974	20.8742	25.7185	25.345		25.4122	24.8754	23.4327	23.5725	22.7565	23.2713	26.89	26.7718
	20.9116	21.0464	21.3998	20.8193	20.8869	20.9503	21.3137	21.6962		23.9327	23.7991	22.9847	23.1955	24.0197	24.2019	24.8048	24.5449
	23.7248	23.412	23.6808	23.9455	23.8776	23.2932	23.1456	23.7778		22.6806	22.6956	23.2431	23.1611	22.5425	22.6459	22.6673	22.6304
	20.9089	21.0759	22.08	22.0833	20.7358	21.049	21.2793	20.7958		23.5629	23.5949	24.2719	24.161	23.3105	23.5445	23.3885	23.2328
	20.9153	21.1412	20.9648	20.3739	20.8716	20.9665	21.755	22.0251		25.2405	25.0904	23.622	23.7233	25.4197	25.3881	26.218	26.2979
	21.7963	22.0647	22.0762	21.9171	21.4917	21.6771	23.3603	23.0656		21.3482	21.2872	20.7013	20.6834	21.5578	21.7666	22.0602	21.9299
	21.0803	20.9303	20.517	20.5818	21.2741	21.2174	20.5426	20.6845		22.7558	22.9719	21.778	22.0657	24.0804	24.1332	22.3178	21.7608
	22.1782	22.3459	20.7722	20.9349	22.4545	22.9683	20.9251	20.0809		24.1075	24.608	22.0923	21.782	25.9332	26.1315	21.8069	21.418
	25.1355	24.7705	24.3525	24.2059	25.4039	25.1912	23.2722	23.9966		25.4788	25.6012	25.4463	25.3114	26.2122	26.3848	25.3472	25.1866
	21.4433	21.5221	20.5151	20.3335	21.6638	22.0167	20.8397	20.5897		24.3147	24.2673	24.5184	24.417	24.0704	24.3653	24.7632	24.6166
	22.0994	22.0493	22.106	22.1533	22.1901	22.1401	22.1382	22.191		24.7434	24.7851	24.9524	25.0628	25.0949	24.9717	24.7868	24.7575
	24.0828	23.898	23.5821	23.4741	24.3062	24.274	22.967	23.2919		23.6353	23.6898	23.7425	23.7305	24.0968	24.1483	23.6806	23.5861
	21.925	21.8761	21.5655	21.5764	22.0696	22.1156	21.7872	21.779		24.0044	24.0871	24.0354	23.9757	24.4581	24.7065	24.1322	23.8604
	21.265	21.2673	20.7918	20.5176	21.4175	21.5163	21.1382	21.3113		24.2138	24.3105	22.9428	23.0925	25.5031	25.426	24.0255	23.8557
	22.1245	22.0405	22.8633	22.7877	22.1815	22.1748	21.3417	21.5079		24.0061	23.965	23.861	23.6525	24.0273	24.3301	24.5728	24.5192
	22.2355	22.2463	22.5242	22.5766	22.2194	21.9908	22.7715	22.937		23.6284	23.5457	23.2207	23.3704	23.6681	23.7213	24.3257	24.2049
	25.2659	25.2942	24.6246	24.5427	25.4047	25.5636	25.3794	25.2741		27.5591	27.4975	26.0999	26.2255	28.2644	28.2082	28.1916	28.1833
	21.8114	21.7228	22.7957	23.5454	21.7955	21.2581	21.3108	21.1871		23.6651	23.6011	23.988	23.4914	23.2485	23.9603	24.0856	23.9339
	24.1868	24.3081	23.8008	23.7114	24.2326	24.4786	24.8051	24.5271		23.8698	23.8525	23.7833	23.7981	24.0692	24.1399	24.2939	24.2252
	23.6946	23.7327	22.8997	23.1443	23.8144	24.0374	24.0342	23.5285		23.9637	23.8871	22.7301	22.8065	24.3516	24.542	24.7585	24.5679
	24.1513	24.178	23.7376	23.7458	24.178	23.8683	24.8849	25.1597		22.4428	22.3434	21.7821	21.6776	22.4135	22.6577	23.274	23.2331
	22.1566	22.1687	23.0387	23.071	22.1645	22.2876	21.6465	21.479		24.7266	24.7631	25.1718	25.191	24.8923	24.7575	24.642	24.7207
	25.55	24.5909	23.0026	22.9087	25.9053	25.1774	21.2723	23.0531		24.9816	25.3395	24.3255	24.094	26.4846	26.6545	23.5061	23.2093
	23.369	23.245	23.6426	23.6489	23.4415	23.09	23.2782	23.7475		23.1615	23.1927	23.3191	23.5197	23.4656	23.2399	23.3022	23.2956
	23.7738	23.5617	24.2418	24.4609	23.8615	23.4676	23.2052	23.5922		22.3928	22.4921	22.9803	22.9753	22.628	22.6885	21.9965	21.8412
	25.3093	25.4275	24.6665	25.143	25.3511	25.73	26.059	25.0854		26.0305	26.3076	25.7314	25.4772	27.1291	27.4333	25.5391	25.2117
	23.5643	23.6716	23.0393	23.2065	23.4884	23.5297	24.7672	24.4514		24.5151	24.2863	23.1218	23.0348	23.8823	24.1562	25.7084	25.7498
	20.659	21.0715	20.5282	20.2851	20.2045	20.0599	22.6297	22.6047		22.4993	22.2923	21.2952	20.9633	21.4112	21.7331	23.7423	23.9587
	21.369	21.5053	22.1252	22.1224	21.2337	21.4013	22.0895	21.7884		23.7446	23.727	23.8598	23.7967	23.7638	23.9484	24.1273	24.023
	22.9807	23.6414	24.6039	22.725	22.126	23.2922	24.6914	24.7435		25.7399	25.2549	23.1744	23.3658	23.1145	23.3941	27.2595	27.2731
	24.0016	24.2661	23.814	23.668	23.7573	24.0402	25.5849	25.1835		25.7547	25.6708	25.1441	25.3905	26.009	25.7327	26.4275	26.5408
	23.4748	23.423	24.2553	23.8506	23.4832	23.3289	23.1919	23.8027		25.4892	25.4863	25.4963	25.4874	25.7137	25.7805	25.8265	25.771
	20.8325	20.7336	20.959	20.8998	20.9549	20.9006	20.4057	20.6182		24.2903	24.3689	23.9944	24.0551	25.0008	25.095	24.4222	24.1882
	25.4326	25.3165	23.9232	23.6559	25.7109	25.821	24.2171	24.4904		27.391	27.3797	24.531	24.7233	28.9427	28.6357	27.035	27.1606
	22.3537	22.4089	22.0805	22.1009	22.3922	22.4622	22.9557	22.81		22.2656	22.2497	21.6974	21.7234	22.622	22.8607	22.8581	22.6088
	21.5223	21.3998	22.5788	22.7098	21.5166	21.3087	20.6558	20.8552		25.107	25.1285	26.4453	26.2712	23.8203	23.9334	23.4726	23.5117
	23.4995	23.5439	25.4281	25.117	23.1658	23.3719	22.6357	22.696		25.4159	25.5018	26.6519	26.5674	24.7199	24.6774	23.8442	23.8847
	23.7713	23.9835	22.6167	22.7633	23.4815	23.6885	25.6338	25.068		26.0402	25.9123	24.8915	25.1934	26.3925	26.2992	26.8339	26.7528
	25.4648	24.9756	24.3692	24.374	25.7272	25.065	24.2403	25.3869		23.8481	23.8879	23.8897	23.8109	24.3105	24.3749	23.9576	23.9318
	21.3349	21.2592	20.4166	20.2687	21.5831	21.7451	20.2319	20.2936		24.0391	24.1667	23.975	23.9908	24.986	24.9563	23.5874	23.4732
	21.703	21.5906	22.2507	22.0376	21.766	21.5689	21.2849	21.8074		22.6124	22.6523	23.1575	23.2356	22.2686	22.5269	22.751	22.3742
	25.301	25.1868	24.8674	25.0536	25.487	25.5129	24.7403	24.6424		25.8794	25.9116	26.1632	26.1064	26.1005	26.1865	25.9545	25.8926
	23.2681	23.3058	22.9065	22.8617	23.3286	23.3435	23.7882	23.7804		24.0544	24.0419	24.0872	24.1133	24.1637	24.2649	24.4481	24.3328
	21.3016	21.3751	22.0358	22.386	21.2809	21.4306	21.3623	20.7889		23.6675	23.6194	23.8909	23.8181	23.4284	23.5731	24.0968	24.0726
	25.7077	25.625	26.634	26.3618	25.7765	25.9217	23.8894	24.0991		25.8906	25.969	26.799	26.687	25.7848	25.8842	25.0936	25.0273
	22.4828	22.2575	21.1233	21.5779	22.6897	22.5166	22.3032	22.247		21.7816	21.7741	20.848	21.1138	22.7867	22.5537	21.9228	21.897
	20.0371	19.9888	19.7313	20.4337	20.0033	19.7517	21.0043	20.6018		24.6238	24.5193	23.8685	23.9862	24.7301	24.5686	25.4273	25.5752
	21.8854	21.8509	22.1665	21.827	21.9486	21.753	21.8687	22.4382		25.7799	25.6164	24.5844	24.3817	25.4199	25.727	26.8696	26.9283
	21.7379	21.8217	21.7149	21.8819	21.6485	21.3319	22.8028	22.8686		22.6096	22.4774	22.2598	22.2458	22.2402	22.4192	23.4452	23.4117
	21.3599	21.4202	21.7703	22.0353	21.3315	21.4319	21.86	21.4343		23.071	23.0514	23.1674	23.234	23.0869	23.1134	23.4709	23.3969
	21.8276	22.0644	21.4009	21.1205	21.7799	22.1423	22.8966	22.5778		25.1239	24.871	23.2617	23.3777	24.8655	25.2563	26.2914	26.037
	23.1117	23.6538	21.6672	21.5831	21.4761	21.5283	26.0874	25.5773		27.0234	26.3242	24.1873	24.2717	23.8201	24.6764	28.5777	28.3357
	21.1665	21.3794	21.2283	21.0555	21.0487	21.3372	22.2959	21.9673		23.286	23.1895	23.5447	23.1429	22.792	23.3068	23.7945	23.7776
	21.3505	21.3707	20.1558	19.7896	21.5745	21.7867	20.8797	21.0135		24.6719	24.7446	21.9635	21.9337	25.9523	25.9262	24.8737	24.8564
	20.9374	20.9414	21.1854	21.4823	20.9582	20.9706	21.2807	20.9674		23.5146	23.5678	23.4022	23.5935	24.2279	24.0597	23.4897	23.413
	21.0611	21.1861	22.1338	22.475	20.9262	21.0729	21.3708	20.7579		23.4064	23.4727	23.7988	23.8919	23.7782	23.5989	23.1892	23.2086
	24.0619	23.9004	23.4067	23.3847	24.2835	24.2699	23.1834	23.3804		26.7017	26.6723	26.2346	26.1303	27.7229	27.2136	26.5272	27.1696
	23.0655	23.1918	21.8796	22.2113	23.1782	23.5938	23.5954	22.7218		25.0868	24.88	23.9719	24.3565	24.9597	25.2102	26.086	25.6571
	22.7931	22.5899	21.2273	21.3959	23.0272	22.907	22.379	22.5338		24.9956	24.9593	22.7235	22.9088	26.1654	25.9736	25.298	25.3404
	26.5881	26.7478	25.6384	24.7895	26.8723	27.3852	24.4451	24.6213		27.5883	27.8884	25.4772	25.5279	29.3859	29.3604	25.7053	25.3795
	20.6834	20.787	21.4447	21.1503	20.6895	21.0014	20.4622	20.3411		21.6395	21.6704	22.1533	22.147	21.53	21.6432	21.6762	21.5379
	20.8229	21.0994	20.7258	20.4098	20.6939	21.1171	22.0574	21.6738		24.4866	24.3762	23.3198	23.5715	24.9307	24.8165	25.2308	25.2032
	23.1534	22.9263	23.1249	23.4777	23.2846	22.8986	22.8272	23.0875		22.9859	22.9406	22.9351	22.9745	22.9455	23.1017	23.5245	23.3738
	23.8737	23.6272	22.4694	22.6015	24.1531	24.1105	22.5416	22.6984		21.4963	21.5815	19.8798	20.1927	22.9456	22.785	21.0748	20.8368
	20.2166	20.833	19.6766	18.6985	19.6827	20.1043	22.3762	22.3163		25.6507	25.2812	23.3373	23.471	24.1938	24.3678	27.0732	27.1345
	23.8307	23.9786	22.9496	22.7143	23.886	24.0946	24.5927	24.4716		24.2886	24.0935	23.0127	23.0365	24.0225	24.2434	25.3671	25.3171
	21.7679	21.8716	22.3503	21.995	21.7484	21.9185	22.0302	22.1118		24.5929	24.6685	25.3934	25.4013	24.5016	24.3899	24.0853	24.113
	21.0471	21.3325	20.7596	20.1993	20.986	20.6644	22.1164	22.7131		26.1347	25.9499	24.6569	24.8629	26.1116	26.0123	27.1697	27.2473
	21.5972	21.6686	21.8991	21.3001	21.6624	21.7889	21.5376	21.9388		24.5564	24.4648	24.5431	24.4997	24.2089	24.4735	25.207	25.0771
	23.6361	23.3446	23.4493	24.5034	23.7538	23.0419	23.6109	23.5601		23.704	23.7031	24.1814	23.9936	23.5981	23.8444	23.7874	23.7292
	23.7849	23.9329	23.32	22.9678	23.8805	24.1839	24.1311	24.032		25.461	25.4109	24.9738	25.0749	25.728	25.8108	26.0724	25.9382
	24.7942	24.7726	23.6627	23.5642	25.0309	25.2445	24.0955	24.0019		26.7615	26.7538	26.3217	26.4862	27.6117	27.2702	26.826	27.0103
	22.1786	22.746	22.3898	21.1141	21.899	22.4059	23.7113	23.9128		24.1104	24.0461	23.2452	23.4796	24.6244	24.5594	24.7146	24.6092
	22.8146	22.9878	24.8009	25.0475	22.3778	22.3397	22.588	22.2063		23.5901	23.7069	24.6274	24.7016	23.4118	22.8756	22.39	22.7347
	21.7344	21.8921	22.5443	22.4846	21.5522	21.6944	22.6046	22.3644		24.2895	24.1902	24.4703	24.3238	23.7639	24.0945	24.8716	24.7864
	23.3373	23.2115	21.8199	22.0595	23.5676	23.6164	22.9508	22.7881		25.8623	25.959	24.9593	25.1936	27.2189	27.0227	25.2808	25.1454
	24.027	23.873	22.7292	22.5531	24.3068	24.391	22.5763	22.8223		27.6819	27.6782	27.3627	25.7886	29.0436	28.3985	26.3424	28.5648
	24.6166	24.698	25.0134	25.109	24.5624	24.6408	25.2689	25.0135		25.7063	25.5159	24.9442	24.8863	25.074	25.2593	26.7615	26.824
	23.0632	23.1673	22.1939	21.8473	23.2442	23.5632	22.9117	22.8351		26.6396	26.9385	24.6827	24.6635	28.0496	28.2968	26.4408	25.9135
	21.888	21.707	21.3618	21.4615	22.0343	21.6042	21.8613	22.3726		24.4468	24.2782	23.7498	23.8578	24.1434	24.5531	25.3912	25.0417
	21.6487	21.8669	21.3831	21.12	21.5615	21.7661	22.8055	22.6459		23.9408	23.5859	22.3823	22.2336	22.7201	23.3575	25.2586	25.1244
	21.4587	21.3423	21.7112	21.8162	21.5571	21.4224	21.1305	21.2767		23.6142	23.6306	23.6088	23.6345	23.9943	23.9853	23.841	23.8075
	23.6648	23.9862	26.5713	26.6741	22.1999	22.0951	22.7689	22.4495		27.1263	27.2291	28.5447	28.5028	25.3128	25.1252	25.2569	25.3832
	20.755	20.8566	21.2914	20.6448	20.7958	21.0419	20.5921	20.8909		22.0675	22.159	22.8298	22.7966	22.4627	22.253	20.9501	21.101
	21.0381	21.0548	20.7908	20.6601	21.1313	21.174	21.2654	21.3367		25.1077	25.1402	24.0973	24.1233	26.0965	26.0228	25.3057	25.3205
	20.7915	21.1517	20.2274	20.2197	20.0354	20.2184	23.1983	22.6628		23.4823	23.1961	21.8761	21.6303	22.0091	22.394	24.8365	24.9831
	23.8261	23.6076	22.4692	22.219	24.1251	24.1654	21.8046	22.2331		24.3761	24.5184	22.3565	22.4349	26.0803	25.8999	23.1337	23.093
	24.9256	25.2331	26.7083	27.4731	24.4109	23.9299	25.6836	25.0924		24.2509	24.2518	24.2622	24.1745	24.629	24.5649	24.4651	24.6154
	26.0006	25.8889	25.4633	26.1174	26.0243	25.5038	26.8007	26.7789		24.9846	24.8971	24.9176	24.7845	24.7104	25.0328	25.6395	25.5371
	21.6133	21.7292	21.9824	22.0258	21.6233	21.9123	21.9128	21.4645		24.0124	24.0056	24.025	23.9187	24.1634	24.3673	24.3952	24.3038
	23.0257	22.8021	22.8065	22.1891	23.2491	23.1886	21.3462	22.2477		23.9002	23.9419	23.8821	23.6904	24.1461	24.5446	24.2422	23.9932
	23.182	23.2553	23.8477	23.7553	23.2082	23.4613	22.9405	22.7065		22.3565	22.4192	22.8342	22.8668	22.3525	22.5389	22.3667	22.0845
	22.9887	23.0722	23.6126	23.6759	22.9884	23.2137	23.0523	22.6802		25.0763	25.1058	25.3952	25.3301	25.4098	25.3341	25.0041	25.1149
	25.0741	25.0831	25.3205	25.3654	25.1485	25.267	24.9987	24.8264		25.069	25.0082	24.5543	24.689	25.3781	25.2781	25.6672	25.6927
	23.2112	23.2505	22.485	22.4085	23.3474	23.5205	23.3924	23.2564		25.4004	25.3733	24.142	24.0668	25.8978	26.1205	26.1345	26.0136
	23.3037	23.4006	22.2377	22.4623	23.2323	23.2505	24.62	24.2802		25.3471	25.1127	22.9632	22.9054	25.0081	25.3327	26.5885	26.5557
	23.3817	23.5463	23.2062	23.1837	23.2808	23.4361	24.5527	24.2552		25.4503	25.3426	25.2038	24.9502	25.0855	25.6943	26.2366	25.9887
	24.6486	25.1346	25.8602	24.7929	24.0541	24.6569	26.2848	26.2633		24.0928	23.9724	23.2629	23.2721	24.0733	24.1123	24.9755	25.0472
	23.1008	23.0189	23.9492	23.7625	23.0961	22.8702	22.8079	23.3024		23.4298	23.4139	23.9821	23.9718	22.9119	23.1125	23.6462	23.4714
	21.4719	21.9125	21.3421	21.2769	20.4743	20.548	24.0162	23.5671		24.3751	24.1693	23.8413	24.0681	23.5461	23.6079	25.4035	25.3202
	23.8876	23.9991	24.891	24.9368	23.7205	23.7865	24.4761	24.2527		23.8688	23.8951	24.0015	24.1519	24.0502	24.0707	24.1298	23.9322
	23.0899	22.8341	21.9486	21.89	23.3762	23.3538	21.2259	21.5626		22.1564	22.3476	21.1479	20.7768	23.5035	23.5451	21.6802	21.8181
	21.3643	21.4324	21.124	20.6845	21.4949	21.6944	21.2632	21.4352		24.0898	24.0991	23.9061	23.6883	24.2605	24.693	24.5962	24.3717
	21.5456	21.616	22.6151	22.3759	21.4313	21.4939	21.7266	21.8327		23.8007	23.7861	23.9753	24.009	23.7859	23.8308	24.1527	24.0881
	23.5294	23.4035	23.4556	23.1785	23.6732	23.496	23.1081	23.6882		20.1841	20.1845	20.0827	20.1954	20.7142	20.4409	20.3545	20.5143
	23.302	23.2444	22.8384	23.4456	23.3695	23.3452	23.8309	23.3055		24.3101	24.2864	24.3205	24.264	24.4156	24.5115	24.7234	24.7073
	20.5432	20.4826	20.1037	20.0229	20.7063	20.7446	20.2761	20.3792		23.0181	23.0066	23.187	23.0145	23.0764	23.2871	23.3301	23.3028
	23.4955	23.422	23.4415	23.4214	23.6178	23.5836	23.2949	23.4226		23.8663	23.7737	23.9611	23.5323	23.4186	24.0661	24.4828	24.3561
	21.9325	22.4402	20.7968	20.2871	21.5267	21.4698	23.9887	24.0475		26.1923	25.8214	23.3154	23.5468	24.7393	24.7675	27.6489	27.7598
	22.9835	23.2157	22.2655	22.1791	22.8015	22.8757	24.5441	24.3242		25.7445	25.5329	24.4841	24.5071	25.3449	25.5546	26.8579	26.8363
	21.8053	21.6926	21.6904	21.6347	21.9098	21.5467	21.836	22.3676		21.9021	21.8268	21.2818	21.412	22.1298	21.7995	22.5939	22.8689
	23.1107	23.1462	23.1778	23.221	23.1348	23.1646	23.5822	23.4736		19.802	19.7582	20.042	19.4746	19.6892	19.9497	20.1511	20.5012
	21.1407	21.3711	21.148	21.4965	20.3596	20.7478	23.4816	22.5144		22.9706	22.7436	22.3013	22.7174	22.1437	22.1385	24.0417	23.8575
	22.3082	22.6467	25.2704	25.3753	20.6699	20.2371	21.5483	21.5376		21.4392	21.4598	22.8504	22.6985	19.6634	19.5405	19.61	19.8637
	21.8859	21.87	21.5127	21.8498	21.9152	21.8325	22.5876	22.349		23.5279	23.4396	23.5466	23.4281	23.1954	23.4233	24.1521	24.1306
	23.6263	23.2894	23.4684	23.3746	23.8349	23.5355	22.2126	22.9428		25.2298	25.2131	24.9984	24.9215	25.4379	25.6725	25.742	25.6003
	22.7993	23.0207	24.1592	23.6948	22.5943	23.1189	22.9957	22.7141		22.3659	22.3304	21.5263	21.6401	23.4489	23.015	22.3403	22.6954
	23.1811	23.1789	21.8148	21.2454	23.4793	23.7886	21.2073	21.4696		23.7173	23.8377	21.3458	21.2858	25.559	25.3031	21.5768	21.7719
	22.6529	22.6626	23.4041	23.3439	22.6892	22.8411	22.1205	22.0191		23.7442	23.7842	24.0799	24.0279	24.004	24.0405	23.7218	23.6968
	24.1309	24.4759	23.2518	23.0746	23.6888	23.955	26.2111	25.7771		27.0918	26.8065	24.9305	25.314	26.7341	26.5754	28.3183	28.3782
	22.7349	22.7377	22.8959	22.894	22.7868	22.7995	22.939	22.9254		23.0379	23.0219	22.8562	22.967	23.3259	23.3229	23.4666	23.3743
	22.8243	23.0283	23.617	23.9975	22.451	22.7027	24.2907	23.4544		24.7773	24.8455	25.4061	25.4799	24.7312	24.6442	24.5857	24.5302
	20.269	20.2921	19.9304	20.73	20.3821	20.5814	20.4034	19.3815		20.9422	21.0811	21.2594	21.6958	21.5764	21.0893	20.4868	20.3982
	21.7339	21.7781	21.6147	21.0997	21.9006	22.1617	21.0609	21.2707		25.2988	25.5034	23.2879	23.0932	26.6314	26.7727	25.2795	25.1277
	28.183	28.3369	29.4527	30.196	27.9265	27.6695	28.818	28.1778		26.3358	26.2924	26.0545	26.1002	26.5604	26.5301	26.8669	26.8944
	23.3794	23.2232	21.0708	20.9711	23.6745	23.7426	22.2541	22.442		24.6025	24.7413	22.587	22.6222	25.9666	25.991	24.5209	24.3219
	24.3136	24.2529	25.0189	25.1141	24.2822	23.6792	24.4979	25.0664		24.8913	24.9111	25.025	25.0957	25.142	25.1239	25.0992	25.0263
	24.8456	24.5092	23.9757	24.0657	25.1068	24.9035	23.3652	23.8148		21.0502	21.0874	19.8895	20.1472	22.2457	22.0758	20.995	20.8694
	23.0872	23.4312	22.3167	21.7541	23.0128	23.4842	24.3507	24.0979		24.707	24.6818	22.4242	22.1449	25.0172	25.5441	25.712	25.4891
	22.9253	23.1427	21.9313	22.0485	22.6479	22.7397	24.7432	24.3169		26.381	26.0337	23.5665	23.7988	25.8896	26.1358	27.6879	27.5563
	25.1763	24.9964	25.1007	25.1727	25.3716	25.3469	23.895	24.0277		28.0732	28.0016	28.3385	28.14	28.9433	28.1307	27.2433	28.3257
	21.2894	21.4566	22.4939	22.1915	21.1336	21.5038	21.4927	21.2577		23.9016	23.9984	24.5544	24.6885	24.0377	23.7725	23.4865	23.5204
	22.2687	22.212	22.2374	22.0574	22.4329	22.5511	21.4995	21.6181		23.0065	23.0296	23.255	23.2619	23.0568	23.2644	23.248	23.0098
	22.1571	22.4103	21.4498	20.9569	22.3089	22.8529	22.194	21.8898		26.6891	26.6501	26.2	26.1822	27.6325	27.0499	26.6576	27.2964
	21.5111	21.5232	22.0955	22.1335	21.5038	21.4953	21.6833	21.6417		25.6031	25.6047	25.8662	26.0075	25.4831	25.4755	25.9344	25.7986
	23.7872	23.913	24.067	23.9853	23.8183	24.1352	24.0291	23.668		25.9155	25.8923	25.8029	25.6805	26.6577	26.0591	25.8531	26.5969
	23.1103	23.0577	24.3934	24.2145	22.9893	22.6852	22.8618	23.3975		23.25	23.3583	23.722	23.9584	23.2652	23.3156	23.2533	22.8578
	25.4054	25.2228	25.1844	24.803	25.5917	25.4206	24.5715	25.3066		25.8065	25.8004	25.7934	25.8952	26.0818	25.961	26.1229	26.1475
	21.9078	22.1015	21.2449	20.8568	21.9235	22.099	22.7907	22.8095		23.4072	23.1933	22.2794	22.3151	22.639	22.6772	24.5798	24.7195
	24.9845	24.8489	24.7008	25.154	25.1293	25.0394	24.7772	24.5494		26.0583	26.0665	26.0239	25.9322	26.8035	26.5062	25.9121	26.2925
	21.7494	21.6825	23.2749	23.2443	21.6571	21.677	19.7534	19.831		26.1381	26.0535	26.7882	26.575	26.7903	25.2401	24.7861	26.6337
	24.0563	24.0596	25.3859	25.1646	23.9912	24.1782	22.9358	22.9668		23.4348	23.4083	22.9075	23.1756	24.5925	24.0446	23.0421	23.3479
	22.4822	22.574	24.2503	24.4952	22.1775	22.0231	22.1738	21.9915		25.2372	25.3503	26.4828	26.4936	24.0924	23.9432	24.0747	24.0995
	21.8705	21.9208	20.9838	20.7399	21.9923	22.0513	22.2351	22.3698		22.9297	22.8342	22.0352	21.9794	23.0424	23.0321	23.7746	23.9357
	25.9894	25.8835	25.0363	24.6908	26.2718	26.4574	23.9347	24.2004		27.6351	27.858	27.4172	27.1758	28.9551	28.995	26.2872	26.2653
	22.2351	22.233	20.1925	20.5332	22.277	22.2324	23.285	22.9912		25.3804	25.1349	22.287	22.6326	25.6598	25.7729	26.4611	26.2474
	24.2927	24.4109	26.4754	26.5058	23.789	23.8141	23.4782	23.3045		26.8181	26.8413	28.2153	28.061	25.2912	25.1398	24.9018	25.1838
	21.2032	21.094	20.7429	19.9461	21.4486	21.5812	19.4231	20.1965		25.5048	25.719	22.9955	23.0734	27.3601	27.2128	23.3096	23.1644
	22.4307	22.6052	23.594	23.0994	22.3083	22.7285	22.4856	22.3855		23.9737	24.0303	24.4088	24.6006	24.396	23.7663	23.6255	24.0063
	24.4315	24.2493	24.4546	24.299	24.564	24.1971	24.0239	24.7286		25.0814	25.0448	25.1498	25.1256	24.9894	25.2195	25.5625	25.3928
	21.5597	21.5302	21.2612	21.4437	21.7077	21.8353	21.333	21.0524		22.1402	22.206	22.0362	22.1516	22.7834	22.7689	22.1927	22.0255
	25.0148	25.0043	25.8808	26.0035	24.9949	24.9756	24.8336	24.7407		26.1338	26.0858	26.9702	26.6472	25.7682	25.775	25.7823	26.1461
	23.3321	22.7145	22.0211	22.7517	23.6015	22.8362	22.1571	22.8095		20.5317	20.685	20.4776	20.6226	21.2302	21.4044	20.4693	19.9964
	27.4195	26.8305	25.6629	25.7917	27.7523	27.4181	24.0187	24.8132		25.5615	25.8241	24.3754	24.2263	27.1328	27.1577	24.4072	24.2683
	22.0318	22.4787	21.3913	21.4212	20.4977	20.6438	24.9195	24.2967		24.7154	24.2909	22.5597	22.889	23.2565	23.4086	26.1256	26.0682
	22.0813	22.0966	23.4256	23.5747	21.9457	21.8581	21.7867	21.7099		25.8904	26.0064	26.2733	26.5067	26.38	26.1588	25.5405	25.4117
	23.7989	23.8364	25.0311	25.3181	23.6658	23.5515	23.7827	23.5726		22.4724	22.3929	22.867	22.5938	21.9889	22.3178	22.8515	22.8749
	22.5679	22.6934	23.3019	23.3299	22.5205	22.8018	22.8245	22.3897		23.4241	23.4448	23.9002	23.8969	23.3246	23.3898	23.505	23.4218
	25.1733	25.1842	26.2201	26.1248	25.1593	25.3103	24.4609	24.3943		23.137	23.1763	23.3304	23.2415	23.4958	23.5747	23.1906	23.1607
	22.1277	21.7991	21.1396	20.1984	22.429	22.3717	19.0501	20.3771		22.7928	23.1987	22.5246	22.3019	24.1189	24.4403	21.5212	21.016
	25.7256	25.6809	23.9917	24.4134	25.7881	25.7014	26.6439	26.3536		27.5847	27.3986	24.6677	24.9754	28.1699	27.9527	28.496	28.5912
	21.6283	21.517	22.0585	21.6853	21.7315	21.6583	20.9234	21.481		24.0344	24.0896	24.5763	24.4186	24.2393	24.3719	23.7571	23.7265
	21.9725	22.0264	21.8078	21.5213	22.0646	22.1772	22.1471	22.2672		25.6759	25.625	25.7107	25.7386	25.4769	25.7771	26.2328	25.9552
	24.7681	24.4206	23.674	23.8602	25.0529	24.9031	22.8814	23.1924		24.4152	24.4294	24.7783	24.3538	24.7347	24.8653	24.2977	24.5769
	23.1841	23.3299	23.1128	23.0821	23.1284	23.3252	24.139	23.8271		23.9094	23.8323	23.7994	23.6968	23.6912	24.0875	24.5672	24.3502
	22.6187	22.5432	23.2126	23.1663	22.6342	22.3312	22.5966	23.0214		23.1583	23.2405	23.6285	23.7374	23.1564	23.3319	23.1774	22.8102
	23.1096	23.0958	23.213	23.0932	23.2362	23.3796	22.6639	22.6541		24.1758	24.1851	24.4487	24.4215	24.2867	24.3163	24.3494	24.3373
	22.1207	22.0362	20.9373	20.9656	22.3476	22.446	21.6033	21.5611		22.4609	22.4822	21.4201	21.3863	23.1583	23.3162	22.9819	22.8361
	21.5006	21.697	24.6089	24.4833	19.5461	19.3772	19.7909	19.8889		26.3118	26.3715	27.8558	27.7402	23.7392	23.4359	23.2527	23.6114
	20.9866	21.2041	21.8144	21.9571	20.6106	20.7915	22.4372	21.896		21.6297	21.5559	22.7111	22.5103	20.0365	20.336	21.2965	21.2711
	23.8774	23.9139	24.5271	24.436	23.8805	23.9907	23.8753	23.8196		27.697	27.677	27.5514	27.6768	28.5124	27.9013	27.564	28.0692
	23.3218	22.9798	22.7136	23.1742	23.512	22.9831	22.8726	23.283		22.3616	22.1693	21.7104	21.9159	21.8997	22.0814	23.3391	23.1438
	21.6195	21.6284	21.106	21.5485	21.5829	21.4561	22.6741	22.3494		23.7278	23.7021	23.484	23.617	24.4674	23.8679	23.7849	24.2766
	25.7882	25.8861	25.4027	25.5316	25.8028	26.015	26.5697	26.1306		27.7555	27.7509	27.8755	27.9046	28.3674	27.8046	27.6138	28.1516
	26.5103	26.5688	26.848	26.8195	26.515	26.6133	26.8757	26.7474		26.2262	26.1699	25.7145	25.7569	26.5428	26.4275	26.8183	26.9471
	21.1736	21.2614	22.2398	22.1179	21.0575	21.1909	21.3737	21.2744		23.3682	23.39	23.844	23.7813	23.4432	23.4126	23.3185	23.3895
	22.3076	22.4065	22.2088	22.1214	22.2944	22.3338	23.0861	23.0351		24.5563	24.3719	23.6389	23.7451	24.1732	24.2222	25.5883	25.617
	21.0848	21.0265	21.0154	21.3988	21.1573	21.0926	21.3346	21.0742		22.3886	22.3779	22.2429	22.1459	22.7982	22.71	22.7012	22.8965
	25.4113	25.3364	24.589	24.4183	25.6398	25.7635	24.5881	24.71		26.5133	26.5641	25.4892	25.4631	27.431	27.4732	26.8057	26.7382
	22.5626	22.2524	21.1608	21.7988	22.7653	22.4012	22.4451	22.4813		24.762	24.763	22.4815	22.7127	25.943	25.8668	25.05	24.8935
	23.0001	22.9923	23.7914	23.3311	23.0384	23.1829	22.3413	22.665		22.9843	22.9794	22.9428	22.9934	23.3642	23.1953	23.2414	23.3641
	25.7919	25.927	25.6716	25.8122	25.7543	26.03	26.6932	26.1419		24.5529	24.6566	24.0222	23.624	25.429	25.5518	24.6445	24.8157
	24.6854	24.6828	22.9437	22.9905	24.8902	25.0799	24.6656	24.4316		26.7593	26.7338	25.5728	25.5272	27.9435	27.5429	26.7362	27.2075
	27.6741	27.4276	26.8887	27.1711	27.8765	27.6331	27.2129	27.4205		24.4538	24.4449	24.398	24.4629	24.7673	24.6585	24.775	24.8273
	24.4459	24.5403	24.2848	24.3514	24.4406	24.5895	25.2186	24.9086		25.3229	25.2788	25.3729	25.3933	25.1889	25.3998	25.8384	25.6507
	21.1973	21.1437	21.5932	21.668	21.2184	20.9681	21.3886	21.6176		25.1198	25.0194	25.2146	25.1318	24.629	25.0106	25.7516	25.5527
	21.5381	21.5296	21.8906	22.2094	21.5993	21.6655	21.4498	21.0732		23.4903	23.4832	23.4303	23.4342	23.8277	23.7556	23.7962	23.8709
	23.3153	23.2501	24.2567	24.7269	23.2818	22.9523	23.1041	23.0286		23.4653	23.4914	23.1332	23.201	24.2264	24.0901	23.5645	23.6065
	22.3796	22.3752	22.4105	22.1003	22.4575	22.3427	22.5026	22.9318		25.7025	25.7221	25.5834	25.5777	26.3618	26.1912	25.7497	25.906
	22.6261	22.4687	22.6248	22.6067	22.7899	22.72	21.8153	22.0608		25.2462	25.2725	26.0627	25.8903	24.8906	25.2003	24.9316	24.7677
	23.1304	23.3854	23.7505	23.5297	22.8398	23.0293	24.4943	24.2707		25.5541	25.5833	25.9538	26.0276	25.9065	25.4272	25.3477	25.7235
	22.31	22.3041	21.9842	22.1955	22.402	22.4807	22.5994	22.3153		24.4121	24.3505	22.8171	22.9659	25.082	25.1342	25.1018	24.9619
	26.3771	26.3633	25.453	25.5629	26.4409	26.1355	27.1086	27.318		25.4352	25.3114	24.8497	24.8224	25.2643	25.4221	26.2956	26.2884
	21.8013	21.5005	21.0824	21.3628	22.0101	21.6655	21.1949	21.56		20.334	20.2831	19.9909	19.9099	21.3475	20.6469	20.0641	20.8961
	25.3158	25.39	26.5445	26.6574	25.1354	25.0846	25.6259	25.4896		25.0266	25.0862	25.3169	25.351	25.411	25.3734	24.9392	24.8826
	25.8744	25.8405	24.9238	25.1142	25.9363	25.5568	26.6237	26.8469		25.8743	25.7634	24.9882	24.7456	25.7354	26.1701	26.8194	26.7377
	21.4313	21.4508	20.3491	20.0633	21.6225	21.7794	21.2898	21.3992		22.7911	22.8984	21.5168	21.5501	23.8515	23.9736	22.9961	22.7329
	23.6222	23.6649	22.51	22.4353	23.8149	24.0723	23.4797	23.2544		25.6447	25.5351	24.3589	24.7825	26.1604	26.1612	26.3736	26.0584
	24.1299	24.1415	23.5098	23.8349	24.1101	23.8536	25.1519	25.0717		27.1527	26.8877	25.7528	25.7923	26.4877	26.7651	28.3539	28.3016
	23.9883	23.8266	23.074	22.9561	24.2479	24.3069	22.6151	22.8357		24.3836	24.4508	23.6471	23.6775	25.647	25.4382	23.9205	24.0312
	20.6264	20.5199	19.6253	19.9703	20.7706	20.6963	20.8725	20.7084		23.7069	23.8351	22.7591	22.8069	24.7398	24.8775	23.8153	23.5012
	20.9236	21.087	20.1568	20.4347	20.6688	20.7215	22.6605	22.1665		25.0892	24.898	23.0952	23.2491	25.206	25.2832	26.1459	26.1055
	23.5535	23.5349	23.7868	23.6135	23.6547	23.7475	23.2219	23.321		26.4931	26.5141	26.4063	26.6178	27.2777	26.8637	26.3458	26.5269
	25.1324	25.0564	23.5757	23.4213	25.3997	25.5552	24.1853	24.2602		25.659	25.8194	24.3546	24.2367	26.9355	26.9952	25.5128	25.4101
	21.9915	21.8458	21.4021	21.4642	22.1742	22.0811	21.6221	21.7989		25.1752	25.2142	24.9284	24.7191	25.616	25.8723	25.5323	25.4459
	21.4573	21.551	21.4332	21.6232	21.3508	21.206	22.5852	22.4463		22.3578	22.2442	22.0578	22.1797	22.014	21.9653	23.1624	23.2022
	21.007	21.2255	22.2056	22.4686	20.7261	21.0608	21.8425	21.0262		21.3035	21.2957	21.5982	21.7152	20.9902	21.2545	21.704	21.33
	21.7942	22.02	22.4636	21.5498	21.8325	22.3699	21.4191	21.5697		24.2679	24.3156	23.9208	23.8429	25.0112	25.0167	24.3993	24.4235
	23.3263	23.3471	23.4042	23.0395	23.4534	23.6364	22.9104	23.0715		25.0612	25.0527	25.6421	25.2496	24.8687	25.3567	25.0577	24.9702
	22.531	22.4775	20.9322	21.704	22.5067	22.496	23.7763	23.0687		26.4133	26.3001	23.9709	24.0655	27.0442	26.8506	27.2552	27.4669
	21.9953	22.0365	23.1798	22.9054	21.8725	21.8822	22.0083	22.2318		22.4604	22.4295	22.3623	22.3883	22.6018	22.6381	22.9292	22.8973
	23.9619	23.8004	24.2484	24.1393	24.1057	24.0457	22.9105	23.2411		26.0868	26.0781	26.2659	26.1962	26.1492	26.2683	26.3869	26.3456
	24.0373	24.0405	25.072	24.9755	23.994	24.0477	23.7032	23.7427		25.7649	25.8582	26.7665	26.7715	25.4615	25.2666	24.8798	24.9759
	23.6923	23.997	23.1988	22.2577	23.7918	24.2684	24.0264	24.1862		26.2639	26.2683	25.2883	25.4542	27.4971	27.1772	26.0377	26.1869
	21.3302	21.5237	21.857	21.2089	21.2872	21.5361	21.8034	22.0091		23.9614	23.944	23.0546	23.102	24.6543	24.6221	24.438	24.4397
	23.4486	23.5552	25.4711	25.4842	23.0406	23.1133	22.7855	22.593		23.4471	23.4756	23.6053	23.4331	23.672	23.9259	23.6516	23.5408
	24.2862	24.279	23.374	23.5498	24.4399	24.5934	24.4151	24.0929		23.7673	23.7595	23.4763	23.541	24.1519	24.205	24.1957	24.0851
	21.4771	21.2756	21.528	21.9428	21.5907	21.2268	21.2496	21.4003		24.831	25.0002	25.7168	25.757	25.318	25.1151	22.794	22.787
	20.992	21.0068	20.441	20.6729	20.9908	20.7496	21.9125	21.907		25.7668	25.745	25.7565	25.3865	26.537	25.845	25.5573	26.6407
	21.9523	21.7559	20.9465	21.1573	22.1726	22.0766	21.4115	21.4931		22.7838	22.848	22.1481	21.6172	23.1193	23.645	23.4186	23.3591
	23.4305	23.5367	23.9127	23.9599	23.3341	23.399	24.218	23.9996		25.5396	25.5375	25.7494	25.9071	25.4823	25.382	25.8848	25.8291
	21.2508	21.1557	21.7639	23.4033	21.332	20.2938	20.676	20.1701		23.3444	23.3716	23.4022	23.2477	23.7436	23.8383	23.4983	23.5305
	21.8764	22.0309	23.0817	22.7741	21.6245	21.5123	22.5843	22.8497		24.0718	24.0448	24.5606	24.5556	23.5815	23.6728	24.3521	24.2923
	24.2818	24.4607	23.0333	23.2326	24.1367	24.497	25.8388	25.1004		25.3651	25.1093	22.831	23.1194	25.4303	25.5771	26.4944	26.3146
	24.4575	25.1527	23.3158	23.1042	22.5962	22.4505	27.4882	27.1504		26.9321	26.3615	23.5621	23.4756	23.0718	23.7271	28.5221	28.5234
	24.5125	24.7774	26.0107	25.607	24.0806	24.5502	25.4751	25.1444		26.4934	26.3817	26.55	26.5994	25.4462	25.3507	27.302	27.4593
	23.8581	23.8751	24.1437	24.2473	23.9213	24.0465	23.8366	23.5909		25.6325	25.5279	24.829	24.842	25.7175	25.8573	26.4619	26.4133
	21.493	21.5132	21.614	21.6434	21.5952	21.7737	21.3003	21.0723		23.3291	23.3449	23.1593	23.2763	23.7455	23.777	23.6534	23.4888
	25.6565	25.7585	26.65	26.62	25.5799	25.8089	25.7061	25.4051		25.8883	25.8616	25.7856	25.7104	25.9552	26.2343	26.4036	26.2259
	22.4635	22.7462	24.322	24.0019	21.7173	21.9471	23.7127	23.5203		24.5205	24.6295	24.6463	25.1824	24.9151	23.6109	24.6121	25.2707
	24.4712	24.4476	24.7264	24.8284	24.5614	24.6415	24.2284	24.0699		25.0472	25.0412	25.384	25.3092	25.0038	25.1026	25.2577	25.2394
	24.4263	24.3587	24.7253	24.8538	24.474	24.2939	24.5205	24.6397		24.0878	24.058	24.4696	24.2913	23.8744	24.1342	24.3505	24.2984
	22.8956	23.1493	23.5999	23.2911	22.63	22.8341	24.1365	23.9876		24.598	24.4523	23.1827	23.327	24.7353	24.5687	25.5575	25.725
	21.9273	21.7744	21.5375	21.4035	22.1552	22.2124	20.5136	20.7433		24.959	25.2271	23.1136	23.1089	26.5783	26.6167	24.0523	23.75
	25.5002	25.7867	26.023	25.5965	25.3823	25.9222	26.3503	25.9505		26.7889	26.7238	26.5175	26.4218	26.7859	26.9965	27.4394	27.3891
	24.1471	24.1883	24.4461	24.2194	24.2126	24.3661	24.0893	24.1212		27.3182	27.3493	27.6562	27.7989	27.7369	27.1111	27.1273	27.5788
	22.8556	22.9832	22.5082	22.0757	22.9712	23.2579	22.9752	22.9933		26.4845	26.5051	25.8696	25.4525	27.0172	27.0349	26.972	27.3502
	23.2776	23.4174	23.8769	23.8564	23.1322	23.2158	24.1816	23.9787		23.3655	23.1135	24.049	23.6637	21.5789	22.4872	23.7821	23.5108
	21.8304	21.8107	22.5486	22.5984	21.9086	22.0578	20.7597	20.5804		24.7146	24.8095	25.7788	25.7204	24.7784	24.522	22.8429	23.0624
	23.6928	23.5031	22.6395	22.7636	23.9366	23.9106	22.8102	22.9018		23.4554	23.5166	22.9159	22.6087	24.1885	24.296	23.7211	23.8591
	27.7185	27.7172	26.7814	26.5768	27.9472	28.1814	26.9961	26.9679		27.8435	27.9193	26.5584	26.387	28.6911	28.8887	28.3024	28.2
	22.7045	22.9998	23.0655	23.0296	22.197	22.4586	24.6215	24.1005		25.7013	25.4327	25.2078	25.323	24.5207	24.8578	26.7808	26.5966
	21.2241	21.2011	21.5352	22.1392	21.2084	21.0582	21.7391	21.3084		22.3181	22.3335	22.1374	22.5186	22.8734	22.5336	22.5267	22.4694
	26.3388	26.1206	24.9184	24.7019	26.6327	26.6508	24.5982	25.0147		24.9254	24.9246	23.1685	23.2703	26.2414	25.9788	24.8679	25.0291
	23.0275	23.1263	22.1453	21.825	23.195	23.4832	23.0177	22.951		24.6455	24.7004	24.1436	24.2234	25.4387	25.4582	24.8218	24.6671
	20.7433	20.786	20.5677	20.1902	20.9014	21.1451	20.266	20.357		25.0428	25.1538	24.3653	24.3108	26.028	26.1133	25.0745	24.9323
	23.1458	23.2169	23.6594	23.4189	23.1803	23.399	23.0755	23.0263		24.5112	24.5712	24.5614	24.6575	25.2888	25.0622	24.2173	24.2873
	25.1514	25.2102	24.1719	23.8507	25.2812	25.3304	25.4961	25.7093		27.5607	27.6286	27.4023	27.0671	28.2375	27.0842	27.6217	29.0417
	23.3953	23.0722	22.3438	22.61	23.6077	23.1158	22.9912	23.54		21.1164	21.0856	20.9779	20.876	21.2147	21.4473	21.6368	21.5364
	24.0779	24.1863	22.5215	22.0941	24.2561	24.489	24.2431	24.3292		26.3238	26.2662	24.7519	24.6619	26.6979	27.0074	27.1981	27.0357
	21.728	21.7996	22.0756	21.7855	21.7959	22.0351	21.5822	21.5615		23.9052	23.9487	24.6129	24.5016	23.8225	23.9404	23.5965	23.5459
	22.0746	22.1185	23.2357	22.9064	21.9579	21.9721	22.0924	22.3637		24.9308	24.8511	24.7478	24.7629	24.803	24.9087	25.5913	25.5497
	26.6802	26.3752	26.1558	26.3475	26.9224	26.7575	25.14	25.4181		22.5916	22.6075	22.8747	22.8976	22.7327	22.6825	22.7317	22.7428
	23.4615	23.2193	21.7916	21.0554	23.7882	23.8488	20.4138	21.3317		25.8789	26.0439	24.1866	24.2138	27.5532	27.4031	24.5957	24.5531
	21.3359	21.7926	21.1088	20.8214	20.7613	20.7117	23.4944	23.3747		22.5176	22.002	20.5304	20.6894	20.7735	21.3853	23.9397	23.684
	21.578	21.7212	23.0804	23.6554	21.29	20.9696	21.9462	21.5484		23.5794	23.5989	23.6339	23.609	23.9725	23.9537	23.7417	23.7654
	23.4435	23.3107	22.7498	22.7107	23.6419	23.5975	22.9612	23.1775		25.1835	25.2054	24.0945	23.8556	25.6015	26.0421	25.9226	25.6986
	24.3255	24.4672	22.6397	22.8863	24.1639	24.2715	25.9744	25.4786		26.7258	26.5668	23.6288	23.757	27.1245	27.2945	27.7511	27.6114
	23.1025	22.9083	21.5732	22.1073	23.3759	23.4174	22.0151	21.6337		21.6977	21.9862	21.4578	21.3408	22.6028	23.0535	21.5177	20.8951
	23.7487	23.8286	23.3526	23.1116	23.8965	24.1802	23.609	23.4864		25.3087	25.3338	24.2724	24.2375	26.1006	26.1718	25.741	25.6791
	23.4912	23.2553	20.9035	20.9354	23.7471	23.5119	23.1109	23.5501		23.525	23.4736	22.1225	22.2411	24.2114	24.2158	24.1591	24.0871
	21.4915	21.7071	21.5954	21.6756	21.2077	21.1452	23.0738	22.8405		22.2213	22.1289	21.3396	21.7783	22.855	22.2236	22.7391	23.0237
	21.6843	21.9222	21.0228	20.4031	21.7336	22.0106	22.4014	22.5061		23.1549	23.0812	21.7957	21.8829	23.7945	23.639	23.8145	23.956
	21.3615	21.2301	20.3212	20.3738	21.5975	21.6469	20.6039	20.6334		24.5196	24.4642	24.4193	24.546	25.4812	24.3886	24.0847	25.1056
	21.5842	21.7136	22.6944	22.0996	21.4515	21.6237	21.8149	22.1081		23.3965	23.4335	23.8393	23.98	23.17	23.2888	23.5974	23.3003
	22.7007	23.1427	22.7161	22.6783	21.726	21.7347	25.2045	24.7915		25.1557	24.6345	22.4248	22.5973	23.3558	23.8559	26.6359	26.4841
	22.2685	22.4692	23.3136	23.1006	22.038	22.333	23.0895	22.8067		24.4155	24.3087	24.2572	24.1283	24.0801	24.4453	25.1461	25.0162
	22.0615	21.866	20.9778	20.966	22.2998	22.219	21.3	21.588		25.3458	25.3502	24.4809	24.487	26.3075	26.1114	25.5129	25.698
	24.017	23.8547	23.6516	23.1482	24.2658	24.3751	21.8341	22.3904		23.6574	23.5553	22.5011	22.0635	23.3853	24.1696	24.7132	24.4681
	23.7304	23.8046	23.3542	23.5104	23.6765	23.499	24.8051	24.7522		23.3921	23.2707	22.7885	22.9974	23.3269	23.2458	24.2175	24.2107
	22.7153	22.3912	21.9478	21.7004	22.9635	22.6813	21.4265	22.2803		22.127	22.2119	21.0728	21.2761	23.3514	23.2533	21.9636	21.773
	25.2307	25.1223	25.2909	25.3855	25.3682	25.3404	24.7085	24.7502		24.952	24.9141	24.792	24.766	25.0895	25.167	25.4634	25.4493
	22.1378	22.0634	22.0365	21.7676	22.297	22.333	21.5502	21.8574		25.4552	25.5822	24.6711	24.4941	26.9747	26.794	24.0906	24.3208
	20.9183	21.5066	20.0414	19.3241	20.2925	20.5364	23.2299	23.115		25.4027	24.8797	22.3457	22.4478	23.5982	24.1629	26.8989	26.7545
	21.7658	21.5593	20.8812	21.43	21.9326	21.7158	21.7643	21.6389		25.3713	25.3435	24.7256	24.8314	26.2689	25.8892	25.5056	25.8069
	25.1635	25.243	24.6625	24.2101	25.3327	25.6027	24.8786	24.9816		26.1504	26.2857	26.2372	26.066	26.701	27.0472	26.1209	25.8102
	20.3353	20.4707	19.7869	19.764	20.3546	20.6138	21.1604	20.7887		22.4212	22.4148	21.5131	21.5996	23.2032	23.1432	22.8144	22.7938
	27.3947	26.7388	25.7657	27.4675	27.6448	26.7621	26.7826	26.6193		25.2158	25.1819	24.9868	25.0398	25.4907	25.4025	25.6836	25.7523
	21.5374	21.524	21.8888	21.8341	21.6168	21.7075	21.2696	21.247		22.7224	22.8133	23.1596	23.1296	23.2328	23.1885	22.2467	22.2297
	23.8038	23.9169	25.0014	25.0873	23.5803	23.5615	24.3952	24.215		24.158	24.0784	24.6239	24.166	23.5507	24.3687	24.513	24.2322
	24.9514	24.8954	24.5672	24.6528	25.0273	24.7299	25.3857	25.6535		24.2085	24.1369	23.9913	23.9025	24.1522	24.1977	24.8553	24.9698
	23.7993	23.8661	24.1277	24.0847	23.8335	24.021	23.9663	23.755		25.2295	25.1745	25.0877	25.1919	25.2311	25.2393	25.8045	25.7466
	23.5311	23.6558	23.7762	23.6182	23.533	23.778	23.998	23.7863		24.1616	24.0545	23.7584	23.731	23.9978	24.1535	24.946	24.9245
	23.9766	23.9454	22.6862	22.7391	24.1115	24.0696	24.3919	24.4121		24.413	24.3446	23.5427	23.7026	24.6922	24.9508	25.1666	24.816
	22.2907	22.5385	25.0028	25.0455	21.118	20.7995	21.9389	21.967		21.7715	21.8325	22.7302	22.6835	21.4648	21.3016	21.0379	21.1865
	23.7892	23.5411	22.4361	22.4993	24.0836	24.0821	21.9411	22.1275		24.6024	24.9667	23.0512	22.9669	26.261	26.3854	23.3008	22.8958
	23.9778	23.6663	23.6052	23.7172	24.1563	23.542	23.4561	24.2699		25.899	25.7658	24.546	24.7974	26.1954	25.8253	26.771	27.0223
	21.8911	21.9574	21.9939	22.09	21.9515	22.1705	22.0863	21.7049		23.4807	23.4112	23.4727	23.4595	23.2776	23.4016	24.0684	24.0266
	23.7637	23.8762	22.9118	22.3983	23.9421	24.2341	23.6284	23.7374		25.3162	25.2918	23.6844	23.8641	26.3428	26.2071	25.6725	25.6525
	22.8998	23.31	24.8009	22.835	22.448	23.3912	23.0908	23.7034		24.5329	24.5639	24.8091	24.8267	24.5667	24.799	24.7572	24.4759
	22.1818	22.3096	23.7604	24.6686	22.0045	21.3185	21.4288	21.0788		23.663	23.6628	23.483	23.4263	24.1449	24.0755	23.939	24.0647
	22.6729	22.474	21.9539	21.3115	22.9545	23.05	19.9954	20.7412		24.2228	24.54	22.0443	22.3489	26.0051	26.0023	22.5316	21.9121
	24.0278	24.3865	21.6801	22.2674	21.5623	21.4379	27.2312	26.4096		25.6315	24.9911	23.2811	23.6465	23.3993	24.0104	27.1175	26.781
	20.3732	20.5267	20.5269	20.7694	20.2394	20.5115	21.5136	20.8455		24.865	24.755	24.8921	24.895	24.3395	24.5988	25.5534	25.4008
	22.8785	23.0252	22.9569	22.5532	22.8521	22.5758	23.6196	24.1528		23.3487	23.2629	22.8439	22.7572	23.3538	23.4723	24.105	24.1585
	22.126	21.9531	21.9037	20.8711	22.3205	21.5251	21.147	23.1481		26.7293	26.6194	24.9722	25.2097	27.3409	27.3109	27.4918	27.3939
	21.2903	21.0675	20.6858	20.7663	21.5234	21.4525	20.1162	20.3293		19.524	19.5362	18.7483	18.8606	20.5121	20.3126	19.6084	19.6829
	25.1085	25.4639	24.1653	24.0648	22.9899	23.6228	28.193	27.3053		27.5627	26.9481	24.6691	24.9011	24.8276	25.3628	29.1041	28.9509
	24.1147	24.162	23.2305	23.3175	24.2793	24.5444	24.133	23.7335		25.8764	25.5744	23.9797	24.8759	26.0339	26.0395	26.9042	26.304
	24.918	25.0506	24.8463	24.9564	24.8357	25.0118	25.9784	25.5596		26.881	26.8968	26.9956	27.1892	27.2939	26.8381	26.9667	27.2126
	20.3358	20.4049	20.7803	20.7669	20.4135	20.6927	19.9356	19.6007		22.0247	22.0705	22.3825	22.4028	22.2942	22.2367	21.9641	21.9551
	24.0867	23.7181	23.6345	24.3149	24.2728	23.7114	23.545	23.7947		23.1502	23.0823	23.6245	23.3236	22.6247	23.1821	23.4625	23.2734
	25.5387	25.5906	25.1403	25.2973	25.5886	25.7274	26.1401	25.7923		25.5607	25.4703	24.9556	25.0665	25.6994	25.6858	26.2935	26.2861
	23.0122	23.1213	22.5796	22.2134	23.1262	23.3684	23.202	23.217		24.7569	24.716	23.343	23.6398	25.6254	25.5553	25.2314	25.0451
	23.3719	23.3449	23.7364	23.4422	23.5091	23.7108	22.2446	22.3641		26.2655	26.2059	26.418	26.2222	27.2158	26.5491	25.4621	26.3837
	20.4379	20.8298	22.8342	23.2994	19.55	19.3311	20.7449	20.1068		25.3206	25.4597	26.7534	26.7558	23.4126	23.2028	23.3821	23.4498
	23.2252	23.1986	24.7937	24.4452	23.0895	23.2571	21.8959	22.1034		23.9188	23.9211	23.6307	23.7829	24.6182	24.3519	24.0572	24.1686
	27.2375	26.5821	25.2934	25.7656	27.5688	27.1179	24.4135	25.0476		24.792	25.0916	24.504	24.4054	26.0803	26.2428	23.7182	23.3542
	22.7092	22.6466	21.0901	22.8083	21.8893	21.3345	25.2604	24.1597		25.9023	25.5862	23.834	24.0768	24.7981	24.7645	27.2619	27.3682
	25.6336	25.795	27.2993	27.0341	25.2868	25.5701	25.9336	25.7541		24.9384	24.9136	24.7008	24.589	25.1867	25.2942	25.429	25.4576
	22.5762	22.4148	22.086	22.3154	22.6925	22.1757	22.7838	23.2326		22.5161	22.4249	21.9205	22.023	22.6397	22.57	23.2527	23.3105
	23.625	23.5119	23.2934	23.2663	23.7643	23.5946	23.5168	23.8267		23.1223	23.0865	22.5728	22.6577	23.5001	23.5742	23.6922	23.5685
	27.6846	27.3058	26.7248	26.9381	27.8978	26.9797	27.2084	28.2919		25.6831	25.6914	25.7155	25.6729	26.0497	26.0134	25.8888	25.9589
	25.5344	25.528	26.5658	26.6293	25.5155	25.5757	24.9347	24.8174		21.734	21.753	21.682	21.5246	21.9809	22.2783	22.1009	21.9413
	23.0209	23.1285	23.2277	23.3044	22.9695	23.1209	23.8	23.4644		25.1476	25.0574	24.9448	24.8333	24.9515	25.1639	25.8481	25.8369
	25.0722	25.1687	26.1901	26.271	24.9351	25.0559	25.3177	25.0196		26.411	26.4163	27.0274	27.0216	25.9744	26.0693	26.5012	26.4063
	24.8244	24.8013	24.3271	24.254	25.0328	25.2436	23.9899	23.8753		25.375	25.5361	24.3282	24.4799	26.682	26.6816	25.0262	24.7132
	22.3558	22.2752	21.5183	21.5953	22.5432	22.5891	22.1143	22.072		25.9717	26.0195	23.7975	23.9696	27.1865	27.1719	26.191	25.9853
	22.6789	22.7423	22.5935	22.6759	22.6814	22.7445	23.3711	23.1623		23.6021	23.5311	23.246	23.3257	23.6845	23.6882	24.2532	24.2404
	23.8524	23.9621	25.7994	26.1284	23.4876	23.2042	23.2144	23.0591		26.4602	26.585	27.8459	27.8331	24.7858	24.8025	24.7775	24.6484
	23.656	23.7034	24.4073	24.0156	23.7349	24.0651	22.4527	22.4667		26.9493	27.0083	27.4301	27.4568	27.8195	27.3852	25.5119	25.86
	23.9777	24.1138	24.7832	24.7417	23.897	24.1727	24.3521	23.9819		25.9795	25.9672	26.0774	26.2657	25.9653	25.8915	26.3956	26.293
	22.3563	22.4976	23.8822	23.708	22.1405	22.4711	22.1942	21.8965		23.2632	23.2759	23.472	23.5663	23.7037	23.2114	23.2172	23.602
	24.5517	24.2566	23.7506	23.6435	24.8159	24.697	22.8671	23.3882		26.2184	26.4125	24.2152	24.2194	27.7745	27.7562	25.625	25.4445
	21.9481	21.7487	22.7205	23.0671	21.9812	21.4329	21.4049	21.806		23.8999	23.8984	24.2157	24.1914	23.9621	23.8518	24.062	24.1976
	21.7758	21.8364	21.3482	21.5041	21.7934	21.8872	22.5607	22.2503		23.1315	23.1052	22.6902	23.0173	23.8348	23.4132	23.3701	23.4904
	25.2769	25.2003	25.8938	25.9638	25.2737	24.8498	25.374	25.8045		25.7217	25.7615	26.1257	26.1572	25.9418	25.8126	25.6451	25.7026
	26.6403	26.6785	27.0569	27.0735	26.7001	26.8849	26.4757	26.2362		26.5465	26.5654	27.1939	27.193	26.204	26.18	26.5365	26.5419
	19.9889	19.8907	19.9133	20.7001	20.0637	19.9141	20.2269	19.688		24.693	24.6675	24.4391	24.7888	25.5505	24.7649	24.5999	25.0608
	23.6825	23.4918	21.1595	21.5072	23.8875	23.7107	23.8291	23.8488		23.7191	23.6505	22.1303	22.1536	24.2606	24.3359	24.4975	24.467
	25.032	24.7034	24.2521	24.5825	25.2339	24.7464	24.5739	25.0596		22.2131	22.2287	22.157	22.2672	22.5741	22.5679	22.4973	22.3773
	20.203	20.332	20.2347	20.3915	20.1962	20.4978	20.8735	20.2862		20.4985	20.5017	20.67	20.8035	20.5879	20.4606	20.7879	20.7781
	23.0457	22.752	21.5648	21.7054	23.3327	23.2351	21.5843	21.835		22.7226	22.9369	20.9856	20.7284	24.228	24.2491	22.187	22.2084
	20.7439	20.8573	22.0919	21.9362	20.5233	20.6407	21.0602	20.9851		24.0181	24.1444	25.303	25.3127	23.1109	22.77	22.3719	22.5762
	23.0729	23.0165	23.1603	23.2285	23.2025	23.2713	22.6128	22.5322		25.5167	25.5579	25.6344	25.5149	25.9472	26.0302	25.5819	25.5767
	21.2881	21.2144	21.1722	21.0461	21.4442	21.4897	20.7622	20.9166		22.2903	22.3255	22.1164	21.9544	22.8664	22.9251	22.4732	22.5409
	21.8764	21.9504	21.2905	21.3784	22.0099	22.3012	22.0009	21.5477		24.5169	24.4938	24.4488	24.2053	24.7429	24.737	24.9103	25.1824
	20.6206	20.4974	20.2099	20.4265	20.7595	20.6303	20.5791	20.6149		22.5442	22.5624	22.5144	22.2781	22.7839	23.097	22.8993	22.8039
	22.1774	22.2407	22.2741	22.1733	22.2937	22.5717	21.8627	21.6223		25.3896	25.4912	25.096	24.8509	26.1546	26.3333	25.4548	25.4192
	26.4875	26.799	26.1743	26.354	25.5229	25.7657	29.0343	28.3003		27.9971	27.5338	26.9432	27.1734	25.864	26.364	29.3217	29.0543
	21.8935	21.9151	21.9541	21.922	21.9563	22.0293	22.1078	22.0453		22.8374	22.8037	23.0717	22.9722	22.7468	22.7488	23.1793	23.3101
	22.7036	22.8069	22.6419	22.6597	22.6394	22.5652	23.6885	23.6415		23.7032	23.4878	22.9215	22.6709	22.9899	23.5812	24.7824	24.6565
	26.6196	26.7803	27.8551	27.958	26.4564	26.7502	26.8102	26.2528		26.5688	26.5623	26.5729	26.7411	26.8905	26.4748	26.8357	27.0893
	21.3882	21.432	22.0963	22.2563	21.2922	21.1355	21.9651	21.9181		22.7574	22.7609	23.1097	23.0762	22.7155	22.8107	22.9499	22.8841
	22.5715	22.8619	23.1698	23.0516	22.1261	22.3901	24.2905	23.8542		25.6999	25.37	24.6641	24.5788	24.3335	24.8165	26.9486	26.8803
	22.9658	22.9899	22.9904	22.7589	23.0406	23.0765	23.1188	23.2902		24.0171	23.9961	23.6038	23.7108	24.5077	24.4169	24.4351	24.4395
	19.8471	19.7177	19.9492	20.2225	19.9605	19.8212	19.5592	19.5546		23.1431	23.1637	23.7297	23.6375	23.075	23.1204	23.0405	23.0662
	21.9162	21.947	22.8437	23.084	21.8831	21.9395	21.7308	21.4034		23.2049	23.1743	23.9838	23.7362	22.7613	22.9519	23.0281	23.1153
	21.6975	22.3662	20.7535	20.366	20.1824	20.2101	24.6011	24.2921		27.0391	26.6903	23.7178	24.0808	24.3979	24.1466	28.5936	28.8301
	23.9012	24.2	21.9754	21.636	23.9416	24.484	24.9432	24.4412		26.2381	26.2822	24.9988	24.9326	27.0629	27.2029	26.7058	26.5876
	22.1207	21.8941	21.6835	22.0135	22.3088	22.1135	21.5351	21.6271		20.5244	20.591	20.1914	20.3599	21.2525	21.2704	20.6631	20.4096
	21.4838	21.5988	21.5788	21.6037	21.4261	21.5418	22.36	22.1044		24.6076	24.6162	24.6099	24.8371	24.9284	24.6968	24.8768	24.8721
	23.9938	24.0746	23.6858	23.4994	24.1742	24.523	23.3689	23.1258		22.994	23.0875	23.2052	23.2359	23.3419	23.5647	23.0381	22.6907
	22.5957	22.5702	23.1973	23.354	22.5883	22.4589	22.746	22.7442		24.962	24.9395	25.4713	25.4554	24.4833	24.6479	25.2131	25.0863
	21.9877	22.0437	23.2591	23.6022	21.8093	21.6014	22.2026	22.0115		22.6778	22.7041	23.4806	23.5002	21.9498	22.0621	22.6139	22.4554
	25.0984	25.1057	25.3896	25.5221	25.2097	25.3946	24.551	24.2263		24.6797	24.6473	24.4405	24.325	24.8188	25.0565	25.2376	25.1473
	21.4725	21.5712	21.1527	21.4877	21.3219	21.2114	22.8501	22.5267		23.6187	23.3038	22.1084	22.0957	22.7617	23.2502	24.8741	24.7125
	22.8931	23.0484	25.0825	25.162	22.3349	22.3174	22.5087	22.2914		25.6047	25.6795	26.7688	26.7186	24.7798	24.7109	24.5782	24.6221
	24.7457	24.8088	24.5403	24.4634	24.7986	24.9031	25.2232	25.1325		26.819	26.7794	26.5939	26.796	26.9987	26.9255	27.3449	27.2552
	22.7772	22.7727	23.5916	23.9194	22.7999	22.8348	22.2586	21.9004		23.4275	23.5241	24.4593	24.4545	23.1749	22.9508	22.3591	22.4908
	23.8357	23.7093	23.2142	22.8898	24.068	24.126	22.7032	23.0959		25.6409	25.6861	25.18	25.1636	26.6978	26.4922	25.3965	25.5729
	21.464	21.4201	23.2519	22.3625	21.2489	21.5773	19.8529	20.4578		24.9635	24.9749	24.7403	24.7639	25.4222	25.4621	25.2901	25.2147
	23.2908	23.4127	23.4052	23.1365	23.3973	23.7642	23.0602	22.84		24.1968	24.2156	24.2719	24.1773	24.4774	24.6182	24.435	24.3696
	20.3014	20.341	21.6998	22.0117	20.1633	20.0735	19.8558	19.5941		22.3348	22.1912	23.6331	23.1224	20.98	21.6916	21.0328	20.975
	23.6392	23.6071	22.8323	22.5841	23.7926	23.714	23.718	24.077		24.1813	24.0423	23.3792	23.3682	24.0448	24.2901	25.101	25.0052
	23.478	23.2147	23.043	23.557	23.6434	23.2744	23.1812	23.2995		22.188	22.1869	22.2692	22.3627	22.3792	22.2986	22.4877	22.4754
	23.5214	23.6201	24.197	24.3179	23.4086	23.4756	24.2153	23.9286		26.1116	26.0744	26.3848	26.3987	25.8034	25.985	26.5293	26.3704
	22.3748	22.6796	23.2532	22.4097	22.2902	22.9134	22.6721	22.5877		23.0487	22.9984	22.6175	22.4864	23.1774	23.4213	23.7118	23.6489
	24.6002	24.383	24.6179	25.0523	24.7358	24.4291	24.1623	24.2518		24.5979	24.5882	25.1856	25.0816	24.2221	24.464	24.696	24.5672
	24.7387	24.6	24.385	24.8803	24.8262	24.5234	25.0769	25.0231		23.8431	23.7837	23.6444	23.7297	23.8641	23.9123	24.4417	24.3671
	22.8624	22.9683	23.4577	23.5469	22.7405	22.776	23.6704	23.4398		24.6532	24.6252	25.073	25.1047	24.1989	24.3112	24.9938	24.8773
	23.4424	23.3751	22.1856	22.0299	23.6266	23.5517	23.4505	23.7483		21.4245	21.3545	20.9001	20.6837	21.4441	21.7047	22.1821	22.2075
	25.8334	25.9476	25.5073	25.9049	25.793	26.0891	26.8361	26.0281		22.589	22.4431	22.0324	22.069	22.2882	22.7439	23.4847	23.1378
	23.1273	23.1237	23.7366	23.8899	23.1446	23.172	23.0655	22.8883		24.1184	23.9148	25.338	24.6629	22.6591	23.7281	23.2739	23.0831
	24.0184	23.9125	23.1792	23.8092	24.1394	24.1017	24.3687	23.8824		22.9731	22.989	22.8385	22.5337	23.1034	23.611	23.4726	23.2534
	22.0963	22.1594	20.8165	20.8735	22.1667	22.2711	22.8891	22.6646		24.7859	24.7868	22.9104	22.8859	25.4007	25.7493	25.5658	25.2403
	22.0988	21.6221	21.1477	21.2099	22.3877	22.0833	19.7256	20.4445		19.9859	20.0433	19.1317	19.4371	21.3341	21.0359	19.3895	19.3243
	22.9627	23.0832	23.7038	23.7041	22.8401	22.9647	23.6383	23.3929		25.1484	25.1304	25.6957	25.6123	24.7806	24.91	25.297	25.2685
	20.6468	20.7343	21.4874	21.6251	20.5839	20.7495	20.8557	20.4649		21.3293	21.3074	21.4535	21.4659	21.386	21.2891	21.6816	21.7875
	25.1867	24.9286	23.744	23.3304	25.502	25.5338	22.4619	23.1019		26.5026	26.7497	24.5064	24.694	28.2654	28.1841	24.8382	24.4844
	25.1178	25.0418	25.2478	25.749	25.1757	25.0382	25.306	25.0182		26.2911	26.249	26.2284	26.3669	26.3044	26.215	26.8096	26.8021
	25.724	26.0369	24.4036	24.3141	25.3826	25.4401	27.6966	27.4158		27.2593	27.0257	25.1885	25.2839	26.93	26.985	28.4694	28.5521
	22.5158	22.7384	23.6672	23.5986	22.1447	21.9441	23.7012	23.7479		22.6161	22.5651	23.0996	22.8848	22.1482	22.5911	22.8927	22.7151
	23.4216	23.4417	23.6979	23.8843	23.4577	23.542	23.63	23.3392		23.5431	23.5532	23.6172	23.7348	23.8753	23.6859	23.7404	23.8016
	22.988	23.4942	22.3123	22.0559	21.9833	22.1212	25.6054	25.2177		26.5785	25.9148	23.7368	23.7662	23.1611	23.9634	28.1387	27.9703
	20.3725	20.5852	22.4035	22.0151	19.9745	20.6133	19.5457	19.0826		23.7209	23.8157	24.95	24.9061	22.7684	22.7947	22.4844	22.4068
	22.9044	22.8363	22.2338	22.2778	23.0148	22.7731	23.2534	23.5192		26.164	26.1299	25.5761	26.0221	26.6818	26.531	26.6505	26.3888
	22.2125	22.0416	21.9536	22.6915	22.3158	22.0304	22.3688	22.0873		21.9665	21.9879	22.058	22.0275	22.2127	22.354	22.2166	22.0839
	22.5308	22.813	24.7599	25.3469	21.9892	21.4496	21.7343	21.4048		27.0469	27.0401	28.4971	28.2984	25.0878	25.1801	24.9582	25.071
	23.0294	23.1039	24.1448	24.535	22.8848	22.8187	23.3264	22.9279		23.0638	23.0741	23.0773	23.189	23.5109	23.2795	23.2141	23.3231
	23.2833	23.464	22.916	22.7783	23.2032	23.3231	24.4511	24.2883		24.415	24.3597	23.9479	24.0522	24.7174	24.6306	24.9951	25.0324
	23.8259	23.9282	24.2539	24.0216	23.8537	24.1145	23.9268	23.7961		24.1015	24.0975	24.4772	24.3967	23.9478	24.2024	24.337	24.1666
	21.3732	20.7749	20.9106	21.7982	21.5982	20.5986	20.1625	20.8727		22.2198	22.2527	22.6396	22.539	22.2825	22.4797	22.2567	22.1267
	22.0126	21.6072	21.748	22.9413	22.1993	21.4707	21.2339	21.1746		21.7613	21.7584	21.9048	21.9367	21.8359	21.9143	22.0855	21.9774
	21.9508	22.0927	22.044	21.9502	21.9217	22.1555	22.6954	22.4136		25.2807	25.2736	25.6419	25.4338	25.6986	25.3923	25.0566	25.5776
	20.837	21.0683	21.398	21.5771	20.4453	20.7837	22.4678	21.719		23.4579	23.3885	22.1626	22.2779	23.9947	24.0526	24.175	24.0706
	25.0424	24.9169	25.7695	25.9113	25.045	24.531	24.9174	25.4152		24.4867	24.4693	25.3109	24.993	23.9979	24.5023	24.2478	24.0782
	23.8538	23.9909	24.4687	24.4505	23.7123	23.8034	24.7293	24.5193		25.6293	25.5563	25.4342	25.3874	25.554	25.6869	26.2729	26.2594
	24.2437	24.2315	22.6951	22.6286	24.4287	24.5267	24.3491	24.3297		26.2271	26.1918	23.9832	24.0376	27.0177	27.1084	26.9291	26.8188
	21.1351	21.1683	22.5214	22.3636	20.9879	21.0625	20.8192	20.8692		21.9768	22.0197	22.4646	22.5051	22.115	21.9491	21.8541	21.9361
	26.4474	26.3661	25.9036	26.0268	26.6161	26.6498	26.204	26.1285		26.4491	26.4795	25.9306	25.8604	27.0647	27.1835	26.8181	26.7388
	21.9555	22.1104	21.0614	20.9338	21.9311	21.9852	23.0719	22.9905		24.601	24.172	22.7836	23.1236	23.4122	23.721	25.9465	25.7262
	24.6884	24.9146	23.4511	23.7326	22.5031	23.0515	27.8034	26.7472		25.3383	24.9483	23.5986	23.9867	24.2003	24.3313	26.6679	26.5383
	21.0625	21.1946	20.8488	20.4761	21.1618	21.4677	21.2169	21.1515		23.1747	23.1456	22.7206	22.6995	23.4631	23.6452	23.7572	23.6248
	24.4278	24.0352	23.0692	22.8948	24.7307	24.5419	22.2329	22.9887		25.5919	25.725	24.4616	24.5355	26.8994	26.8641	25.2908	25.1187
	23.9591	24.175	23.888	23.8539	23.7527	23.9516	25.4114	25.0307		26.4174	26.2473	25.1178	25.2814	26.4012	26.3557	27.4161	27.4676
	21.5161	21.521	20.8438	20.8541	21.5985	21.5336	22.05	22.0997		24.0745	24.0366	23.208	23.3096	24.6832	24.6295	24.6072	24.5968
	22.6612	22.8388	21.5868	21.2907	22.694	22.8723	23.5847	23.5249		26.2143	26.1003	23.6492	23.8674	27.0022	26.8939	26.9552	26.9589
	21.9072	22.0453	21.8874	21.7799	21.8318	21.7865	22.9169	22.9315		23.921	23.7581	23.0987	23.1275	23.6533	23.8187	24.892	24.8602
	21.0033	21.3226	22.1983	22.4281	20.6057	21.2622	22.2203	21.0147		23.1615	23.2247	23.9041	23.7873	23.097	23.2847	22.7625	22.6279
	26.0824	25.6575	24.8675	25.0043	26.3799	26.1527	23.8787	24.3941		24.9644	25.0659	24.9826	25.1959	26.0698	25.7284	23.9759	24.002
	21.8466	21.8592	21.3047	21.2702	21.9336	21.919	22.2922	22.3287		23.1084	23.0712	22.9774	22.983	23.2443	23.273	23.6022	23.6046
	22.8418	22.9246	22.4771	22.0984	22.904	22.7975	23.3527	23.7551		24.2118	24.0745	23.3048	23.5161	24.1879	23.9888	25.1191	25.2437
	21.394	21.3227	22.3498	22.4989	21.3406	20.9506	21.3309	21.6431		22.788	22.8604	23.1969	23.302	23.0216	22.9703	22.6918	22.5652
	24.9562	25.283	24.9583	24.8248	24.6276	24.3827	26.6685	26.7202		21.6359	21.3433	20.6374	20.9182	20.5211	20.6098	22.842	22.7645
	23.0568	23.1073	23.5353	23.8125	22.9453	22.4773	23.9131	24.0533		23.1091	23.0414	23.4963	23.3065	22.658	22.901	23.4818	23.4958
	22.0474	22.2758	21.7193	21.6233	21.855	21.8888	23.5422	23.3761		25.6194	25.4474	23.813	23.7939	25.5923	25.838	26.7063	26.651
	26.1232	25.8509	25.1948	25.1762	26.3996	26.3473	24.2509	24.5941		25.2597	25.392	24.3991	24.6743	26.757	26.5266	24.1131	23.9355
	22.411	22.4654	22.7195	22.9605	22.3516	22.3316	23.1575	22.882		24.4376	24.3733	24.2248	24.3097	24.395	24.1816	25.0755	25.2678
	21.2154	21.6125	19.4514	20.0123	19.4673	19.1892	24.2404	23.5605		25.506	24.9348	22.3284	22.3809	21.9821	22.5208	27.0828	27.0623
	25.1085	25.2081	24.0504	24.0696	25.1802	25.4053	25.8375	25.4936		25.0757	24.8414	23.654	24.0398	24.9852	25.0465	26.1248	25.9114
	24.6807	24.4133	23.0378	23.2088	24.9118	24.5947	24.3373	24.7507		25.7127	25.6595	24.6879	24.5564	25.8962	26.354	26.5615	26.288
	21.9994	22.0347	22.5331	22.7418	21.9814	22.0291	22.3085	22.0168		24.2981	24.305	24.694	24.6775	24.226	24.2902	24.4603	24.4052
	26.6312	26.9665	28.5113	28.3235	26.1037	26.8827	27.2231	26.2964		23.087	23.0739	22.6227	22.6841	23.746	23.5576	23.3847	23.5244
	20.8141	21.019	19.8718	19.0569	21.0726	21.6073	19.504	19.5795		21.4373	21.4747	19.8951	19.575	22.0886	22.2981	22.13	22.2028
	22.4956	22.531	20.9293	20.9526	22.6871	22.9308	22.5476	22.2451		25.2881	25.2063	23.3147	23.6775	26.1771	26.105	25.8633	25.6539
	21.7189	21.8087	21.1324	20.9045	21.8637	22.144	21.7455	21.6033		22.4181	22.4774	21.5663	21.6075	23.4123	23.3835	22.5343	22.4622
	22.2105	22.2591	22.5444	22.2286	22.2589	22.3714	22.2579	22.4126		23.536	23.5127	23.6196	23.785	23.4782	23.2206	23.9875	24.1026
	23.7688	23.8382	24.5246	24.679	23.683	23.7232	24.236	23.972		25.5636	25.5845	26.4577	26.4233	24.7721	24.8473	25.3504	25.288
	20.7414	20.9576	19.4107	19.5951	20.3962	20.5895	22.7214	22.1275		25.4446	25.246	22.4255	22.3001	25.226	25.4953	26.6954	26.7497
	22.8502	22.9321	22	21.9779	22.8955	22.9762	23.6527	23.5122		26.2005	25.8359	24.4747	24.5417	24.9818	25.3501	27.5393	27.4682
	21.14	20.8697	20.3236	21.0508	21.2789	20.7463	21.3452	21.421		21.6614	21.6154	21.089	21.3785	22.2309	21.95	22.0986	22.1356
	22.9144	23.0195	24.8919	24.8155	22.5536	22.7582	22.0375	21.8043		25.579	25.6318	26.7563	26.6842	25.0072	24.4684	24.2121	24.7697
	20.6384	20.8054	21.077	21.3204	20.3626	20.2487	22.0615	21.7649		21.4084	21.2746	20.9187	21.0767	20.9258	20.7694	22.3356	22.4673
	24.0424	24.0507	25.173	25.2003	23.9872	24.0448	23.5722	23.4789		26.0235	26.0817	26.5138	26.4722	26.0605	26.2757	25.984	25.7516
	21.2032	21.2675	20.6148	20.5259	21.2777	21.3745	21.7487	21.6765		26.3714	26.3465	25.4068	25.258	27.3688	26.8945	26.5376	27.1851
	19.523	19.7042	20.5299	20.2823	19.3765	19.7278	20.0006	19.7157		24.1545	24.2343	24.9815	25.06	23.7869	23.6205	23.8256	23.8332
	22.9323	22.8685	23.6816	23.4697	22.9826	23.0138	22.2193	22.4639		23.9369	23.9324	23.8307	24.022	24.2833	24.1236	24.2708	24.2431
	21.4038	21.5341	23.5316	23.5456	20.8435	20.6619	21.3467	21.384		23.2786	23.2075	24.6681	24.379	21.6397	21.6715	21.5358	21.8637
	21.8584	22.1789	22.5527	21.6028	21.7398	22.1875	22.5617	22.7434		23.5574	23.4285	22.3912	22.498	23.7329	23.7839	24.4462	24.4169
	21.8585	21.9243	22.9166	22.9704	21.7407	21.779	22.0837	21.9259		25.1453	25.2141	25.8356	25.9047	24.9704	24.915	24.9471	24.8642
	25.2833	25.3338	24.4751	24.4464	25.4257	25.6445	25.4555	25.2149		26.5214	26.4174	25.526	26.0466	26.9574	26.8822	27.2216	26.8796
	23.295	23.0236	21.826	21.9458	23.5827	23.5215	21.8005	22.0135		23.4801	23.541	22.0025	21.6359	24.0024	24.4547	24.2486	24.1015
	24.6513	24.603	24.5843	24.4547	24.7901	24.851	24.2816	24.3987		25.9802	25.9	25.289	25.4198	26.2542	26.2223	26.6736	26.6545
	21.8079	21.9325	23.311	23.1414	21.63	21.9593	21.3841	21.0998		22.2389	22.2814	23.5479	23.4166	21.2444	21.0787	20.5134	20.7674
	23.3146	23.7181	24.2328	24.4766	21.7259	21.7776	25.9664	25.2674		23.17	23.2621	23.477	23.8601	22.9885	22.1187	23.4927	23.8869
	24.7186	25.1396	27.8335	27.9757	22.682	22.7247	23.3443	22.7385		26.5279	26.5822	28.0423	27.9263	24.5201	23.9711	23.4388	24.049
	21.9994	21.9211	21.8621	21.6704	22.1923	22.323	20.9002	21.0396		23.1384	23.5917	22.9122	22.7245	24.436	24.8347	21.9111	21.2464
	23.2413	23.0391	23.8878	24.1653	23.3028	22.8809	22.6328	22.9794		24.6149	24.6113	24.9668	24.9711	24.4088	24.6401	24.9053	24.6727
	22.2908	22.3197	22.5578	22.2028	22.3265	22.2141	22.5123	22.9508		24.6307	24.4602	23.7169	23.982	24.4824	24.4298	25.5868	25.5444
	25.9558	26.1006	26.4417	26.5474	25.8139	25.9868	26.9305	26.5071		24.9795	24.717	24.074	24.0318	24.1406	24.5779	26.1166	25.9835
	23.9946	23.6261	22.3982	22.4803	24.2809	24.0334	22.655	23.1889		23.9372	23.9258	24.1112	24.1477	23.9241	24.0051	24.2887	24.182
	20.8127	20.8865	21.5248	21.2436	20.7817	20.9032	20.9838	21.0697		23.5728	23.5148	24.0392	23.944	22.9773	23.3332	23.9227	23.7195
	21.24	21.3888	21.975	21.0984	21.2894	21.7329	20.5778	20.8621		23.6717	23.6438	24.1637	23.9529	23.3884	23.6959	23.845	23.7757
	24.1721	24.3779	24.2142	23.969	24.1062	24.4157	25.1121	24.8419		26.1597	26.1483	25.5311	25.3263	26.8846	26.5377	26.4822	27.0449
	22.5411	22.7471	21.6036	21.4226	22.4877	22.7021	23.7719	23.5325		23.4322	23.3334	22.9241	22.9117	23.3892	23.5602	24.2111	24.1509
	23.8077	23.7575	24.5711	24.6901	23.8068	23.6834	23.6482	23.7027		22.9447	22.9035	23.1543	23.0589	22.7511	22.9857	23.3636	23.2651
	25.2438	25.3853	24.6681	24.9247	25.0672	25.1819	26.7599	26.2471		26.4149	26.2866	26.1882	26.1112	25.965	26.161	27.2196	27.2284
	23.2206	23.4617	22.4149	22.0911	23.2022	23.5505	24.2908	24.0252		26.2635	26.2408	25.5926	25.4073	26.772	26.6262	26.7949	27.1483
	22.3794	22.209	22.6758	22.7814	22.4637	22.059	22.1403	22.6097		25.3588	25.4006	25.7887	25.7934	25.6022	25.4811	25.2226	25.2967
	22.2634	22.3441	21.6621	21.379	22.3671	22.4992	22.6256	22.6959		24.8418	24.8692	24.5964	24.7378	25.4257	25.3812	25.0705	24.9456
	21.497	21.1369	18.7521	19.6684	21.6848	21.222	21.8142	21.7207		25.2497	25.1787	24.3463	24.4166	25.6611	25.6282	25.9361	25.9692
	19.9475	20.0591	21.456	21.5721	19.7278	19.8445	19.8684	19.524		22.5418	22.6673	22.9142	23.0992	22.9386	22.9273	22.3257	22.0259
	22.0195	22.1877	21.1192	20.9791	22.0442	22.3259	22.9345	22.6246
	26.1598	26.1273	26.8092	26.1669	26.211	26.1901	25.6748	26.3705
	23.0123	23.0073	24.6153	25.0494	22.8195	22.3173	22.3296	22.4027
	20.8932	21.0496	23.3121	23.2981	20.1295	20.0379	20.4764	20.4258
	20.6522	20.6723	21.3531	22.0845	20.5335	20.1448	21.3499	20.9872
	21.1927	21.0303	20.9213	21.3235	21.3546	21.2449	20.7769	20.6467
	21.6385	21.7716	21.3313	21.3974	21.5332	21.3655	22.8721	22.8406
	21.2343	21.0502	23.7214	23.3336	20.5596	20.2439	18.7769	19.6644
	20.6189	20.6289	21.6876	22.2752	20.5363	20.2709	20.5648	20.2327
	23.7979	22.6311	25.4142	24.1428	23.7156	22.6281	17.4913	21.0169
	24.0473	24.3673	26.6161	26.7054	22.8528	22.7037	24.5806	24.3203
	21.2446	20.9289	20.3202	20.5922	21.4458	20.911	20.899	21.4775
	25.5825	25.4128	25.8607	26.0633	25.7047	25.5349	24.9072	25.044
	22.1318	22.269	23.4849	23.3866	21.8959	22.0742	22.5239	22.3067
	22.6163	22.1211	20.9867	21.6071	22.8804	22.3335	21.7753	22.197
	22.7245	22.675	21.5022	21.7071	22.9536	23.1374	22.1991	21.86
	23.5564	23.522	23.6335	23.3328	23.6707	23.6856	23.2889	23.6091
	24.7018	24.746	25.0404	25.617	24.5828	24.4522	25.6853	25.1951
	20.7092	20.5887	21.5436	21.9764	20.7302	20.421	20.161	20.1579
	22.6177	22.7131	22.6288	22.6189	22.5792	22.6003	23.4551	23.3485
	20.8901	20.8723	21.2734	21.4977	20.8739	20.6572	21.3442	21.3544
	20.5218	20.5535	21.0956	20.989	20.51	20.5191	20.7403	20.8059
	20.3183	20.28	20.1975	20.4739	20.3642	20.2411	20.7861	20.6712
	24.14	24.121	24.8197	24.866	24.1478	24.1231	24.0497	24.047
	24.6589	24.8339	23.7742	23.3102	24.8581	25.31	24.3098	24.1469
	21.3023	21.2175	22.2735	22.1154	21.3126	21.2798	20.4975	20.7732
	21.3867	21.1802	21.0447	21.4333	21.5006	20.8984	21.5169	21.9371
	23.9132	24.1712	26.1489	25.8637	23.0061	23.4989	24.7932	24.3276
	21.5359	21.6608	22.7181	23.5525	21.3463	21.0442	21.9789	21.3216
	22.0615	22.1694	22.6473	22.6303	21.9351	21.8445	22.897	22.8966
	20.8636	21.2163	22.2822	21.5786	20.3159	20.7565	22.2286	22.1388
	20.5448	20.2778	19.8811	20.5064	20.6764	19.965	20.7301	21.0831
	20.9989	20.9066	21.8247	22.1038	21.0175	20.8341	20.5011	20.4977
	22.6562	22.5684	21.5646	22.0112	22.7175	22.3928	23.4484	23.4143
	22.0881	22.118	21.9582	21.3599	22.2295	22.3535	21.7615	22.2058
	24.3136	24.3468	25.6968	25.5002	24.2191	24.4306	23.3904	23.3423
	23.8631	24.1911	23.9267	23.5874	23.5475	23.8381	25.5291	25.25
	21.834	22.0123	23.2246	24.0959	21.5873	21.2045	22.2117	21.5449
	20.9385	20.7416	20.2258	20.5511	21.0919	20.7662	20.9646	21.1619
	24.0334	24.0451	23.1765	23.4287	24.15	24.3079	24.4224	24.0004
	22.3522	22.2866	21.1797	21.5197	22.5177	22.5931	22.4935	22.1436
	21.2019	21.2347	21.1811	21.3228	21.3253	21.553	20.9532	20.5511
	23.7591	24.0269	23.3996	23.0742	23.6691	23.2011	24.9586	25.4841
	24.6478	24.7535	23.6172	23.8716	24.5447	24.5602	26.055	25.6794
	21.4063	21.419	22.107	22.3256	21.317	20.9367	21.9555	22.1045
	21.0905	21.1426	21.6923	21.491	21.0645	21.0773	21.3729	21.5094
	22.3973	22.6295	24.9364	25.0703	21.4792	21.1163	22.0639	22.0606
	21.7502	21.769	22.0415	22.3532	21.6896	21.4658	22.5145	22.4077
	23.2833	23.3752	23.3731	23.2216	23.2607	23.2093	23.998	24.109
	21.4335	21.5021	22.3288	22.5968	21.3396	21.3805	21.7643	21.3868
	22.4879	22.6076	21.8195	21.6539	22.5658	22.8041	23.0473	22.8549
	21.9754	22.2965	22.7034	23.108	21.2891	20.922	24.0098	23.6512
	21.7368	21.9387	23.5494	24.0343	21.3148	21.0232	22.0379	21.6427
	21.455	21.2536	20.6771	21.5281	21.6262	21.4775	21.3489	20.8482
	21.8654	21.9798	22.6363	22.7313	21.6918	21.6308	22.7374	22.589
	22.4679	22.432	21.8233	22.1775	22.599	22.694	22.6466	22.2332
	23.305	23.5075	23.8818	23.458	23.2033	23.4765	24.0375	23.9856
	25.5733	25.6706	26.0013	26.1376	25.4949	25.5997	26.3201	25.9816
	22.7032	22.4864	21.7261	21.5092	22.9685	22.9419	21.2597	21.7199
	23.8695	23.734	23.4485	23.9203	23.9745	23.7525	24.1222	24.008
	20.5318	20.6922	21.9013	21.3269	20.2855	20.4749	20.948	21.1725
	20.9999	21.0355	21.4183	21.6417	20.9437	20.8481	21.6455	21.4823
	20.512	20.3367	19.0684	19.8096	20.6832	20.6149	20.7022	20.2046
	22.8023	22.7186	22.6378	22.962	22.8554	22.5486	23.2532	23.3195
	21.2178	21.2715	21.4854	21.6115	21.1474	20.8524	22.0438	22.159
	20.9059	20.8708	21.4779	21.4917	20.954	20.9707	20.6081	20.6127
	26.0777	26.1737	26.6664	26.8948	25.965	26.0323	26.8511	26.4594
	22.7421	23.0145	23.4048	22.9643	22.4955	22.6198	23.9543	23.9982
	22.3284	22.3234	23.4943	23.7775	22.2177	21.9799	22.2883	22.2478
	21.7466	21.8379	22.8307	23.7823	21.5576	20.8074	22.3347	22.0421
	24.9191	24.644	22.718	22.536	25.2559	25.2851	22.108	22.536
	22.1122	22.0875	22.4658	22.8181	22.0917	21.8633	22.6179	22.5187
	22.2061	22.1367	21.9384	22.0762	22.3138	22.2318	22.3339	22.3475
	22.864	22.8545	21.9701	22.0133	22.9375	22.6561	23.5327	23.7804
	21.0166	20.9888	20.6695	20.7059	21.0728	20.6699	21.5544	21.9486
	24.0698	24.0732	23.1722	23.2337	24.2435	24.43	24.0084	23.7569
	21.5785	21.8162	20.3641	20.0441	21.5417	21.2633	22.807	23.1675
	22.7013	22.7353	21.9023	21.7813	22.8809	23.1113	22.5206	22.3772
	24.4904	24.4519	24.7888	24.9919	24.5134	24.3611	24.7708	24.7586
	24.2237	24.4135	24.8407	24.0452	24.1667	24.2357	24.6839	25.2206
	22.6761	22.5975	22.2896	22.1699	22.837	22.8238	22.3869	22.5983
	20.0489	20.1771	19.7478	19.4855	20.1006	20.3113	20.5889	20.5124
	21.8842	21.9901	20.8432	20.7674	21.9088	21.9294	22.8363	22.7857
	24.7252	24.8878	25.0367	25.2835	24.4693	24.5139	26.1569	25.703
	21.0463	20.7668	20.6333	20.8907	21.227	20.8381	20.5368	20.9479
	20.6202	20.486	20.4295	20.8392	20.7239	20.5056	20.7216	20.6645
	23.9336	24.2843	23.5531	23.1956	23.8228	23.1327	25.2085	25.9054
	25.7125	25.3651	25.6604	26.3708	25.8622	25.1743	25.1868	25.5117
	22.4269	22.1554	21.0939	21.4885	22.6292	22.2759	22.2854	22.5156
	22.4051	22.2953	22.6024	22.9514	22.4359	21.8679	22.7277	23.0565
	22.477	22.221	21.185	21.3206	22.7239	22.5575	21.7232	22.0099
	23.2602	23.042	22.9603	23.6633	23.3655	22.8835	23.431	23.4282
	21.7689	21.6937	22.2222	22.4223	21.7782	21.4057	21.9811	22.2288
	21.9046	21.8574	24.6318	22.0217	20.837	21.6414	20.7052	22.5581
	21.3775	21.1994	20.8286	20.8949	21.5773	21.4831	20.7381	20.9441
	24.3921	24.6822	23.1679	23.2599	24.0075	23.8889	26.4251	26.1617
	22.4626	22.4354	22.4497	22.6911	22.464	22.0323	23.1183	23.3358
	22.0385	22.2617	21.8149	22.1421	21.3159	21.8961	24.3634	23.2328
	23.4187	23.5321	23.3901	23.894	23.1719	22.9041	24.9589	24.6094
	24.5552	24.3993	23.9148	23.8741	24.8104	24.9008	22.8513	22.9576
	22.9825	23.0478	22.1767	22.1373	23.0905	23.2767	23.4093	23.1973
	20.1003	20.3009	20.1989	19.946	20.1083	20.5241	20.6449	20.2815
	23.3028	23.3894	23.7558	23.4847	23.3216	23.519	23.444	23.4311
	21.5559	21.9593	20.5325	20.4913	20.9793	20.8555	23.8273	23.5889
	22.7214	22.2467	21.6841	22.2277	22.9545	22.251	22.0092	22.6436
	22.8248	22.7354	22.7193	22.5924	22.9431	22.7787	22.7185	23.0991
	24.354	24.0778	22.9748	23.0117	24.6212	24.4729	23.2841	23.6718
	23.1978	23.0628	23.4183	23.7864	23.2459	22.7551	23.3722	23.63
	21.7631	21.8499	20.8053	20.3325	21.9335	22.1423	21.7649	21.9421
	22.1312	21.8898	21.4394	21.8862	22.3104	22.028	21.8826	21.9596
	24.3411	24.3284	24.8594	24.8913	24.3275	24.1329	24.6386	24.8141
	22.7823	22.7841	22.7094	23.0386	22.7519	22.4807	23.6279	23.5682
	21.1193	21.1025	22.0061	22.2209	21.0562	20.8476	21.257	21.2676
	22.1752	22.2077	22.5141	22.4542	22.1558	21.9856	22.6879	22.8854
	24.0617	23.9756	22.1701	22.4867	24.1713	23.9357	24.7672	24.7724
	22.742	23.0813	23.897	24.3695	22.1057	21.4728	24.4881	24.3092
	23.614	23.5395	23.7475	23.6135	23.7333	23.7211	23.2141	23.4348
	20.8071	20.7577	20.7188	20.6928	20.885	20.697	21.032	21.2953
	22.3547	22.2277	21.0674	21.2708	22.5126	22.3183	22.6006	22.7184
	22.6908	22.8208	23.3803	23.3511	22.529	22.4863	23.5868	23.5285
	22.3539	22.2579	22.2935	22.095	22.5278	22.5898	21.4732	21.7056
	21.6109	21.6015	21.1198	21.0936	21.7684	21.9125	21.4464	21.3378
	21.4383	21.0184	20.6271	19.6226	21.7387	21.6315	17.382	18.9137
	22.2251	22.6109	24.4324	25.07	21.5144	21.0634	22.5816	22.0093
	20.3929	20.7656	20.1985	19.9987	20.0493	19.7798	22.188	22.2846
	21.5771	21.466	21.4443	21.4637	21.6914	21.4794	21.5338	21.8374
	20.8406	20.7631	20.8119	20.9698	20.9174	20.7344	21.025	21.1276
	20.6859	20.7215	21.6864	21.6776	20.6046	20.6175	20.7584	20.7187
	23.0811	23.309	24.1005	23.4984	22.9328	23.3659	23.5498	23.4909
	21.7274	21.5483	20.913	21.295	21.9191	21.8178	21.4222	21.3206
	22.9852	22.9653	22.5036	22.622	23.0634	22.9941	23.4569	23.4277
	21.5927	21.6104	21.2978	21.204	21.739	21.9289	21.3807	21.2669
	21.2481	22.0128	20.5201	20.0392	20.0298	19.7984	23.9992	23.9468
	24.1043	24.2134	26.8401	26.4918	23.0207	23.4348	22.9229	22.748
	22.5576	22.5922	23.1385	22.5665	22.6207	22.8118	22.0723	22.4186
	21.7663	21.7807	21.3869	21.4059	21.8213	21.7464	22.3276	22.3692
	22.585	22.404	21.7467	21.8587	22.8013	22.7251	21.9709	22.1162
	21.0728	21.2171	20.3443	19.1153	21.3549	21.865	18.4015	18.976
	21.217	21.5084	22.8347	21.2766	20.9306	21.5209	21.2907	21.9671
	27.0383	27.3974	24.6129	24.7715	26.5128	26.2355	29.3386	29.0982		23.7594	23.5112	20.978	20.7913	22.9595	23.2608	25.1243	25.2574
	21.6198	21.6011	22.1933	22.4062	21.5982	21.4318	21.9067	21.8788		24.7443	24.7574	25.3611	25.3189	24.4129	24.5729	24.7746	24.6433
	24.2952	24.4142	22.3831	21.9839	24.5177	24.856	24.1429	24.0849		26.5301	26.4328	24.3013	24.4695	27.1715	27.2473	27.341	27.1938
	21.8368	21.7311	21.5003	22.4215	21.8134	21.3382	22.7727	22.4324		23.4574	23.4101	21.6558	21.8518	24.2202	24.3042	24.1139	23.8808
	20.6089	20.3591	21.7623	21.8569	20.6229	20.2713	18.8347	19.3415		24.0012	24.0645	25.3044	25.1999	23.0646	22.9129	22.2483	22.4405
	21.9221	22.0185	21.4244	21.2835	22.0676	22.3873	21.8826	21.6076		24.6215	24.647	24.0492	23.7973	25.1843	25.3234	25.0642	25.1511
	24.5818	24.3767	24.7486	25.3939	24.7127	24.4187	23.9819	23.8358		25.1994	25.1975	24.9886	24.9406	25.6873	25.6162	25.4924	25.6129
	24.9597	25.0461	24.2421	24.5365	24.92	25.0792	26.0876	25.5476		27.0086	26.8153	26.607	26.8369	26.3122	26.5538	27.959	27.6803
	21.8906	22.0574	21.3032	20.7467	21.9499	21.9901	22.5244	22.8739		26.6983	26.6883	24.3244	24.3806	27.6255	27.6818	27.2962	27.1933
	21.0474	21.1953	20.6798	20.53	21.0461	21.2486	21.8974	21.6969		23.9564	23.919	22.1327	22.413	24.8736	24.8677	24.4765	24.2391
	23.576	23.6143	22.799	22.7876	23.6908	23.8305	23.9437	23.7771		24.6732	24.5776	23.4659	23.7521	25.2128	25.1501	25.3657	25.2373
	24.4915	24.3716	23.5117	23.8205	24.6813	24.6852	24.3096	24.1168		26.333	26.361	25.848	25.7297	26.8589	27.0534	26.7615	26.6568
	22.339	22.3008	21.9553	21.7187	22.468	22.3777	22.3682	22.7334		21.3416	21.3013	22.0463	21.9229	20.6294	20.7717	21.4339	21.4548
	21.2798	21.251	21.8133	22.4789	21.2886	21.1441	21.3972	20.9048		24.2675	24.322	25.5174	25.3299	23.7242	23.8007	22.3286	22.3846
	22.22	22.5704	21.5404	21.7159	21.1922	21.3068	24.8533	24.2128		25.1248	24.7513	23.635	23.7033	23.7391	24.1289	26.4535	26.3685
	21.4394	21.4403	21.441	21.8304	21.5358	21.668	21.4323	20.9097		23.7656	23.9319	24.158	24.1928	24.4637	24.4948	23.0504	22.8178
	21.9767	21.8897	21.4182	21.2251	22.1957	22.3065	21.0287	21.198		22.163	22.2355	23.1785	23.173	21.5066	21.4486	21.5562	21.5468
	26.8477	27.0721	24.9693	25.0924	26.5591	26.9005	28.7755	28.0865		22.3557	22.263	21.1404	21.1669	22.6585	22.8069	23.1931	23.1105
	24.4738	24.305	23.6068	23.7135	24.735	24.8007	22.987	22.9835		24.2909	24.3599	25.3833	25.2399	23.6862	24.0123	23.3706	23.1185
	23.3734	23.6261	22.5289	22.5408	23.0925	23.1097	25.176	24.8942		26.1417	25.9286	24.6322	24.8948	26.0677	26.0607	27.2002	27.1571
	24.2666	24.4989	23.5554	23.5808	24.0131	24.249	25.9907	25.497		26.0591	25.8818	24.547	24.7639	26.1766	26.1499	27.0449	27.0315
	23.1419	23.324	22.7254	22.4764	23.1681	23.4893	23.8787	23.6245		25.7769	25.7591	24.6909	24.8331	26.5921	26.5224	26.2039	26.1487
	21.5436	21.566	23.3176	23.5383	21.3146	21.1635	20.3228	20.2308		27.0427	27.0966	28.4524	28.3375	25.4077	25.3309	25.1059	25.2432
	23.8995	23.6542	23.4663	23.3938	24.1354	24.0613	22.355	22.7468		25.8415	25.9857	26.531	26.4698	26.3921	26.3753	24.6241	24.5575
	21.5531	21.4015	22.1608	22.1123	21.616	21.362	21.0142	21.4683		23.7494	23.737	23.934	23.636	23.7895	24.09	24.0588	24.0683
	22.0184	22.1878	21.7823	21.6242	21.9761	22.1824	22.992	22.7745		24.2892	24.2791	22.6696	22.5553	24.9723	25.0811	24.974	24.9892
	21.3488	21.473	22.8981	22.93	21.1005	21.2625	21.3606	21.0425		24.7448	24.7511	25.8352	25.6682	23.9341	24.0385	24.0035	24.0594
	21.6379	21.7477	21.9524	22.0846	21.6077	21.8341	22.2315	21.7631		19.839	19.8365	20.1267	19.9503	19.8594	20.0919	20.0604	20.0063
	22.1411	22.1136	21.0553	21.2396	22.244	22.2071	22.7012	22.5813		23.7093	23.5792	22.9052	22.8044	23.5453	23.748	24.6397	24.6675
	24.0184	24.4722	27.1991	27.3437	21.6672	21.8275	22.6558	21.8971		26.9441	26.986	28.447	28.3112	24.8028	24.6009	24.2745	24.5697
	22.6819	23.124	25.8137	25.9806	20.5245	20.3547	21.5279	21.0888		27.1001	27.2097	28.5985	28.5512	24.7197	24.4903	24.7208	24.8875
	24.4075	24.3728	25.3144	25.3133	24.398	24.3716	24.0333	24.0955		26.2608	26.2417	26.8591	26.6399	26.5105	25.8609	25.8251	26.7125
	25.6895	25.779	25.7671	25.4882	25.8054	26.1171	25.4042	25.2819		28.7024	28.6462	28.4777	28.4339	29.6772	28.8278	28.3858	29.3348
	22.679	22.5755	22.5875	22.4393	22.8337	22.8092	22.1397	22.4159		26.8679	26.8771	26.8217	26.7525	27.5615	27.2945	26.804	27.1304
	22.5367	22.5164	22.9168	22.6063	22.6608	22.8476	21.6151	21.759		24.2268	24.4365	24.5852	24.4321	25.1489	25.2719	23.0138	22.8337
	25.4986	25.477	25.7567	25.918	25.4905	25.154	26.0137	26.2104		24.2167	24.1942	24.1779	24.1391	24.3714	24.4416	24.6357	24.6262
	25.2173	25.2293	25.333	25.4854	25.1981	24.9513	25.8979	25.9803		22.5911	22.5888	22.8734	22.9656	22.4501	22.5229	22.9159	22.7527
	23.6827	23.7613	25.2298	25.2605	23.4472	23.4747	23.607	23.4701		23.8779	23.8913	23.9198	23.8972	24.3501	24.2124	23.9776	24.124
	20.6831	20.8957	20.8155	21.424	20.1626	19.8171	22.6879	22.2121		23.3916	23.0976	22.254	22.6161	22.738	22.9413	24.5422	24.2704
	22.9776	23.2294	23.4339	22.8955	22.9445	23.4337	23.4625	23.2599		24.9297	25.04	24.3492	24.4143	25.969	25.9724	24.8113	24.6319
	21.9166	22.0139	22.433	22.543	22.0269	22.3783	20.8806	20.3219		24.623	24.6792	25.9138	25.7931	23.74	23.6333	22.8986	23.0692
	22.0705	22.2125	22.1765	21.6282	22.0769	21.6482	22.619	23.4539		23.875	23.8521	23.8465	24.1172	23.9093	23.6535	24.3584	24.3659
	20.6059	20.9823	23.6644	23.7472	18.795	19.0579	19.1559	18.4338		25.5954	25.6736	26.9805	26.9071	24.0347	23.8765	23.8253	23.9782
	23.9193	23.7079	22.5352	22.8065	24.1714	24.1262	23.1379	23.1231		25.5285	25.509	23.9824	24.0554	26.2201	26.3837	26.1914	25.9738
	21.782	21.9179	21.2026	20.5908	21.9035	22.0959	22.0011	22.2847		24.8952	24.801	24.6191	24.3773	24.6553	25.0851	25.6505	25.5564
	21.1779	21.2541	21.3008	21.4414	21.1674	21.3034	21.8084	21.4557		24.7105	24.7201	25.2371	25.0599	24.6428	24.846	24.6991	24.663
	20.7009	20.2823	19.1693	19.9245	20.926	20.3856	20.3856	20.5894		24.19	24.0688	22.7426	22.8909	24.5446	24.6025	25.051	24.9655
	22.1442	22.129	23.1347	23.3034	22.1276	22.1315	21.6342	21.4768		23.8047	23.8183	24.5442	24.5052	23.2873	23.4094	23.744	23.6466
	26.0223	26.2558	26.2933	26.1026	25.8071	25.8273	27.3618	27.2988		22.3331	22.2955	22.2649	22.2761	22.451	22.3514	22.7956	22.9211
	20.7109	21.2454	19.7843	19.3886	20.2529	19.9776	22.8199	22.9564		23.2064	22.6394	21.0131	21.0874	20.6462	21.2967	24.698	24.5396
	22.7482	22.8764	23.7541	23.3725	22.6367	22.8591	23.0202	23.0513		24.5957	24.5056	25.6374	25.2336	23.6146	24.196	24.1163	24.0282
	22.5509	22.2445	23.0673	23.7973	22.6522	21.9007	21.6736	22.0014		24.5875	24.6152	25.5543	25.383	24.2705	24.3195	23.8381	23.9323
	22.026	22.0917	22.928	23.0678	21.9377	21.9945	22.3123	22.0501		22.2752	22.2018	22.8452	22.5485	21.5423	21.4804	22.5594	22.9908
	25.4377	25.5358	25.8096	25.7122	25.4151	25.5662	25.9392	25.7875		24.0668	23.9956	24.248	24.1477	23.7074	23.9677	24.5848	24.4956
	27.3565	26.845	25.4521	25.4811	27.6819	27.3847	24.8523	25.6319		24.4512	24.4584	22.9415	22.9673	25.603	25.4109	24.6026	24.7613
	27.9992	27.6992	26.2832	26.0092	28.3104	28.2412	25.9581	26.6014		26.7153	26.731	25.0007	25.0882	28.0152	27.7973	26.6763	26.7905
	21.3088	21.2887	21.7763	22.142	21.3178	21.2463	21.5058	21.2317		23.8005	23.7707	24.4113	24.2142	23.3962	23.6762	23.8814	23.8277
	22.0362	22.1132	22.5333	22.6991	21.9125	21.552	22.9302	23.0479		20.9587	20.9299	21.3871	21.3834	20.5507	20.5808	21.2691	21.2709
	23.6576	23.8999	22.1843	21.401	23.888	24.4003	23.2492	23.2779		26.1012	26.2223	24.5763	24.7032	27.4691	27.4191	25.8495	25.6511
	28.8221	29.0513	29.8345	30.059	28.3535	28.4297	30.3565	29.8267		25.5614	25.5222	25.7112	25.6575	25.4375	25.5817	25.995	25.9431
	21.2705	21.3413	21.7012	21.5313	21.2596	21.334	21.6447	21.6693		25.1273	25.0277	25.5184	25.332	24.4317	24.8655	25.5904	25.4423
	25.4017	25.5324	24.9163	24.9839	25.4004	25.6617	26.2984	25.8388		23.9084	23.7569	22.7465	22.6584	23.7635	24.0474	24.9243	24.8795
	21.6604	21.5752	21.6638	21.7161	21.7944	21.7944	21.2611	21.294		24.6352	24.6161	24.0154	24.0697	25.157	25.1866	25.1334	25.068
	23.169	22.887	22.7843	23.1852	23.3536	23.0206	22.5749	22.7889		26.1206	26.1973	26.5554	26.6527	26.4309	26.3105	25.9071	25.8531
	22.0506	22.0152	22.3405	22.3484	22.143	22.2037	21.7338	21.7005		24.4663	24.477	25.1454	25.0603	24.0978	24.2901	24.4211	24.3027
	22.8194	23.0475	22.1404	22.1533	22.5947	22.8602	24.4743	23.9678		24.4742	24.2371	23.0591	23.1178	23.9341	24.0919	25.6504	25.6705
	20.5729	20.44	22.3238	22.5607	20.3846	19.8534	18.7271	19.1544		25.0666	25.2207	26.4294	26.438	23.8008	23.7911	23.2008	23.0472
	24.2407	24.174	24.4568	24.583	24.3683	24.4315	23.6021	23.4792		25.5054	25.5274	26.3941	26.1775	25.1807	25.4375	24.9927	24.93
	21.4992	21.4901	21.8656	22.0043	21.5227	21.4918	21.7051	21.6065		25.0715	25.0832	24.5076	24.4773	25.7986	25.7341	25.3573	25.4398
	22.9303	22.7349	23.2731	23.1349	23.051	22.8189	22.1475	22.7133		24.6785	24.6551	24.4428	24.5024	24.9857	24.9751	25.1284	25.1023
	26.2137	25.9865	25.728	25.4723	26.4278	26.2408	25.2615	25.9315		25.8724	25.9048	25.9383	26.1514	26.3012	26.0771	25.9908	25.969
	22.5141	22.4911	23.1704	23.1993	22.5386	22.5462	22.3073	22.2937		24.6995	24.797	25.3923	25.4428	24.8423	24.7392	24.1891	24.1436
	20.3561	20.4466	20.171	19.5243	20.5228	20.8356	19.7739	20.0173		22.783	22.8544	23.1105	22.9476	23.4136	23.3863	22.316	22.4344
	22.0356	22.0089	21.5708	21.8903	22.0601	21.8556	22.8021	22.7139		23.7612	23.7369	23.683	23.8023	23.9327	23.8672	24.1975	24.1675
	22.642	23.0644	25.1182	25.5941	21.722	21.6062	22.7021	21.9195		26.2864	26.3086	27.7582	27.6044	24.1203	24.0541	24.1038	24.3012
	23.8288	23.8119	24.8134	24.9257	23.7785	23.6905	23.6787	23.6714		24.9484	24.9869	25.9077	25.8433	24.3451	24.3464	24.4653	24.4894
	23.5385	23.55	22.5138	22.6497	23.6092	23.5808	24.2634	24.1443		23.9112	23.9833	23.9718	23.9673	24.6917	24.5716	23.599	23.6509
	21.8514	21.7402	22.5715	22.0164	21.9258	21.9153	20.843	21.5199		22.4106	22.4515	22.8018	22.7611	22.7231	22.6448	22.2603	22.3379
	21.8214	21.9091	21.3151	21.1349	22.0078	22.3596	21.33	21.0707		23.2722	23.2974	22.1558	22.3647	24.3086	24.2142	23.4504	23.3101
	22.6036	22.5298	22.7252	23.329	22.613	22.3219	23.1237	22.8847		23.9786	23.9203	23.7704	23.9191	24.0246	23.8752	24.5696	24.6281
	22.5061	22.3947	23.1053	23.3147	22.5651	22.4098	22.0324	22.0897		24.4557	24.464	24.5286	24.6543	24.6773	24.6163	24.7406	24.6672
	27.0876	27.2162	26.7749	26.8811	27.0574	27.2958	28.0427	27.5694		25.7894	25.6145	25.1503	25.0242	25.2849	25.6335	26.7747	26.7266
	24.687	24.6729	24.652	24.9085	24.7424	24.7469	25.0326	24.7858		24.1925	24.137	24.0283	24.055	24.1903	24.3403	24.7829	24.6612
	27.3613	27.3288	27.9289	28.051	27.4355	27.5142	26.7619	26.5936		23.955	23.9758	24.4556	24.2024	24.0513	24.2563	23.8502	23.8771
	23.672	24.1435	26.6974	26.9489	21.877	21.8131	22.7444	22.0853		21.5864	21.9472	22.7493	23.1597	21.2521	20.4926	19.9329	19.9207
	22.622	22.5473	22.3436	22.1501	22.7673	22.7044	22.4043	22.7354		24.6761	24.6778	23.7264	24.0036	25.5636	25.4673	24.9731	24.79
	22.8023	22.791	24.1699	24.3688	22.6846	22.5508	22.2457	22.1919		25.7933	25.8693	27.0043	26.8777	25.4126	25.3328	23.858	23.988
	23.6253	23.65	25.3393	25.4891	23.3922	23.265	22.8546	22.8074		26.2079	26.3404	27.4503	27.42	25.6312	25.5745	24.3979	24.352
	23.1824	23.152	22.7995	22.9633	23.2514	23.1451	23.6611	23.6339		22.4193	22.3212	22.6201	22.6492	21.7579	22.0703	23.0319	22.788
	26.3234	26.8184	24.1442	23.8579	25.8692	25.6581	28.5242	28.5265		21.8303	21.7452	21.396	21.7454	21.8811	21.688	22.5344	22.4628
	21.6923	21.8803	21.4037	21.0992	21.6476	21.7377	22.6977	22.7242		26.3896	26.3536	25.5259	25.412	26.9404	26.7105	26.9662	27.3456
	21.6953	21.559	21.9438	22.1127	21.796	21.6172	21.3472	21.4934		24.0176	24.0713	24.5374	24.4504	24.195	24.2695	23.8065	23.7649
	23.5324	23.7012	23.6076	23.2866	23.5531	23.8758	24.0189	23.8485		27.2348	27.2061	27.1528	27.069	28.0115	27.2607	27.0938	27.9567
	27.0414	26.6789	25.5227	25.5692	27.3421	27.1809	25.1764	25.6535		26.4503	26.6703	25.6519	25.6034	27.6386	27.8172	26.2052	25.8547
	24.0562	23.9803	24.6317	24.6976	24.1361	24.1422	23.3611	23.3649		21.9343	22.0009	22.3466	22.1826	22.325	22.4293	21.6639	21.6564
	25.3537	25.0598	24.2662	24.4114	25.6155	25.463	24.1344	24.4356		25.8963	25.7923	24.3303	24.4807	26.3394	26.4586	26.7308	26.5647
	24.7243	24.5758	25.1171	25.3705	24.7799	24.3597	24.6333	24.9487		21.8576	21.8104	21.6987	21.7439	21.9264	21.6593	22.4073	22.6762
	25.8518	25.7707	25.2451	25.5936	25.9097	25.5247	26.501	26.6187		23.508	23.4916	23.1753	23.132	23.9618	23.9003	23.9084	24.0291
	24.3348	24.4143	24.9696	25.0904	24.269	24.3678	24.8254	24.5264		22.4546	22.4582	22.647	22.7733	22.3568	22.551	22.8383	22.5137
	21.2481	21.3513	22.01	21.9854	21.198	21.4197	21.4843	21.1842		23.6448	23.6354	24.0043	23.9987	23.4855	23.5541	23.9011	23.8471
	21.4682	21.5803	21.5537	21.3891	21.4962	21.7221	21.9013	21.7278		23.6426	23.537	23.3363	23.2537	23.4162	23.6545	24.4073	24.3566
	24.6838	24.7028	25.9634	26.1659	24.5986	24.6023	24.0719	23.8465		20.7253	20.7626	21.3152	21.2959	20.8056	20.6325	20.4891	20.6438
	21.5453	21.6212	22.1759	22.1222	21.5552	21.7798	21.5149	21.2681		24.4795	24.5107	25.7145	25.6353	22.8547	22.8917	23.648	23.6584
	22.2144	22.209	21.8236	21.6418	22.3215	22.2698	22.432	22.6709		22.8197	22.9236	22.2918	21.8821	23.5075	23.8002	23.1253	23.1378
	23.1411	23.1326	22.6672	22.2061	23.3843	23.672	21.4684	21.6503		25.889	26.1295	23.7283	23.6602	27.7389	27.6186	23.4222	23.3695
	20.2203	20.1692	20.5064	20.7584	20.2466	20.066	20.4894	20.4692		24.2132	24.2097	24.2868	24.1275	24.2579	24.6209	24.6145	24.4139
	21.6836	21.5504	22.9652	23.0043	21.6372	21.4351	20.4861	20.7823		23.5128	23.6431	24.6821	24.6011	23.435	23.3672	21.1177	21.1357
	21.9938	22.1371	20.7745	20.5648	22.1175	22.4391	22.4642	22.2091		25.2421	25.2357	22.7304	22.8603	26.2654	26.291	25.7592	25.6096
	20.3531	20.6553	19.5592	19.0924	20.2475	20.3337	21.7203	21.7988		23.0248	22.8484	20.2272	20.5997	23.7825	23.5305	23.8103	23.8657
	20.7312	21.0001	23.2186	23.3826	19.8997	19.9611	20.2589	19.7646		25.5479	25.4571	27.0368	26.7317	23.313	23.456	23.1913	23.4437
	24.0205	23.9009	25.0264	25.5391	24.0073	23.5573	23.4256	23.4824		20.8122	20.8767	21.9065	21.9075	19.6592	19.7458	20.2649	20.1122
	21.6283	21.4268	21.7561	21.6297	21.7897	21.6518	20.6103	21.0762		22.7104	22.723	23.0113	22.9413	22.9267	22.8711	22.7695	22.8819
	21.2702	21.2438	20.5928	20.5426	21.4169	21.4604	21.3363	21.3695		24.6111	24.454	23.6284	23.8696	24.62	24.6218	25.5259	25.4395
	21.7896	21.8987	21.0479	21.3794	21.6323	21.6197	23.2914	22.8633		24.4548	24.3638	23.9307	23.9548	24.4225	24.7602	25.2355	24.9643
	22.9113	22.8434	22.6896	22.7457	23.0521	23.0717	22.6888	22.681		23.6518	23.7276	23.6523	23.802	24.4146	24.2517	23.4409	23.3779
	20.8791	20.8811	20.3872	21.3705	20.6672	20.5729	22.4643	21.5732		22.3554	22.3792	22.3508	22.5891	22.7082	22.5761	22.6043	22.4737
	21.4831	21.2113	22.291	22.3165	21.5602	21.2159	20.084	20.6747		22.822	22.8693	23.4534	23.4196	22.5997	22.8522	22.7601	22.4938
	22.2945	22.0928	23.6367	23.2118	22.2557	22.1649	20.5123	21.2298		24.5614	24.5867	24.3691	24.3794	25.0203	25.119	24.8663	24.7316
	26.0737	25.2968	25.0489	25.7844	26.3513	25.3051	24.3281	25.4156		25.5474	25.5633	25.6984	25.6746	25.7035	25.8642	25.8098	25.6564
	22.8617	22.6167	23.8997	24.2962	22.8664	22.1082	21.9021	22.5088		23.9859	24.0273	24.3864	24.4626	24.0934	24.0234	24.0121	23.964
	27.4673	27.2695	27.5975	28.2803	27.5357	26.9132	27.5733	27.7108		24.9009	24.9293	24.9499	25.2564	25.3489	24.9303	25.0176	25.1008
	22.862	22.7972	23.046	22.6319	22.9617	22.7963	22.6151	23.2594		23.276	23.3163	23.4238	23.4728	23.466	23.6624	23.517	23.2308
	21.8297	21.7522	21.1908	21.0321	22.0294	22.0944	21.2806	21.4517		24.0614	24.122	22.6891	22.4719	24.8781	25.0486	24.575	24.5606
	23.3311	23.3949	24.7272	24.9661	23.1776	23.1746	23.0415	22.7417		26.0808	26.1492	27.2515	27.1972	25.1969	25.0971	25.0753	25.1606
	26.2773	26.205	26.2988	26.2961	26.3941	26.3669	26.0507	26.1529		27.8533	27.8474	28.3938	28.3292	27.5634	27.6679	27.9673	27.9329
	25.3145	25.3504	25.9886	26.1081	25.3257	25.4576	25.2017	24.9145		25.7665	25.7766	26.6507	26.4932	25.2018	25.491	25.4451	25.3029
	22.9592	23.0675	23.584	23.6274	22.9734	23.2733	22.9016	22.4499		24.745	24.8004	25.4859	25.4251	24.8762	24.7135	24.1326	24.3003
	21.3008	21.2536	20.1737	19.6445	21.5378	21.6278	20.5926	21.079		20.7791	20.9963	20.7302	20.415	21.6274	21.9894	20.4899	20.2254
	23.1702	23.1745	24.2382	24.2813	23.1423	23.2252	22.57	22.4397		26.4644	26.4752	27.1364	27.1329	27.0585	26.3733	25.1958	25.8732
	24.2844	24.2781	24.4377	24.4554	24.3631	24.432	24.2779	24.1976		26.5836	26.6583	26.6622	26.5672	27.2927	27.2765	26.3589	26.3949
	20.4755	20.6419	21.2647	21.1723	20.3695	20.6923	21.0144	20.6174		23.9233	23.971	24.7842	24.7243	23.5568	23.6172	23.5154	23.4668
	21.0743	21.3184	22.6101	22.5966	20.5713	20.8579	22.1946	21.6776		23.7888	23.7726	24.4651	24.3727	23.2619	23.4082	23.8367	23.7984
	22.0081	21.9709	21.7913	21.3392	22.2145	22.4193	20.7751	21.0596		23.0992	23.2941	22.6893	22.7206	24.257	24.322	22.5904	22.2987
	20.8845	20.9392	20.5833	20.329	21.0379	21.292	20.5996	20.545		24.012	23.9223	22.942	23.0433	24.3672	24.422	24.783	24.7163
	24.5763	24.5922	25.9543	25.8452	24.5032	24.6876	23.3241	23.2329		26.1631	26.3626	27.1403	27.3437	25.9105	25.7243	25.308	25.0908
	21.2177	21.389	21.835	23.105	21.1609	21.1844	21.6756	20.211		23.3682	23.3734	22.515	22.3702	23.9303	24.0823	23.9324	23.9195
	22.9908	22.9348	21.7159	21.5826	23.2311	23.3795	22.3329	22.3739		25.2479	25.4464	22.729	22.776	26.7431	26.8028	24.9799	24.6742
	22.127	22.1053	23.1529	23.2433	22.0768	21.9978	21.8835	21.8938		25.3059	25.3409	26.391	26.2571	24.7161	24.7228	24.4002	24.4919
	25.3305	25.1766	26.0367	26.3177	25.3734	25.0486	24.8213	25.019		23.7399	23.742	24.2113	24.1465	23.5462	23.7318	23.8868	23.7635
	21.1811	21.7365	19.9648	19.966	19.3612	19.317	24.2039	23.6914		23.9123	23.2864	22.1883	22.3771	20.9592	21.6799	25.3764	25.0922
	23.4634	22.8931	22.848	22.2909	23.7523	23.448	19.4295	20.8612		24.1346	24.1997	24.1424	24.1713	25.272	24.9444	23.0589	23.2921
	22.6598	22.4178	22.3608	22.5866	22.8547	22.6663	21.7931	21.9976		19.8608	19.8185	20.2655	19.907	20.4595	19.9484	19.3052	20.2167
	23.6327	23.7206	22.5714	22.7489	23.6176	23.7191	24.7516	24.3846		26.4749	26.4131	25.2785	25.4792	27.1617	27.0708	27.0537	27.0054
	23.6666	23.5062	22.7717	23.2775	23.7593	23.2057	24.2244	24.4325		20.2683	20.2264	19.9415	20.0186	20.5591	20.4729	20.7829	20.8335
	22.6154	22.6661	22.5249	22.4265	22.6269	22.4641	23.2631	23.4736		24.5455	24.5903	24.8794	24.7246	24.7589	24.979	24.5673	24.4566
	20.5107	20.5931	19.5774	19.7689	20.6301	20.9354	20.9115	20.3322		23.1387	23.058	22.5821	22.7947	23.2754	23.3983	23.853	23.5977
	23.1164	22.9763	24.0491	24.4698	23.131	22.7705	22.3748	22.4547		24.0833	24.148	24.6426	24.7081	24.0875	24.0768	23.966	23.846
	24.9735	24.99	24.4696	24.2077	25.1904	25.4687	23.9907	23.9577		25.5699	25.6574	24.543	24.6535	26.9078	26.743	25.1304	25.0967
	27.024	27.0796	28.0955	27.8271	26.9912	27.2379	26.4727	26.4389		26.7977	26.8486	27.4696	27.4241	26.6724	26.79	26.5939	26.4704
	21.4493	21.8	22.6558	22.2897	20.8399	21.0223	23.1155	22.9485		21.7178	21.4905	21.8599	21.3645	20.4965	21.2592	22.5087	22.4683
	22.7679	23.3348	25.9014	26.208	20.5693	20.6675	21.747	20.7753		27.2539	27.2474	28.7563	28.5627	24.9339	24.8875	24.7652	25.0111
	21.3445	21.1441	20.8784	21.2064	21.5252	21.3607	20.8892	20.9261		25.4023	25.4717	26.4106	26.367	24.7349	24.9269	24.825	24.6069
	20.9828	21.0893	22.2201	22.5508	20.7238	20.4111	21.6769	21.5525		23.3388	23.2949	24.7139	24.4541	21.6902	21.9642	21.7237	21.753
	21.4065	21.1385	22.2946	22.719	21.4877	21.0711	19.4387	19.6989		24.601	24.7678	25.8632	25.9043	24.0142	23.7858	22.6359	22.6559
	20.5954	20.6882	21.2593	21.3154	20.5239	20.6549	21.0868	20.8067		24.1365	24.182	24.6707	24.7364	24.1313	23.9975	24.0661	24.0882
	22.7456	22.6129	23.3742	23.2091	22.8114	22.6453	22.1216	22.5856		23.5908	23.6364	23.7923	23.6917	23.8734	24.0699	23.7043	23.5623
	22.4599	22.2661	21.5597	21.7455	22.6362	22.3485	22.3744	22.6702		23.065	22.5948	20.525	20.3185	20.8389	21.546	24.5631	24.5322
	20.6719	21.0691	21.621	20.4625	20.4314	20.8687	21.6325	21.9566		24.7339	24.6646	24.4929	24.3383	24.6872	24.8592	25.3892	25.4407
	22.8694	23.4551	22.2659	22.1936	21.9741	21.5613	25.3997	25.2991		22.4401	22.2651	20.0306	19.8802	21.1777	21.119	23.8478	24.2314
	24.6787	23.9799	24.5062	25.3507	24.9031	23.6984	22.8299	23.8889		23.3201	23.5476	24.2941	24.5375	23.3635	23.0004	22.0368	21.9284
	25.146	25.1654	26.6684	26.5513	25.0053	25.1402	24.1901	24.153		26.8741	26.9224	27.8744	27.5541	26.8428	27.0842	25.6036	25.6338
	23.5413	23.6045	23.7496	23.679	23.6559	23.9454	23.0882	22.8062		24.9055	25.017	25.0235	25.0688	25.6137	25.6203	24.6322	24.4684
	23.5869	23.4621	23.8049	23.7227	23.7211	23.679	22.8485	23.0976		25.6858	25.6926	26.0138	25.8023	25.7518	25.9867	25.8317	25.8011
	20.9599	20.6969	19.7144	19.3173	21.2374	21.1099	19.5152	20.3028		25.1155	25.1905	25.9425	25.806	25.3251	25.2949	24.129	24.2202
	24.375	24.0579	23.5117	23.2403	24.6471	24.5043	22.538	23.2693		26.0997	26.2403	25.4073	25.435	27.3775	27.3109	25.5608	25.4585
	21.6685	21.7379	21.3576	21.1225	21.8439	22.1634	21.1191	20.9652		22.4766	22.5776	21.9443	21.7986	23.5672	23.5286	22.2278	22.3106
	23.4722	23.4291	23.8539	23.7984	23.5397	23.5245	23.2821	23.396		24.0885	24.0401	24.0793	24.09	24.0019	24.1722	24.6225	24.4894
	22.4973	21.9468	21.7123	22.9326	22.7355	21.9613	21.4518	21.5562		23.0614	23.0361	22.6452	22.545	23.4694	23.4328	23.544	23.7055
	21.4491	21.5288	23.7396	23.6555	20.8813	20.9025	20.39	20.3732		24.9285	25.0391	26.1053	26.1226	24.2688	23.8924	23.6735	23.9215
	22.6768	22.9191	25.3398	25.3901	21.6755	21.7699	21.7628	21.3757		26.3342	26.4557	27.7037	27.6939	24.8243	24.6359	24.6526	24.7289
	21.9248	21.897	23.036	22.8446	21.8906	21.948	21.2642	21.4261		25.6913	25.7374	26.7541	26.6473	25.1356	25.1312	24.8394	24.904
	23.2981	23.2722	23.9965	23.8588	23.3461	23.4335	22.7433	22.8196		27.18	27.2672	27.3342	27.4244	28.0019	27.7928	26.6604	26.6918
	21.3753	21.3912	21.8627	21.8597	21.4018	21.4717	21.411	21.3282		25.7815	25.8893	25.9202	25.9351	26.4997	26.4956	25.4652	25.3462
	21.626	21.4573	22.123	22.4548	21.7035	21.4059	21.1302	21.2648		24.4894	24.6698	24.3408	24.4541	25.7646	25.625	23.1995	23.0449
	22.7538	22.7645	23.6914	23.6726	22.7459	22.8578	22.2838	22.1801		23.1985	23.2356	23.9305	23.8058	22.9869	23.2054	22.9495	22.8181
	24.3789	24.1182	24.2342	25.4871	24.4736	23.7113	24.5172	24.2874		21.0434	21.0494	21.1341	21.2274	20.8686	21.3913	21.5487	20.9264
	22.1414	22.2427	22.6957	22.7931	22.1183	22.3481	22.4615	22.033		23.7719	23.7286	23.6779	23.5719	23.8522	23.8924	24.2738	24.3824
	20.4173	20.5506	22.0679	22.1287	20.1704	20.3813	20.0817	19.6767		24.5172	24.5478	24.9402	24.8792	24.6553	24.6862	24.4882	24.4872
	22.3589	22.0028	21.458	22.0013	22.5441	21.8109	22.181	22.7269		22.8701	22.7443	22.5584	22.4968	22.5259	22.7973	23.6802	23.5957
	24.8674	24.3755	24.1596	24.7883	25.1016	24.4751	23.8087	24.2984		23.5276	23.5591	23.3484	23.3524	23.9234	24.1191	23.875	23.6433
	21.9916	21.6004	21.2574	21.6305	22.2069	21.6513	21.3017	21.8755		22.494	22.4393	22.3415	22.3445	22.4453	22.7122	23.1005	22.8849
	22.8745	22.826	23.1634	23.274	22.9916	23.0805	22.2515	22.1006		26.9915	27.0636	27.063	26.5939	27.9028	27.8815	26.42	26.8378
	22.1138	22.0667	23.0532	22.7766	22.1274	22.1896	21.3655	21.6271		25.607	25.6451	26.229	25.9606	25.6106	25.9426	25.3842	25.282
	22.8953	23.0474	23.0513	23.0816	22.7456	22.7325	24.0887	23.9195		21.9552	21.9645	22.4197	22.3487	21.9451	21.938	21.9882	22.0566
	20.1451	20.3459	19.8908	20.0352	19.8882	19.7651	21.776	21.5538		22.087	21.7542	20.7665	20.939	21.084	21.3849	23.337	23.196
	23.572	23.9261	24.5878	24.5772	22.8348	22.8154	25.5425	25.2185		20.7854	20.8025	21.0236	21.0399	20.9159	20.97	20.9811	20.8932
	21.6809	21.8181	22.7005	22.9401	21.5	21.6489	22.3159	21.7903		24.6859	24.8081	25.8302	25.8831	24.0101	23.6012	23.6104	23.8437
	22.1356	22.2848	22.3437	22.3469	21.9913	21.9304	23.2852	23.1937		25.6132	25.343	24.3153	24.1502	24.5886	24.9886	26.863	26.8977
	22.1604	22.1052	22.6888	22.8476	22.1833	22.0385	22.1706	22.2118		24.5342	24.5791	24.5299	24.6337	24.9088	25.0085	24.7647	24.5158
	23.0483	23.0029	22.6087	22.3393	23.2522	23.4079	22.2176	22.3767		24.6278	24.6599	24.3442	24.3247	25.1883	25.2683	24.9053	24.8121
	22.715	23.1831	22.0065	21.6896	21.7624	22.1078	25.2993	24.8026		26.1332	25.5828	23.6894	23.9533	24.2083	24.698	27.6056	27.4018
	23.9824	23.9277	25.2576	24.7533	23.9531	24.1441	22.4657	22.8337		27.4925	27.5811	28.7446	28.6929	26.9153	26.5728	25.6001	25.9052
	28.0476	28.1473	29.0344	28.9507	28.0178	28.3141	27.6939	27.3816		27.7262	27.7529	28.4528	28.4709	27.232	27.2109	27.6748	27.6506
	24.6888	24.7911	24.1404	23.9843	24.7409	24.8732	25.3462	25.2678		25.6754	25.5933	24.6305	24.5486	25.9139	25.9944	26.5025	26.5855
	21.0538	21.2557	20.779	20.6501	20.9987	21.3385	22.095	21.6821		22.5043	22.4108	21.2652	21.4434	22.8458	23.0754	23.3266	23.012
	20.5643	20.5107	20.9404	21.1828	20.5871	20.4059	20.7646	20.7569		23.8226	23.8285	24.6937	24.5527	23.2631	23.4624	23.5276	23.4628
	21.5023	21.4697	20.665	20.6368	21.694	21.8299	21.2116	21.1366		23.7339	23.7145	22.6386	23.3185	24.9765	24.5441	23.5555	23.327
	22.2602	22.5907	22.7381	22.6732	21.5961	21.8688	24.356	23.8177		24.9352	24.7431	24.4346	24.7381	24.1092	24.0831	25.9516	25.8658
	22.0702	22.2102	22.927	22.4366	22.0008	22.259	22.2996	22.3919		23.7818	23.7512	24.1218	24.0275	23.5666	23.7207	24.0893	24.0597
	22.2151	22.2234	22.669	22.6628	22.1915	21.9654	22.6453	22.8693		19.8795	19.9072	19.9905	20.2343	20.3133	19.9003	19.9484	20.0895
	23.731	23.6127	24.0754	24.2246	23.7922	23.5015	23.6539	23.9138		23.7095	23.7126	23.8586	23.9193	23.8345	23.8396	23.9953	23.9258
	20.9414	21.015	21.4202	21.3296	20.9352	21.0785	21.2334	21.107		24.2677	24.1503	24.2304	24.1285	23.7877	24.1642	24.9804	24.8227
	22.675	22.7497	23.081	23.1181	22.6427	22.7354	23.202	22.9975		24.0905	23.9647	23.9037	23.969	23.6345	23.7984	24.8774	24.7734
	21.3303	21.6729	20.2426	19.9476	21.0376	21.3435	23.19	22.8364		23.2071	23.0009	21.7594	22.0072	22.9377	22.7785	24.3178	24.4348
	21.4734	21.456	22.0097	22.1503	21.5571	21.677	20.8139	20.5708		22.5766	22.5522	23.4349	23.0451	22.4164	22.6091	21.9897	22.2109
	25.5785	25.6673	26.4424	26.4164	25.4612	25.4963	26.0879	25.99		24.0853	24.098	24.4323	24.4294	24.1468	24.1222	24.2127	24.227
	26.619	26.7326	27.6826	27.8459	26.4101	26.3803	27.3268	27.0798		22.6531	22.6491	23.0649	22.8195	22.5148	22.9255	22.8384	22.6765
	22.9977	23.0436	22.9002	22.7449	23.054	23.0901	23.3822	23.4556		24.657	24.5785	24.2196	24.1947	24.7091	24.7707	25.3619	25.4033
	21.7307	21.9396	21.9745	22.4931	21.1489	21.1113	23.7906	23.1007		24.8069	24.7235	24.6691	24.9303	24.5114	24.5066	25.5113	25.3378
	24.0493	24.1926	24.611	24.3125	24.0429	24.3704	24.244	24.0718		25.8347	25.9041	26.1859	26.1654	26.2457	26.2426	25.6334	25.5872
	22.5535	22.6597	24.9615	24.7451	21.8187	21.9232	22.0167	22.0224		24.6213	24.6449	25.9358	25.7926	23.1688	23.2603	23.2898	23.3174
	21.6027	21.6422	22.7508	23.1985	21.5128	21.4189	21.4299	21.0367		23.4508	23.4216	23.2002	22.9966	23.662	23.7816	23.9725	24.085
	21.6319	21.6286	22.1632	22.6193	21.56	21.2553	22.2591	22.111		23.7492	23.7363	23.9783	23.8688	23.7448	23.917	24.0449	23.9946
	20.8953	20.9449	21.824	21.4184	20.8099	20.62	21.1206	21.6665		24.7623	24.7844	24.6172	24.379	25.2339	25.3333	25.0217	25.1379
	26.7593	26.6416	24.4993	24.5797	26.9405	26.6978	27.0583	27.3382		23.1643	23.2246	22.2401	21.8651	23.8567	24.0246	23.6481	23.7944
	21.9308	21.8416	22.6644	23.4629	21.9359	21.4749	21.7704	21.5222		22.7401	22.6806	22.4028	22.1293	22.6459	23.1567	23.4655	23.2873
	21.7198	21.84	22.1446	21.6717	21.6914	21.6778	22.2065	22.5729		24.7448	24.6193	23.3436	23.2852	24.8286	24.9368	25.7242	25.7996
	22.3074	22.2624	22.0369	21.6386	22.4517	22.3872	22.0931	22.6009		24.0383	23.9032	23.1311	23.3787	24.1301	23.994	24.8965	24.9196
	22.0227	22.2844	22.0886	21.8409	21.8177	22.0754	23.4212	23.1494		25.6472	25.4857	24.616	24.6979	25.4866	25.5161	26.638	26.6876
	21.1138	21.2273	21.0506	21.2381	20.9811	20.7861	22.3474	22.2414		24.0227	23.7501	22.9965	22.6332	23.064	23.9609	25.2093	24.9478
	22.877	22.9429	23.0403	22.6704	22.9046	22.8357	23.2502	23.623		23.2177	23.046	22.4843	22.2224	22.7129	23.2567	24.2324	24.1218
	22.0155	22.1774	21.9611	21.7377	21.9552	22.0074	22.9812	22.9905		23.9519	23.7732	23.0997	23.0506	23.5583	23.83	24.9698	24.9254
	22.0631	22.1314	22.5675	22.4585	22.0037	21.8899	22.6493	22.8038		23.8925	23.7699	22.8703	22.8846	23.9629	24.0911	24.7921	24.7716
	24.1083	24.0553	23.6372	23.4101	24.256	24.1922	24.0277	24.3715		24.8633	24.7245	23.7394	23.4869	24.4488	24.6242	25.9528	26.1681
	22.6903	22.786	24.8196	24.7654	22.1916	22.1821	22.196	22.1641		25.4488	25.6459	26.8399	26.9324	23.5933	23.4922	23.8497	23.6608
	21.616	21.6431	22.8832	23.1351	21.5314	21.5303	21.0412	20.7633		23.5592	23.7955	24.6854	24.9024	23.3307	22.8666	21.9515	21.9618
	22.2427	22.7605	21.9777	21.1526	22.024	21.7649	23.7863	24.3527		26.4651	25.9258	23.9719	23.9214	24.1553	24.875	27.965	27.8346
	23.8684	23.9085	24.4224	24.7216	23.8053	23.7644	24.4274	24.1288		23.6476	23.5901	23.1732	23.2909	23.9667	23.7983	24.2204	24.3282
	24.1885	24.1857	24.3301	24.3939	24.2598	24.3242	24.2582	24.1329		24.9359	24.8313	24.486	24.5645	24.8529	24.9495	25.7075	25.6366
	22.5731	22.4128	22.1861	22.4496	22.7444	22.6443	22.1598	22.1567		24.646	24.6825	25.132	25.1579	24.6496	24.6298	24.6391	24.5961
	21.3727	21.166	20.6186	20.8874	21.568	21.3965	20.9793	21.0889		24.648	24.6388	25.2974	25.2222	24.136	24.3858	24.7292	24.5633
	24.0312	23.9592	23.9198	24.5978	24.0077	23.4847	24.865	24.7821		24.9892	24.9083	24.1994	24.2099	25.2352	25.2365	25.734	25.8025
	24.5722	24.4511	23.0988	22.4861	24.8902	25.0923	21.7269	22.2586		24.0229	24.3404	22.6303	22.4039	25.6926	25.7477	22.4977	22.3511
	20.7558	21.2958	19.6913	19.8781	19.4934	19.1234	23.5555	23.1987		25.2612	24.8829	23.0696	23.2729	22.925	22.9716	26.7414	26.8693
	21.0971	21.3046	21.0261	20.6275	21.253	21.7868	20.5143	20.1717		23.1013	23.3474	21.2288	21.2622	24.867	24.7836	21.3038	21.1072
	23.949	23.7456	24.0983	23.6832	24.159	24.2329	21.279	21.8236		26.1148	26.2247	26.9209	26.9111	26.7621	26.4404	23.9087	24.1297
	21.5868	21.5212	22.392	22.6065	21.5821	21.3994	21.3842	21.418		23.5272	23.5968	24.0698	24.1061	23.7707	23.6405	23.2066	23.2303
	23.4445	23.6387	24.911	24.7498	23.0759	23.2791	24.236	24		24.7825	24.7855	24.6025	24.6043	25.3066	25.1946	25.0204	25.1271
	24.4505	24.55	25.2444	25.0635	24.4612	24.7782	24.1153	23.8797		23.6778	23.6958	23.6519	23.656	24.0465	24.0932	23.9314	23.8621
	28.6533	28.4881	29.3079	29.5188	28.7726	28.7004	26.8697	26.896		28.6656	28.765	29.6906	29.6384	28.4068	28.4167	27.6344	27.5768
	22.4589	22.7262	25.0635	25.1806	21.4377	21.3138	22.1977	21.9373		25.742	25.8319	26.3965	26.5853	25.4182	25.416	25.7092	25.4321
	23.3316	23.235	23.3841	23.3976	23.4234	23.2112	23.3152	23.6105		23.5554	23.4088	22.7996	22.9546	23.3928	23.3697	24.4704	24.4847
	24.0772	24.2657	25.9412	25.8501	23.6064	23.8525	24.4715	24.1281		24.8313	24.8385	24.6609	24.7014	25.5418	25.2665	24.8622	25.0894
	26.0794	26.3445	28.9885	28.8364	24.558	25.1669	25.4363	24.7144		24.2092	24.2231	24.406	24.2961	24.5052	24.5108	24.3161	24.4061
	26.8004	27.0714	29.1128	29.0945	26.0239	26.4531	27.0219	26.3401		23.3764	23.3906	23.3604	23.4771	23.883	23.6527	23.4959	23.5948
	23.5308	23.7071	25.1952	24.5555	23.2687	23.8017	23.2728	23.2032		22.6653	22.6774	22.3246	22.3275	23.1226	23.2479	23.0679	22.9272
	24.1279	24.2848	23.5555	23.4878	24.1474	24.4523	24.9612	24.5673		26.4621	26.4585	24.5111	24.6431	27.4516	27.4547	26.9306	26.7988
	23.0982	23.1001	24.0915	23.9895	23.0431	23.0264	22.9723	23.0891		24.6296	24.6289	24.4265	24.5232	25.0518	25.013	24.9723	24.9145
	25.7954	25.9628	27.9771	27.7139	25.2189	25.6101	25.581	25.2856		25.3519	25.4148	26.3398	26.3131	24.8356	24.7126	24.7202	24.8065
	27.1511	27.1697	26.4864	26.216	27.3851	27.6786	26.0426	26.0009		22.6774	22.7775	22.2095	22.3733	23.5971	23.612	22.6657	22.3864
	21.0763	21.1974	23.2719	23.4461	20.5472	20.2617	20.4131	20.4033		26.4998	26.5087	27.9399	27.763	24.654	24.6527	24.4302	24.599
	26.6188	26.7174	26.8797	26.6192	26.5877	26.4933	27.259	27.5152		23.538	23.5326	23.8825	23.6079	23.4829	23.8486	23.7474	23.6613
	23.3552	22.8428	22.9233	24.8549	23.5709	22.1815	22.2948	22.2651		23.5399	23.5342	23.391	23.3907	23.8591	23.9169	23.9245	23.8722
	20.9031	21.2427	22.4365	21.1981	20.5548	21.1862	21.4986	21.766		25.1658	25.0486	24.6659	24.7456	24.9983	24.9882	25.992	26.0391
	22.948	22.906	23.5036	23.6204	22.9675	22.8633	22.9484	22.9778		21.8278	21.82	22.2508	22.219	21.697	21.5853	21.9954	22.1462
	21.5026	21.3509	21.4115	21.5276	21.6653	21.5906	20.8507	20.961		25.087	25.0836	25.0469	24.9912	25.3606	25.429	25.4258	25.4162
	24.2844	24.0405	23.433	23.4394	24.5373	24.4574	22.994	23.3114		24.0833	24.1506	24.7098	24.7448	24.2545	24.056	23.6831	23.7787
	21.7482	21.6435	21.1754	21.1879	21.9012	21.7808	21.6889	21.9016		24.1094	24.0878	24.1572	24.1359	24.2595	24.1914	24.4651	24.5756
	24.8102	24.5329	23.7279	24.0244	25.0355	24.7862	24.2489	24.4791		21.7571	21.6821	20.6704	20.9271	22.417	22.2362	22.3245	22.3231
	22.6262	22.6922	22.9975	22.9771	22.6018	22.6498	23.1393	23.0457		26.0392	26.0774	26.3915	26.4425	26.3122	26.1495	25.9828	26.056
	25.2859	25.1619	24.3105	24.72	25.5159	25.5973	24.5736	24.2068		25.9355	25.8477	25.8307	25.7664	26.9981	25.7224	25.2794	26.7066
	23.6119	23.5695	22.6195	22.8774	23.8274	24.0135	23.1271	22.7254		22.2813	22.6838	21.6875	21.3001	23.612	23.9862	21.4841	21.0943
	23.9527	23.8149	22.8662	22.9391	24.1911	24.234	23.1919	23.214		25.3762	25.3766	25.1778	24.8298	26.4085	26.0584	24.9145	25.6116
	21.3541	21.4051	21.9703	21.9456	21.3618	21.5169	21.3644	21.1829		23.9522	23.9908	24.353	24.3485	24.0582	24.1215	23.9793	23.8815
	24.3213	24.2454	24.5983	24.9238	24.338	23.9855	24.6649	24.7678		22.7741	22.772	22.7669	22.9326	23.0259	22.8929	23.1031	23.0722
	22.2927	22.3336	23.4168	23.3397	22.199	22.2659	22.2087	22.1779		24.2699	24.262	24.7198	24.6069	24.0008	24.3536	24.4862	24.2538
	23.6725	23.9002	23.1712	23.3358	23.3078	23.3985	25.5718	25.0887		26.5267	26.2543	25.4113	25.5521	25.7448	25.9615	27.6994	27.6139
	25.0893	25.229	25.9383	25.8372	25.0052	25.2928	25.4258	25.0995		25.7004	25.6319	25.5646	25.5602	25.6109	25.7292	26.3164	26.2706
	23.5963	23.593	24.6644	24.3286	23.568	23.6917	23.0007	23.2162		24.7246	24.7915	25.3182	25.35	24.6703	24.7659	24.5996	24.4049
	23.9155	23.7856	23.9924	23.677	24.1199	24.2508	21.9035	22.2178		25.0975	25.1749	26.3869	26.3019	24.0862	24.0542	23.5429	23.5821
	21.8948	21.7704	22.0512	21.957	22.0374	22.0052	21.1424	21.3931		25.7449	25.8655	26.1342	26.2669	26.5786	26.2884	24.7152	24.7515
	23.0146	22.9526	23.4922	23.2887	23.104	23.1423	22.4034	22.6306		26.0371	26.1586	26.4633	26.8738	26.6701	25.9256	25.3772	25.5892
	22.3238	22.479	22.1887	21.8949	22.3247	22.5076	23.0524	23.0081		25.6113	25.5576	25.9566	25.9595	25.0656	25.0593	26.0632	26.1198
	20.609	20.6067	21.7326	21.6873	20.5801	20.6885	19.8343	19.7737		22.7935	22.9029	23.4262	23.589	22.9539	22.7215	22.3929	22.3527
	21.4463	21.424	21.4443	21.3624	21.5563	21.6176	21.3153	21.3582		24.1376	24.223	24.3986	24.2134	24.5885	24.8036	24.0149	23.8991
	20.3161	20.5431	20.5493	20.1547	20.3035	20.745	20.8765	20.6026		24.6024	24.6074	25.0262	25.1262	24.3134	24.2926	24.8593	24.7746
	24.3902	24.282	24.1892	24.5154	24.4601	24.1175	24.7538	24.8785		21.3862	21.3245	20.9978	21.0919	21.5502	21.5722	22.0097	21.9548
	24.9566	25.071	23.8489	23.9926	24.8819	24.7804	26.291	26.1344		22.6761	22.4831	21.7875	21.7796	22.0788	22.1955	23.7568	23.8405
	23.2076	23.3312	25.7625	25.5274	22.2718	22.2843	22.8585	22.9576		22.5773	22.5112	23.1044	22.5351	22.0912	22.8477	22.8102	22.6887
	22.7032	22.7497	22.746	22.7531	22.6362	22.6255	22.8299	22.84		24.449	24.4275	24.0267	24.0232	24.3435	24.4645	24.5712	24.5312

## Sheet: Supplementary Fig. 5e-g
	Gene name	20-25 KDa fraction			25-37 KDa fraction			37 -50 KDa fraction			50-75 KDa fraction			75-100 KDa fraction			100-150 KDa fraction			>150 KDa fraction
[truncated: 19 more rows]
